# Supplementary material for: Scalable Correlated Local Approaches for Computing Valence and Core-Level Ionization Energies in Large Molecules
Source: J Chem Theory Comput. 2026 Jun 24;22(13):6584–98. doi: 10.1021/acs.jctc.6c00634 (PMC13374016; doi:10.1021/acs.jctc.6c00634)
Supplement: Supplementary file 1 [file ct6c00634_si_002.xlsx]

## Sheet: header
Scalable Correlated Local Approaches for Computing Valence and Core-Level Ionization Energies in Large Molecules
Dávid Mestera,b,c and Mihály Kállaya,b,c
aDepartment of Physical Chemistry and Materials Science, Faculty of Chemical Technology and Biotechnology, Budapest University of Technology and Economics, Műegyetem rkp. 3., H-1111 Budapest, Hungary bHUN-REN—BME Quantum Chemistry Research Group, Műegyetem rkp. 3., H-1111 Budapest, Hungary cMTA—BME Lendület Quantum Chemistry Research Group, Műegyetem rkp. 3., H-1111 Budapest, Hungary
mester.david@vbk.bme.hu

## Sheet: valance ionizations
Valence ionization energies (in eV) using cc-pVTZ basis set								Retained orbitals and basis functions (in %) in the domain using cc-pVTZ basis set
	ADC(2)		SOS-ADC(2)		SOS0-PBE0-2/ADC(2)			Retained orbitals and functions // ADC(2)					Retained orbitals and functions // SOS0-PBE0-2
Molecule	canonical	local	canonical	local	canonical	local		AO	auxiliary	occupied	virtual		AO	auxiliary	occupied	virtual
DBCTRZ	6.4502	6.4459	6.8564	6.8447	6.8485	6.8404		96.08	79.91	78.63	67.88		96.08	79.91	78.63	67.88
SeDF-B	6.3309	6.32	6.8859	6.8719	6.9072	6.8965		100	100	100	92.56		100	100	100	93.17
oAcTBc	6.8739	6.8695	7.4177	7.4107	7.4709	7.4622		100	99.24	98.94	91.08		100	100	100	93.72
PXZPyPM	5.8663	5.847	6.3446	6.3208	6.3477	6.3341		98.09	88.29	86.86	72.8		94.01	80.12	79.56	67.91
Mcz-TXT	6.2606	6.2519	6.7198	6.7072	6.7192	6.7097		100	98.85	97.52	85.97		100	98.85	97.52	86.72
TDBA-Ac	5.9099	5.933	6.4034	6.4113	6.4125	6.4162		95.6	73	64.29	49.4		98.53	73	64.29	49.4
PhlCzDP	5.6016	5.5898	6.0715	6.0544	6.0964	6.0825		100	100	100	93.03		100	100	100	92.92
TPAmPPC	5.9898	5.9917	6.4753	6.4676	6.485	6.4788		95.84	74.32	72.55	68.58		95.01	74.32	72.55	68.51
TPA-PPDCN	6.2087	6.1947	6.6742	6.6563	6.6731	6.6636		100	89.86	90	82.71		100	86.66	85.83	79.48
2CzdOXD4MeOPh	6.3896	6.3852	6.8489	6.8378	6.8728	6.8619		100	96.82	92.81	80.06		100	100	98.56	84.38
CzDBA	6.4532	6.4557	6.8633	6.8554	6.8504	6.8382		100	97.91	93.94	81.68		100	97.91	96.97	82.36
SF2-TRZ	7.099	7.1363	7.4024	7.4214	7.326	7.3368		94.88	73.78	72	58.12		98.29	73.78	72	58.12
AcCN	6.0238	6.0145	6.5075	6.4936	6.5177	6.5089		100	98.49	96.8	84.49		100	98.49	96.8	84.49
PxCN	5.9009	5.8799	6.376	6.3508	6.3797	6.3617		100	100	100	87.95		100	100	100	88.5
HzTFEX2	7.8495	7.9235	8.2871	8.3338	8.2484	8.2756		100	86.46	79.78	80.85		100	86.46	78.65	78.77
CzTrz	6.6684	6.6769	7.0556	7.0529	7.0344	7.032		94.08	69.65	67.82	60.12		94.08	69.65	67.82	60.05
4CzIPN	6.4502	6.5087	6.9529	6.9814	7.003	7.0168		100	97.29	94.41	82.64		100	97.29	94.41	82.64
CzPXZ	6.0945	6.0881	6.574	6.5599	6.572	6.5607		100	93.23	86.14	70.75		100	93.95	87.13	72.75
t-CzPXZ	5.8627	5.906	6.3977	6.4172	6.4464	6.4486		100	80.04	75.2	62.97		100	83.27	78.4	65.25
DPmP-PXZ	6.0312	6.0195	6.5061	6.4874	6.5111	6.4977		98.03	73.08	68.89	60.53		98.03	73.08	68.89	60.53
CPDA-MPC	6.3786	6.3904	6.9487	6.9494	7.0226	7.0325		100	95.12	91.84	82.83		97.37	86.54	85.71	80.36
SBF-BP-DMAC	5.9876	6.0321	6.4919	6.5133	6.5111	6.5367		96.38	62.13	56.03	45.78		73.4	48.46	46.55	39.78
DPAC-BPI-CN	6.4327	6.4577	7.0173	7.0277	7.0847	7.0884		99.35	84.64	81.06	69.86		99.35	84.64	81.82	70.32
DPAC-BP-CN	6.1835	6.2256	6.7382	6.7574	6.7937	6.8035		99.1	86.19	85.11	75.66		97.31	86.19	85.11	75.66
DPAC-BPI	6.1783	6.2012	6.7587	6.7667	6.8214	6.825		99.34	84.26	80.47	67.03		99.34	84.26	80.47	67.7
TPA-DCPP	6.2238	6.2093	6.6834	6.665	6.6833	6.6704		100	100	100	93.93		100	100	100	95.71
2CzCN	6.5043	6.4889	6.9041	6.8844	6.8932	6.8789		100	100	100	88.08		100	100	100	87.98
ACzCN	5.9598	6.0054	6.4538	6.4757	6.4659	6.488		97.91	74.06	67.5	55.34		91.34	69.33	66.25	53.55
PhCzCN	7.0129	6.998	7.3595	7.3409	7.295	7.2805		100	100	100	84.69		100	100	100	84.69

## Sheet: core ionizations
N K-edge core ionization energies (in eV) using cc-pCVTZ-X2C basis set									Retained orbitals and basis functions (in %) in the domain using cc-pCVTZ-X2C basis set											N K-edge core ionization energies (in eV) using cc-pCVTZ-X2C basis set								Retained occupied orbitals (in %) in the domain using cc-pCVTZ-X2C basis set
		ADC(2)		SOS-ADC(2)		SOS0-PBE0-2/ADC(2)			Retained orbitals and functions // ADC(2)					Retained orbitals and functions // SOS0-PBE0-2							local ADC(2)								local ADC(2)
	atom	canonical	local	canonical	local	canonical	local		AO	auxiliary	occupied	virtual		AO	auxiliary	occupied	virtual			T_Bpol	0.9995	0.9999	0.99995	0.99999	0.999995	0.999999		T_BPot	0.9995	0.9999	0.99995	0.99999	0.999995	0.999999
Alanine	-NH2	405.186	405.217	409.255	409.282	405.9	405.91		100	100	77.27	96.39		100	100	81.82	96.39				405.342	405.217	405.204	405.192	405.193	405.191			50	77.27	81.82	90.91	90.91	100
Arginine	guanidino =NH	403.244	403.261	407.393	407.408	404.125	404.135		80.06	81.11	40.48	59.4		80.06	81.11	40.48	59.1				403.379	403.261	403.263	403.255	403.255	403.252			26.19	40.48	40.48	50	50	71.43
	α-amino -NH2	405.56	405.627	409.641	409.695	406.295	406.331		96.07	97.02	41.86	83.91		96.07	97.02	41.86	83.91				405.796	405.627	405.59	405.579	405.58	405.565			23.26	41.86	51.16	58.14	58.14	95.35
	side-chain -NH-	405.326	405.374	409.528	409.568	406.329	406.356		94.1	95.54	45.45	78.8		98.03	98.51	45.45	90.53				405.416	405.374	405.364	405.341	405.332	405.331			40.91	45.45	47.73	61.36	93.18	97.73
	guanidino -NH2	406.07	406.108	410.16	410.193	406.784	406.817		80.06	81.11	35.56	59.4		80.06	81.11	33.33	59.1				406.177	406.108	406.101	406.09	406.082	406.075			28.89	35.56	37.78	44.44	53.33	91.11
Asparagine	α-amino -NH2	405.031	405.13	409.113	409.19	405.763	405.821		100	100	54.84	95.69		100	100	54.84	95.69				405.307	405.13	405.077	405.041	405.036	405.036			29.03	54.84	70.97	87.1	100	100
	side-chain -NH2	406.703	406.75	410.782	410.821	407.415	407.442		97.19	97.91	43.75	89.01		97.19	97.91	43.75	87.93				406.759	406.75	406.738	406.726	406.709	406.709			40.62	43.75	50	59.38	93.75	100
Aspartic Acid	-NH2	405.779	405.86	409.87	409.933	406.505	406.547		100	100	54.84	95.56		100	100	54.84	95.56				405.999	405.86	405.814	405.796	405.785	405.785			32.26	54.84	70.97	83.87	93.55	100
Cysteine	-NH2	405.82	405.853	409.91	409.938	406.571	406.583		100	100	68.97	96.87		100	100	72.41	96.87				406.034	405.853	405.832	405.829	405.829	405.825			41.38	68.97	75.86	79.31	79.31	100
Glutamic Acid	-NH2	405.769	405.869	409.863	409.941	406.512	406.565		100	100	48.57	96.13		100	100	48.57	96.13				406.02	405.869	405.822	405.785	405.774	405.774			28.57	48.57	60	74.29	97.14	97.14
Glutamine	α-amino -NH2	405.535	405.623	409.617	409.687	406.26	406.288		100	100	48.57	96.23		100	100	54.29	96.23				405.731	405.623	405.582	405.55	405.544	405.541			31.43	48.57	57.14	77.14	85.71	100
	side-chain -NH2	406.482	406.526	410.561	410.598	407.196	407.221		92.63	94.48	38.89	74.01		92.63	94.48	38.89	74.01				406.534	406.526	406.516	406.498	406.498	406.487			36.11	38.89	41.67	52.78	52.78	97.22
Glycine	-NH2	405.376	405.44	409.417	409.469	406.033	406.046		100	100	66.67	95.47		100	100	77.78	95.47				405.519	405.44	405.395	405.381	405.381	405.381			44.44	66.67	83.33	100	100	100
Histidine	pyridine-like -NH2	404.268	404.327	408.457	408.506	405.225	405.26		92.99	94.81	43.24	75.63		92.99	94.81	43.24	75.63				404.452	404.326	404.329	404.275	404.274	404.274			32.43	43.24	43.24	91.89	97.3	97.3
	α-amino -NH2	406.074	406.181	410.167	410.251	406.837	406.876		100	100	52.63	96.42		100	100	57.89	96.42				406.351	406.181	406.127	406.091	406.079	406.079			28.95	52.63	65.79	76.32	100	100
	pyrrole-like -NH2	406.064	406.144	410.311	410.374	407.169	407.191		100	100	51.28	96.42		100	100	58.97	96.42				406.218	406.144	406.099	406.072	406.069	406.069			43.59	51.28	64.1	92.31	100	100
Hydroxyproline	-NH2	405.125	405.173	409.326	409.365	406.14	406.156		100	100	75	96.65		100	100	78.12	96.65				405.256	405.173	405.136	405.13	405.131	405.131			59.38	75	87.5	100	100	100
Isoleucine	-NH2	401.957	401.981	406.477	406.498	403.616	403.63		100	100	70.59	97.75		100	100	70.59	97.75				402.121	401.981	401.977	401.962	401.962	401.962			41.18	70.59	73.53	91.18	91.18	100
Leucine	-NH2	405.085	405.177	409.174	409.247	405.843	405.877		100	100	50	97.75		100	100	55.88	97.75				405.344	405.177	405.137	405.094	405.094	405.09			29.41	50	61.76	82.35	85.29	100
Lysine	side-chain -NH2	405.022	405.07	409.089	409.129	405.752	405.771		84.19	85.73	29.73	58.19		93.29	94.87	32.43	76.96				405.135	405.069	405.052	405.038	405.039	405.03			24.32	29.73	35.14	43.24	43.24	72.97
	α-amino -NH2	405.818	405.878	409.902	409.951	406.569	406.603		95.53	96.58	47.37	86.69		97.76	98.29	47.37	89.59				406.031	405.878	405.851	405.838	405.833	405.823			28.95	47.37	55.26	63.16	71.05	97.37
Methionine	-NH2	405.517	405.587	409.599	409.656	406.251	406.29		100	100	48.65	97.68		100	100	48.65	97.68				405.791	405.587	405.556	405.529	405.528	405.522			24.32	48.65	59.46	70.27	75.68	100
Phenylalanine	-NH2	402.39	402.422	406.781	406.807	403.743	403.757		100	100	59.52	98.08		100	100	61.9	98.08				402.506	402.422	402.419	402.401	402.399	402.395			42.86	59.52	64.29	73.81	80.95	92.86
Proline	-NH2	404.764	404.806	408.953	408.987	405.763	405.798		100	100	72.41	97.27		100	100	68.97	97.27				404.979	404.806	404.8	404.771	404.769	404.77			48.28	72.41	75.86	96.55	100	100
Serine	-NH2	405.649	405.693	409.731	409.767	406.372	406.389		100	100	72	95.69		100	100	80	95.69				405.912	405.693	405.674	405.654	405.654	405.654			32	72	84	100	100	100
Threonine	-NH2	405.548	405.597	409.647	409.687	406.33	406.361		100	100	72.41	96.35		100	100	72.41	96.35				405.826	405.597	405.603	405.555	405.554	405.554			34.48	72.41	75.86	89.66	96.55	100
Tryptophan	α-amino -NH2	404.894	405.051	408.997	409.12	405.677	405.754		96.56	97.47	35.29	88.14		96.56	97.47	37.25	87.62				405.224	405.051	404.976	404.911	404.908	404.899			19.61	35.29	47.06	70.59	76.47	100
	side-chain -NH2	406.095	406.151	410.375	410.421	407.298	407.325		98.28	98.74	44.23	93.54		98.28	98.74	46.15	93.41				406.277	406.151	406.126	406.103	406.101	406.1			32.69	44.23	51.92	80.77	88.46	98.08
Tyrosine	-NH2	405.334	405.427	409.428	409.501	406.094	406.144		100	100	44.44	97.59		100	100	44.44	97.59				405.596	405.427	405.407	405.354	405.344	405.339			24.44	44.44	51.11	64.44	80	100
Valine	-NH2	405.261	405.329	409.359	409.413	406.029	406.055		100	100	66.67	97.42		100	100	70	97.42				405.511	405.329	405.288	405.274	405.273	405.267			33.33	66.67	76.67	83.33	86.67	100
O K-edge core ionization energies (in eV) using cc-pCVTZ-X2C basis set									Retained orbitals and basis functions (in %) in the domain using cc-pCVTZ-X2C basis set											O K-edge core ionization energies (in eV) using cc-pCVTZ-X2C basis set								Retained occupied orbitals (in %) in the domain using cc-pCVTZ-X2C basis set
		ADC(2)		SOS-ADC(2)		SOS0-PBE0-2/ADC(2)			Retained orbitals and functions // ADC(2)					Retained orbitals and functions // SOS0-PBE0-2							local ADC(2)								local ADC(2)
	atom	canonical	local	canonical	local	canonical	local		AO	auxiliary	occupied	virtual		AO	auxiliary	occupied	virtual			T_Bpol	0.9995	0.9999	0.99995	0.99999	0.999995	0.999999		T_BPot	0.9995	0.9999	0.99995	0.99999	0.999995	0.999999
Alanine	C=O	537.178	537.216	542.193	542.225	538.844	538.857		100	100	73.91	96.39		100	100	78.26	96.39				537.33	537.216	537.184	537.185	537.186	537.185			52.17	73.91	91.3	91.3	91.3	100
	-O-H	539.278	539.326	544.235	544.276	540.772	540.796		100	100	62.5	96.39		100	100	66.67	96.39				539.444	539.326	539.309	539.286	539.286	539.285			45.83	62.5	70.83	91.67	91.67	100
Arginine	C=O	537.269	537.311	542.284	542.32	538.933	538.957		74.02	74.38	36.96	57.89		75.98	75.87	36.96	57.59				537.373	537.311	537.286	537.281	537.281	537.276			30.43	36.96	47.83	54.35	58.7	86.96
	-O-H	539.322	539.367	544.288	544.327	540.834	540.86		74.02	74.38	36.17	57.89		75.98	75.87	36.17	57.59				539.475	539.366	539.357	539.336	539.335	539.329			25.53	36.17	38.3	55.32	59.57	87.23
Asparagine	amide C=O	536.179	536.223	541.233	541.27	537.931	537.961		100	100	54.55	95.69		100	100	51.52	95.69				536.342	536.223	536.199	536.186	536.186	536.186			36.36	54.55	69.7	90.91	93.94	100
	α-carboxyl C=O	537.302	537.343	542.317	542.352	538.956	538.981		94.39	95.82	50	82.11		100	100	50	95.69				537.423	537.342	537.314	537.311	537.309	537.309			38.24	50	67.65	79.41	94.12	97.06
	-O-H	539.384	539.445	544.347	544.398	540.88	540.908		100	100	45.71	95.69		100	100	48.57	95.69				539.512	539.445	539.425	539.4	539.392	539.392			37.14	45.71	51.43	68.57	82.86	88.57
Aspartic Acid	side-chain C=O	537.112	537.148	542.127	542.158	538.771	538.791		100	100	53.12	95.56		100	100	53.12	95.56				537.235	537.148	537.142	537.122	537.121	537.12			40.62	53.12	62.5	84.38	87.5	93.75
	α-carboxyl C=O	537.4	537.444	542.415	542.453	539.044	539.068		100	100	51.52	95.56		100	100	51.52	95.56				537.589	537.444	537.42	537.409	537.408	537.407			33.33	51.52	63.64	81.82	87.88	96.97
	side-chain -O-H	539.253	539.299	544.208	544.248	540.738	540.765		97.11	97.86	41.18	87.56		97.11	97.86	41.18	87.33				539.306	539.299	539.292	539.277	539.274	539.26			38.24	41.18	44.12	52.94	58.82	97.06
	α-carboxyl -O-H	539.379	539.421	544.339	544.374	540.869	540.893		97.11	97.86	45.71	88		97.11	97.86	45.71	87.78				539.47	539.421	539.415	539.403	539.387	539.386			37.14	45.71	48.57	54.29	85.71	91.43
Cysteine	C=O	537.339	537.384	542.349	542.388	538.994	539.013		100	100	56.67	96.87		100	100	60	96.87				537.449	537.384	537.348	537.347	537.346	537.346			46.67	56.67	76.67	80	83.33	93.33
	-O-H	539.426	539.456	544.395	544.422	540.942	540.964		100	100	58.06	96.87		100	100	54.84	96.87				539.609	539.456	539.466	539.442	539.438	539.433			35.48	58.06	54.84	67.74	74.19	100
Glutamic Acid	side-chain C=O	537.143	537.19	542.147	542.187	538.77	538.79		92.45	94.37	38.89	74.85		97.48	98.12	41.67	88.97				537.274	537.189	537.158	537.156	537.156	537.15			30.56	38.89	55.56	63.89	66.67	97.22
	α-carboxyl C=O	537.346	537.392	542.355	542.394	538.984	539.01		97.48	98.12	43.24	88.39		97.48	98.12	43.24	88.39				537.52	537.392	537.362	537.359	537.359	537.353			29.73	43.24	59.46	67.57	70.27	94.59
	side-chain -O-H	539.146	539.182	544.113	544.145	540.651	540.668		97.48	98.12	42.11	88.97		97.48	98.12	44.74	88.97				539.214	539.182	539.188	539.168	539.165	539.153			36.84	42.11	42.11	52.63	57.89	94.74
	α-carboxyl -O-H	539.336	539.375	544.307	544.341	540.853	540.868		97.48	98.12	46.15	88.39		97.48	98.12	48.72	88.39				539.464	539.375	539.37	539.348	539.349	539.343			33.33	46.15	48.72	69.23	71.79	94.87
Glutamine	amide C=O	536.002	536.029	541.048	541.072	537.735	537.75		97.54	98.16	45.95	88.7		100	100	45.95	96.23				536.134	536.029	536.023	536.02	536.016	536.01			32.43	45.95	56.76	62.16	72.97	100
	α-carboxyl C=O	537.136	537.177	542.151	542.186	538.792	538.816		95.09	96.32	44.74	83.99		95.09	96.32	44.74	83.99				537.255	537.177	537.152	537.148	537.146	537.143			34.21	44.74	57.89	63.16	73.68	92.11
	-O-H	539.181	539.224	544.146	544.183	540.686	540.71		95.09	96.32	43.59	83.99		95.09	96.32	43.59	83.99				539.333	539.224	539.214	539.195	539.192	539.188			30.77	43.59	46.15	64.1	74.36	94.87
Glycine	C=O	537.248	537.268	542.256	542.274	538.896	538.901		100	100	84.21	95.47		100	100	89.47	95.47				537.36	537.268	537.255	537.256	537.256	537.255			63.16	84.21	94.74	94.74	94.74	100
	-O-H	539.359	539.399	544.304	544.339	540.826	540.846		100	100	65	95.47		100	100	70	95.47				539.441	539.399	539.37	539.373	539.368	539.366			60	65	80	80	85	100
Histidine	C=O	537.566	537.611	542.557	542.596	539.189	539.22		95.33	96.54	45	81.72		95.33	96.54	42.5	81.54				537.711	537.61	537.589	537.577	537.575	537.573			32.5	45	55	75	80	90
	-O-H	539.809	539.864	544.744	544.79	541.27	541.301		95.33	96.54	41.46	81.72		95.33	96.54	41.46	81.54				539.974	539.863	539.852	539.833	539.826	539.817			29.27	41.46	43.9	53.66	65.85	95.12
Hydroxyproline	side-chain -O-H	536.802	536.874	541.79	541.85	538.412	538.454		100	100	51.52	96.65		100	100	51.52	96.65				536.994	536.874	536.875	536.81	536.81	536.809			36.36	51.52	51.52	96.97	96.97	100
	C=O	537.348	537.42	542.389	542.447	539.065	539.102		100	100	58.82	96.65		100	100	58.82	96.65				537.519	537.42	537.362	537.355	537.356	537.356			41.18	58.82	82.35	88.24	91.18	97.06
	α-carboxyl -O-H	539.516	539.552	544.478	544.51	541.019	541.04		100	100	51.43	96.65		100	100	51.43	96.65				539.647	539.552	539.554	539.526	539.523	539.523			37.14	51.43	51.43	85.71	91.43	97.14
Isoleucine	C=O	537.239	537.281	542.379	542.415	539.163	539.188		100	100	57.14	97.75		100	100	57.14	97.75				537.358	537.281	537.276	537.248	537.248	537.246			45.71	57.14	60	80	82.86	100
	-O-H	539.556	539.619	544.536	544.589	541.117	541.154		92.62	94.36	50	81.24		90.16	92.47	50	74.3				539.696	539.619	539.601	539.564	539.563	539.563			36.11	50	55.56	80.56	91.67	97.22
Leucine	C=O	537.091	537.129	542.11	542.143	538.769	538.791		100	100	51.43	97.75		100	100	51.43	97.75				537.26	537.129	537.111	537.102	537.102	537.098			34.29	51.43	62.86	77.14	77.14	94.29
	-O-H	539.189	539.233	544.153	544.191	540.699	540.724		100	100	50	97.75		100	100	50	97.75				539.343	539.233	539.231	539.202	539.202	539.196			33.33	50	52.78	77.78	77.78	100
Lysine	C=O	536.436	536.496	541.419	541.47	537.621	537.654		88.66	89.15	38.46	68.77		91.05	93.16	38.46	77.82				536.515	536.495	536.461	536.448	536.447	536.446			33.33	38.46	48.72	64.1	66.67	79.49
	-O-H	539.038	539.066	544.047	544.073	540.661	540.678		95.53	96.58	47.5	86.69		97.76	98.29	47.5	89.59				539.14	539.066	539.068	539.05	539.05	539.045			35	47.5	47.5	65	67.5	95
Methionine	C=O	537.213	537.261	542.229	542.27	538.874	538.902		84.74	85.39	44.74	66.15		84.74	85.39	44.74	65.18				537.338	537.26	537.229	537.226	537.223	537.221			34.21	44.74	60.53	65.79	73.68	92.11
	-O-H	539.259	539.311	544.228	544.271	540.773	540.803		87.25	87.34	43.59	68.09		87.25	87.34	43.59	67.5				539.394	539.309	539.294	539.274	539.271	539.266			33.33	43.59	48.72	66.67	74.36	94.87
Phenylalanine	C=O	536.298	536.335	541.444	541.477	538.435	538.46		93.73	95.36	44.19	80.03		93.73	95.36	44.19	79.71				536.437	536.335	536.333	536.309	536.307	536.305			34.88	44.19	46.51	74.42	79.07	93.02
	-O-H	538.374	538.419	543.406	543.445	540.192	540.221		93.73	95.36	45.45	80.03		93.73	95.36	45.45	79.71				538.451	538.419	538.409	538.385	538.384	538.381			38.64	45.45	50	75	79.55	93.18
Proline	C=O	537.087	537.15	542.108	542.16	538.76	538.794		100	100	56.67	97.27		100	100	56.67	97.27				537.257	537.15	537.104	537.094	537.094	537.094			40	56.67	80	86.67	90	100
	-O-H	539.142	539.178	544.108	544.139	540.653	540.673		100	100	58.06	97.27		100	100	58.06	97.27				539.299	539.178	539.18	539.15	539.15	539.149			38.71	58.06	58.06	87.1	90.32	100
Serine	C=O	536.926	536.967	541.944	541.979	538.598	538.62		100	100	69.23	95.69		100	100	69.23	95.69				537.144	536.967	536.951	536.932	536.933	536.933			42.31	69.23	76.92	96.15	96.15	100
	side-chain -O-H	537.855	537.938	542.81	542.877	539.385	539.413		100	100	48.15	95.69		100	100	55.56	95.69				538.022	537.938	537.904	537.863	537.862	537.862			33.33	48.15	55.56	88.89	96.3	100
	α-carboxyl -O-H	539.126	539.18	544.086	544.131	540.621	540.647		100	100	53.57	95.69		100	100	57.14	95.69				539.209	539.18	539.16	539.148	539.135	539.134			46.43	53.57	64.29	71.43	82.14	100
Threonine	C=O	537.261	537.339	542.248	542.311	538.851	538.9		97.02	97.75	53.33	88.13		97.02	97.75	50	87.67				537.376	537.338	537.286	537.269	537.269	537.268			46.67	53.33	73.33	96.67	96.67	100
	side-chain -O-H	537.301	537.352	542.319	542.363	538.973	538.995		97.02	97.75	54.84	85.39		100	100	58.06	96.35				537.434	537.352	537.31	537.31	537.308	537.308			41.94	54.84	80.65	83.87	93.55	100
	α-carboxyl -O-H	539.404	539.468	544.364	544.417	540.904	540.938		100	100	50	96.35		100	100	53.12	96.35				539.566	539.468	539.449	539.436	539.412	539.411			37.5	50	56.25	65.62	87.5	100
Tryptophan	C=O	537.085	537.138	542.107	542.152	538.768	538.799		80.81	82.25	33.96	51.38		80.81	82.25	33.96	51.12				537.264	537.137	537.111	537.108	537.108	537.094			22.64	33.96	43.4	49.06	49.06	79.25
	-O-H	539.181	539.237	544.147	544.194	540.697	540.729		80.81	82.25	33.33	51.38		80.81	82.25	33.33	51.12				539.343	539.235	539.236	539.203	539.203	539.188			22.22	33.33	33.33	50	50	88.89
Tyrosine	C=O	537.157	537.204	542.176	542.217	538.83	538.862		88.08	89.36	39.13	65.41		88.08	89.36	36.96	64.96				537.296	537.203	537.179	537.173	537.169	537.164			28.26	39.13	50	56.52	67.39	84.78
	side-chain -O-H	538.392	538.446	543.361	543.408	539.946	539.98		82.05	83.07	31.91	62.41		82.05	83.07	31.91	61.35				538.484	538.445	538.419	538.411	538.402	538.399			29.79	31.91	38.3	44.68	61.7	87.23
	α-carboxyl -O-H	539.225	539.275	544.194	544.237	540.743	540.772		88.08	89.36	37.5	65.41		88.08	89.36	37.5	64.96				539.393	539.274	539.269	539.262	539.241	539.232			25	37.5	39.58	43.75	66.67	91.67
Valine	C=O	536.928	536.982	541.951	541.996	538.618	538.649		100	100	61.29	97.42		100	100	61.29	97.42				537.097	536.982	536.967	536.938	536.935	536.935			41.94	61.29	64.52	83.87	90.32	100
	-O-H	539.109	539.188	544.077	544.142	540.625	540.67		100	100	50	97.42		100	100	50	97.42				539.224	539.188	539.167	539.119	539.116	539.116			40.62	50	56.25	84.38	90.62	100
