# Supplementary material for: Scalable Correlated Local Approaches for Computing Valence and Core-Level Ionization Energies in Large Molecules
Source: J Chem Theory Comput. 2026 Jun 24;22(13):6584–98. doi: 10.1021/acs.jctc.6c00634 (PMC13374016; doi:10.1021/acs.jctc.6c00634)
Supplement: Supplementary file 2 [file ct6c00634_si_003.zip]

Archive with 1,106 entries (1,103 files):
- SI/
- SI/outputs/
- SI/outputs/proline_O_2_ladc2_0.9999_test.out
- SI/outputs/phenylalanine_O_2_ladc2_0.99995_test.out
- SI/outputs/phenylalanine_O_2_ladc2_0.9995_test.out
- SI/outputs/PhCzCN_sos-ladc2.out
- SI/outputs/glutamine_N_sos-adc2-X2C.out
- SI/outputs/glutamic_acid_O_3_ladc2_0.999995_test.out
- SI/outputs/glutamic_acid_O_3_sos-pbe0-2l_tailored-X2C.out
- SI/outputs/arginine_O_2_ladc2_0.999999_test.out
- SI/outputs/isoleucine_N_sos-adc2-X2C.out
- SI/outputs/histidine_N_3_ladc2_0.999995_test.out
- SI/outputs/tyrosine_O_3_sos-pbe0-2l_tailored-X2C.out
- SI/outputs/serine_O_sos-adc2-X2C.out
- SI/outputs/tyrosine_N_sos-adc2-X2C.out
- SI/outputs/glutamic_acid_O_3_ladc2_0.9999_test.out
- SI/outputs/histidine_N_3_ladc2_0.99999_test.out
- SI/outputs/arginine_N_3_sos-pbe0-2l_tailored-X2C.out
- SI/outputs/aspartic_acid_O_3_ladc2_0.9999_test.out
- SI/outputs/serine_O_3_sos-pbe0-2l_tailored-X2C.out
- SI/outputs/threonine_N_1_ladc2_0.99995_test.out
- SI/outputs/glycine_N_adc2-X2C.out
- SI/outputs/threonine_O_2_sos-pbe0-2l_tailored-X2C.out
- SI/outputs/glutamic_acid_O_4_ladc2_tailored-X2C.out
- SI/outputs/glutamic_acid_O_1_ladc2_0.99995_test.out
- SI/outputs/CzDBA_adc2.out
- SI/outputs/Mcz-TXT_sos-pbe0-2l.out
- SI/outputs/histidine_O_2_sos-pbe0-2l_tailored-X2C.out
- SI/outputs/tyrosine_O_3_ladc2_0.9995_test.out
- SI/outputs/valine_N_1_ladc2_0.999999_test.out
- SI/outputs/DPAC-BP-CN_sos-pbe0-2.out
- SI/outputs/DPAC-BPI-CN_sos-adc2.out
- SI/outputs/histidine_O_2_ladc2_0.9999_test.out
- SI/outputs/aspartic_acid_O_3_ladc2_0.99995_test.out
- SI/outputs/CPDA-MPC_sos-pbe0-2.out
- SI/outputs/methionine_O_2_sos-ladc2_tailored-X2C.out
- SI/outputs/arginine_O_2_ladc2_0.99995_test.out
- SI/outputs/proline_O_sos-pbe0-2-X2C.out
- SI/outputs/phenylalanine_O_1_sos-pbe0-2l_tailored-X2C.out
- SI/outputs/hydroxyproline_O_2_sos-pbe0-2l_tailored-X2C.out
- SI/outputs/CzPXZ_ladc2.out
- SI/outputs/cysteine_N_1_ladc2_0.99999_test.out
- SI/outputs/threonine_O_2_ladc2_0.9995_test.out
- SI/outputs/tryptophan_N_2_ladc2_tailored-X2C.out
- SI/outputs/asparagine_O_3_ladc2_0.999999_test.out
- SI/outputs/ACzCN_sos-pbe0-2l.out
- SI/outputs/isoleucine_N_1_ladc2_0.9995_test.out
- SI/outputs/glutamine_N_2_ladc2_0.9999_test.out
- SI/outputs/histidine_O_2_sos-ladc2_tailored-X2C.out
- SI/outputs/isoleucine_N_1_ladc2_0.99999_test.out
- SI/outputs/glycine_O_2_ladc2_0.99999_test.out
- SI/outputs/asparagine_N_2_ladc2_0.99999_test.out
- SI/outputs/isoleucine_N_1_ladc2_0.9999_test.out
- SI/outputs/DBCTRZ_sos-pbe0-2.out
- SI/outputs/arginine_N_2_ladc2_0.999995_test.out
- SI/outputs/arginine_N_1_ladc2_0.99999_test.out
- SI/outputs/valine_N_1_ladc2_0.9999_test.out
- SI/outputs/hydroxyproline_N_1_ladc2_0.99999_test.out
- SI/outputs/glutamine_N_1_ladc2_0.9995_test.out
- SI/outputs/tryptophan_N_2_sos-ladc2_tailored-X2C.out
- SI/outputs/histidine_O_2_ladc2_0.999999_test.out
- SI/outputs/cholesterol_sos-adc2.out
- SI/outputs/glutamine_O_2_ladc2_0.99995_test.out
- SI/outputs/alanine_N_1_sos-pbe0-2l_tailored-X2C.out
- SI/outputs/arginine_N_4_ladc2_0.999999_test.out
- SI/outputs/alanine_N_1_ladc2_tailored-X2C.out
- SI/outputs/phenylalanine_O_1_ladc2_tailored-X2C.out
- SI/outputs/leucine_N_adc2-X2C.out
- SI/outputs/arginine_N_1_ladc2_0.999995_test.out
- SI/outputs/methionine_O_1_ladc2_0.99999_test.out
- SI/outputs/PhlCzDP_sos-ladc2.out
- SI/outputs/tryptophan_O_1_ladc2_0.99999_test.out
- SI/outputs/hydroxyproline_O_1_sos-ladc2_tailored-X2C.out
- SI/outputs/glutamic_acid_O_3_ladc2_0.99999_test.out
- SI/outputs/proline_O_2_sos-ladc2_tailored-X2C.out
- SI/outputs/DPmP-PXZ_sos-pbe0-2.out
- SI/outputs/PxCN_sos-pbe0-2l.out
- SI/outputs/hydroxyproline_O_1_ladc2_0.99995_test.out
- SI/outputs/DPAC-BP-CN_sos-ladc2.out
- SI/outputs/aspartic_acid_O_2_ladc2_0.999999_test.out
- SI/outputs/SBF-BP-DMAC_ladc2.out
- SI/outputs/glutamine_N_2_ladc2_0.99995_test.out
- SI/outputs/tryptophan_O_2_ladc2_0.99999_test.out
- SI/outputs/tyrosine_O_2_ladc2_0.999999_test.out
- SI/outputs/aspartic_acid_O_3_ladc2_0.999999_test.out
- SI/outputs/threonine_O_1_sos-ladc2_tailored-X2C.out
- SI/outputs/glutamine_N_2_ladc2_0.999995_test.out
- SI/outputs/proline_N_sos-adc2-X2C.out
- SI/outputs/cysteine_N_1_ladc2_0.9999_test.out
- SI/outputs/asparagine_O_3_ladc2_0.99995_test.out
- SI/outputs/tryptophan_O_1_ladc2_0.9999_test.out
- SI/outputs/glycine_O_1_ladc2_0.99999_test.out
- SI/outputs/lysine_N_2_ladc2_0.9999_test.out
- SI/outputs/4CzIPN_sos-adc2.out
- SI/outputs/arginine_N_2_ladc2_tailored-X2C.out
- SI/outputs/threonine_N_sos-pbe0-2-X2C.out
- SI/outputs/leucine_O_1_ladc2_0.9999_test.out
- SI/outputs/lysine_N_1_ladc2_0.999995_test.out
- SI/outputs/PhlCzDP_sos-pbe0-2l.out
- SI/outputs/PXZPyPM_sos-ladc2.out
- SI/outputs/cysteine_N_1_ladc2_0.9995_test.out
- SI/outputs/tryptophan_O_1_sos-ladc2_tailored-X2C.out
- SI/outputs/glutamic_acid_O_4_ladc2_0.99995_test.out
- SI/outputs/asparagine_N_adc2-X2C.out
- SI/outputs/tyrosine_O_1_ladc2_0.999999_test.out
- SI/outputs/cysteine_N_1_ladc2_0.999999_test.out
- SI/outputs/histidine_N_2_ladc2_0.999995_test.out
- SI/outputs/serine_N_1_ladc2_0.9999_test.out
- SI/outputs/glutamic_acid_O_4_sos-pbe0-2l_tailored-X2C.out
- SI/outputs/serine_O_2_ladc2_0.999999_test.out
- SI/outputs/aspartic_acid_O_1_ladc2_0.9999_test.out
- SI/outputs/asparagine_O_3_ladc2_tailored-X2C.out
- SI/outputs/threonine_O_3_ladc2_0.99999_test.out
- SI/outputs/asparagine_O_2_ladc2_0.9999_test.out
- SI/outputs/CPDA-MPC_adc2.out
- SI/outputs/tryptophan_N_2_ladc2_0.999995_test.out
- SI/outputs/isoleucine_O_2_sos-pbe0-2l_tailored-X2C.out
- SI/outputs/tyrosine_O_3_ladc2_0.999995_test.out
- SI/outputs/TPA-PPDCN_sos-adc2.out
- SI/outputs/histidine_N_2_ladc2_0.99999_test.out
- SI/outputs/glutamine_O_3_ladc2_0.9999_test.out
- SI/outputs/proline_O_1_ladc2_0.9999_test.out
- SI/outputs/lysine_N_adc2-X2C.out
- SI/outputs/serine_O_2_sos-pbe0-2l_tailored-X2C.out
- SI/outputs/histidine_N_2_ladc2_0.999999_test.out
- SI/outputs/glutamine_O_1_ladc2_0.999995_test.out
- SI/outputs/lysine_N_1_ladc2_0.99999_test.out
- SI/outputs/glutamine_N_1_ladc2_0.999999_test.out
- SI/outputs/hydroxyproline_N_1_ladc2_0.99995_test.out
- SI/outputs/hydroxyproline_O_3_ladc2_0.999999_test.out
- SI/outputs/histidine_N_3_sos-ladc2_tailored-X2C.out
- SI/outputs/leucine_N_1_ladc2_0.9995_test.out
- SI/outputs/asparagine_O_1_ladc2_0.999995_test.out
- SI/outputs/alanine_O_2_ladc2_0.99995_test.out
- SI/outputs/aspartic_acid_N_sos-pbe0-2-X2C.out
- SI/outputs/alanine_N_1_ladc2_0.99995_test.out
- SI/outputs/leucine_O_2_ladc2_0.99995_test.out
- SI/outputs/asparagine_O_3_ladc2_0.99999_test.out
- SI/outputs/hydroxyproline_O_1_ladc2_0.9995_test.out
- SI/outputs/CzTRZ_adc2.out
- SI/outputs/valine_N_adc2-X2C.out
- SI/outputs/isoleucine_O_2_sos-ladc2_tailored-X2C.out
- SI/outputs/asparagine_N_1_ladc2_0.99999_test.out
- SI/outputs/2CzCN_sos-pbe0-2.out
- SI/outputs/hydroxyproline_O_3_ladc2_0.99999_test.out
- SI/outputs/glutamine_N_1_ladc2_tailored-X2C.out
- SI/outputs/methionine_O_1_sos-ladc2_tailored-X2C.out
- SI/outputs/methionine_O_2_ladc2_0.9999_test.out
- SI/outputs/asparagine_O_sos-adc2-X2C.out
- SI/outputs/alanine_O_sos-adc2-X2C.out
- SI/outputs/glutamic_acid_N_1_ladc2_0.99995_test.out
- SI/outputs/tryptophan_N_sos-adc2-X2C.out
- SI/outputs/leucine_N_sos-adc2-X2C.out
- SI/outputs/lysine_O_adc2-X2C.out
- SI/outputs/threonine_N_1_sos-ladc2_tailored-X2C.out
- SI/outputs/histidine_N_1_ladc2_0.999999_test.out
- SI/outputs/leucine_O_2_ladc2_0.999999_test.out
- SI/outputs/Mcz-TXT_adc2.out
- SI/outputs/phenylalanine_O_2_ladc2_0.999995_test.out
- SI/outputs/glycine_O_2_ladc2_0.999995_test.out
- SI/outputs/glutamine_O_sos-pbe0-2-X2C.out
- SI/outputs/arginine_N_3_sos-ladc2_tailored-X2C.out
- SI/outputs/lysine_N_1_ladc2_0.9999_test.out
- SI/outputs/asparagine_N_2_ladc2_0.999995_test.out
- SI/outputs/lysine_N_2_sos-ladc2_tailored-X2C.out
- SI/outputs/threonine_N_1_ladc2_0.999995_test.out
- SI/outputs/glycine_N_1_ladc2_0.99995_test.out
- SI/outputs/histidine_O_2_ladc2_0.999995_test.out
- SI/outputs/alanine_O_2_sos-ladc2_tailored-X2C.out
- SI/outputs/DPmP-PXZ_sos-adc2.out
- SI/outputs/serine_N_1_ladc2_0.999995_test.out
- SI/outputs/glutamine_N_sos-pbe0-2-X2C.out
- SI/outputs/SBF-BP-DMAC_sos-pbe0-2.out
- SI/outputs/glutamic_acid_O_3_ladc2_0.99995_test.out
- SI/outputs/arginine_N_3_ladc2_tailored-X2C.out
- SI/outputs/serine_O_3_ladc2_0.9999_test.out
- SI/outputs/glutamic_acid_N_sos-adc2-X2C.out
- SI/outputs/CzTRZ_sos-adc2.out
- SI/outputs/AcCN_sos-adc2.out
- SI/outputs/aspartic_acid_N_1_sos-ladc2_tailored-X2C.out
- SI/outputs/tyrosine_N_sos-pbe0-2-X2C.out
- SI/outputs/TPA-PPDCN_sos-pbe0-2.out
- SI/outputs/serine_N_adc2-X2C.out
- SI/outputs/DPAC-BP-CN_sos-pbe0-2l.out
- SI/outputs/hydroxyproline_O_3_ladc2_0.9995_test.out
- SI/outputs/hydroxyproline_O_2_ladc2_0.9999_test.out
- SI/outputs/aspartic_acid_O_2_ladc2_0.999995_test.out
- SI/outputs/tyrosine_N_1_sos-pbe0-2l_tailored-X2C.out
- SI/outputs/leucine_N_1_ladc2_0.99995_test.out
- SI/outputs/threonine_O_1_sos-pbe0-2l_tailored-X2C.out
- SI/outputs/histidine_O_1_ladc2_tailored-X2C.out
- SI/outputs/asparagine_O_1_ladc2_0.9999_test.out
- SI/outputs/serine_O_1_sos-pbe0-2l_tailored-X2C.out
- SI/outputs/glutamic_acid_O_2_ladc2_0.9999_test.out
- SI/outputs/glutamine_O_1_ladc2_tailored-X2C.out
- SI/outputs/glycine_O_sos-pbe0-2-X2C.out
- SI/outputs/leucine_O_2_sos-pbe0-2l_tailored-X2C.out
- SI/outputs/serine_O_sos-pbe0-2-X2C.out
- SI/outputs/lysine_N_1_sos-ladc2_tailored-X2C.out
- SI/outputs/DPAC-BPI_sos-ladc2.out
- SI/outputs/threonine_N_1_sos-pbe0-2l_tailored-X2C.out
- SI/outputs/leucine_O_1_ladc2_0.9995_test.out
- SI/outputs/phenylalanine_O_sos-adc2-X2C.out
- SI/outputs/threonine_O_2_ladc2_0.99999_test.out
- SI/outputs/proline_N_1_ladc2_tailored-X2C.out
- SI/outputs/proline_N_1_ladc2_0.99999_test.out
- SI/outputs/TDBA-Ac_sos-adc2.out
- SI/outputs/asparagine_O_2_sos-pbe0-2l_tailored-X2C.out
- SI/outputs/glutamic_acid_N_1_sos-ladc2_tailored-X2C.out
- SI/outputs/lysine_N_1_ladc2_0.99995_test.out
- SI/outputs/glutamine_O_3_ladc2_0.999995_test.out
- SI/outputs/hydroxyproline_N_1_ladc2_0.9995_test.out
- SI/outputs/proline_O_2_ladc2_0.99995_test.out
- SI/outputs/DBCTRZ_ladc2.out
- SI/outputs/methionine_N_1_ladc2_0.999999_test.out
- SI/outputs/aspartic_acid_N_1_ladc2_0.99999_test.out
- SI/outputs/lysine_N_2_ladc2_0.99995_test.out
- SI/outputs/tryptophan_N_1_ladc2_0.999995_test.out
- SI/outputs/valine_O_adc2-X2C.out
- SI/outputs/serine_O_1_ladc2_tailored-X2C.out
- SI/outputs/lysine_O_2_ladc2_0.999999_test.out
- SI/outputs/serine_O_3_ladc2_0.9995_test.out
- SI/outputs/proline_O_1_sos-pbe0-2l_tailored-X2C.out
- SI/outputs/cysteine_O_adc2-X2C.out
- SI/outputs/threonine_O_1_ladc2_tailored-X2C.out
- SI/outputs/SeDF-B_adc2.out
- SI/outputs/tyrosine_O_3_ladc2_0.9999_test.out
- SI/outputs/leucine_O_sos-adc2-X2C.out
- SI/outputs/hydroxyproline_O_2_ladc2_tailored-X2C.out
- SI/outputs/asparagine_O_2_ladc2_tailored-X2C.out
- SI/outputs/TPA-PPDCN_sos-pbe0-2l.out
- SI/outputs/threonine_O_sos-adc2-X2C.out
- SI/outputs/asparagine_O_1_ladc2_0.9995_test.out
- SI/outputs/glycine_N_1_ladc2_0.999995_test.out
- SI/outputs/proline_N_1_ladc2_0.9995_test.out
- SI/outputs/arginine_N_1_ladc2_0.99995_test.out
- SI/outputs/glutamine_N_1_ladc2_0.9999_test.out
- SI/outputs/arginine_N_adc2-X2C.out
- SI/outputs/cholesterol_sos-pbe0-2l.out
- SI/outputs/glutamic_acid_N_sos-pbe0-2-X2C.out
- SI/outputs/arginine_N_4_sos-ladc2_tailored-X2C.out
- SI/outputs/alanine_O_1_ladc2_0.999995_test.out
- SI/outputs/asparagine_O_3_ladc2_0.999995_test.out
- SI/outputs/asparagine_O_1_ladc2_0.99995_test.out
- SI/outputs/phenylalanine_O_1_ladc2_0.9999_test.out
- SI/outputs/histidine_N_3_ladc2_0.9999_test.out
- SI/outputs/CzTRZ_sos-pbe0-2.out
- SI/outputs/hydroxyproline_N_sos-pbe0-2-X2C.out
- SI/outputs/arginine_N_2_ladc2_0.9995_test.out
- SI/outputs/tryptophan_O_2_ladc2_0.9999_test.out
- SI/outputs/DPAC-BPI-CN_sos-pbe0-2l.out
- SI/outputs/SF2-TRZ_sos-adc2.out
- SI/outputs/lysine_O_2_ladc2_0.99999_test.out
- SI/outputs/alanine_N_sos-adc2-X2C.out
- SI/outputs/asparagine_N_1_ladc2_0.99995_test.out
- SI/outputs/lysine_O_1_sos-pbe0-2l_tailored-X2C.out
- SI/outputs/cholesterol_adc2.out
- SI/outputs/tryptophan_O_2_ladc2_tailored-X2C.out
- SI/outputs/aspartic_acid_O_4_ladc2_0.999995_test.out
- SI/outputs/arginine_O_1_sos-pbe0-2l_tailored-X2C.out
- SI/outputs/lysine_O_2_ladc2_0.9995_test.out
- SI/outputs/aspartic_acid_O_2_ladc2_tailored-X2C.out
- SI/outputs/valine_O_2_ladc2_0.99999_test.out
- SI/outputs/lysine_O_2_ladc2_tailored-X2C.out
- SI/outputs/CzDBA_sos-pbe0-2.out
- SI/outputs/4CzIPN_ladc2.out
- SI/outputs/alanine_O_2_sos-pbe0-2l_tailored-X2C.out
- SI/outputs/arginine_N_1_ladc2_0.9995_test.out
- SI/outputs/asparagine_O_2_ladc2_0.999995_test.out
- SI/outputs/2CzdOXD4MeOPh_sos-pbe0-2l.out
- SI/outputs/cysteine_N_1_sos-ladc2_tailored-X2C.out
- SI/outputs/leucine_N_1_ladc2_0.99999_test.out
- SI/outputs/hydroxyproline_O_3_ladc2_0.9999_test.out
- SI/outputs/asparagine_N_2_ladc2_tailored-X2C.out
- SI/outputs/histidine_O_1_ladc2_0.999995_test.out
- SI/outputs/threonine_N_sos-adc2-X2C.out
- SI/outputs/aspartic_acid_O_2_sos-pbe0-2l_tailored-X2C.out
- SI/outputs/arginine_N_3_ladc2_0.999999_test.out
- SI/outputs/glutamine_O_2_ladc2_0.9995_test.out
- SI/outputs/isoleucine_N_1_sos-pbe0-2l_tailored-X2C.out
- SI/outputs/hydroxyproline_O_3_sos-pbe0-2l_tailored-X2C.out
- SI/outputs/serine_O_1_ladc2_0.999995_test.out
- SI/outputs/leucine_O_1_ladc2_0.999999_test.out
- SI/outputs/aspartic_acid_O_4_ladc2_0.999999_test.out
- SI/outputs/glutamic_acid_O_3_sos-ladc2_tailored-X2C.out
- SI/outputs/lysine_N_1_ladc2_tailored-X2C.out
- SI/outputs/glycine_O_2_ladc2_0.9999_test.out
- SI/outputs/leucine_N_1_sos-pbe0-2l_tailored-X2C.out
- SI/outputs/aspartic_acid_O_2_ladc2_0.9995_test.out
- SI/outputs/DPmP-PXZ_ladc2.out
- SI/outputs/aspartic_acid_O_4_ladc2_0.9999_test.out
- SI/outputs/arginine_N_sos-pbe0-2-X2C.out
- SI/outputs/asparagine_N_2_ladc2_0.999999_test.out
- SI/outputs/arginine_O_2_ladc2_0.99999_test.out
- SI/outputs/histidine_O_1_sos-pbe0-2l_tailored-X2C.out
- SI/outputs/histidine_O_1_ladc2_0.99999_test.out
- SI/outputs/glutamic_acid_O_sos-adc2-X2C.out
- SI/outputs/threonine_O_3_ladc2_0.9995_test.out
- SI/outputs/Mcz-TXT_sos-pbe0-2.out
- SI/outputs/proline_N_adc2-X2C.out
[truncated: 806 more entries]
