# Supplementary material for: Scalable Correlated Local Approaches for Computing Valence and Core-Level Ionization Energies in Large Molecules
Source: J Chem Theory Comput. 2026 Jun 24;22(13):6584–98. doi: 10.1021/acs.jctc.6c00634 (PMC13374016; doi:10.1021/acs.jctc.6c00634)
Supplement: Supplementary file 2 [file ct6c00634_si_003.zip › SI/outputs/proline_O_2_ladc2_0.9999_test.out]

 **********************************************************************
                          MRCC program system
 **********************************************************************
 
                              Written by
     Mihaly Kallay, Peter R. Nagy, David Mester, Laszlo Gyevi-Nagy,
        Jozsef Csoka, P. Bernat Szabo, Zoltan Rolik, Gyula Samu,
      Bence Hegely, Bence Ladoczki, Klara Petrov, Jozsef Csontos,
     Adam Ganyecz, Istvan Ladjanszki, Lorant Szegedy, Mate Farkas,
          Pal D. Mezei, Reka A. Horvath, and Balazs D. Lorincz
 
        Department of Physical Chemistry and Materials Science
            Budapest University of Technology and Economics
                  Budapest P.O.Box 91, H-1521 Hungary
 
                              www.mrcc.hu
 
                            Version: 25.1.2

 Executing minp...

 Reading input from MINP...
 
 Input file:
 
basis=cc-pCVTZ-X2C
verbosity=3

tprint=0.1
localcc=2016
redcost_exc=on


cialg=direct
ip_ea=ip
calc=ADC(2)

mem=120GB

dfbasis_scf=cc-pCVTZ-X2C_autoaux
dfbasis_cor=cc-pCVTZ-X2C_autoaux
scfiguess=off

bpcompo=0.9999
hamilton=SFX2C1e
core=0
cvs=1-1
nstate=2
unit=bohr
geom=xyz
17 
L-proline
H -0.900472 -2.095489 3.206024 
C -0.683468 -1.136323 1.378023 
C -2.675820 -2.254031 -0.374710 
O -2.297234 -3.225073 -2.463645 
O -5.066599 -2.126976 0.672223 
H -6.330990 -2.893512 -0.450116 
N 1.880166 -1.386328 0.382139 
C 2.783745 1.011838 -0.781046 
H 4.447268 1.713887 0.242101 
H 3.327641 0.729743 -2.762487 
C 0.530478 2.857831 -0.527044 
H -0.610592 2.848587 -2.259041 
H 1.138085 4.806017 -0.183553 
C -1.014005 1.768044 1.699977 
H -2.998801 2.338521 1.695359 
H -0.179200 2.326538 3.511287 
H 2.224579 -2.981763 -0.618295 
 
 
 Checking keyword combinations...
 
 Keywords:
 
 active=none
 agrid=ld0006-ld0590
 agrid_pssp=ld0006-ld0194
 agrid_pssp_sm=ld0006-ld0074
 ao_trunc=off
 ao_trunc_tol=1e-4
 basis=cc-pcvtz-x2c
 basis_sm=none
 basopt=off
 bfbasis=none
 bfgsmem=10
 bfgstol=1.0d-3
 bfgscimem=5
 boysalg=jacobi
 bpcompo=0.9999
 bpcompv=0.98
 bpdfo=0.9999
 bpocc=0.9999d0
 bppdo=0.999d0
 bppdv=0.98
 bpedo=0.9999d0
 bpedv=0.999999
 bp_subsyso=0.95
 bp_subsysv=0.95
 cabscorr=off
 cabsdom=bplarge
 cabsdual=off
 calc=adc(2)
 ccmaxit=50
 ccprog=cis
 ccsdalg=disk
 ccsdmkl=seq
 ccsdrest=off
 ccsdthreads=2
 cctol=6
 charge=0
 cialg=direct
 ciguess=off
 cmpgrp=auto
 comprest=off
 coord_sys=ric
 core=corr
 corembed=off
 csapprox=off
 cvs=1-1
 dboc=off
 deltaf12=off
 delocsomofact=
 dendec=laplace
 dens=0
 denscorr=0
 dfalg=lineq
 dfbasis_cab=none
 dfbasis_cor=cc-pcvtz-x2c_autoaux
 dfbasis_scf=cc-pcvtz-x2c_autoaux
 dfbasis_scf_sm=auto
 dfintran=drpa
 df_trunc=off
 df_trunc_corr=off
 df_trunc_corr_tol=5e-4
 df_trunc_tol=5e-4
 dft=off
 dhexc=adc(2)
 diag=david
 docc=
 domrad=10.d0
 drpaalg=auto
 dual=off
 dual_df=off
 dyson=off
 ecp=auto
 edisp=off
 edisp_embed=off
 embed=off
 epairestfact=off
 epairscale=1.d0
 etemp=300
 epert=none
 eps=
 espcharge=off
 excrad=0.d0
 excrad_f12=0.d0
 excrad_fin=0.000000000D+00
 fastdbbsc=v2
 fitting=coulomb
 fmm=off
 fmmord=8
 fnonorb=
 freq=off
 gamma=1.d0
 gauss=spher
 geom=xyz
 gopt=off
 ghost=none
 gtol=7
 grdens=off
 grid=auto
 grid_sm=auto
 gridbatch_cos=2000
 grtol=10
 guido_ct=off
 hamilton=sfx2c1e
 hl_scfalg=direct
 iface=none
 incore=off
 intalg=auto
 ip_ea=ip
 itol=10
 laptol=1.d-2
 lccoporder=trffirst
 lcorthr=loose
 lccrest=off
 ldfgrad_tol=8
 lmp2dens=on
 lnoepso=0.d0
 lnoepsv=0.000075d0
 localcc=2016
 localcorrsymm=off
 locintrf=direct
 mact=
 maxact=off
 maxdim=200
 maxex=0
 maxmicroit=100
 mcscfiguess=hf
 mem=120gb
 mmprog=
 molden=off
 mp2ongrid=off
 mpitasks=1
 mulmet=3
 mult=
 nab=off
 nacto=0
 nactv=0
 naf_amp=3.16d-3
 naf_cor=0.1d0
 naf_f12=off
 naf_scf=off
 nafalg=albe
 nafdens=off
 naftyp=jpq
 nchol=auto
 ndeps=1e-3
 nevpt=
 nstate=2
 nsing=0
 nto=off
 ntrip=0
 num_grad=off
 occ=
 occri=off
 oniom=off
 oniom_eechg=off
 oniom_pcm=off
 oniom_qcorr=off
 optalg=
 optmaxit=50
 optetol=1e-6
 optex=1
 optgtol=1e-4
 optstol=1e-3
 orblocc=boys
 orbloce=off
 orbloco=boys
 orblocv=pao
 orblocguess=cholesky
 osveps=-1.d0
 ovirt=off
 ovltol=1e-7
 ovosnorb=80.0
 pao_subsys_tol=1e-3
 pao_tol=1e-3
 pcm=off
 popul=off
 pressure=100000
 pssp=off
 ptfreq=0.0
 ptthreads=2
 qmreg=
 qmmm=off
 qro=off
 qscf=off
 redcost_exc=6
 redcost_tddft=off
 refdet=none
 rest=0
 rgrid=log3
 rism=off
 rohfcore=standard
 rohftype=semicanonical
 scfalg=direct
 scf_conv=auto
 scfdamp=0.0d0
 scfdamp_mode=off
 scfdamp_end=50
 scfdamp_dampstep=0.d0
 scfdamp_dtol=0.0d0
 scfdamp_maxfact=0.0d0
 scfdamp_minfact=0.0d0
 scfdiis=on
 scfdiis_dtol=0.0d0
 scfdiis_end=50
 scfdiis_start=2
 scfdiis_step=1
 scfdiis_watch=off
 scfdiis_wrange=10
 scfdiis_wlimit=5
 scfdiis_delmax=2
 scfdtol=7
 scfext=10
 scfguessdens=
 scfiguess=off
 scfloc=off
 scflshift=0.20
 scflshift_end=8
 scflshift_dtol=0.0
 scflshift_gaptol=0.20
 scfmaxit=50
 scftype=
 scftype_low=
 scftype_high=
 scftol=6
 scspe=1.d0
 scsph=1.d0
 scsps=0.0d0
 scsps_t=0.0d0
 scspt=0.0d0
 scspt_t=0.0d0
 scspv=1.d0
 spairtol=-1.d0
 sqmprog=
 subminp=top
 subsys_bopu=on
 symm=
 talg=lapl
 temp=298.15
 test=off
 tfunc=off
 theodore=off
 tlmo=0.999
 tpao=0.94
 tprint=0.1
 uncontract=off
 unit=bohr
 usedisk=2
 verbosity=3
 wpairtol=1.d-5

 Executing orbloc...

 Allocation of 120.0 Gbytes of memory...

 Localization of core orbitals...
 Localization type: Boys
 Localization algorithm: Jacobi
 
 Step   Convergence
   1   0.000000000000

 Localization of occupied orbitals...
 Localization type: Boys
 Localization algorithm: Jacobi
 
 Step   Convergence
   1   4.642107897145
   2   0.491724181108
   3   0.188594126872
   4   0.036725309372
   5   0.009175897996
   6   0.003556958000
   7   0.001485921550
   8   0.000649927518
   9   0.000288551646
  10   0.000129179947
  11   0.000058096242
  12   0.000026202234
  13   0.000011839070
  14   0.000005355665
  15   0.000002424660
  16   0.000001098288
  17   0.000000497661
  18   0.000000225556
  19   0.000000102245
  20   0.000000046353
  21   0.000000021016
  22   0.000000009529
  23   0.000000004321
  24   0.000000001959
  25   0.000000000888

 Localization succeeded.

 File MOCOEF is overwritten with localized orbitals.
 

 Executing cis...

 Allocation of 120.0 Gbytes of memory...
 
 WARNING! If scfiguess.eq.off and localcc.ne.off!
 Please be sure that MOCOEF is MOCOEF.CAN!
 
 Core orbitals considered in CVS treatment:   1
 
 Read MO coeff. matrix and orbital energies...
 
 Sorting for the CVS calculation...
 Generate singlet trial vectors...
 
 Starting DF-CIS iteration
 Singlet excited states
 
 
 The iteration has converged in  0 steps for all the roots.
 
 Final result of the CIS calculations for the excited states:
 Singlet excited states:
 
 Excited      Total          Excitation     Excitation     Excitation        Absorption
  state    energy [au]       energy [au]    energy [eV]  energy [cm^-1]    wavelength [nm]
 =========================================================================================
    1    -378.486308514     20.62399204     561.2074      4526443.05            2.21
 =========================================================================================
 
 
 Dominant coefficients
 Printing threshold: 0.100000
 
 for root  1
    coeff.   occ.       virt.
   0.707107     1  -->    32

 Executing drpa...

 Three-index integral transformation
 Allocation of 120.0 Gbytes of memory...
 
 
 Constructing PAOs...
 PAO norm tolerance:     1.0000E-04
 Kept PAOs:    462   439  105.2392
 Threshold: 0.9990000
 Number of selected important orbitals:     1  (   3.2 %)
 
 
 Occupied LMO domain definition with Boughton-Pulay completeness:    0.9999000000
 
   MO  Natoms  Completeness   Atoms
    1    1     0.999999        5
    2    3     0.999945        3    4    5
    3    2     0.999905        8   10
    4    1     0.999986        4
    5    2     0.999907       11   13
    6    2     0.999909       14   15
    7    1     0.999913        7
    8    3     0.999905        1    2    3
    9    8     0.999962        2    3    4    5    6    7   14   17
   10    7     0.999955        2    3    4    5    6   14   15
   11    9     0.999953        2    3    4    5    6    7    8   11   17
   12    6     0.999928        2    3    4    5    6    7
   13   12     0.999952        1    2    3    4    5    7    8    9   10   11   14   17
   14   10     0.999933        2    7    8    9   10   11   12   13   14   17
   15    6     0.999920        1    2    3    4    5    6
   16   12     0.999970        1    2    3    4    5    7   11   12   13   14   15   16
   17    9     0.999939        2    7    8    9   11   12   13   14   16
   18    9     0.999955        2    7    8    9   10   11   12   14   17
   19   10     0.999962        2    3    5    7    8   11   12   14   15   16
   20   11     0.999979        1    2    3    4    5    7    8   11   14   15   16
   21   12     0.999944        2    3    7    8    9   10   11   12   13   14   15   16
   22   11     0.999940        1    2    3    7    8    9   10   11   13   14   17
   23   13     0.999977        1    2    3    4    5    6    7    8   11   14   15   16   17
   24   10     0.999978        2    3    4    7    8    9   10   11   14   17
   25    9     0.999922        1    2    3    4    5    6    7   14   17
   26    8     0.999968        2    3    4    5    6    7   14   15
   27    9     0.999946        1    2    3    4    5    6   11   12   14
   28   13     0.999992        1    2    3    4    5    7    8   11   13   14   15   16   17
   29   11     0.999950        2    7    8    9   10   11   12   13   14   15   17
   30   12     0.999955        1    2    3    4    5    7    8    9   11   14   15   17
   31   13     0.999969        1    2    3    5    7    8   10   11   12   13   14   15   16
 
 Executing the Boughton-Pulay algorithm...
  with occ MO completeness:    0.9999000000
 
   MO  Natoms  Completeness   Atoms
    1    1     0.999999        5
    2    3     0.999945        3    4    5
    3    2     0.999905        8   10
    4    1     0.999986        4
    5    2     0.999907       11   13
    6    2     0.999909       14   15
    7    1     0.999913        7
    8    3     0.999905        1    2    3
    9    8     0.999962        2    3    4    5    6    7   14   17
   10    7     0.999955        2    3    4    5    6   14   15
   11    9     0.999953        2    3    4    5    6    7    8   11   17
   12    6     0.999928        2    3    4    5    6    7
   13   12     0.999952        1    2    3    4    5    7    8    9   10   11   14   17
   14   10     0.999933        2    7    8    9   10   11   12   13   14   17
   15    6     0.999920        1    2    3    4    5    6
   16   12     0.999970        1    2    3    4    5    7   11   12   13   14   15   16
   17    9     0.999939        2    7    8    9   11   12   13   14   16
   18    9     0.999955        2    7    8    9   10   11   12   14   17
   19   10     0.999962        2    3    5    7    8   11   12   14   15   16
   20   11     0.999979        1    2    3    4    5    7    8   11   14   15   16
   21   12     0.999944        2    3    7    8    9   10   11   12   13   14   15   16
   22   11     0.999940        1    2    3    7    8    9   10   11   13   14   17
   23   13     0.999977        1    2    3    4    5    6    7    8   11   14   15   16   17
   24   10     0.999978        2    3    4    7    8    9   10   11   14   17
   25    9     0.999922        1    2    3    4    5    6    7   14   17
   26    8     0.999968        2    3    4    5    6    7   14   15
   27    9     0.999946        1    2    3    4    5    6   11   12   14
   28   13     0.999992        1    2    3    4    5    7    8   11   13   14   15   16   17
   29   11     0.999950        2    7    8    9   10   11   12   13   14   15   17
   30   12     0.999955        1    2    3    4    5    7    8    9   11   14   15   17
   31   13     0.999969        1    2    3    5    7    8   10   11   12   13   14   15   16
 
   32    3     0.983764        1    2    3
   33    4     0.981679        1    2    3   14
   34    4     0.983212        1    2    5   14
   35    1     0.996956        1
   36    1     0.991697        1
   37    1     0.992677        1
   38    2     0.988811        1    2
   39    3     0.986321        1    2    7
   40    3     0.985648        1    2    7
   41    1     0.995411        1
   42    1     0.985020        1
   43    1     0.989081        1
   44    1     0.985282        1
   45    1     0.997990        1
   46    5     0.991554        1    2    3    7   14
   47    4     0.987846        2    3    7   14
   48    7     0.988236        1    2    3    4    7   11   14
   49    1     0.997070        2
   50    1     0.989730        2
   51    5     0.990769        1    2    3    7   14
   52    5     0.984646        2    3    7    8   14
   53    5     0.983489        1    2    3    7   14
   54    5     0.990292        1    2    3    7   14
   55    4     0.982859        2    3    7   14
   56    5     0.984158        2    3    4    7   14
   57    9     0.985111        1    2    3    4    5    7    8   14   15
   58    6     0.982768        2    3    4    5    7   14
   59    7     0.990055        2    3    5    7    8   11   14
   60    1     0.997532        2
   61    1     0.994778        2
   62    1     0.995344        2
   63    1     0.999771        2
   64    1     0.999516        2
   65    1     0.999569        2
   66    1     0.992502        2
   67    1     0.991712        2
   68    1     0.994637        2
   69    1     0.989292        2
   70    1     0.989646        2
   71    5     0.986505        2    3    4    7   14
   72    5     0.989532        2    3    7    8   14
   73    5     0.981655        2    3    4   14   16
   74    5     0.980670        1    2    3    7   11
   75    6     0.987811        2    3    7    8   14   17
   76    1     0.999995        2
   77    1     0.999995        2
   78    1     0.999997        2
   79    1     0.999993        2
   80    1     0.999994        2
   81    2     0.989903        2    7
   82    2     0.983508        2   14
   83    1     0.993608        2
   84    1     0.991336        2
   85    1     0.992178        2
   86    1     0.993580        2
   87    1     0.987529        2
   88    4     0.994890        2    3    4    5
   89    4     0.992810        2    3    4    5
   90    4     0.984101        2    3    4    5
   91    1     0.994998        3
   92    1     0.982742        3
   93    4     0.993225        2    3    4    5
   94    5     0.991024        3    4    5    7   14
   95    4     0.995157        2    3    4    5
   96    4     0.994949        2    3    4    5
   97    4     0.981192        3    4    5    7
   98    4     0.994615        2    3    4    5
   99    6     0.980747        1    3    4    5   11   12
  100    5     0.983689        3    4    5    7   14
  101    6     0.985264        2    3    4    5    7   14
  102    1     0.994628        3
  103    1     0.993608        3
  104    1     0.994180        3
  105    1     0.999501        3
  106    1     0.999410        3
  107    1     0.999461        3
  108    2     0.989879        3    4
  109    1     0.985713        3
  110    1     0.986743        3
  111    1     0.986649        3
  112    1     0.980004        3
  113    5     0.985320        2    3    4    5   14
  114    4     0.987006        1    3    4    5
  115    5     0.981304        2    3    4    7   14
  116    4     0.993694        2    3    4    5
  117    4     0.983932        2    3    4    5
  118    1     0.999981        3
  119    1     0.999990        3
  120    1     0.999991        3
  121    1     0.999992        3
  122    1     0.999987        3
  123    2     0.980972        3    5
  124    3     0.982509        2    3    4
  125    1     0.982487        3
  126    1     0.985592        3
  127    1     0.989726        3
  128    1     0.992184        3
  129    3     0.995257        3    4    5
  130    2     0.996163        3    4
  131    1     0.985856        4
  132    2     0.988128        3    4
  133    1     0.999482        4
  134    1     0.998217        4
  135    4     0.990793        2    3    4    5
  136    3     0.989723        3    4    5
  137    4     0.990200        2    3    4    5
  138    4     0.994667        3    4    5   14
  139    3     0.991829        3    4    5
  140    4     0.988633        1    3    4    5
  141    2     0.990158        3    4
  142    2     0.985142        3    4
  143    2     0.983905        3    4
  144    1     0.995203        4
  145    1     0.995764        4
  146    1     0.996930        4
  147    1     0.999530        4
  148    1     0.999587        4
  149    1     0.999699        4
  150    1     0.999523        4
  151    1     0.999688        4
  152    1     0.999773        4
  153    1     0.999834        4
  154    1     0.999658        4
  155    1     0.981937        4
  156    1     0.991131        4
  157    1     0.994630        4
  158    1     0.993093        4
  159    1     0.989943        4
  160    1     0.999998        4
  161    1     0.999997        4
  162    1     0.999998        4
  163    1     0.999999        4
  164    1     0.999998        4
  165    1     0.999193        4
  166    1     0.998975        4
  167    1     0.999368        4
  168    1     0.999804        4
  169    1     0.999960        4
  170    1     0.999393        4
  171    1     0.999034        4
  172    3     0.988769        3    5    6
  173    2     0.993756        3    5
  174    3     0.988850        3    5    6
  175    1     0.999052        5
  176    1     0.996929        5
  177    4     0.984201        3    4    5    6
  178    4     0.993556        3    4    5    6
  179    3     0.984713        3    5    6
  180    4     0.990663        3    4    5    6
  181    3     0.985866        3    4    5
  182    3     0.985878        3    5    6
  183    2     0.984929        3    5
  184    2     0.986393        3    5
  185    3     0.983928        3    5    6
  186    1     0.997951        5
  187    1     0.996278        5
  188    1     0.996730        5
  189    1     0.999799        5
  190    1     0.999636        5
  191    1     0.999679        5
  192    1     0.999758        5
  193    1     0.999812        5
  194    1     0.999923        5
  195    1     0.999595        5
  196    1     0.999270        5
  197    1     0.993411        5
  198    1     0.991760        5
  199    1     0.996821        5
  200    1     0.989317        5
  201    2     0.993991        3    5
  202    1     0.999998        5
  203    1     0.999999        5
  204    1     1.000000        5
  205    1     0.999998        5
  206    1     0.999997        5
  207    1     0.998902        5
  208    1     0.999223        5
  209    1     0.999878        5
  210    1     0.999669        5
  211    1     0.999848        5
  212    1     0.999863        5
  213    1     0.999508        5
  214    3     0.989842        3    5    6
  215    2     0.988256        5    6
  216    3     0.989484        4    5    6
  217    2     0.999007        5    6
  218    2     0.989029        3    6
  219    1     0.986429        6
  220    2     0.994938        5    6
  221    2     0.988641        5    6
  222    2     0.988846        5    6
  223    2     0.998060        5    6
  224    1     0.987434        6
  225    2     0.998354        5    6
  226    2     0.999097        5    6
  227    2     0.996831        5    6
  228    4     0.992687        2    7    8   17
  229    3     0.992308        2    7    8
  230    5     0.985110        2    3    7    8   17
  231    1     0.997928        7
  232    1     0.992976        7
  233    4     0.981989        2    7    8   11
  234    4     0.991493        2    7    8   17
  235    4     0.986263        2    7    8   17
  236    4     0.987610        2    7    8   11
  237    4     0.980755        1    2    7   17
  238    4     0.982064        2    7    8   17
  239    4     0.984513        2    7    8   10
  240    5     0.984608        2    7    8   11   17
  241    5     0.986217        2    3    7    8   17
  242    1     0.995916        7
  243    1     0.996677        7
  244    1     0.995154        7
  245    1     0.999608        7
  246    1     0.999682        7
  247    1     0.999535        7
  248    1     0.997816        7
  249    1     0.998724        7
  250    1     0.998614        7
  251    1     0.998599        7
  252    1     0.997140        7
  253    2     0.985050        7    8
  254    3     0.990469        2    7   11
  255    2     0.992861        7    8
  256    3     0.989319        1    7    8
  257    3     0.981818        2    7   14
  258    1     0.999994        7
  259    1     0.999997        7
  260    1     0.999997        7
  261    1     0.999996        7
  262    1     0.999993        7
  263    1     0.996990        7
  264    1     0.995573        7
  265    1     0.998569        7
  266    1     0.998057        7
  267    1     0.998182        7
  268    1     0.999074        7
  269    1     0.996942        7
  270    5     0.994221        7    8    9   10   11
  271    3     0.988356        7    8   11
  272    5     0.980521        7    8    9   10   11
  273    1     0.997874        8
  274    1     0.992487        8
  275    5     0.987155        7    8    9   10   11
  276    4     0.989087        7    8   10   11
  277    4     0.988497        7    8    9   11
  278    5     0.990494        7    8    9   10   11
  279    4     0.989947        7    8   10   11
  280    5     0.982280        2    7    8    9   14
  281    4     0.981149        7    8   10   11
  282    5     0.982000        2    7    8   10   11
  283    5     0.984933        2    7    8    9   11
  284    1     0.996837        8
  285    1     0.996574        8
  286    1     0.996981        8
  287    1     0.999708        8
  288    1     0.999683        8
  289    1     0.999722        8
  290    1     0.995072        8
  291    1     0.994286        8
  292    1     0.991345        8
  293    1     0.994153        8
  294    1     0.991303        8
  295    3     0.985743        7    8   11
  296    3     0.988743        7    8   11
  297    3     0.989455        7    8   11
  298    3     0.994079        7    8   11
  299    4     0.993805        2    7    8   11
  300    1     0.999997        8
  301    1     0.999997        8
  302    1     0.999995        8
  303    1     0.999996        8
  304    1     0.999994        8
  305    1     0.992538        8
  306    1     0.989860        8
  307    1     0.991649        8
  308    1     0.992148        8
  309    1     0.987624        8
  310    1     0.994073        8
  311    1     0.989859        8
  312    2     0.982744        8    9
  313    3     0.984326        8    9   11
  314    3     0.983756        8    9   11
  315    1     0.994035        9
  316    1     0.991006        9
  317    1     0.996761        9
  318    2     0.985634        8    9
  319    2     0.986270        8    9
  320    2     0.980830        8    9
  321    1     0.986262        9
  322    1     0.993061        9
  323    1     0.992341        9
  324    1     0.990353        9
  325    1     0.992362        9
  326    2     0.982492        8   10
  327    3     0.980591        8    9   10
  328    3     0.981563        7    8   10
  329    1     0.994092       10
  330    1     0.995375       10
  331    1     0.991875       10
  332    2     0.983513        8   10
  333    2     0.984135        8   10
  334    2     0.985729        8   10
  335    1     0.990432       10
  336    1     0.993665       10
  337    1     0.987737       10
  338    1     0.989913       10
  339    1     0.992258       10
  340    5     0.994914        8   11   12   13   14
  341    3     0.988664        8   11   14
  342    6     0.987427        7    8   11   12   13   14
  343    1     0.997960       11
  344    1     0.992840       11
  345    4     0.987254        8   11   12   14
  346    4     0.985595        8   11   13   14
  347    5     0.989443        8   11   12   13   14
  348    4     0.986904        8   11   12   14
  349    4     0.987744        8   11   13   14
  350    5     0.992202        8   11   12   13   14
  351    5     0.991098        7    8   11   12   14
  352    5     0.984665        7    8   11   13   14
  353    7     0.987520        2    7    8   11   12   13   14
  354    1     0.997250       11
  355    1     0.996018       11
  356    1     0.997501       11
  357    1     0.999746       11
  358    1     0.999631       11
  359    1     0.999769       11
  360    1     0.994963       11
  361    1     0.995700       11
  362    1     0.994630       11
  363    1     0.995426       11
  364    1     0.995586       11
  365    3     0.982825        8   11   14
  366    3     0.985359        8   11   14
  367    3     0.992418        8   11   14
  368    4     0.988841        2    9   11   14
  369    3     0.989189        8   11   14
  370    1     0.999997       11
  371    1     0.999997       11
  372    1     0.999997       11
  373    1     0.999997       11
  374    1     0.999998       11
  375    1     0.993238       11
  376    1     0.995107       11
  377    1     0.989645       11
  378    1     0.997247       11
  379    1     0.994469       11
  380    1     0.990057       11
  381    1     0.995087       11
  382    3     0.986619        8   11   12
  383    3     0.985642       11   12   14
  384    4     0.982208        8   11   12   14
  385    1     0.995984       12
  386    1     0.991203       12
  387    1     0.992608       12
  388    2     0.986670       11   12
  389    2     0.981533       11   12
  390    2     0.989205       11   12
  391    1     0.993503       12
  392    1     0.985803       12
  393    1     0.985663       12
  394    1     0.990598       12
  395    1     0.995928       12
  396    2     0.981155       11   13
  397    3     0.984244       11   13   14
  398    3     0.984689        8   11   13
  399    1     0.991147       13
  400    1     0.993191       13
  401    1     0.995606       13
  402    2     0.987978       11   13
  403    2     0.982413       11   13
  404    2     0.989554       11   13
  405    1     0.992547       13
  406    1     0.992981       13
  407    1     0.996808       13
  408    1     0.986269       13
  409    1     0.983225       13
  410    5     0.992422        2   11   14   15   16
  411    3     0.987509        2   11   14
  412    6     0.980878        2    7   11   14   15   16
  413    1     0.997956       14
  414    1     0.992812       14
  415    5     0.987415        2   11   14   15   16
  416    5     0.984595        2   11   14   15   16
  417    5     0.985623        2   11   14   15   16
  418    4     0.980758        2   11   14   16
  419    5     0.984285        2   11   14   15   16
  420    5     0.984663        2   11   14   15   16
  421    6     0.982977        1    2   11   14   15   16
  422    6     0.987609        2    7    8   11   14   15
  423    7     0.982168        2    3    5   11   14   15   16
  424    1     0.996932       14
  425    1     0.996866       14
  426    1     0.996804       14
  427    1     0.999716       14
  428    1     0.999710       14
  429    1     0.999704       14
  430    1     0.993990       14
  431    1     0.994864       14
  432    1     0.995298       14
  433    1     0.995727       14
  434    1     0.996503       14
  435    4     0.981271        2    8   14   15
  436    3     0.986369        2   11   14
  437    3     0.987606        2   11   14
  438    3     0.991906        2   11   14
  439    3     0.986039        7   11   14
  440    1     0.999996       14
  441    1     0.999997       14
  442    1     0.999998       14
  443    1     0.999997       14
  444    1     0.999998       14
  445    1     0.991505       14
  446    1     0.995820       14
  447    1     0.991947       14
  448    1     0.995582       14
  449    1     0.994132       14
  450    1     0.991807       14
  451    1     0.993669       14
  452    3     0.981353       11   14   15
  453    3     0.984805       11   14   15
  454    5     0.980517        2    3   11   14   15
  455    1     0.992114       15
  456    1     0.993920       15
  457    1     0.993725       15
  458    2     0.987505       14   15
  459    2     0.984695       14   15
  460    2     0.982628       14   15
  461    1     0.992138       15
  462    1     0.991485       15
  463    1     0.992189       15
  464    1     0.990814       15
  465    1     0.984932       15
  466    2     0.980766       14   16
  467    3     0.983043        2   14   16
  468    4     0.989436        2   11   14   16
  469    1     0.994664       16
  470    1     0.992268       16
  471    1     0.992948       16
  472    2     0.985885       14   16
  473    2     0.985679       14   16
  474    2     0.985731       14   16
  475    1     0.991755       16
  476    1     0.990974       16
  477    1     0.986196       16
  478    1     0.990956       16
  479    1     0.991646       16
  480    4     0.983505        2    7    8   17
  481    2     0.984405        7   17
  482    4     0.980559        4    7   10   17
  483    2     0.985867        8   17
  484    1     0.994546       17
  485    1     0.986524       17
  486    2     0.983618        7   17
  487    2     0.986606        7   17
  488    3     0.986999        7    8   17
  489    2     0.996728        7   17
  490    2     0.996627        7   17
  491    1     0.997303       17
  492    1     0.993287       17
  493    1     0.980764       17
 
 Dimensions of the occupied LMO domains:  Minimum / Average / Maximum
 
 Number of atoms in domain:                   1       7.9        13
 Number of atomic orbitals:                  43     256.6       414
 
 Number of strong pairs: 0 (0.0%)
 chtol:   9.999999999999999E-005
 switch to dfcoralg=cholinv
        8.75 MB memory is used for domain independent quantities
 
 Calculating the contribution of occupied LMOs...
    using local fitting domains
 
 MO:     1
 Extended domain construction for local excited state calculation...
 
 The selected important local MOs:    #:    18
    1    2    9   10   11   12   13   15   16   19   20   23   25   26   27   28   30   31
 
 The selected important PAOs:    #:     0

 
 The selected additional local MOs:    #:     0

 
 The selected additional PAOs:    #:   470
   32   33   34   35   36   37   38   39   40   41   42   43   44   45   46   47   48   49   50   51
   52   53   54   55   56   57   58   59   60   61   62   63   64   65   66   67   68   69   70   71
   72   73   74   75   76   77   78   79   80   81   82   83   84   85   86   87   88   89   90   91
   92   93   94   95   96   97   98   99  100  101  102  103  104  105  106  107  108  109  110  111
  112  113  114  115  116  117  118  119  120  121  122  123  124  125  126  127  128  129  130  131
  132  133  134  135  136  137  138  139  140  141  142  143  144  145  146  147  148  149  150  151
  152  153  154  155  156  157  158  159  160  161  162  163  164  165  166  167  168  169  170  171
  172  173  174  175  176  177  178  179  180  181  182  183  184  185  186  187  188  189  190  191
  192  193  194  195  196  197  198  199  200  201  202  203  204  205  206  207  208  209  210  211
  212  213  214  215  216  217  218  219  220  221  222  223  224  225  226  227  228  229  230  231
  232  233  234  235  236  237  238  239  240  241  242  243  244  245  246  247  248  249  250  251
  252  253  254  255  256  257  258  259  260  261  262  263  264  265  266  267  268  269  270  271
  272  273  274  275  276  277  278  279  280  281  282  283  284  285  286  287  288  289  290  291
  292  293  294  295  296  297  298  299  300  301  302  303  304  305  306  307  308  309  310  311
  312  313  314  315  316  317  318  319  320  321  322  323  324  325  326  327  328  329  330  331
  332  333  334  335  336  337  338  339  340  341  342  343  344  345  346  347  348  349  350  351
  352  353  354  355  356  357  358  359  360  361  362  363  364  365  366  367  368  369  370  371
  372  373  374  375  376  377  378  379  380  381  382  383  384  385  386  387  388  389  390  391
  392  393  394  395  396  397  398  399  400  401  402  403  404  405  406  407  408  409  410  411
  412  413  414  415  416  417  418  419  420  421  422  423  424  425  426  427  428  429  430  431
  432  433  434  435  436  437  438  439  440  441  442  443  444  445  446  447  448  449  450  451
  452  453  454  455  456  457  458  459  460  461  462  463  464  465  466  467  468  469  470  471
  472  473  474  475  476  477  478  479  480  481  482  483  484  485  486  487  488  489  490  491
  492  493  494  495  496  497  498  499  500  501
 
 The selected atoms in the ED:    #:    17
    1    2    3    4    5    6    7    8    9   10   11   12   13   14   15   16   17
 The selected atoms in the fitting domain  #:    17
    1    2    3    4    5    6    7    8    9   10   11   12   13   14   15   16   17
 
 Dimensions of the extended domain:
 
 Number of atoms in domain:      17 ( 100.00 %)
 Number of atomic orbitals:     470 ( 100.00 %)
 Number of fitting functions:  2321 ( 100.00 %)
 Warning: drop high-lying PAOs                    12
 Number of occupied orbitals:    18  ( 58.06 %)
 Number of virtual orbitals:    427  ( 97.27 %)
 
 IJ and IA integral transformation...

 Executing cis...

 Allocation of 120.0 Gbytes of memory...
 Core orbitals considered in CVS treatment:   1
 
 -20.6239780749
 -11.3923130440
  -1.4952351873
  -1.3916633995
  -1.1352910072
  -0.9483742276
  -0.8704896982
  -0.7302203764
  -0.7147275439
  -0.6658202441
  -0.6244295052

 Retrieve a J_ai^Q fitted MO integral list...
 Retrieve a J_ij^Q fitted MO integral list in upper triangle form...
 Unpack the upper triangle lists...
 
 Sorting for the CVS calculation...
 Generate singlet trial vectors...
 
 The ground-state intermediates are not necessary!
 
 Calculate pre-optimized initial guesses for adc(2) calculations
 Incore algorithm
 
 Calculate sigma vector for root  1
 
                       Excitation           Energy                Norm of
 Iteration  1         energy [au]        decrease [au]        residual vector
 ============================================================================
 for root  1          19.400723746        -1.2232543             0.0000000
 ============================================================================
  1/ 1 states have converged.
 
 
 
 The micro iteration of pre-optimization has converged in  1 steps.
 
 
 Dominant coefficients
 Printing threshold: 0.100000
 
 for root  1
    coeff.   occ.       virt.
   1.000000     1  -->    19
 ============================================================================
 Restart
 
 Calculate sigma vector for root  1
 
                       Excitation           Energy                Norm of
 Iteration  2         energy [au]        decrease [au]        residual vector
 ============================================================================
 for root  1          19.924271070         0.5235473             0.0000000
 ============================================================================
  1/ 1 states have converged.
 
 
 
 The micro iteration of pre-optimization has converged in  1 steps.
 
 
 Dominant coefficients
 Printing threshold: 0.100000
 
 for root  1
    coeff.   occ.       virt.
   1.000000     1  -->    19
 ============================================================================
 Restart
 
 Calculate sigma vector for root  1
 
                       Excitation           Energy                Norm of
 Iteration  3         energy [au]        decrease [au]        residual vector
 ============================================================================
 for root  1          19.778013832        -0.1462572             0.0000000
 ============================================================================
  1/ 1 states have converged.
 
 
 
 The micro iteration of pre-optimization has converged in  1 steps.
 
 
 Dominant coefficients
 Printing threshold: 0.100000
 
 for root  1
    coeff.   occ.       virt.
   1.000000     1  -->    19
 ============================================================================
 Restart
 
 Calculate sigma vector for root  1
 
                       Excitation           Energy                Norm of
 Iteration  4         energy [au]        decrease [au]        residual vector
 ============================================================================
 for root  1          19.825656806         0.0476430             0.0000000
 ============================================================================
  1/ 1 states have converged.
 
 
 
 The micro iteration of pre-optimization has converged in  1 steps.
 
 
 Dominant coefficients
 Printing threshold: 0.100000
 
 for root  1
    coeff.   occ.       virt.
   1.000000     1  -->    19
 ============================================================================
 Restart
 
 Calculate sigma vector for root  1
 
                       Excitation           Energy                Norm of
 Iteration  5         energy [au]        decrease [au]        residual vector
 ============================================================================
 for root  1          19.810835471        -0.0148213             0.0000000
 ============================================================================
  1/ 1 states have converged.
 
 
 
 The micro iteration of pre-optimization has converged in  1 steps.
 
 
 Dominant coefficients
 Printing threshold: 0.100000
 
 for root  1
    coeff.   occ.       virt.
   1.000000     1  -->    19
 ============================================================================
 Restart
 
 Calculate sigma vector for root  1
 
                       Excitation           Energy                Norm of
 Iteration  6         energy [au]        decrease [au]        residual vector
 ============================================================================
 for root  1          19.815514525         0.0046791             0.0000000
 ============================================================================
  1/ 1 states have converged.
 
 
 
 The micro iteration of pre-optimization has converged in  1 steps.
 
 
 Dominant coefficients
 Printing threshold: 0.100000
 
 for root  1
    coeff.   occ.       virt.
   1.000000     1  -->    19
 ============================================================================
 Restart
 
 Calculate sigma vector for root  1
 
                       Excitation           Energy                Norm of
 Iteration  7         energy [au]        decrease [au]        residual vector
 ============================================================================
 for root  1          19.814044142        -0.0014704             0.0000000
 ============================================================================
  1/ 1 states have converged.
 
 
 
 The micro iteration of pre-optimization has converged in  1 steps.
 
 
 Dominant coefficients
 Printing threshold: 0.100000
 
 for root  1
    coeff.   occ.       virt.
   1.000000     1  -->    19
 ============================================================================
 Restart
 
 Calculate sigma vector for root  1
 
                       Excitation           Energy                Norm of
 Iteration  8         energy [au]        decrease [au]        residual vector
 ============================================================================
 for root  1          19.814506877         0.0004627             0.0000000
 ============================================================================
  1/ 1 states have converged.
 
 
 
 The micro iteration of pre-optimization has converged in  1 steps.
 
 
 Dominant coefficients
 Printing threshold: 0.100000
 
 for root  1
    coeff.   occ.       virt.
   1.000000     1  -->    19
 ============================================================================
 
 The macro iteration of pre-optimization has converged in  8 steps!
 
 Starting DF-ADC(2) iteration for root  1
 
 Iteration   1
 
 Calculate double excitation amplitudes and Y^Q_ai vector...
 
       Total ADC(2)          Energy                Norm of
       energy [au]        decrease [au]        residual vector
 ============================================================================
     -379.295939234        -0.0001456             0.0000000
 ============================================================================
 
 Iteration   2
 
 Calculate double excitation amplitudes and Y^Q_ai vector...
 
       Total ADC(2)          Energy                Norm of
       energy [au]        decrease [au]        residual vector
 ============================================================================
     -379.295893441         0.0000458             0.0000000
 ============================================================================
 
 
 The ADC(2) iteration has converged in  2 steps.
 
 Final result in atomic units for root  1:
 
 Total reference energy:         -399.110300553158
 Total ADC(2) energy:            -379.295893440849
 ADC(2) excitation energy:         19.814407112309
 Spin multiplicity:                 1
 
 Dominant coefficients
 Printing threshold: 0.100000
 
    coeff.   occ.       virt.
   1.000000     1  -->    19
 ============================================================================
 
 
 Final result of the ADC(2) calculations for the excited states:
 Singlet states
 
 Excited   Excitation     Excitation     Excitation        Absorption      
  state    energy [au]    energy [eV]  energy [cm^-1]    wavelength [nm]  
 ============================================================================
    1     19.81440711     539.1775      4348759.70            2.30
 ============================================================================
 
 
                      Normal termination of mrcc.
 **********************************************************************
