# Supplementary material for: Scalable Correlated Local Approaches for Computing Valence and Core-Level Ionization Energies in Large Molecules
Source: J Chem Theory Comput. 2026 Jun 24;22(13):6584–98. doi: 10.1021/acs.jctc.6c00634 (PMC13374016; doi:10.1021/acs.jctc.6c00634)
Supplement: Supplementary file 2 [file ct6c00634_si_003.zip › SI/outputs/PhCzCN_sos-ladc2.out]

 **********************************************************************
                          MRCC program system
 **********************************************************************
 
                              Written by
     Mihaly Kallay, Peter R. Nagy, David Mester, Laszlo Gyevi-Nagy,
        Jozsef Csoka, P. Bernat Szabo, Zoltan Rolik, Gyula Samu,
      Bence Hegely, Bence Ladoczki, Klara Petrov, Jozsef Csontos,
     Adam Ganyecz, Istvan Ladjanszki, Lorant Szegedy, Mate Farkas,
          Pal D. Mezei, Reka A. Horvath, and Balazs D. Lorincz
 
        Department of Physical Chemistry and Materials Science
            Budapest University of Technology and Economics
                  Budapest P.O.Box 91, H-1521 Hungary
 
                              www.mrcc.hu
 
                            Version: 25.1.2

 Executing minp...

 Reading input from MINP...
 
 Input file:
 
basis=cc-pVTZ
verbosity=3

localcc=2016
redcost_exc=on


cialg=direct
ip_ea=ip
calc=SOS-ADC(2)
dyson=on
dendec=off
nstate=2

mem=120GB

geom=xyz
39
 energy: -58.970221853329 gnorm: 0.000436326678 xtb: 6.5.0 (746241f)
C            2.43781303248034       -3.82198154386474        1.04838834497543
C            2.24505250434389       -3.24454794054436       -0.35325912017759
N            1.72007838631452       -1.90578937373405       -0.30840084509263
C            2.46045258736946       -0.75770383507740       -0.22334649882930
C            1.58856017854226        0.35969868962324       -0.13667154875823
C            2.10051392840378        1.64188927264212       -0.05392012808772
C            3.48401040996890        1.80138737120281       -0.05607610016984
C            4.03889527645421        3.09606779529288        0.02810441248032
N            4.49093367108719        4.14862874504388        0.09599411110672
C            4.34119390871699        0.69152615178562       -0.13770965616618
C            3.84151589610900       -0.58915311800990       -0.22017806871135
C            0.25339045118520       -0.16878976290444       -0.15104039156626
C            0.38493207241334       -1.57337069637587       -0.24830842185708
C           -0.73865063049035       -2.38763621242373       -0.27680674356377
C           -1.97819468577398       -1.78454509359874       -0.21654268344280
C           -2.12829235431942       -0.39426778441108       -0.12032018453676
C           -1.00127938158968        0.41640168628412       -0.08529531990111
C           -3.47192136875531        0.20043698216305       -0.05377245545611
C           -4.50233863055222       -0.27192839121952       -0.86343641524672
C           -3.73798791619811        1.25301134018119        0.81901968146963
C           -4.99894708688712        1.81605099958601        0.88075667834690
C           -6.01487687498810        1.33986856301708        0.06936214825786
C           -5.76172975218232        0.29476791030808       -0.80321220106496
H            2.82584098034899       -4.83513272946323        0.98614765513910
H            1.49029859015304       -3.84103463552014        1.58178324800244
H            3.13918511439032       -3.21271657039199        1.61363747599335
H            3.20000615534395       -3.22554024066283       -0.88578679334848
H            1.55179920181459       -3.86796610387857       -0.92461406518120
H            1.45072340097169        2.50153521696518        0.01129495341682
H            5.40845005069503        0.85694811274445       -0.13244034338025
H            4.51357961072615       -1.43184789700930       -0.27732001416228
H           -0.65767896873041       -3.46247329032483       -0.33848225240701
H           -2.86329120714842       -2.40341533356131       -0.22005247638745
H           -1.09984006932987        1.48982320379794       -0.02880502713125
H           -4.30716161962127       -1.07464631389137       -1.55992079904736
H           -2.95428734708018        1.61783740488157        1.46721138899575
H           -5.19066072135830        2.62878312846789        1.56629133063418
H           -6.99945749220587        1.78125808184029        0.11610794151472
H           -6.54931930062340       -0.07800378896034       -1.44214081666097
scfiguess=off

 
 
 Checking keyword combinations...
 
 Keywords:
 
 active=none
 agrid=ld0006-ld0590
 agrid_pssp=ld0006-ld0194
 agrid_pssp_sm=ld0006-ld0074
 ao_trunc=off
 ao_trunc_tol=1e-4
 basis=cc-pvtz
 basis_sm=none
 basopt=off
 bfbasis=none
 bfgsmem=10
 bfgstol=1.0d-3
 bfgscimem=5
 boysalg=jacobi
 bpcompo=0.95
 bpcompv=0.98
 bpdfo=0.95
 bpocc=0.9999d0
 bppdo=0.999d0
 bppdv=0.98
 bpedo=0.9999d0
 bpedv=0.999999
 bp_subsyso=0.95
 bp_subsysv=0.95
 cabscorr=off
 cabsdom=bplarge
 cabsdual=off
 calc=adc(2)
 ccmaxit=50
 ccprog=cis
 ccsdalg=disk
 ccsdmkl=seq
 ccsdrest=off
 ccsdthreads=2
 cctol=6
 charge=0
 cialg=direct
 ciguess=off
 cmpgrp=auto
 comprest=off
 coord_sys=ric
 core=frozen
 corembed=off
 csapprox=off
 cvs=off
 dboc=off
 deltaf12=off
 delocsomofact=
 dendec=off
 dens=0
 denscorr=0
 dfalg=lineq
 dfbasis_cab=none
 dfbasis_cor=auto
 dfbasis_scf=auto
 dfbasis_scf_sm=auto
 dfintran=drpa
 df_trunc=off
 df_trunc_corr=off
 df_trunc_corr_tol=5e-4
 df_trunc_tol=5e-4
 dft=off
 dhexc=adc(2)
 diag=david
 docc=
 domrad=10.d0
 drpaalg=auto
 dual=off
 dual_df=off
 dyson=off
 ecp=auto
 edisp=off
 edisp_embed=off
 embed=off
 epairestfact=off
 epairscale=1.d0
 etemp=300
 epert=none
 eps=
 espcharge=off
 excrad=0.d0
 excrad_f12=0.d0
 excrad_fin=0.000000000D+00
 fastdbbsc=v2
 fitting=coulomb
 fmm=off
 fmmord=8
 fnonorb=
 freq=off
 gamma=1.d0
 gauss=spher
 geom=xyz
 gopt=off
 ghost=none
 gtol=7
 grdens=off
 grid=auto
 grid_sm=auto
 gridbatch_cos=2000
 grtol=10
 guido_ct=off
 hamilton=dc
 hl_scfalg=direct
 iface=none
 incore=off
 intalg=auto
 ip_ea=ip
 itol=10
 laptol=1.d-2
 lccoporder=trffirst
 lcorthr=loose
 lccrest=off
 ldfgrad_tol=8
 lmp2dens=on
 lnoepso=0.d0
 lnoepsv=0.000030d0
 localcc=2016
 localcorrsymm=off
 locintrf=
 mact=
 maxact=off
 maxdim=200
 maxex=0
 maxmicroit=100
 mcscfiguess=hf
 mem=120gb
 mmprog=
 molden=off
 mp2ongrid=off
 mpitasks=1
 mulmet=3
 mult=
 nab=off
 nacto=0
 nactv=0
 naf_amp=3.16d-3
 naf_cor=0.075d0
 naf_f12=off
 naf_scf=off
 nafalg=albe
 nafdens=off
 naftyp=jpq
 nchol=auto
 ndeps=1e-3
 nevpt=
 nstate=2
 nsing=0
 nto=off
 ntrip=0
 num_grad=off
 occ=
 occri=off
 oniom=off
 oniom_eechg=off
 oniom_pcm=off
 oniom_qcorr=off
 optalg=
 optmaxit=50
 optetol=1e-6
 optex=1
 optgtol=1e-4
 optstol=1e-3
 orblocc=off
 orbloce=off
 orbloco=boys
 orblocv=pao
 orblocguess=cholesky
 osveps=-1.d0
 ovirt=off
 ovltol=1e-7
 ovosnorb=80.0
 pao_subsys_tol=1e-3
 pao_tol=1e-3
 pcm=off
 popul=off
 pressure=100000
 pssp=off
 ptfreq=0.0
 ptthreads=2
 qmreg=
 qmmm=off
 qro=off
 qscf=off
 redcost_exc=6
 redcost_tddft=off
 refdet=none
 rest=0
 rgrid=log3
 rism=off
 rohfcore=standard
 rohftype=semicanonical
 scfalg=direct
 scf_conv=auto
 scfdamp=0.0d0
 scfdamp_mode=off
 scfdamp_end=50
 scfdamp_dampstep=0.d0
 scfdamp_dtol=0.0d0
 scfdamp_maxfact=0.0d0
 scfdamp_minfact=0.0d0
 scfdiis=on
 scfdiis_dtol=0.0d0
 scfdiis_end=50
 scfdiis_start=2
 scfdiis_step=1
 scfdiis_watch=off
 scfdiis_wrange=10
 scfdiis_wlimit=5
 scfdiis_delmax=2
 scfdtol=7
 scfext=10
 scfguessdens=
 scfiguess=off
 scfloc=off
 scflshift=0.20
 scflshift_end=8
 scflshift_dtol=0.0
 scflshift_gaptol=0.20
 scfmaxit=50
 scftype=
 scftype_low=
 scftype_high=
 scftol=6
 scspe=1.d0
 scsph=1.d0
 scsps=1.3d0
 scsps_t=1.3d0
 scspt=0.0d0
 scspt_t=0.0d0
 scspv=1.d0
 spairtol=-1.d0
 sqmprog=
 subminp=top
 subsys_bopu=on
 symm=
 talg=lapl
 temp=298.15
 test=off
 tfunc=off
 theodore=off
 tlmo=0.999
 tpao=0.94
 tprint=off
 uncontract=off
 unit=angs
 usedisk=2
 verbosity=3
 wpairtol=1.d-5

 Executing orbloc...

 Allocation of 120.0 Gbytes of memory...

 Localization of occupied orbitals...
 Localization type: Boys
 Localization algorithm: Jacobi
 
 Step   Convergence
   1  11.926088056475
   2   2.347698683881
   3   0.406159973788
   4   0.075440278869
   5   0.066879687608
   6   0.056497341726
   7   0.023523116894
   8   0.024853926741
   9   0.052918263063
  10   0.067931199524
  11   0.033387324553
  12   0.010688914373
  13   0.003111781346
  14   0.000914339801
  15   0.000286574329
  16   0.000100158242
  17   0.000040116715
  18   0.000018494131
  19   0.000009748381
  20   0.000005856303
  21   0.000004005449
  22   0.000003086286
  23   0.000002614994
  24   0.000002365435
  25   0.000002227415
  26   0.000002145991
  27   0.000002093443
  28   0.000002055700
  29   0.000002025596
  30   0.000001999478
  31   0.000001975480
  32   0.000001952652
  33   0.000001930507
  34   0.000001908796
  35   0.000001887393
  36   0.000001866232
  37   0.000001845282
  38   0.000001824525
  39   0.000001803951
  40   0.000001783557
  41   0.000001763341
  42   0.000001743301
  43   0.000001723436
  44   0.000001703746
  45   0.000001684230
  46   0.000001664888
  47   0.000001645720
  48   0.000001626726
  49   0.000001607904
  50   0.000001589255
  51   0.000001570778
  52   0.000001552473
  53   0.000001534339
  54   0.000001516376
  55   0.000001498583
  56   0.000001480960
  57   0.000001463506
  58   0.000001446220
  59   0.000001429101
  60   0.000001412150
  61   0.000001395365
  62   0.000001378745
  63   0.000001362290
  64   0.000001345999
  65   0.000001329872
  66   0.000001313906
  67   0.000001298103
  68   0.000001282460
  69   0.000001266977
  70   0.000001251652
  71   0.000001236486
  72   0.000001221477
  73   0.000001206624
  74   0.000001191927
  75   0.000001177383
  76   0.000001162993
  77   0.000001148756
  78   0.000001134669
  79   0.000001120733
  80   0.000001106946
  81   0.000001093308
  82   0.000001079816
  83   0.000001066471
  84   0.000001053271
  85   0.000001040215
  86   0.000001027302
  87   0.000001014531
  88   0.000001001901
  89   0.000000989410
  90   0.000000977058
  91   0.000000964844
  92   0.000000952766
  93   0.000000940824
  94   0.000000929016
  95   0.000000917341
  96   0.000000905798
  97   0.000000894387
  98   0.000000883105
  99   0.000000871951
 100   0.000000860926
 101   0.000000850027
 102   0.000000839253
 103   0.000000828604
 104   0.000000818078
 105   0.000000807674
 106   0.000000797391
 107   0.000000787227
 108   0.000000777183
 109   0.000000767256
 110   0.000000757446
 111   0.000000747751
 112   0.000000738171
 113   0.000000728704
 114   0.000000719349
 115   0.000000710105
 116   0.000000700972
 117   0.000000691947
 118   0.000000683030
 119   0.000000674220
 120   0.000000665515
 121   0.000000656916
 122   0.000000648420
 123   0.000000640026
 124   0.000000631734
 125   0.000000623543
 126   0.000000615451
 127   0.000000607457
 128   0.000000599561
 129   0.000000591762
 130   0.000000584057
 131   0.000000576447
 132   0.000000568931
 133   0.000000561507
 134   0.000000554174
 135   0.000000546932
 136   0.000000539779
 137   0.000000532714
 138   0.000000525738
 139   0.000000518847
 140   0.000000512043
 141   0.000000505323
 142   0.000000498687
 143   0.000000492134
 144   0.000000485662
 145   0.000000479272
 146   0.000000472962
 147   0.000000466731
 148   0.000000460578
 149   0.000000454503
 150   0.000000448504
 151   0.000000442581
 152   0.000000436733
 153   0.000000430958
 154   0.000000425257
 155   0.000000419628
 156   0.000000414071
 157   0.000000408584
 158   0.000000403167
 159   0.000000397819
 160   0.000000392540
 161   0.000000387327
 162   0.000000382182
 163   0.000000377102
 164   0.000000372087
 165   0.000000367136
 166   0.000000362249
 167   0.000000357425
 168   0.000000352663
 169   0.000000347962
 170   0.000000343322
 171   0.000000338742
 172   0.000000334220
 173   0.000000329757
 174   0.000000325352
 175   0.000000321004
 176   0.000000316712
 177   0.000000312476
 178   0.000000308295
 179   0.000000304168
 180   0.000000300094
 181   0.000000296074
 182   0.000000292106
 183   0.000000288190
 184   0.000000284325
 185   0.000000280510
 186   0.000000276745
 187   0.000000273029
 188   0.000000269362
 189   0.000000265743
 190   0.000000262172
 191   0.000000258647
 192   0.000000255168
 193   0.000000251735
 194   0.000000248347
 195   0.000000245004
 196   0.000000241705
 197   0.000000238449
 198   0.000000235236
 199   0.000000232065
 200   0.000000228936
 201   0.000000225848
 202   0.000000222801
 203   0.000000219795
 204   0.000000216828
 205   0.000000213900
 206   0.000000211011
 207   0.000000208161
 208   0.000000205348
 209   0.000000202572
 210   0.000000199833
 211   0.000000197131
 212   0.000000194464
 213   0.000000191833
 214   0.000000189237
 215   0.000000186675
 216   0.000000184148
 217   0.000000181654
 218   0.000000179193
 219   0.000000176765
 220   0.000000174369
 221   0.000000172006
 222   0.000000169674
 223   0.000000167373
 224   0.000000165102
 225   0.000000162862
 226   0.000000160652
 227   0.000000158472
 228   0.000000156321
 229   0.000000154198
 230   0.000000152104
 231   0.000000150038
 232   0.000000147999
 233   0.000000145988
 234   0.000000144004
 235   0.000000142047
 236   0.000000140115
 237   0.000000138210
 238   0.000000136330
 239   0.000000134476
 240   0.000000132646
 241   0.000000130841
 242   0.000000129061
 243   0.000000127304
 244   0.000000125571
 245   0.000000123861
 246   0.000000122174
 247   0.000000120510
 248   0.000000118868
 249   0.000000117249
 250   0.000000115651
 251   0.000000114075
 252   0.000000112520
 253   0.000000110986
 254   0.000000109473
 255   0.000000107980
 256   0.000000106507
 257   0.000000105054
 258   0.000000103621
 259   0.000000102208
 260   0.000000100813
 261   0.000000099437
 262   0.000000098080
 263   0.000000096741
 264   0.000000095420
 265   0.000000094117
 266   0.000000092832
 267   0.000000091564
 268   0.000000090314
 269   0.000000089080
 270   0.000000087863
 271   0.000000086663
 272   0.000000085478
 273   0.000000084310
 274   0.000000083158
 275   0.000000082021
 276   0.000000080900
 277   0.000000079794
 278   0.000000078703
 279   0.000000077627
 280   0.000000076565
 281   0.000000075518
 282   0.000000074485
 283   0.000000073466
 284   0.000000072461
 285   0.000000071469
 286   0.000000070492
 287   0.000000069527
 288   0.000000068575
 289   0.000000067637
 290   0.000000066711
 291   0.000000065798
 292   0.000000064897
 293   0.000000064008
 294   0.000000063132
 295   0.000000062267
 296   0.000000061415
 297   0.000000060574
 298   0.000000059744
 299   0.000000058926
 300   0.000000058118
 301   0.000000057322
 302   0.000000056537
 303   0.000000055762
 304   0.000000054998
 305   0.000000054244
 306   0.000000053501
 307   0.000000052768
 308   0.000000052044
 309   0.000000051331
 310   0.000000050627
 311   0.000000049933
 312   0.000000049249
 313   0.000000048574
 314   0.000000047908
 315   0.000000047251
 316   0.000000046603
 317   0.000000045964
 318   0.000000045333
 319   0.000000044711
 320   0.000000044098
 321   0.000000043493
 322   0.000000042897
 323   0.000000042308
 324   0.000000041728
 325   0.000000041155
 326   0.000000040591
 327   0.000000040034
 328   0.000000039484
 329   0.000000038942
 330   0.000000038408
 331   0.000000037881
 332   0.000000037361
 333   0.000000036848
 334   0.000000036342
 335   0.000000035844
 336   0.000000035352
 337   0.000000034866
 338   0.000000034388
 339   0.000000033916
 340   0.000000033450
 341   0.000000032991
 342   0.000000032538
 343   0.000000032091
 344   0.000000031650
 345   0.000000031216
 346   0.000000030787
 347   0.000000030364
 348   0.000000029947
 349   0.000000029536
 350   0.000000029130
 351   0.000000028730
 352   0.000000028335
 353   0.000000027946
 354   0.000000027562
 355   0.000000027184
 356   0.000000026810
 357   0.000000026442
 358   0.000000026079
 359   0.000000025720
 360   0.000000025367
 361   0.000000025018
 362   0.000000024675
 363   0.000000024336
 364   0.000000024001
 365   0.000000023671
 366   0.000000023346
 367   0.000000023025
 368   0.000000022709
 369   0.000000022397
 370   0.000000022089
 371   0.000000021785
 372   0.000000021486
 373   0.000000021191
 374   0.000000020899
 375   0.000000020612
 376   0.000000020329
 377   0.000000020049
 378   0.000000019774
 379   0.000000019502
 380   0.000000019234
 381   0.000000018969
 382   0.000000018709
 383   0.000000018452
 384   0.000000018198
 385   0.000000017948
 386   0.000000017701
 387   0.000000017458
 388   0.000000017217
 389   0.000000016981
 390   0.000000016747
 391   0.000000016517
 392   0.000000016290
 393   0.000000016066
 394   0.000000015845
 395   0.000000015627
 396   0.000000015412
 397   0.000000015200
 398   0.000000014991
 399   0.000000014785
 400   0.000000014582
 401   0.000000014381
 402   0.000000014183
 403   0.000000013988
 404   0.000000013796
 405   0.000000013606
 406   0.000000013419
 407   0.000000013234
 408   0.000000013052
 409   0.000000012873
 410   0.000000012696
 411   0.000000012521
 412   0.000000012349
 413   0.000000012179
 414   0.000000012012
 415   0.000000011846
 416   0.000000011683
 417   0.000000011523
 418   0.000000011364
 419   0.000000011208
 420   0.000000011054
 421   0.000000010902
 422   0.000000010752
 423   0.000000010604
 424   0.000000010458
 425   0.000000010314
 426   0.000000010172
 427   0.000000010032
 428   0.000000009894
 429   0.000000009758
 430   0.000000009624
 431   0.000000009491
 432   0.000000009361
 433   0.000000009232
 434   0.000000009105
 435   0.000000008980
 436   0.000000008856
 437   0.000000008734
 438   0.000000008614
 439   0.000000008496
 440   0.000000008379
 441   0.000000008263
 442   0.000000008150
 443   0.000000008037
 444   0.000000007927
 445   0.000000007818
 446   0.000000007710
 447   0.000000007604
 448   0.000000007499
 449   0.000000007396
 450   0.000000007295
 451   0.000000007194
 452   0.000000007095
 453   0.000000006997
 454   0.000000006901
 455   0.000000006806
 456   0.000000006713
 457   0.000000006620
 458   0.000000006529
 459   0.000000006439
 460   0.000000006351
 461   0.000000006263
 462   0.000000006177
 463   0.000000006092
 464   0.000000006008
 465   0.000000005925
 466   0.000000005844
 467   0.000000005763
 468   0.000000005684
 469   0.000000005606
 470   0.000000005529
 471   0.000000005453
 472   0.000000005378
 473   0.000000005304
 474   0.000000005231
 475   0.000000005159
 476   0.000000005088
 477   0.000000005018
 478   0.000000004949
 479   0.000000004880
 480   0.000000004813
 481   0.000000004747
 482   0.000000004682
 483   0.000000004617
 484   0.000000004554
 485   0.000000004491
 486   0.000000004429
 487   0.000000004368
 488   0.000000004308
 489   0.000000004249
 490   0.000000004190
 491   0.000000004133
 492   0.000000004076
 493   0.000000004020
 494   0.000000003964
 495   0.000000003910
 496   0.000000003856
 497   0.000000003803
 498   0.000000003750
 499   0.000000003699
 500   0.000000003648
 501   0.000000003598
 502   0.000000003548
 503   0.000000003499
 504   0.000000003451
 505   0.000000003404
 506   0.000000003357
 507   0.000000003311
 508   0.000000003265
 509   0.000000003220
 510   0.000000003176
 511   0.000000003132
 512   0.000000003089
 513   0.000000003046
 514   0.000000003004
 515   0.000000002963
 516   0.000000002922
 517   0.000000002882
 518   0.000000002842
 519   0.000000002803
 520   0.000000002765
 521   0.000000002727
 522   0.000000002689
 523   0.000000002652
 524   0.000000002616
 525   0.000000002580
 526   0.000000002544
 527   0.000000002509
 528   0.000000002474
 529   0.000000002440
 530   0.000000002407
 531   0.000000002374
 532   0.000000002341
 533   0.000000002309
 534   0.000000002277
 535   0.000000002246
 536   0.000000002215
 537   0.000000002184
 538   0.000000002154
 539   0.000000002125
 540   0.000000002095
 541   0.000000002066
 542   0.000000002038
 543   0.000000002010
 544   0.000000001982
 545   0.000000001955
 546   0.000000001928
 547   0.000000001901
 548   0.000000001875
 549   0.000000001849
 550   0.000000001824
 551   0.000000001799
 552   0.000000001774
 553   0.000000001750
 554   0.000000001726
 555   0.000000001702
 556   0.000000001678
 557   0.000000001655
 558   0.000000001633
 559   0.000000001610
 560   0.000000001588
 561   0.000000001566
 562   0.000000001544
 563   0.000000001523
 564   0.000000001502
 565   0.000000001482
 566   0.000000001461
 567   0.000000001441
 568   0.000000001421
 569   0.000000001402
 570   0.000000001382
 571   0.000000001363
 572   0.000000001345
 573   0.000000001326
 574   0.000000001308
 575   0.000000001290
 576   0.000000001272
 577   0.000000001254
 578   0.000000001237
 579   0.000000001220
 580   0.000000001203
 581   0.000000001187
 582   0.000000001170
 583   0.000000001154
 584   0.000000001138
 585   0.000000001123
 586   0.000000001107
 587   0.000000001092
 588   0.000000001077
 589   0.000000001062
 590   0.000000001048
 591   0.000000001033
 592   0.000000001019
 593   0.000000001005
 594   0.000000000991

 Localization succeeded.

 File MOCOEF is overwritten with localized orbitals.
 

 Executing cis...

 Allocation of 120.0 Gbytes of memory...
 
 WARNING! If scfiguess.eq.off and localcc.ne.off!
 Please be sure that MOCOEF is MOCOEF.CAN!
 
 
 Read MO coeff. matrix and orbital energies...
 
 Generate singlet trial vectors...
 
 Starting DF-CIS iteration
 Singlet excited states
 
 
 The iteration has converged in  0 steps for all the roots.
 
 Final result of the CIS calculations for the excited states:
 Singlet excited states:
 
 Excited      Total          Excitation     Excitation     Excitation        Absorption
  state    energy [au]       energy [au]    energy [eV]  energy [cm^-1]    wavelength [nm]
 =========================================================================================
    1    -913.487445875      0.28351191       7.7148        62223.68          160.71
 =========================================================================================
 
 

 Executing drpa...

 Three-index integral transformation
 Allocation of 120.0 Gbytes of memory...
 
 
 Constructing PAOs...
 PAO norm tolerance:     1.0000E-04
 Kept PAOs:    891   836  106.5789
 Threshold: 0.9990000
 Number of selected important orbitals:    30  (  54.5 %)
 
 
 Occupied LMO domain definition with Boughton-Pulay completeness:    0.9999000000
 
   MO  Natoms  Completeness   Atoms
    1    3     0.999959        7    8    9
    2   13     0.999922        1    2    3    4    5    6   11   12   13   14   24   27   28
    3   23     0.999931        1    2    3    4    5    6    7    8    9   10   11   12   13   14   15   16   17   18   19   20   24   27   28
    4   10     0.999913       16   17   18   19   20   21   22   34   36   37
    5    8     0.999913       18   19   21   22   23   35   38   39
    6   11     0.999920        3   12   13   14   15   16   17   18   19   32   33
    7    9     0.999935        3    4    5    6    7    8    9   10   11
    8   14     0.999902        1    2    3    4   11   12   13   14   24   25   26   27   28   32
    9   12     0.999908        3    5    6   12   13   15   16   17   18   20   34   36
   10    8     0.999908       18   20   21   22   23   36   37   38
   11    9     0.999911       15   16   18   19   20   22   23   35   39
   12   12     0.999905        2    3    4    5    6    7   10   11   12   26   30   31
   13   10     0.999921        1    2    3    4   13   24   25   26   27   28
   14    9     0.999902        4    5    6    7    8   10   12   17   29
   15   12     0.999911        2    3    5   12   13   14   15   16   17   25   32   33
   16    8     0.999956       19   20   21   22   23   37   38   39
   17    9     0.999916        4    5    6    7    8   10   11   30   31
   18   11     0.999906        1    2    3    4   13   24   25   26   27   28   32
   19   14     0.999910        1    2    3    4    5   11   12   13   14   25   26   27   28   31
   20   10     0.999950        1    2    3   13   14   24   25   26   27   28
   21   16     0.999906        2    3    4    5    6   11   12   13   14   15   16   17   18   20   34   36
   22   16     0.999901       12   15   16   17   18   19   20   21   22   23   33   34   35   36   37   39
   23   18     0.999902        2    3    4    5    6    7    8    9   10   11   12   13   14   15   16   17   29   31
   24   23     0.999945        2    3    4    5    6    7   11   12   13   14   15   16   17   18   19   20   21   22   23   25   33   34   36
   25   13     0.999928        2    3    4    5   11   12   13   14   15   16   17   32   33
   26   14     0.999912        2    3    4    5    6    7    8   10   11   12   13   14   17   29
   27   18     0.999906        2    3    4    5    6    7    8    9   10   11   12   13   14   17   26   27   29   30
   28   17     0.999919       12   14   15   16   17   18   19   20   21   22   23   33   34   35   37   38   39
   29    9     0.999928        5    6    7    8    9   10   11   29   30
   30   23     0.999913        1    2    3    4    5    6   10   11   12   13   14   15   16   17   18   19   20   23   25   28   32   33   35
   31   11     0.999905       15   16   18   19   20   21   22   23   35   38   39
   32    9     0.999934        3    4    5    6    7    8    9   10   11
   33   19     0.999921        2    3    4    5    6    7    8    9   10   11   12   13   14   15   17   26   27   30   31
   34   13     0.999945       15   16   17   18   19   20   21   22   23   34   36   37   38
   35   13     0.999902        2    3    4    5    6    7   10   11   12   13   26   30   31
   36   18     0.999909        2    3    4    5    6    7    8    9   10   11   12   13   14   17   26   27   29   30
   37   33     0.999901        1    2    3    4    5    6    7    8    9   10   11   12   13   14   15   16   17   18   19   20   21   24   25   26   27   28   29   30   32   33   34   35   36
   38    7     0.999914        6    7    8    9   10   29   30
   39   16     0.999910       12   13   14   15   16   17   18   19   20   21   22   23   33   35   36   39
   40   19     0.999920        2    3    4    5    6    7    8    9   10   11   12   13   14   15   17   26   27   30   31
   41   22     0.999915        1    2    3    4    5    6   10   11   12   13   14   15   16   17   18   19   20   25   28   32   33   35
   42   19     0.999908        2    3    4    5    6    7    8    9   10   11   12   13   14   15   16   17   26   29   31
   43   16     0.999901        2    3    4    5    6    7    8   10   11   12   13   14   16   17   29   34
   44   21     0.999923        2    3    4    5    6    7   11   12   13   14   15   16   17   18   19   20   21   22   25   33   34
   45   15     0.999908        1    2    3    4    5    6    7   10   11   12   13   14   15   17   28
   46    9     0.999929       19   20   21   22   23   36   37   38   39
   47   30     0.999901        1    2    3    4    5    6    7    8   10   11   12   13   14   15   16   17   18   19   20   21   24   25   27   28   29   32   33   34   35   36
   48   15     0.999922        1    2    3    4    5    6   10   11   12   13   14   15   17   27   28
   49   15     0.999915       12   13   14   15   16   17   18   19   20   21   23   33   34   35   36
   50   11     0.999968        4    5    6    7    8    9   10   11   29   30   31
   51   17     0.999918       12   14   15   16   17   18   19   20   21   22   23   33   34   35   37   38   39
   52   13     0.999914       12   13   14   15   16   17   18   19   20   21   32   33   34
   53   18     0.999909        1    2    3    4    5    6   10   11   12   13   14   15   24   25   26   27   28   31
   54   18     0.999934        3    5   12   13   14   15   16   17   18   19   20   21   22   23   33   35   36   39
   55   15     0.999902       15   16   17   18   19   20   21   22   23   34   35   36   37   38   39
 
 Executing the Boughton-Pulay algorithm...
  with occ MO completeness:    0.9500000000
 
   MO  Natoms  Completeness   Atoms
    1    1     0.991675        9
    2    2     0.989764        2    3
    3    2     0.952992        3    4
    4    2     0.992774       20   36
    5    2     0.993675       23   39
    6    2     0.992785       15   33
    7    2     0.993465        8    9
    8    2     0.990664        2   27
    9    2     0.992988       17   34
   10    2     0.993670       21   37
   11    2     0.992818       19   35
   12    2     0.992953       11   31
   13    2     0.994204        1   26
   14    2     0.993821        6   29
   15    2     0.993031       14   32
   16    2     0.993636       22   38
   17    2     0.993634       10   30
   18    2     0.995123        1   24
   19    2     0.990692        2   28
   20    2     0.994175        1   25
   21    2     0.991231       12   17
   22    2     0.990547       18   20
   23    4     0.952669        4    5    6   12
   24    3     0.961409       15   16   17
   25    2     0.991034       13   14
   26    2     0.991278        5    6
   27    3     0.963913        6    7   10
   28    3     0.963615       21   22   23
   29    2     0.993911        7    8
   30    2     0.956056       14   15
   31    2     0.991481       19   23
   32    2     0.993467        8    9
   33    2     0.955971       10   11
   34    3     0.962520       20   21   22
   35    2     0.991062        4   11
   36    3     0.963496        6    7   10
   37    4     0.950327       12   13   14   17
   38    2     0.995546        8    9
   39    3     0.958715       18   19   23
   40    2     0.956424       10   11
   41    2     0.955669       14   15
   42    4     0.970260        4    5    6   10
   43    2     0.989145        5   12
   44    3     0.959454       15   16   17
   45    2     0.988523        3    4
   46    2     0.991359       21   22
   47    3     0.954793       12   13   15
   48    2     0.989088        3   13
   49    2     0.990143       16   18
   50    2     0.990277        7   10
   51    3     0.962396       19   22   23
   52    2     0.990539       15   16
   53    2     0.992275        1    2
   54    3     0.954637       18   19   20
   55    3     0.963458       18   20   21
 
   56    5     0.996299        1    2   24   25   26
   57    2     0.983490        1    2
   58    5     0.980876        1    2   24   25   26
   59    4     0.984302        1    2   25   26
   60    4     0.994889        1    2   24   26
   61    4     0.984638        1    2   25   26
   62    4     0.983047        1    2   25   26
   63    4     0.996000        1    2   24   26
   64    4     0.986323        1    2   25   26
   65    3     0.983822        1    2   26
   66    4     0.981923        1    2    3   24
   67    4     0.980798        1    2   25   26
   68    1     0.998780        1
   69    1     0.997263        1
   70    1     0.997777        1
   71    1     0.994130        1
   72    1     0.998527        1
   73    1     0.980839        1
   74    2     0.989323        1    2
   75    2     0.995352        1    2
   76    2     0.991652        1    2
   77    3     0.980732        1   24   25
   78    1     0.999667        1
   79    1     0.997201        1
   80    1     0.996812        1
   81    1     0.994893        1
   82    1     0.993547        1
   83    1     0.997343        1
   84    1     0.999508        1
   85    5     0.994920        1    2    3   27   28
   86    3     0.989153        1    2    3
   87    6     0.981131        1    2    3   14   27   28
   88    5     0.996133        1    2    3   27   28
   89    4     0.983832        1    2    3   28
   90    5     0.989627        1    2    3   27   28
   91    5     0.994350        1    2    3   27   28
   92    4     0.984763        1    2    3   28
   93    5     0.989501        1    2    3   27   28
   94    6     0.986133        1    2    3    4   13   28
   95   11     0.981025        1    2    3   10   12   13   14   24   26   27   28
   96    8     0.991290        1    2    3   11   14   25   27   28
   97    1     0.994022        2
   98    1     0.986701        2
   99    1     0.995925        2
  100    1     0.992102        2
  101    1     0.994068        2
  102    5     0.981298        2    3   13   27   28
  103    5     0.985657        1    2    3    4   13
  104    2     0.986551        1    2
  105    5     0.982961        1    2   13   25   27
  106    3     0.980942        2    3   24
  107    1     0.987153        2
  108    1     0.989869        2
  109    1     0.995439        2
  110    1     0.983787        2
  111    1     0.992211        2
  112    1     0.988619        2
  113    1     0.994932        2
  114    4     0.990062        2    3    4   13
  115    4     0.991529        2    3    4   13
  116    5     0.983103        2    3    4   13   14
  117   11     0.982653        2    3    4    5    7   10   11   12   13   14   16
  118    4     0.986329        2    3    4   13
  119    4     0.988316        2    3    4   13
  120   10     0.985746        2    3    4    5    7   11   12   13   14   16
  121    5     0.988968        1    2    3    4   13
  122    5     0.983203        2    3    4   12   13
  123    4     0.982980        2    3    4   13
  124    8     0.983732        2    3    4    5   12   13   14   28
  125    6     0.985172        2    3    4   11   13   14
  126    1     0.994617        3
  127    1     0.996591        3
  128    1     0.999829        3
  129    1     0.995896        3
  130    1     0.994607        3
  131    5     0.992928        2    3    4   12   13
  132    4     0.987704        1    2    3    4
  133    2     0.986598        2    3
  134    5     0.980975        3    4   12   13   16
  135    5     0.992268        2    3    4    5   13
  136    1     0.985761        3
  137    1     0.995348        3
  138    1     0.999207        3
  139    1     0.997634        3
  140    1     0.999384        3
  141    1     0.995497        3
  142    1     0.995067        3
  143    4     0.988663        3    4    5   11
  144    4     0.989681        3    4    5   11
  145    5     0.981191        3    4    5   11   12
  146    9     0.982236        3    4    5    6    7    9   11   12   13
  147    7     0.983694        2    3    4    5    6   10   31
  148    5     0.983777        3    4    5   11   13
  149    8     0.980624        3    4    5    7    9   11   13   17
  150    5     0.985903        2    3    4    5   11
  151    4     0.982485        3    4    5   11
  152    7     0.984372        3    4    5    6    7   10   11
  153   10     0.980331        2    3    4    5    6    7   10   12   13   31
  154    7     0.982674        3    4    5   10   11   12   13
  155    1     0.985960        4
  156    1     0.984282        4
  157    1     0.999367        4
  158    1     0.986433        4
  159    1     0.987216        4
  160    5     0.982559        3    4    5   10   11
  161    5     0.984490        3    4    5    6   13
  162    3     0.982201        3    4    5
  163    6     0.986116        3    4    6   10   11   13
  164    7     0.989257        2    3    4    5    6   11   12
  165    3     0.982737        3    4   11
  166    2     0.982430        4    5
  167    1     0.997048        4
  168    1     0.993174        4
  169    1     0.995881        4
  170    1     0.987209        4
  171    1     0.983919        4
  172    4     0.989609        4    5    6   12
  173    4     0.990462        4    5    6   12
  174    4     0.982771        4    5    6   12
  175    6     0.983935        3    4    5    6   10   12
  176    5     0.984515        3    4    5    6   12
  177    4     0.981390        4    5    6   12
  178    6     0.985908        3    4    5    6   10   12
  179    4     0.981276        4    5    6   12
  180    5     0.980458        4    5    6    7   12
  181    5     0.981149        4    5    6   12   13
  182    6     0.980823        3    4    5    6   12   13
  183   10     0.983242        3    4    5    7    8   10   11   12   13   17
  184    1     0.988219        5
  185    1     0.990771        5
  186    1     0.999624        5
  187    1     0.990582        5
  188    1     0.989236        5
  189    5     0.980443        4    5    6   12   13
  190    6     0.980747        3    4    5    6    7   11
  191    3     0.983703        4    5    6
  192    6     0.982472        4    5   12   13   15   17
  193    6     0.980001        3    4    5    6   12   29
  194    2     0.981574        4    5
  195    1     0.984497        5
  196    1     0.996288        5
  197    1     0.996006        5
  198    1     0.997421        5
  199    1     0.990930        5
  200    2     0.982015        5    6
  201    4     0.993167        5    6    7   29
  202    3     0.990018        5    6    7
  203    4     0.983778        5    6    7   29
  204    9     0.980375        4    5    6    7    8    9   10   11   17
  205    4     0.982337        5    6    7   29
  206    4     0.983248        5    6    7   29
  207    7     0.981085        4    5    6    7    9   11   17
  208    4     0.988098        5    6    7   29
  209    4     0.983632        5    6    7   29
  210    5     0.984356        4    5    6    7   11
  211    7     0.981417        5    6    7    8    9   10   29
  212    7     0.985656        5    6    7    8   12   17   29
  213    1     0.989092        6
  214    1     0.994543        6
  215    1     0.999758        6
  216    1     0.991751        6
  217    1     0.993350        6
  218    6     0.986009        5    6    7    8   12   29
  219    3     0.983217        4    5    6
  220    2     0.984401        6    7
  221    4     0.982832        4    6    7   10
  222    4     0.991098        4    5    6    7
  223    2     0.987260        5    6
  224    1     0.997858        6
  225    1     0.997658        6
  226    1     0.996633        6
  227    1     0.997590        6
  228    1     0.985746        6
  229    1     0.988557        6
  230    4     0.995308        6    7    8   10
  231    4     0.994552        6    7    8   10
  232    4     0.988017        6    7    8   10
  233    6     0.986341        3    4    6    7    8   10
  234    4     0.988814        6    7    8   10
  235    4     0.985595        6    7    8   10
  236    6     0.986186        3    4    6    7    8   10
  237    4     0.990636        6    7    8   10
  238    4     0.987594        6    7    8   10
  239    4     0.985132        6    7    8   10
  240    6     0.984752        4    6    7    8    9   10
  241    6     0.987045        5    6    7    8    9   10
  242    1     0.987546        7
  243    1     0.992754        7
  244    1     0.999658        7
  245    1     0.989882        7
  246    1     0.987840        7
  247    5     0.980520        6    7    8    9   10
  248    4     0.983794        7    8    9   10
  249    3     0.987060        6    7    8
  250    5     0.981767        5    6    7    9   11
  251    5     0.982886        6    7    8    9   10
  252    3     0.985698        7    9   10
  253    1     0.989436        7
  254    1     0.996801        7
  255    1     0.995994        7
  256    1     0.996951        7
  257    1     0.989630        7
  258    1     0.985050        7
  259    3     0.994589        7    8    9
  260    3     0.993988        7    8    9
  261    3     0.990680        7    8    9
  262    3     0.985849        7    8    9
  263    3     0.992215        7    8    9
  264    3     0.991210        7    8    9
  265    3     0.991604        7    8    9
  266    3     0.993032        7    8    9
  267    3     0.996571        7    8    9
  268    4     0.987299        6    7    8    9
  269    4     0.995302        7    8    9   10
  270    4     0.987986        6    7    8    9
  271    1     0.993083        8
  272    1     0.983090        8
  273    1     0.999534        8
  274    1     0.996871        8
  275    1     0.992525        8
  276    4     0.993868        6    7    8    9
  277    6     0.991944        4    6    7    8    9   10
  278    2     0.988072        8    9
  279    2     0.984623        7    8
  280    4     0.993832        7    8    9   10
  281    1     0.984099        8
  282    1     0.996026        8
  283    1     0.992629        8
  284    1     0.995345        8
  285    1     0.997809        8
  286    1     0.996408        8
  287    1     0.984770        8
  288    2     0.997432        8    9
  289    2     0.998829        8    9
  290    2     0.993910        8    9
  291    5     0.991639        4    6    8    9   10
  292    2     0.985601        8    9
  293    3     0.990343        7    8    9
  294    4     0.982039        6    8    9   10
  295    2     0.987104        8    9
  296    3     0.991971        7    8    9
  297    2     0.982501        8    9
  298    3     0.999193        7    8    9
  299    2     0.991411        8    9
  300    1     0.998863        9
  301    1     0.998683        9
  302    1     0.999773        9
  303    1     0.999759        9
  304    1     0.998817        9
  305    2     0.999387        8    9
  306    1     0.985959        9
  307    1     0.992049        9
  308    1     0.997561        9
  309    2     0.999411        8    9
  310    1     0.997607        9
  311    1     0.999297        9
  312    1     0.996800        9
  313    1     0.999194        9
  314    1     0.999316        9
  315    1     0.999362        9
  316    1     0.994217        9
  317    4     0.993817        7   10   11   30
  318    3     0.990880        7   10   11
  319    4     0.985339        7   10   11   30
  320    7     0.982303        4    5    7    9   10   11   13
  321    3     0.981288        7   10   11
  322    4     0.985970        7   10   11   30
  323    6     0.982005        5    7    9   10   11   13
  324    4     0.980809        7   10   11   30
  325    4     0.993436        7   10   11   30
  326    4     0.981151        5    7   10   11
  327    5     0.982335        4    7    9   10   11
  328    6     0.981959        4    7    8   10   11   30
  329    1     0.992827       10
  330    1     0.987571       10
  331    1     0.999720       10
  332    1     0.998596       10
  333    1     0.989558       10
  334    3     0.982799        7   10   11
  335    5     0.988010        4    6    7   10   11
  336    2     0.984077        7   10
  337    2     0.987674        7   10
  338    5     0.984146        7    8   10   11   30
  339    2     0.987867        7   10
  340    1     0.986296       10
  341    1     0.997008       10
  342    1     0.996730       10
  343    1     0.998311       10
  344    1     0.997931       10
  345    1     0.988596       10
  346    4     0.995067        4   10   11   31
  347    3     0.991664        4   10   11
  348    4     0.981701        4   10   11   31
  349    5     0.986276        3    4    6   10   11
  350    4     0.984573        4   10   11   31
  351    4     0.985661        4   10   11   31
  352    5     0.989550        3    4    6   10   11
  353    4     0.987450        4   10   11   31
  354    4     0.987591        4   10   11   31
  355    4     0.982727        4    6   10   11
  356    8     0.983804        1    3    4    7   10   11   27   31
  357    7     0.985969        3    4    5    7   11   30   31
  358    1     0.989177       11
  359    1     0.995783       11
  360    1     0.999770       11
  361    1     0.993380       11
  362    1     0.993252       11
  363    5     0.981935        3    4   10   11   31
  364    3     0.986653        7   10   11
  365    2     0.984328        4   11
  366    4     0.980481        4    5    7   11
  367    3     0.982510        4   10   11
  368    2     0.986956        4   11
  369    1     0.998134       11
  370    1     0.997665       11
  371    1     0.997201       11
  372    1     0.997553       11
  373    1     0.987803       11
  374    1     0.988887       11
  375    4     0.989597        5   12   13   17
  376    4     0.990402        5   12   13   17
  377    4     0.982665        5   12   13   17
  378    6     0.984679        3    5   12   13   15   17
  379    4     0.980118        5   12   13   17
  380    5     0.982888        3    5   12   13   17
  381    6     0.986526        3    5   12   13   15   17
  382    5     0.985346        5   12   13   14   17
  383    5     0.983195        5   12   13   16   17
  384    5     0.980795        4    5   12   13   17
  385    8     0.983954        3    4    6   12   13   14   17   34
  386    8     0.980044        3    4    5    6   12   13   16   17
  387    1     0.989313       12
  388    1     0.991740       12
  389    1     0.999607       12
  390    1     0.988676       12
  391    1     0.988213       12
  392    6     0.981319        3    5    6   12   13   17
  393    5     0.980759        5   12   13   14   16
  394    3     0.983739       12   13   17
  395    6     0.983566        4    5   10   12   16   17
  396    6     0.992105        4    5   12   13   16   17
  397    1     0.985975       12
  398    1     0.990850       12
  399    1     0.997310       12
  400    1     0.995964       12
  401    1     0.996369       12
  402    1     0.983467       12
  403    3     0.985791       12   13   17
  404    4     0.988582        3   12   13   14
  405    4     0.989702        3   12   13   14
  406    6     0.980797        3   12   13   14   15   17
  407    8     0.982696        3    4    6   10   12   13   14   16
  408    5     0.980180        3   12   13   14   17
  409    5     0.984119        3    4   12   13   14
  410    8     0.981168        3    4    6   10   12   13   14   16
  411    5     0.983561        3    4   12   13   14
  412    4     0.980968        3   12   13   14
  413    7     0.982229        3    4   12   13   14   15   16
  414    9     0.980766        1    2    3    5   12   13   16   17   32
  415    8     0.982242        3    4    5   12   13   14   15   16
  416    1     0.987344       13
  417    1     0.989634       13
  418    1     0.999340       13
  419    1     0.981736       13
  420    1     0.985941       13
  421    7     0.989905        2    3    5   12   13   14   17
  422    5     0.980123       12   13   14   15   17
  423    3     0.982068        3   12   13
  424    6     0.988421        2    3    4   13   14   15
  425    5     0.982011        3   12   13   14   15
  426    2     0.986986        3   13
  427    1     0.987110       13
  428    1     0.996698       13
  429    1     0.993213       13
  430    1     0.996087       13
  431    2     0.982449       12   13
  432    3     0.985127        3   12   13
  433    4     0.995012       13   14   15   32
  434    3     0.991591       13   14   15
  435    4     0.981494       13   14   15   32
  436    5     0.987396        3   13   14   15   17
  437    4     0.988010       13   14   15   32
  438    3     0.982022       13   14   15
  439    5     0.990725        3   13   14   15   17
  440    4     0.990497       13   14   15   32
  441    3     0.983808       13   14   15
  442    4     0.982084       13   14   15   17
  443    7     0.983692        2    5   12   14   15   16   32
  444    6     0.983662        3   13   14   15   28   33
  445    1     0.993565       14
  446    1     0.998843       14
  447    1     0.999763       14
  448    1     0.989417       14
  449    1     0.988837       14
  450    3     0.981872       13   14   15
  451    2     0.986149       13   14
  452    2     0.984186       13   14
  453    6     0.983660        3   12   13   14   15   16
  454    5     0.980538        3   13   14   15   32
  455    1     0.990150       14
  456    1     0.986579       14
  457    1     0.998214       14
  458    1     0.997185       14
  459    1     0.996985       14
  460    1     0.998479       14
  461    2     0.986052       13   14
  462    4     0.994028       14   15   16   33
  463    3     0.990801       14   15   16
  464    5     0.983903       13   14   15   16   33
  465    8     0.981270        4    6   12   13   14   15   16   18
  466    4     0.983241       14   15   16   33
  467    4     0.981971       14   15   16   33
  468    8     0.980741        4    6   10   12   13   14   15   16
  469    4     0.985858       14   15   16   33
  470    4     0.987927       14   15   16   33
  471    6     0.982628       12   13   14   15   16   17
  472    6     0.984252       13   14   15   16   18   33
  473    7     0.983276       13   14   15   16   18   19   33
  474    1     0.989084       15
  475    1     0.991817       15
  476    1     0.999705       15
  477    1     0.995226       15
  478    1     0.992689       15
  479    5     0.982657       14   15   16   18   33
  480    4     0.988195       13   15   16   17
  481    2     0.983623       15   16
  482    3     0.985340       13   14   15
  483    3     0.980110       14   15   16
  484    1     0.990188       15
  485    1     0.997289       15
  486    1     0.997582       15
  487    1     0.996994       15
  488    1     0.997694       15
  489    1     0.987540       15
  490    2     0.986570       14   15
  491    4     0.992732       15   16   17   18
  492    4     0.992127       15   16   17   18
  493    5     0.981247       14   15   16   17   18
  494    6     0.985495        3   13   15   16   17   18
  495    4     0.980099       15   16   17   18
  496    4     0.982602       15   16   17   18
  497    6     0.986247        3   13   15   16   17   18
  498    4     0.983484       15   16   17   18
  499    5     0.983689       12   15   16   17   18
  500    6     0.983133       15   16   17   18   19   20
  501    8     0.982438       14   15   16   17   18   20   33   34
  502    7     0.987494       12   14   15   16   17   18   19
  503    1     0.988548       16
  504    1     0.990421       16
  505    1     0.999621       16
  506    1     0.991966       16
  507    1     0.988516       16
  508    5     0.980354       14   15   16   17   18
  509    5     0.981366       12   14   15   16   18
  510    3     0.984955       16   17   18
  511    6     0.988089       12   16   17   18   19   20
  512    6     0.987754       12   15   16   17   18   19
  513    1     0.987121       16
  514    1     0.988842       16
  515    1     0.996926       16
  516    1     0.995743       16
  517    1     0.996905       16
  518    1     0.988336       16
  519    3     0.989155       15   16   17
  520    4     0.993337       12   16   17   34
  521    3     0.989989       12   16   17
  522    5     0.980137        5   12   16   17   34
  523    8     0.980781        4    6   12   13   14   16   17   18
  524    4     0.984355       12   16   17   34
  525    4     0.984251       12   16   17   18
  526    7     0.980622        4    6   12   14   16   17   19
  527    4     0.988650       12   16   17   34
  528    3     0.980940       12   16   17
  529    6     0.980065       12   13   14   15   16   17
  530    7     0.980981       12   13   15   16   17   18   34
  531    6     0.987284        5   12   16   17   18   20
  532    1     0.993603       17
  533    1     0.998762       17
  534    1     0.999730       17
  535    1     0.988396       17
  536    1     0.988214       17
  537    4     0.987624       12   13   16   17
  538    2     0.987169       16   17
  539    2     0.983913       16   17
  540    5     0.983550       12   13   15   16   17
  541    6     0.984066        5   12   16   17   18   34
  542    1     0.990046       17
  543    1     0.986174       17
  544    1     0.998194       17
  545    1     0.996926       17
  546    1     0.996944       17
  547    1     0.998101       17
  548    2     0.985808       16   17
  549    4     0.992850       16   18   19   20
  550    4     0.992226       16   18   19   20
  551    5     0.981684       16   18   19   20   21
  552    5     0.990600       16   18   19   20   22
  553    5     0.990121       16   18   19   20   22
  554    5     0.983619       16   18   19   20   23
  555    5     0.995234       16   18   19   20   22
  556    5     0.993011       16   18   19   20   22
  557    5     0.983832       16   18   19   20   22
  558    8     0.982810       16   17   18   19   20   21   22   23
  559    8     0.984217       15   16   18   19   20   21   22   36
  560    7     0.991096       16   17   18   19   20   21   23
  561    1     0.990558       18
  562    1     0.995880       18
  563    1     0.990125       18
  564    1     0.990626       18
  565    1     0.991008       18
  566    5     0.980090       16   18   19   20   21
  567    4     0.981082       18   19   20   35
  568    5     0.990607       18   19   20   21   23
  569    6     0.980879       13   16   17   18   19   20
  570    6     0.988919       16   17   18   19   20   23
  571    1     0.989196       18
  572    1     0.984173       18
  573    1     0.991617       18
  574    1     0.991816       18
  575    1     0.989270       18
  576    1     0.987671       18
  577    2     0.987505       16   18
  578    4     0.994373       18   19   23   35
  579    3     0.990813       18   19   23
  580    5     0.983667       16   18   19   23   35
  581    5     0.983839       18   19   21   23   35
  582    5     0.982087       18   19   21   23   35
  583    4     0.982320       18   19   21   23
  584    5     0.983848       18   19   21   23   35
  585    5     0.983649       18   19   21   23   35
  586    4     0.982883       18   19   21   23
  587    5     0.985885       18   19   21   23   35
  588    6     0.981069       18   19   21   23   33   35
  589    6     0.980061       16   18   19   22   23   39
  590    1     0.992497       19
  591    1     0.996369       19
  592    1     0.996392       19
  593    1     0.992020       19
  594    1     0.992300       19
  595    4     0.985510       18   19   22   23
  596    3     0.980129       18   19   20
  597    3     0.987819       18   19   20
  598    4     0.991253       18   19   22   23
  599    4     0.986176       16   18   19   23
  600    1     0.993987       19
  601    1     0.991121       19
  602    1     0.996933       19
  603    1     0.992825       19
  604    1     0.991490       19
  605    1     0.991928       19
  606    1     0.981228       19
  607    4     0.994369       18   20   21   36
  608    3     0.990780       18   20   21
  609    5     0.983776       16   18   20   21   36
  610    5     0.983646       18   20   21   23   36
  611    5     0.982284       18   20   21   23   36
  612    6     0.987795       18   20   21   22   23   36
  613    5     0.983743       18   20   21   23   36
  614    5     0.980687       18   20   21   23   36
  615    5     0.989952       18   20   21   23   36
  616    5     0.984809       18   20   21   23   36
  617    4     0.981473       18   20   21   23
  618    7     0.983611       16   17   18   20   21   22   36
  619    1     0.992800       20
  620    1     0.997296       20
  621    1     0.995897       20
  622    1     0.991375       20
  623    1     0.992223       20
  624    4     0.986983       16   18   20   21
  625    3     0.981228       18   19   20
  626    3     0.985256       18   19   20
  627    4     0.987226       18   20   21   22
  628    4     0.986996       18   20   21   22
  629    1     0.991389       20
  630    1     0.989124       20
  631    1     0.993081       20
  632    1     0.991853       20
  633    1     0.996501       20
  634    1     0.993129       20
  635    1     0.984444       20
  636    4     0.996202       20   21   22   37
  637    3     0.992668       20   21   22
  638    4     0.987524       20   21   22   37
  639    5     0.996084       19   20   21   22   37
  640    5     0.995527       19   20   21   22   37
  641    4     0.988357       19   20   21   22
  642    4     0.982483       19   20   21   22
  643    5     0.997332       19   20   21   22   37
  644    4     0.989046       19   20   21   22
  645    4     0.984838       19   20   21   22
  646    5     0.984610       18   20   21   22   37
  647    3     0.983318       20   21   22
  648    1     0.992206       21
  649    1     0.996194       21
  650    1     0.996294       21
  651    1     0.991869       21
  652    1     0.992213       21
  653    4     0.986837       18   20   21   22
  654    3     0.981525       21   22   23
  655    2     0.980100       21   22
  656    4     0.990321       18   20   21   22
  657    4     0.986973       20   21   22   38
  658    1     0.994081       21
  659    1     0.991042       21
  660    1     0.996966       21
  661    1     0.992685       21
  662    1     0.991606       21
  663    1     0.992163       21
  664    1     0.981611       21
  665    4     0.996313       21   22   23   38
  666    3     0.992693       21   22   23
  667    4     0.987940       21   22   23   38
  668    4     0.985065       18   21   22   23
  669    5     0.985812       18   21   22   23   38
  670    5     0.992075       18   21   22   23   38
  671    4     0.986579       18   21   22   23
  672    4     0.980041       18   21   22   23
  673    4     0.981543       21   22   23   38
  674    3     0.981196       21   22   23
  675    4     0.985310       18   21   22   23
  676    6     0.994599       18   20   21   22   23   38
  677    1     0.992665       22
  678    1     0.996897       22
  679    1     0.990235       22
  680    1     0.996231       22
  681    1     0.993450       22
  682    4     0.990676       19   21   22   23
  683    3     0.989629       22   23   37
  684    4     0.985559       19   20   22   23
  685    3     0.990545       21   22   23
  686    4     0.992189       20   21   22   23
  687    1     0.992513       22
  688    1     0.988314       22
  689    1     0.992904       22
  690    1     0.997007       22
  691    1     0.990747       22
  692    1     0.990533       22
  693    1     0.988598       22
  694    4     0.996200       19   22   23   39
  695    3     0.992666       19   22   23
  696    4     0.987507       19   22   23   39
  697    5     0.995979       19   20   22   23   39
  698    4     0.987168       19   20   22   23
  699    5     0.987494       18   19   22   23   39
  700    4     0.984023       19   20   22   23
  701    4     0.989459       19   20   22   23
  702    5     0.994631       19   20   22   23   39
  703    4     0.985417       19   20   22   23
  704    4     0.986494       19   21   22   23
  705    5     0.985987       18   19   22   23   39
  706    1     0.992696       23
  707    1     0.997237       23
  708    1     0.995770       23
  709    1     0.991096       23
  710    1     0.991972       23
  711    4     0.987957       19   22   23   38
  712    3     0.981201       21   22   23
  713    3     0.988105       21   22   23
  714    4     0.988120       18   19   22   23
  715    4     0.987760       18   19   22   23
  716    1     0.991561       23
  717    1     0.989462       23
  718    1     0.993008       23
  719    1     0.991714       23
  720    1     0.996743       23
  721    1     0.993047       23
  722    1     0.984670       23
  723    2     0.985180        1   24
  724    2     0.982983        1   24
  725    2     0.980091        1   24
  726    1     0.990826       24
  727    1     0.997243       24
  728    1     0.991209       24
  729    2     0.987447        1   24
  730    2     0.994114        1   24
  731    2     0.995957        1   24
  732    1     0.985573       24
  733    1     0.981757       24
  734    1     0.997891       24
  735    1     0.996787       24
  736    1     0.987214       24
  737    2     0.980807        1   25
  738    2     0.981793        1   25
  739    5     0.981638        1    2    3   24   25
  740    1     0.992274       25
  741    1     0.990424       25
  742    1     0.996488       25
  743    2     0.983456        1   25
  744    2     0.994359        1   25
  745    2     0.996149        1   25
  746    1     0.982981       25
  747    1     0.995390       25
  748    1     0.987235       25
  749    1     0.990354       25
  750    1     0.993437       25
  751    2     0.981326        1   26
  752    2     0.981774        1   26
  753    4     0.981798        1    2    3   26
  754    1     0.992296       26
  755    1     0.993247       26
  756    1     0.993562       26
  757    2     0.983399        1   26
  758    2     0.994754        1   26
  759    2     0.995980        1   26
  760    1     0.993698       26
  761    1     0.993532       26
  762    1     0.987082       26
  763    1     0.992299       26
  764    1     0.982785       26
  765    4     0.981915        1    2    3   27
  766    3     0.984454        1    2   27
  767    5     0.986957        1    2    3   27   31
  768    1     0.992110       27
  769    1     0.992758       27
  770    1     0.996108       27
  771    2     0.982871        2   27
  772    3     0.992179        2    3   27
  773    2     0.988744        2   27
  774    1     0.984831       27
  775    1     0.996093       27
  776    1     0.987070       27
  777    1     0.990421       27
  778    1     0.993117       27
  779    4     0.981943        1    2    3   28
  780    3     0.984311        1    2   28
  781    5     0.986667        1    2    3   28   32
  782    1     0.992190       28
  783    1     0.994610       28
  784    1     0.994151       28
  785    2     0.982899        2   28
  786    3     0.996453        2    3   28
  787    2     0.988353        2   28
  788    1     0.993320       28
  789    1     0.993875       28
  790    1     0.986756       28
  791    1     0.992895       28
  792    1     0.984759       28
  793    3     0.983584        5    6   29
  794    3     0.986119        6    7   29
  795    5     0.982399        5    6    7   12   29
  796    1     0.990462       29
  797    1     0.995961       29
  798    1     0.994201       29
  799    3     0.981074        6    7   29
  800    2     0.988277        6   29
  801    2     0.985755        6   29
  802    1     0.992375       29
  803    1     0.989608       29
  804    1     0.997831       29
  805    1     0.993701       29
  806    1     0.980157       29
  807    2     0.981990       10   30
  808    3     0.988057       10   11   30
  809    3     0.981782        7   10   30
  810    1     0.990146       30
  811    1     0.992417       30
  812    1     0.997966       30
  813    3     0.980861       10   11   30
  814    2     0.982780       10   30
  815    2     0.991934       10   30
  816    1     0.980265       30
  817    1     0.999163       30
  818    1     0.997885       30
  819    1     0.983755       30
  820    1     0.992097       30
  821    3     0.980380        4   11   31
  822    3     0.985234       10   11   31
  823    4     0.984222       10   11   27   31
  824    1     0.988699       31
  825    1     0.995566       31
  826    1     0.994562       31
  827    3     0.982013       10   11   31
  828    2     0.983533       11   31
  829    2     0.986535       11   31
  830    1     0.992760       31
  831    1     0.988343       31
  832    1     0.997815       31
  833    1     0.992994       31
  834    2     0.996906       11   31
  835    3     0.980751       13   14   32
  836    3     0.985149       14   15   32
  837    4     0.983674       14   15   28   32
  838    1     0.988784       32
  839    1     0.998095       32
  840    1     0.992094       32
  841    3     0.981288       14   15   32
  842    2     0.990853       14   32
  843    2     0.980026       14   32
  844    2     0.996805       14   32
  845    1     0.981837       32
  846    1     0.997825       32
  847    1     0.999527       32
  848    1     0.993163       32
  849    4     0.984754       14   15   16   33
  850    3     0.985969       14   15   33
  851    5     0.989696       14   15   18   33   35
  852    1     0.989637       33
  853    1     0.994013       33
  854    1     0.995811       33
  855    4     0.986696       14   15   16   33
  856    2     0.984719       15   33
  857    2     0.982489       15   33
  858    1     0.991311       33
  859    1     0.994334       33
  860    1     0.997827       33
  861    1     0.988130       33
  862    1     0.980451       33
  863    4     0.981713       12   16   17   34
  864    3     0.984928       16   17   34
  865    6     0.982439       12   16   17   29   34   36
  866    1     0.989749       34
  867    1     0.997869       34
  868    1     0.992038       34
  869    4     0.986623       12   16   17   34
  870    2     0.990171       17   34
  871    3     0.988449       12   17   34
  872    2     0.996813       17   34
  873    1     0.982892       34
  874    1     0.997813       34
  875    1     0.999424       34
  876    1     0.992660       34
  877    4     0.985621       18   19   23   35
  878    3     0.985157       18   19   35
  879    5     0.990038       16   19   23   33   35
  880    1     0.993083       35
  881    1     0.994100       35
  882    1     0.992097       35
  883    2     0.980003       19   35
  884    3     0.986417       19   23   35
  885    3     0.989515       19   23   35
  886    1     0.988075       35
  887    1     0.992957       35
  888    1     0.987011       35
  889    1     0.991956       35
  890    1     0.992152       35
  891    4     0.985518       18   20   21   36
  892    3     0.985145       18   20   36
  893    5     0.990263       16   20   21   34   36
  894    1     0.992804       36
  895    1     0.991775       36
  896    1     0.994699       36
  897    3     0.988387       18   20   36
  898    3     0.989929       18   20   36
  899    3     0.990899       20   21   36
  900    1     0.990764       36
  901    1     0.992621       36
  902    1     0.987619       36
  903    1     0.992643       36
  904    1     0.988482       36
  905    2     0.984063       21   37
  906    3     0.986505       21   22   37
  907    2     0.982294       21   37
  908    1     0.993176       37
  909    1     0.994806       37
  910    1     0.992107       37
  911    2     0.980407       21   37
  912    2     0.983513       21   37
  913    2     0.983515       21   37
  914    1     0.987870       37
  915    1     0.993074       37
  916    1     0.987530       37
  917    1     0.992244       37
  918    1     0.992548       37
  919    2     0.983994       22   38
  920    3     0.986518       22   23   38
  921    2     0.982491       22   38
  922    1     0.990779       38
  923    1     0.992063       38
  924    1     0.997084       38
  925    3     0.986813       22   23   38
  926    2     0.980202       22   38
  927    2     0.989664       22   38
  928    1     0.988042       38
  929    1     0.996527       38
  930    1     0.997725       38
  931    1     0.984201       38
  932    1     0.986383       38
  933    2     0.984050       23   39
  934    3     0.986624       19   23   39
  935    2     0.982268       23   39
  936    1     0.992908       39
  937    1     0.991939       39
  938    1     0.995226       39
  939    2     0.980107       23   39
  940    2     0.980156       23   39
  941    2     0.987301       23   39
  942    1     0.991229       39
  943    1     0.992793       39
  944    1     0.988074       39
  945    1     0.992864       39
  946    1     0.988304       39
 
 Dimensions of the occupied LMO domains:  Minimum / Average / Maximum
 
 Number of atoms in domain:                   3      14.4        33
 Number of atomic orbitals:                  90     376.1       798
 
 
 Calculating (mui|P) integrals...
 
 Block 1: occupied orbitals 1 to 55
 Calculating and transforming integrals...
 Number of strong pairs: 0 (0.0%)
 chtol:   9.999999999999999E-005
 switch to dfcoralg=cholinv
       20.94 MB memory is used for domain independent quantities
 
 Calculating the contribution of occupied LMOs...
    using local fitting domains
 
 MO:     1
 Extended domain construction for local excited state calculation...
 
 The selected important local MOs:    #:    55
   44   24   47   37    3   54   39   51   28   40   33   27   36   53   45   41   32    7   30   55
    8   48   19   22   42   18   23   34   31   52    6    9   21   49   25   43   15    2   35    4
   11    5   16   46   10   12   17   50   14   26   29   13   20    1   38
 
 The selected important PAOs:    #:     0

 
 The selected additional local MOs:    #:     0

 
 The selected additional PAOs:    #:   709
  462  463  464  465  466  467  468  469  470  471  472  473  474  475  476  477  478  479  480  481
  482  483  484  485  486  487  488  489  490  491  492  493  494  495  496  497  498  499  500  501
  502  503  504  505  506  507  508  509  510  511  512  513  514  515  516  517  518  519  520  521
  522  523  524  525  526  527  528  529  530  531  532  533  534  535  536  537  538  539  540  541
  542  543  544  545  546  547  548  375  376  377  378  379  380  381  382  383  384  385  386  387
  388  389  390  391  392  393  394  395  396  397  398  399  400  401  402  403  404  405  406  407
  408  409  410  411  412  413  414  415  416  417  418  419  420  421  422  423  424  425  426  427
  428  429  430  431  432  433  434  435  436  437  438  439  440  441  442  443  444  445  446  447
  448  449  450  451  452  453  454  455  456  457  458  459  460  461  114  115  116  117  118  119
  120  121  122  123  124  125  126  127  128  129  130  131  132  133  134  135  136  137  138  139
  140  141  142  143  144  145  146  147  148  149  150  151  152  153  154  155  156  157  158  159
  160  161  162  163  164  165  166  167  168  169  170  171  549  550  551  552  553  554  555  556
  557  558  559  560  561  562  563  564  565  566  567  568  569  570  571  572  573  574  575  576
  577  578  579  580  581  582  583  584  585  586  587  588  589  590  591  592  593  594  595  596
  597  598  599  600  601  602  603  604  605  606  607  608  609  610  611  612  613  614  615  616
  617  618  619  620  621  622  623  624  625  626  627  628  629  630  631  632  633  634  635  694
  695  696  697  698  699  700  701  702  703  704  705  706  707  708  709  710  711  712  713  714
  715  716  717  718  719  720  721  722  665  666  667  668  669  670  671  672  673  674  675  676
  677  678  679  680  681  682  683  684  685  686  687  688  689  690  691  692  693  636  637  638
  639  640  641  642  643  644  645  646  647  648  649  650  651  652  653  654  655  656  657  658
  659  660  661  662  663  664  317  318  319  320  321  322  323  324  325  326  327  328  329  330
  331  332  333  334  335  336  337  338  339  340  341  342  343  344  345  346  347  348  349  350
  351  352  353  354  355  356  357  358  359  360  361  362  363  364  365  366  367  368  369  370
  371  372  373  374  201  202  203  204  205  206  207  208  209  210  211  212  213  214  215  216
  217  218  219  220  221  222  223  224  225  226  227  228  229  230  231  232  233  234  235  236
  237  238  239  240  241  242  243  244  245  246  247  248  249  250  251  252  253  254  255  256
  257  258   56   57   58   59   60   61   62   63   64   65   66   67   68   69   70   71   72   73
   74   75   76   77   78   79   80   81   82   83   84   85   86   87   88   89   90   91   92   93
   94   95   96   97   98   99  100  101  102  103  104  105  106  107  108  109  110  111  112  113
  259  260  261  262  263  264  265  266  267  268  269  270  271  272  273  274  275  276  277  278
  279  280  281  282  283  284  285  286  287  288  289  290  291  292  293  294  295  296  297  298
  299  300  301  302  303  304  305  306  307  308  309  310  311  312  313  314  315  316  765  766
  767  768  769  770  771  772  773  774  775  776  777  778  779  780  781  782  783  784  785  786
  787  788  789  790  791  792  172  173  174  175  176  177  178  179  180  181  182  183  184  185
  186  187  188  189  190  191  192  193  194  195  196  197  198  199  200  723  724  725  726  727
  728  729  730  731  732  733  734  735  736
 
 The selected atoms in the ED:    #:    39
    1    2    3    4    5    6    7    8    9   10   11   12   13   14   15   16   17   18   19   20
   21   22   23   24   25   26   27   28   29   30   31   32   33   34   35   36   37   38   39
 The selected atoms in the fitting domain  #:    39
    1    2    3    4    5    6    7    8    9   10   11   12   13   14   15   16   17   18   19   20
   21   22   23   24   25   26   27   28   29   30   31   32   33   34   35   36   37   38   39
 
 Dimensions of the extended domain:
 
 Number of atoms in domain:      39 ( 100.00 %)
 Number of atomic orbitals:     914 ( 100.00 %)
 Number of fitting functions:  2343 ( 100.00 %)
 Number of occupied orbitals:    55 ( 100.00 %)
 Number of virtual orbitals:    708  ( 84.69 %)
 
 IJ and IA integral transformation...

 Executing cis...

 Allocation of 120.0 Gbytes of memory...
 
 Retrieve a J_ai^Q fitted MO integral list...
 Retrieve a J_ij^Q fitted MO integral list in upper triangle form...
 Unpack the upper triangle lists...
 
 Generate singlet trial vectors...
 
 Starting DF-MP2 calculation for root  1
 
 Iteration   1
 
 Assemble transformed J^Q_ia integrals...
 Calculate double excitation operators and Y^Q_ai vector...
 
 The DF-MP2 calculation has been performed.
 
 Final result in atomic units for root  1:
 
 Total reference energy:         -913.770957782929
 Total MP2 energy:               -917.249943278347
 MP2 correlation energy:           -3.478985495417
 
 ============================================================================
 
 
 Calculate pre-optimized initial guesses for adc(2) calculations
 Incore algorithm
 
 Calculate sigma vector for root  1
 
                       Excitation           Energy                Norm of
 Iteration  1         energy [au]        decrease [au]        residual vector
 ============================================================================
 for root  1           0.272107773        -0.0111515             0.0191701
 ============================================================================
  0/ 1 states have converged.
 
 
 Calculate sigma vector for root  1
 
                       Excitation           Energy                Norm of
 Iteration  2         energy [au]        decrease [au]        residual vector
 ============================================================================
 for root  1           0.268326778        -0.0037810             0.0032723
 ============================================================================
  1/ 1 states have converged.
 
 
 
 The micro iteration of pre-optimization has converged in  2 steps.
 
 
 ============================================================================
 Restart
 
 Calculate sigma vector for root  1
 
                       Excitation           Energy                Norm of
 Iteration  3         energy [au]        decrease [au]        residual vector
 ============================================================================
 for root  1           0.270004889         0.0016781             0.0031974
 ============================================================================
  0/ 1 states have converged.
 
 
 Calculate sigma vector for root  1
 
                       Excitation           Energy                Norm of
 Iteration  4         energy [au]        decrease [au]        residual vector
 ============================================================================
 for root  1           0.269934843        -0.0000700             0.0003246
 ============================================================================
  1/ 1 states have converged.
 
 
 
 The micro iteration of pre-optimization has converged in  2 steps.
 
 
 ============================================================================
 Restart
 
 Calculate sigma vector for root  1
 
                       Excitation           Energy                Norm of
 Iteration  5         energy [au]        decrease [au]        residual vector
 ============================================================================
 for root  1           0.269757344        -0.0001775             0.0003555
 ============================================================================
  1/ 1 states have converged.
 
 
 
 The micro iteration of pre-optimization has converged in  1 steps.
 
 
 ============================================================================
 
 The macro iteration of pre-optimization has converged in  5 steps!
 
 Starting DF-ADC(2) iteration for root  1
 
 Iteration   1
 
 Calculate similarity transformed basis and Fockian...
 Assemble transformed J^Q_ia integrals and symmetrize (ia|jb) list...
 Calculate double excitation operators and Y^Q_ai vector...
 Calculate double exc. operators contribution to sigma vector...
 
       Total ADC(2)          Energy                Norm of
       energy [au]        decrease [au]        residual vector
 ============================================================================
     -916.980166306         0.0000196             0.0003520
 ============================================================================
 
 Iteration   2
 
 Calculate similarity transformed basis and Fockian...
 Assemble transformed J^Q_ia integrals and symmetrize (ia|jb) list...
 Calculate double excitation operators and Y^Q_ai vector...
 Calculate double exc. operators contribution to sigma vector...
 
       Total ADC(2)          Energy                Norm of
       energy [au]        decrease [au]        residual vector
 ============================================================================
     -916.980168977        -0.0000027             0.0002606
 ============================================================================
 
 Iteration   3
 
 Calculate similarity transformed basis and Fockian...
 Assemble transformed J^Q_ia integrals and symmetrize (ia|jb) list...
 Calculate double excitation operators and Y^Q_ai vector...
 Calculate double exc. operators contribution to sigma vector...
 
       Total ADC(2)          Energy                Norm of
       energy [au]        decrease [au]        residual vector
 ============================================================================
     -916.980169416        -0.0000004             0.0001120
 ============================================================================
 
 Iteration   4
 
 Calculate similarity transformed basis and Fockian...
 Assemble transformed J^Q_ia integrals and symmetrize (ia|jb) list...
 Calculate double excitation operators and Y^Q_ai vector...
 Calculate double exc. operators contribution to sigma vector...
 
       Total ADC(2)          Energy                Norm of
       energy [au]        decrease [au]        residual vector
 ============================================================================
     -916.980169517        -0.0000001             0.0000800
 ============================================================================
 
 
 The ADC(2) iteration has converged in  4 steps.
 
 Final result in atomic units for root  1:
 
 Total reference energy:         -913.770957782929
 Total ADC(2) energy:            -916.980169517238
 ADC(2) excitation energy:          0.269773761109
 Spin multiplicity:                 1
 
 ============================================================================
 
 
 Final result of the ADC(2) calculations for the excited states:
 Singlet states
 
 Excited   Excitation     Excitation     Excitation        Absorption      
  state    energy [au]    energy [eV]  energy [cm^-1]    wavelength [nm]  
 ============================================================================
    1      0.26977376       7.3409        59208.50          168.89
 ============================================================================
 
 
                      Normal termination of mrcc.
 **********************************************************************
