# Supplementary material for: Scalable Correlated Local Approaches for Computing Valence and Core-Level Ionization Energies in Large Molecules
Source: J Chem Theory Comput. 2026 Jun 24;22(13):6584–98. doi: 10.1021/acs.jctc.6c00634 (PMC13374016; doi:10.1021/acs.jctc.6c00634)
Supplement: Supplementary file 2 [file ct6c00634_si_003.zip › SI/outputs/glutamine_N_sos-adc2-X2C.out]

 **********************************************************************
                          MRCC program system
 **********************************************************************
 
                              Written by
     Mihaly Kallay, Peter R. Nagy, David Mester, Laszlo Gyevi-Nagy,
        Jozsef Csoka, P. Bernat Szabo, Zoltan Rolik, Gyula Samu,
      Bence Hegely, Bence Ladoczki, Klara Petrov, Jozsef Csontos,
     Adam Ganyecz, Istvan Ladjanszki, Lorant Szegedy, Mate Farkas,
          Pal D. Mezei, Reka A. Horvath, and Balazs D. Lorincz
 
        Department of Physical Chemistry and Materials Science
            Budapest University of Technology and Economics
                  Budapest P.O.Box 91, H-1521 Hungary
 
                              www.mrcc.hu
 
                            Version: 25.1.2

 Executing minp...

 Reading input from MINP...
 
 Input file:
 
basis=cc-pCVTZ-X2C
verbosity=3


cialg=direct
ip_ea=ip
calc=SOS-ADC(2)
dendec=off

mem=120GB

dfbasis_scf=cc-pCVTZ-X2C_autoaux
dfbasis_cor=cc-pCVTZ-X2C_autoaux
hamilton=SFX2C1e
core=3
cvs=1-2
nstate=3
unit=bohr
geom=xyz
20
L-glutamine
C 1.005762 -2.211685 -0.666996
N 3.571393 -1.863955 0.278308
C -0.436342 0.341458 -0.744731
C -0.763406 1.450356 1.910825
C -1.970126 4.061552 1.883954
O -2.934925 5.018863 -0.054223
N -1.962188 5.319885 4.150577
C 0.927896 -3.427048 -3.283302
O 2.696546 -3.542124 -4.799610
O -1.429793 -4.410355 -3.820356
H 0.005237 -3.491764 0.621389
H 4.442793 -3.465959 0.869017
H 4.706270 -0.841800 -0.885308
H -2.281963 0.075965 -1.638706
H 0.615798 1.675580 -1.935607
H 1.082559 1.526161 2.853290
H -1.965230 0.195184 3.057321
H -2.776760 7.043608 4.248143
H -1.155804 4.597243 5.719359
H -1.491172 -5.125019 -5.532808
 
 
 Checking keyword combinations...
 
 Keywords:
 
 active=none
 agrid=ld0006-ld0590
 agrid_pssp=ld0006-ld0194
 agrid_pssp_sm=ld0006-ld0074
 ao_trunc=off
 ao_trunc_tol=1e-4
 basis=cc-pcvtz-x2c
 basis_sm=none
 basopt=off
 bfbasis=none
 bfgsmem=10
 bfgstol=1.0d-3
 bfgscimem=5
 boysalg=jacobi
 bpcompo=0.95
 bpcompv=0.98
 bpdfo=0.95
 bpocc=0.95
 bppdo=0.95
 bppdv=0.98
 bpedo=0.95
 bpedv=0.98
 bp_subsyso=0.95
 bp_subsysv=0.95
 cabscorr=off
 cabsdom=bplarge
 cabsdual=off
 calc=adc(2)
 ccmaxit=50
 ccprog=cis
 ccsdalg=disk
 ccsdmkl=seq
 ccsdrest=off
 ccsdthreads=2
 cctol=6
 charge=0
 cialg=direct
 ciguess=off
 cmpgrp=auto
 comprest=off
 coord_sys=ric
 core=3
 corembed=off
 csapprox=off
 cvs=1-2
 dboc=off
 deltaf12=off
 delocsomofact=
 dendec=off
 dens=0
 denscorr=0
 dfalg=lineq
 dfbasis_cab=none
 dfbasis_cor=cc-pcvtz-x2c_autoaux
 dfbasis_scf=cc-pcvtz-x2c_autoaux
 dfbasis_scf_sm=auto
 dfintran=drpa
 df_trunc=off
 df_trunc_corr=off
 df_trunc_corr_tol=5e-4
 df_trunc_tol=5e-4
 dft=off
 dhexc=adc(2)
 diag=david
 docc=
 domrad=10.d0
 drpaalg=fit
 dual=off
 dual_df=off
 dyson=off
 ecp=auto
 edisp=off
 edisp_embed=off
 embed=off
 epairestfact=off
 epairscale=1.d0
 etemp=300
 epert=none
 eps=
 espcharge=off
 excrad=0.d0
 excrad_f12=0.d0
 excrad_fin=0.000000000D+00
 fastdbbsc=v2
 fitting=coulomb
 fmm=off
 fmmord=8
 fnonorb=
 freq=off
 gamma=1.d0
 gauss=spher
 geom=xyz
 gopt=off
 ghost=none
 gtol=7
 grdens=off
 grid=auto
 grid_sm=auto
 gridbatch_cos=2000
 grtol=10
 guido_ct=off
 hamilton=sfx2c1e
 hl_scfalg=auto
 iface=none
 incore=off
 intalg=auto
 ip_ea=ip
 itol=10
 laptol=1.d-2
 lccoporder=trffirst
 lcorthr=normal
 lccrest=off
 ldfgrad_tol=8
 lmp2dens=on
 lnoepso=0.d0
 lnoepsv=0.0d0
 localcc=off
 localcorrsymm=off
 locintrf=disk
 mact=
 maxact=off
 maxdim=200
 maxex=0
 maxmicroit=100
 mcscfiguess=hf
 mem=120gb
 mmprog=
 molden=on
 mp2ongrid=off
 mpitasks=1
 mulmet=0
 mult=
 nab=off
 nacto=0
 nactv=0
 naf_amp=3.16d-3
 naf_cor=0.d0
 naf_f12=off
 naf_scf=off
 nafalg=albe
 nafdens=off
 naftyp=
 nchol=auto
 ndeps=1e-3
 nevpt=
 nstate=3
 nsing=0
 nto=off
 ntrip=0
 num_grad=off
 occ=
 occri=off
 oniom=off
 oniom_eechg=off
 oniom_pcm=off
 oniom_qcorr=off
 optalg=
 optmaxit=50
 optetol=1e-6
 optex=2
 optgtol=1e-4
 optstol=1e-3
 orblocc=off
 orbloce=off
 orbloco=off
 orblocv=off
 orblocguess=cholesky
 osveps=1e-3
 ovirt=off
 ovltol=1e-7
 ovosnorb=80.0
 pao_subsys_tol=1e-3
 pao_tol=1e-3
 pcm=off
 popul=off
 pressure=100000
 pssp=off
 ptfreq=0.0
 ptthreads=2
 qmreg=
 qmmm=off
 qro=off
 qscf=off
 redcost_exc=off
 redcost_tddft=off
 refdet=none
 rest=0
 rgrid=log3
 rism=off
 rohfcore=semicanonical
 rohftype=semicanonical
 scfalg=auto
 scf_conv=auto
 scfdamp=0.0d0
 scfdamp_mode=off
 scfdamp_end=50
 scfdamp_dampstep=0.d0
 scfdamp_dtol=0.0d0
 scfdamp_maxfact=0.0d0
 scfdamp_minfact=0.0d0
 scfdiis=on
 scfdiis_dtol=0.0d0
 scfdiis_end=50
 scfdiis_start=2
 scfdiis_step=1
 scfdiis_watch=off
 scfdiis_wrange=10
 scfdiis_wlimit=5
 scfdiis_delmax=2
 scfdtol=7
 scfext=10
 scfguessdens=
 scfiguess=sad
 scfloc=off
 scflshift=0.20
 scflshift_end=8
 scflshift_dtol=0.0
 scflshift_gaptol=0.20
 scfmaxit=50
 scftype=
 scftype_low=
 scftype_high=
 scftol=6
 scspe=1.d0
 scsph=1.d0
 scsps=1.3d0
 scsps_t=1.3d0
 scspt=0.0d0
 scspt_t=0.0d0
 scspv=1.d0
 spairtol=1e-4
 sqmprog=
 subminp=top
 subsys_bopu=on
 symm=
 talg=occ
 temp=298.15
 test=off
 tfunc=off
 theodore=off
 tlmo=0.999
 tpao=0.94
 tprint=off
 uncontract=off
 unit=bohr
 usedisk=2
 verbosity=3
 wpairtol=0.100000000E-05

 Executing scf...

 @scfsetup: integrals calculated directly
            mrcc/integ direct run
 @scfsetup: calculating on full matrices
            not using symmetry adapted basis
 @scfsetup: diis switched on
 @scfsetup: number of steps to extrapolate from  10
 @scfsetup: tolerance in energy deviation    0.100000E-05
            tolerance in density deviation    0.100000E-06
 @scfsetup: maximum number of iterations:  50
 @scfsetup: restricted closed shell hf calc
 @scfsetup: starting scf from diagonal ao guess
 @scfsetup: occupation set:
            from initial orbitals
 @scfsetup: Parameter-set for SCF acceleration: normal
 @scfsetup: diis runs from iteration:   2
 @scfsetup: diis runs to iteration:  50
 @scfsetup: diis runs in every iteration
 @scfsetup: diiswatch is disabled                   
 @scfsetup: diis dtol criteria to switch on:      0.0000E+00
           (or the iteration number below is reached)
 @scfsetup: static damping scheme
            iteration step criteria to turn damping off: 3
 @scfsetup: dynamic level shifting
            tolarance in HOMO-LUMO gap:  0.200
            tolarance in density deviation:     0.0000E+00
            iteration step criteria to turn level shifting off: 8
 Allocation of 120.0 Gbytes of memory...
 ======================================================================
 ITERATION STEP   1
 

 SCF control                  : initial
 Damping factor/level shift   : 0.000/0.200
 DIIS [start/end/frequency]   :   2 / 50 /  1

 Calculation of two-electron integrals...
   1% done.
  38% done.
  75% done.
  87% done.
 100% done.
 Gradient norm:      1.0848E+01
 RMS of [F,P]:                                         0.01904947786288
 RMS of difference density:                            0.01341298663231
 Gap [au]:  0.34619523
 ALPHA OCC:  39
 BETA  OCC:  39
 
 ***HARTREE-FOCK ENERGY IN STEP   1 IS       -518.8876834375728322 [AU]
 ======================================================================
 ITERATION STEP   2
 

 SCF control                  : diis
 Damping factor/level shift   : 0.000/0.000
 DIIS [start/end/frequency]   :   2 / 50 /  1

 Constructing Fock-matrix...
 
 First step of Coulomb + first step of exchange...
 Exchange contribution is evaluated for MOs 1 to 39.
   1% done.
  12% done.
  24% done.
  35% done.
  46% done.
  57% done.
  69% done.
  80% done.
  91% done.
 100% done.
 
 Fitting and assembly step of exchange...
 
 Second step of Coulomb...
   1% done.
  12% done.
  24% done.
  35% done.
  46% done.
  57% done.
  69% done.
  80% done.
  91% done.
 100% done.
 
 Gradient norm:      1.0848E+01
 DIIS is running in this iteration step.
 RMS of [F,P]:                                         0.00408789225071
 RMS of difference density:                            0.00536775867710
 Gap [au]:  0.38784416
 ALPHA OCC:  39
 BETA  OCC:  39
 
 ***HARTREE-FOCK ENERGY IN STEP   2 IS       -528.7333843763535697 [AU]
 
 Step comparison  Energy Drift [au]  DIIS error drift  Gradient drift
        1            9.8457E+00         1.4962E-02       0.0000E+00
        2            5.2873E+02         1.0000E-07       0.0000E+00
 ======================================================================
 ITERATION STEP   3
 

 SCF control                  : diis
 Damping factor/level shift   : 0.000/0.000
 DIIS [start/end/frequency]   :   2 / 50 /  1

 Constructing Fock-matrix...
 
 First step of Coulomb + first step of exchange...
 Exchange contribution is evaluated for MOs 1 to 39.
   1% done.
  12% done.
  24% done.
  35% done.
  46% done.
  57% done.
  69% done.
  80% done.
  91% done.
 100% done.
 
 Fitting and assembly step of exchange...
 
 Second step of Coulomb...
   1% done.
  12% done.
  24% done.
  35% done.
  46% done.
  57% done.
  69% done.
  80% done.
  91% done.
 100% done.
 
 Gradient norm:      1.0848E+01
 DIIS is running in this iteration step.
 RMS of [F,P]:                                         0.00223484710393
 RMS of difference density:                            0.00205414281225
 Gap [au]:  0.52365840
 ALPHA OCC:  39
 BETA  OCC:  39
 
 ***HARTREE-FOCK ENERGY IN STEP   3 IS       -529.0167404929122767 [AU]
 
 Step comparison  Energy Drift [au]  DIIS error drift  Gradient drift
        2            2.8336E-01         1.8530E-03       0.0000E+00
 ======================================================================
 ITERATION STEP   4
 

 SCF control                  : diis
 Damping factor/level shift   : 0.000/0.000
 DIIS [start/end/frequency]   :   2 / 50 /  1

 Constructing Fock-matrix...
 
 First step of Coulomb + first step of exchange...
 Exchange contribution is evaluated for MOs 1 to 39.
   1% done.
  12% done.
  24% done.
  35% done.
  46% done.
  57% done.
  69% done.
  80% done.
  91% done.
 100% done.
 
 Fitting and assembly step of exchange...
 
 Second step of Coulomb...
   1% done.
  12% done.
  24% done.
  35% done.
  46% done.
  57% done.
  69% done.
  80% done.
  91% done.
 100% done.
 
 Gradient norm:      1.0848E+01
 DIIS is running in this iteration step.
 RMS of [F,P]:                                         0.00040340066940
 RMS of difference density:                            0.00041855022188
 Gap [au]:  0.52861057
 ALPHA OCC:  39
 BETA  OCC:  39
 
 ***HARTREE-FOCK ENERGY IN STEP   4 IS       -529.1586494588877940 [AU]
 
 Step comparison  Energy Drift [au]  DIIS error drift  Gradient drift
        3            1.4191E-01         1.8314E-03       0.0000E+00
 ======================================================================
 ITERATION STEP   5
 

 SCF control                  : diis
 Damping factor/level shift   : 0.000/0.000
 DIIS [start/end/frequency]   :   2 / 50 /  1

 Constructing Fock-matrix...
 
 First step of Coulomb + first step of exchange...
 Exchange contribution is evaluated for MOs 1 to 39.
   1% done.
  12% done.
  24% done.
  35% done.
  46% done.
  57% done.
  69% done.
  80% done.
  91% done.
 100% done.
 
 Fitting and assembly step of exchange...
 
 Second step of Coulomb...
   1% done.
  12% done.
  24% done.
  35% done.
  46% done.
  57% done.
  69% done.
  80% done.
  91% done.
 100% done.
 
 Gradient norm:      1.0848E+01
 DIIS is running in this iteration step.
 RMS of [F,P]:                                         0.00014664834147
 RMS of difference density:                            0.00017665993429
 Gap [au]:  0.52597278
 ALPHA OCC:  39
 BETA  OCC:  39
 
 ***HARTREE-FOCK ENERGY IN STEP   5 IS       -529.1643320376999782 [AU]
 
 Step comparison  Energy Drift [au]  DIIS error drift  Gradient drift
        4            5.6826E-03         2.5675E-04       0.0000E+00
 ======================================================================
 ITERATION STEP   6
 

 SCF control                  : diis
 Damping factor/level shift   : 0.000/0.000
 DIIS [start/end/frequency]   :   2 / 50 /  1

 Constructing Fock-matrix...
 
 First step of Coulomb + first step of exchange...
 Exchange contribution is evaluated for MOs 1 to 39.
   1% done.
  12% done.
  24% done.
  35% done.
  46% done.
  57% done.
  69% done.
  80% done.
  91% done.
 100% done.
 
 Fitting and assembly step of exchange...
 
 Second step of Coulomb...
   1% done.
  12% done.
  24% done.
  35% done.
  46% done.
  57% done.
  69% done.
  80% done.
  91% done.
 100% done.
 
 Gradient norm:      1.0848E+01
 DIIS is running in this iteration step.
 RMS of [F,P]:                                         0.00004032036622
 RMS of difference density:                            0.00006902697193
 Gap [au]:  0.52780002
 ALPHA OCC:  39
 BETA  OCC:  39
 
 ***HARTREE-FOCK ENERGY IN STEP   6 IS       -529.1652776136040757 [AU]
 
 Step comparison  Energy Drift [au]  DIIS error drift  Gradient drift
        5            9.4558E-04         1.0633E-04       0.0000E+00
 ======================================================================
 ITERATION STEP   7
 

 SCF control                  : diis
 Damping factor/level shift   : 0.000/0.000
 DIIS [start/end/frequency]   :   2 / 50 /  1

 Constructing Fock-matrix...
 
 First step of Coulomb + first step of exchange...
 Exchange contribution is evaluated for MOs 1 to 39.
   1% done.
  12% done.
  24% done.
  35% done.
  46% done.
  57% done.
  69% done.
  80% done.
  91% done.
 100% done.
 
 Fitting and assembly step of exchange...
 
 Second step of Coulomb...
   1% done.
  12% done.
  24% done.
  35% done.
  46% done.
  57% done.
  69% done.
  80% done.
  91% done.
 100% done.
 
 Gradient norm:      1.0848E+01
 DIIS is running in this iteration step.
 RMS of [F,P]:                                         0.00001300530717
 RMS of difference density:                            0.00002894395328
 Gap [au]:  0.52816823
 ALPHA OCC:  39
 BETA  OCC:  39
 
 ***HARTREE-FOCK ENERGY IN STEP   7 IS       -529.1654074816603952 [AU]
 
 Step comparison  Energy Drift [au]  DIIS error drift  Gradient drift
        6            1.2987E-04         2.7315E-05       0.0000E+00
 ======================================================================
 ITERATION STEP   8
 

 SCF control                  : diis
 Damping factor/level shift   : 0.000/0.000
 DIIS [start/end/frequency]   :   2 / 50 /  1

 Constructing Fock-matrix...
 
 First step of Coulomb + first step of exchange...
 Exchange contribution is evaluated for MOs 1 to 39.
   1% done.
  12% done.
  24% done.
  35% done.
  46% done.
  57% done.
  69% done.
  80% done.
  91% done.
 100% done.
 
 Fitting and assembly step of exchange...
 
 Second step of Coulomb...
   1% done.
  12% done.
  24% done.
  35% done.
  46% done.
  57% done.
  69% done.
  80% done.
  91% done.
 100% done.
 
 Gradient norm:      1.0848E+01
 DIIS is running in this iteration step.
 RMS of [F,P]:                                         0.00000590788949
 RMS of difference density:                            0.00001375260782
 Gap [au]:  0.52819274
 ALPHA OCC:  39
 BETA  OCC:  39
 
 ***HARTREE-FOCK ENERGY IN STEP   8 IS       -529.1654238641997381 [AU]
 
 Step comparison  Energy Drift [au]  DIIS error drift  Gradient drift
        7            1.6383E-05         7.0974E-06       0.0000E+00
 ======================================================================
 ITERATION STEP   9
 

 SCF control                  : diis
 Damping factor/level shift   : 0.000/0.000
 DIIS [start/end/frequency]   :   2 / 50 /  1

 Constructing Fock-matrix...
 
 First step of Coulomb + first step of exchange...
 Exchange contribution is evaluated for MOs 1 to 39.
   1% done.
  12% done.
  24% done.
  35% done.
  46% done.
  57% done.
  69% done.
  80% done.
  91% done.
 100% done.
 
 Fitting and assembly step of exchange...
 
 Second step of Coulomb...
   1% done.
  12% done.
  24% done.
  35% done.
  46% done.
  57% done.
  69% done.
  80% done.
  91% done.
 100% done.
 
 Gradient norm:      1.0848E+01
 DIIS is running in this iteration step.
 RMS of [F,P]:                                         0.00000239827584
 RMS of difference density:                            0.00000519215007
 Gap [au]:  0.52822885
 ALPHA OCC:  39
 BETA  OCC:  39
 
 ***HARTREE-FOCK ENERGY IN STEP   9 IS       -529.1654275667765432 [AU]
 
 Step comparison  Energy Drift [au]  DIIS error drift  Gradient drift
        8            3.7026E-06         3.5096E-06       0.0000E+00
 ======================================================================
 ITERATION STEP  10
 

 SCF control                  : diis
 Damping factor/level shift   : 0.000/0.000
 DIIS [start/end/frequency]   :   2 / 50 /  1

 Constructing Fock-matrix...
 
 First step of Coulomb + first step of exchange...
 Exchange contribution is evaluated for MOs 1 to 39.
   1% done.
  12% done.
  24% done.
  35% done.
  46% done.
  57% done.
  69% done.
  80% done.
  91% done.
 100% done.
 
 Fitting and assembly step of exchange...
 
 Second step of Coulomb...
   1% done.
  12% done.
  24% done.
  35% done.
  46% done.
  57% done.
  69% done.
  80% done.
  91% done.
 100% done.
 
 Gradient norm:      1.0848E+01
 DIIS is running in this iteration step.
 RMS of [F,P]:                                         0.00000099475687
 RMS of difference density:                            0.00000229640846
 Gap [au]:  0.52821710
 ALPHA OCC:  39
 BETA  OCC:  39
 
 ***HARTREE-FOCK ENERGY IN STEP  10 IS       -529.1654281471139711 [AU]
 
 Step comparison  Energy Drift [au]  DIIS error drift  Gradient drift
        9            5.8034E-07         1.4035E-06       0.0000E+00
 ======================================================================
 ITERATION STEP  11
 

 SCF control                  : diis
 Damping factor/level shift   : 0.000/0.000
 DIIS [start/end/frequency]   :   2 / 50 /  1

 Constructing Fock-matrix...
 
 First step of Coulomb + first step of exchange...
 Exchange contribution is evaluated for MOs 1 to 39.
   1% done.
  12% done.
  24% done.
  35% done.
  46% done.
  57% done.
  69% done.
  80% done.
  91% done.
 100% done.
 
 Fitting and assembly step of exchange...
 
 Second step of Coulomb...
   1% done.
  12% done.
  24% done.
  35% done.
  46% done.
  57% done.
  69% done.
  80% done.
  91% done.
 100% done.
 
 Gradient norm:      1.0848E+01
 DIIS is running in this iteration step.
 RMS of [F,P]:                                         0.00000032995424
 RMS of difference density:                            0.00000066582743
 Gap [au]:  0.52821535
 ALPHA OCC:  39
 BETA  OCC:  39
 
 ***HARTREE-FOCK ENERGY IN STEP  11 IS       -529.1654282351937582 [AU]
 
 Step comparison  Energy Drift [au]  DIIS error drift  Gradient drift
       10            8.8080E-08         6.6480E-07       0.0000E+00
 ======================================================================
 ITERATION STEP  12
 

 SCF control                  : diis
 Damping factor/level shift   : 0.000/0.000
 DIIS [start/end/frequency]   :   2 / 50 /  1

 Constructing Fock-matrix...
 
 First step of Coulomb + first step of exchange...
 Exchange contribution is evaluated for MOs 1 to 39.
   1% done.
  12% done.
  24% done.
  35% done.
  46% done.
  57% done.
  69% done.
  80% done.
  91% done.
 100% done.
 
 Fitting and assembly step of exchange...
 
 Second step of Coulomb...
   1% done.
  12% done.
  24% done.
  35% done.
  46% done.
  57% done.
  69% done.
  80% done.
  91% done.
 100% done.
 
 Gradient norm:      1.0848E+01
 DIIS is running in this iteration step.
 RMS of [F,P]:                                         0.00000011675353
 RMS of difference density:                            0.00000020496833
 Gap [au]:  0.52821702
 ALPHA OCC:  39
 BETA  OCC:  39
 
 ***HARTREE-FOCK ENERGY IN STEP  12 IS       -529.1654282439221788 [AU]
 
 Step comparison  Energy Drift [au]  DIIS error drift  Gradient drift
       11            8.7284E-09         2.1320E-07       0.0000E+00
 ======================================================================
 ITERATION STEP  13
 

 SCF control                  : diis
 Damping factor/level shift   : 0.000/0.000
 DIIS [start/end/frequency]   :   2 / 50 /  1

 Constructing Fock-matrix...
 
 First step of Coulomb + first step of exchange...
 Exchange contribution is evaluated for MOs 1 to 39.
   1% done.
  12% done.
  24% done.
  35% done.
  46% done.
  57% done.
  69% done.
  80% done.
  91% done.
 100% done.
 
 Fitting and assembly step of exchange...
 
 Second step of Coulomb...
   1% done.
  12% done.
  24% done.
  35% done.
  46% done.
  57% done.
  69% done.
  80% done.
  91% done.
 100% done.
 
 Gradient norm:      1.0848E+01
 DIIS is running in this iteration step.
 RMS of [F,P]:                                         0.00000003761535
 RMS of difference density:                            0.00000006311010
 Gap [au]:  0.52821570
 ALPHA OCC:  39
 BETA  OCC:  39
 
 ***HARTREE-FOCK ENERGY IN STEP  13 IS       -529.1654282447959758 [AU]
 
 Step comparison  Energy Drift [au]  DIIS error drift  Gradient drift
       12            8.7380E-10         7.9138E-08       0.0000E+00
 ======================================================================
 
 SUCCESS...
 THE SCF ITERATION HAS CONVERGED!
 
                   A   
 FINAL ALPHA OCC:  39
 FINAL BETA  OCC:  39
 
 ***FINAL HARTREE-FOCK ENERGY:       -529.1654282447959758 [AU]
 
 Orbital energies [au]:
      Irrep         Alpha          Beta
    1   A        -20.625295     -20.625295
    2   A        -20.565063     -20.565063
    3   A        -20.529372     -20.529372
    4   A        -15.593858     -15.593858
    5   A        -15.557685     -15.557685
    6   A        -11.394188     -11.394188
    7   A        -11.362030     -11.362030
    8   A        -11.294423     -11.294423
    9   A        -11.251084     -11.251084
   10   A        -11.243934     -11.243934
   11   A         -1.445041      -1.445041
   12   A         -1.359054      -1.359054
   13   A         -1.348060      -1.348060
   14   A         -1.207136      -1.207136
   15   A         -1.197677      -1.197677
   16   A         -1.065109      -1.065109
   17   A         -0.980832      -0.980832
   18   A         -0.879650      -0.879650
   19   A         -0.798026      -0.798026
   20   A         -0.783497      -0.783497
   21   A         -0.723766      -0.723766
   22   A         -0.706404      -0.706404
   23   A         -0.688791      -0.688791
   24   A         -0.682998      -0.682998
   25   A         -0.656380      -0.656380
   26   A         -0.637101      -0.637101
   27   A         -0.617229      -0.617229
   28   A         -0.594023      -0.594023
   29   A         -0.592280      -0.592280
   30   A         -0.570042      -0.570042
   31   A         -0.540068      -0.540068
   32   A         -0.524088      -0.524088
   33   A         -0.506312      -0.506312
   34   A         -0.494578      -0.494578
   35   A         -0.474761      -0.474761
   36   A         -0.456654      -0.456654
   37   A         -0.422368      -0.422368
   38   A         -0.410641      -0.410641
   39   A         -0.402617      -0.402617
 
   40   A          0.125599       0.125599
   41   A          0.137533       0.137533
   42   A          0.149941       0.149941
   43   A          0.152159       0.152159
   44   A          0.168988       0.168988
   45   A          0.177135       0.177135
   46   A          0.180786       0.180786
   47   A          0.197806       0.197806
   48   A          0.220249       0.220249
   49   A          0.224730       0.224730
   50   A          0.237675       0.237675
   51   A          0.260497       0.260497
   52   A          0.302809       0.302809
   53   A          0.322396       0.322396
   54   A          0.340173       0.340173
   55   A          0.351577       0.351577
   56   A          0.372478       0.372478
   57   A          0.384145       0.384145
   58   A          0.404106       0.404106
   59   A          0.427649       0.427649
   60   A          0.436840       0.436840
   61   A          0.440972       0.440972
   62   A          0.465011       0.465011
   63   A          0.468395       0.468395
   64   A          0.489767       0.489767
   65   A          0.495380       0.495380
   66   A          0.509701       0.509701
   67   A          0.520975       0.520975
   68   A          0.535947       0.535947
   69   A          0.547532       0.547532
   70   A          0.555637       0.555637
   71   A          0.563724       0.563724
   72   A          0.566747       0.566747
   73   A          0.590327       0.590327
   74   A          0.593641       0.593641
   75   A          0.599287       0.599287
   76   A          0.610695       0.610695
   77   A          0.622528       0.622528
   78   A          0.634870       0.634870
   79   A          0.649490       0.649490
   80   A          0.656060       0.656060
   81   A          0.661467       0.661467
   82   A          0.668002       0.668002
   83   A          0.682029       0.682029
   84   A          0.688773       0.688773
   85   A          0.697336       0.697336
   86   A          0.703698       0.703698
   87   A          0.709871       0.709871
   88   A          0.721612       0.721612
   89   A          0.727454       0.727454
   90   A          0.742875       0.742875
   91   A          0.750190       0.750190
   92   A          0.763564       0.763564
   93   A          0.769219       0.769219
   94   A          0.789226       0.789226
   95   A          0.791893       0.791893
   96   A          0.812250       0.812250
   97   A          0.826821       0.826821
   98   A          0.844321       0.844321
   99   A          0.861294       0.861294
  100   A          0.885142       0.885142
  101   A          0.892035       0.892035
  102   A          0.916833       0.916833
  103   A          0.924111       0.924111
  104   A          0.945769       0.945769
  105   A          0.958137       0.958137
  106   A          0.981927       0.981927
  107   A          0.983448       0.983448
  108   A          0.984918       0.984918
  109   A          1.000517       1.000517
  110   A          1.012725       1.012725
  111   A          1.017911       1.017911
  112   A          1.030666       1.030666
  113   A          1.062450       1.062450
  114   A          1.085818       1.085818
  115   A          1.114941       1.114941
  116   A          1.124046       1.124046
  117   A          1.135250       1.135250
  118   A          1.147247       1.147247
  119   A          1.171657       1.171657
  120   A          1.179144       1.179144
  121   A          1.193856       1.193856
  122   A          1.201460       1.201460
  123   A          1.204974       1.204974
  124   A          1.222750       1.222750
  125   A          1.237589       1.237589
  126   A          1.271876       1.271876
  127   A          1.277995       1.277995
  128   A          1.297647       1.297647
  129   A          1.319700       1.319700
  130   A          1.327464       1.327464
  131   A          1.349319       1.349319
  132   A          1.352584       1.352584
  133   A          1.364770       1.364770
  134   A          1.376352       1.376352
  135   A          1.400763       1.400763
  136   A          1.410634       1.410634
  137   A          1.413389       1.413389
  138   A          1.430374       1.430374
  139   A          1.448146       1.448146
  140   A          1.464257       1.464257
  141   A          1.480759       1.480759
  142   A          1.484003       1.484003
  143   A          1.499315       1.499315
  144   A          1.511395       1.511395
  145   A          1.515903       1.515903
  146   A          1.530969       1.530969
  147   A          1.537221       1.537221
  148   A          1.541467       1.541467
  149   A          1.551518       1.551518
  150   A          1.573653       1.573653
  151   A          1.583120       1.583120
  152   A          1.590498       1.590498
  153   A          1.613354       1.613354
  154   A          1.622103       1.622103
  155   A          1.644999       1.644999
  156   A          1.671060       1.671060
  157   A          1.673395       1.673395
  158   A          1.690709       1.690709
  159   A          1.709274       1.709274
  160   A          1.710803       1.710803
  161   A          1.726205       1.726205
  162   A          1.763618       1.763618
  163   A          1.802075       1.802075
  164   A          1.811007       1.811007
  165   A          1.814711       1.814711
  166   A          1.828553       1.828553
  167   A          1.873701       1.873701
  168   A          1.889536       1.889536
  169   A          1.898503       1.898503
  170   A          1.918626       1.918626
  171   A          1.936085       1.936085
  172   A          1.972810       1.972810
  173   A          2.002958       2.002958
  174   A          2.004879       2.004879
  175   A          2.026981       2.026981
  176   A          2.054334       2.054334
  177   A          2.093812       2.093812
  178   A          2.110799       2.110799
  179   A          2.131755       2.131755
  180   A          2.239812       2.239812
  181   A          2.249526       2.249526
  182   A          2.276100       2.276100
  183   A          2.300356       2.300356
  184   A          2.332208       2.332208
  185   A          2.355469       2.355469
  186   A          2.377669       2.377669
  187   A          2.395939       2.395939
  188   A          2.413536       2.413536
  189   A          2.421671       2.421671
  190   A          2.438176       2.438176
  191   A          2.500358       2.500358
  192   A          2.556537       2.556537
  193   A          2.598958       2.598958
  194   A          2.620303       2.620303
  195   A          2.656320       2.656320
  196   A          2.693060       2.693060
  197   A          2.702204       2.702204
  198   A          2.714448       2.714448
  199   A          2.733533       2.733533
  200   A          2.758335       2.758335
  201   A          2.785980       2.785980
  202   A          2.806633       2.806633
  203   A          2.814731       2.814731
  204   A          2.824083       2.824083
  205   A          2.834721       2.834721
  206   A          2.863597       2.863597
  207   A          2.878193       2.878193
  208   A          2.901338       2.901338
  209   A          2.918557       2.918557
  210   A          2.941498       2.941498
  211   A          2.958353       2.958353
  212   A          2.992854       2.992854
  213   A          3.010375       3.010375
  214   A          3.018504       3.018504
  215   A          3.049033       3.049033
  216   A          3.055811       3.055811
  217   A          3.083512       3.083512
  218   A          3.105766       3.105766
  219   A          3.124652       3.124652
  220   A          3.152974       3.152974
  221   A          3.159585       3.159585
  222   A          3.193409       3.193409
  223   A          3.203526       3.203526
  224   A          3.227792       3.227792
  225   A          3.233445       3.233445
  226   A          3.240968       3.240968
  227   A          3.254547       3.254547
  228   A          3.277402       3.277402
  229   A          3.283430       3.283430
  230   A          3.296935       3.296935
  231   A          3.305161       3.305161
  232   A          3.312739       3.312739
  233   A          3.327872       3.327872
  234   A          3.350187       3.350187
  235   A          3.367749       3.367749
  236   A          3.381225       3.381225
  237   A          3.387960       3.387960
  238   A          3.403563       3.403563
  239   A          3.412238       3.412238
  240   A          3.422706       3.422706
  241   A          3.441749       3.441749
  242   A          3.454047       3.454047
  243   A          3.460535       3.460535
  244   A          3.472731       3.472731
  245   A          3.481331       3.481331
  246   A          3.491695       3.491695
  247   A          3.498318       3.498318
  248   A          3.507965       3.507965
  249   A          3.520116       3.520116
  250   A          3.528973       3.528973
  251   A          3.539595       3.539595
  252   A          3.548830       3.548830
  253   A          3.562064       3.562064
  254   A          3.566822       3.566822
  255   A          3.572687       3.572687
  256   A          3.587417       3.587417
  257   A          3.623345       3.623345
  258   A          3.627697       3.627697
  259   A          3.630791       3.630791
  260   A          3.641455       3.641455
  261   A          3.653111       3.653111
  262   A          3.666991       3.666991
  263   A          3.680888       3.680888
  264   A          3.700057       3.700057
  265   A          3.714007       3.714007
  266   A          3.730890       3.730890
  267   A          3.763984       3.763984
  268   A          3.782643       3.782643
  269   A          3.803625       3.803625
  270   A          3.811934       3.811934
  271   A          3.824546       3.824546
  272   A          3.828560       3.828560
  273   A          3.833995       3.833995
  274   A          3.845794       3.845794
  275   A          3.854570       3.854570
  276   A          3.887049       3.887049
  277   A          3.901229       3.901229
  278   A          3.907242       3.907242
  279   A          3.916578       3.916578
  280   A          3.918560       3.918560
  281   A          3.933204       3.933204
  282   A          3.960019       3.960019
  283   A          3.984239       3.984239
  284   A          3.991166       3.991166
  285   A          4.022968       4.022968
  286   A          4.055564       4.055564
  287   A          4.072187       4.072187
  288   A          4.080298       4.080298
  289   A          4.084494       4.084494
  290   A          4.095748       4.095748
  291   A          4.098874       4.098874
  292   A          4.110104       4.110104
  293   A          4.125460       4.125460
  294   A          4.132004       4.132004
  295   A          4.148868       4.148868
  296   A          4.171032       4.171032
  297   A          4.177683       4.177683
  298   A          4.190095       4.190095
  299   A          4.200695       4.200695
  300   A          4.235445       4.235445
  301   A          4.239486       4.239486
  302   A          4.258169       4.258169
  303   A          4.281935       4.281935
  304   A          4.299305       4.299305
  305   A          4.324076       4.324076
  306   A          4.335402       4.335402
  307   A          4.356683       4.356683
  308   A          4.359839       4.359839
  309   A          4.365253       4.365253
  310   A          4.381349       4.381349
  311   A          4.395124       4.395124
  312   A          4.404762       4.404762
  313   A          4.406070       4.406070
  314   A          4.435949       4.435949
  315   A          4.455270       4.455270
  316   A          4.460315       4.460315
  317   A          4.464761       4.464761
  318   A          4.486332       4.486332
  319   A          4.493204       4.493204
  320   A          4.509945       4.509945
  321   A          4.510820       4.510820
  322   A          4.542584       4.542584
  323   A          4.555379       4.555379
  324   A          4.562872       4.562872
  325   A          4.573463       4.573463
  326   A          4.591109       4.591109
  327   A          4.610447       4.610447
  328   A          4.621110       4.621110
  329   A          4.649658       4.649658
  330   A          4.670477       4.670477
  331   A          4.690383       4.690383
  332   A          4.700044       4.700044
  333   A          4.718721       4.718721
  334   A          4.737095       4.737095
  335   A          4.764053       4.764053
  336   A          4.790338       4.790338
  337   A          4.821466       4.821466
  338   A          4.842516       4.842516
  339   A          4.868540       4.868540
  340   A          4.905431       4.905431
  341   A          4.927715       4.927715
  342   A          4.994707       4.994707
  343   A          4.996625       4.996625
  344   A          5.017362       5.017362
  345   A          5.023642       5.023642
  346   A          5.046505       5.046505
  347   A          5.089235       5.089235
  348   A          5.103827       5.103827
  349   A          5.134352       5.134352
  350   A          5.148421       5.148421
  351   A          5.151589       5.151589
  352   A          5.182384       5.182384
  353   A          5.195073       5.195073
  354   A          5.226896       5.226896
  355   A          5.252467       5.252467
  356   A          5.261695       5.261695
  357   A          5.280310       5.280310
  358   A          5.291945       5.291945
  359   A          5.297857       5.297857
  360   A          5.316180       5.316180
  361   A          5.340476       5.340476
  362   A          5.355081       5.355081
  363   A          5.371425       5.371425
  364   A          5.436506       5.436506
  365   A          5.446183       5.446183
  366   A          5.465543       5.465543
  367   A          5.496508       5.496508
  368   A          5.526196       5.526196
  369   A          5.547158       5.547158
  370   A          5.587199       5.587199
  371   A          5.609206       5.609206
  372   A          5.617435       5.617435
  373   A          5.640749       5.640749
  374   A          5.664197       5.664197
  375   A          5.674943       5.674943
  376   A          5.704871       5.704871
  377   A          5.715059       5.715059
  378   A          5.761637       5.761637
  379   A          5.798252       5.798252
  380   A          5.811558       5.811558
  381   A          5.816359       5.816359
  382   A          5.829750       5.829750
  383   A          5.843600       5.843600
  384   A          5.901705       5.901705
  385   A          5.922557       5.922557
  386   A          5.929885       5.929885
  387   A          5.948585       5.948585
  388   A          5.974869       5.974869
  389   A          6.016453       6.016453
  390   A          6.033495       6.033495
  391   A          6.066173       6.066173
  392   A          6.071542       6.071542
  393   A          6.105185       6.105185
  394   A          6.126242       6.126242
  395   A          6.149594       6.149594
  396   A          6.151815       6.151815
  397   A          6.191402       6.191402
  398   A          6.211654       6.211654
  399   A          6.218770       6.218770
  400   A          6.273195       6.273195
  401   A          6.290920       6.290920
  402   A          6.322908       6.322908
  403   A          6.347156       6.347156
  404   A          6.378360       6.378360
  405   A          6.403496       6.403496
  406   A          6.424761       6.424761
  407   A          6.533781       6.533781
  408   A          6.565358       6.565358
  409   A          6.626319       6.626319
  410   A          6.628488       6.628488
  411   A          6.656548       6.656548
  412   A          6.725445       6.725445
  413   A          6.750198       6.750198
  414   A          6.797886       6.797886
  415   A          6.853783       6.853783
  416   A          6.916342       6.916342
  417   A          6.926245       6.926245
  418   A          6.934825       6.934825
  419   A          7.041578       7.041578
  420   A          7.049818       7.049818
  421   A          7.073603       7.073603
  422   A          7.166441       7.166441
  423   A          7.238497       7.238497
  424   A          7.242956       7.242956
  425   A          7.263986       7.263986
  426   A          7.290604       7.290604
  427   A          7.321917       7.321917
  428   A          7.354901       7.354901
  429   A          7.363117       7.363117
  430   A          7.371207       7.371207
  431   A          7.446598       7.446598
  432   A          7.491361       7.491361
  433   A          7.536158       7.536158
  434   A          7.613922       7.613922
  435   A          7.663364       7.663364
  436   A          7.687732       7.687732
  437   A          7.787268       7.787268
  438   A          7.909106       7.909106
  439   A          8.014434       8.014434
  440   A          8.342477       8.342477
  441   A         15.358017      15.358017
  442   A         15.386357      15.386357
  443   A         16.089687      16.089687
  444   A         16.107621      16.107621
  445   A         16.193323      16.193323
  446   A         16.218559      16.218559
  447   A         16.269464      16.269464
  448   A         16.370883      16.370883
  449   A         16.413328      16.413328
  450   A         16.449772      16.449772
  451   A         16.484998      16.484998
  452   A         16.524330      16.524330
  453   A         16.554013      16.554013
  454   A         16.580693      16.580693
  455   A         16.650013      16.650013
  456   A         16.686270      16.686270
  457   A         16.829624      16.829624
  458   A         17.085183      17.085183
  459   A         17.330336      17.330336
  460   A         17.476411      17.476411
  461   A         20.769080      20.769080
  462   A         21.024223      21.024223
  463   A         21.676542      21.676542
  464   A         21.690539      21.690539
  465   A         21.939131      21.939131
  466   A         21.983622      21.983622
  467   A         22.784177      22.784177
  468   A         22.899055      22.899055
  469   A         26.079752      26.079752
  470   A         26.187885      26.187885
  471   A         26.199668      26.199668
  472   A         26.365156      26.365156
  473   A         26.421686      26.421686
  474   A         26.633477      26.633477
  475   A         27.100377      27.100377
  476   A         27.145455      27.145455
  477   A         27.230863      27.230863
  478   A         28.921937      28.921937
  479   A         29.258294      29.258294
  480   A         29.272788      29.272788
  481   A         39.128891      39.128891
  482   A         39.140502      39.140502
  483   A         39.203886      39.203886
  484   A         39.206877      39.206877
  485   A         39.261311      39.261311
  486   A         39.265873      39.265873
  487   A         39.411949      39.411949
  488   A         39.414216      39.414216
  489   A         39.530610      39.530610
  490   A         39.545199      39.545199
  491   A         41.298147      41.298147
  492   A         41.333502      41.333502
  493   A         41.343591      41.343591
  494   A         41.368610      41.368610
  495   A         41.376362      41.376362
  496   A         41.406940      41.406940
  497   A         41.446240      41.446240
  498   A         41.454160      41.454160
  499   A         41.492026      41.492026
  500   A         41.495340      41.495340
  501   A         41.505238      41.505238
  502   A         41.507208      41.507208
  503   A         41.511694      41.511694
  504   A         41.532550      41.532550
  505   A         41.572184      41.572184
  506   A         41.580876      41.580876
  507   A         41.596833      41.596833
  508   A         41.624157      41.624157
  509   A         41.639094      41.639094
  510   A         41.640500      41.640500
  511   A         41.654720      41.654720
  512   A         41.671161      41.671161
  513   A         41.685945      41.685945
  514   A         41.697302      41.697302
  515   A         41.710486      41.710486
  516   A         43.761884      43.761884
  517   A         43.789675      43.789675
  518   A         43.797914      43.797914
  519   A         43.827214      43.827214
  520   A         43.836427      43.836427
  521   A         43.845312      43.845312
  522   A         43.855433      43.855433
  523   A         43.891586      43.891586
  524   A         43.918869      43.918869
  525   A         43.925744      43.925744
  526   A         43.968959      43.968959
  527   A         43.998985      43.998985
  528   A         44.022096      44.022096
  529   A         44.047358      44.047358
  530   A         44.074527      44.074527
  531   A         80.634361      80.634361
  532   A         80.665580      80.665580
  533   A         81.147829      81.147829
  534   A         81.195013      81.195013
  535   A         81.265146      81.265146
  536   A         81.298199      81.298199
  537   A         81.342269      81.342269
  538   A         81.371269      81.371269
  539   A         81.399484      81.399484
  540   A         81.458820      81.458820
  541   A         81.506723      81.506723
  542   A         81.568399      81.568399
  543   A         81.590356      81.590356
  544   A         81.661451      81.661451
  545   A         81.725724      81.725724
  546   A         85.248735      85.248735
  547   A         85.412618      85.412618
  548   A         85.885636      85.885636
  549   A         86.333828      86.333828
  550   A         86.607912      86.607912
  551   A        108.294794     108.294794
  552   A        108.501329     108.501329
  553   A        108.958868     108.958868
  554   A        108.975925     108.975925
  555   A        109.223362     109.223362
  556   A        109.229428     109.229428
  557   A        115.704289     115.704289
  558   A        115.931747     115.931747
  559   A        137.192837     137.192837
  560   A        137.287351     137.287351
  561   A        137.305597     137.305597
  562   A        137.407981     137.407981
  563   A        137.460751     137.460751
  564   A        137.624016     137.624016
  565   A        138.051507     138.051507
  566   A        138.120696     138.120696
  567   A        138.150458     138.150458
  568   A        148.264794     148.264794
  569   A        148.556363     148.556363
  570   A        148.601861     148.601861
 
 RETURNING FROM SCF ALGORITHM
 ======================================================================

 Executing drpa...

 Three-index integral transformation
 Allocation of 120.0 Gbytes of memory...
 
 Minimal memory requirement for (ai|P) and (ij|P) integrals:    42.3 MB

 Calculating (ai|P) and (ij|P) integrals...
 Number of integral batches:    1
 Occupied indices per batch:   36
 
 Transforming integrals of batch 1...

 Executing cis...

 Allocation of 120.0 Gbytes of memory...
 Core orbitals considered in CVS treatment:   1  2
 
 Read MO coeff. matrix and orbital energies...
 
 Sorting for the CVS calculation...
 Generate singlet trial vectors...
 
 Starting DF-CIS iteration
 Singlet excited states
 
 
 The iteration has converged in  0 steps for all the roots.
 
 Final result of the CIS calculations for the excited states:
 Singlet excited states:
 
 Excited      Total          Excitation     Excitation     Excitation        Absorption
  state    energy [au]       energy [au]    energy [eV]  energy [cm^-1]    wavelength [nm]
 =========================================================================================
    1    -513.607743082     15.55768516     423.3462      3414517.22            2.93
    2    -513.571569925     15.59385832     424.3305      3422456.31            2.92
 =========================================================================================
 
 
 Retrieve a J_ai^Q fitted MO integral list...
 Retrieve a J_ij^Q fitted MO integral list in upper triangle form...
 Sorting for the CVS calculation...
 Fitting...
 The ground-state intermediates are not necessary!
 
 Calculate pre-optimized initial guesses for adc(2) calculations
 Direct algorithm for AB contributions!!!
 
 Calculate sigma vector for root  1
 Calculate sigma vector for root  2
 
                       Excitation           Energy                Norm of
 Iteration  1         energy [au]        decrease [au]        residual vector
 ============================================================================
 for root  1          14.879323441        -0.6783617             0.0000000
 for root  2          14.909722528        -0.6841358             0.0000000
 ============================================================================
  2/ 2 states have converged.
 
 
 
 The micro iteration of pre-optimization has converged in  1 steps.
 
 
 ============================================================================
 Restart
 
 Calculate sigma vector for root  1
 Calculate sigma vector for root  2
 
                       Excitation           Energy                Norm of
 Iteration  2         energy [au]        decrease [au]        residual vector
 ============================================================================
 for root  1          15.091768858         0.2124454             0.0000000
 for root  2          15.127567974         0.2178454             0.0000000
 ============================================================================
  2/ 2 states have converged.
 
 
 
 The micro iteration of pre-optimization has converged in  1 steps.
 
 
 ============================================================================
 Restart
 
 Calculate sigma vector for root  1
 Calculate sigma vector for root  2
 
                       Excitation           Energy                Norm of
 Iteration  3         energy [au]        decrease [au]        residual vector
 ============================================================================
 for root  1          15.043531372        -0.0482375             0.0000000
 for root  2          15.077827422        -0.0497406             0.0000000
 ============================================================================
  2/ 2 states have converged.
 
 
 
 The micro iteration of pre-optimization has converged in  1 steps.
 
 
 ============================================================================
 Restart
 
 Calculate sigma vector for root  1
 Calculate sigma vector for root  2
 
                       Excitation           Energy                Norm of
 Iteration  4         energy [au]        decrease [au]        residual vector
 ============================================================================
 for root  1          15.055482375         0.0119510             0.0000000
 for root  2          15.090262986         0.0124356             0.0000000
 ============================================================================
  2/ 2 states have converged.
 
 
 
 The micro iteration of pre-optimization has converged in  1 steps.
 
 
 ============================================================================
 Restart
 
 Calculate sigma vector for root  1
 Calculate sigma vector for root  2
 
                       Excitation           Energy                Norm of
 Iteration  5         energy [au]        decrease [au]        residual vector
 ============================================================================
 for root  1          15.052581981        -0.0029004             0.0000000
 for root  2          15.087220599        -0.0030424             0.0000000
 ============================================================================
  2/ 2 states have converged.
 
 
 
 The micro iteration of pre-optimization has converged in  1 steps.
 
 
 ============================================================================
 Restart
 
 Calculate sigma vector for root  1
 Calculate sigma vector for root  2
 
                       Excitation           Energy                Norm of
 Iteration  6         energy [au]        decrease [au]        residual vector
 ============================================================================
 for root  1          15.053289454         0.0007075             0.0000000
 for root  2          15.087968924         0.0007483             0.0000000
 ============================================================================
  2/ 2 states have converged.
 
 
 
 The micro iteration of pre-optimization has converged in  1 steps.
 
 
 ============================================================================
 
 The macro iteration of pre-optimization has converged in  6 steps!
 
 Starting DF-ADC(2) iteration for root  1
 
 Iteration   1
 
 Calculate double excitation amplitudes and Y^Q_ai vector...
 
       Total ADC(2)          Energy                Norm of
       energy [au]        decrease [au]        residual vector
 ============================================================================
     -514.112311147        -0.0001724             0.0000000
 ============================================================================
 
 Iteration   2
 
 Calculate double excitation amplitudes and Y^Q_ai vector...
 
       Total ADC(2)          Energy                Norm of
       energy [au]        decrease [au]        residual vector
 ============================================================================
     -514.112269144         0.0000420             0.0000000
 ============================================================================
 
 
 The ADC(2) iteration has converged in  2 steps.
 
 Final result in atomic units for root  1:
 
 Total reference energy:         -529.165428244796
 Total ADC(2) energy:            -514.112269144404
 ADC(2) excitation energy:         15.053159100392
 Spin multiplicity:                 1
 
 ============================================================================
 
 
 Starting DF-ADC(2) iteration for root  2
 
 Iteration   1
 
 Calculate double excitation amplitudes and Y^Q_ai vector...
 
       Total ADC(2)          Energy                Norm of
       energy [au]        decrease [au]        residual vector
 ============================================================================
     -514.077643141        -0.0001838             0.0000000
 ============================================================================
 
 Iteration   2
 
 Calculate double excitation amplitudes and Y^Q_ai vector...
 
       Total ADC(2)          Energy                Norm of
       energy [au]        decrease [au]        residual vector
 ============================================================================
     -514.077597972         0.0000452             0.0000000
 ============================================================================
 
 
 The ADC(2) iteration has converged in  2 steps.
 
 Final result in atomic units for root  2:
 
 Total reference energy:         -529.165428244796
 Total ADC(2) energy:            -514.077597972448
 ADC(2) excitation energy:         15.087830272349
 Spin multiplicity:                 1
 
 ============================================================================
 
 
 Final result of the ADC(2) calculations for the excited states:
 Singlet states
 
 Excited   Excitation     Excitation     Excitation        Absorption      
  state    energy [au]    energy [eV]  energy [cm^-1]    wavelength [nm]  
 ============================================================================
    1     15.05315910     409.6173      3303786.54            3.03
    2     15.08783027     410.5608      3311395.99            3.02
 ============================================================================
 
 
                      Normal termination of mrcc.
 **********************************************************************
