# Supplementary material for: Scalable Correlated Local Approaches for Computing Valence and Core-Level Ionization Energies in Large Molecules
Source: J Chem Theory Comput. 2026 Jun 24;22(13):6584–98. doi: 10.1021/acs.jctc.6c00634 (PMC13374016; doi:10.1021/acs.jctc.6c00634)
Supplement: Supplementary file 2 [file ct6c00634_si_003.zip › SI/outputs/arginine_O_2_ladc2_0.999999_test.out]

 **********************************************************************
                          MRCC program system
 **********************************************************************
 
                              Written by
     Mihaly Kallay, Peter R. Nagy, David Mester, Laszlo Gyevi-Nagy,
        Jozsef Csoka, P. Bernat Szabo, Zoltan Rolik, Gyula Samu,
      Bence Hegely, Bence Ladoczki, Klara Petrov, Jozsef Csontos,
     Adam Ganyecz, Istvan Ladjanszki, Lorant Szegedy, Mate Farkas,
          Pal D. Mezei, Reka A. Horvath, and Balazs D. Lorincz
 
        Department of Physical Chemistry and Materials Science
            Budapest University of Technology and Economics
                  Budapest P.O.Box 91, H-1521 Hungary
 
                              www.mrcc.hu
 
                            Version: 25.1.2

 Executing minp...

 Reading input from MINP...
 
 Input file:
 
basis=cc-pCVTZ-X2C
verbosity=3

tprint=0.1
localcc=2016
redcost_exc=on


cialg=direct
ip_ea=ip
calc=ADC(2)

mem=120GB

dfbasis_scf=cc-pCVTZ-X2C_autoaux
dfbasis_cor=cc-pCVTZ-X2C_autoaux
scfiguess=off

bpcompo=0.999999
bpedo=0.999999
hamilton=SFX2C1e
core=0
cvs=1-1
nstate=2
unit=bohr
geom=xyz
26
L-arginine
N 1.574162 -5.274014 -2.144589
C 2.978636 -2.928549 -2.449249
C 5.836243 -3.308781 -2.312929
O 6.936257 -5.124887 -1.347597
O 7.132467 -1.309794 -3.383470
C 2.178474 -0.947420 -0.431581
H 3.442023 0.692337 -0.561570
H 2.452040 -1.794437 1.448203
C -0.584067 -0.113931 -0.751923
H -1.792613 -1.796835 -0.790009
H -0.806870 0.856281 -2.577255
C -1.446786 1.669325 1.371048
H -0.207172 3.344101 1.403790
H -1.226510 0.691363 3.200192
N -4.068752 2.425205 0.973169
H -5.041522 1.685937 -0.492746
C -5.445641 4.123267 2.399817
N -7.752485 4.640803 1.704248
H -8.679886 5.883046 2.859696
N -4.183654 5.130633 4.479046
H -2.433880 4.585500 4.990612
H -5.068135 6.401108 5.583032
H 1.448120 -6.369742 -3.710107
H 2.045256 -6.296728 -0.591396
H 2.554808 -2.149024 -4.321716
H 8.969461 -1.541530 -3.242090
 
 
 Checking keyword combinations...
 
 Keywords:
 
 active=none
 agrid=ld0006-ld0590
 agrid_pssp=ld0006-ld0194
 agrid_pssp_sm=ld0006-ld0074
 ao_trunc=off
 ao_trunc_tol=1e-4
 basis=cc-pcvtz-x2c
 basis_sm=none
 basopt=off
 bfbasis=none
 bfgsmem=10
 bfgstol=1.0d-3
 bfgscimem=5
 boysalg=jacobi
 bpcompo=0.999999
 bpcompv=0.98
 bpdfo=0.999999
 bpocc=0.999999
 bppdo=0.999d0
 bppdv=0.98
 bpedo=0.999999
 bpedv=0.999999
 bp_subsyso=0.95
 bp_subsysv=0.95
 cabscorr=off
 cabsdom=bplarge
 cabsdual=off
 calc=adc(2)
 ccmaxit=50
 ccprog=cis
 ccsdalg=disk
 ccsdmkl=seq
 ccsdrest=off
 ccsdthreads=2
 cctol=6
 charge=0
 cialg=direct
 ciguess=off
 cmpgrp=auto
 comprest=off
 coord_sys=ric
 core=corr
 corembed=off
 csapprox=off
 cvs=1-1
 dboc=off
 deltaf12=off
 delocsomofact=
 dendec=laplace
 dens=0
 denscorr=0
 dfalg=lineq
 dfbasis_cab=none
 dfbasis_cor=cc-pcvtz-x2c_autoaux
 dfbasis_scf=cc-pcvtz-x2c_autoaux
 dfbasis_scf_sm=auto
 dfintran=drpa
 df_trunc=off
 df_trunc_corr=off
 df_trunc_corr_tol=5e-4
 df_trunc_tol=5e-4
 dft=off
 dhexc=adc(2)
 diag=david
 docc=
 domrad=10.d0
 drpaalg=auto
 dual=off
 dual_df=off
 dyson=off
 ecp=auto
 edisp=off
 edisp_embed=off
 embed=off
 epairestfact=off
 epairscale=1.d0
 etemp=300
 epert=none
 eps=
 espcharge=off
 excrad=0.d0
 excrad_f12=0.d0
 excrad_fin=0.000000000D+00
 fastdbbsc=v2
 fitting=coulomb
 fmm=off
 fmmord=8
 fnonorb=
 freq=off
 gamma=1.d0
 gauss=spher
 geom=xyz
 gopt=off
 ghost=none
 gtol=7
 grdens=off
 grid=auto
 grid_sm=auto
 gridbatch_cos=2000
 grtol=10
 guido_ct=off
 hamilton=sfx2c1e
 hl_scfalg=direct
 iface=none
 incore=off
 intalg=auto
 ip_ea=ip
 itol=10
 laptol=1.d-2
 lccoporder=trffirst
 lcorthr=loose
 lccrest=off
 ldfgrad_tol=8
 lmp2dens=on
 lnoepso=0.d0
 lnoepsv=0.000075d0
 localcc=2016
 localcorrsymm=off
 locintrf=direct
 mact=
 maxact=off
 maxdim=200
 maxex=0
 maxmicroit=100
 mcscfiguess=hf
 mem=120gb
 mmprog=
 molden=off
 mp2ongrid=off
 mpitasks=1
 mulmet=3
 mult=
 nab=off
 nacto=0
 nactv=0
 naf_amp=3.16d-3
 naf_cor=0.1d0
 naf_f12=off
 naf_scf=off
 nafalg=albe
 nafdens=off
 naftyp=jpq
 nchol=auto
 ndeps=1e-3
 nevpt=
 nstate=2
 nsing=0
 nto=off
 ntrip=0
 num_grad=off
 occ=
 occri=off
 oniom=off
 oniom_eechg=off
 oniom_pcm=off
 oniom_qcorr=off
 optalg=
 optmaxit=50
 optetol=1e-6
 optex=1
 optgtol=1e-4
 optstol=1e-3
 orblocc=boys
 orbloce=off
 orbloco=boys
 orblocv=pao
 orblocguess=cholesky
 osveps=-1.d0
 ovirt=off
 ovltol=1e-7
 ovosnorb=80.0
 pao_subsys_tol=1e-3
 pao_tol=1e-3
 pcm=off
 popul=off
 pressure=100000
 pssp=off
 ptfreq=0.0
 ptthreads=2
 qmreg=
 qmmm=off
 qro=off
 qscf=off
 redcost_exc=6
 redcost_tddft=off
 refdet=none
 rest=0
 rgrid=log3
 rism=off
 rohfcore=standard
 rohftype=semicanonical
 scfalg=direct
 scf_conv=auto
 scfdamp=0.0d0
 scfdamp_mode=off
 scfdamp_end=50
 scfdamp_dampstep=0.d0
 scfdamp_dtol=0.0d0
 scfdamp_maxfact=0.0d0
 scfdamp_minfact=0.0d0
 scfdiis=on
 scfdiis_dtol=0.0d0
 scfdiis_end=50
 scfdiis_start=2
 scfdiis_step=1
 scfdiis_watch=off
 scfdiis_wrange=10
 scfdiis_wlimit=5
 scfdiis_delmax=2
 scfdtol=7
 scfext=10
 scfguessdens=
 scfiguess=off
 scfloc=off
 scflshift=0.20
 scflshift_end=8
 scflshift_dtol=0.0
 scflshift_gaptol=0.20
 scfmaxit=50
 scftype=
 scftype_low=
 scftype_high=
 scftol=6
 scspe=1.d0
 scsph=1.d0
 scsps=0.0d0
 scsps_t=0.0d0
 scspt=0.0d0
 scspt_t=0.0d0
 scspv=1.d0
 spairtol=-1.d0
 sqmprog=
 subminp=top
 subsys_bopu=on
 symm=
 talg=lapl
 temp=298.15
 test=off
 tfunc=off
 theodore=off
 tlmo=0.999
 tpao=0.94
 tprint=0.1
 uncontract=off
 unit=bohr
 usedisk=2
 verbosity=3
 wpairtol=1.d-5

 Executing orbloc...

 Allocation of 120.0 Gbytes of memory...

 Localization of core orbitals...
 Localization type: Boys
 Localization algorithm: Jacobi
 
 Step   Convergence
   1   0.000000000000

 Localization of occupied orbitals...
 Localization type: Boys
 Localization algorithm: Jacobi
 
 Step   Convergence
   1   8.980876093539
   2   1.496758827561
   3   0.168777132438
   4   0.013843323171
   5   0.004103576932
   6   0.001773734522
   7   0.000811329276
   8   0.000374348288
   9   0.000172725855
  10   0.000079587269
  11   0.000036625193
  12   0.000016838189
  13   0.000007735748
  14   0.000003552117
  15   0.000001630477
  16   0.000000748223
  17   0.000000343298
  18   0.000000157491
  19   0.000000072245
  20   0.000000033138
  21   0.000000015200
  22   0.000000006972
  23   0.000000003198
  24   0.000000001467
  25   0.000000000673

 Localization succeeded.

 File MOCOEF is overwritten with localized orbitals.
 

 Executing cis...

 Allocation of 120.0 Gbytes of memory...
 
 WARNING! If scfiguess.eq.off and localcc.ne.off!
 Please be sure that MOCOEF is MOCOEF.CAN!
 
 Core orbitals considered in CVS treatment:   1
 
 Read MO coeff. matrix and orbital energies...
 
 Sorting for the CVS calculation...
 Generate singlet trial vectors...
 
 Starting DF-CIS iteration
 Singlet excited states
 
 
 The iteration has converged in  0 steps for all the roots.
 
 Final result of the CIS calculations for the excited states:
 Singlet excited states:
 
 Excited      Total          Excitation     Excitation     Excitation        Absorption
  state    energy [au]       energy [au]    energy [eV]  energy [cm^-1]    wavelength [nm]
 =========================================================================================
    1    -582.787488776     20.63075371     561.3914      4527927.07            2.21
 =========================================================================================
 
 
 Dominant coefficients
 Printing threshold: 0.100000
 
 for root  1
    coeff.   occ.       virt.
   0.707107     1  -->    48

 Executing drpa...

 Three-index integral transformation
 Allocation of 120.0 Gbytes of memory...
 
 
 Constructing PAOs...
 PAO norm tolerance:     1.0000E-04
 Kept PAOs:    700   665  105.2632
 Threshold: 0.9990000
 Number of selected important orbitals:     1  (   2.1 %)
 
 
 Occupied LMO domain definition with Boughton-Pulay completeness:    0.9999990000
 
   MO  Natoms  Completeness   Atoms
    1    4     1.000000        3    5    6   26
    2    7     0.999999        1    2    3    4    5    6   25
    3    9     1.000000       12   15   16   17   18   19   20   21   22
    4   11     0.999999        6    9   11   12   13   14   15   16   17   20   21
    5   22     0.999999        1    2    3    4    5    6    7    8    9   10   11   12   13   14   15   16   17   21   23   24   25   26
    6    4     1.000000        2    3    4    5
    7   11     0.999999        1    2    6    8    9   10   11   12   13   14   15
    8   12     0.999999        1    2    3    5    6    7    8    9   10   11   12   25
    9    8     0.999999       13   14   15   17   18   20   21   22
   10    5     0.999999       15   17   18   19   20
   11   11     0.999999        1    2    3    4    5    6    7    8    9   23   25
   12   12     0.999999        9   10   11   12   13   14   15   16   17   18   19   20
   13   16     0.999999        1    2    3    4    5    6    7    8    9   10   11   12   23   24   25   26
   14   18     0.999999        1    2    3    4    5    6    7    8    9   10   11   12   13   15   23   24   25   26
   15   17     0.999999        1    2    3    4    5    6    7    8    9   10   11   12   15   23   24   25   26
   16   21     0.999999        1    2    6    7    8    9   10   11   12   13   14   15   16   17   18   19   20   21   22   24   25
   17    9     0.999999        1    2    3    6    9   10   23   24   25
   18   16     0.999999        1    2    3    4    5    6    7    8    9   10   12   13   23   24   25   26
   19   15     0.999999        1    2    3    4    5    6    7    8    9   10   11   23   24   25   26
   20   21     0.999999        1    2    3    6    7    8    9   10   11   12   13   14   15   16   17   18   19   20   21   22   25
   21   19     0.999999        1    2    3    4    5    6    7    8    9   10   11   12   13   14   16   23   24   25   26
   22   22     0.999999        1    2    3    4    5    6    7    8    9   10   11   12   13   14   15   16   17   18   23   24   25   26
   23   22     1.000000        1    2    3    4    5    6    7    8    9   10   11   12   13   14   15   16   17   18   19   20   21   22
   24   21     0.999999        1    2    3    4    5    6    7    8    9   10   11   12   13   14   15   16   17   18   20   21   25
   25   20     0.999999        1    2    6    7    8    9   10   11   12   13   14   15   16   17   18   19   20   21   22   25
   26   21     0.999999        1    2    3    4    5    6    7    8    9   10   11   12   13   14   15   17   18   23   24   25   26
   27   22     0.999999        1    2    3    5    6    7    8    9   10   11   12   13   14   15   16   17   18   20   21   23   24   25
   28   17     0.999999        1    2    3    4    5    6    7    8    9   10   11   12   13   16   23   24   25
   29   21     0.999999        1    2    6    7    8    9   10   11   12   13   14   15   16   17   18   19   20   21   22   24   25
   30   14     0.999999        6    8    9   12   13   14   15   16   17   18   19   20   21   22
   31   13     0.999999        9   11   12   13   14   15   16   17   18   19   20   21   22
   32   18     0.999999        1    2    3    4    5    6    7    8    9   10   11   12   13   14   23   24   25   26
   33   14     0.999999        1    2    3    4    5    6    7    8    9   11   12   23   25   26
   34   18     0.999999        1    2    3    4    5    6    7    8    9   10   11   12   14   15   23   24   25   26
   35   15     0.999999        2    6    9   12   13   14   15   16   17   18   19   20   21   22   25
   36   18     0.999999        2    6    7    8    9   10   11   12   13   14   15   16   17   18   19   20   21   22
   37   18     0.999999        2    6    7    8    9   10   11   12   13   14   15   16   17   18   19   20   21   22
   38   14     0.999999        1    2    3    4    5    6    7    8    9   10   12   23   24   25
   39   13     0.999999        9   10   12   13   14   15   16   17   18   19   20   21   22
   40   19     0.999999        2    6    7    8    9   10   11   12   13   14   15   16   17   18   19   20   21   22   25
   41   18     0.999999        1    2    3    4    5    6    7    8    9   10   11   12   13   16   23   24   25   26
   42   18     0.999999        2    6    7    8    9   10   11   12   13   14   15   16   17   18   19   20   21   22
   43   20     0.999999        2    3    4    5    6    7    9   10   11   12   13   14   15   16   17   18   19   20   21   22
   44   24     1.000000        1    2    3    4    5    6    7    8    9   10   11   12   13   14   15   16   17   18   19   20   23   24   25   26
   45   23     1.000000        1    2    3    4    5    6    7    8    9   10   11   12   13   14   15   17   18   20   21   23   24   25   26
   46   21     0.999999        1    2    3    4    5    6    7    8    9   10   11   12   13   15   16   17   21   23   24   25   26
   47   24     0.999999        1    2    3    4    5    6    7    8    9   10   11   12   13   14   15   16   17   18   19   20   21   23   24   25
 
 Executing the Boughton-Pulay algorithm...
  with occ MO completeness:    0.9999990000
 
   MO  Natoms  Completeness   Atoms
    1    4     1.000000        3    5    6   26
    2    7     0.999999        1    2    3    4    5    6   25
    3    9     1.000000       12   15   16   17   18   19   20   21   22
    4   11     0.999999        6    9   11   12   13   14   15   16   17   20   21
    5   22     0.999999        1    2    3    4    5    6    7    8    9   10   11   12   13   14   15   16   17   21   23   24   25   26
    6    4     1.000000        2    3    4    5
    7   11     0.999999        1    2    6    8    9   10   11   12   13   14   15
    8   12     0.999999        1    2    3    5    6    7    8    9   10   11   12   25
    9    8     0.999999       13   14   15   17   18   20   21   22
   10    5     0.999999       15   17   18   19   20
   11   11     0.999999        1    2    3    4    5    6    7    8    9   23   25
   12   12     0.999999        9   10   11   12   13   14   15   16   17   18   19   20
   13   16     0.999999        1    2    3    4    5    6    7    8    9   10   11   12   23   24   25   26
   14   18     0.999999        1    2    3    4    5    6    7    8    9   10   11   12   13   15   23   24   25   26
   15   17     0.999999        1    2    3    4    5    6    7    8    9   10   11   12   15   23   24   25   26
   16   21     0.999999        1    2    6    7    8    9   10   11   12   13   14   15   16   17   18   19   20   21   22   24   25
   17    9     0.999999        1    2    3    6    9   10   23   24   25
   18   16     0.999999        1    2    3    4    5    6    7    8    9   10   12   13   23   24   25   26
   19   15     0.999999        1    2    3    4    5    6    7    8    9   10   11   23   24   25   26
   20   21     0.999999        1    2    3    6    7    8    9   10   11   12   13   14   15   16   17   18   19   20   21   22   25
   21   19     0.999999        1    2    3    4    5    6    7    8    9   10   11   12   13   14   16   23   24   25   26
   22   22     0.999999        1    2    3    4    5    6    7    8    9   10   11   12   13   14   15   16   17   18   23   24   25   26
   23   22     1.000000        1    2    3    4    5    6    7    8    9   10   11   12   13   14   15   16   17   18   19   20   21   22
   24   21     0.999999        1    2    3    4    5    6    7    8    9   10   11   12   13   14   15   16   17   18   20   21   25
   25   20     0.999999        1    2    6    7    8    9   10   11   12   13   14   15   16   17   18   19   20   21   22   25
   26   21     0.999999        1    2    3    4    5    6    7    8    9   10   11   12   13   14   15   17   18   23   24   25   26
   27   22     0.999999        1    2    3    5    6    7    8    9   10   11   12   13   14   15   16   17   18   20   21   23   24   25
   28   17     0.999999        1    2    3    4    5    6    7    8    9   10   11   12   13   16   23   24   25
   29   21     0.999999        1    2    6    7    8    9   10   11   12   13   14   15   16   17   18   19   20   21   22   24   25
   30   14     0.999999        6    8    9   12   13   14   15   16   17   18   19   20   21   22
   31   13     0.999999        9   11   12   13   14   15   16   17   18   19   20   21   22
   32   18     0.999999        1    2    3    4    5    6    7    8    9   10   11   12   13   14   23   24   25   26
   33   14     0.999999        1    2    3    4    5    6    7    8    9   11   12   23   25   26
   34   18     0.999999        1    2    3    4    5    6    7    8    9   10   11   12   14   15   23   24   25   26
   35   15     0.999999        2    6    9   12   13   14   15   16   17   18   19   20   21   22   25
   36   18     0.999999        2    6    7    8    9   10   11   12   13   14   15   16   17   18   19   20   21   22
   37   18     0.999999        2    6    7    8    9   10   11   12   13   14   15   16   17   18   19   20   21   22
   38   14     0.999999        1    2    3    4    5    6    7    8    9   10   12   23   24   25
   39   13     0.999999        9   10   12   13   14   15   16   17   18   19   20   21   22
   40   19     0.999999        2    6    7    8    9   10   11   12   13   14   15   16   17   18   19   20   21   22   25
   41   18     0.999999        1    2    3    4    5    6    7    8    9   10   11   12   13   16   23   24   25   26
   42   18     0.999999        2    6    7    8    9   10   11   12   13   14   15   16   17   18   19   20   21   22
   43   20     0.999999        2    3    4    5    6    7    9   10   11   12   13   14   15   16   17   18   19   20   21   22
   44   24     1.000000        1    2    3    4    5    6    7    8    9   10   11   12   13   14   15   16   17   18   19   20   23   24   25   26
   45   23     1.000000        1    2    3    4    5    6    7    8    9   10   11   12   13   14   15   17   18   20   21   23   24   25   26
   46   21     0.999999        1    2    3    4    5    6    7    8    9   10   11   12   13   15   16   17   21   23   24   25   26
   47   24     0.999999        1    2    3    4    5    6    7    8    9   10   11   12   13   14   15   16   17   18   19   20   21   23   24   25
 
   48    4     0.992952        1    2   23   24
   49    2     0.990268        1    2
   50    4     0.981229        1    2   23   24
   51    1     0.998750        1
   52    1     0.995740        1
   53    4     0.995161        1    2   23   24
   54    3     0.985804        1    2   23
   55    6     0.981693        1    2    3   10   23   24
   56    3     0.980527        1    2   24
   57    3     0.981765        1    2   23
   58    6     0.984316        1    2    9   10   23   24
   59    3     0.984029        1    2   24
   60    4     0.985940        1    2    3   23
   61    5     0.982653        1    2    9   10   23
   62    1     0.998093        1
   63    1     0.996215        1
   64    1     0.998149        1
   65    1     0.999818        1
   66    1     0.999638        1
   67    1     0.999822        1
   68    1     0.998442        1
   69    1     0.998933        1
   70    1     0.998113        1
   71    1     0.999646        1
   72    1     0.999501        1
   73    2     0.990009        1    2
   74    2     0.997872        1    2
   75    2     0.994660        1    2
   76    1     0.992253        1
   77    1     0.985156        1
   78    1     0.999996        1
   79    1     0.999997        1
   80    1     0.999995        1
   81    1     0.999999        1
   82    1     0.999998        1
   83    1     0.999419        1
   84    1     0.998568        1
   85    1     0.996812        1
   86    1     0.999773        1
   87    1     0.999890        1
   88    1     0.999556        1
   89    1     0.997859        1
   90    5     0.994353        1    2    3    6   25
   91    4     0.990643        1    2    3    6
   92    7     0.984692        1    2    3    4    5    6   25
   93    1     0.996999        2
   94    1     0.989465        2
   95    5     0.991359        1    2    3    6   25
   96    4     0.984092        1    2    3    6
   97    4     0.987120        1    2    3    6
   98    5     0.994515        1    2    3    6   25
   99    4     0.989255        1    2    3    6
  100    4     0.980398        1    2    3    6
  101    7     0.988048        1    2    3    4    5    6   25
  102    7     0.985224        1    2    3    5    6    7   23
  103    6     0.985398        1    2    3    4    6    9
  104    1     0.997701        2
  105    1     0.995071        2
  106    1     0.995182        2
  107    1     0.999787        2
  108    1     0.999544        2
  109    1     0.999553        2
  110    1     0.984772        2
  111    1     0.994258        2
  112    1     0.990895        2
  113    1     0.995904        2
  114    1     0.992138        2
  115    4     0.989206        1    2    3    6
  116    4     0.987295        1    2    3    6
  117    7     0.983664        2    3    4    6   23   24   25
  118    4     0.981057        2    3    4    6
  119    5     0.980583        1    2    3    4    6
  120    1     0.999990        2
  121    1     0.999997        2
  122    1     0.999995        2
  123    1     0.999998        2
  124    1     0.999996        2
  125    1     0.993309        2
  126    1     0.984253        2
  127    1     0.984792        2
  128    1     0.996532        2
  129    1     0.994290        2
  130    1     0.993384        2
  131    2     0.981096        2    6
  132    4     0.995201        2    3    4    5
  133    4     0.992823        2    3    4    5
  134    4     0.983203        2    3    4    5
  135    1     0.994989        3
  136    1     0.982714        3
  137    4     0.980201        3    4    5   25
  138    4     0.987782        2    3    4    5
  139    4     0.989536        2    3    4    5
  140    4     0.985021        3    4    5   25
  141    4     0.993084        2    3    4    5
  142    4     0.991325        2    3    4    5
  143    5     0.988267        1    2    3    4    5
  144    5     0.986242        1    2    3    4    5
  145    5     0.990430        2    3    4    5    6
  146    1     0.993841        3
  147    1     0.994271        3
  148    1     0.994261        3
  149    1     0.999431        3
  150    1     0.999470        3
  151    1     0.999468        3
  152    1     0.984980        3
  153    2     0.992588        3    4
  154    2     0.985429        3    5
  155    1     0.988086        3
  156    1     0.984551        3
  157    4     0.984300        2    3    4    5
  158    4     0.993084        2    3    4    5
  159    4     0.991242        2    3    4    5
  160    5     0.985648        3    4    5   25   26
  161    5     0.987607        2    3    4    5    6
  162    1     0.999991        3
  163    1     0.999986        3
  164    1     0.999984        3
  165    1     0.999991        3
  166    1     0.999990        3
  167    1     0.986778        3
  168    3     0.986929        2    3    4
  169    2     0.989299        3    5
  170    2     0.988520        3    4
  171    1     0.983652        3
  172    1     0.984002        3
  173    2     0.983282        2    3
  174    2     0.996479        3    4
  175    1     0.985992        4
  176    2     0.988565        3    4
  177    1     0.999489        4
  178    1     0.998238        4
  179    3     0.984337        3    4    5
  180    4     0.986744        2    3    4    5
  181    4     0.994724        2    3    4    5
  182    3     0.989260        3    4    5
  183    4     0.982179        3    4    5   24
  184    4     0.992661        3    4    5   25
  185    2     0.987230        3    4
  186    2     0.985682        3    4
  187    2     0.988951        3    4
  188    1     0.995633        4
  189    1     0.996423        4
  190    1     0.995821        4
  191    1     0.999573        4
  192    1     0.999650        4
  193    1     0.999592        4
  194    1     0.999773        4
  195    1     0.999624        4
  196    1     0.999606        4
  197    1     0.999696        4
  198    1     0.999780        4
  199    1     0.992899        4
  200    1     0.986560        4
  201    1     0.989394        4
  202    1     0.990225        4
  203    1     0.991877        4
  204    1     0.999999        4
  205    1     0.999998        4
  206    1     0.999997        4
  207    1     0.999997        4
  208    1     0.999999        4
  209    1     0.999790        4
  210    1     0.998967        4
  211    1     0.999385        4
  212    1     0.999400        4
  213    1     0.999300        4
  214    1     0.999208        4
  215    1     0.999668        4
  216    3     0.988578        3    5   26
  217    2     0.993665        3    5
  218    3     0.988766        3    5   26
  219    1     0.999038        5
  220    1     0.996890        5
  221    4     0.991599        3    4    5   26
  222    4     0.993048        3    4    5   26
  223    4     0.992331        3    4    5   26
  224    3     0.988179        3    4    5
  225    4     0.991657        3    4    5   26
  226    3     0.980083        3    5   26
  227    2     0.990108        3    5
  228    2     0.980741        3    5
  229    3     0.984027        3    5   26
  230    1     0.996535        5
  231    1     0.996416        5
  232    1     0.998007        5
  233    1     0.999661        5
  234    1     0.999649        5
  235    1     0.999805        5
  236    1     0.999382        5
  237    1     0.999777        5
  238    1     0.999524        5
  239    1     0.999824        5
  240    1     0.999842        5
  241    1     0.981586        5
  242    1     0.993294        5
  243    1     0.984298        5
  244    1     0.992286        5
  245    1     0.995135        5
  246    1     0.999997        5
  247    1     0.999998        5
  248    1     0.999998        5
  249    1     0.999999        5
  250    1     0.999999        5
  251    1     0.999827        5
  252    1     0.998999        5
  253    1     0.999436        5
  254    1     0.999427        5
  255    1     0.999808        5
  256    1     0.999839        5
  257    1     0.999566        5
  258    5     0.991499        2    6    7    8    9
  259    3     0.986452        2    6    9
  260    7     0.984406        1    2    6    7    8    9   12
  261    1     0.997753        6
  262    1     0.992109        6
  263    4     0.980945        2    6    8    9
  264    4     0.986376        2    6    7    9
  265    4     0.985647        2    3    6    9
  266    4     0.985293        2    6    8    9
  267    4     0.988011        2    6    7    9
  268    5     0.983440        2    3    6    9   12
  269    6     0.980088        1    2    6    7    8    9
  270    6     0.982233        1    2    3    6    7    9
  271    6     0.985198        2    3    5    6    9   12
  272    1     0.998278        6
  273    1     0.997577        6
  274    1     0.995049        6
  275    1     0.999841        6
  276    1     0.999776        6
  277    1     0.999542        6
  278    1     0.995635        6
  279    1     0.998228        6
  280    1     0.993952        6
  281    1     0.995569        6
  282    1     0.992886        6
  283    3     0.986113        2    6    9
  284    2     0.982953        2    6
  285    3     0.983151        2    6    9
  286    3     0.992937        2    6    9
  287    5     0.981282        2    3    6    7    9
  288    1     0.999997        6
  289    1     0.999999        6
  290    1     0.999996        6
  291    1     0.999998        6
  292    1     0.999996        6
  293    1     0.996599        6
  294    1     0.993870        6
  295    1     0.997398        6
  296    1     0.997651        6
  297    1     0.990744        6
  298    1     0.996027        6
  299    1     0.984462        6
  300    4     0.986373        2    6    7    9
  301    3     0.985973        6    7    9
  302    6     0.985211        2    3    5    6    7    9
  303    1     0.991871        7
  304    1     0.996760        7
  305    1     0.991132        7
  306    2     0.994367        6    7
  307    2     0.986735        6    7
  308    3     0.986905        6    7    9
  309    1     0.981008        7
  310    1     0.987814        7
  311    1     0.989885        7
  312    1     0.998292        7
  313    1     0.993647        7
  314    3     0.980138        6    8    9
  315    3     0.984444        6    8    9
  316    6     0.981182        1    6    8    9   14   24
  317    1     0.997936        8
  318    1     0.990889        8
  319    1     0.991100        8
  320    2     0.990724        6    8
  321    2     0.990360        6    8
  322    3     0.988837        6    8    9
  323    1     0.999129        8
  324    2     0.998170        6    8
  325    1     0.992686        8
  326    1     0.980143        8
  327    1     0.999452        8
  328    5     0.993331        6    9   10   11   12
  329    3     0.987651        6    9   12
  330    7     0.986587        2    6    9   10   11   12   15
  331    1     0.997801        9
  332    1     0.992235        9
  333    4     0.984718        6    9   11   12
  334    4     0.988065        6    9   10   12
  335    3     0.984969        6    9   12
  336    4     0.988720        6    9   11   12
  337    4     0.987905        6    9   10   12
  338    3     0.980310        6    9   12
  339    6     0.981261        6    9   10   11   12   16
  340    5     0.984670        1    6    9   10   12
  341    6     0.992325        1    2    6    9   12   15
  342    1     0.998199        9
  343    1     0.997569        9
  344    1     0.995256        9
  345    1     0.999833        9
  346    1     0.999775        9
  347    1     0.999562        9
  348    1     0.995593        9
  349    1     0.998716        9
  350    1     0.993342        9
  351    1     0.995397        9
  352    1     0.992753        9
  353    3     0.990000        6    9   12
  354    2     0.985156        9   12
  355    3     0.984988        6    9   12
  356    3     0.992721        6    9   12
  357    5     0.983301        2    6    9   10   12
  358    1     0.999997        9
  359    1     0.999999        9
  360    1     0.999996        9
  361    1     0.999997        9
  362    1     0.999996        9
  363    1     0.996620        9
  364    1     0.994696        9
  365    1     0.997321        9
  366    1     0.997916        9
  367    1     0.989587        9
  368    1     0.995672        9
  369    1     0.984334        9
  370    4     0.981795        6    9   10   12
  371    3     0.982586        9   10   12
  372    5     0.983974        1    6    9   10   12
  373    1     0.991646       10
  374    1     0.996765       10
  375    1     0.991061       10
  376    2     0.994202        9   10
  377    2     0.984709        9   10
  378    3     0.983134        6    9   10
  379    2     0.996084        9   10
  380    1     0.985874       10
  381    1     0.991759       10
  382    1     0.998955       10
  383    1     0.993792       10
  384    3     0.981852        9   11   12
  385    3     0.983518        6    9   11
  386    5     0.982411        6    9   11   12   16
  387    1     0.997987       11
  388    1     0.990739       11
  389    1     0.991295       11
  390    2     0.990323        9   11
  391    2     0.990961        9   11
  392    3     0.989450        6    9   11
  393    1     0.999388       11
  394    2     0.998190        9   11
  395    1     0.992714       11
  396    2     0.996124        9   11
  397    1     0.999207       11
  398    5     0.991699        9   12   13   14   15
  399    3     0.987377        9   12   15
  400    7     0.984641        6    9   12   13   14   15   17
  401    1     0.997761       12
  402    1     0.992045       12
  403    4     0.983593        9   12   14   15
  404    4     0.988152        9   12   13   15
  405    3     0.982518        9   12   15
  406    4     0.985706        9   12   14   15
  407    4     0.988993        9   12   13   15
  408    3     0.984009        9   12   15
  409    6     0.984722        9   12   13   14   15   21
  410    5     0.984054        9   12   13   15   21
  411    6     0.990071        6    9   12   15   20   21
  412    1     0.998141       12
  413    1     0.997589       12
  414    1     0.995102       12
  415    1     0.999828       12
  416    1     0.999777       12
  417    1     0.999547       12
  418    1     0.993237       12
  419    1     0.997918       12
  420    1     0.990200       12
  421    1     0.991706       12
  422    1     0.990511       12
  423    3     0.989344        9   12   15
  424    2     0.983030       12   15
  425    4     0.985850        9   12   15   17
  426    3     0.989791        9   12   15
  427    5     0.988746        6    9   12   13   15
  428    1     0.999996       12
  429    1     0.999999       12
  430    1     0.999994       12
  431    1     0.999995       12
  432    1     0.999995       12
  433    1     0.994397       12
  434    1     0.991576       12
  435    1     0.996235       12
  436    1     0.996506       12
  437    1     0.985878       12
  438    1     0.991716       12
  439    2     0.991656       12   15
  440    4     0.987716        9   12   13   15
  441    3     0.981886       12   13   15
  442    6     0.980252        7   12   13   17   20   21
  443    1     0.992035       13
  444    1     0.997097       13
  445    1     0.992280       13
  446    2     0.994003       12   13
  447    2     0.983244       12   13
  448    3     0.986950       12   13   15
  449    1     0.981865       13
  450    1     0.986225       13
  451    1     0.992064       13
  452    1     0.998927       13
  453    1     0.994279       13
  454    4     0.988424        9   12   14   15
  455    3     0.981472       12   14   15
  456    6     0.982277        6    8   12   14   20   21
  457    1     0.997792       14
  458    1     0.991427       14
  459    1     0.992323       14
  460    2     0.987861       12   14
  461    2     0.989904       12   14
  462    3     0.987654       12   14   15
  463    1     0.999165       14
  464    1     0.980336       14
  465    1     0.992963       14
  466    1     0.981794       14
  467    1     0.999230       14
  468    4     0.990844       12   15   16   17
  469    3     0.989985       12   15   17
  470    4     0.983961       12   15   16   17
  471    1     0.997469       15
  472    1     0.991465       15
  473    6     0.992240       12   15   16   17   18   20
  474    5     0.987023       12   15   16   17   18
  475    3     0.989855       12   15   17
  476    5     0.981139       12   15   16   17   18
  477    5     0.989080       12   15   16   17   18
  478    4     0.981310       12   15   16   17
  479    4     0.982735       12   15   16   17
  480    5     0.987761       12   15   16   17   20
  481    5     0.991717        9   12   15   17   18
  482    1     0.996431       15
  483    1     0.996804       15
  484    1     0.994718       15
  485    1     0.999656       15
  486    1     0.999693       15
  487    1     0.999495       15
  488    1     0.997609       15
  489    1     0.999127       15
  490    1     0.999143       15
  491    1     0.997603       15
  492    1     0.996774       15
  493    3     0.988350       12   15   17
  494    2     0.983409       15   16
  495    2     0.989009       12   15
  496    3     0.988482       12   15   17
  497    4     0.991230        9   12   15   17
  498    1     0.999994       15
  499    1     0.999998       15
  500    1     0.999998       15
  501    1     0.999994       15
  502    1     0.999992       15
  503    1     0.998156       15
  504    1     0.997878       15
  505    1     0.999328       15
  506    1     0.999050       15
  507    1     0.997214       15
  508    1     0.998270       15
  509    1     0.994514       15
  510    4     0.983791       12   15   16   17
  511    2     0.984088       15   16
  512    5     0.981160        9   12   15   16   17
  513    1     0.981066       16
  514    1     0.988738       16
  515    1     0.988355       16
  516    2     0.985366       15   16
  517    2     0.987188       15   16
  518    3     0.985166       15   16   17
  519    2     0.996099       15   16
  520    1     0.986836       16
  521    2     0.997123       15   16
  522    1     0.989357       16
  523    1     0.984976       16
  524    4     0.996665       15   17   18   20
  525    4     0.996156       15   17   18   20
  526    4     0.991841       15   17   18   20
  527    1     0.995746       17
  528    1     0.985204       17
  529    4     0.996168       15   17   18   20
  530    4     0.995104       15   17   18   20
  531    4     0.990780       15   17   18   20
  532    4     0.993843       15   17   18   20
  533    4     0.993771       15   17   18   20
  534    4     0.990778       15   17   18   20
  535    4     0.993821       15   17   18   20
  536    4     0.988572       15   17   18   20
  537    5     0.985985       12   15   17   18   20
  538    1     0.995074       17
  539    1     0.995023       17
  540    1     0.994405       17
  541    1     0.999544       17
  542    1     0.999541       17
  543    1     0.999484       17
  544    1     0.982676       17
  545    1     0.992258       17
  546    1     0.983587       17
  547    2     0.991982       15   17
  548    2     0.984818       17   19
  549    6     0.994673       15   16   17   18   20   22
  550    3     0.985217       17   18   20
  551    4     0.984237       17   18   19   20
  552    4     0.992216       15   17   18   20
  553    5     0.992107       15   17   18   19   20
  554    1     0.999989       17
  555    1     0.999995       17
  556    1     0.999989       17
  557    1     0.999987       17
  558    1     0.999987       17
  559    2     0.988241       15   17
  560    2     0.984363       17   18
  561    1     0.985621       17
  562    1     0.989001       17
  563    1     0.980764       17
  564    1     0.984340       17
  565    3     0.991275       15   17   18
  566    3     0.985894       17   18   19
  567    2     0.993811       17   18
  568    3     0.987903       17   18   19
  569    1     0.999127       18
  570    1     0.996911       18
  571    4     0.985027       15   17   18   20
  572    5     0.993168       15   17   18   19   20
  573    3     0.995283       17   18   19
  574    4     0.991015       15   17   18   20
  575    6     0.981696       16   17   18   19   20   21
  576    3     0.992516       17   18   19
  577    2     0.985911       17   18
  578    2     0.981341       17   18
  579    4     0.997464       15   17   18   19
  580    1     0.995943       18
  581    1     0.996516       18
  582    1     0.997445       18
  583    1     0.999611       18
  584    1     0.999667       18
  585    1     0.999757       18
  586    1     0.999157       18
  587    1     0.999611       18
  588    1     0.999399       18
  589    1     0.999371       18
  590    1     0.998491       18
  591    1     0.984487       18
  592    1     0.987855       18
  593    1     0.984591       18
  594    1     0.985869       18
  595    2     0.988915       17   18
  596    1     0.999997       18
  597    1     0.999999       18
  598    1     0.999998       18
  599    1     0.999998       18
  600    1     0.999997       18
  601    1     0.998120       18
  602    1     0.998681       18
  603    1     0.999297       18
  604    1     0.999552       18
  605    1     0.998972       18
  606    1     0.998360       18
  607    1     0.997962       18
  608    2     0.980441       18   19
  609    2     0.986237       18   19
  610    3     0.986066       18   19   22
  611    1     0.980659       19
  612    1     0.981981       19
  613    1     0.995291       19
  614    3     0.992981       17   18   19
  615    3     0.995474       17   18   19
  616    2     0.989851       18   19
  617    2     0.997714       18   19
  618    1     0.996346       19
  619    1     0.994620       19
  620    2     0.996498       18   19
  621    1     0.982112       19
  622    4     0.994287       17   20   21   22
  623    2     0.988331       17   20
  624    4     0.987486       17   20   21   22
  625    1     0.998511       20
  626    1     0.994978       20
  627    5     0.986847       15   17   18   20   21
  628    5     0.986502       17   18   20   21   22
  629    4     0.995696       17   20   21   22
  630    5     0.994055       15   17   18   20   21
  631    5     0.987300       17   18   20   21   22
  632    3     0.982488       20   21   22
  633    2     0.986643       17   20
  634    2     0.981405       17   20
  635    6     0.992762       12   17   18   20   21   22
  636    1     0.997281       20
  637    1     0.996746       20
  638    1     0.998505       20
  639    1     0.999740       20
  640    1     0.999689       20
  641    1     0.999857       20
  642    1     0.998079       20
  643    1     0.999566       20
  644    1     0.999113       20
  645    1     0.998983       20
  646    1     0.999273       20
  647    2     0.985896       17   20
  648    1     0.981314       20
  649    2     0.992524       17   20
  650    2     0.992273       17   20
  651    1     0.983533       20
  652    1     0.999996       20
  653    1     0.999999       20
  654    1     0.999998       20
  655    1     0.999998       20
  656    1     0.999998       20
  657    1     0.999234       20
  658    1     0.998229       20
  659    1     0.998148       20
  660    1     0.999510       20
  661    1     0.999683       20
  662    1     0.999441       20
  663    1     0.998154       20
  664    4     0.980282       17   18   20   21
  665    2     0.986341       20   21
  666    6     0.987812        9   12   13   14   20   21
  667    1     0.980682       21
  668    1     0.984589       21
  669    1     0.991885       21
  670    2     0.986829       20   21
  671    2     0.986182       20   21
  672    2     0.983156       20   21
  673    1     0.982875       21
  674    1     0.990909       21
  675    2     0.998912       20   21
  676    1     0.981711       21
  677    2     0.998303       20   21
  678    2     0.981421       20   22
  679    2     0.990071       20   22
  680    3     0.983805       19   20   22
  681    2     0.988447       17   22
  682    1     0.984165       22
  683    1     0.994730       22
  684    2     0.989386       20   22
  685    2     0.987897       20   22
  686    2     0.995082       20   22
  687    2     0.997620       20   22
  688    1     0.994892       22
  689    1     0.993967       22
  690    2     0.997507       20   22
  691    1     0.980463       22
  692    2     0.985371        1   23
  693    2     0.989890        1   23
  694    3     0.990211        1    2   23
  695    1     0.988859       23
  696    1     0.988937       23
  697    1     0.980800       23
  698    2     0.994030        1   23
  699    2     0.983906        1   23
  700    2     0.994578        1   23
  701    1     0.988272       23
  702    1     0.986174       23
  703    1     0.980619       23
  704    1     0.990236       23
  705    2     0.997642        1   23
  706    3     0.987112        1    2   24
  707    2     0.988079        1   24
  708    5     0.987070        1    2    3    4   24
  709    1     0.995443       24
  710    1     0.986036       24
  711    2     0.985990       23   24
  712    2     0.992213        1   24
  713    2     0.985133        1   24
  714    2     0.992577        1   24
  715    1     0.998728       24
  716    2     0.996263        1   24
  717    1     0.986360       24
  718    2     0.998532        1   24
  719    1     0.998208       24
  720    4     0.984188        2    3    6   25
  721    4     0.985393        2    3    6   25
  722    6     0.989112        1    2    5    6   11   25
  723    1     0.997544       25
  724    1     0.992781       25
  725    1     0.990896       25
  726    2     0.986774        2   25
  727    3     0.991145        1    2   25
  728    3     0.985816        2    3   25
  729    1     0.997606       25
  730    1     0.981804       25
  731    1     0.991702       25
  732    1     0.980238       25
  733    1     0.999251       25
  734    3     0.989864        3    5   26
  735    2     0.988221        5   26
  736    3     0.989380        4    5   26
  737    2     0.987889        3   26
  738    1     0.981135       26
  739    1     0.984678       26
  740    2     0.989710        5   26
  741    2     0.988082        5   26
  742    2     0.995464        5   26
  743    1     0.985477       26
  744    1     0.981236       26
  745    1     0.992201       26
  746    2     0.997922        5   26
  747    2     0.997825        5   26
 
 Dimensions of the occupied LMO domains:  Minimum / Average / Maximum
 
 Number of atoms in domain:                   4      16.1        24
 Number of atomic orbitals:                 143     460.3       684
 
 Number of strong pairs: 0 (0.0%)
 chtol:   9.999999999999999E-005
 switch to dfcoralg=cholinv
       17.23 MB memory is used for domain independent quantities
 
 Calculating the contribution of occupied LMOs...
    using local fitting domains
 
 MO:     1
 Extended domain construction for local excited state calculation...
 
 The selected important local MOs:    #:    41
    1    2    4    5    6    7    8   11   13   14   15   16   17   18   19   20   21   22   23   24
   25   26   27   28   29   30   32   33   34   35   36   37   38   40   41   42   43   44   45   46
   47
 
 The selected important PAOs:    #:     0

 
 The selected additional local MOs:    #:     0

 
 The selected additional PAOs:    #:   712
   48   49   50   51   52   53   54   55   56   57   58   59   60   61   62   63   64   65   66   67
   68   69   70   71   72   73   74   75   76   77   78   79   80   81   82   83   84   85   86   87
   88   89   90   91   92   93   94   95   96   97   98   99  100  101  102  103  104  105  106  107
  108  109  110  111  112  113  114  115  116  117  118  119  120  121  122  123  124  125  126  127
  128  129  130  131  132  133  134  135  136  137  138  139  140  141  142  143  144  145  146  147
  148  149  150  151  152  153  154  155  156  157  158  159  160  161  162  163  164  165  166  167
  168  169  170  171  172  173  174  175  176  177  178  179  180  181  182  183  184  185  186  187
  188  189  190  191  192  193  194  195  196  197  198  199  200  201  202  203  204  205  206  207
  208  209  210  211  212  213  214  215  216  217  218  219  220  221  222  223  224  225  226  227
  228  229  230  231  232  233  234  235  236  237  238  239  240  241  242  243  244  245  246  247
  248  249  250  251  252  253  254  255  256  257  258  259  260  261  262  263  264  265  266  267
  268  269  270  271  272  273  274  275  276  277  278  279  280  281  282  283  284  285  286  287
  288  289  290  291  292  293  294  295  296  297  298  299  300  301  302  303  304  305  306  307
  308  309  310  311  312  313  314  315  316  317  318  319  320  321  322  323  324  325  326  327
  328  329  330  331  332  333  334  335  336  337  338  339  340  341  342  343  344  345  346  347
  348  349  350  351  352  353  354  355  356  357  358  359  360  361  362  363  364  365  366  367
  368  369  370  371  372  373  374  375  376  377  378  379  380  381  382  383  384  385  386  387
  388  389  390  391  392  393  394  395  396  397  398  399  400  401  402  403  404  405  406  407
  408  409  410  411  412  413  414  415  416  417  418  419  420  421  422  423  424  425  426  427
  428  429  430  431  432  433  434  435  436  437  438  439  440  441  442  443  444  445  446  447
  448  449  450  451  452  453  454  455  456  457  458  459  460  461  462  463  464  465  466  467
  468  469  470  471  472  473  474  475  476  477  478  479  480  481  482  483  484  485  486  487
  488  489  490  491  492  493  494  495  496  497  498  499  500  501  502  503  504  505  506  507
  508  509  510  511  512  513  514  515  516  517  518  519  520  521  522  523  524  525  526  527
  528  529  530  531  532  533  534  535  536  537  538  539  540  541  542  543  544  545  546  547
  548  549  550  551  552  553  554  555  556  557  558  559  560  561  562  563  564  565  566  567
  568  569  570  571  572  573  574  575  576  577  578  579  580  581  582  583  584  585  586  587
  588  589  590  591  592  593  594  595  596  597  598  599  600  601  602  603  604  605  606  607
  608  609  610  611  612  613  614  615  616  617  618  619  620  621  622  623  624  625  626  627
  628  629  630  631  632  633  634  635  636  637  638  639  640  641  642  643  644  645  646  647
  648  649  650  651  652  653  654  655  656  657  658  659  660  661  662  663  664  665  666  667
  668  669  670  671  672  673  674  675  676  677  678  679  680  681  682  683  684  685  686  687
  688  689  690  691  692  693  694  695  696  697  698  699  700  701  702  703  704  705  706  707
  708  709  710  711  712  713  714  715  716  717  718  719  720  721  722  723  724  725  726  727
  728  729  730  731  732  733  734  735  736  737  738  739  740  741  742  743  744  745  746  747
  748  749  750  751  752  753  754  755  756  757  758  759
 
 The selected atoms in the ED:    #:    26
    1    2    3    4    5    6    7    8    9   10   11   12   13   14   15   16   17   18   19   20
   21   22   23   24   25   26
 The selected atoms in the fitting domain  #:    26
    1    2    3    4    5    6    7    8    9   10   11   12   13   14   15   16   17   18   19   20
   21   22   23   24   25   26
 
 Dimensions of the extended domain:
 
 Number of atoms in domain:      26 ( 100.00 %)
 Number of atomic orbitals:     712 ( 100.00 %)
 Number of fitting functions:  3494 ( 100.00 %)
 Warning: drop high-lying PAOs                    24
 Number of occupied orbitals:    41  ( 87.23 %)
 Number of virtual orbitals:    641  ( 96.39 %)
 
 IJ and IA integral transformation...

 Executing cis...

 Allocation of 120.0 Gbytes of memory...
 Core orbitals considered in CVS treatment:   1
 
 -20.6307514899
 -20.5700877094
 -15.5583981982
 -11.3989861838
 -11.2986099988
 -11.2797248140
 -11.2522609799
 -11.2426647752
  -1.4501299486
  -1.3531714431
  -1.3250698508

 Retrieve a J_ai^Q fitted MO integral list...
 Retrieve a J_ij^Q fitted MO integral list in upper triangle form...
 Unpack the upper triangle lists...
 
 Sorting for the CVS calculation...
 Generate singlet trial vectors...
 
 The ground-state intermediates are not necessary!
 
 Calculate pre-optimized initial guesses for adc(2) calculations
 Incore algorithm
 
 Calculate sigma vector for root  1
 
                       Excitation           Energy                Norm of
 Iteration  1         energy [au]        decrease [au]        residual vector
 ============================================================================
 for root  1          19.404069132        -1.2266824             0.0000000
 ============================================================================
  1/ 1 states have converged.
 
 
 
 The micro iteration of pre-optimization has converged in  1 steps.
 
 
 Dominant coefficients
 Printing threshold: 0.100000
 
 for root  1
    coeff.   occ.       virt.
   1.000000     1  -->    42
 ============================================================================
 Restart
 
 Calculate sigma vector for root  1
 
                       Excitation           Energy                Norm of
 Iteration  2         energy [au]        decrease [au]        residual vector
 ============================================================================
 for root  1          19.930585388         0.5265163             0.0000000
 ============================================================================
  1/ 1 states have converged.
 
 
 
 The micro iteration of pre-optimization has converged in  1 steps.
 
 
 Dominant coefficients
 Printing threshold: 0.100000
 
 for root  1
    coeff.   occ.       virt.
   1.000000     1  -->    42
 ============================================================================
 Restart
 
 Calculate sigma vector for root  1
 
                       Excitation           Energy                Norm of
 Iteration  3         energy [au]        decrease [au]        residual vector
 ============================================================================
 for root  1          19.783255761        -0.1473296             0.0000000
 ============================================================================
  1/ 1 states have converged.
 
 
 
 The micro iteration of pre-optimization has converged in  1 steps.
 
 
 Dominant coefficients
 Printing threshold: 0.100000
 
 for root  1
    coeff.   occ.       virt.
   1.000000     1  -->    42
 ============================================================================
 Restart
 
 Calculate sigma vector for root  1
 
                       Excitation           Energy                Norm of
 Iteration  4         energy [au]        decrease [au]        residual vector
 ============================================================================
 for root  1          19.831366393         0.0481106             0.0000000
 ============================================================================
  1/ 1 states have converged.
 
 
 
 The micro iteration of pre-optimization has converged in  1 steps.
 
 
 Dominant coefficients
 Printing threshold: 0.100000
 
 for root  1
    coeff.   occ.       virt.
   1.000000     1  -->    42
 ============================================================================
 Restart
 
 Calculate sigma vector for root  1
 
                       Excitation           Energy                Norm of
 Iteration  5         energy [au]        decrease [au]        residual vector
 ============================================================================
 for root  1          19.816367727        -0.0149987             0.0000000
 ============================================================================
  1/ 1 states have converged.
 
 
 
 The micro iteration of pre-optimization has converged in  1 steps.
 
 
 Dominant coefficients
 Printing threshold: 0.100000
 
 for root  1
    coeff.   occ.       virt.
   1.000000     1  -->    42
 ============================================================================
 Restart
 
 Calculate sigma vector for root  1
 
                       Excitation           Energy                Norm of
 Iteration  6         energy [au]        decrease [au]        residual vector
 ============================================================================
 for root  1          19.821113512         0.0047458             0.0000000
 ============================================================================
  1/ 1 states have converged.
 
 
 
 The micro iteration of pre-optimization has converged in  1 steps.
 
 
 Dominant coefficients
 Printing threshold: 0.100000
 
 for root  1
    coeff.   occ.       virt.
   1.000000     1  -->    42
 ============================================================================
 Restart
 
 Calculate sigma vector for root  1
 
                       Excitation           Energy                Norm of
 Iteration  7         energy [au]        decrease [au]        residual vector
 ============================================================================
 for root  1          19.819618856        -0.0014947             0.0000000
 ============================================================================
  1/ 1 states have converged.
 
 
 
 The micro iteration of pre-optimization has converged in  1 steps.
 
 
 Dominant coefficients
 Printing threshold: 0.100000
 
 for root  1
    coeff.   occ.       virt.
   1.000000     1  -->    42
 ============================================================================
 Restart
 
 Calculate sigma vector for root  1
 
                       Excitation           Energy                Norm of
 Iteration  8         energy [au]        decrease [au]        residual vector
 ============================================================================
 for root  1          19.820090281         0.0004714             0.0000000
 ============================================================================
  1/ 1 states have converged.
 
 
 
 The micro iteration of pre-optimization has converged in  1 steps.
 
 
 Dominant coefficients
 Printing threshold: 0.100000
 
 for root  1
    coeff.   occ.       virt.
   1.000000     1  -->    42
 ============================================================================
 
 The macro iteration of pre-optimization has converged in  8 steps!
 
 Starting DF-ADC(2) iteration for root  1
 
 Iteration   1
 
 Calculate double excitation amplitudes and Y^Q_ai vector...
 
       Total ADC(2)          Energy                Norm of
       energy [au]        decrease [au]        residual vector
 ============================================================================
     -583.598300831        -0.0001486             0.0000000
 ============================================================================
 
 Iteration   2
 
 Calculate double excitation amplitudes and Y^Q_ai vector...
 
       Total ADC(2)          Energy                Norm of
       energy [au]        decrease [au]        residual vector
 ============================================================================
     -583.598253969         0.0000469             0.0000000
 ============================================================================
 
 
 The ADC(2) iteration has converged in  2 steps.
 
 Final result in atomic units for root  1:
 
 Total reference energy:         -603.418242490203
 Total ADC(2) energy:            -583.598253969334
 ADC(2) excitation energy:         19.819988520869
 Spin multiplicity:                 1
 
 Dominant coefficients
 Printing threshold: 0.100000
 
    coeff.   occ.       virt.
   1.000000     1  -->    42
 ============================================================================
 
 
 Final result of the ADC(2) calculations for the excited states:
 Singlet states
 
 Excited   Excitation     Excitation     Excitation        Absorption      
  state    energy [au]    energy [eV]  energy [cm^-1]    wavelength [nm]  
 ============================================================================
    1     19.81998852     539.3294      4349984.67            2.30
 ============================================================================
 
 
                      Normal termination of mrcc.
 **********************************************************************
