# Supplementary material for: Scalable Correlated Local Approaches for Computing Valence and Core-Level Ionization Energies in Large Molecules
Source: J Chem Theory Comput. 2026 Jun 24;22(13):6584–98. doi: 10.1021/acs.jctc.6c00634 (PMC13374016; doi:10.1021/acs.jctc.6c00634)
Supplement: Supplementary file 2 [file ct6c00634_si_003.zip › SI/outputs/isoleucine_N_sos-adc2-X2C.out]

 **********************************************************************
                          MRCC program system
 **********************************************************************
 
                              Written by
     Mihaly Kallay, Peter R. Nagy, David Mester, Laszlo Gyevi-Nagy,
        Jozsef Csoka, P. Bernat Szabo, Zoltan Rolik, Gyula Samu,
      Bence Hegely, Bence Ladoczki, Klara Petrov, Jozsef Csontos,
     Adam Ganyecz, Istvan Ladjanszki, Lorant Szegedy, Mate Farkas,
          Pal D. Mezei, Reka A. Horvath, and Balazs D. Lorincz
 
        Department of Physical Chemistry and Materials Science
            Budapest University of Technology and Economics
                  Budapest P.O.Box 91, H-1521 Hungary
 
                              www.mrcc.hu
 
                            Version: 25.1.2

 Executing minp...

 Reading input from MINP...
 
 Input file:
 
basis=cc-pCVTZ-X2C
verbosity=3


cialg=direct
ip_ea=ip
calc=SOS-ADC(2)
dendec=off

mem=120GB

dfbasis_scf=cc-pCVTZ-X2C_autoaux
dfbasis_cor=cc-pCVTZ-X2C_autoaux
hamilton=SFX2C1e
core=2
cvs=1-1
nstate=2
unit=bohr
geom=xyz
22
L-isoleucine
C 4.747926 0.194462 -0.173240
C 2.321783 -1.341600 -0.231385
C -0.030742 0.455864 -0.251804
C -2.493454 -1.114670 -0.344768
C -4.912782 0.425396 0.145453
O 5.450498 1.522032 1.614525
O 6.150221 -0.034110 -2.358641
N 2.470486 -3.093296 1.898164
H 2.322174 -2.456362 -1.974190
C 0.125864 2.361065 -2.453114
H -2.375032 -2.622113 1.077187
H -2.626671 -2.049905 -2.200963
H -5.227972 1.866485 -1.308851
H -4.819125 1.386344 1.982231
H -6.576569 -0.811080 0.164858
H 7.722088 0.950477 -2.242907
H 1.571816 -4.766816 1.752860
H 2.546455 2.332408 3.649778
H 0.012938 1.507162 1.545665
H -1.521451 3.613222 -2.472024
H 0.199646 1.375563 -4.279046
H 1.804701 3.566438 -2.312276
 
 
 Checking keyword combinations...
 
 Keywords:
 
 active=none
 agrid=ld0006-ld0590
 agrid_pssp=ld0006-ld0194
 agrid_pssp_sm=ld0006-ld0074
 ao_trunc=off
 ao_trunc_tol=1e-4
 basis=cc-pcvtz-x2c
 basis_sm=none
 basopt=off
 bfbasis=none
 bfgsmem=10
 bfgstol=1.0d-3
 bfgscimem=5
 boysalg=jacobi
 bpcompo=0.95
 bpcompv=0.98
 bpdfo=0.95
 bpocc=0.95
 bppdo=0.95
 bppdv=0.98
 bpedo=0.95
 bpedv=0.98
 bp_subsyso=0.95
 bp_subsysv=0.95
 cabscorr=off
 cabsdom=bplarge
 cabsdual=off
 calc=adc(2)
 ccmaxit=50
 ccprog=cis
 ccsdalg=disk
 ccsdmkl=seq
 ccsdrest=off
 ccsdthreads=2
 cctol=6
 charge=0
 cialg=direct
 ciguess=off
 cmpgrp=auto
 comprest=off
 coord_sys=ric
 core=2
 corembed=off
 csapprox=off
 cvs=1-1
 dboc=off
 deltaf12=off
 delocsomofact=
 dendec=off
 dens=0
 denscorr=0
 dfalg=lineq
 dfbasis_cab=none
 dfbasis_cor=cc-pcvtz-x2c_autoaux
 dfbasis_scf=cc-pcvtz-x2c_autoaux
 dfbasis_scf_sm=auto
 dfintran=drpa
 df_trunc=off
 df_trunc_corr=off
 df_trunc_corr_tol=5e-4
 df_trunc_tol=5e-4
 dft=off
 dhexc=adc(2)
 diag=david
 docc=
 domrad=10.d0
 drpaalg=fit
 dual=off
 dual_df=off
 dyson=off
 ecp=auto
 edisp=off
 edisp_embed=off
 embed=off
 epairestfact=off
 epairscale=1.d0
 etemp=300
 epert=none
 eps=
 espcharge=off
 excrad=0.d0
 excrad_f12=0.d0
 excrad_fin=0.000000000D+00
 fastdbbsc=v2
 fitting=coulomb
 fmm=off
 fmmord=8
 fnonorb=
 freq=off
 gamma=1.d0
 gauss=spher
 geom=xyz
 gopt=off
 ghost=none
 gtol=7
 grdens=off
 grid=auto
 grid_sm=auto
 gridbatch_cos=2000
 grtol=10
 guido_ct=off
 hamilton=sfx2c1e
 hl_scfalg=auto
 iface=none
 incore=off
 intalg=auto
 ip_ea=ip
 itol=10
 laptol=1.d-2
 lccoporder=trffirst
 lcorthr=normal
 lccrest=off
 ldfgrad_tol=8
 lmp2dens=on
 lnoepso=0.d0
 lnoepsv=0.0d0
 localcc=off
 localcorrsymm=off
 locintrf=disk
 mact=
 maxact=off
 maxdim=200
 maxex=0
 maxmicroit=100
 mcscfiguess=hf
 mem=120gb
 mmprog=
 molden=on
 mp2ongrid=off
 mpitasks=1
 mulmet=0
 mult=
 nab=off
 nacto=0
 nactv=0
 naf_amp=3.16d-3
 naf_cor=0.d0
 naf_f12=off
 naf_scf=off
 nafalg=albe
 nafdens=off
 naftyp=
 nchol=auto
 ndeps=1e-3
 nevpt=
 nstate=2
 nsing=0
 nto=off
 ntrip=0
 num_grad=off
 occ=
 occri=off
 oniom=off
 oniom_eechg=off
 oniom_pcm=off
 oniom_qcorr=off
 optalg=
 optmaxit=50
 optetol=1e-6
 optex=1
 optgtol=1e-4
 optstol=1e-3
 orblocc=off
 orbloce=off
 orbloco=off
 orblocv=off
 orblocguess=cholesky
 osveps=1e-3
 ovirt=off
 ovltol=1e-7
 ovosnorb=80.0
 pao_subsys_tol=1e-3
 pao_tol=1e-3
 pcm=off
 popul=off
 pressure=100000
 pssp=off
 ptfreq=0.0
 ptthreads=2
 qmreg=
 qmmm=off
 qro=off
 qscf=off
 redcost_exc=off
 redcost_tddft=off
 refdet=none
 rest=0
 rgrid=log3
 rism=off
 rohfcore=semicanonical
 rohftype=semicanonical
 scfalg=auto
 scf_conv=auto
 scfdamp=0.0d0
 scfdamp_mode=off
 scfdamp_end=50
 scfdamp_dampstep=0.d0
 scfdamp_dtol=0.0d0
 scfdamp_maxfact=0.0d0
 scfdamp_minfact=0.0d0
 scfdiis=on
 scfdiis_dtol=0.0d0
 scfdiis_end=50
 scfdiis_start=2
 scfdiis_step=1
 scfdiis_watch=off
 scfdiis_wrange=10
 scfdiis_wlimit=5
 scfdiis_delmax=2
 scfdtol=7
 scfext=10
 scfguessdens=
 scfiguess=sad
 scfloc=off
 scflshift=0.20
 scflshift_end=8
 scflshift_dtol=0.0
 scflshift_gaptol=0.20
 scfmaxit=50
 scftype=
 scftype_low=
 scftype_high=
 scftol=6
 scspe=1.d0
 scsph=1.d0
 scsps=1.3d0
 scsps_t=1.3d0
 scspt=0.0d0
 scspt_t=0.0d0
 scspv=1.d0
 spairtol=1e-4
 sqmprog=
 subminp=top
 subsys_bopu=on
 symm=
 talg=occ
 temp=298.15
 test=off
 tfunc=off
 theodore=off
 tlmo=0.999
 tpao=0.94
 tprint=off
 uncontract=off
 unit=bohr
 usedisk=2
 verbosity=3
 wpairtol=0.100000000E-05

 Executing scf...

 @scfsetup: integrals calculated directly
            mrcc/integ direct run
 @scfsetup: calculating on full matrices
            not using symmetry adapted basis
 @scfsetup: diis switched on
 @scfsetup: number of steps to extrapolate from  10
 @scfsetup: tolerance in energy deviation    0.100000E-05
            tolerance in density deviation    0.100000E-06
 @scfsetup: maximum number of iterations:  50
 @scfsetup: restricted closed shell hf calc
 @scfsetup: starting scf from diagonal ao guess
 @scfsetup: occupation set:
            from initial orbitals
 @scfsetup: Parameter-set for SCF acceleration: normal
 @scfsetup: diis runs from iteration:   2
 @scfsetup: diis runs to iteration:  50
 @scfsetup: diis runs in every iteration
 @scfsetup: diiswatch is disabled                   
 @scfsetup: diis dtol criteria to switch on:      0.0000E+00
           (or the iteration number below is reached)
 @scfsetup: static damping scheme
            iteration step criteria to turn damping off: 3
 @scfsetup: dynamic level shifting
            tolarance in HOMO-LUMO gap:  0.200
            tolarance in density deviation:     0.0000E+00
            iteration step criteria to turn level shifting off: 8
 Allocation of 120.0 Gbytes of memory...
 ======================================================================
 ITERATION STEP   1
 

 SCF control                  : initial
 Damping factor/level shift   : 0.000/0.200
 DIIS [start/end/frequency]   :   2 / 50 /  1

 Calculation of two-electron integrals...
   1% done.
  14% done.
  33% done.
  54% done.
  75% done.
  87% done.
 100% done.
 Gradient norm:      1.1350E+01
 RMS of [F,P]:                                         0.01767994884866
 RMS of difference density:                            0.01340517396101
 Gap [au]:  0.18220238
 ALPHA OCC:  36
 BETA  OCC:  36
 
 ***HARTREE-FOCK ENERGY IN STEP   1 IS       -432.5706898097787416 [AU]
 ======================================================================
 ITERATION STEP   2
 

 SCF control                  : diis
 Damping factor/level shift   : 0.000/0.200
 DIIS [start/end/frequency]   :   2 / 50 /  1

 Constructing Fock-matrix...
 
 First step of Coulomb + first step of exchange...
 Exchange contribution is evaluated for MOs 1 to 36.
   1% done.
  12% done.
  24% done.
  35% done.
  48% done.
  59% done.
  71% done.
  82% done.
  93% done.
 100% done.
 
 Fitting and assembly step of exchange...
 
 Second step of Coulomb...
   1% done.
  12% done.
  24% done.
  35% done.
  48% done.
  59% done.
  71% done.
  82% done.
  93% done.
 100% done.
 
 Gradient norm:      1.1350E+01
 DIIS is running in this iteration step.
 RMS of [F,P]:                                         0.00375501819784
 RMS of difference density:                            0.00610631740995
 Gap [au]:  0.05877623
 ALPHA OCC:  36
 BETA  OCC:  36
 
 ***HARTREE-FOCK ENERGY IN STEP   2 IS       -438.5448618864868422 [AU]
 
 Step comparison  Energy Drift [au]  DIIS error drift  Gradient drift
        1            5.9742E+00         1.3925E-02       0.0000E+00
        2            4.3854E+02         1.0000E-07       0.0000E+00
 ======================================================================
 ITERATION STEP   3
 

 SCF control                  : diis
 Damping factor/level shift   : 0.000/0.200
 DIIS [start/end/frequency]   :   2 / 50 /  1

 Constructing Fock-matrix...
 
 First step of Coulomb + first step of exchange...
 Exchange contribution is evaluated for MOs 1 to 36.
   1% done.
  12% done.
  24% done.
  35% done.
  48% done.
  59% done.
  71% done.
  82% done.
  93% done.
 100% done.
 
 Fitting and assembly step of exchange...
 
 Second step of Coulomb...
   1% done.
  12% done.
  24% done.
  35% done.
  48% done.
  59% done.
  71% done.
  82% done.
  93% done.
 100% done.
 
 Gradient norm:      1.1350E+01
 DIIS is running in this iteration step.
 RMS of [F,P]:                                         0.00205298821297
 RMS of difference density:                            0.00191838634061
 Gap [au]:  0.16438141
 ALPHA OCC:  36
 BETA  OCC:  36
 
 ***HARTREE-FOCK ENERGY IN STEP   3 IS       -438.8593783970254663 [AU]
 
 Step comparison  Energy Drift [au]  DIIS error drift  Gradient drift
        2            3.1452E-01         1.7020E-03       0.0000E+00
 ======================================================================
 ITERATION STEP   4
 

 SCF control                  : diis
 Damping factor/level shift   : 0.000/0.200
 DIIS [start/end/frequency]   :   2 / 50 /  1

 Constructing Fock-matrix...
 
 First step of Coulomb + first step of exchange...
 Exchange contribution is evaluated for MOs 1 to 36.
   1% done.
  12% done.
  24% done.
  35% done.
  48% done.
  59% done.
  71% done.
  82% done.
  93% done.
 100% done.
 
 Fitting and assembly step of exchange...
 
 Second step of Coulomb...
   1% done.
  12% done.
  24% done.
  35% done.
  48% done.
  59% done.
  71% done.
  82% done.
  93% done.
 100% done.
 
 Gradient norm:      1.1350E+01
 DIIS is running in this iteration step.
 RMS of [F,P]:                                         0.00030273564522
 RMS of difference density:                            0.00050845636347
 Gap [au]:  0.18282255
 ALPHA OCC:  36
 BETA  OCC:  36
 
 ***HARTREE-FOCK ENERGY IN STEP   4 IS       -439.0053857311563661 [AU]
 
 Step comparison  Energy Drift [au]  DIIS error drift  Gradient drift
        3            1.4601E-01         1.7503E-03       0.0000E+00
 ======================================================================
 ITERATION STEP   5
 

 SCF control                  : diis
 Damping factor/level shift   : 0.000/0.200
 DIIS [start/end/frequency]   :   2 / 50 /  1

 Constructing Fock-matrix...
 
 First step of Coulomb + first step of exchange...
 Exchange contribution is evaluated for MOs 1 to 36.
   1% done.
  12% done.
  24% done.
  35% done.
  48% done.
  59% done.
  71% done.
  82% done.
  93% done.
 100% done.
 
 Fitting and assembly step of exchange...
 
 Second step of Coulomb...
   1% done.
  12% done.
  24% done.
  35% done.
  48% done.
  59% done.
  71% done.
  82% done.
  93% done.
 100% done.
 
 Gradient norm:      1.1350E+01
 DIIS is running in this iteration step.
 RMS of [F,P]:                                         0.00013134748583
 RMS of difference density:                            0.00024664237225
 Gap [au]:  0.18620558
 ALPHA OCC:  36
 BETA  OCC:  36
 
 ***HARTREE-FOCK ENERGY IN STEP   5 IS       -439.0123930070451479 [AU]
 
 Step comparison  Energy Drift [au]  DIIS error drift  Gradient drift
        4            7.0073E-03         1.7139E-04       0.0000E+00
 ======================================================================
 ITERATION STEP   6
 

 SCF control                  : diis
 Damping factor/level shift   : 0.000/0.200
 DIIS [start/end/frequency]   :   2 / 50 /  1

 Constructing Fock-matrix...
 
 First step of Coulomb + first step of exchange...
 Exchange contribution is evaluated for MOs 1 to 36.
   1% done.
  12% done.
  24% done.
  35% done.
  48% done.
  59% done.
  71% done.
  82% done.
  93% done.
 100% done.
 
 Fitting and assembly step of exchange...
 
 Second step of Coulomb...
   1% done.
  12% done.
  24% done.
  35% done.
  48% done.
  59% done.
  71% done.
  82% done.
  93% done.
 100% done.
 
 Gradient norm:      1.1350E+01
 DIIS is running in this iteration step.
 RMS of [F,P]:                                         0.00006437519451
 RMS of difference density:                            0.00017787994590
 Gap [au]:  0.18456454
 ALPHA OCC:  36
 BETA  OCC:  36
 
 ***HARTREE-FOCK ENERGY IN STEP   6 IS       -439.0142513166126719 [AU]
 
 Step comparison  Energy Drift [au]  DIIS error drift  Gradient drift
        5            1.8583E-03         6.6972E-05       0.0000E+00
 ======================================================================
 ITERATION STEP   7
 

 SCF control                  : diis
 Damping factor/level shift   : 0.000/0.200
 DIIS [start/end/frequency]   :   2 / 50 /  1

 Constructing Fock-matrix...
 
 First step of Coulomb + first step of exchange...
 Exchange contribution is evaluated for MOs 1 to 36.
   1% done.
  12% done.
  24% done.
  35% done.
  48% done.
  59% done.
  71% done.
  82% done.
  93% done.
 100% done.
 
 Fitting and assembly step of exchange...
 
 Second step of Coulomb...
   1% done.
  12% done.
  24% done.
  35% done.
  48% done.
  59% done.
  71% done.
  82% done.
  93% done.
 100% done.
 
 Gradient norm:      1.1350E+01
 DIIS is running in this iteration step.
 RMS of [F,P]:                                         0.00004938926937
 RMS of difference density:                            0.00013416892402
 Gap [au]:  0.18593910
 ALPHA OCC:  36
 BETA  OCC:  36
 
 ***HARTREE-FOCK ENERGY IN STEP   7 IS       -439.0151809891431185 [AU]
 
 Step comparison  Energy Drift [au]  DIIS error drift  Gradient drift
        6            9.2967E-04         1.4986E-05       0.0000E+00
 ======================================================================
 ITERATION STEP   8
 

 SCF control                  : diis
 Damping factor/level shift   : 0.000/0.200
 DIIS [start/end/frequency]   :   2 / 50 /  1

 Constructing Fock-matrix...
 
 First step of Coulomb + first step of exchange...
 Exchange contribution is evaluated for MOs 1 to 36.
   1% done.
  12% done.
  24% done.
  35% done.
  48% done.
  59% done.
  71% done.
  82% done.
  93% done.
 100% done.
 
 Fitting and assembly step of exchange...
 
 Second step of Coulomb...
   1% done.
  12% done.
  24% done.
  35% done.
  48% done.
  59% done.
  71% done.
  82% done.
  93% done.
 100% done.
 
 Gradient norm:      1.1350E+01
 DIIS is running in this iteration step.
 RMS of [F,P]:                                         0.00004204898549
 RMS of difference density:                            0.00016451178236
 Gap [au]:  0.18777902
 ALPHA OCC:  36
 BETA  OCC:  36
 
 ***HARTREE-FOCK ENERGY IN STEP   8 IS       -439.0158051146372600 [AU]
 
 Step comparison  Energy Drift [au]  DIIS error drift  Gradient drift
        7            6.2413E-04         7.3403E-06       0.0000E+00
 ======================================================================
 ITERATION STEP   9
 

 SCF control                  : diis
 Damping factor/level shift   : 0.000/0.000
 DIIS [start/end/frequency]   :   2 / 50 /  1

 Constructing Fock-matrix...
 
 First step of Coulomb + first step of exchange...
 Exchange contribution is evaluated for MOs 1 to 36.
   1% done.
  12% done.
  24% done.
  35% done.
  48% done.
  59% done.
  71% done.
  82% done.
  93% done.
 100% done.
 
 Fitting and assembly step of exchange...
 
 Second step of Coulomb...
   1% done.
  12% done.
  24% done.
  35% done.
  48% done.
  59% done.
  71% done.
  82% done.
  93% done.
 100% done.
 
 Gradient norm:      1.1350E+01
 DIIS is running in this iteration step.
 RMS of [F,P]:                                         0.00003208127448
 RMS of difference density:                            0.00031037445919
 Gap [au]:  0.18881835
 ALPHA OCC:  36
 BETA  OCC:  36
 
 ***HARTREE-FOCK ENERGY IN STEP   9 IS       -439.0164936125277109 [AU]
 
 Step comparison  Energy Drift [au]  DIIS error drift  Gradient drift
        8            6.8850E-04         9.9677E-06       0.0000E+00
 ======================================================================
 ITERATION STEP  10
 

 SCF control                  : diis
 Damping factor/level shift   : 0.000/0.000
 DIIS [start/end/frequency]   :   2 / 50 /  1

 Constructing Fock-matrix...
 
 First step of Coulomb + first step of exchange...
 Exchange contribution is evaluated for MOs 1 to 36.
   1% done.
  12% done.
  24% done.
  35% done.
  48% done.
  59% done.
  71% done.
  82% done.
  93% done.
 100% done.
 
 Fitting and assembly step of exchange...
 
 Second step of Coulomb...
   1% done.
  12% done.
  24% done.
  35% done.
  48% done.
  59% done.
  71% done.
  82% done.
  93% done.
 100% done.
 
 Gradient norm:      1.1350E+01
 DIIS is running in this iteration step.
 RMS of [F,P]:                                         0.00005023305756
 RMS of difference density:                            0.00022880210337
 Gap [au]:  0.19155567
 ALPHA OCC:  36
 BETA  OCC:  36
 
 ***HARTREE-FOCK ENERGY IN STEP  10 IS       -439.0174347159277204 [AU]
 
 Step comparison  Energy Drift [au]  DIIS error drift  Gradient drift
        9            9.4110E-04        -1.8152E-05       0.0000E+00
 Warning! The DIIS error goes uphill (with respect to previous step).
 Warning! The DIIS error goes uphill (with respect to step   9 ).
 ======================================================================
 ITERATION STEP  11
 

 SCF control                  : diis
 Damping factor/level shift   : 0.000/0.000
 DIIS [start/end/frequency]   :   2 / 50 /  1

 Constructing Fock-matrix...
 
 First step of Coulomb + first step of exchange...
 Exchange contribution is evaluated for MOs 1 to 36.
   1% done.
  12% done.
  24% done.
  35% done.
  48% done.
  59% done.
  71% done.
  82% done.
  93% done.
 100% done.
 
 Fitting and assembly step of exchange...
 
 Second step of Coulomb...
   1% done.
  12% done.
  24% done.
  35% done.
  48% done.
  59% done.
  71% done.
  82% done.
  93% done.
 100% done.
 
 Gradient norm:      1.1350E+01
 DIIS is running in this iteration step.
 RMS of [F,P]:                                         0.00002472560951
 RMS of difference density:                            0.00015282942046
 Gap [au]:  0.19009765
 ALPHA OCC:  36
 BETA  OCC:  36
 
 ***HARTREE-FOCK ENERGY IN STEP  11 IS       -439.0179596823561496 [AU]
 
 Step comparison  Energy Drift [au]  DIIS error drift  Gradient drift
       10            5.2497E-04         2.5507E-05       0.0000E+00
       11            1.4661E-03         7.3557E-06       0.0000E+00
 ======================================================================
 ITERATION STEP  12
 

 SCF control                  : diis
 Damping factor/level shift   : 0.000/0.000
 DIIS [start/end/frequency]   :   2 / 50 /  1

 Constructing Fock-matrix...
 
 First step of Coulomb + first step of exchange...
 Exchange contribution is evaluated for MOs 1 to 36.
   1% done.
  12% done.
  24% done.
  35% done.
  48% done.
  59% done.
  71% done.
  82% done.
  93% done.
 100% done.
 
 Fitting and assembly step of exchange...
 
 Second step of Coulomb...
   1% done.
  12% done.
  24% done.
  35% done.
  48% done.
  59% done.
  71% done.
  82% done.
  93% done.
 100% done.
 
 Gradient norm:      1.1350E+01
 DIIS is running in this iteration step.
 RMS of [F,P]:                                         0.00001020167887
 RMS of difference density:                            0.00011114849724
 Gap [au]:  0.19011005
 ALPHA OCC:  36
 BETA  OCC:  36
 
 ***HARTREE-FOCK ENERGY IN STEP  12 IS       -439.0181744211076875 [AU]
 
 Step comparison  Energy Drift [au]  DIIS error drift  Gradient drift
       11            2.1474E-04         1.4524E-05       0.0000E+00
 ======================================================================
 ITERATION STEP  13
 

 SCF control                  : diis
 Damping factor/level shift   : 0.000/0.000
 DIIS [start/end/frequency]   :   2 / 50 /  1

 Constructing Fock-matrix...
 
 First step of Coulomb + first step of exchange...
 Exchange contribution is evaluated for MOs 1 to 36.
   1% done.
  12% done.
  24% done.
  35% done.
  48% done.
  59% done.
  71% done.
  82% done.
  93% done.
 100% done.
 
 Fitting and assembly step of exchange...
 
 Second step of Coulomb...
   1% done.
  12% done.
  24% done.
  35% done.
  48% done.
  59% done.
  71% done.
  82% done.
  93% done.
 100% done.
 
 Gradient norm:      1.1350E+01
 DIIS is running in this iteration step.
 RMS of [F,P]:                                         0.00000565092401
 RMS of difference density:                            0.00004742865001
 Gap [au]:  0.18978007
 ALPHA OCC:  36
 BETA  OCC:  36
 
 ***HARTREE-FOCK ENERGY IN STEP  13 IS       -439.0182530370511813 [AU]
 
 Step comparison  Energy Drift [au]  DIIS error drift  Gradient drift
       12            7.8616E-05         4.5508E-06       0.0000E+00
 ======================================================================
 ITERATION STEP  14
 

 SCF control                  : diis
 Damping factor/level shift   : 0.000/0.000
 DIIS [start/end/frequency]   :   2 / 50 /  1

 Constructing Fock-matrix...
 
 First step of Coulomb + first step of exchange...
 Exchange contribution is evaluated for MOs 1 to 36.
   1% done.
  12% done.
  24% done.
  35% done.
  48% done.
  59% done.
  71% done.
  82% done.
  93% done.
 100% done.
 
 Fitting and assembly step of exchange...
 
 Second step of Coulomb...
   1% done.
  12% done.
  24% done.
  35% done.
  48% done.
  59% done.
  71% done.
  82% done.
  93% done.
 100% done.
 
 Gradient norm:      1.1350E+01
 DIIS is running in this iteration step.
 RMS of [F,P]:                                         0.00000322177611
 RMS of difference density:                            0.00002459442017
 Gap [au]:  0.18962933
 ALPHA OCC:  36
 BETA  OCC:  36
 
 ***HARTREE-FOCK ENERGY IN STEP  14 IS       -439.0182719850886315 [AU]
 
 Step comparison  Energy Drift [au]  DIIS error drift  Gradient drift
       13            1.8948E-05         2.4291E-06       0.0000E+00
 ======================================================================
 ITERATION STEP  15
 

 SCF control                  : diis
 Damping factor/level shift   : 0.000/0.000
 DIIS [start/end/frequency]   :   2 / 50 /  1

 Constructing Fock-matrix...
 
 First step of Coulomb + first step of exchange...
 Exchange contribution is evaluated for MOs 1 to 36.
   1% done.
  12% done.
  24% done.
  35% done.
  48% done.
  59% done.
  71% done.
  82% done.
  93% done.
 100% done.
 
 Fitting and assembly step of exchange...
 
 Second step of Coulomb...
   1% done.
  12% done.
  24% done.
  35% done.
  48% done.
  59% done.
  71% done.
  82% done.
  93% done.
 100% done.
 
 Gradient norm:      1.1350E+01
 DIIS is running in this iteration step.
 RMS of [F,P]:                                         0.00000146809116
 RMS of difference density:                            0.00001386315192
 Gap [au]:  0.18954796
 ALPHA OCC:  36
 BETA  OCC:  36
 
 ***HARTREE-FOCK ENERGY IN STEP  15 IS       -439.0182771458137267 [AU]
 
 Step comparison  Energy Drift [au]  DIIS error drift  Gradient drift
       14            5.1607E-06         1.7537E-06       0.0000E+00
 ======================================================================
 ITERATION STEP  16
 

 SCF control                  : diis
 Damping factor/level shift   : 0.000/0.000
 DIIS [start/end/frequency]   :   2 / 50 /  1

 Constructing Fock-matrix...
 
 First step of Coulomb + first step of exchange...
 Exchange contribution is evaluated for MOs 1 to 36.
   1% done.
  12% done.
  24% done.
  35% done.
  48% done.
  59% done.
  71% done.
  82% done.
  93% done.
 100% done.
 
 Fitting and assembly step of exchange...
 
 Second step of Coulomb...
   1% done.
  12% done.
  24% done.
  35% done.
  48% done.
  59% done.
  71% done.
  82% done.
  93% done.
 100% done.
 
 Gradient norm:      1.1350E+01
 DIIS is running in this iteration step.
 RMS of [F,P]:                                         0.00000055231684
 RMS of difference density:                            0.00000332955373
 Gap [au]:  0.18951581
 ALPHA OCC:  36
 BETA  OCC:  36
 
 ***HARTREE-FOCK ENERGY IN STEP  16 IS       -439.0182782398371728 [AU]
 
 Step comparison  Energy Drift [au]  DIIS error drift  Gradient drift
       15            1.0940E-06         9.1577E-07       0.0000E+00
 ======================================================================
 ITERATION STEP  17
 

 SCF control                  : diis
 Damping factor/level shift   : 0.000/0.000
 DIIS [start/end/frequency]   :   2 / 50 /  1

 Constructing Fock-matrix...
 
 First step of Coulomb + first step of exchange...
 Exchange contribution is evaluated for MOs 1 to 36.
   1% done.
  12% done.
  24% done.
  35% done.
  48% done.
  59% done.
  71% done.
  82% done.
  93% done.
 100% done.
 
 Fitting and assembly step of exchange...
 
 Second step of Coulomb...
   1% done.
  12% done.
  24% done.
  35% done.
  48% done.
  59% done.
  71% done.
  82% done.
  93% done.
 100% done.
 
 Gradient norm:      1.1350E+01
 DIIS is running in this iteration step.
 RMS of [F,P]:                                         0.00000021768775
 RMS of difference density:                            0.00000093346625
 Gap [au]:  0.18950929
 ALPHA OCC:  36
 BETA  OCC:  36
 
 ***HARTREE-FOCK ENERGY IN STEP  17 IS       -439.0182783217546785 [AU]
 
 Step comparison  Energy Drift [au]  DIIS error drift  Gradient drift
       16            8.1918E-08         3.3463E-07       0.0000E+00
 ======================================================================
 ITERATION STEP  18
 

 SCF control                  : diis
 Damping factor/level shift   : 0.000/0.000
 DIIS [start/end/frequency]   :   2 / 50 /  1

 Constructing Fock-matrix...
 
 First step of Coulomb + first step of exchange...
 Exchange contribution is evaluated for MOs 1 to 36.
   1% done.
  12% done.
  24% done.
  35% done.
  48% done.
  59% done.
  71% done.
  82% done.
  93% done.
 100% done.
 
 Fitting and assembly step of exchange...
 
 Second step of Coulomb...
   1% done.
  12% done.
  24% done.
  35% done.
  48% done.
  59% done.
  71% done.
  82% done.
  93% done.
 100% done.
 
 Gradient norm:      1.1350E+01
 DIIS is running in this iteration step.
 RMS of [F,P]:                                         0.00000009179704
 RMS of difference density:                            0.00000036878531
 Gap [au]:  0.18950668
 ALPHA OCC:  36
 BETA  OCC:  36
 
 ***HARTREE-FOCK ENERGY IN STEP  18 IS       -439.0182783297498190 [AU]
 
 Step comparison  Energy Drift [au]  DIIS error drift  Gradient drift
       17            7.9951E-09         1.2589E-07       0.0000E+00
 ======================================================================
 ITERATION STEP  19
 

 SCF control                  : diis
 Damping factor/level shift   : 0.000/0.000
 DIIS [start/end/frequency]   :   2 / 50 /  1

 Constructing Fock-matrix...
 
 First step of Coulomb + first step of exchange...
 Exchange contribution is evaluated for MOs 1 to 36.
   1% done.
  12% done.
  24% done.
  35% done.
  48% done.
  59% done.
  71% done.
  82% done.
  93% done.
 100% done.
 
 Fitting and assembly step of exchange...
 
 Second step of Coulomb...
   1% done.
  12% done.
  24% done.
  35% done.
  48% done.
  59% done.
  71% done.
  82% done.
  93% done.
 100% done.
 
 Gradient norm:      1.1350E+01
 DIIS is running in this iteration step.
 RMS of [F,P]:                                         0.00000003434266
 RMS of difference density:                            0.00000014221505
 Gap [au]:  0.18951038
 ALPHA OCC:  36
 BETA  OCC:  36
 
 ***HARTREE-FOCK ENERGY IN STEP  19 IS       -439.0182783312798165 [AU]
 
 Step comparison  Energy Drift [au]  DIIS error drift  Gradient drift
       18            1.5300E-09         5.7454E-08       0.0000E+00
 ======================================================================
 ITERATION STEP  20
 

 SCF control                  : diis
 Damping factor/level shift   : 0.000/0.000
 DIIS [start/end/frequency]   :   2 / 50 /  1

 Constructing Fock-matrix...
 
 First step of Coulomb + first step of exchange...
 Exchange contribution is evaluated for MOs 1 to 36.
   1% done.
  12% done.
  24% done.
  35% done.
  48% done.
  59% done.
  71% done.
  82% done.
  93% done.
 100% done.
 
 Fitting and assembly step of exchange...
 
 Second step of Coulomb...
   1% done.
  12% done.
  24% done.
  35% done.
  48% done.
  59% done.
  71% done.
  82% done.
  93% done.
 100% done.
 
 Gradient norm:      1.1350E+01
 DIIS is running in this iteration step.
 RMS of [F,P]:                                         0.00000001698645
 RMS of difference density:                            0.00000006233070
 Gap [au]:  0.18950923
 ALPHA OCC:  36
 BETA  OCC:  36
 
 ***HARTREE-FOCK ENERGY IN STEP  20 IS       -439.0182783314555763 [AU]
 
 Step comparison  Energy Drift [au]  DIIS error drift  Gradient drift
       19            1.7576E-10         1.7356E-08       0.0000E+00
 ======================================================================
 
 SUCCESS...
 THE SCF ITERATION HAS CONVERGED!
 
                   A   
 FINAL ALPHA OCC:  36
 FINAL BETA  OCC:  36
 
 ***FINAL HARTREE-FOCK ENERGY:       -439.0182783314555763 [AU]
 
 Orbital energies [au]:
      Irrep         Alpha          Beta
    1   A        -20.642771     -20.642771
    2   A        -20.597049     -20.597049
    3   A        -15.539816     -15.539816
    4   A        -11.415466     -11.415466
    5   A        -11.284381     -11.284381
    6   A        -11.256764     -11.256764
    7   A        -11.233983     -11.233983
    8   A        -11.232434     -11.232434
    9   A        -11.225507     -11.225507
   10   A         -1.464806      -1.464806
   11   A         -1.371673      -1.371673
   12   A         -1.152987      -1.152987
   13   A         -1.071451      -1.071451
   14   A         -0.996477      -0.996477
   15   A         -0.936471      -0.936471
   16   A         -0.887829      -0.887829
   17   A         -0.816281      -0.816281
   18   A         -0.765883      -0.765883
   19   A         -0.725787      -0.725787
   20   A         -0.692423      -0.692423
   21   A         -0.654777      -0.654777
   22   A         -0.636772      -0.636772
   23   A         -0.609830      -0.609830
   24   A         -0.599677      -0.599677
   25   A         -0.585513      -0.585513
   26   A         -0.574322      -0.574322
   27   A         -0.543803      -0.543803
   28   A         -0.542672      -0.542672
   29   A         -0.514921      -0.514921
   30   A         -0.505616      -0.505616
   31   A         -0.492165      -0.492165
   32   A         -0.476248      -0.476248
   33   A         -0.472078      -0.472078
   34   A         -0.463615      -0.463615
   35   A         -0.392214      -0.392214
   36   A         -0.256788      -0.256788
 
   37   A         -0.067279      -0.067279
   38   A          0.133562       0.133562
   39   A          0.141668       0.141668
   40   A          0.149911       0.149911
   41   A          0.161199       0.161199
   42   A          0.173650       0.173650
   43   A          0.194304       0.194304
   44   A          0.206346       0.206346
   45   A          0.211206       0.211206
   46   A          0.224562       0.224562
   47   A          0.237788       0.237788
   48   A          0.240553       0.240553
   49   A          0.260703       0.260703
   50   A          0.277364       0.277364
   51   A          0.315239       0.315239
   52   A          0.318843       0.318843
   53   A          0.334782       0.334782
   54   A          0.336205       0.336205
   55   A          0.359324       0.359324
   56   A          0.362098       0.362098
   57   A          0.380917       0.380917
   58   A          0.390094       0.390094
   59   A          0.404282       0.404282
   60   A          0.410462       0.410462
   61   A          0.434256       0.434256
   62   A          0.441635       0.441635
   63   A          0.452465       0.452465
   64   A          0.476599       0.476599
   65   A          0.494503       0.494503
   66   A          0.505833       0.505833
   67   A          0.516318       0.516318
   68   A          0.531438       0.531438
   69   A          0.549029       0.549029
   70   A          0.562658       0.562658
   71   A          0.577222       0.577222
   72   A          0.587688       0.587688
   73   A          0.595510       0.595510
   74   A          0.598618       0.598618
   75   A          0.607326       0.607326
   76   A          0.616330       0.616330
   77   A          0.627402       0.627402
   78   A          0.629082       0.629082
   79   A          0.636147       0.636147
   80   A          0.640813       0.640813
   81   A          0.649539       0.649539
   82   A          0.656870       0.656870
   83   A          0.659734       0.659734
   84   A          0.667754       0.667754
   85   A          0.678604       0.678604
   86   A          0.696086       0.696086
   87   A          0.700875       0.700875
   88   A          0.706456       0.706456
   89   A          0.709022       0.709022
   90   A          0.741850       0.741850
   91   A          0.748838       0.748838
   92   A          0.766099       0.766099
   93   A          0.773274       0.773274
   94   A          0.775978       0.775978
   95   A          0.799612       0.799612
   96   A          0.801703       0.801703
   97   A          0.806514       0.806514
   98   A          0.816162       0.816162
   99   A          0.838435       0.838435
  100   A          0.857622       0.857622
  101   A          0.866245       0.866245
  102   A          0.886813       0.886813
  103   A          0.911659       0.911659
  104   A          0.931264       0.931264
  105   A          0.943424       0.943424
  106   A          0.952451       0.952451
  107   A          0.977468       0.977468
  108   A          0.997738       0.997738
  109   A          1.007887       1.007887
  110   A          1.024315       1.024315
  111   A          1.033737       1.033737
  112   A          1.043853       1.043853
  113   A          1.054499       1.054499
  114   A          1.070853       1.070853
  115   A          1.074810       1.074810
  116   A          1.113980       1.113980
  117   A          1.126340       1.126340
  118   A          1.138077       1.138077
  119   A          1.154769       1.154769
  120   A          1.162806       1.162806
  121   A          1.172119       1.172119
  122   A          1.179431       1.179431
  123   A          1.191728       1.191728
  124   A          1.203241       1.203241
  125   A          1.211335       1.211335
  126   A          1.227543       1.227543
  127   A          1.256248       1.256248
  128   A          1.266234       1.266234
  129   A          1.276292       1.276292
  130   A          1.290150       1.290150
  131   A          1.299911       1.299911
  132   A          1.304790       1.304790
  133   A          1.306538       1.306538
  134   A          1.344620       1.344620
  135   A          1.356228       1.356228
  136   A          1.359160       1.359160
  137   A          1.363185       1.363185
  138   A          1.390249       1.390249
  139   A          1.415377       1.415377
  140   A          1.428735       1.428735
  141   A          1.432665       1.432665
  142   A          1.439577       1.439577
  143   A          1.452620       1.452620
  144   A          1.457862       1.457862
  145   A          1.470854       1.470854
  146   A          1.486610       1.486610
  147   A          1.491830       1.491830
  148   A          1.501877       1.501877
  149   A          1.503905       1.503905
  150   A          1.524922       1.524922
  151   A          1.532181       1.532181
  152   A          1.541080       1.541080
  153   A          1.552971       1.552971
  154   A          1.560976       1.560976
  155   A          1.574676       1.574676
  156   A          1.584698       1.584698
  157   A          1.598700       1.598700
  158   A          1.603740       1.603740
  159   A          1.614987       1.614987
  160   A          1.622107       1.622107
  161   A          1.633898       1.633898
  162   A          1.650923       1.650923
  163   A          1.658125       1.658125
  164   A          1.672030       1.672030
  165   A          1.694798       1.694798
  166   A          1.712148       1.712148
  167   A          1.735147       1.735147
  168   A          1.741982       1.741982
  169   A          1.756691       1.756691
  170   A          1.761222       1.761222
  171   A          1.799848       1.799848
  172   A          1.815833       1.815833
  173   A          1.855119       1.855119
  174   A          1.872857       1.872857
  175   A          1.904553       1.904553
  176   A          1.911256       1.911256
  177   A          1.939676       1.939676
  178   A          1.945180       1.945180
  179   A          1.977620       1.977620
  180   A          1.995160       1.995160
  181   A          2.017657       2.017657
  182   A          2.070575       2.070575
  183   A          2.103401       2.103401
  184   A          2.153658       2.153658
  185   A          2.247010       2.247010
  186   A          2.265343       2.265343
  187   A          2.288711       2.288711
  188   A          2.355395       2.355395
  189   A          2.386863       2.386863
  190   A          2.411309       2.411309
  191   A          2.431280       2.431280
  192   A          2.521248       2.521248
  193   A          2.529794       2.529794
  194   A          2.553037       2.553037
  195   A          2.568050       2.568050
  196   A          2.610860       2.610860
  197   A          2.632777       2.632777
  198   A          2.649980       2.649980
  199   A          2.666802       2.666802
  200   A          2.684509       2.684509
  201   A          2.721287       2.721287
  202   A          2.724579       2.724579
  203   A          2.739876       2.739876
  204   A          2.747690       2.747690
  205   A          2.780450       2.780450
  206   A          2.792265       2.792265
  207   A          2.801962       2.801962
  208   A          2.824921       2.824921
  209   A          2.839780       2.839780
  210   A          2.851490       2.851490
  211   A          2.867292       2.867292
  212   A          2.883402       2.883402
  213   A          2.892773       2.892773
  214   A          2.911979       2.911979
  215   A          2.925998       2.925998
  216   A          2.941314       2.941314
  217   A          2.960429       2.960429
  218   A          2.979770       2.979770
  219   A          3.002584       3.002584
  220   A          3.018639       3.018639
  221   A          3.020446       3.020446
  222   A          3.051936       3.051936
  223   A          3.070775       3.070775
  224   A          3.097407       3.097407
  225   A          3.108625       3.108625
  226   A          3.118596       3.118596
  227   A          3.123795       3.123795
  228   A          3.142704       3.142704
  229   A          3.171868       3.171868
  230   A          3.189159       3.189159
  231   A          3.206256       3.206256
  232   A          3.226685       3.226685
  233   A          3.233502       3.233502
  234   A          3.244864       3.244864
  235   A          3.253955       3.253955
  236   A          3.262265       3.262265
  237   A          3.270894       3.270894
  238   A          3.281711       3.281711
  239   A          3.288893       3.288893
  240   A          3.296459       3.296459
  241   A          3.316263       3.316263
  242   A          3.339583       3.339583
  243   A          3.348007       3.348007
  244   A          3.358419       3.358419
  245   A          3.373322       3.373322
  246   A          3.381560       3.381560
  247   A          3.388808       3.388808
  248   A          3.399262       3.399262
  249   A          3.413352       3.413352
  250   A          3.421684       3.421684
  251   A          3.433460       3.433460
  252   A          3.434564       3.434564
  253   A          3.454317       3.454317
  254   A          3.459191       3.459191
  255   A          3.474127       3.474127
  256   A          3.485129       3.485129
  257   A          3.487385       3.487385
  258   A          3.498994       3.498994
  259   A          3.503867       3.503867
  260   A          3.508721       3.508721
  261   A          3.518522       3.518522
  262   A          3.532792       3.532792
  263   A          3.540886       3.540886
  264   A          3.555633       3.555633
  265   A          3.563839       3.563839
  266   A          3.575732       3.575732
  267   A          3.581335       3.581335
  268   A          3.589535       3.589535
  269   A          3.590661       3.590661
  270   A          3.616814       3.616814
  271   A          3.626847       3.626847
  272   A          3.645955       3.645955
  273   A          3.662645       3.662645
  274   A          3.666558       3.666558
  275   A          3.673148       3.673148
  276   A          3.684452       3.684452
  277   A          3.693925       3.693925
  278   A          3.707512       3.707512
  279   A          3.710492       3.710492
  280   A          3.723662       3.723662
  281   A          3.743494       3.743494
  282   A          3.751283       3.751283
  283   A          3.776400       3.776400
  284   A          3.786601       3.786601
  285   A          3.797607       3.797607
  286   A          3.804129       3.804129
  287   A          3.827171       3.827171
  288   A          3.841120       3.841120
  289   A          3.863712       3.863712
  290   A          3.879882       3.879882
  291   A          3.885555       3.885555
  292   A          3.891184       3.891184
  293   A          3.898611       3.898611
  294   A          3.917303       3.917303
  295   A          3.918963       3.918963
  296   A          3.923019       3.923019
  297   A          3.941937       3.941937
  298   A          3.952189       3.952189
  299   A          3.963790       3.963790
  300   A          3.975742       3.975742
  301   A          4.005032       4.005032
  302   A          4.019798       4.019798
  303   A          4.039368       4.039368
  304   A          4.049232       4.049232
  305   A          4.069514       4.069514
  306   A          4.085046       4.085046
  307   A          4.093746       4.093746
  308   A          4.097775       4.097775
  309   A          4.103087       4.103087
  310   A          4.112863       4.112863
  311   A          4.132389       4.132389
  312   A          4.146093       4.146093
  313   A          4.159296       4.159296
  314   A          4.168430       4.168430
  315   A          4.188565       4.188565
  316   A          4.208811       4.208811
  317   A          4.217357       4.217357
  318   A          4.228834       4.228834
  319   A          4.253722       4.253722
  320   A          4.258017       4.258017
  321   A          4.272404       4.272404
  322   A          4.281594       4.281594
  323   A          4.289708       4.289708
  324   A          4.300218       4.300218
  325   A          4.307132       4.307132
  326   A          4.314417       4.314417
  327   A          4.339412       4.339412
  328   A          4.346211       4.346211
  329   A          4.354298       4.354298
  330   A          4.385377       4.385377
  331   A          4.393756       4.393756
  332   A          4.411415       4.411415
  333   A          4.412992       4.412992
  334   A          4.426688       4.426688
  335   A          4.440744       4.440744
  336   A          4.452445       4.452445
  337   A          4.468368       4.468368
  338   A          4.472126       4.472126
  339   A          4.481235       4.481235
  340   A          4.492209       4.492209
  341   A          4.505776       4.505776
  342   A          4.538268       4.538268
  343   A          4.546091       4.546091
  344   A          4.556606       4.556606
  345   A          4.567840       4.567840
  346   A          4.582693       4.582693
  347   A          4.608947       4.608947
  348   A          4.625213       4.625213
  349   A          4.646219       4.646219
  350   A          4.649704       4.649704
  351   A          4.658831       4.658831
  352   A          4.679449       4.679449
  353   A          4.696141       4.696141
  354   A          4.706852       4.706852
  355   A          4.735966       4.735966
  356   A          4.746386       4.746386
  357   A          4.807057       4.807057
  358   A          4.820043       4.820043
  359   A          4.842657       4.842657
  360   A          4.854920       4.854920
  361   A          4.872592       4.872592
  362   A          4.879284       4.879284
  363   A          4.932765       4.932765
  364   A          4.939317       4.939317
  365   A          4.986460       4.986460
  366   A          5.005858       5.005858
  367   A          5.031244       5.031244
  368   A          5.037474       5.037474
  369   A          5.073441       5.073441
  370   A          5.082585       5.082585
  371   A          5.114168       5.114168
  372   A          5.118700       5.118700
  373   A          5.140540       5.140540
  374   A          5.151434       5.151434
  375   A          5.183972       5.183972
  376   A          5.194398       5.194398
  377   A          5.203321       5.203321
  378   A          5.212238       5.212238
  379   A          5.233161       5.233161
  380   A          5.255843       5.255843
  381   A          5.268589       5.268589
  382   A          5.294667       5.294667
  383   A          5.304395       5.304395
  384   A          5.321077       5.321077
  385   A          5.361459       5.361459
  386   A          5.388002       5.388002
  387   A          5.405117       5.405117
  388   A          5.447122       5.447122
  389   A          5.462337       5.462337
  390   A          5.492189       5.492189
  391   A          5.502495       5.502495
  392   A          5.507194       5.507194
  393   A          5.546243       5.546243
  394   A          5.569651       5.569651
  395   A          5.598124       5.598124
  396   A          5.621312       5.621312
  397   A          5.627253       5.627253
  398   A          5.660210       5.660210
  399   A          5.676119       5.676119
  400   A          5.684998       5.684998
  401   A          5.701897       5.701897
  402   A          5.723515       5.723515
  403   A          5.727303       5.727303
  404   A          5.740412       5.740412
  405   A          5.750141       5.750141
  406   A          5.763646       5.763646
  407   A          5.775121       5.775121
  408   A          5.790326       5.790326
  409   A          5.811890       5.811890
  410   A          5.825806       5.825806
  411   A          5.851107       5.851107
  412   A          5.868153       5.868153
  413   A          5.914761       5.914761
  414   A          5.927321       5.927321
  415   A          5.955442       5.955442
  416   A          6.061102       6.061102
  417   A          6.078309       6.078309
  418   A          6.103609       6.103609
  419   A          6.127098       6.127098
  420   A          6.174808       6.174808
  421   A          6.222261       6.222261
  422   A          6.251314       6.251314
  423   A          6.257391       6.257391
  424   A          6.288096       6.288096
  425   A          6.290734       6.290734
  426   A          6.319396       6.319396
  427   A          6.352083       6.352083
  428   A          6.372031       6.372031
  429   A          6.379553       6.379553
  430   A          6.405895       6.405895
  431   A          6.457113       6.457113
  432   A          6.529901       6.529901
  433   A          6.563677       6.563677
  434   A          6.585378       6.585378
  435   A          6.775399       6.775399
  436   A          6.808157       6.808157
  437   A          6.854147       6.854147
  438   A          6.895610       6.895610
  439   A          7.008323       7.008323
  440   A          7.077248       7.077248
  441   A          7.097377       7.097377
  442   A          7.163020       7.163020
  443   A          7.242001       7.242001
  444   A          7.292408       7.292408
  445   A          7.349679       7.349679
  446   A          7.356604       7.356604
  447   A          7.428746       7.428746
  448   A          7.473320       7.473320
  449   A          7.675826       7.675826
  450   A          7.755281       7.755281
  451   A          8.003143       8.003143
  452   A          8.334063       8.334063
  453   A         15.371475      15.371475
  454   A         16.069222      16.069222
  455   A         16.086873      16.086873
  456   A         16.172172      16.172172
  457   A         16.226874      16.226874
  458   A         16.287513      16.287513
  459   A         16.331240      16.331240
  460   A         16.376145      16.376145
  461   A         16.422183      16.422183
  462   A         16.441015      16.441015
  463   A         16.456935      16.456935
  464   A         16.498352      16.498352
  465   A         16.515576      16.515576
  466   A         16.546239      16.546239
  467   A         16.568651      16.568651
  468   A         16.607987      16.607987
  469   A         16.655596      16.655596
  470   A         16.684615      16.684615
  471   A         16.782057      16.782057
  472   A         16.972686      16.972686
  473   A         17.065272      17.065272
  474   A         17.219746      17.219746
  475   A         17.412524      17.412524
  476   A         17.617621      17.617621
  477   A         20.904302      20.904302
  478   A         21.216421      21.216421
  479   A         21.912293      21.912293
  480   A         22.702208      22.702208
  481   A         26.083552      26.083552
  482   A         26.165241      26.165241
  483   A         26.340001      26.340001
  484   A         26.639910      26.639910
  485   A         27.140223      27.140223
  486   A         27.229500      27.229500
  487   A         28.937043      28.937043
  488   A         29.289236      29.289236
  489   A         39.163607      39.163607
  490   A         39.182192      39.182192
  491   A         39.199211      39.199211
  492   A         39.281236      39.281236
  493   A         39.483408      39.483408
  494   A         41.286299      41.286299
  495   A         41.318323      41.318323
  496   A         41.362982      41.362982
  497   A         41.454597      41.454597
  498   A         41.463275      41.463275
  499   A         41.490840      41.490840
  500   A         41.493365      41.493365
  501   A         41.500411      41.500411
  502   A         41.503091      41.503091
  503   A         41.510172      41.510172
  504   A         41.514599      41.514599
  505   A         41.515324      41.515324
  506   A         41.519406      41.519406
  507   A         41.521397      41.521397
  508   A         41.524588      41.524588
  509   A         41.529498      41.529498
  510   A         41.578701      41.578701
  511   A         41.588130      41.588130
  512   A         41.610629      41.610629
  513   A         41.624745      41.624745
  514   A         41.650144      41.650144
  515   A         41.664913      41.664913
  516   A         41.671469      41.671469
  517   A         41.680942      41.680942
  518   A         41.694144      41.694144
  519   A         41.710313      41.710313
  520   A         41.713673      41.713673
  521   A         41.717989      41.717989
  522   A         41.723779      41.723779
  523   A         41.730719      41.730719
  524   A         43.744257      43.744257
  525   A         43.771808      43.771808
  526   A         43.799639      43.799639
  527   A         43.822755      43.822755
  528   A         43.830576      43.830576
  529   A         43.866673      43.866673
  530   A         43.905362      43.905362
  531   A         43.947712      43.947712
  532   A         43.998883      43.998883
  533   A         44.051979      44.051979
  534   A         80.640139      80.640139
  535   A         81.134284      81.134284
  536   A         81.190629      81.190629
  537   A         81.241449      81.241449
  538   A         81.306802      81.306802
  539   A         81.327513      81.327513
  540   A         81.385654      81.385654
  541   A         81.404705      81.404705
  542   A         81.443215      81.443215
  543   A         81.457103      81.457103
  544   A         81.471228      81.471228
  545   A         81.503145      81.503145
  546   A         81.528506      81.528506
  547   A         81.593250      81.593250
  548   A         81.615837      81.615837
  549   A         81.652854      81.652854
  550   A         81.704736      81.704736
  551   A         81.745509      81.745509
  552   A         85.443152      85.443152
  553   A         85.819487      85.819487
  554   A         85.973498      85.973498
  555   A         86.165413      86.165413
  556   A         86.404124      86.404124
  557   A         86.802584      86.802584
  558   A        108.400353     108.400353
  559   A        108.683026     108.683026
  560   A        109.201372     109.201372
  561   A        115.394097     115.394097
  562   A        137.189980     137.189980
  563   A        137.261802     137.261802
  564   A        137.383353     137.383353
  565   A        137.619087     137.619087
  566   A        138.039348     138.039348
  567   A        138.121182     138.121182
  568   A        148.338317     148.338317
  569   A        148.680425     148.680425
 
 RETURNING FROM SCF ALGORITHM
 ======================================================================

 Executing drpa...

 Three-index integral transformation
 Allocation of 120.0 Gbytes of memory...
 
 Minimal memory requirement for (ai|P) and (ij|P) integrals:    41.5 MB

 Calculating (ai|P) and (ij|P) integrals...
 Number of integral batches:    1
 Occupied indices per batch:   34
 
 Transforming integrals of batch 1...

 Executing cis...

 Allocation of 120.0 Gbytes of memory...
 Core orbitals considered in CVS treatment:   1
 
 Read MO coeff. matrix and orbital energies...
 
 Sorting for the CVS calculation...
 Generate singlet trial vectors...
 
 Starting DF-CIS iteration
 Singlet excited states
 
 
 The iteration has converged in  0 steps for all the roots.
 
 Final result of the CIS calculations for the excited states:
 Singlet excited states:
 
 Excited      Total          Excitation     Excitation     Excitation        Absorption
  state    energy [au]       energy [au]    energy [eV]  energy [cm^-1]    wavelength [nm]
 =========================================================================================
    1    -423.478462477     15.53981585     422.8599      3410595.36            2.93
 =========================================================================================
 
 
 Retrieve a J_ai^Q fitted MO integral list...
 Retrieve a J_ij^Q fitted MO integral list in upper triangle form...
 Sorting for the CVS calculation...
 Fitting...
 The ground-state intermediates are not necessary!
 
 Calculate pre-optimized initial guesses for adc(2) calculations
 Direct algorithm for AB contributions!!!
 
 Calculate sigma vector for root  1
 
                       Excitation           Energy                Norm of
 Iteration  1         energy [au]        decrease [au]        residual vector
 ============================================================================
 for root  1          14.341293161        -1.1985227             0.0000000
 ============================================================================
  1/ 1 states have converged.
 
 
 
 The micro iteration of pre-optimization has converged in  1 steps.
 
 
 ============================================================================
 Restart
 
 Calculate sigma vector for root  1
 
                       Excitation           Energy                Norm of
 Iteration  2         energy [au]        decrease [au]        residual vector
 ============================================================================
 for root  1          15.093770033         0.7524769             0.0000000
 ============================================================================
  1/ 1 states have converged.
 
 
 
 The micro iteration of pre-optimization has converged in  1 steps.
 
 
 ============================================================================
 Restart
 
 Calculate sigma vector for root  1
 
                       Excitation           Energy                Norm of
 Iteration  3         energy [au]        decrease [au]        residual vector
 ============================================================================
 for root  1          14.868411286        -0.2253587             0.0000000
 ============================================================================
  1/ 1 states have converged.
 
 
 
 The micro iteration of pre-optimization has converged in  1 steps.
 
 
 ============================================================================
 Restart
 
 Calculate sigma vector for root  1
 
                       Excitation           Energy                Norm of
 Iteration  4         energy [au]        decrease [au]        residual vector
 ============================================================================
 for root  1          14.962959306         0.0945480             0.0000000
 ============================================================================
  1/ 1 states have converged.
 
 
 
 The micro iteration of pre-optimization has converged in  1 steps.
 
 
 ============================================================================
 Restart
 
 Calculate sigma vector for root  1
 
                       Excitation           Energy                Norm of
 Iteration  5         energy [au]        decrease [au]        residual vector
 ============================================================================
 for root  1          14.927851543        -0.0351078             0.0000000
 ============================================================================
  1/ 1 states have converged.
 
 
 
 The micro iteration of pre-optimization has converged in  1 steps.
 
 
 ============================================================================
 Restart
 
 Calculate sigma vector for root  1
 
                       Excitation           Energy                Norm of
 Iteration  6         energy [au]        decrease [au]        residual vector
 ============================================================================
 for root  1          14.941529146         0.0136776             0.0000000
 ============================================================================
  1/ 1 states have converged.
 
 
 
 The micro iteration of pre-optimization has converged in  1 steps.
 
 
 ============================================================================
 Restart
 
 Calculate sigma vector for root  1
 
                       Excitation           Energy                Norm of
 Iteration  7         energy [au]        decrease [au]        residual vector
 ============================================================================
 for root  1          14.936297148        -0.0052320             0.0000000
 ============================================================================
  1/ 1 states have converged.
 
 
 
 The micro iteration of pre-optimization has converged in  1 steps.
 
 
 ============================================================================
 Restart
 
 Calculate sigma vector for root  1
 
                       Excitation           Energy                Norm of
 Iteration  8         energy [au]        decrease [au]        residual vector
 ============================================================================
 for root  1          14.938312689         0.0020155             0.0000000
 ============================================================================
  1/ 1 states have converged.
 
 
 
 The micro iteration of pre-optimization has converged in  1 steps.
 
 
 ============================================================================
 Restart
 
 Calculate sigma vector for root  1
 
                       Excitation           Energy                Norm of
 Iteration  9         energy [au]        decrease [au]        residual vector
 ============================================================================
 for root  1          14.937538338        -0.0007744             0.0000000
 ============================================================================
  1/ 1 states have converged.
 
 
 
 The micro iteration of pre-optimization has converged in  1 steps.
 
 
 ============================================================================
 
 The macro iteration of pre-optimization has converged in  9 steps!
 
 Starting DF-ADC(2) iteration for root  1
 
 Iteration   1
 
 Calculate double excitation amplitudes and Y^Q_ai vector...
 
       Total ADC(2)          Energy                Norm of
       energy [au]        decrease [au]        residual vector
 ============================================================================
     -424.080442185         0.0002978             0.0000000
 ============================================================================
 
 Iteration   2
 
 Calculate double excitation amplitudes and Y^Q_ai vector...
 
       Total ADC(2)          Energy                Norm of
       energy [au]        decrease [au]        residual vector
 ============================================================================
     -424.080556674        -0.0001145             0.0000000
 ============================================================================
 
 Iteration   3
 
 Calculate double excitation amplitudes and Y^Q_ai vector...
 
       Total ADC(2)          Energy                Norm of
       energy [au]        decrease [au]        residual vector
 ============================================================================
     -424.080512653         0.0000440             0.0000000
 ============================================================================
 
 
 The ADC(2) iteration has converged in  3 steps.
 
 Final result in atomic units for root  1:
 
 Total reference energy:         -439.018278331456
 Total ADC(2) energy:            -424.080512653043
 ADC(2) excitation energy:         14.937765678413
 Spin multiplicity:                 1
 
 ============================================================================
 
 
 Final result of the ADC(2) calculations for the excited states:
 Singlet states
 
 Excited   Excitation     Excitation     Excitation        Absorption      
  state    energy [au]    energy [eV]  energy [cm^-1]    wavelength [nm]  
 ============================================================================
    1     14.93776568     406.4773      3278460.62            3.05
 ============================================================================
 
 
                      Normal termination of mrcc.
 **********************************************************************
