# Supplementary material for: Scalable Correlated Local Approaches for Computing Valence and Core-Level Ionization Energies in Large Molecules
Source: J Chem Theory Comput. 2026 Jun 24;22(13):6584–98. doi: 10.1021/acs.jctc.6c00634 (PMC13374016; doi:10.1021/acs.jctc.6c00634)
Supplement: Supplementary file 2 [file ct6c00634_si_003.zip › SI/outputs/tyrosine_O_3_sos-pbe0-2l_tailored-X2C.out]

 **********************************************************************
                          MRCC program system
 **********************************************************************
 
                              Written by
     Mihaly Kallay, Peter R. Nagy, David Mester, Laszlo Gyevi-Nagy,
        Jozsef Csoka, P. Bernat Szabo, Zoltan Rolik, Gyula Samu,
      Bence Hegely, Bence Ladoczki, Klara Petrov, Jozsef Csontos,
     Adam Ganyecz, Istvan Ladjanszki, Lorant Szegedy, Mate Farkas,
          Pal D. Mezei, Reka A. Horvath, and Balazs D. Lorincz
 
        Department of Physical Chemistry and Materials Science
            Budapest University of Technology and Economics
                  Budapest P.O.Box 91, H-1521 Hungary
 
                              www.mrcc.hu
 
                            Version: 25.1.2

 Executing minp...

 Reading input from MINP...
 
 Input file:
 
basis=cc-pCVTZ-X2C
verbosity=3

tprint=0.1
localcc=2016
redcost_exc=on


cialg=direct
ip_ea=ip
calc=tda
dft=user
4
0.7937 HFx
0.2063 PBEx
1.0000 MP2
0.5000 PBEc
scsps=0.6667
scspt=0.0000
dhexc=adc(2)
dendec=off

mem=120GB

dfbasis_scf=cc-pCVTZ-X2C_autoaux
dfbasis_cor=cc-pCVTZ-X2C_autoaux
scfiguess=off

bpcompo=0.9999
hamilton=SFX2C1e
core=0
cvs=1-1
nstate=2
unit=bohr
geom=xyz
24 
L-tyrosine
N 2.267040 -3.933328 0.878969 
C 2.739534 -1.987803 -1.006599 
C 5.450860 -2.055471 -1.975774 
O 7.268959 -3.034491 -0.887827 
O 5.708527 -0.809441 -4.255065 
C 2.171169 0.720239 0.058120 
H 3.170431 0.892757 1.868190 
H 2.978897 2.123254 -1.234670 
C -0.624778 1.225090 0.392375 
C -1.983141 2.557068 -1.470328 
H -0.999873 3.249576 -3.136578 
C -4.571598 3.022741 -1.220902 
H -5.617348 4.054994 -2.649105 
C -5.841405 2.151060 0.926284 
C -4.538102 0.826727 2.809797 
H -5.526921 0.153412 4.481426 
C -1.945049 0.372267 2.533984 
H -0.943389 -0.680050 3.979506 
O -8.430584 2.678264 1.078691 
H -9.193119 2.024039 2.626269 
H 1.490004 -2.302843 -2.625302 
H 7.475204 -0.808701 -4.826974 
H 3.685037 -4.184725 2.145876 
H 1.581709 -5.590309 0.211849 
 
 
 Checking keyword combinations...
 
 Keywords:
 
 active=none
 agrid=ld0006-ld0590
 agrid_pssp=ld0006-ld0194
 agrid_pssp_sm=ld0006-ld0074
 ao_trunc=off
 ao_trunc_tol=1e-4
 basis=cc-pcvtz-x2c
 basis_sm=none
 basopt=off
 bfbasis=none
 bfgsmem=10
 bfgstol=1.0d-3
 bfgscimem=5
 boysalg=jacobi
 bpcompo=0.9999
 bpcompv=0.98
 bpdfo=0.9999
 bpocc=0.9999d0
 bppdo=0.999d0
 bppdv=0.98
 bpedo=0.9999d0
 bpedv=0.999999
 bp_subsyso=0.95
 bp_subsysv=0.95
 cabscorr=off
 cabsdom=bplarge
 cabsdual=off
 calc=adc(2)
 ccmaxit=50
 ccprog=cis
 ccsdalg=disk
 ccsdmkl=seq
 ccsdrest=off
 ccsdthreads=2
 cctol=6
 charge=0
 cialg=direct
 ciguess=off
 cmpgrp=auto
 comprest=off
 coord_sys=ric
 core=corr
 corembed=off
 csapprox=off
 cvs=1-1
 dboc=off
 deltaf12=off
 delocsomofact=
 dendec=off
 dens=0
 denscorr=0
 dfalg=lineq
 dfbasis_cab=none
 dfbasis_cor=cc-pcvtz-x2c_autoaux
 dfbasis_scf=cc-pcvtz-x2c_autoaux
 dfbasis_scf_sm=auto
 dfintran=drpa
 df_trunc=off
 df_trunc_corr=off
 df_trunc_corr_tol=5e-4
 df_trunc_tol=5e-4
 dft=user
 dhexc=adc(2)
 diag=david
 docc=
 domrad=10.d0
 drpaalg=auto
 dual=off
 dual_df=off
 dyson=off
 ecp=auto
 edisp=off
 edisp_embed=off
 embed=off
 epairestfact=off
 epairscale=1.d0
 etemp=300
 epert=none
 eps=
 espcharge=off
 excrad=0.d0
 excrad_f12=0.d0
 excrad_fin=0.000000000D+00
 fastdbbsc=v2
 fitting=coulomb
 fmm=off
 fmmord=8
 fnonorb=
 freq=off
 gamma=1.d0
 gauss=spher
 geom=xyz
 gopt=off
 ghost=none
 gtol=7
 grdens=off
 grid=auto
 grid_sm=auto
 gridbatch_cos=2000
 grtol=10
 guido_ct=off
 hamilton=sfx2c1e
 hl_scfalg=direct
 iface=none
 incore=off
 intalg=auto
 ip_ea=ip
 itol=10
 laptol=1.d-2
 lccoporder=trffirst
 lcorthr=loose
 lccrest=off
 ldfgrad_tol=8
 lmp2dens=on
 lnoepso=0.d0
 lnoepsv=0.000030d0
 localcc=2016
 localcorrsymm=off
 locintrf=
 mact=
 maxact=off
 maxdim=200
 maxex=0
 maxmicroit=100
 mcscfiguess=hf
 mem=120gb
 mmprog=
 molden=off
 mp2ongrid=off
 mpitasks=1
 mulmet=3
 mult=
 nab=off
 nacto=0
 nactv=0
 naf_amp=3.16d-3
 naf_cor=0.075d0
 naf_f12=off
 naf_scf=off
 nafalg=albe
 nafdens=off
 naftyp=jpq
 nchol=auto
 ndeps=1e-3
 nevpt=
 nstate=2
 nsing=0
 nto=off
 ntrip=0
 num_grad=off
 occ=
 occri=off
 oniom=off
 oniom_eechg=off
 oniom_pcm=off
 oniom_qcorr=off
 optalg=
 optmaxit=50
 optetol=1e-6
 optex=1
 optgtol=1e-4
 optstol=1e-3
 orblocc=boys
 orbloce=off
 orbloco=boys
 orblocv=pao
 orblocguess=cholesky
 osveps=-1.d0
 ovirt=off
 ovltol=1e-7
 ovosnorb=80.0
 pao_subsys_tol=1e-3
 pao_tol=1e-3
 pcm=off
 popul=off
 pressure=100000
 pssp=off
 ptfreq=0.0
 ptthreads=2
 qmreg=
 qmmm=off
 qro=off
 qscf=off
 redcost_exc=6
 redcost_tddft=off
 refdet=none
 rest=0
 rgrid=log3
 rism=off
 rohfcore=standard
 rohftype=semicanonical
 scfalg=direct
 scf_conv=auto
 scfdamp=0.7d0
 scfdamp_mode=1
 scfdamp_end=3
 scfdamp_dampstep=0.d0
 scfdamp_dtol=0.0d0
 scfdamp_maxfact=0.7d0
 scfdamp_minfact=0.7d0
 scfdiis=on
 scfdiis_dtol=0.0d0
 scfdiis_end=50
 scfdiis_start=2
 scfdiis_step=1
 scfdiis_watch=off
 scfdiis_wrange=10
 scfdiis_wlimit=5
 scfdiis_delmax=2
 scfdtol=7
 scfext=10
 scfguessdens=
 scfiguess=off
 scfloc=off
 scflshift=0.20
 scflshift_end=8
 scflshift_dtol=0.0
 scflshift_gaptol=0.20
 scfmaxit=50
 scftype=
 scftype_low=
 scftype_high=
 scftol=6
 scspe=1.d0
 scsph=1.d0
 scsps=0.6667
 scsps_t=0.6667
 scspt=0.0000
 scspt_t=0.0000
 scspv=1.d0
 spairtol=-1.d0
 sqmprog=
 subminp=top
 subsys_bopu=on
 symm=
 talg=lapl
 temp=298.15
 test=off
 tfunc=off
 theodore=off
 tlmo=0.999
 tpao=0.94
 tprint=0.1
 uncontract=off
 unit=bohr
 usedisk=2
 verbosity=3
 wpairtol=1.d-5

 Executing orbloc...

 Allocation of 120.0 Gbytes of memory...

 Localization of core orbitals...
 Localization type: Boys
 Localization algorithm: Jacobi
 
 Step   Convergence
   1   0.000000000000

 Localization of occupied orbitals...
 Localization type: Boys
 Localization algorithm: Jacobi
 
 Step   Convergence
   1   7.275680397128
   2   1.054737003768
   3   0.168952465731
   4   0.021261701652
   5   0.008823990709
   6   0.010341385214
   7   0.015155553038
   8   0.022820645629
   9   0.029427216841
  10   0.022734432362
  11   0.010403320912
  12   0.003625950594
  13   0.001148384161
  14   0.000355826961
  15   0.000110623756
  16   0.000034842148
  17   0.000011200294
  18   0.000003711966
  19   0.000001286416
  20   0.000000474024
  21   0.000000188363
  22   0.000000081129
  23   0.000000037617
  24   0.000000018493
  25   0.000000009474
  26   0.000000004986
  27   0.000000002667
  28   0.000000001441
  29   0.000000000783

 Localization succeeded.

 File MOCOEF is overwritten with localized orbitals.
 

 Executing cis...

 Allocation of 120.0 Gbytes of memory...
 
 WARNING! If scfiguess.eq.off and localcc.ne.off!
 Please be sure that MOCOEF is MOCOEF.CAN!
 
 Core orbitals considered in CVS treatment:   1
 
 Read MO coeff. matrix and orbital energies...
 
 Sorting for the CVS calculation...
 Generate singlet trial vectors...
 
 Starting TDA DF-TDDFT iteration
 Functional: user
 Singlet excited states
 
 
 The iteration has converged in  0 steps for all the roots.
 
 Final result of the TDA-TDDFT calculations for the excited states:
 Functional: user
 Singlet excited states:
 
 Excited      Total          Excitation     Excitation     Excitation        Absorption
  state    energy [au]       energy [au]    energy [eV]  energy [cm^-1]    wavelength [nm]
 =========================================================================================
    1    -608.096418331     20.25916415     551.2799      4446372.58            2.25
 =========================================================================================
 
 
 Dominant coefficients
 Printing threshold: 0.100000
 
 for root  1
    coeff.   occ.       virt.
   0.707107     1  -->    49

 Executing drpa...

 Three-index integral transformation
 Allocation of 120.0 Gbytes of memory...
 
 
 Constructing PAOs...
 PAO norm tolerance:     1.0000E-04
 Kept PAOs:    700   665  105.2632
 Threshold: 0.9990000
 Number of selected important orbitals:     1  (   2.1 %)
 
 
 Occupied LMO domain definition with Boughton-Pulay completeness:    0.9999000000
 
   MO  Natoms  Completeness   Atoms
    1    1     0.999999        5
    2    3     0.999945        3    4    5
    3    3     0.999943       12   14   15
    4    1     0.999983       19
    5    3     0.999983       14   15   17
    6    1     0.999985        4
    7    3     0.999984       10   12   14
    8    3     0.999957        9   10   17
    9    3     0.999985        9   10   12
   10    3     0.999985        9   15   17
   11   16     0.999946        1    2    3    4    5    6    7    9   10   15   17   18   21   22   23   24
   12    3     0.999909        2    6   21
   13    2     0.999934        6    9
   14    7     0.999949        1    2    3    4    5   22   23
   15    7     0.999958        2    3    4    5    6   21   22
   16    8     0.999907        9   12   13   14   15   17   19   20
   17    8     0.999903        9   12   13   14   15   17   19   20
   18    7     0.999931        2    3    4    5    6    8   22
   19    8     0.999912        1    2    3    4    5    6   22   23
   20    1     0.999940        1
   21   13     0.999977        1    2    3    4    5    6    7    8    9   10   21   23   24
   22   14     0.999925        1    2    3    5    6    7    8    9   10   11   12   15   17   21
   23   11     0.999915        1    2    6    9   10   12   14   15   16   17   18
   24    9     0.999914        6    9   10   11   12   13   14   15   17
   25    9     0.999926        9   10   11   12   13   14   15   17   19
   26    9     0.999910        9   12   14   15   16   17   18   19   20
   27   14     0.999922        1    2    3    5    6    7    8    9   10   12   15   17   18   21
   28    8     0.999955        1    2    3    4    6   21   23   24
   29    9     0.999961        1    2    3    4    5    6    7   21   22
   30    6     0.999906       12   14   15   17   19   20
   31    6     0.999933        1    2    3    4    5   22
   32   14     0.999956        1    2    6    9   10   12   13   14   15   16   17   18   19   20
   33    9     0.999903        1    2    3    4    5    6    7   21   22
   34    8     0.999972        1    2    3    4    5    6   21   22
   35   13     0.999957        2    6    7    8    9   10   11   12   13   14   15   17   18
   36    8     0.999913        1    2    3    6   18   21   23   24
   37   11     0.999990        9   10   11   12   13   14   15   16   17   19   20
   38   16     0.999932        1    2    3    4    5    6    7    8    9   10   12   14   15   17   21   24
   39    9     0.999974       10   12   13   14   15   16   17   19   20
   40   17     0.999967        1    2    3    6    7    8    9   10   11   12   14   15   16   17   18   19   21
   41   15     0.999927        2    3    4    5    6    7    8    9   10   11   12   15   17   18   21
   42   17     0.999907        1    2    3    6    7    8    9   10   11   12   14   15   16   17   18   19   21
   43   14     0.999902        6    8    9   10   11   12   13   14   15   16   17   18   19   20
   44   13     0.999943        2    6    9   10   12   13   14   15   16   17   18   19   20
   45   13     0.999950        1    2    3    4    5    6    7    8    9   17   21   23   24
   46   16     0.999905        1    2    3    4    5    6    7    8    9   10   11   17   18   21   22   23
   47   12     0.999907        6    9   10   11   12   13   14   15   17   19   20   21
   48   10     0.999905        6    9   10   12   14   15   16   17   18   19
 
 Executing the Boughton-Pulay algorithm...
  with occ MO completeness:    0.9999000000
 
   MO  Natoms  Completeness   Atoms
    1    1     0.999999        5
    2    3     0.999945        3    4    5
    3    3     0.999943       12   14   15
    4    1     0.999983       19
    5    3     0.999983       14   15   17
    6    1     0.999985        4
    7    3     0.999984       10   12   14
    8    3     0.999957        9   10   17
    9    3     0.999985        9   10   12
   10    3     0.999985        9   15   17
   11   16     0.999946        1    2    3    4    5    6    7    9   10   15   17   18   21   22   23   24
   12    3     0.999909        2    6   21
   13    2     0.999934        6    9
   14    7     0.999949        1    2    3    4    5   22   23
   15    7     0.999958        2    3    4    5    6   21   22
   16    8     0.999907        9   12   13   14   15   17   19   20
   17    8     0.999903        9   12   13   14   15   17   19   20
   18    7     0.999931        2    3    4    5    6    8   22
   19    8     0.999912        1    2    3    4    5    6   22   23
   20    1     0.999940        1
   21   13     0.999977        1    2    3    4    5    6    7    8    9   10   21   23   24
   22   14     0.999925        1    2    3    5    6    7    8    9   10   11   12   15   17   21
   23   11     0.999915        1    2    6    9   10   12   14   15   16   17   18
   24    9     0.999914        6    9   10   11   12   13   14   15   17
   25    9     0.999926        9   10   11   12   13   14   15   17   19
   26    9     0.999910        9   12   14   15   16   17   18   19   20
   27   14     0.999922        1    2    3    5    6    7    8    9   10   12   15   17   18   21
   28    8     0.999955        1    2    3    4    6   21   23   24
   29    9     0.999961        1    2    3    4    5    6    7   21   22
   30    6     0.999906       12   14   15   17   19   20
   31    6     0.999933        1    2    3    4    5   22
   32   14     0.999956        1    2    6    9   10   12   13   14   15   16   17   18   19   20
   33    9     0.999903        1    2    3    4    5    6    7   21   22
   34    8     0.999972        1    2    3    4    5    6   21   22
   35   13     0.999957        2    6    7    8    9   10   11   12   13   14   15   17   18
   36    8     0.999913        1    2    3    6   18   21   23   24
   37   11     0.999990        9   10   11   12   13   14   15   16   17   19   20
   38   16     0.999932        1    2    3    4    5    6    7    8    9   10   12   14   15   17   21   24
   39    9     0.999974       10   12   13   14   15   16   17   19   20
   40   17     0.999967        1    2    3    6    7    8    9   10   11   12   14   15   16   17   18   19   21
   41   15     0.999927        2    3    4    5    6    7    8    9   10   11   12   15   17   18   21
   42   17     0.999907        1    2    3    6    7    8    9   10   11   12   14   15   16   17   18   19   21
   43   14     0.999902        6    8    9   10   11   12   13   14   15   16   17   18   19   20
   44   13     0.999943        2    6    9   10   12   13   14   15   16   17   18   19   20
   45   13     0.999950        1    2    3    4    5    6    7    8    9   17   21   23   24
   46   16     0.999905        1    2    3    4    5    6    7    8    9   10   11   17   18   21   22   23
   47   12     0.999907        6    9   10   11   12   13   14   15   17   19   20   21
   48   10     0.999905        6    9   10   12   14   15   16   17   18   19
 
   49    4     0.991838        1    2   23   24
   50    2     0.989598        1    2
   51    4     0.980254        1    2   23   24
   52    1     0.998722        1
   53    1     0.995622        1
   54    4     0.997104        1    2   23   24
   55    4     0.984480        1    2    3   23
   56    8     0.985316        1    2    3    6    9   18   23   24
   57    3     0.980514        1   23   24
   58    4     0.983888        1    2    3   23
   59    5     0.980101        1    2    3    9   23
   60    4     0.981321        1    2   23   24
   61    3     0.985515        1    2   23
   62    6     0.981126        1    2    9   17   18   23
   63    1     0.998480        1
   64    1     0.995657        1
   65    1     0.997968        1
   66    1     0.999854        1
   67    1     0.999581        1
   68    1     0.999803        1
   69    1     0.998353        1
   70    1     0.997563        1
   71    1     0.999211        1
   72    1     0.999830        1
   73    1     0.999617        1
   74    2     0.991956        1    2
   75    2     0.991828        1    2
   76    1     0.987056        1
   77    1     0.996347        1
   78    1     0.985077        1
   79    1     0.999996        1
   80    1     0.999994        1
   81    1     0.999998        1
   82    1     0.999999        1
   83    1     0.999999        1
   84    1     0.999158        1
   85    1     0.999326        1
   86    1     0.999332        1
   87    1     0.998523        1
   88    1     0.999767        1
   89    1     0.998175        1
   90    1     0.997401        1
   91    5     0.993085        1    2    3    6   21
   92    4     0.988698        1    2    3    6
   93    7     0.983452        1    2    3    4    5    6   21
   94    1     0.996906        2
   95    1     0.989036        2
   96    5     0.986027        1    2    3    6   21
   97    5     0.986988        1    2    3    6   21
   98    5     0.986158        1    2    3    6   21
   99    5     0.986583        1    2    3    6   21
  100    5     0.981649        1    2    4    6   21
  101    6     0.982751        1    2    3    6   21   22
  102    6     0.982050        1    2    3    4    6   21
  103    7     0.986499        1    2    3    4    5    6   21
  104    7     0.980812        1    2    3    4    6    9   21
  105    1     0.996605        2
  106    1     0.995405        2
  107    1     0.995394        2
  108    1     0.999683        2
  109    1     0.999572        2
  110    1     0.999570        2
  111    1     0.986520        2
  112    1     0.990428        2
  113    1     0.993374        2
  114    1     0.994796        2
  115    1     0.992549        2
  116    4     0.981366        1    2    3    6
  117    6     0.991653        1    2    6    8   21   24
  118    4     0.986943        1    2    3    6
  119    4     0.983632        2    3    4    6
  120    5     0.980871        1    2    3    6    9
  121    1     0.999992        2
  122    1     0.999995        2
  123    1     0.999996        2
  124    1     0.999997        2
  125    1     0.999995        2
  126    1     0.993030        2
  127    1     0.993577        2
  128    1     0.990488        2
  129    1     0.989280        2
  130    1     0.994534        2
  131    1     0.984793        2
  132    3     0.980328        2    3    4
  133    4     0.994359        2    3    4    5
  134    4     0.992470        2    3    4    5
  135    4     0.981924        2    3    4    5
  136    1     0.994990        3
  137    1     0.982346        3
  138    5     0.990712        3    4    5    6   21
  139    5     0.995259        1    2    3    4    5
  140    4     0.988656        2    3    4    5
  141    4     0.986551        3    4    5    6
  142    5     0.980527        1    3    4    5   22
  143    4     0.987565        2    3    4    5
  144    5     0.981357        3    4    5    6   21
  145    5     0.982385        1    2    3    4    5
  146    5     0.986436        2    3    4    5    6
  147    1     0.994487        3
  148    1     0.993403        3
  149    1     0.993829        3
  150    1     0.999483        3
  151    1     0.999387        3
  152    1     0.999425        3
  153    1     0.981893        3
  154    2     0.993375        3    5
  155    1     0.994478        3
  156    1     0.988700        3
  157    2     0.989612        3    4
  158    6     0.996697        1    2    3    4    5   22
  159    3     0.985752        3    4    5
  160    4     0.990008        3    4    5    6
  161    4     0.984388        2    3    4   21
  162    4     0.980303        2    3    4    5
  163    1     0.999988        3
  164    1     0.999988        3
  165    1     0.999996        3
  166    1     0.999993        3
  167    1     0.999977        3
  168    2     0.986596        3    4
  169    1     0.985193        3
  170    1     0.993310        3
  171    1     0.990563        3
  172    1     0.990326        3
  173    3     0.983174        2    3    4
  174    4     0.985209        2    3    4   22
  175    2     0.995813        3    4
  176    1     0.985669        4
  177    2     0.987844        3    4
  178    1     0.999472        4
  179    1     0.998183        4
  180    4     0.990087        3    4    5    6
  181    3     0.982705        3    4    5
  182    3     0.980717        2    3    4
  183    4     0.993277        3    4    5    6
  184    3     0.990293        3    4    5
  185    3     0.982897        3    4   21
  186    2     0.991555        3    4
  187    2     0.981634        3    4
  188    2     0.986118        3    4
  189    1     0.994449        4
  190    1     0.996613        4
  191    1     0.995937        4
  192    1     0.999452        4
  193    1     0.999668        4
  194    1     0.999601        4
  195    1     0.999655        4
  196    1     0.999805        4
  197    1     0.999859        4
  198    1     0.999770        4
  199    1     0.999335        4
  200    1     0.990234        4
  201    1     0.994572        4
  202    1     0.996096        4
  203    1     0.994332        4
  204    2     0.993639        3    4
  205    1     0.999997        4
  206    1     0.999999        4
  207    1     0.999999        4
  208    1     0.999998        4
  209    1     0.999997        4
  210    1     0.999165        4
  211    1     0.999521        4
  212    1     0.999732        4
  213    1     0.999777        4
  214    1     0.999742        4
  215    1     0.999516        4
  216    1     0.998121        4
  217    3     0.986988        3    5   22
  218    2     0.993212        3    5
  219    3     0.988297        3    5   22
  220    1     0.998996        5
  221    1     0.996747        5
  222    5     0.991708        2    3    4    5   22
  223    3     0.981481        3    4    5
  224    3     0.989823        3    5   22
  225    3     0.980386        3    4    5
  226    3     0.985599        3    4    5
  227    3     0.988540        3    5   22
  228    2     0.993358        3    5
  229    2     0.988490        3    5
  230    3     0.980738        3    5   22
  231    1     0.997551        5
  232    1     0.994835        5
  233    1     0.997976        5
  234    1     0.999759        5
  235    1     0.999490        5
  236    1     0.999801        5
  237    1     0.999216        5
  238    1     0.999627        5
  239    1     0.999884        5
  240    1     0.999951        5
  241    1     0.999597        5
  242    2     0.993898        3    5
  243    1     0.986529        5
  244    1     0.995524        5
  245    1     0.998706        5
  246    1     0.991726        5
  247    1     0.999997        5
  248    1     0.999998        5
  249    1     0.999999        5
  250    1     1.000000        5
  251    1     0.999997        5
  252    1     0.999821        5
  253    1     0.999902        5
  254    1     0.999772        5
  255    1     0.999717        5
  256    1     0.999923        5
  257    1     0.999392        5
  258    1     0.998254        5
  259    5     0.989894        2    6    7    8    9
  260    3     0.984399        2    6    9
  261    8     0.987573        1    2    6    7    8    9   10   17
  262    1     0.997754        6
  263    1     0.992020        6
  264    5     0.980165        2    6    7    8    9
  265    5     0.989270        2    6    7    8    9
  266    6     0.982493        2    3    6    9   10   17
  267    5     0.982907        2    6    7    8    9
  268    5     0.990916        2    6    7    8    9
  269    7     0.980320        2    3    6    9   10   15   17
  270    7     0.981035        2    6    7    8    9   10   17
  271    8     0.987427        1    2    6    7    8    9   10   17
  272    7     0.982768        2    3    4    5    6    9   10
  273    1     0.996837        6
  274    1     0.998428        6
  275    1     0.995422        6
  276    1     0.999705        6
  277    1     0.999853        6
  278    1     0.999574        6
  279    1     0.995163        6
  280    1     0.996175        6
  281    1     0.995935        6
  282    1     0.992534        6
  283    1     0.995604        6
  284    4     0.981010        6    9   10   17
  285    3     0.986082        1    2    6
  286    3     0.981874        2    6   21
  287    5     0.984121        2    6    9   10   17
  288    4     0.984812        2    3    6    9
  289    1     0.999998        6
  290    1     0.999998        6
  291    1     0.999998        6
  292    1     0.999995        6
  293    1     0.999997        6
  294    1     0.990169        6
  295    1     0.995458        6
  296    1     0.997704        6
  297    1     0.991044        6
  298    1     0.993872        6
  299    1     0.992347        6
  300    1     0.996677        6
  301    4     0.986771        2    6    7    9
  302    3     0.983399        2    6    7
  303    5     0.983176        1    6    7    9   18
  304    1     0.994403        7
  305    1     0.993587        7
  306    1     0.991278        7
  307    2     0.983670        6    7
  308    2     0.993983        6    7
  309    3     0.992416        6    7    9
  310    1     0.993550        7
  311    1     0.994088        7
  312    1     0.983469        7
  313    1     0.988751        7
  314    1     0.990401        7
  315    4     0.980677        2    6    8    9
  316    3     0.982113        6    8    9
  317    7     0.992978        2    3    5    6    8    9   11
  318    1     0.991065        8
  319    1     0.996673        8
  320    1     0.991352        8
  321    2     0.986192        6    8
  322    2     0.991790        6    8
  323    3     0.989009        6    8    9
  324    1     0.985137        8
  325    1     0.983554        8
  326    1     0.994753        8
  327    1     0.996969        8
  328    1     0.988839        8
  329    4     0.992136        6    9   10   17
  330    4     0.992862        6    9   10   17
  331    6     0.980962        6    9   10   12   15   17
  332    1     0.996623        9
  333    1     0.987940        9
  334    5     0.981761        6    9   10   14   17
  335    4     0.982382        6    9   10   17
  336    5     0.983184        2    6    9   10   17
  337    9     0.980265        9   10   11   12   14   15   17   18   19
  338    4     0.981469        6    9   10   17
  339    5     0.981124        2    6    9   10   17
  340    7     0.981307        6    9   10   12   14   15   17
  341    6     0.984650        1    6    9   10   11   17
  342    8     0.983869        2    6    9   10   12   14   15   17
  343    1     0.994324        9
  344    1     0.995473        9
  345    1     0.995317        9
  346    1     0.999467        9
  347    1     0.999581        9
  348    1     0.999565        9
  349    1     0.990161        9
  350    1     0.991176        9
  351    1     0.998348        9
  352    1     0.993922        9
  353    1     0.988458        9
  354    5     0.981831        6    8    9   10   17
  355    5     0.991662        9   10   12   15   17
  356    3     0.982249        6    9   10
  357    4     0.980985        6    9   10   17
  358    6     0.983541        6    9   10   11   17   18
  359    1     0.999994        9
  360    1     0.999995        9
  361    1     0.999999        9
  362    1     0.999997        9
  363    1     0.999994        9
  364    3     0.990629        9   10   17
  365    1     0.986248        9
  366    1     0.996210        9
  367    1     0.996350        9
  368    1     0.995175        9
  369    1     0.991413        9
  370    1     0.991275        9
  371    4     0.994082        9   10   11   12
  372    3     0.991026        9   10   12
  373    4     0.983127        9   10   11   12
  374    1     0.997567       10
  375    1     0.991282       10
  376    4     0.984929        9   10   12   15
  377    4     0.982410        9   10   11   12
  378    5     0.983767        9   10   11   12   14
  379    4     0.985031        9   10   12   15
  380    4     0.986667        9   10   11   12
  381    5     0.986320        9   10   11   12   14
  382    4     0.984869        9   10   12   15
  383    6     0.993686        9   10   11   12   14   17
  384    8     0.982882        2    8    9   10   11   12   13   14
  385    1     0.994598       10
  386    1     0.997158       10
  387    1     0.995945       10
  388    1     0.999493       10
  389    1     0.999736       10
  390    1     0.999624       10
  391    1     0.989829       10
  392    1     0.996906       10
  393    1     0.997483       10
  394    1     0.992545       10
  395    1     0.992733       10
  396    5     0.987101        9   10   11   12   14
  397    2     0.982119        9   10
  398    3     0.983806       10   14   17
  399    4     0.980082       10   12   14   17
  400    4     0.990279        9   10   12   17
  401    1     0.999994       10
  402    1     0.999998       10
  403    1     0.999998       10
  404    1     0.999995       10
  405    1     0.999995       10
  406    2     0.987802        9   10
  407    1     0.993978       10
  408    1     0.996635       10
  409    1     0.997594       10
  410    1     0.997046       10
  411    1     0.990111       10
  412    1     0.992243       10
  413    3     0.982661       10   11   12
  414    3     0.985511       10   11   12
  415    4     0.983652        9   10   11   12
  416    1     0.990086       11
  417    1     0.996526       11
  418    1     0.993352       11
  419    3     0.982212       10   11   12
  420    2     0.989469       10   11
  421    2     0.981934       10   11
  422    1     0.990187       11
  423    1     0.986969       11
  424    1     0.997964       11
  425    1     0.995516       11
  426    1     0.983070       11
  427    4     0.994764       10   12   13   14
  428    3     0.990752       10   12   14
  429    4     0.984779       10   12   13   14
  430    1     0.997656       12
  431    1     0.991520       12
  432    5     0.981270       10   12   14   15   17
  433    6     0.980125        9   11   12   13   14   15
  434    5     0.986194       10   12   13   14   17
  435    5     0.995391       10   12   14   17   19
  436    4     0.987186       10   12   13   14
  437    5     0.988204       10   12   13   14   17
  438    4     0.990765       10   12   14   17
  439    5     0.981187        9   10   12   13   14
  440    5     0.982209       10   12   13   14   19
  441    1     0.994628       12
  442    1     0.997155       12
  443    1     0.995881       12
  444    1     0.999496       12
  445    1     0.999737       12
  446    1     0.999619       12
  447    1     0.990140       12
  448    1     0.996149       12
  449    1     0.999270       12
  450    1     0.993444       12
  451    1     0.994124       12
  452    5     0.985627        9   10   12   13   14
  453    3     0.990519       12   14   15
  454    2     0.983406       10   12
  455    4     0.986381        9   10   12   15
  456    4     0.989420       10   12   14   15
  457    1     0.999994       12
  458    1     0.999998       12
  459    1     0.999999       12
  460    1     0.999996       12
  461    1     0.999996       12
  462    2     0.987292       12   14
  463    1     0.994831       12
  464    1     0.998224       12
  465    1     0.997215       12
  466    1     0.995419       12
  467    1     0.990996       12
  468    1     0.992709       12
  469    3     0.984918       10   12   13
  470    3     0.983924       12   13   14
  471    3     0.981681       10   12   13
  472    1     0.989791       13
  473    1     0.996135       13
  474    1     0.993637       13
  475    3     0.982383       10   12   13
  476    2     0.989659       12   13
  477    2     0.984573       12   13
  478    1     0.990634       13
  479    1     0.988321       13
  480    1     0.995545       13
  481    1     0.994954       13
  482    1     0.983606       13
  483    4     0.993635       12   14   15   19
  484    4     0.994071       12   14   15   19
  485    4     0.991308       12   14   15   19
  486    1     0.996188       14
  487    1     0.986294       14
  488    5     0.989722        9   12   14   15   19
  489    4     0.984153       12   14   15   19
  490    4     0.989583       12   14   15   19
  491    5     0.991552        9   12   14   15   19
  492    4     0.981931       12   14   15   19
  493    4     0.989297       12   14   15   19
  494    4     0.983322       12   14   15   19
  495    4     0.981612       12   14   15   19
  496    5     0.980627        9   12   14   15   19
  497    1     0.994264       14
  498    1     0.995309       14
  499    1     0.994305       14
  500    1     0.999460       14
  501    1     0.999564       14
  502    1     0.999472       14
  503    1     0.984615       14
  504    1     0.989616       14
  505    1     0.996314       14
  506    1     0.985019       14
  507    1     0.985076       14
  508    5     0.987529       12   14   15   17   19
  509    5     0.994588       10   12   14   15   17
  510    3     0.984301       14   15   19
  511    4     0.994095       12   14   15   19
  512    5     0.982798       12   14   15   16   19
  513    1     0.999991       14
  514    1     0.999994       14
  515    1     0.999998       14
  516    1     0.999991       14
  517    1     0.999991       14
  518    4     0.986362       12   14   15   20
  519    1     0.984526       14
  520    1     0.995387       14
  521    1     0.994081       14
  522    1     0.989029       14
  523    1     0.980137       14
  524    1     0.988558       14
  525    4     0.994178       14   15   16   17
  526    3     0.989884       14   15   17
  527    4     0.984670       14   15   16   17
  528    1     0.997605       15
  529    1     0.991363       15
  530    5     0.981947       10   12   14   15   17
  531    4     0.982221       14   15   16   17
  532    5     0.985045        9   14   15   16   17
  533    5     0.980336       10   12   14   15   17
  534    4     0.986465       14   15   16   17
  535    5     0.989141       10   14   15   16   17
  536    3     0.980462       14   15   17
  537    5     0.980414        9   14   15   16   17
  538    6     0.988127        9   14   15   17   18   19
  539    1     0.994577       15
  540    1     0.997261       15
  541    1     0.995918       15
  542    1     0.999491       15
  543    1     0.999746       15
  544    1     0.999622       15
  545    1     0.989660       15
  546    1     0.997073       15
  547    1     0.997792       15
  548    1     0.993720       15
  549    1     0.994271       15
  550    5     0.984013        9   14   15   16   17
  551    2     0.982207       14   15
  552    3     0.986341        9   14   15
  553    4     0.982908        9   12   15   17
  554    4     0.988098       12   14   15   17
  555    1     0.999994       15
  556    1     0.999998       15
  557    1     0.999999       15
  558    1     0.999996       15
  559    1     0.999996       15
  560    2     0.987764       14   15
  561    1     0.994232       15
  562    1     0.996702       15
  563    1     0.997618       15
  564    1     0.997098       15
  565    1     0.990325       15
  566    1     0.992367       15
  567    3     0.986880       14   15   16
  568    3     0.984292       14   15   16
  569    3     0.981548       14   15   16
  570    1     0.989111       16
  571    1     0.996583       16
  572    1     0.993517       16
  573    3     0.981921       15   16   17
  574    2     0.990093       15   16
  575    2     0.983716       15   16
  576    1     0.990406       16
  577    1     0.986148       16
  578    1     0.997982       16
  579    1     0.995213       16
  580    1     0.983299       16
  581    4     0.994047        9   15   17   18
  582    3     0.990745        9   15   17
  583    8     0.980995        1    6    9   10   14   15   16   17
  584    1     0.997574       17
  585    1     0.991300       17
  586    4     0.982215        9   12   15   17
  587    5     0.983942        9   15   16   17   18
  588    5     0.981081        9   14   15   17   18
  589    4     0.982954        9   12   15   17
  590    4     0.984953        9   15   17   18
  591    5     0.985503        9   14   15   17   18
  592    5     0.983878        9   12   14   15   17
  593    6     0.990346        9   10   12   15   17   18
  594    7     0.989621        1    6    9   14   15   17   18
  595    1     0.994645       17
  596    1     0.997020       17
  597    1     0.995866       17
  598    1     0.999498       17
  599    1     0.999724       17
  600    1     0.999617       17
  601    1     0.990521       17
  602    1     0.995737       17
  603    1     0.999209       17
  604    1     0.992165       17
  605    1     0.992083       17
  606    5     0.980509        9   15   16   17   18
  607    3     0.989651        9   10   17
  608    2     0.984223       15   17
  609    4     0.983695       10   14   15   17
  610    4     0.989658        9   10   15   17
  611    1     0.999995       17
  612    1     0.999997       17
  613    1     0.999999       17
  614    1     0.999995       17
  615    1     0.999995       17
  616    2     0.987390        9   17
  617    1     0.994543       17
  618    1     0.998293       17
  619    1     0.997212       17
  620    1     0.995262       17
  621    1     0.990784       17
  622    1     0.992955       17
  623    4     0.985454        9   15   17   18
  624    3     0.985885       15   17   18
  625    4     0.981112        1    9   17   18
  626    1     0.990565       18
  627    1     0.996168       18
  628    1     0.993165       18
  629    3     0.981640       15   17   18
  630    2     0.989102       17   18
  631    3     0.991322       15   17   18
  632    1     0.990111       18
  633    1     0.988574       18
  634    1     0.996008       18
  635    1     0.995220       18
  636    1     0.983569       18
  637    3     0.990353       14   19   20
  638    1     0.982153       19
  639    3     0.993150       14   19   20
  640    1     0.999283       19
  641    1     0.997635       19
  642    6     0.990672        9   12   14   15   19   20
  643    3     0.990611       14   19   20
  644    3     0.982908       14   19   20
  645    5     0.993732        9   12   14   15   19
  646    3     0.990551       15   19   20
  647    3     0.980563       14   19   20
  648    2     0.997402       14   19
  649    3     0.987165       14   19   20
  650    2     0.986821       14   19
  651    1     0.997523       19
  652    1     0.998018       19
  653    1     0.995207       19
  654    1     0.999756       19
  655    1     0.999805       19
  656    1     0.999527       19
  657    1     0.999067       19
  658    1     0.999957       19
  659    1     0.999831       19
  660    1     0.999441       19
  661    1     0.999750       19
  662    2     0.994717       14   19
  663    1     0.998470       19
  664    1     0.994461       19
  665    1     0.981465       19
  666    1     0.994375       19
  667    1     0.999996       19
  668    1     1.000000       19
  669    1     0.999999       19
  670    1     0.999997       19
  671    1     0.999998       19
  672    1     0.998452       19
  673    1     0.999744       19
  674    1     0.999952       19
  675    1     0.999731       19
  676    1     0.999505       19
  677    1     0.999425       19
  678    1     0.999690       19
  679    3     0.989315       14   19   20
  680    2     0.991420       19   20
  681    4     0.997063       14   15   19   20
  682    2     0.998647       19   20
  683    1     0.988097       20
  684    1     0.981584       20
  685    2     0.994210       19   20
  686    2     0.995747       19   20
  687    2     0.983169       19   20
  688    2     0.996700       19   20
  689    2     0.997526       19   20
  690    1     0.996862       20
  691    1     0.988097       20
  692    2     0.997795       19   20
  693    4     0.982778        2    3    6   21
  694    4     0.984567        2    3    6   21
  695    5     0.981723        1    2    5    9   21
  696    1     0.995003       21
  697    1     0.993768       21
  698    1     0.991631       21
  699    2     0.983223        2   21
  700    3     0.996543        1    2   21
  701    3     0.989238        2    3   21
  702    1     0.995029       21
  703    1     0.992667       21
  704    1     0.983412       21
  705    1     0.988203       21
  706    1     0.990657       21
  707    3     0.989193        3    5   22
  708    2     0.987457        5   22
  709    3     0.988903        4    5   22
  710    2     0.983538        3   22
  711    1     0.980557       22
  712    1     0.988631       22
  713    2     0.993634        5   22
  714    3     0.997629        3    5   22
  715    2     0.995495        5   22
  716    2     0.995120        5   22
  717    1     0.992863       22
  718    1     0.990744       22
  719    2     0.997947        5   22
  720    2     0.998658        5   22
  721    3     0.982890        1    2   23
  722    2     0.986488        1   23
  723    4     0.985972        1    2    4   23
  724    1     0.988035       23
  725    1     0.988313       23
  726    1     0.981798       23
  727    2     0.994229        1   23
  728    2     0.981082        1   23
  729    2     0.988845        1   23
  730    1     0.989393       23
  731    1     0.987424       23
  732    2     0.997883        1   23
  733    1     0.990085       23
  734    2     0.997528        1   23
  735    2     0.985479        1   24
  736    2     0.989855        1   24
  737    3     0.990663        1    2   24
  738    1     0.995636       24
  739    1     0.986566       24
  740    2     0.998650        1   24
  741    2     0.996686        1   24
  742    2     0.982452        1   24
  743    2     0.992560        1   24
  744    1     0.997400       24
  745    2     0.996588        1   24
  746    1     0.985467       24
  747    2     0.997900        1   24
  748    1     0.996798       24
 
 Dimensions of the occupied LMO domains:  Minimum / Average / Maximum
 
 Number of atoms in domain:                   1       8.6        17
 Number of atomic orbitals:                  43     296.6       572
 
 
 Calculating (mui|P) integrals...
 
 Block 1: occupied orbitals 1 to 48
 Calculating and transforming integrals...
 Number of strong pairs: 0 (0.0%)
 chtol:   9.999999999999999E-005
 switch to dfcoralg=cholinv
       16.99 MB memory is used for domain independent quantities
 
 Calculating the contribution of occupied LMOs...
    using local fitting domains
 
 MO:     1
 Extended domain construction for local excited state calculation...
 
 The selected important local MOs:    #:    18
    1    2   11   14   15   18   19   21   22   27   29   31   33   34   38   41   45   46
 
 The selected important PAOs:    #:     0

 
 The selected additional local MOs:    #:     0

 
 The selected additional PAOs:    #:   616
  217  218  219  220  221  222  223  224  225  226  227  228  229  230  231  232  233  234  235  236
  237  238  239  240  241  242  243  244  245  246  247  248  249  250  251  252  253  254  255  256
  257  258  133  134  135  136  137  138  139  140  141  142  143  144  145  146  147  148  149  150
  151  152  153  154  155  156  157  158  159  160  161  162  163  164  165  166  167  168  169  170
  171  172  173  174  175  176  177  178  179  180  181  182  183  184  185  186  187  188  189  190
  191  192  193  194  195  196  197  198  199  200  201  202  203  204  205  206  207  208  209  210
  211  212  213  214  215  216   49   50   51   52   53   54   55   56   57   58   59   60   61   62
   63   64   65   66   67   68   69   70   71   72   73   74   75   76   77   78   79   80   81   82
   83   84   85   86   87   88   89   90   91   92   93   94   95   96   97   98   99  100  101  102
  103  104  105  106  107  108  109  110  111  112  113  114  115  116  117  118  119  120  121  122
  123  124  125  126  127  128  129  130  131  132  259  260  261  262  263  264  265  266  267  268
  269  270  271  272  273  274  275  276  277  278  279  280  281  282  283  284  285  286  287  288
  289  290  291  292  293  294  295  296  297  298  299  300  301  302  303  304  305  306  307  308
  309  310  311  312  313  314  329  330  331  332  333  334  335  336  337  338  339  340  341  342
  343  344  345  346  347  348  349  350  351  352  353  354  355  356  357  358  359  360  361  362
  363  364  365  366  367  368  369  370  371  372  373  374  375  376  377  378  379  380  381  382
  383  384  385  386  387  388  389  390  391  392  393  394  395  396  397  398  399  400  401  402
  403  404  405  406  407  408  409  410  411  412  525  526  527  528  529  530  531  532  533  534
  535  536  537  538  539  540  541  542  543  544  545  546  547  548  549  550  551  552  553  554
  555  556  557  558  559  560  561  562  563  564  565  566  581  582  583  584  585  586  587  588
  589  590  591  592  593  594  595  596  597  598  599  600  601  602  603  604  605  606  607  608
  609  610  611  612  613  614  615  616  617  618  619  620  621  622  623  624  625  626  627  628
  629  630  631  632  633  634  635  636  693  694  695  696  697  698  699  700  701  702  703  704
  705  706  707  708  709  710  711  712  713  714  715  716  717  718  719  720  721  722  723  724
  725  726  727  728  729  730  731  732  733  734  735  736  737  738  739  740  741  742  743  744
  745  746  747  748  315  316  317  318  319  320  321  322  323  324  325  326  327  328  413  414
  415  416  417  418  419  420  421  422  423  424  425  426  427  428  429  430  431  432  433  434
  435  436  437  438  439  440  441  442  443  444  445  446  447  448  449  450  451  452  453  454
  455  456  457  458  459  460  461  462  463  464  465  466  467  468  483  484  485  486  487  488
  489  490  491  492  493  494  495  496  497  498  499  500  501  502  503  504  505  506  507  508
  509  510  511  512  513  514  515  516  517  518  519  520  521  522  523  524
 
 The selected atoms in the ED:    #:    20
    1    2    3    4    5    6    7    8    9   10   11   12   14   15   17   18   21   22   23   24
 The selected atoms in the fitting domain  #:    20
    1    2    3    4    5    6    7    8    9   10   11   12   14   15   17   18   21   22   23   24
 
 Dimensions of the extended domain:
 
 Number of atoms in domain:      20  ( 83.33 %)
 Number of atomic orbitals:     628  ( 88.08 %)
 Number of fitting functions:  3209  ( 89.36 %)
 Warning: drop high-lying PAOs                    12
 Number of occupied orbitals:    18  ( 37.50 %)
 Number of virtual orbitals:    432  ( 64.96 %)
 
 IJ and IA integral transformation...

 Executing cis...

 Allocation of 120.0 Gbytes of memory...
 Core orbitals considered in CVS treatment:   1
 
 Retrieve a J_ai^Q fitted MO integral list...
 Retrieve a J_ij^Q fitted MO integral list in upper triangle form...
 Unpack the upper triangle lists...
 
 Sorting for the CVS calculation...
 Generate singlet trial vectors...
 
 The ground-state intermediates are not necessary!
 Calculate pre-optimized initial guesses for adc(2) calculations
 Incore algorithm
 
 Calculate sigma vector for root  1
 
                       Excitation           Energy                Norm of
 Iteration  1         energy [au]        decrease [au]        residual vector
 ============================================================================
 for root  1          19.766176461        -0.4929706             0.0000000
 ============================================================================
  1/ 1 states have converged.
 
 
 
 The micro iteration of pre-optimization has converged in  1 steps.
 
 
 Dominant coefficients
 Printing threshold: 0.100000
 
 for root  1
    coeff.   occ.       virt.
   0.707107     1  -->    19
 ============================================================================
 Restart
 
 Calculate sigma vector for root  1
 
                       Excitation           Energy                Norm of
 Iteration  2         energy [au]        decrease [au]        residual vector
 ============================================================================
 for root  1          19.893423316         0.1272469             0.0000000
 ============================================================================
  1/ 1 states have converged.
 
 
 
 The micro iteration of pre-optimization has converged in  1 steps.
 
 
 Dominant coefficients
 Printing threshold: 0.100000
 
 for root  1
    coeff.   occ.       virt.
   0.707107     1  -->    19
 ============================================================================
 Restart
 
 Calculate sigma vector for root  1
 
                       Excitation           Energy                Norm of
 Iteration  3         energy [au]        decrease [au]        residual vector
 ============================================================================
 for root  1          19.868757075        -0.0246662             0.0000000
 ============================================================================
  1/ 1 states have converged.
 
 
 
 The micro iteration of pre-optimization has converged in  1 steps.
 
 
 Dominant coefficients
 Printing threshold: 0.100000
 
 for root  1
    coeff.   occ.       virt.
   0.707107     1  -->    19
 ============================================================================
 Restart
 
 Calculate sigma vector for root  1
 
                       Excitation           Energy                Norm of
 Iteration  4         energy [au]        decrease [au]        residual vector
 ============================================================================
 for root  1          19.873853899         0.0050968             0.0000000
 ============================================================================
  1/ 1 states have converged.
 
 
 
 The micro iteration of pre-optimization has converged in  1 steps.
 
 
 Dominant coefficients
 Printing threshold: 0.100000
 
 for root  1
    coeff.   occ.       virt.
   0.707107     1  -->    19
 ============================================================================
 Restart
 
 Calculate sigma vector for root  1
 
                       Excitation           Energy                Norm of
 Iteration  5         energy [au]        decrease [au]        residual vector
 ============================================================================
 for root  1          19.872814136        -0.0010398             0.0000000
 ============================================================================
  1/ 1 states have converged.
 
 
 
 The micro iteration of pre-optimization has converged in  1 steps.
 
 
 Dominant coefficients
 Printing threshold: 0.100000
 
 for root  1
    coeff.   occ.       virt.
   0.707107     1  -->    19
 ============================================================================
 Restart
 
 Calculate sigma vector for root  1
 
                       Excitation           Energy                Norm of
 Iteration  6         energy [au]        decrease [au]        residual vector
 ============================================================================
 for root  1          19.873026808         0.0002127             0.0000000
 ============================================================================
  1/ 1 states have converged.
 
 
 
 The micro iteration of pre-optimization has converged in  1 steps.
 
 
 Dominant coefficients
 Printing threshold: 0.100000
 
 for root  1
    coeff.   occ.       virt.
   0.707107     1  -->    19
 ============================================================================
 Restart
 
 Calculate sigma vector for root  1
 
                       Excitation           Energy                Norm of
 Iteration  7         energy [au]        decrease [au]        residual vector
 ============================================================================
 for root  1          19.872983332        -0.0000435             0.0000000
 ============================================================================
  1/ 1 states have converged.
 
 
 
 The micro iteration of pre-optimization has converged in  1 steps.
 
 
 Dominant coefficients
 Printing threshold: 0.100000
 
 for root  1
    coeff.   occ.       virt.
   0.707107     1  -->    19
 ============================================================================
 Restart
 
 Calculate sigma vector for root  1
 
                       Excitation           Energy                Norm of
 Iteration  8         energy [au]        decrease [au]        residual vector
 ============================================================================
 for root  1          19.872992220         0.0000089             0.0000000
 ============================================================================
  1/ 1 states have converged.
 
 
 
 The micro iteration of pre-optimization has converged in  1 steps.
 
 
 Dominant coefficients
 Printing threshold: 0.100000
 
 for root  1
    coeff.   occ.       virt.
   0.707107     1  -->    19
 ============================================================================
 
 The macro iteration of pre-optimization has converged in  8 steps!
 
 Final result of the double hybrid calculations for the excited states:
 Functional: user
 Singlet excited states:
 
 Excited      Total          Excitation     Excitation     Excitation        Absorption
  state    energy [au]       energy [au]    energy [eV]  energy [cm^-1]    wavelength [nm]
 =========================================================================================
    1    -608.482590262     19.87299222     540.7717      4361617.64            2.29
 =========================================================================================
 
 
                      Normal termination of mrcc.
 **********************************************************************
