# Supplementary material for: Scalable Correlated Local Approaches for Computing Valence and Core-Level Ionization Energies in Large Molecules
Source: J Chem Theory Comput. 2026 Jun 24;22(13):6584–98. doi: 10.1021/acs.jctc.6c00634 (PMC13374016; doi:10.1021/acs.jctc.6c00634)
Supplement: Supplementary file 2 [file ct6c00634_si_003.zip › SI/outputs/tyrosine_N_sos-adc2-X2C.out]

 **********************************************************************
                          MRCC program system
 **********************************************************************
 
                              Written by
     Mihaly Kallay, Peter R. Nagy, David Mester, Laszlo Gyevi-Nagy,
        Jozsef Csoka, P. Bernat Szabo, Zoltan Rolik, Gyula Samu,
      Bence Hegely, Bence Ladoczki, Klara Petrov, Jozsef Csontos,
     Adam Ganyecz, Istvan Ladjanszki, Lorant Szegedy, Mate Farkas,
          Pal D. Mezei, Reka A. Horvath, and Balazs D. Lorincz
 
        Department of Physical Chemistry and Materials Science
            Budapest University of Technology and Economics
                  Budapest P.O.Box 91, H-1521 Hungary
 
                              www.mrcc.hu
 
                            Version: 25.1.2

 Executing minp...

 Reading input from MINP...
 
 Input file:
 
basis=cc-pCVTZ-X2C
verbosity=3


cialg=direct
ip_ea=ip
calc=SOS-ADC(2)
dendec=off

mem=120GB

dfbasis_scf=cc-pCVTZ-X2C_autoaux
dfbasis_cor=cc-pCVTZ-X2C_autoaux
hamilton=SFX2C1e
core=3
cvs=1-1
nstate=2
unit=bohr
geom=xyz
24 
L-tyrosine
N 2.267040 -3.933328 0.878969 
C 2.739534 -1.987803 -1.006599 
C 5.450860 -2.055471 -1.975774 
O 7.268959 -3.034491 -0.887827 
O 5.708527 -0.809441 -4.255065 
C 2.171169 0.720239 0.058120 
H 3.170431 0.892757 1.868190 
H 2.978897 2.123254 -1.234670 
C -0.624778 1.225090 0.392375 
C -1.983141 2.557068 -1.470328 
H -0.999873 3.249576 -3.136578 
C -4.571598 3.022741 -1.220902 
H -5.617348 4.054994 -2.649105 
C -5.841405 2.151060 0.926284 
C -4.538102 0.826727 2.809797 
H -5.526921 0.153412 4.481426 
C -1.945049 0.372267 2.533984 
H -0.943389 -0.680050 3.979506 
O -8.430584 2.678264 1.078691 
H -9.193119 2.024039 2.626269 
H 1.490004 -2.302843 -2.625302 
H 7.475204 -0.808701 -4.826974 
H 3.685037 -4.184725 2.145876 
H 1.581709 -5.590309 0.211849 
 
 
 Checking keyword combinations...
 
 Keywords:
 
 active=none
 agrid=ld0006-ld0590
 agrid_pssp=ld0006-ld0194
 agrid_pssp_sm=ld0006-ld0074
 ao_trunc=off
 ao_trunc_tol=1e-4
 basis=cc-pcvtz-x2c
 basis_sm=none
 basopt=off
 bfbasis=none
 bfgsmem=10
 bfgstol=1.0d-3
 bfgscimem=5
 boysalg=jacobi
 bpcompo=0.95
 bpcompv=0.98
 bpdfo=0.95
 bpocc=0.95
 bppdo=0.95
 bppdv=0.98
 bpedo=0.95
 bpedv=0.98
 bp_subsyso=0.95
 bp_subsysv=0.95
 cabscorr=off
 cabsdom=bplarge
 cabsdual=off
 calc=adc(2)
 ccmaxit=50
 ccprog=cis
 ccsdalg=disk
 ccsdmkl=seq
 ccsdrest=off
 ccsdthreads=2
 cctol=6
 charge=0
 cialg=direct
 ciguess=off
 cmpgrp=auto
 comprest=off
 coord_sys=ric
 core=3
 corembed=off
 csapprox=off
 cvs=1-1
 dboc=off
 deltaf12=off
 delocsomofact=
 dendec=off
 dens=0
 denscorr=0
 dfalg=lineq
 dfbasis_cab=none
 dfbasis_cor=cc-pcvtz-x2c_autoaux
 dfbasis_scf=cc-pcvtz-x2c_autoaux
 dfbasis_scf_sm=auto
 dfintran=drpa
 df_trunc=off
 df_trunc_corr=off
 df_trunc_corr_tol=5e-4
 df_trunc_tol=5e-4
 dft=off
 dhexc=adc(2)
 diag=david
 docc=
 domrad=10.d0
 drpaalg=fit
 dual=off
 dual_df=off
 dyson=off
 ecp=auto
 edisp=off
 edisp_embed=off
 embed=off
 epairestfact=off
 epairscale=1.d0
 etemp=300
 epert=none
 eps=
 espcharge=off
 excrad=0.d0
 excrad_f12=0.d0
 excrad_fin=0.000000000D+00
 fastdbbsc=v2
 fitting=coulomb
 fmm=off
 fmmord=8
 fnonorb=
 freq=off
 gamma=1.d0
 gauss=spher
 geom=xyz
 gopt=off
 ghost=none
 gtol=7
 grdens=off
 grid=auto
 grid_sm=auto
 gridbatch_cos=2000
 grtol=10
 guido_ct=off
 hamilton=sfx2c1e
 hl_scfalg=auto
 iface=none
 incore=off
 intalg=auto
 ip_ea=ip
 itol=10
 laptol=1.d-2
 lccoporder=trffirst
 lcorthr=normal
 lccrest=off
 ldfgrad_tol=8
 lmp2dens=on
 lnoepso=0.d0
 lnoepsv=0.0d0
 localcc=off
 localcorrsymm=off
 locintrf=disk
 mact=
 maxact=off
 maxdim=200
 maxex=0
 maxmicroit=100
 mcscfiguess=hf
 mem=120gb
 mmprog=
 molden=on
 mp2ongrid=off
 mpitasks=1
 mulmet=0
 mult=
 nab=off
 nacto=0
 nactv=0
 naf_amp=3.16d-3
 naf_cor=0.d0
 naf_f12=off
 naf_scf=off
 nafalg=albe
 nafdens=off
 naftyp=
 nchol=auto
 ndeps=1e-3
 nevpt=
 nstate=2
 nsing=0
 nto=off
 ntrip=0
 num_grad=off
 occ=
 occri=off
 oniom=off
 oniom_eechg=off
 oniom_pcm=off
 oniom_qcorr=off
 optalg=
 optmaxit=50
 optetol=1e-6
 optex=1
 optgtol=1e-4
 optstol=1e-3
 orblocc=off
 orbloce=off
 orbloco=off
 orblocv=off
 orblocguess=cholesky
 osveps=1e-3
 ovirt=off
 ovltol=1e-7
 ovosnorb=80.0
 pao_subsys_tol=1e-3
 pao_tol=1e-3
 pcm=off
 popul=off
 pressure=100000
 pssp=off
 ptfreq=0.0
 ptthreads=2
 qmreg=
 qmmm=off
 qro=off
 qscf=off
 redcost_exc=off
 redcost_tddft=off
 refdet=none
 rest=0
 rgrid=log3
 rism=off
 rohfcore=semicanonical
 rohftype=semicanonical
 scfalg=auto
 scf_conv=auto
 scfdamp=0.0d0
 scfdamp_mode=off
 scfdamp_end=50
 scfdamp_dampstep=0.d0
 scfdamp_dtol=0.0d0
 scfdamp_maxfact=0.0d0
 scfdamp_minfact=0.0d0
 scfdiis=on
 scfdiis_dtol=0.0d0
 scfdiis_end=50
 scfdiis_start=2
 scfdiis_step=1
 scfdiis_watch=off
 scfdiis_wrange=10
 scfdiis_wlimit=5
 scfdiis_delmax=2
 scfdtol=7
 scfext=10
 scfguessdens=
 scfiguess=sad
 scfloc=off
 scflshift=0.20
 scflshift_end=8
 scflshift_dtol=0.0
 scflshift_gaptol=0.20
 scfmaxit=50
 scftype=
 scftype_low=
 scftype_high=
 scftol=6
 scspe=1.d0
 scsph=1.d0
 scsps=1.3d0
 scsps_t=1.3d0
 scspt=0.0d0
 scspt_t=0.0d0
 scspv=1.d0
 spairtol=1e-4
 sqmprog=
 subminp=top
 subsys_bopu=on
 symm=
 talg=occ
 temp=298.15
 test=off
 tfunc=off
 theodore=off
 tlmo=0.999
 tpao=0.94
 tprint=off
 uncontract=off
 unit=bohr
 usedisk=2
 verbosity=3
 wpairtol=0.100000000E-05

 Executing scf...

 @scfsetup: integrals calculated directly
            mrcc/integ direct run
 @scfsetup: calculating on full matrices
            not using symmetry adapted basis
 @scfsetup: diis switched on
 @scfsetup: number of steps to extrapolate from  10
 @scfsetup: tolerance in energy deviation    0.100000E-05
            tolerance in density deviation    0.100000E-06
 @scfsetup: maximum number of iterations:  50
 @scfsetup: restricted closed shell hf calc
 @scfsetup: starting scf from diagonal ao guess
 @scfsetup: occupation set:
            from initial orbitals
 @scfsetup: Parameter-set for SCF acceleration: normal
 @scfsetup: diis runs from iteration:   2
 @scfsetup: diis runs to iteration:  50
 @scfsetup: diis runs in every iteration
 @scfsetup: diiswatch is disabled                   
 @scfsetup: diis dtol criteria to switch on:      0.0000E+00
           (or the iteration number below is reached)
 @scfsetup: static damping scheme
            iteration step criteria to turn damping off: 3
 @scfsetup: dynamic level shifting
            tolarance in HOMO-LUMO gap:  0.200
            tolarance in density deviation:     0.0000E+00
            iteration step criteria to turn level shifting off: 8
 Allocation of 120.0 Gbytes of memory...
 ======================================================================
 ITERATION STEP   1
 

 SCF control                  : initial
 Damping factor/level shift   : 0.000/0.200
 DIIS [start/end/frequency]   :   2 / 50 /  1

 Calculation of two-electron integrals...
  14% done.
  73% done.
  85% done.
  97% done.
 100% done.
 Gradient norm:      1.2386E+01
 RMS of [F,P]:                                         0.01705760898030
 RMS of difference density:                            0.01198163001346
 Gap [au]:  0.24590831
 ALPHA OCC:  48
 BETA  OCC:  48
 
 ***HARTREE-FOCK ENERGY IN STEP   1 IS       -620.1569813472065107 [AU]
 ======================================================================
 ITERATION STEP   2
 

 SCF control                  : diis
 Damping factor/level shift   : 0.000/0.000
 DIIS [start/end/frequency]   :   2 / 50 /  1

 Constructing Fock-matrix...
 
 First step of Coulomb + first step of exchange...
 Exchange contribution is evaluated for MOs 1 to 48.
   1% done.
  12% done.
  24% done.
  35% done.
  46% done.
  57% done.
  68% done.
  80% done.
  91% done.
 100% done.
 
 Fitting and assembly step of exchange...
 
 Second step of Coulomb...
   1% done.
  12% done.
  24% done.
  35% done.
  46% done.
  57% done.
  68% done.
  80% done.
  91% done.
 100% done.
 
 Gradient norm:      1.2386E+01
 DIIS is running in this iteration step.
 RMS of [F,P]:                                         0.00264685603259
 RMS of difference density:                            0.00391316795046
 Gap [au]:  0.37197662
 ALPHA OCC:  48
 BETA  OCC:  48
 
 ***HARTREE-FOCK ENERGY IN STEP   2 IS       -626.4734973895406256 [AU]
 
 Step comparison  Energy Drift [au]  DIIS error drift  Gradient drift
        1            6.3165E+00         1.4411E-02       0.0000E+00
        2            6.2647E+02         1.0000E-07       0.0000E+00
 ======================================================================
 ITERATION STEP   3
 

 SCF control                  : diis
 Damping factor/level shift   : 0.000/0.000
 DIIS [start/end/frequency]   :   2 / 50 /  1

 Constructing Fock-matrix...
 
 First step of Coulomb + first step of exchange...
 Exchange contribution is evaluated for MOs 1 to 48.
   1% done.
  12% done.
  24% done.
  35% done.
  46% done.
  57% done.
  68% done.
  80% done.
  91% done.
 100% done.
 
 Fitting and assembly step of exchange...
 
 Second step of Coulomb...
   1% done.
  12% done.
  24% done.
  35% done.
  46% done.
  57% done.
  68% done.
  80% done.
  91% done.
 100% done.
 
 Gradient norm:      1.2386E+01
 DIIS is running in this iteration step.
 RMS of [F,P]:                                         0.00146824411125
 RMS of difference density:                            0.00155712274422
 Gap [au]:  0.42513674
 ALPHA OCC:  48
 BETA  OCC:  48
 
 ***HARTREE-FOCK ENERGY IN STEP   3 IS       -626.6980580213921712 [AU]
 
 Step comparison  Energy Drift [au]  DIIS error drift  Gradient drift
        2            2.2456E-01         1.1786E-03       0.0000E+00
 ======================================================================
 ITERATION STEP   4
 

 SCF control                  : diis
 Damping factor/level shift   : 0.000/0.000
 DIIS [start/end/frequency]   :   2 / 50 /  1

 Constructing Fock-matrix...
 
 First step of Coulomb + first step of exchange...
 Exchange contribution is evaluated for MOs 1 to 48.
   1% done.
  12% done.
  24% done.
  35% done.
  46% done.
  57% done.
  68% done.
  80% done.
  91% done.
 100% done.
 
 Fitting and assembly step of exchange...
 
 Second step of Coulomb...
   1% done.
  12% done.
  24% done.
  35% done.
  46% done.
  57% done.
  68% done.
  80% done.
  91% done.
 100% done.
 
 Gradient norm:      1.2386E+01
 DIIS is running in this iteration step.
 RMS of [F,P]:                                         0.00029451982393
 RMS of difference density:                            0.00036087360791
 Gap [au]:  0.42697932
 ALPHA OCC:  48
 BETA  OCC:  48
 
 ***HARTREE-FOCK ENERGY IN STEP   4 IS       -626.7976830631332632 [AU]
 
 Step comparison  Energy Drift [au]  DIIS error drift  Gradient drift
        3            9.9625E-02         1.1737E-03       0.0000E+00
 ======================================================================
 ITERATION STEP   5
 

 SCF control                  : diis
 Damping factor/level shift   : 0.000/0.000
 DIIS [start/end/frequency]   :   2 / 50 /  1

 Constructing Fock-matrix...
 
 First step of Coulomb + first step of exchange...
 Exchange contribution is evaluated for MOs 1 to 48.
   1% done.
  12% done.
  24% done.
  35% done.
  46% done.
  57% done.
  68% done.
  80% done.
  91% done.
 100% done.
 
 Fitting and assembly step of exchange...
 
 Second step of Coulomb...
   1% done.
  12% done.
  24% done.
  35% done.
  46% done.
  57% done.
  68% done.
  80% done.
  91% done.
 100% done.
 
 Gradient norm:      1.2386E+01
 DIIS is running in this iteration step.
 RMS of [F,P]:                                         0.00011148722693
 RMS of difference density:                            0.00015133928590
 Gap [au]:  0.42757904
 ALPHA OCC:  48
 BETA  OCC:  48
 
 ***HARTREE-FOCK ENERGY IN STEP   5 IS       -626.8029137715852812 [AU]
 
 Step comparison  Energy Drift [au]  DIIS error drift  Gradient drift
        4            5.2307E-03         1.8303E-04       0.0000E+00
 ======================================================================
 ITERATION STEP   6
 

 SCF control                  : diis
 Damping factor/level shift   : 0.000/0.000
 DIIS [start/end/frequency]   :   2 / 50 /  1

 Constructing Fock-matrix...
 
 First step of Coulomb + first step of exchange...
 Exchange contribution is evaluated for MOs 1 to 48.
   1% done.
  12% done.
  24% done.
  35% done.
  46% done.
  57% done.
  68% done.
  80% done.
  91% done.
 100% done.
 
 Fitting and assembly step of exchange...
 
 Second step of Coulomb...
   1% done.
  12% done.
  24% done.
  35% done.
  46% done.
  57% done.
  68% done.
  80% done.
  91% done.
 100% done.
 
 Gradient norm:      1.2386E+01
 DIIS is running in this iteration step.
 RMS of [F,P]:                                         0.00002840320358
 RMS of difference density:                            0.00005297358112
 Gap [au]:  0.42782183
 ALPHA OCC:  48
 BETA  OCC:  48
 
 ***HARTREE-FOCK ENERGY IN STEP   6 IS       -626.8037298679262221 [AU]
 
 Step comparison  Energy Drift [au]  DIIS error drift  Gradient drift
        5            8.1610E-04         8.3084E-05       0.0000E+00
 ======================================================================
 ITERATION STEP   7
 

 SCF control                  : diis
 Damping factor/level shift   : 0.000/0.000
 DIIS [start/end/frequency]   :   2 / 50 /  1

 Constructing Fock-matrix...
 
 First step of Coulomb + first step of exchange...
 Exchange contribution is evaluated for MOs 1 to 48.
   1% done.
  12% done.
  24% done.
  35% done.
  46% done.
  57% done.
  68% done.
  80% done.
  91% done.
 100% done.
 
 Fitting and assembly step of exchange...
 
 Second step of Coulomb...
   1% done.
  12% done.
  24% done.
  35% done.
  46% done.
  57% done.
  68% done.
  80% done.
  91% done.
 100% done.
 
 Gradient norm:      1.2386E+01
 DIIS is running in this iteration step.
 RMS of [F,P]:                                         0.00000915685469
 RMS of difference density:                            0.00001920085482
 Gap [au]:  0.42790757
 ALPHA OCC:  48
 BETA  OCC:  48
 
 ***HARTREE-FOCK ENERGY IN STEP   7 IS       -626.8038161811723512 [AU]
 
 Step comparison  Energy Drift [au]  DIIS error drift  Gradient drift
        6            8.6313E-05         1.9246E-05       0.0000E+00
 ======================================================================
 ITERATION STEP   8
 

 SCF control                  : diis
 Damping factor/level shift   : 0.000/0.000
 DIIS [start/end/frequency]   :   2 / 50 /  1

 Constructing Fock-matrix...
 
 First step of Coulomb + first step of exchange...
 Exchange contribution is evaluated for MOs 1 to 48.
   1% done.
  12% done.
  24% done.
  35% done.
  46% done.
  57% done.
  68% done.
  80% done.
  91% done.
 100% done.
 
 Fitting and assembly step of exchange...
 
 Second step of Coulomb...
   1% done.
  12% done.
  24% done.
  35% done.
  46% done.
  57% done.
  68% done.
  80% done.
  91% done.
 100% done.
 
 Gradient norm:      1.2386E+01
 DIIS is running in this iteration step.
 RMS of [F,P]:                                         0.00000410671914
 RMS of difference density:                            0.00000856760510
 Gap [au]:  0.42796668
 ALPHA OCC:  48
 BETA  OCC:  48
 
 ***HARTREE-FOCK ENERGY IN STEP   8 IS       -626.8038282058573714 [AU]
 
 Step comparison  Energy Drift [au]  DIIS error drift  Gradient drift
        7            1.2025E-05         5.0501E-06       0.0000E+00
 ======================================================================
 ITERATION STEP   9
 

 SCF control                  : diis
 Damping factor/level shift   : 0.000/0.000
 DIIS [start/end/frequency]   :   2 / 50 /  1

 Constructing Fock-matrix...
 
 First step of Coulomb + first step of exchange...
 Exchange contribution is evaluated for MOs 1 to 48.
   1% done.
  12% done.
  24% done.
  35% done.
  46% done.
  57% done.
  68% done.
  80% done.
  91% done.
 100% done.
 
 Fitting and assembly step of exchange...
 
 Second step of Coulomb...
   1% done.
  12% done.
  24% done.
  35% done.
  46% done.
  57% done.
  68% done.
  80% done.
  91% done.
 100% done.
 
 Gradient norm:      1.2386E+01
 DIIS is running in this iteration step.
 RMS of [F,P]:                                         0.00000181892154
 RMS of difference density:                            0.00000383194282
 Gap [au]:  0.42797639
 ALPHA OCC:  48
 BETA  OCC:  48
 
 ***HARTREE-FOCK ENERGY IN STEP   9 IS       -626.8038309552850933 [AU]
 
 Step comparison  Energy Drift [au]  DIIS error drift  Gradient drift
        8            2.7494E-06         2.2878E-06       0.0000E+00
 ======================================================================
 ITERATION STEP  10
 

 SCF control                  : diis
 Damping factor/level shift   : 0.000/0.000
 DIIS [start/end/frequency]   :   2 / 50 /  1

 Constructing Fock-matrix...
 
 First step of Coulomb + first step of exchange...
 Exchange contribution is evaluated for MOs 1 to 48.
   1% done.
  12% done.
  24% done.
  35% done.
  46% done.
  57% done.
  68% done.
  80% done.
  91% done.
 100% done.
 
 Fitting and assembly step of exchange...
 
 Second step of Coulomb...
   1% done.
  12% done.
  24% done.
  35% done.
  46% done.
  57% done.
  68% done.
  80% done.
  91% done.
 100% done.
 
 Gradient norm:      1.2386E+01
 DIIS is running in this iteration step.
 RMS of [F,P]:                                         0.00000066273612
 RMS of difference density:                            0.00000166211966
 Gap [au]:  0.42798320
 ALPHA OCC:  48
 BETA  OCC:  48
 
 ***HARTREE-FOCK ENERGY IN STEP  10 IS       -626.8038314962550430 [AU]
 
 Step comparison  Energy Drift [au]  DIIS error drift  Gradient drift
        9            5.4097E-07         1.1562E-06       0.0000E+00
 ======================================================================
 ITERATION STEP  11
 

 SCF control                  : diis
 Damping factor/level shift   : 0.000/0.000
 DIIS [start/end/frequency]   :   2 / 50 /  1

 Constructing Fock-matrix...
 
 First step of Coulomb + first step of exchange...
 Exchange contribution is evaluated for MOs 1 to 48.
   1% done.
  12% done.
  24% done.
  35% done.
  46% done.
  57% done.
  68% done.
  80% done.
  91% done.
 100% done.
 
 Fitting and assembly step of exchange...
 
 Second step of Coulomb...
   1% done.
  12% done.
  24% done.
  35% done.
  46% done.
  57% done.
  68% done.
  80% done.
  91% done.
 100% done.
 
 Gradient norm:      1.2386E+01
 DIIS is running in this iteration step.
 RMS of [F,P]:                                         0.00000028083655
 RMS of difference density:                            0.00000069193912
 Gap [au]:  0.42798325
 ALPHA OCC:  48
 BETA  OCC:  48
 
 ***HARTREE-FOCK ENERGY IN STEP  11 IS       -626.8038315861122101 [AU]
 
 Step comparison  Energy Drift [au]  DIIS error drift  Gradient drift
       10            8.9857E-08         3.8190E-07       0.0000E+00
 ======================================================================
 ITERATION STEP  12
 

 SCF control                  : diis
 Damping factor/level shift   : 0.000/0.000
 DIIS [start/end/frequency]   :   2 / 50 /  1

 Constructing Fock-matrix...
 
 First step of Coulomb + first step of exchange...
 Exchange contribution is evaluated for MOs 1 to 48.
   1% done.
  12% done.
  24% done.
  35% done.
  46% done.
  57% done.
  68% done.
  80% done.
  91% done.
 100% done.
 
 Fitting and assembly step of exchange...
 
 Second step of Coulomb...
   1% done.
  12% done.
  24% done.
  35% done.
  46% done.
  57% done.
  68% done.
  80% done.
  91% done.
 100% done.
 
 Gradient norm:      1.2386E+01
 DIIS is running in this iteration step.
 RMS of [F,P]:                                         0.00000009902667
 RMS of difference density:                            0.00000024518020
 Gap [au]:  0.42798217
 ALPHA OCC:  48
 BETA  OCC:  48
 
 ***HARTREE-FOCK ENERGY IN STEP  12 IS       -626.8038315998196595 [AU]
 
 Step comparison  Energy Drift [au]  DIIS error drift  Gradient drift
       11            1.3707E-08         1.8181E-07       0.0000E+00
 ======================================================================
 ITERATION STEP  13
 

 SCF control                  : diis
 Damping factor/level shift   : 0.000/0.000
 DIIS [start/end/frequency]   :   2 / 50 /  1

 Constructing Fock-matrix...
 
 First step of Coulomb + first step of exchange...
 Exchange contribution is evaluated for MOs 1 to 48.
   1% done.
  12% done.
  24% done.
  35% done.
  46% done.
  57% done.
  68% done.
  80% done.
  91% done.
 100% done.
 
 Fitting and assembly step of exchange...
 
 Second step of Coulomb...
   1% done.
  12% done.
  24% done.
  35% done.
  46% done.
  57% done.
  68% done.
  80% done.
  91% done.
 100% done.
 
 Gradient norm:      1.2386E+01
 DIIS is running in this iteration step.
 RMS of [F,P]:                                         0.00000004712894
 RMS of difference density:                            0.00000011609674
 Gap [au]:  0.42798232
 ALPHA OCC:  48
 BETA  OCC:  48
 
 ***HARTREE-FOCK ENERGY IN STEP  13 IS       -626.8038316020795264 [AU]
 
 Step comparison  Energy Drift [au]  DIIS error drift  Gradient drift
       12            2.2599E-09         5.1898E-08       0.0000E+00
 ======================================================================
 ITERATION STEP  14
 

 SCF control                  : diis
 Damping factor/level shift   : 0.000/0.000
 DIIS [start/end/frequency]   :   2 / 50 /  1

 Constructing Fock-matrix...
 
 First step of Coulomb + first step of exchange...
 Exchange contribution is evaluated for MOs 1 to 48.
   1% done.
  12% done.
  24% done.
  35% done.
  46% done.
  57% done.
  68% done.
  80% done.
  91% done.
 100% done.
 
 Fitting and assembly step of exchange...
 
 Second step of Coulomb...
   1% done.
  12% done.
  24% done.
  35% done.
  46% done.
  57% done.
  68% done.
  80% done.
  91% done.
 100% done.
 
 Gradient norm:      1.2386E+01
 DIIS is running in this iteration step.
 RMS of [F,P]:                                         0.00000002174654
 RMS of difference density:                            0.00000007432909
 Gap [au]:  0.42798229
 ALPHA OCC:  48
 BETA  OCC:  48
 
 ***HARTREE-FOCK ENERGY IN STEP  14 IS       -626.8038316026079428 [AU]
 
 Step comparison  Energy Drift [au]  DIIS error drift  Gradient drift
       13            5.2842E-10         2.5382E-08       0.0000E+00
 ======================================================================
 
 SUCCESS...
 THE SCF ITERATION HAS CONVERGED!
 
                   A   
 FINAL ALPHA OCC:  48
 FINAL BETA  OCC:  48
 
 ***FINAL HARTREE-FOCK ENERGY:       -626.8038316026079428 [AU]
 
 Orbital energies [au]:
      Irrep         Alpha          Beta
    1   A        -20.627601     -20.627601
    2   A        -20.597209     -20.597209
    3   A        -20.566717     -20.566717
    4   A        -15.552216     -15.552216
    5   A        -11.395723     -11.395723
    6   A        -11.307514     -11.307514
    7   A        -11.293085     -11.293085
    8   A        -11.247217     -11.247217
    9   A        -11.244834     -11.244834
   10   A        -11.243233     -11.243233
   11   A        -11.240996     -11.240996
   12   A        -11.238748     -11.238748
   13   A        -11.233942     -11.233942
   14   A         -1.447101      -1.447101
   15   A         -1.383321      -1.383321
   16   A         -1.349847      -1.349847
   17   A         -1.194390      -1.194390
   18   A         -1.146335      -1.146335
   19   A         -1.050169      -1.050169
   20   A         -1.016096      -1.016096
   21   A         -0.984987      -0.984987
   22   A         -0.902089      -0.902089
   23   A         -0.841409      -0.841409
   24   A         -0.808054      -0.808054
   25   A         -0.789562      -0.789562
   26   A         -0.725347      -0.725347
   27   A         -0.715689      -0.715689
   28   A         -0.695703      -0.695703
   29   A         -0.669236      -0.669236
   30   A         -0.658844      -0.658844
   31   A         -0.642030      -0.642030
   32   A         -0.619989      -0.619989
   33   A         -0.611411      -0.611411
   34   A         -0.599726      -0.599726
   35   A         -0.587193      -0.587193
   36   A         -0.582482      -0.582482
   37   A         -0.575696      -0.575696
   38   A         -0.561830      -0.561830
   39   A         -0.536941      -0.536941
   40   A         -0.517683      -0.517683
   41   A         -0.507290      -0.507290
   42   A         -0.488375      -0.488375
   43   A         -0.479682      -0.479682
   44   A         -0.468284      -0.468284
   45   A         -0.455077      -0.455077
   46   A         -0.396074      -0.396074
   47   A         -0.339304      -0.339304
   48   A         -0.308289      -0.308289
 
   49   A          0.119694       0.119694
   50   A          0.131899       0.131899
   51   A          0.139302       0.139302
   52   A          0.141536       0.141536
   53   A          0.149127       0.149127
   54   A          0.163055       0.163055
   55   A          0.164177       0.164177
   56   A          0.167686       0.167686
   57   A          0.187372       0.187372
   58   A          0.195833       0.195833
   59   A          0.218735       0.218735
   60   A          0.226850       0.226850
   61   A          0.240635       0.240635
   62   A          0.253861       0.253861
   63   A          0.288508       0.288508
   64   A          0.305255       0.305255
   65   A          0.335801       0.335801
   66   A          0.340057       0.340057
   67   A          0.356943       0.356943
   68   A          0.371941       0.371941
   69   A          0.380764       0.380764
   70   A          0.392224       0.392224
   71   A          0.402049       0.402049
   72   A          0.414684       0.414684
   73   A          0.438866       0.438866
   74   A          0.443984       0.443984
   75   A          0.454123       0.454123
   76   A          0.459346       0.459346
   77   A          0.465455       0.465455
   78   A          0.471905       0.471905
   79   A          0.480565       0.480565
   80   A          0.491876       0.491876
   81   A          0.494084       0.494084
   82   A          0.500647       0.500647
   83   A          0.511753       0.511753
   84   A          0.520087       0.520087
   85   A          0.535233       0.535233
   86   A          0.540492       0.540492
   87   A          0.549592       0.549592
   88   A          0.551743       0.551743
   89   A          0.560661       0.560661
   90   A          0.568490       0.568490
   91   A          0.575612       0.575612
   92   A          0.579014       0.579014
   93   A          0.587498       0.587498
   94   A          0.595189       0.595189
   95   A          0.602466       0.602466
   96   A          0.606014       0.606014
   97   A          0.616799       0.616799
   98   A          0.627880       0.627880
   99   A          0.632652       0.632652
  100   A          0.638145       0.638145
  101   A          0.639556       0.639556
  102   A          0.657450       0.657450
  103   A          0.668141       0.668141
  104   A          0.672487       0.672487
  105   A          0.684435       0.684435
  106   A          0.691460       0.691460
  107   A          0.695661       0.695661
  108   A          0.707550       0.707550
  109   A          0.716965       0.716965
  110   A          0.727840       0.727840
  111   A          0.731458       0.731458
  112   A          0.744154       0.744154
  113   A          0.747986       0.747986
  114   A          0.755039       0.755039
  115   A          0.764011       0.764011
  116   A          0.783106       0.783106
  117   A          0.794475       0.794475
  118   A          0.806946       0.806946
  119   A          0.816906       0.816906
  120   A          0.822906       0.822906
  121   A          0.831800       0.831800
  122   A          0.835204       0.835204
  123   A          0.858394       0.858394
  124   A          0.860346       0.860346
  125   A          0.867119       0.867119
  126   A          0.869921       0.869921
  127   A          0.884856       0.884856
  128   A          0.896212       0.896212
  129   A          0.904399       0.904399
  130   A          0.913150       0.913150
  131   A          0.926607       0.926607
  132   A          0.935648       0.935648
  133   A          0.964973       0.964973
  134   A          0.967532       0.967532
  135   A          0.973720       0.973720
  136   A          0.987069       0.987069
  137   A          1.001302       1.001302
  138   A          1.014508       1.014508
  139   A          1.015544       1.015544
  140   A          1.022375       1.022375
  141   A          1.029303       1.029303
  142   A          1.035865       1.035865
  143   A          1.043458       1.043458
  144   A          1.050998       1.050998
  145   A          1.056890       1.056890
  146   A          1.097841       1.097841
  147   A          1.113813       1.113813
  148   A          1.121941       1.121941
  149   A          1.129513       1.129513
  150   A          1.141427       1.141427
  151   A          1.173688       1.173688
  152   A          1.179258       1.179258
  153   A          1.186083       1.186083
  154   A          1.198021       1.198021
  155   A          1.217948       1.217948
  156   A          1.227437       1.227437
  157   A          1.230916       1.230916
  158   A          1.248733       1.248733
  159   A          1.259324       1.259324
  160   A          1.266976       1.266976
  161   A          1.281452       1.281452
  162   A          1.293635       1.293635
  163   A          1.309482       1.309482
  164   A          1.316541       1.316541
  165   A          1.321314       1.321314
  166   A          1.339793       1.339793
  167   A          1.350383       1.350383
  168   A          1.360631       1.360631
  169   A          1.377316       1.377316
  170   A          1.380753       1.380753
  171   A          1.398854       1.398854
  172   A          1.404513       1.404513
  173   A          1.406458       1.406458
  174   A          1.431887       1.431887
  175   A          1.435009       1.435009
  176   A          1.442301       1.442301
  177   A          1.462060       1.462060
  178   A          1.473025       1.473025
  179   A          1.480114       1.480114
  180   A          1.490846       1.490846
  181   A          1.497790       1.497790
  182   A          1.502498       1.502498
  183   A          1.506587       1.506587
  184   A          1.525002       1.525002
  185   A          1.534011       1.534011
  186   A          1.537969       1.537969
  187   A          1.549208       1.549208
  188   A          1.554056       1.554056
  189   A          1.565849       1.565849
  190   A          1.575989       1.575989
  191   A          1.579790       1.579790
  192   A          1.594933       1.594933
  193   A          1.596249       1.596249
  194   A          1.600655       1.600655
  195   A          1.616788       1.616788
  196   A          1.622337       1.622337
  197   A          1.629626       1.629626
  198   A          1.654848       1.654848
  199   A          1.684146       1.684146
  200   A          1.696381       1.696381
  201   A          1.697392       1.697392
  202   A          1.715155       1.715155
  203   A          1.748722       1.748722
  204   A          1.771772       1.771772
  205   A          1.774662       1.774662
  206   A          1.815728       1.815728
  207   A          1.825167       1.825167
  208   A          1.849077       1.849077
  209   A          1.872222       1.872222
  210   A          1.875341       1.875341
  211   A          1.890848       1.890848
  212   A          1.893590       1.893590
  213   A          1.916625       1.916625
  214   A          1.932810       1.932810
  215   A          1.950740       1.950740
  216   A          1.961278       1.961278
  217   A          1.998337       1.998337
  218   A          2.013066       2.013066
  219   A          2.024344       2.024344
  220   A          2.080204       2.080204
  221   A          2.116635       2.116635
  222   A          2.127828       2.127828
  223   A          2.140702       2.140702
  224   A          2.180220       2.180220
  225   A          2.185616       2.185616
  226   A          2.187878       2.187878
  227   A          2.246606       2.246606
  228   A          2.271349       2.271349
  229   A          2.275602       2.275602
  230   A          2.292552       2.292552
  231   A          2.313348       2.313348
  232   A          2.346010       2.346010
  233   A          2.358439       2.358439
  234   A          2.381172       2.381172
  235   A          2.389159       2.389159
  236   A          2.400066       2.400066
  237   A          2.401689       2.401689
  238   A          2.409457       2.409457
  239   A          2.417490       2.417490
  240   A          2.448509       2.448509
  241   A          2.512047       2.512047
  242   A          2.529170       2.529170
  243   A          2.534115       2.534115
  244   A          2.553412       2.553412
  245   A          2.579593       2.579593
  246   A          2.597771       2.597771
  247   A          2.609116       2.609116
  248   A          2.648171       2.648171
  249   A          2.674878       2.674878
  250   A          2.686805       2.686805
  251   A          2.709844       2.709844
  252   A          2.717443       2.717443
  253   A          2.724961       2.724961
  254   A          2.741775       2.741775
  255   A          2.755617       2.755617
  256   A          2.770645       2.770645
  257   A          2.776056       2.776056
  258   A          2.798286       2.798286
  259   A          2.811818       2.811818
  260   A          2.816570       2.816570
  261   A          2.827488       2.827488
  262   A          2.848807       2.848807
  263   A          2.869862       2.869862
  264   A          2.876512       2.876512
  265   A          2.900892       2.900892
  266   A          2.905872       2.905872
  267   A          2.915303       2.915303
  268   A          2.929281       2.929281
  269   A          2.955259       2.955259
  270   A          2.966483       2.966483
  271   A          2.969105       2.969105
  272   A          2.989460       2.989460
  273   A          3.004934       3.004934
  274   A          3.021643       3.021643
  275   A          3.024017       3.024017
  276   A          3.028400       3.028400
  277   A          3.038654       3.038654
  278   A          3.052150       3.052150
  279   A          3.059850       3.059850
  280   A          3.067691       3.067691
  281   A          3.088749       3.088749
  282   A          3.104330       3.104330
  283   A          3.115239       3.115239
  284   A          3.122336       3.122336
  285   A          3.132780       3.132780
  286   A          3.151100       3.151100
  287   A          3.178627       3.178627
  288   A          3.186583       3.186583
  289   A          3.206285       3.206285
  290   A          3.217071       3.217071
  291   A          3.234107       3.234107
  292   A          3.237345       3.237345
  293   A          3.248906       3.248906
  294   A          3.270155       3.270155
  295   A          3.275437       3.275437
  296   A          3.277745       3.277745
  297   A          3.281158       3.281158
  298   A          3.298766       3.298766
  299   A          3.303451       3.303451
  300   A          3.314075       3.314075
  301   A          3.327796       3.327796
  302   A          3.344921       3.344921
  303   A          3.345919       3.345919
  304   A          3.357499       3.357499
  305   A          3.363544       3.363544
  306   A          3.374363       3.374363
  307   A          3.377508       3.377508
  308   A          3.379980       3.379980
  309   A          3.399631       3.399631
  310   A          3.400952       3.400952
  311   A          3.410831       3.410831
  312   A          3.417983       3.417983
  313   A          3.425832       3.425832
  314   A          3.445770       3.445770
  315   A          3.450132       3.450132
  316   A          3.457834       3.457834
  317   A          3.461528       3.461528
  318   A          3.475311       3.475311
  319   A          3.479569       3.479569
  320   A          3.493562       3.493562
  321   A          3.514191       3.514191
  322   A          3.520086       3.520086
  323   A          3.531054       3.531054
  324   A          3.540185       3.540185
  325   A          3.551459       3.551459
  326   A          3.553539       3.553539
  327   A          3.560980       3.560980
  328   A          3.571616       3.571616
  329   A          3.581800       3.581800
  330   A          3.593340       3.593340
  331   A          3.594310       3.594310
  332   A          3.605496       3.605496
  333   A          3.616440       3.616440
  334   A          3.625885       3.625885
  335   A          3.633961       3.633961
  336   A          3.649510       3.649510
  337   A          3.662463       3.662463
  338   A          3.664861       3.664861
  339   A          3.684876       3.684876
  340   A          3.692392       3.692392
  341   A          3.700472       3.700472
  342   A          3.722953       3.722953
  343   A          3.726433       3.726433
  344   A          3.727355       3.727355
  345   A          3.750215       3.750215
  346   A          3.754776       3.754776
  347   A          3.773884       3.773884
  348   A          3.787537       3.787537
  349   A          3.796931       3.796931
  350   A          3.807201       3.807201
  351   A          3.819474       3.819474
  352   A          3.826241       3.826241
  353   A          3.840905       3.840905
  354   A          3.860128       3.860128
  355   A          3.869409       3.869409
  356   A          3.875233       3.875233
  357   A          3.895843       3.895843
  358   A          3.914579       3.914579
  359   A          3.921084       3.921084
  360   A          3.923077       3.923077
  361   A          3.930998       3.930998
  362   A          3.937282       3.937282
  363   A          3.949325       3.949325
  364   A          3.964245       3.964245
  365   A          3.972365       3.972365
  366   A          3.993535       3.993535
  367   A          4.005404       4.005404
  368   A          4.014545       4.014545
  369   A          4.020637       4.020637
  370   A          4.037376       4.037376
  371   A          4.048585       4.048585
  372   A          4.057755       4.057755
  373   A          4.070883       4.070883
  374   A          4.074759       4.074759
  375   A          4.083096       4.083096
  376   A          4.095528       4.095528
  377   A          4.098119       4.098119
  378   A          4.103597       4.103597
  379   A          4.108443       4.108443
  380   A          4.132926       4.132926
  381   A          4.139614       4.139614
  382   A          4.144229       4.144229
  383   A          4.160481       4.160481
  384   A          4.168195       4.168195
  385   A          4.182118       4.182118
  386   A          4.189245       4.189245
  387   A          4.199549       4.199549
  388   A          4.205979       4.205979
  389   A          4.220849       4.220849
  390   A          4.226907       4.226907
  391   A          4.239055       4.239055
  392   A          4.251364       4.251364
  393   A          4.265057       4.265057
  394   A          4.292124       4.292124
  395   A          4.305656       4.305656
  396   A          4.311285       4.311285
  397   A          4.327816       4.327816
  398   A          4.348887       4.348887
  399   A          4.355975       4.355975
  400   A          4.362582       4.362582
  401   A          4.378947       4.378947
  402   A          4.382278       4.382278
  403   A          4.397071       4.397071
  404   A          4.410299       4.410299
  405   A          4.430812       4.430812
  406   A          4.452046       4.452046
  407   A          4.461520       4.461520
  408   A          4.478627       4.478627
  409   A          4.484065       4.484065
  410   A          4.494075       4.494075
  411   A          4.500343       4.500343
  412   A          4.504180       4.504180
  413   A          4.515093       4.515093
  414   A          4.521790       4.521790
  415   A          4.530182       4.530182
  416   A          4.560331       4.560331
  417   A          4.570470       4.570470
  418   A          4.573608       4.573608
  419   A          4.586642       4.586642
  420   A          4.597225       4.597225
  421   A          4.604348       4.604348
  422   A          4.630395       4.630395
  423   A          4.635037       4.635037
  424   A          4.645536       4.645536
  425   A          4.658538       4.658538
  426   A          4.664969       4.664969
  427   A          4.670697       4.670697
  428   A          4.687502       4.687502
  429   A          4.702664       4.702664
  430   A          4.706570       4.706570
  431   A          4.715201       4.715201
  432   A          4.735211       4.735211
  433   A          4.745632       4.745632
  434   A          4.768699       4.768699
  435   A          4.779914       4.779914
  436   A          4.821465       4.821465
  437   A          4.837597       4.837597
  438   A          4.851658       4.851658
  439   A          4.884985       4.884985
  440   A          4.923579       4.923579
  441   A          4.969591       4.969591
  442   A          4.985209       4.985209
  443   A          5.014152       5.014152
  444   A          5.021845       5.021845
  445   A          5.044037       5.044037
  446   A          5.056706       5.056706
  447   A          5.091645       5.091645
  448   A          5.094261       5.094261
  449   A          5.106025       5.106025
  450   A          5.120561       5.120561
  451   A          5.135310       5.135310
  452   A          5.187445       5.187445
  453   A          5.197615       5.197615
  454   A          5.210042       5.210042
  455   A          5.227483       5.227483
  456   A          5.247310       5.247310
  457   A          5.255265       5.255265
  458   A          5.309609       5.309609
  459   A          5.327538       5.327538
  460   A          5.335418       5.335418
  461   A          5.359212       5.359212
  462   A          5.368973       5.368973
  463   A          5.395793       5.395793
  464   A          5.412004       5.412004
  465   A          5.434430       5.434430
  466   A          5.469819       5.469819
  467   A          5.482137       5.482137
  468   A          5.520578       5.520578
  469   A          5.533057       5.533057
  470   A          5.562076       5.562076
  471   A          5.565453       5.565453
  472   A          5.586259       5.586259
  473   A          5.597952       5.597952
  474   A          5.608435       5.608435
  475   A          5.622363       5.622363
  476   A          5.634226       5.634226
  477   A          5.646370       5.646370
  478   A          5.663137       5.663137
  479   A          5.696978       5.696978
  480   A          5.707786       5.707786
  481   A          5.761378       5.761378
  482   A          5.783510       5.783510
  483   A          5.807071       5.807071
  484   A          5.826377       5.826377
  485   A          5.851011       5.851011
  486   A          5.898572       5.898572
  487   A          5.901263       5.901263
  488   A          5.923585       5.923585
  489   A          5.941677       5.941677
  490   A          6.003211       6.003211
  491   A          6.024376       6.024376
  492   A          6.036753       6.036753
  493   A          6.081274       6.081274
  494   A          6.097780       6.097780
  495   A          6.109132       6.109132
  496   A          6.148022       6.148022
  497   A          6.152827       6.152827
  498   A          6.194264       6.194264
  499   A          6.207835       6.207835
  500   A          6.227890       6.227890
  501   A          6.260651       6.260651
  502   A          6.270486       6.270486
  503   A          6.292167       6.292167
  504   A          6.302308       6.302308
  505   A          6.357321       6.357321
  506   A          6.368618       6.368618
  507   A          6.393724       6.393724
  508   A          6.435299       6.435299
  509   A          6.484421       6.484421
  510   A          6.494818       6.494818
  511   A          6.548622       6.548622
  512   A          6.570901       6.570901
  513   A          6.627754       6.627754
  514   A          6.645170       6.645170
  515   A          6.732086       6.732086
  516   A          6.792713       6.792713
  517   A          6.828664       6.828664
  518   A          6.853438       6.853438
  519   A          6.905711       6.905711
  520   A          6.912402       6.912402
  521   A          6.938389       6.938389
  522   A          6.979127       6.979127
  523   A          7.042979       7.042979
  524   A          7.061355       7.061355
  525   A          7.071460       7.071460
  526   A          7.170016       7.170016
  527   A          7.215704       7.215704
  528   A          7.236466       7.236466
  529   A          7.262084       7.262084
  530   A          7.275000       7.275000
  531   A          7.323196       7.323196
  532   A          7.332792       7.332792
  533   A          7.359300       7.359300
  534   A          7.365771       7.365771
  535   A          7.442643       7.442643
  536   A          7.495096       7.495096
  537   A          7.591611       7.591611
  538   A          7.627413       7.627413
  539   A          7.670107       7.670107
  540   A          7.777407       7.777407
  541   A          7.931561       7.931561
  542   A          8.016885       8.016885
  543   A          8.338874       8.338874
  544   A          8.389644       8.389644
  545   A         15.288507      15.288507
  546   A         15.347646      15.347646
  547   A         15.428782      15.428782
  548   A         15.436067      15.436067
  549   A         15.527821      15.527821
  550   A         15.573129      15.573129
  551   A         15.741611      15.741611
  552   A         16.078103      16.078103
  553   A         16.098893      16.098893
  554   A         16.211656      16.211656
  555   A         16.246471      16.246471
  556   A         16.345583      16.345583
  557   A         16.373447      16.373447
  558   A         16.400679      16.400679
  559   A         16.441480      16.441480
  560   A         16.463459      16.463459
  561   A         16.528507      16.528507
  562   A         16.538990      16.538990
  563   A         16.552629      16.552629
  564   A         16.587875      16.587875
  565   A         16.603950      16.603950
  566   A         16.660613      16.660613
  567   A         16.686770      16.686770
  568   A         16.697867      16.697867
  569   A         16.737323      16.737323
  570   A         16.745602      16.745602
  571   A         16.759010      16.759010
  572   A         16.794100      16.794100
  573   A         16.796866      16.796866
  574   A         16.882587      16.882587
  575   A         17.064648      17.064648
  576   A         17.072156      17.072156
  577   A         17.235144      17.235144
  578   A         17.306347      17.306347
  579   A         17.604625      17.604625
  580   A         17.829845      17.829845
  581   A         21.034693      21.034693
  582   A         21.701481      21.701481
  583   A         21.982228      21.982228
  584   A         22.802674      22.802674
  585   A         26.084220      26.084220
  586   A         26.087100      26.087100
  587   A         26.184957      26.184957
  588   A         26.357543      26.357543
  589   A         26.629746      26.629746
  590   A         26.694260      26.694260
  591   A         27.103194      27.103194
  592   A         27.227748      27.227748
  593   A         27.296003      27.296003
  594   A         28.914595      28.914595
  595   A         29.039243      29.039243
  596   A         29.270489      29.270489
  597   A         39.209973      39.209973
  598   A         39.216004      39.216004
  599   A         39.265733      39.265733
  600   A         39.422786      39.422786
  601   A         39.537233      39.537233
  602   A         41.298115      41.298115
  603   A         41.340960      41.340960
  604   A         41.375635      41.375635
  605   A         41.376200      41.376200
  606   A         41.379009      41.379009
  607   A         41.388480      41.388480
  608   A         41.422606      41.422606
  609   A         41.423288      41.423288
  610   A         41.438449      41.438449
  611   A         41.441219      41.441219
  612   A         41.448830      41.448830
  613   A         41.449172      41.449172
  614   A         41.454353      41.454353
  615   A         41.460090      41.460090
  616   A         41.464169      41.464169
  617   A         41.477644      41.477644
  618   A         41.482864      41.482864
  619   A         41.486096      41.486096
  620   A         41.489568      41.489568
  621   A         41.498405      41.498405
  622   A         41.503227      41.503227
  623   A         41.505445      41.505445
  624   A         41.508659      41.508659
  625   A         41.510729      41.510729
  626   A         41.515249      41.515249
  627   A         41.528750      41.528750
  628   A         41.534006      41.534006
  629   A         41.558712      41.558712
  630   A         41.585348      41.585348
  631   A         41.597731      41.597731
  632   A         41.624102      41.624102
  633   A         41.638264      41.638264
  634   A         41.642536      41.642536
  635   A         41.677541      41.677541
  636   A         41.693993      41.693993
  637   A         41.706285      41.706285
  638   A         41.713355      41.713355
  639   A         41.737906      41.737906
  640   A         41.743063      41.743063
  641   A         41.818222      41.818222
  642   A         41.840843      41.840843
  643   A         41.849603      41.849603
  644   A         41.856345      41.856345
  645   A         41.871770      41.871770
  646   A         41.901921      41.901921
  647   A         43.759623      43.759623
  648   A         43.787410      43.787410
  649   A         43.796723      43.796723
  650   A         43.807972      43.807972
  651   A         43.834845      43.834845
  652   A         43.844377      43.844377
  653   A         43.856990      43.856990
  654   A         43.890054      43.890054
  655   A         43.902936      43.902936
  656   A         43.923618      43.923618
  657   A         43.968742      43.968742
  658   A         43.969518      43.969518
  659   A         44.019533      44.019533
  660   A         44.071951      44.071951
  661   A         44.100558      44.100558
  662   A         80.625196      80.625196
  663   A         80.632272      80.632272
  664   A         80.730933      80.730933
  665   A         80.745849      80.745849
  666   A         80.813323      80.813323
  667   A         80.842271      80.842271
  668   A         80.962356      80.962356
  669   A         81.150455      81.150455
  670   A         81.202969      81.202969
  671   A         81.297841      81.297841
  672   A         81.315651      81.315651
  673   A         81.394665      81.394665
  674   A         81.412314      81.412314
  675   A         81.453040      81.453040
  676   A         81.470332      81.470332
  677   A         81.516577      81.516577
  678   A         81.560629      81.560629
  679   A         81.563130      81.563130
  680   A         81.577537      81.577537
  681   A         81.606016      81.606016
  682   A         81.651636      81.651636
  683   A         81.678504      81.678504
  684   A         81.688501      81.688501
  685   A         81.710191      81.710191
  686   A         81.750555      81.750555
  687   A         81.847926      81.847926
  688   A         82.094193      82.094193
  689   A         84.902708      84.902708
  690   A         85.281677      85.281677
  691   A         85.580790      85.580790
  692   A         85.628105      85.628105
  693   A         85.962144      85.962144
  694   A         86.239309      86.239309
  695   A         86.264731      86.264731
  696   A         86.751341      86.751341
  697   A         87.386144      87.386144
  698   A        108.507281     108.507281
  699   A        108.986131     108.986131
  700   A        109.229845     109.229845
  701   A        115.738482     115.738482
  702   A        137.196744     137.196744
  703   A        137.204394     137.204394
  704   A        137.284328     137.284328
  705   A        137.402143     137.402143
  706   A        137.620409     137.620409
  707   A        137.671624     137.671624
  708   A        138.050816     138.050816
  709   A        138.117697     138.117697
  710   A        138.121929     138.121929
  711   A        148.259343     148.259343
  712   A        148.436370     148.436370
  713   A        148.608945     148.608945
 
 RETURNING FROM SCF ALGORITHM
 ======================================================================

 Executing drpa...

 Three-index integral transformation
 Allocation of 120.0 Gbytes of memory...
 
 Minimal memory requirement for (ai|P) and (ij|P) integrals:    67.0 MB

 Calculating (ai|P) and (ij|P) integrals...
 Number of integral batches:    1
 Occupied indices per batch:   45
 
 Transforming integrals of batch 1...

 Executing cis...

 Allocation of 120.0 Gbytes of memory...
 Core orbitals considered in CVS treatment:   1
 
 Read MO coeff. matrix and orbital energies...
 
 Sorting for the CVS calculation...
 Generate singlet trial vectors...
 
 Starting DF-CIS iteration
 Singlet excited states
 
 
 The iteration has converged in  0 steps for all the roots.
 
 Final result of the CIS calculations for the excited states:
 Singlet excited states:
 
 Excited      Total          Excitation     Excitation     Excitation        Absorption
  state    energy [au]       energy [au]    energy [eV]  energy [cm^-1]    wavelength [nm]
 =========================================================================================
    1    -611.251615757     15.55221585     423.1974      3413316.84            2.93
 =========================================================================================
 
 
 Retrieve a J_ai^Q fitted MO integral list...
 Retrieve a J_ij^Q fitted MO integral list in upper triangle form...
 Sorting for the CVS calculation...
 Fitting...
 The ground-state intermediates are not necessary!
 
 Calculate pre-optimized initial guesses for adc(2) calculations
 Direct algorithm for AB contributions!!!
 
 Calculate sigma vector for root  1
 
                       Excitation           Energy                Norm of
 Iteration  1         energy [au]        decrease [au]        residual vector
 ============================================================================
 for root  1          14.870038275        -0.6821776             0.0000000
 ============================================================================
  1/ 1 states have converged.
 
 
 
 The micro iteration of pre-optimization has converged in  1 steps.
 
 
 ============================================================================
 Restart
 
 Calculate sigma vector for root  1
 
                       Excitation           Energy                Norm of
 Iteration  2         energy [au]        decrease [au]        residual vector
 ============================================================================
 for root  1          15.085471706         0.2154334             0.0000000
 ============================================================================
  1/ 1 states have converged.
 
 
 
 The micro iteration of pre-optimization has converged in  1 steps.
 
 
 ============================================================================
 Restart
 
 Calculate sigma vector for root  1
 
                       Excitation           Energy                Norm of
 Iteration  3         energy [au]        decrease [au]        residual vector
 ============================================================================
 for root  1          15.036340585        -0.0491311             0.0000000
 ============================================================================
  1/ 1 states have converged.
 
 
 
 The micro iteration of pre-optimization has converged in  1 steps.
 
 
 ============================================================================
 Restart
 
 Calculate sigma vector for root  1
 
                       Excitation           Energy                Norm of
 Iteration  4         energy [au]        decrease [au]        residual vector
 ============================================================================
 for root  1          15.048584671         0.0122441             0.0000000
 ============================================================================
  1/ 1 states have converged.
 
 
 
 The micro iteration of pre-optimization has converged in  1 steps.
 
 
 ============================================================================
 Restart
 
 Calculate sigma vector for root  1
 
                       Excitation           Energy                Norm of
 Iteration  5         energy [au]        decrease [au]        residual vector
 ============================================================================
 for root  1          15.045597042        -0.0029876             0.0000000
 ============================================================================
  1/ 1 states have converged.
 
 
 
 The micro iteration of pre-optimization has converged in  1 steps.
 
 
 ============================================================================
 Restart
 
 Calculate sigma vector for root  1
 
                       Excitation           Energy                Norm of
 Iteration  6         energy [au]        decrease [au]        residual vector
 ============================================================================
 for root  1          15.046329849         0.0007328             0.0000000
 ============================================================================
  1/ 1 states have converged.
 
 
 
 The micro iteration of pre-optimization has converged in  1 steps.
 
 
 ============================================================================
 
 The macro iteration of pre-optimization has converged in  6 steps!
 
 Starting DF-ADC(2) iteration for root  1
 
 Iteration   1
 
 Calculate double excitation amplitudes and Y^Q_ai vector...
 
       Total ADC(2)          Energy                Norm of
       energy [au]        decrease [au]        residual vector
 ============================================================================
     -611.757681268        -0.0001795             0.0000000
 ============================================================================
 
 Iteration   2
 
 Calculate double excitation amplitudes and Y^Q_ai vector...
 
       Total ADC(2)          Energy                Norm of
       energy [au]        decrease [au]        residual vector
 ============================================================================
     -611.757637279         0.0000440             0.0000000
 ============================================================================
 
 
 The ADC(2) iteration has converged in  2 steps.
 
 Final result in atomic units for root  1:
 
 Total reference energy:         -626.803831602608
 Total ADC(2) energy:            -611.757637279266
 ADC(2) excitation energy:         15.046194323342
 Spin multiplicity:                 1
 
 ============================================================================
 
 
 Final result of the ADC(2) calculations for the excited states:
 Singlet states
 
 Excited   Excitation     Excitation     Excitation        Absorption      
  state    energy [au]    energy [eV]  energy [cm^-1]    wavelength [nm]  
 ============================================================================
    1     15.04619432     409.4278      3302257.95            3.03
 ============================================================================
 
 
                      Normal termination of mrcc.
 **********************************************************************
