# Supplementary material for: Scalable Correlated Local Approaches for Computing Valence and Core-Level Ionization Energies in Large Molecules
Source: J Chem Theory Comput. 2026 Jun 24;22(13):6584–98. doi: 10.1021/acs.jctc.6c00634 (PMC13374016; doi:10.1021/acs.jctc.6c00634)
Supplement: Supplementary file 2 [file ct6c00634_si_003.zip › SI/outputs/histidine_N_3_ladc2_0.99999_test.out]

 **********************************************************************
                          MRCC program system
 **********************************************************************
 
                              Written by
     Mihaly Kallay, Peter R. Nagy, David Mester, Laszlo Gyevi-Nagy,
        Jozsef Csoka, P. Bernat Szabo, Zoltan Rolik, Gyula Samu,
      Bence Hegely, Bence Ladoczki, Klara Petrov, Jozsef Csontos,
     Adam Ganyecz, Istvan Ladjanszki, Lorant Szegedy, Mate Farkas,
          Pal D. Mezei, Reka A. Horvath, and Balazs D. Lorincz
 
        Department of Physical Chemistry and Materials Science
            Budapest University of Technology and Economics
                  Budapest P.O.Box 91, H-1521 Hungary
 
                              www.mrcc.hu
 
                            Version: 25.1.2

 Executing minp...

 Reading input from MINP...
 
 Input file:
 
basis=cc-pCVTZ-X2C
verbosity=3

tprint=0.1
localcc=2016
redcost_exc=on


cialg=direct
ip_ea=ip
calc=ADC(2)

mem=120GB

dfbasis_scf=cc-pCVTZ-X2C_autoaux
dfbasis_cor=cc-pCVTZ-X2C_autoaux
scfiguess=off

bpcompo=0.99999
bpedo=0.99999
hamilton=SFX2C1e
core=2
cvs=1-1
nstate=2
geom=xyz
20
 energy: -34.346655641810 gnorm: 0.000541039952 xtb: 6.5.0 (746241f)
O           -2.80784694997238        0.57139224293692       -1.35578095659281
O           -3.31193320579783       -0.67653165255921        0.42760936952489
N            1.77714709128698       -0.02059803772098        0.91040190016142
N           -0.90549239005866       -0.09240296084561        1.67280022775562
N            3.44608433466885        0.41567069135422       -0.45412137341938
C           -0.13255099083255       -0.52166477389130       -0.62108406243351
C           -1.10130880462231        0.27503321169134        0.27883201127778
C            1.28327205052938       -0.14310516358527       -0.35961331210039
C           -2.52625456612036       -0.00243184423170       -0.18518809956319
C            2.33875367021576        0.13004663260552       -1.18756800275264
C            3.07913427138165        0.32445638088559        0.79368649183954
H           -0.36565916954112       -0.32726112989704       -1.66819105795093
H           -0.27978065055497       -1.58922028877341       -0.42517455741492
H           -0.89651870160512        1.34381878436455        0.15687549992388
H            1.19111151046037       -0.10903404369425        1.73032340070651
H            2.37006157323966        0.13646240117724       -2.25843069165533
H           -1.25939703879794       -1.03569907509135        1.81578750593277
H           -1.45104608890776        0.51686562933008        2.27446437646840
H            3.72168339510987        0.49497963392119        1.63409456133244
H           -3.71304934008193        0.35734336202345       -1.63464323104020
 
 
 Checking keyword combinations...
 
 Keywords:
 
 active=none
 agrid=ld0006-ld0590
 agrid_pssp=ld0006-ld0194
 agrid_pssp_sm=ld0006-ld0074
 ao_trunc=off
 ao_trunc_tol=1e-4
 basis=cc-pcvtz-x2c
 basis_sm=none
 basopt=off
 bfbasis=none
 bfgsmem=10
 bfgstol=1.0d-3
 bfgscimem=5
 boysalg=jacobi
 bpcompo=0.99999
 bpcompv=0.98
 bpdfo=0.99999
 bpocc=0.99999
 bppdo=0.999d0
 bppdv=0.98
 bpedo=0.99999
 bpedv=0.999999
 bp_subsyso=0.95
 bp_subsysv=0.95
 cabscorr=off
 cabsdom=bplarge
 cabsdual=off
 calc=adc(2)
 ccmaxit=50
 ccprog=cis
 ccsdalg=disk
 ccsdmkl=seq
 ccsdrest=off
 ccsdthreads=2
 cctol=6
 charge=0
 cialg=direct
 ciguess=off
 cmpgrp=auto
 comprest=off
 coord_sys=ric
 core=2
 corembed=off
 csapprox=off
 cvs=1-1
 dboc=off
 deltaf12=off
 delocsomofact=
 dendec=laplace
 dens=0
 denscorr=0
 dfalg=lineq
 dfbasis_cab=none
 dfbasis_cor=cc-pcvtz-x2c_autoaux
 dfbasis_scf=cc-pcvtz-x2c_autoaux
 dfbasis_scf_sm=auto
 dfintran=drpa
 df_trunc=off
 df_trunc_corr=off
 df_trunc_corr_tol=5e-4
 df_trunc_tol=5e-4
 dft=off
 dhexc=adc(2)
 diag=david
 docc=
 domrad=10.d0
 drpaalg=auto
 dual=off
 dual_df=off
 dyson=off
 ecp=auto
 edisp=off
 edisp_embed=off
 embed=off
 epairestfact=off
 epairscale=1.d0
 etemp=300
 epert=none
 eps=
 espcharge=off
 excrad=0.d0
 excrad_f12=0.d0
 excrad_fin=0.000000000D+00
 fastdbbsc=v2
 fitting=coulomb
 fmm=off
 fmmord=8
 fnonorb=
 freq=off
 gamma=1.d0
 gauss=spher
 geom=xyz
 gopt=off
 ghost=none
 gtol=7
 grdens=off
 grid=auto
 grid_sm=auto
 gridbatch_cos=2000
 grtol=10
 guido_ct=off
 hamilton=sfx2c1e
 hl_scfalg=direct
 iface=none
 incore=off
 intalg=auto
 ip_ea=ip
 itol=10
 laptol=1.d-2
 lccoporder=trffirst
 lcorthr=loose
 lccrest=off
 ldfgrad_tol=8
 lmp2dens=on
 lnoepso=0.d0
 lnoepsv=0.000075d0
 localcc=2016
 localcorrsymm=off
 locintrf=direct
 mact=
 maxact=off
 maxdim=200
 maxex=0
 maxmicroit=100
 mcscfiguess=hf
 mem=120gb
 mmprog=
 molden=off
 mp2ongrid=off
 mpitasks=1
 mulmet=3
 mult=
 nab=off
 nacto=0
 nactv=0
 naf_amp=3.16d-3
 naf_cor=0.1d0
 naf_f12=off
 naf_scf=off
 nafalg=albe
 nafdens=off
 naftyp=jpq
 nchol=auto
 ndeps=1e-3
 nevpt=
 nstate=2
 nsing=0
 nto=off
 ntrip=0
 num_grad=off
 occ=
 occri=off
 oniom=off
 oniom_eechg=off
 oniom_pcm=off
 oniom_qcorr=off
 optalg=
 optmaxit=50
 optetol=1e-6
 optex=1
 optgtol=1e-4
 optstol=1e-3
 orblocc=off
 orbloce=off
 orbloco=boys
 orblocv=pao
 orblocguess=cholesky
 osveps=-1.d0
 ovirt=off
 ovltol=1e-7
 ovosnorb=80.0
 pao_subsys_tol=1e-3
 pao_tol=1e-3
 pcm=off
 popul=off
 pressure=100000
 pssp=off
 ptfreq=0.0
 ptthreads=2
 qmreg=
 qmmm=off
 qro=off
 qscf=off
 redcost_exc=6
 redcost_tddft=off
 refdet=none
 rest=0
 rgrid=log3
 rism=off
 rohfcore=standard
 rohftype=semicanonical
 scfalg=direct
 scf_conv=auto
 scfdamp=0.0d0
 scfdamp_mode=off
 scfdamp_end=50
 scfdamp_dampstep=0.d0
 scfdamp_dtol=0.0d0
 scfdamp_maxfact=0.0d0
 scfdamp_minfact=0.0d0
 scfdiis=on
 scfdiis_dtol=0.0d0
 scfdiis_end=50
 scfdiis_start=2
 scfdiis_step=1
 scfdiis_watch=off
 scfdiis_wrange=10
 scfdiis_wlimit=5
 scfdiis_delmax=2
 scfdtol=7
 scfext=10
 scfguessdens=
 scfiguess=off
 scfloc=off
 scflshift=0.20
 scflshift_end=8
 scflshift_dtol=0.0
 scflshift_gaptol=0.20
 scfmaxit=50
 scftype=
 scftype_low=
 scftype_high=
 scftol=6
 scspe=1.d0
 scsph=1.d0
 scsps=0.0d0
 scsps_t=0.0d0
 scspt=0.0d0
 scspt_t=0.0d0
 scspv=1.d0
 spairtol=-1.d0
 sqmprog=
 subminp=top
 subsys_bopu=on
 symm=
 talg=lapl
 temp=298.15
 test=off
 tfunc=off
 theodore=off
 tlmo=0.999
 tpao=0.94
 tprint=0.1
 uncontract=off
 unit=angs
 usedisk=2
 verbosity=3
 wpairtol=1.d-5

 Executing orbloc...

 Allocation of 120.0 Gbytes of memory...

 Localization of core orbitals...
 Localization type: Boys
 Localization algorithm: Jacobi
 
 Step   Convergence
   1   0.000000000000

 Localization of occupied orbitals...
 Localization type: Boys
 Localization algorithm: Jacobi
 
 Step   Convergence
   1   7.466537000464
   2   0.670847162440
   3   0.146885869442
   4   0.018213270015
   5   0.004961222444
   6   0.002476659944
   7   0.001550819181
   8   0.001041904259
   9   0.000717497127
  10   0.000500701679
  11   0.000352411440
  12   0.000249390149
  13   0.000177017756
  14   0.000125793956
  15   0.000089377414
  16   0.000063435323
  17   0.000044950364
  18   0.000031791651
  19   0.000022440505
  20   0.000015809184
  21   0.000011117214
  22   0.000007804840
  23   0.000005471347
  24   0.000003830616
  25   0.000002678958
  26   0.000001871798
  27   0.000001306814
  28   0.000000911776
  29   0.000000635817
  30   0.000000443190
  31   0.000000308813
  32   0.000000215121
  33   0.000000149822
  34   0.000000104327
  35   0.000000072637
  36   0.000000050568
  37   0.000000035202
  38   0.000000024504
  39   0.000000017057
  40   0.000000011872
  41   0.000000008264
  42   0.000000005752
  43   0.000000004004
  44   0.000000002787
  45   0.000000001940
  46   0.000000001350
  47   0.000000000940

 Localization succeeded.

 File MOCOEF is overwritten with localized orbitals.
 

 Executing cis...

 Allocation of 120.0 Gbytes of memory...
 
 WARNING! If scfiguess.eq.off and localcc.ne.off!
 Please be sure that MOCOEF is MOCOEF.CAN!
 
 Core orbitals considered in CVS treatment:   1
 
 Read MO coeff. matrix and orbital energies...
 
 Sorting for the CVS calculation...
 Generate singlet trial vectors...
 
 Starting DF-CIS iteration
 Singlet excited states
 
 
 The iteration has converged in  0 steps for all the roots.
 
 Final result of the CIS calculations for the excited states:
 Singlet excited states:
 
 Excited      Total          Excitation     Excitation     Excitation        Absorption
  state    energy [au]       energy [au]    energy [eV]  energy [cm^-1]    wavelength [nm]
 =========================================================================================
    1    -530.409315877     15.60519107     424.6389      3424943.56            2.92
 =========================================================================================
 
 
 Dominant coefficients
 Printing threshold: 0.100000
 
 for root  1
    coeff.   occ.       virt.
   0.707107     3  -->    42

 Executing drpa...

 Three-index integral transformation
 Allocation of 120.0 Gbytes of memory...
 
 
 Constructing PAOs...
 PAO norm tolerance:     1.0000E-04
 Kept PAOs:    588   558  105.3763
 Threshold: 0.9990000
 Number of selected important orbitals:     1  (   2.6 %)
 
 
 Occupied LMO domain definition with Boughton-Pulay completeness:    0.9999900000
 
   MO  Natoms  Completeness   Atoms
    1    5     1.000000        3    8   10   11   15
    2    4     0.999993        1    2    7    9
    3    5     0.999995        3    5    6    8   10
    4    5     0.999995        4    7   15   17   18
    5    5     0.999997        3    5   10   11   19
    6    5     0.999993        6    7    8   12   13
    7    5     0.999996        3    5    8   10   16
    8    6     0.999994        4    6    7    8    9   14
    9    4     0.999999        5    8   10   11
   10   11     0.999991        1    2    4    6    7    9   12   13   14   18   20
   11   15     0.999992        1    2    3    4    6    7    8    9   10   13   14   15   17   18   20
   12   14     0.999991        1    2    4    6    7    8    9   12   13   14   15   17   18   20
   13   13     0.999992        3    4    5    6    7    8    9   10   11   14   15   16   19
   14   12     0.999990        1    2    4    6    7    8    9   13   14   17   18   20
   15   17     0.999996        1    2    3    4    5    6    7    8    9   10   11   13   14   15   17   18   20
   16   15     0.999996        3    4    5    6    7    8    9   10   11   13   15   16   17   18   19
   17   13     0.999994        1    2    4    6    7    8    9   12   13   14   17   18   20
   18   15     0.999993        1    3    4    5    6    7    8    9   10   11   12   13   14   15   17
   19   10     0.999995        3    5    6    8   10   11   12   15   16   19
   20   17     0.999995        1    2    3    4    5    6    7    8    9   10   11   12   13   14   16   17   18
   21    9     0.999994        3    5    6    8   10   11   15   16   19
   22   14     0.999992        1    2    3    4    6    7    8    9   11   12   14   15   17   18
   23   15     0.999992        1    2    3    4    6    7    8    9   11   12   13   14   15   17   18
   24    9     0.999993        1    2    4    6    7    9   12   14   20
   25   15     0.999990        3    4    5    6    7    8   10   11   12   13   14   15   16   17   19
   26   11     0.999992        1    2    4    6    7    8    9   12   14   17   20
   27   14     0.999992        3    5    6    7    8    9   10   11   12   13   14   15   16   19
   28   15     0.999990        1    2    3    4    6    7    8    9   12   13   14   15   17   18   20
   29   16     0.999995        1    2    3    4    5    6    7    8    9   10   11   12   13   14   15   19
   30   15     0.999993        3    4    5    6    7    8    9   10   11   13   14   15   16   17   19
   31   14     0.999993        1    2    3    4    6    7    8    9   11   13   14   15   17   18
   32   17     0.999993        1    2    3    4    5    6    7    8    9   10   11   12   13   14   15   17   18
   33   15     0.999993        3    4    5    6    7    8    9   10   11   12   13   14   15   16   19
   34   15     0.999990        3    4    5    6    7    8    9   10   11   12   13   14   15   16   19
   35   14     0.999993        3    4    5    6    7    8    9   10   11   13   14   15   16   19
   36   17     0.999996        1    2    3    4    5    6    7    8    9   10   11   12   13   14   15   16   19
   37   15     0.999992        1    2    3    4    6    7    8    9   12   13   14   15   17   18   20
   38   16     0.999993        1    3    4    5    6    7    8    9   10   11   12   13   14   15   16   19
   39   17     0.999991        1    2    3    4    6    7    8    9   10   11   12   13   14   15   17   18   20
 
 Executing the Boughton-Pulay algorithm...
  with occ MO completeness:    0.9999900000
 
   MO  Natoms  Completeness   Atoms
    1    5     1.000000        3    8   10   11   15
    2    4     0.999993        1    2    7    9
    3    5     0.999995        3    5    6    8   10
    4    5     0.999995        4    7   15   17   18
    5    5     0.999997        3    5   10   11   19
    6    5     0.999993        6    7    8   12   13
    7    5     0.999996        3    5    8   10   16
    8    6     0.999994        4    6    7    8    9   14
    9    4     0.999999        5    8   10   11
   10   11     0.999991        1    2    4    6    7    9   12   13   14   18   20
   11   15     0.999992        1    2    3    4    6    7    8    9   10   13   14   15   17   18   20
   12   14     0.999991        1    2    4    6    7    8    9   12   13   14   15   17   18   20
   13   13     0.999992        3    4    5    6    7    8    9   10   11   14   15   16   19
   14   12     0.999990        1    2    4    6    7    8    9   13   14   17   18   20
   15   17     0.999996        1    2    3    4    5    6    7    8    9   10   11   13   14   15   17   18   20
   16   15     0.999996        3    4    5    6    7    8    9   10   11   13   15   16   17   18   19
   17   13     0.999994        1    2    4    6    7    8    9   12   13   14   17   18   20
   18   15     0.999993        1    3    4    5    6    7    8    9   10   11   12   13   14   15   17
   19   10     0.999995        3    5    6    8   10   11   12   15   16   19
   20   17     0.999995        1    2    3    4    5    6    7    8    9   10   11   12   13   14   16   17   18
   21    9     0.999994        3    5    6    8   10   11   15   16   19
   22   14     0.999992        1    2    3    4    6    7    8    9   11   12   14   15   17   18
   23   15     0.999992        1    2    3    4    6    7    8    9   11   12   13   14   15   17   18
   24    9     0.999993        1    2    4    6    7    9   12   14   20
   25   15     0.999990        3    4    5    6    7    8   10   11   12   13   14   15   16   17   19
   26   11     0.999992        1    2    4    6    7    8    9   12   14   17   20
   27   14     0.999992        3    5    6    7    8    9   10   11   12   13   14   15   16   19
   28   15     0.999990        1    2    3    4    6    7    8    9   12   13   14   15   17   18   20
   29   16     0.999995        1    2    3    4    5    6    7    8    9   10   11   12   13   14   15   19
   30   15     0.999993        3    4    5    6    7    8    9   10   11   13   14   15   16   17   19
   31   14     0.999993        1    2    3    4    6    7    8    9   11   13   14   15   17   18
   32   17     0.999993        1    2    3    4    5    6    7    8    9   10   11   12   13   14   15   17   18
   33   15     0.999993        3    4    5    6    7    8    9   10   11   12   13   14   15   16   19
   34   15     0.999990        3    4    5    6    7    8    9   10   11   12   13   14   15   16   19
   35   14     0.999993        3    4    5    6    7    8    9   10   11   13   14   15   16   19
   36   17     0.999996        1    2    3    4    5    6    7    8    9   10   11   12   13   14   15   16   19
   37   15     0.999992        1    2    3    4    6    7    8    9   12   13   14   15   17   18   20
   38   16     0.999993        1    3    4    5    6    7    8    9   10   11   12   13   14   15   16   19
   39   17     0.999991        1    2    3    4    6    7    8    9   10   11   12   13   14   15   17   18   20
 
   40    3     0.990080        1    9   20
   41    2     0.993678        1    9
   42    3     0.987613        1    9   20
   43    1     0.998997        1
   44    1     0.996763        1
   45    4     0.982929        1    2    9   20
   46    3     0.983979        1    2    9
   47    3     0.990787        1    9   20
   48    3     0.984165        1    2    9
   49    3     0.987335        1    2    9
   50    3     0.989479        1    9   20
   51    2     0.992679        1    9
   52    2     0.988558        1    9
   53    4     0.983975        1    9   12   20
   54    1     0.997432        1
   55    1     0.995579        1
   56    1     0.997929        1
   57    1     0.999749        1
   58    1     0.999567        1
   59    1     0.999797        1
   60    1     0.999251        1
   61    1     0.999637        1
   62    1     0.999765        1
   63    1     0.999925        1
   64    1     0.999484        1
   65    2     0.994526        1    9
   66    1     0.987135        1
   67    1     0.991512        1
   68    1     0.997397        1
   69    1     0.988664        1
   70    1     0.999997        1
   71    1     0.999998        1
   72    1     0.999999        1
   73    1     1.000000        1
   74    1     0.999996        1
   75    1     0.999525        1
   76    1     0.999573        1
   77    1     0.999244        1
   78    1     0.999882        1
   79    1     0.999946        1
   80    1     0.999395        1
   81    1     0.998484        1
   82    2     0.996182        2    9
   83    1     0.984530        2
   84    2     0.986322        2    9
   85    1     0.999427        2
   86    1     0.998026        2
   87    4     0.992866        1    2    7    9
   88    4     0.992667        1    2    7    9
   89    4     0.982052        2    7    9   20
   90    3     0.981625        1    2    9
   91    3     0.987481        1    2    9
   92    4     0.984756        2    9   14   20
   93    2     0.991059        2    9
   94    2     0.980130        2    9
   95    2     0.982562        2    9
   96    1     0.995168        2
   97    1     0.996486        2
   98    1     0.996254        2
   99    1     0.999527        2
  100    1     0.999657        2
  101    1     0.999635        2
  102    1     0.999691        2
  103    1     0.999709        2
  104    1     0.999784        2
  105    1     0.999767        2
  106    1     0.999323        2
  107    1     0.990698        2
  108    1     0.990323        2
  109    1     0.994792        2
  110    1     0.992508        2
  111    2     0.993928        2    9
  112    1     0.999997        2
  113    1     0.999998        2
  114    1     0.999998        2
  115    1     0.999998        2
  116    1     0.999997        2
  117    1     0.998964        2
  118    1     0.999209        2
  119    1     0.999652        2
  120    1     0.999727        2
  121    1     0.999707        2
  122    1     0.998736        2
  123    1     0.998551        2
  124    4     0.989454        3    8   11   15
  125    3     0.988467        3    8   11
  126    4     0.981264        3    8   11   15
  127    1     0.997587        3
  128    1     0.991954        3
  129    5     0.986414        3    5    8   10   11
  130    5     0.988687        3    8   10   11   15
  131    4     0.987385        3    8   11   15
  132    5     0.988832        3    5    8   10   11
  133    5     0.981314        3    8   10   11   15
  134    5     0.985180        3    8   10   11   15
  135    4     0.996045        3    8   10   11
  136    5     0.986481        3    5    8   11   15
  137    6     0.982134        3    4    5    8   11   15
  138    1     0.995136        3
  139    1     0.996075        3
  140    1     0.995190        3
  141    1     0.999532        3
  142    1     0.999624        3
  143    1     0.999540        3
  144    1     0.995234        3
  145    1     0.997901        3
  146    1     0.998925        3
  147    1     0.996425        3
  148    1     0.996887        3
  149    4     0.992465        3    5    8   11
  150    2     0.985821        3    8
  151    3     0.985900        3    5   11
  152    3     0.983809        3   10   11
  153    3     0.986322        3    8   11
  154    1     0.999989        3
  155    1     0.999995        3
  156    1     0.999997        3
  157    1     0.999991        3
  158    1     0.999992        3
  159    1     0.988784        3
  160    1     0.997343        3
  161    1     0.998605        3
  162    1     0.998941        3
  163    1     0.999096        3
  164    1     0.994345        3
  165    1     0.996890        3
  166    4     0.988183        4    7   17   18
  167    2     0.988551        4    7
  168    7     0.980487        3    4    7    8   15   17   18
  169    1     0.998731        4
  170    1     0.995708        4
  171    4     0.997176        4    7   17   18
  172    3     0.980174        4    7   18
  173    6     0.981516        4    7    9   15   17   18
  174    3     0.984119        4   17   18
  175    4     0.982523        4    7   17   18
  176    6     0.983421        4    7    9   15   17   18
  177    4     0.985178        4    7   17   18
  178    4     0.980650        4    7   17   18
  179    5     0.980675        2    4    7   15   18
  180    1     0.998533        4
  181    1     0.995710        4
  182    1     0.997566        4
  183    1     0.999859        4
  184    1     0.999589        4
  185    1     0.999766        4
  186    1     0.998344        4
  187    1     0.997508        4
  188    1     0.999421        4
  189    1     0.999642        4
  190    1     0.999463        4
  191    2     0.990974        4    7
  192    3     0.994620        4    7   14
  193    1     0.988307        4
  194    1     0.995893        4
  195    2     0.992429        4    7
  196    1     0.999996        4
  197    1     0.999994        4
  198    1     0.999998        4
  199    1     0.999999        4
  200    1     0.999998        4
  201    1     0.998747        4
  202    1     0.999432        4
  203    1     0.999139        4
  204    1     0.998758        4
  205    1     0.999421        4
  206    1     0.997943        4
  207    1     0.997380        4
  208    3     0.994937        5   10   11
  209    3     0.997723        5   10   11
  210    3     0.984680        5   10   11
  211    1     0.998449        5
  212    1     0.994602        5
  213    4     0.992022        3    5   10   11
  214    3     0.989986        5   10   11
  215    4     0.983230        5    8   10   11
  216    4     0.992120        3    5   10   11
  217    3     0.987334        5   10   11
  218    4     0.986080        5    8   10   11
  219    3     0.990333        5   10   11
  220    3     0.991052        5   10   11
  221    5     0.980167        3    5    8   10   16
  222    1     0.994584        5
  223    1     0.995286        5
  224    1     0.995574        5
  225    1     0.999478        5
  226    1     0.999550        5
  227    1     0.999577        5
  228    1     0.996964        5
  229    1     0.996193        5
  230    1     0.999206        5
  231    1     0.998762        5
  232    1     0.997058        5
  233    3     0.989803        5   10   11
  234    3     0.986369        5    8   11
  235    2     0.990404        5   10
  236    2     0.993481        5   10
  237    3     0.992436        5   10   11
  238    1     0.999992        5
  239    1     0.999990        5
  240    1     0.999997        5
  241    1     0.999996        5
  242    1     0.999992        5
  243    1     0.994385        5
  244    1     0.996367        5
  245    1     0.999190        5
  246    1     0.999090        5
  247    1     0.998268        5
  248    1     0.995615        5
  249    1     0.990280        5
  250    5     0.991602        6    7    8   12   13
  251    3     0.986673        6    7    8
  252    7     0.983144        3    4    6    7    8   12   13
  253    1     0.997971        6
  254    1     0.992793        6
  255    4     0.983877        6    7    8   13
  256    5     0.987026        6    7    8   12   13
  257    5     0.980338        6    7    8    9   10
  258    4     0.988496        6    7    8   13
  259    4     0.981852        6    7    8   12
  260    6     0.980869        3    6    7    8    9   10
  261    6     0.984074        3    6    7    8   10   13
  262    6     0.980535        3    4    6    7    8   12
  263    6     0.982376        1    6    7    8    9   10
  264    1     0.997630        6
  265    1     0.998004        6
  266    1     0.995717        6
  267    1     0.999781        6
  268    1     0.999816        6
  269    1     0.999605        6
  270    1     0.995365        6
  271    1     0.998608        6
  272    1     0.993080        6
  273    1     0.992403        6
  274    1     0.994465        6
  275    4     0.987986        3    6    7    8
  276    2     0.988397        6    7
  277    4     0.981666        6    7    8   14
  278    5     0.992917        6    7    8   10   11
  279    5     0.982625        6    7    8    9   12
  280    1     0.999998        6
  281    1     0.999999        6
  282    1     0.999996        6
  283    1     0.999995        6
  284    1     0.999997        6
  285    1     0.990272        6
  286    1     0.996674        6
  287    1     0.996249        6
  288    1     0.994112        6
  289    1     0.992360        6
  290    1     0.990914        6
  291    1     0.993894        6
  292    5     0.992892        4    6    7    9   14
  293    4     0.989678        4    6    7    9
  294    8     0.989483        1    2    3    4    6    7    9   14
  295    1     0.996984        7
  296    1     0.989403        7
  297    5     0.989914        4    6    7    9   14
  298    4     0.983111        4    6    7    9
  299    4     0.980629        4    6    7    9
  300    7     0.980374        6    7    8    9   13   14   17
  301    6     0.980488        2    4    6    7   10   18
  302    5     0.981183        4    6    7    9   20
  303    6     0.980810        2    4    6    7    9   14
  304   11     0.981316        1    2    3    4    7    9   12   14   15   17   18
  305    7     0.985561        2    3    4    6    7    8    9
  306    1     0.997490        7
  307    1     0.994852        7
  308    1     0.995337        7
  309    1     0.999767        7
  310    1     0.999524        7
  311    1     0.999568        7
  312    1     0.986723        7
  313    1     0.991924        7
  314    1     0.992058        7
  315    1     0.996428        7
  316    1     0.990784        7
  317    5     0.989794        1    4    6    7    9
  318    4     0.992535        4    6    7   17
  319    6     0.988914        4    6    7    9   13   14
  320    3     0.983801        2    6    7
  321    5     0.981647        2    4    6    7    9
  322    1     0.999993        7
  323    1     0.999996        7
  324    1     0.999995        7
  325    1     0.999998        7
  326    1     0.999994        7
  327    1     0.987824        7
  328    1     0.996036        7
  329    1     0.993753        7
  330    1     0.989843        7
  331    1     0.992818        7
  332    1     0.981263        7
  333    2     0.990953        4    7
  334    4     0.990664        3    6    8   10
  335    4     0.991600        3    6    8   10
  336    5     0.982676        3    5    6    8   10
  337    1     0.996314        8
  338    1     0.986880        8
  339    6     0.982262        3    5    8   10   11   13
  340    7     0.980149        3    8   10   11   12   15   16
  341    5     0.986001        3    5    6    8   10
  342    5     0.980466        3    5    8   10   11
  343    4     0.986292        3    6    8   10
  344    5     0.984108        3    6    8   10   11
  345    5     0.983441        3    6    8   10   11
  346    8     0.982842        3    6    7    8   10   11   15   16
  347    8     0.982577        3    5    6    7    8   10   11   13
  348    1     0.993721        8
  349    1     0.994891        8
  350    1     0.995522        8
  351    1     0.999413        8
  352    1     0.999531        8
  353    1     0.999588        8
  354    1     0.987432        8
  355    1     0.984719        8
  356    1     0.997649        8
  357    1     0.992619        8
  358    1     0.986652        8
  359    6     0.991446        3    6    8   10   11   12
  360    4     0.990126        3    8   10   11
  361    4     0.981536        3    6    7    8
  362    5     0.981672        5    6    8   10   13
  363    5     0.987564        3    5    6    8   10
  364    1     0.999992        8
  365    1     0.999991        8
  366    1     0.999999        8
  367    1     0.999996        8
  368    1     0.999992        8
  369    2     0.981320        3    8
  370    1     0.980917        8
  371    1     0.992865        8
  372    1     0.995064        8
  373    1     0.992479        8
  374    1     0.985560        8
  375    2     0.987295        8   10
  376    4     0.994818        1    2    7    9
  377    4     0.993120        1    2    7    9
  378    4     0.982229        1    2    7    9
  379    1     0.995062        9
  380    1     0.982772        9
  381    5     0.992046        1    2    6    9   14
  382    5     0.993687        1    2    4    7    9
  383    4     0.990181        1    2    7    9
  384    4     0.985527        1    2    6    9
  385    5     0.980611        1    2    4    9   20
  386    4     0.988627        1    2    7    9
  387    4     0.981188        1    2    7    9
  388    6     0.980202        1    2    4    7    9   20
  389    5     0.983422        1    2    6    7    9
  390    1     0.994619        9
  391    1     0.993744        9
  392    1     0.994030        9
  393    1     0.999502        9
  394    1     0.999425        9
  395    1     0.999448        9
  396    1     0.980619        9
  397    1     0.980987        9
  398    1     0.985342        9
  399    1     0.988544        9
  400    2     0.988847        2    9
  401    6     0.993753        1    2    4    7    9   20
  402    3     0.989029        1    2    9
  403    4     0.991549        1    2    7    9
  404    5     0.985203        2    6    7    9   14
  405    4     0.984441        1    2    7    9
  406    1     0.999987        9
  407    1     0.999987        9
  408    1     0.999990        9
  409    1     0.999992        9
  410    1     0.999977        9
  411    3     0.984064        2    7    9
  412    1     0.982544        9
  413    1     0.980890        9
  414    1     0.993266        9
  415    1     0.984606        9
  416    2     0.981513        2    9
  417    3     0.991739        1    2    9
  418    4     0.991967        5    8   10   16
  419    3     0.988623        5    8   10
  420    4     0.986985        5    8   10   16
  421    1     0.997473       10
  422    1     0.990924       10
  423    5     0.987541        3    5    6    8   10
  424    5     0.989670        5    8   10   11   16
  425    3     0.983087        5    8   10
  426    5     0.987396        3    5    6    8   10
  427    4     0.986623        5    8   10   16
  428    3     0.981487        5    8   10
  429    3     0.989301        5    8   10
  430    5     0.989119        3    5    8   10   16
  431    4     0.992646        5    6    8   10
  432    1     0.994404       10
  433    1     0.997579       10
  434    1     0.994663       10
  435    1     0.999478       10
  436    1     0.999778       10
  437    1     0.999509       10
  438    1     0.990790       10
  439    1     0.997548       10
  440    1     0.997744       10
  441    1     0.987388       10
  442    1     0.984985       10
  443    3     0.983763        5    8   10
  444    3     0.992142        3    5   10
  445    3     0.983376        5   10   11
  446    4     0.990487        5    8   10   11
  447    5     0.991241        3    5    8   10   11
  448    1     0.999993       10
  449    1     0.999999       10
  450    1     0.999998       10
  451    1     0.999992       10
  452    1     0.999992       10
  453    1     0.987533       10
  454    2     0.986506        8   10
  455    1     0.994971       10
  456    1     0.996708       10
  457    1     0.995251       10
  458    1     0.995577       10
  459    2     0.985278        5   10
  460    4     0.993920        3    5   11   19
  461    3     0.988891        3    5   11
  462    4     0.984703        3    5   11   19
  463    1     0.997254       11
  464    1     0.990158       11
  465    4     0.986363        3    5    8   11
  466    4     0.981780        3    5   11   19
  467    4     0.981575        3    5   11   19
  468    4     0.985603        3    5    8   11
  469    4     0.988244        3    5   11   19
  470    4     0.982247        3    5   11   19
  471    3     0.991822        3    5   11
  472    4     0.986675        3    5   10   11
  473    5     0.994330        3    5    8   11   19
  474    1     0.993218       11
  475    1     0.995783       11
  476    1     0.995665       11
  477    1     0.999367       11
  478    1     0.999612       11
  479    1     0.999603       11
  480    1     0.981882       11
  481    1     0.989377       11
  482    1     0.998756       11
  483    1     0.987848       11
  484    1     0.985759       11
  485    5     0.994257        3    5    8   10   11
  486    4     0.999216        3    5   10   11
  487    2     0.980209        3   11
  488    3     0.981181        3    8   11
  489    4     0.994966        3    5   10   11
  490    1     0.999990       11
  491    1     0.999993       11
  492    1     0.999999       11
  493    1     0.999992       11
  494    1     0.999989       11
  495    3     0.996151        3    5   11
  496    1     0.996654       11
  497    1     0.996008       11
  498    1     0.994695       11
  499    1     0.992631       11
  500    2     0.983866        5   11
  501    2     0.981352        3   11
  502    4     0.984348        6    7    8   12
  503    3     0.983026        6    8   12
  504    5     0.987792        1    6    7    8   12
  505    1     0.990871       12
  506    1     0.997495       12
  507    1     0.991468       12
  508    2     0.990212        6   12
  509    2     0.990562        6   12
  510    3     0.989092        6    8   12
  511    1     0.982380       12
  512    1     0.980011       12
  513    1     0.997168       12
  514    1     0.998958       12
  515    1     0.990308       12
  516    4     0.987273        6    7    8   13
  517    4     0.988902        6    7    8   13
  518    5     0.983050        6    7    8   13   17
  519    1     0.996876       13
  520    1     0.991551       13
  521    1     0.991108       13
  522    2     0.987131        6   13
  523    2     0.992140        6   13
  524    3     0.991108        6    8   13
  525    1     0.998620       13
  526    1     0.985354       13
  527    1     0.987777       13
  528    1     0.982807       13
  529    1     0.995290       13
  530    4     0.984347        6    7    9   14
  531    4     0.985010        6    7    9   14
  532    5     0.982853        1    4    7    8   14
  533    1     0.996778       14
  534    1     0.992858       14
  535    1     0.991552       14
  536    2     0.987194        7   14
  537    3     0.994748        4    7   14
  538    3     0.990042        7    9   14
  539    1     0.998191       14
  540    1     0.985377       14
  541    1     0.987943       14
  542    1     0.983639       14
  543    1     0.995500       14
  544    3     0.983843        3    4   15
  545    3     0.987461        3    4   15
  546    4     0.982486        3    4    8   15
  547    2     0.988064       11   15
  548    1     0.990583       15
  549    1     0.985236       15
  550    3     0.984128        3   11   15
  551    2     0.982543        3   15
  552    3     0.985724        3    4   15
  553    1     0.989223       15
  554    2     0.996246        3   15
  555    1     0.997093       15
  556    1     0.986901       15
  557    2     0.992537        3   15
  558    2     0.985076       10   16
  559    2     0.980049       10   16
  560    2     0.981854       10   16
  561    1     0.988894       16
  562    1     0.998241       16
  563    1     0.993272       16
  564    3     0.984072        8   10   16
  565    2     0.991982       10   16
  566    2     0.983289       10   16
  567    1     0.981950       16
  568    1     0.981712       16
  569    1     0.997139       16
  570    1     0.999335       16
  571    1     0.993171       16
  572    4     0.980775        4    7   17   18
  573    2     0.987187        4   17
  574    6     0.981903        2    4    7    9   17   18
  575    1     0.992950       17
  576    1     0.985911       17
  577    1     0.980449       17
  578    2     0.993288        4   17
  579    3     0.997158        4    7   17
  580    3     0.988976        4    7   17
  581    1     0.995046       17
  582    2     0.996418        4   17
  583    2     0.998494        4   17
  584    2     0.998808        4   17
  585    1     0.989457       17
  586    2     0.980958        4   18
  587    2     0.990073        4   18
  588    4     0.988074        4    7    9   18
  589    1     0.990334       18
  590    1     0.987362       18
  591    1     0.981590       18
  592    2     0.996083        4   18
  593    3     0.997457        4    7   18
  594    2     0.993570        4   18
  595    1     0.990544       18
  596    1     0.987073       18
  597    2     0.997827        4   18
  598    1     0.986777       18
  599    2     0.997651        4   18
  600    2     0.986351       11   19
  601    2     0.980920       11   19
  602    2     0.988739       11   19
  603    1     0.989985       19
  604    1     0.996365       19
  605    1     0.995552       19
  606    4     0.985049        3    5   11   19
  607    2     0.986265       11   19
  608    2     0.985287       11   19
  609    1     0.992932       19
  610    1     0.989906       19
  611    1     0.995690       19
  612    1     0.993130       19
  613    1     0.984032       19
  614    3     0.989454        1    9   20
  615    2     0.987446        1   20
  616    3     0.988677        1    2   20
  617    2     0.984716        9   20
  618    2     0.988841        9   20
  619    1     0.988913       20
  620    2     0.992841        1   20
  621    3     0.997294        1    9   20
  622    2     0.994560        1   20
  623    2     0.995355        1   20
  624    1     0.993753       20
  625    1     0.991139       20
  626    2     0.997877        1   20
  627    2     0.998812        1   20
 
 Dimensions of the occupied LMO domains:  Minimum / Average / Maximum
 
 Number of atoms in domain:                   4      12.0        17
 Number of atomic orbitals:                 128     387.0       557
 
 Number of strong pairs: 0 (0.0%)
 chtol:   9.999999999999999E-005
 switch to dfcoralg=cholinv
       12.56 MB memory is used for domain independent quantities
 
 Calculating the contribution of occupied LMOs...
    using local fitting domains
 
 MO:     1
 Extended domain construction for local excited state calculation...
 
 The selected important local MOs:    #:    36
    1    3    4    5    6    7    8    9   11   12   13   14   15   16   17   18   19   20   21   22
   23   25   26   27   28   29   30   31   32   33   34   35   36   37   38   39
 
 The selected important PAOs:    #:     0

 
 The selected additional local MOs:    #:     0

 
 The selected additional PAOs:    #:   599
   40   41   42   43   44   45   46   47   48   49   50   51   52   53   54   55   56   57   58   59
   60   61   62   63   64   65   66   67   68   69   70   71   72   73   74   75   76   77   78   79
   80   81   82   83   84   85   86   87   88   89   90   91   92   93   94   95   96   97   98   99
  100  101  102  103  104  105  106  107  108  109  110  111  112  113  114  115  116  117  118  119
  120  121  122  123  124  125  126  127  128  129  130  131  132  133  134  135  136  137  138  139
  140  141  142  143  144  145  146  147  148  149  150  151  152  153  154  155  156  157  158  159
  160  161  162  163  164  165  166  167  168  169  170  171  172  173  174  175  176  177  178  179
  180  181  182  183  184  185  186  187  188  189  190  191  192  193  194  195  196  197  198  199
  200  201  202  203  204  205  206  207  208  209  210  211  212  213  214  215  216  217  218  219
  220  221  222  223  224  225  226  227  228  229  230  231  232  233  234  235  236  237  238  239
  240  241  242  243  244  245  246  247  248  249  250  251  252  253  254  255  256  257  258  259
  260  261  262  263  264  265  266  267  268  269  270  271  272  273  274  275  276  277  278  279
  280  281  282  283  284  285  286  287  288  289  290  291  292  293  294  295  296  297  298  299
  300  301  302  303  304  305  306  307  308  309  310  311  312  313  314  315  316  317  318  319
  320  321  322  323  324  325  326  327  328  329  330  331  332  333  334  335  336  337  338  339
  340  341  342  343  344  345  346  347  348  349  350  351  352  353  354  355  356  357  358  359
  360  361  362  363  364  365  366  367  368  369  370  371  372  373  374  375  376  377  378  379
  380  381  382  383  384  385  386  387  388  389  390  391  392  393  394  395  396  397  398  399
  400  401  402  403  404  405  406  407  408  409  410  411  412  413  414  415  416  417  418  419
  420  421  422  423  424  425  426  427  428  429  430  431  432  433  434  435  436  437  438  439
  440  441  442  443  444  445  446  447  448  449  450  451  452  453  454  455  456  457  458  459
  460  461  462  463  464  465  466  467  468  469  470  471  472  473  474  475  476  477  478  479
  480  481  482  483  484  485  486  487  488  489  490  491  492  493  494  495  496  497  498  499
  500  501  502  503  504  505  506  507  508  509  510  511  512  513  514  515  516  517  518  519
  520  521  522  523  524  525  526  527  528  529  530  531  532  533  534  535  536  537  538  539
  540  541  542  543  544  545  546  547  548  549  550  551  552  553  554  555  556  557  558  559
  560  561  562  563  564  565  566  567  568  569  570  571  572  573  574  575  576  577  578  579
  580  581  582  583  584  585  586  587  588  589  590  591  592  593  594  595  596  597  598  599
  600  601  602  603  604  605  606  607  608  609  610  611  612  613  614  615  616  617  618  619
  620  621  622  623  624  625  626  627  628  629  630  631  632  633  634  635  636  637  638
 
 The selected atoms in the ED:    #:    20
    1    2    3    4    5    6    7    8    9   10   11   12   13   14   15   16   17   18   19   20
 The selected atoms in the fitting domain  #:    20
    1    2    3    4    5    6    7    8    9   10   11   12   13   14   15   16   17   18   19   20
 
 Dimensions of the extended domain:
 
 Number of atoms in domain:      20 ( 100.00 %)
 Number of atomic orbitals:     599 ( 100.00 %)
 Number of fitting functions:  3008 ( 100.00 %)
 Warning: drop high-lying PAOs                    20
 Number of occupied orbitals:    36  ( 92.31 %)
 Number of virtual orbitals:    538  ( 96.42 %)
 
 IJ and IA integral transformation...

 Executing cis...

 Allocation of 120.0 Gbytes of memory...
 Core orbitals considered in CVS treatment:   1
 
 -15.6051898855
 -15.5787993398
 -15.5335134253
 -11.3009042893
 -11.2800495917
 -11.2591008969
 -11.2563273447
 -11.2290862469
  -1.4478320134
  -1.3362529115
  -1.2269418609

 Retrieve a J_ai^Q fitted MO integral list...
 Retrieve a J_ij^Q fitted MO integral list in upper triangle form...
 Unpack the upper triangle lists...
 
 Sorting for the CVS calculation...
 Generate singlet trial vectors...
 
 The ground-state intermediates are not necessary!
 
 Calculate pre-optimized initial guesses for adc(2) calculations
 Incore algorithm
 
 Calculate sigma vector for root  1
 
                       Excitation           Energy                Norm of
 Iteration  1         energy [au]        decrease [au]        residual vector
 ============================================================================
 for root  1          14.576776192        -1.0284137             0.0000000
 ============================================================================
  1/ 1 states have converged.
 
 
 
 The micro iteration of pre-optimization has converged in  1 steps.
 
 
 Dominant coefficients
 Printing threshold: 0.100000
 
 for root  1
    coeff.   occ.       virt.
   1.000000     3  -->    39
 ============================================================================
 Restart
 
 Calculate sigma vector for root  1
 
                       Excitation           Energy                Norm of
 Iteration  2         energy [au]        decrease [au]        residual vector
 ============================================================================
 for root  1          15.014533179         0.4377570             0.0000000
 ============================================================================
  1/ 1 states have converged.
 
 
 
 The micro iteration of pre-optimization has converged in  1 steps.
 
 
 Dominant coefficients
 Printing threshold: 0.100000
 
 for root  1
    coeff.   occ.       virt.
   1.000000     3  -->    39
 ============================================================================
 Restart
 
 Calculate sigma vector for root  1
 
                       Excitation           Energy                Norm of
 Iteration  3         energy [au]        decrease [au]        residual vector
 ============================================================================
 for root  1          14.892689294        -0.1218439             0.0000000
 ============================================================================
  1/ 1 states have converged.
 
 
 
 The micro iteration of pre-optimization has converged in  1 steps.
 
 
 Dominant coefficients
 Printing threshold: 0.100000
 
 for root  1
    coeff.   occ.       virt.
   1.000000     3  -->    39
 ============================================================================
 Restart
 
 Calculate sigma vector for root  1
 
                       Excitation           Energy                Norm of
 Iteration  4         energy [au]        decrease [au]        residual vector
 ============================================================================
 for root  1          14.932134267         0.0394450             0.0000000
 ============================================================================
  1/ 1 states have converged.
 
 
 
 The micro iteration of pre-optimization has converged in  1 steps.
 
 
 Dominant coefficients
 Printing threshold: 0.100000
 
 for root  1
    coeff.   occ.       virt.
   1.000000     3  -->    39
 ============================================================================
 Restart
 
 Calculate sigma vector for root  1
 
                       Excitation           Energy                Norm of
 Iteration  5         energy [au]        decrease [au]        residual vector
 ============================================================================
 for root  1          14.919928089        -0.0122062             0.0000000
 ============================================================================
  1/ 1 states have converged.
 
 
 
 The micro iteration of pre-optimization has converged in  1 steps.
 
 
 Dominant coefficients
 Printing threshold: 0.100000
 
 for root  1
    coeff.   occ.       virt.
   1.000000     3  -->    39
 ============================================================================
 Restart
 
 Calculate sigma vector for root  1
 
                       Excitation           Energy                Norm of
 Iteration  6         energy [au]        decrease [au]        residual vector
 ============================================================================
 for root  1          14.923759728         0.0038316             0.0000000
 ============================================================================
  1/ 1 states have converged.
 
 
 
 The micro iteration of pre-optimization has converged in  1 steps.
 
 
 Dominant coefficients
 Printing threshold: 0.100000
 
 for root  1
    coeff.   occ.       virt.
   1.000000     3  -->    39
 ============================================================================
 Restart
 
 Calculate sigma vector for root  1
 
                       Excitation           Energy                Norm of
 Iteration  7         energy [au]        decrease [au]        residual vector
 ============================================================================
 for root  1          14.922562290        -0.0011974             0.0000000
 ============================================================================
  1/ 1 states have converged.
 
 
 
 The micro iteration of pre-optimization has converged in  1 steps.
 
 
 Dominant coefficients
 Printing threshold: 0.100000
 
 for root  1
    coeff.   occ.       virt.
   1.000000     3  -->    39
 ============================================================================
 Restart
 
 Calculate sigma vector for root  1
 
                       Excitation           Energy                Norm of
 Iteration  8         energy [au]        decrease [au]        residual vector
 ============================================================================
 for root  1          14.922937028         0.0003747             0.0000000
 ============================================================================
  1/ 1 states have converged.
 
 
 
 The micro iteration of pre-optimization has converged in  1 steps.
 
 
 Dominant coefficients
 Printing threshold: 0.100000
 
 for root  1
    coeff.   occ.       virt.
   1.000000     3  -->    39
 ============================================================================
 
 The macro iteration of pre-optimization has converged in  8 steps!
 
 Starting DF-ADC(2) iteration for root  1
 
 Iteration   1
 
 Calculate double excitation amplitudes and Y^Q_ai vector...
 
       Total ADC(2)          Energy                Norm of
       energy [au]        decrease [au]        residual vector
 ============================================================================
     -531.091687145        -0.0001172             0.0000000
 ============================================================================
 
 Iteration   2
 
 Calculate double excitation amplitudes and Y^Q_ai vector...
 
       Total ADC(2)          Energy                Norm of
       energy [au]        decrease [au]        residual vector
 ============================================================================
     -531.091650471         0.0000367             0.0000000
 ============================================================================
 
 
 The ADC(2) iteration has converged in  2 steps.
 
 Final result in atomic units for root  1:
 
 Total reference energy:         -546.014506949814
 Total ADC(2) energy:            -531.091650470689
 ADC(2) excitation energy:         14.922856479125
 Spin multiplicity:                 1
 
 Dominant coefficients
 Printing threshold: 0.100000
 
    coeff.   occ.       virt.
   1.000000     3  -->    39
 ============================================================================
 
 
 Final result of the ADC(2) calculations for the excited states:
 Singlet states
 
 Excited   Excitation     Excitation     Excitation        Absorption      
  state    energy [au]    energy [eV]  energy [cm^-1]    wavelength [nm]  
 ============================================================================
    1     14.92285648     406.0716      3275188.42            3.05
 ============================================================================
 
 
                      Normal termination of mrcc.
 **********************************************************************
