# Supplementary material for: Scalable Correlated Local Approaches for Computing Valence and Core-Level Ionization Energies in Large Molecules
Source: J Chem Theory Comput. 2026 Jun 24;22(13):6584–98. doi: 10.1021/acs.jctc.6c00634 (PMC13374016; doi:10.1021/acs.jctc.6c00634)
Supplement: Supplementary file 2 [file ct6c00634_si_003.zip › SI/outputs/arginine_N_3_sos-pbe0-2l_tailored-X2C.out]

 **********************************************************************
                          MRCC program system
 **********************************************************************
 
                              Written by
     Mihaly Kallay, Peter R. Nagy, David Mester, Laszlo Gyevi-Nagy,
        Jozsef Csoka, P. Bernat Szabo, Zoltan Rolik, Gyula Samu,
      Bence Hegely, Bence Ladoczki, Klara Petrov, Jozsef Csontos,
     Adam Ganyecz, Istvan Ladjanszki, Lorant Szegedy, Mate Farkas,
          Pal D. Mezei, Reka A. Horvath, and Balazs D. Lorincz
 
        Department of Physical Chemistry and Materials Science
            Budapest University of Technology and Economics
                  Budapest P.O.Box 91, H-1521 Hungary
 
                              www.mrcc.hu
 
                            Version: 25.1.2

 Executing minp...

 Reading input from MINP...
 
 Input file:
 
basis=cc-pCVTZ-X2C
verbosity=3

tprint=0.1
localcc=2016
redcost_exc=on


cialg=direct
ip_ea=ip
calc=tda
dft=user
4
0.7937 HFx
0.2063 PBEx
1.0000 MP2
0.5000 PBEc
scsps=0.6667
scspt=0.0000
dhexc=adc(2)
dendec=off

mem=120GB

dfbasis_scf=cc-pCVTZ-X2C_autoaux
dfbasis_cor=cc-pCVTZ-X2C_autoaux
scfiguess=off

bpcompo=0.9999
hamilton=SFX2C1e
core=3
cvs=1-1
nstate=2
unit=bohr
geom=xyz
26
L-arginine
N 1.574162 -5.274014 -2.144589
C 2.978636 -2.928549 -2.449249
C 5.836243 -3.308781 -2.312929
O 6.936257 -5.124887 -1.347597
O 7.132467 -1.309794 -3.383470
C 2.178474 -0.947420 -0.431581
H 3.442023 0.692337 -0.561570
H 2.452040 -1.794437 1.448203
C -0.584067 -0.113931 -0.751923
H -1.792613 -1.796835 -0.790009
H -0.806870 0.856281 -2.577255
C -1.446786 1.669325 1.371048
H -0.207172 3.344101 1.403790
H -1.226510 0.691363 3.200192
N -4.068752 2.425205 0.973169
H -5.041522 1.685937 -0.492746
C -5.445641 4.123267 2.399817
N -7.752485 4.640803 1.704248
H -8.679886 5.883046 2.859696
N -4.183654 5.130633 4.479046
H -2.433880 4.585500 4.990612
H -5.068135 6.401108 5.583032
H 1.448120 -6.369742 -3.710107
H 2.045256 -6.296728 -0.591396
H 2.554808 -2.149024 -4.321716
H 8.969461 -1.541530 -3.242090
 
 
 Checking keyword combinations...
 
 Keywords:
 
 active=none
 agrid=ld0006-ld0590
 agrid_pssp=ld0006-ld0194
 agrid_pssp_sm=ld0006-ld0074
 ao_trunc=off
 ao_trunc_tol=1e-4
 basis=cc-pcvtz-x2c
 basis_sm=none
 basopt=off
 bfbasis=none
 bfgsmem=10
 bfgstol=1.0d-3
 bfgscimem=5
 boysalg=jacobi
 bpcompo=0.9999
 bpcompv=0.98
 bpdfo=0.9999
 bpocc=0.9999d0
 bppdo=0.999d0
 bppdv=0.98
 bpedo=0.9999d0
 bpedv=0.999999
 bp_subsyso=0.95
 bp_subsysv=0.95
 cabscorr=off
 cabsdom=bplarge
 cabsdual=off
 calc=adc(2)
 ccmaxit=50
 ccprog=cis
 ccsdalg=disk
 ccsdmkl=seq
 ccsdrest=off
 ccsdthreads=2
 cctol=6
 charge=0
 cialg=direct
 ciguess=off
 cmpgrp=auto
 comprest=off
 coord_sys=ric
 core=3
 corembed=off
 csapprox=off
 cvs=1-1
 dboc=off
 deltaf12=off
 delocsomofact=
 dendec=off
 dens=0
 denscorr=0
 dfalg=lineq
 dfbasis_cab=none
 dfbasis_cor=cc-pcvtz-x2c_autoaux
 dfbasis_scf=cc-pcvtz-x2c_autoaux
 dfbasis_scf_sm=auto
 dfintran=drpa
 df_trunc=off
 df_trunc_corr=off
 df_trunc_corr_tol=5e-4
 df_trunc_tol=5e-4
 dft=user
 dhexc=adc(2)
 diag=david
 docc=
 domrad=10.d0
 drpaalg=auto
 dual=off
 dual_df=off
 dyson=off
 ecp=auto
 edisp=off
 edisp_embed=off
 embed=off
 epairestfact=off
 epairscale=1.d0
 etemp=300
 epert=none
 eps=
 espcharge=off
 excrad=0.d0
 excrad_f12=0.d0
 excrad_fin=0.000000000D+00
 fastdbbsc=v2
 fitting=coulomb
 fmm=off
 fmmord=8
 fnonorb=
 freq=off
 gamma=1.d0
 gauss=spher
 geom=xyz
 gopt=off
 ghost=none
 gtol=7
 grdens=off
 grid=auto
 grid_sm=auto
 gridbatch_cos=2000
 grtol=10
 guido_ct=off
 hamilton=sfx2c1e
 hl_scfalg=direct
 iface=none
 incore=off
 intalg=auto
 ip_ea=ip
 itol=10
 laptol=1.d-2
 lccoporder=trffirst
 lcorthr=loose
 lccrest=off
 ldfgrad_tol=8
 lmp2dens=on
 lnoepso=0.d0
 lnoepsv=0.000030d0
 localcc=2016
 localcorrsymm=off
 locintrf=
 mact=
 maxact=off
 maxdim=200
 maxex=0
 maxmicroit=100
 mcscfiguess=hf
 mem=120gb
 mmprog=
 molden=off
 mp2ongrid=off
 mpitasks=1
 mulmet=3
 mult=
 nab=off
 nacto=0
 nactv=0
 naf_amp=3.16d-3
 naf_cor=0.075d0
 naf_f12=off
 naf_scf=off
 nafalg=albe
 nafdens=off
 naftyp=jpq
 nchol=auto
 ndeps=1e-3
 nevpt=
 nstate=2
 nsing=0
 nto=off
 ntrip=0
 num_grad=off
 occ=
 occri=off
 oniom=off
 oniom_eechg=off
 oniom_pcm=off
 oniom_qcorr=off
 optalg=
 optmaxit=50
 optetol=1e-6
 optex=1
 optgtol=1e-4
 optstol=1e-3
 orblocc=off
 orbloce=off
 orbloco=boys
 orblocv=pao
 orblocguess=cholesky
 osveps=-1.d0
 ovirt=off
 ovltol=1e-7
 ovosnorb=80.0
 pao_subsys_tol=1e-3
 pao_tol=1e-3
 pcm=off
 popul=off
 pressure=100000
 pssp=off
 ptfreq=0.0
 ptthreads=2
 qmreg=
 qmmm=off
 qro=off
 qscf=off
 redcost_exc=6
 redcost_tddft=off
 refdet=none
 rest=0
 rgrid=log3
 rism=off
 rohfcore=standard
 rohftype=semicanonical
 scfalg=direct
 scf_conv=auto
 scfdamp=0.7d0
 scfdamp_mode=1
 scfdamp_end=3
 scfdamp_dampstep=0.d0
 scfdamp_dtol=0.0d0
 scfdamp_maxfact=0.7d0
 scfdamp_minfact=0.7d0
 scfdiis=on
 scfdiis_dtol=0.0d0
 scfdiis_end=50
 scfdiis_start=2
 scfdiis_step=1
 scfdiis_watch=off
 scfdiis_wrange=10
 scfdiis_wlimit=5
 scfdiis_delmax=2
 scfdtol=7
 scfext=10
 scfguessdens=
 scfiguess=off
 scfloc=off
 scflshift=0.20
 scflshift_end=8
 scflshift_dtol=0.0
 scflshift_gaptol=0.20
 scfmaxit=50
 scftype=
 scftype_low=
 scftype_high=
 scftol=6
 scspe=1.d0
 scsph=1.d0
 scsps=0.6667
 scsps_t=0.6667
 scspt=0.0000
 scspt_t=0.0000
 scspv=1.d0
 spairtol=-1.d0
 sqmprog=
 subminp=top
 subsys_bopu=on
 symm=
 talg=lapl
 temp=298.15
 test=off
 tfunc=off
 theodore=off
 tlmo=0.999
 tpao=0.94
 tprint=0.1
 uncontract=off
 unit=bohr
 usedisk=2
 verbosity=3
 wpairtol=1.d-5

 Executing orbloc...

 Allocation of 120.0 Gbytes of memory...

 Localization of core orbitals...
 Localization type: Boys
 Localization algorithm: Jacobi
 
 Step   Convergence
   1   0.000000000000

 Localization of occupied orbitals...
 Localization type: Boys
 Localization algorithm: Jacobi
 
 Step   Convergence
   1   8.975562796445
   2   1.434741441010
   3   0.140910383208
   4   0.014377051876
   5   0.004112121447
   6   0.001949727849
   7   0.001033738548
   8   0.000560309213
   9   0.000305323569
  10   0.000166602932
  11   0.000090925867
  12   0.000049616526
  13   0.000027068447
  14   0.000014763877
  15   0.000008051029
  16   0.000004389676
  17   0.000002393087
  18   0.000001304494
  19   0.000000711039
  20   0.000000387544
  21   0.000000211217
  22   0.000000115113
  23   0.000000062735
  24   0.000000034189
  25   0.000000018632
  26   0.000000010154
  27   0.000000005533
  28   0.000000003015
  29   0.000000001643
  30   0.000000000896

 Localization succeeded.

 File MOCOEF is overwritten with localized orbitals.
 

 Executing cis...

 Allocation of 120.0 Gbytes of memory...
 
 WARNING! If scfiguess.eq.off and localcc.ne.off!
 Please be sure that MOCOEF is MOCOEF.CAN!
 
 Core orbitals considered in CVS treatment:   1
 
 Read MO coeff. matrix and orbital energies...
 
 Sorting for the CVS calculation...
 Generate singlet trial vectors...
 
 Starting TDA DF-TDDFT iteration
 Functional: user
 Singlet excited states
 
 
 The iteration has converged in  0 steps for all the roots.
 
 Final result of the TDA-TDDFT calculations for the excited states:
 Functional: user
 Singlet excited states:
 
 Excited      Total          Excitation     Excitation     Excitation        Absorption
  state    energy [au]       energy [au]    energy [eV]  energy [cm^-1]    wavelength [nm]
 =========================================================================================
    1    -589.679646841     15.25146617     415.0135      3347309.92            2.99
 =========================================================================================
 
 
 Dominant coefficients
 Printing threshold: 0.100000
 
 for root  1
    coeff.   occ.       virt.
   0.707107     4  -->    48

 Executing drpa...

 Three-index integral transformation
 Allocation of 120.0 Gbytes of memory...
 
 
 Constructing PAOs...
 PAO norm tolerance:     1.0000E-04
 Kept PAOs:    700   665  105.2632
 Threshold: 0.9990000
 Number of selected important orbitals:     1  (   2.3 %)
 
 
 Occupied LMO domain definition with Boughton-Pulay completeness:    0.9999000000
 
   MO  Natoms  Completeness   Atoms
    1    1     0.999998       15
    2    3     0.999946        3    4    5
    3    3     0.999947       15   17   18
    4   11     0.999915        1    2    3    4    5    6    9   10   12   23   24
    5    3     0.999912       12   13   14
    6    2     0.999989       17   18
    7    3     0.999972        6    9   12
    8    2     0.999934        6    9
    9    3     0.999909        2    6   25
   10    7     0.999955        1    2    3    4    5   24   26
   11    7     0.999929        2    3    4    5    6    7   26
   12    8     0.999932        1    2    3    4    5    6   24   26
   13    9     0.999962       12   15   16   17   18   19   20   21   22
   14    1     0.999940        1
   15    9     0.999981        1    2    3    4    5    6    7   25   26
   16    6     0.999934        1    2    3    4    5   26
   17   13     0.999900        6    9   10   11   12   13   14   15   16   17   18   19   20
   18   11     0.999951        1    2    3    4    5    6    8    9   23   24   25
   19   13     0.999909        6    8    9   10   11   12   13   14   15   16   17   18   21
   20   12     0.999916        1    2    3    5    6    7    8    9   10   11   12   25
   21   12     0.999912        2    6    7    8    9   10   11   12   13   14   15   25
   22   13     0.999934        6    9   10   11   12   13   14   15   16   17   18   20   21
   23    7     0.999905        1    2    3    6   23   24   25
   24   10     0.999984       12   14   15   16   17   18   19   20   21   22
   25   12     0.999904        1    2    3    6    7    8    9   10   11   12   14   25
   26   12     0.999952        6    9   10   11   12   13   14   15   16   17   18   20
   27   12     0.999911        1    2    6    7    9   10   11   12   13   14   15   16
   28    8     0.999956       12   13   15   17   18   20   21   22
   29    8     0.999902        2    3    4    5    6    8   25   26
   30    7     0.999960        2    3    4    5    6   25   26
   31    8     0.999901        1    2    3    4    5    6    8   25
   32    8     0.999953       12   15   16   17   18   19   20   22
   33    9     0.999941       12   13   14   15   17   18   20   21   22
   34   10     0.999941        9   10   12   13   14   15   16   17   18   20
   35    8     0.999961        1    2    3    4    6   23   24   25
   36    8     0.999918       13   15   17   18   19   20   21   22
   37    8     0.999909       12   15   16   17   18   19   20   21
   38   12     0.999951        1    2    3    4    5    6    7    9   10   23   24   25
   39    8     0.999916       12   15   16   17   18   19   20   21
   40   12     0.999953        6    9   12   13   14   15   16   17   18   19   20   22
   41   19     0.999900        1    2    3    4    5    6    7    8    9   10   11   12   13   14   15   16   24   25   26
   42   13     0.999901        1    2    3    4    5    6    7    8    9   10   24   25   26
   43   18     0.999937        1    2    3    6    7    8    9   10   11   12   13   14   15   16   17   18   20   21
   44   19     0.999902        1    2    3    4    5    6    7    8    9   10   11   12   13   14   16   23   24   25   26
 
 Executing the Boughton-Pulay algorithm...
  with occ MO completeness:    0.9999000000
 
   MO  Natoms  Completeness   Atoms
    1    1     0.999998       15
    2    3     0.999946        3    4    5
    3    3     0.999947       15   17   18
    4   11     0.999915        1    2    3    4    5    6    9   10   12   23   24
    5    3     0.999912       12   13   14
    6    2     0.999989       17   18
    7    3     0.999972        6    9   12
    8    2     0.999934        6    9
    9    3     0.999909        2    6   25
   10    7     0.999955        1    2    3    4    5   24   26
   11    7     0.999929        2    3    4    5    6    7   26
   12    8     0.999932        1    2    3    4    5    6   24   26
   13    9     0.999962       12   15   16   17   18   19   20   21   22
   14    1     0.999940        1
   15    9     0.999981        1    2    3    4    5    6    7   25   26
   16    6     0.999934        1    2    3    4    5   26
   17   13     0.999900        6    9   10   11   12   13   14   15   16   17   18   19   20
   18   11     0.999951        1    2    3    4    5    6    8    9   23   24   25
   19   13     0.999909        6    8    9   10   11   12   13   14   15   16   17   18   21
   20   12     0.999916        1    2    3    5    6    7    8    9   10   11   12   25
   21   12     0.999912        2    6    7    8    9   10   11   12   13   14   15   25
   22   13     0.999934        6    9   10   11   12   13   14   15   16   17   18   20   21
   23    7     0.999905        1    2    3    6   23   24   25
   24   10     0.999984       12   14   15   16   17   18   19   20   21   22
   25   12     0.999904        1    2    3    6    7    8    9   10   11   12   14   25
   26   12     0.999952        6    9   10   11   12   13   14   15   16   17   18   20
   27   12     0.999911        1    2    6    7    9   10   11   12   13   14   15   16
   28    8     0.999956       12   13   15   17   18   20   21   22
   29    8     0.999902        2    3    4    5    6    8   25   26
   30    7     0.999960        2    3    4    5    6   25   26
   31    8     0.999901        1    2    3    4    5    6    8   25
   32    8     0.999953       12   15   16   17   18   19   20   22
   33    9     0.999941       12   13   14   15   17   18   20   21   22
   34   10     0.999941        9   10   12   13   14   15   16   17   18   20
   35    8     0.999961        1    2    3    4    6   23   24   25
   36    8     0.999918       13   15   17   18   19   20   21   22
   37    8     0.999909       12   15   16   17   18   19   20   21
   38   12     0.999951        1    2    3    4    5    6    7    9   10   23   24   25
   39    8     0.999916       12   15   16   17   18   19   20   21
   40   12     0.999953        6    9   12   13   14   15   16   17   18   19   20   22
   41   19     0.999900        1    2    3    4    5    6    7    8    9   10   11   12   13   14   15   16   24   25   26
   42   13     0.999901        1    2    3    4    5    6    7    8    9   10   24   25   26
   43   18     0.999937        1    2    3    6    7    8    9   10   11   12   13   14   15   16   17   18   20   21
   44   19     0.999902        1    2    3    4    5    6    7    8    9   10   11   12   13   14   16   23   24   25   26
 
   45    4     0.992184        1    2   23   24
   46    2     0.989954        1    2
   47    4     0.980993        1    2   23   24
   48    1     0.998727        1
   49    1     0.995637        1
   50    4     0.994862        1    2   23   24
   51    3     0.984417        1    2   23
   52    6     0.981726        1    2    3    6   23   24
   53    3     0.980081        1    2   24
   54    3     0.980362        1    2   23
   55    6     0.982606        1    2    9   10   23   24
   56    3     0.984069        1    2   24
   57    4     0.986046        1    2    3   23
   58    5     0.982638        1    2    9   10   23
   59    1     0.998032        1
   60    1     0.996071        1
   61    1     0.998048        1
   62    1     0.999810        1
   63    1     0.999622        1
   64    1     0.999811        1
   65    1     0.998404        1
   66    1     0.998918        1
   67    1     0.998072        1
   68    1     0.999633        1
   69    1     0.999490        1
   70    2     0.989667        1    2
   71    2     0.997816        1    2
   72    2     0.981857        1   25
   73    1     0.991983        1
   74    1     0.984824        1
   75    1     0.999996        1
   76    1     0.999997        1
   77    1     0.999995        1
   78    1     0.999999        1
   79    1     0.999998        1
   80    1     0.999398        1
   81    1     0.998529        1
   82    1     0.996771        1
   83    1     0.999771        1
   84    1     0.999890        1
   85    1     0.999547        1
   86    1     0.997841        1
   87    5     0.993952        1    2    3    6   25
   88    4     0.990241        1    2    3    6
   89    7     0.984701        1    2    3    4    5    6   25
   90    1     0.996968        2
   91    1     0.989238        2
   92    5     0.991387        1    2    3    6   25
   93    4     0.983717        1    2    3    6
   94    4     0.986377        1    2    3    6
   95    5     0.994061        1    2    3    6   25
   96    4     0.988676        1    2    3    6
   97    5     0.982239        1    2    3    6   26
   98    7     0.988226        1    2    3    4    5    6   25
   99    7     0.985264        1    2    3    5    6    7   23
  100    6     0.985403        1    2    3    4    6    9
  101    1     0.997615        2
  102    1     0.994920        2
  103    1     0.995010        2
  104    1     0.999777        2
  105    1     0.999527        2
  106    1     0.999534        2
  107    1     0.984590        2
  108    1     0.994151        2
  109    1     0.990755        2
  110    1     0.995749        2
  111    1     0.991880        2
  112    4     0.989017        1    2    3    6
  113    4     0.986875        1    2    3    6
  114    7     0.983211        2    3    4    6   23   24   25
  115    4     0.980914        2    3    4    6
  116    6     0.990774        1    2    3    4    6    9
  117    1     0.999991        2
  118    1     0.999997        2
  119    1     0.999995        2
  120    1     0.999998        2
  121    1     0.999996        2
  122    1     0.993178        2
  123    1     0.984087        2
  124    1     0.984759        2
  125    1     0.996454        2
  126    1     0.994259        2
  127    1     0.993192        2
  128    2     0.980989        2    6
  129    4     0.994848        2    3    4    5
  130    4     0.992314        2    3    4    5
  131    4     0.983443        2    3    4    5
  132    1     0.994980        3
  133    1     0.982312        3
  134    5     0.980059        3    4    5   25   26
  135    4     0.987376        2    3    4    5
  136    4     0.989140        2    3    4    5
  137    4     0.984341        3    4    5   25
  138    4     0.992708        2    3    4    5
  139    4     0.990585        2    3    4    5
  140    5     0.988337        1    2    3    4    5
  141    5     0.986155        1    2    3    4    5
  142    5     0.990425        2    3    4    5    6
  143    1     0.993636        3
  144    1     0.994039        3
  145    1     0.994053        3
  146    1     0.999407        3
  147    1     0.999444        3
  148    1     0.999445        3
  149    1     0.984969        3
  150    2     0.992537        3    4
  151    2     0.985550        3    5
  152    1     0.987912        3
  153    1     0.984475        3
  154    4     0.983859        2    3    4    5
  155    4     0.992818        2    3    4    5
  156    4     0.991029        2    3    4    5
  157    5     0.985169        3    4    5   25   26
  158    5     0.987152        2    3    4    5    6
  159    1     0.999991        3
  160    1     0.999986        3
  161    1     0.999984        3
  162    1     0.999991        3
  163    1     0.999990        3
  164    1     0.986769        3
  165    3     0.987112        2    3    4
  166    2     0.989393        3    5
  167    2     0.988548        3    4
  168    1     0.983671        3
  169    1     0.984121        3
  170    2     0.983296        2    3
  171    2     0.996192        3    4
  172    1     0.985761        4
  173    2     0.988198        3    4
  174    1     0.999476        4
  175    1     0.998197        4
  176    3     0.982886        3    4    5
  177    4     0.985264        2    3    4    5
  178    4     0.994190        2    3    4    5
  179    3     0.988362        3    4    5
  180    4     0.986349        1    3    4    5
  181    4     0.991850        3    4    5   25
  182    2     0.987164        3    4
  183    2     0.985588        3    4
  184    2     0.988727        3    4
  185    1     0.995353        4
  186    1     0.996105        4
  187    1     0.995542        4
  188    1     0.999543        4
  189    1     0.999617        4
  190    1     0.999562        4
  191    1     0.999761        4
  192    1     0.999609        4
  193    1     0.999584        4
  194    1     0.999701        4
  195    1     0.999772        4
  196    1     0.992603        4
  197    1     0.986246        4
  198    1     0.988740        4
  199    1     0.990120        4
  200    1     0.991702        4
  201    1     0.999999        4
  202    1     0.999998        4
  203    1     0.999997        4
  204    1     0.999997        4
  205    1     0.999999        4
  206    1     0.999780        4
  207    1     0.998936        4
  208    1     0.999374        4
  209    1     0.999354        4
  210    1     0.999278        4
  211    1     0.999191        4
  212    1     0.999661        4
  213    3     0.987008        3    5   26
  214    2     0.993248        3    5
  215    3     0.988452        3    5   26
  216    1     0.998994        5
  217    1     0.996741        5
  218    4     0.990309        3    4    5   26
  219    4     0.992076        3    4    5   26
  220    4     0.990867        3    4    5   26
  221    3     0.987355        3    4    5
  222    4     0.990953        3    4    5   26
  223    4     0.992440        3    4    5   26
  224    2     0.990346        3    5
  225    2     0.980888        3    5
  226    3     0.984182        3    5   26
  227    1     0.996292        5
  228    1     0.996193        5
  229    1     0.997862        5
  230    1     0.999636        5
  231    1     0.999625        5
  232    1     0.999789        5
  233    1     0.999359        5
  234    1     0.999773        5
  235    1     0.999500        5
  236    1     0.999813        5
  237    1     0.999833        5
  238    1     0.981132        5
  239    1     0.993084        5
  240    1     0.983715        5
  241    1     0.992024        5
  242    1     0.994856        5
  243    1     0.999997        5
  244    1     0.999998        5
  245    1     0.999998        5
  246    1     0.999999        5
  247    1     0.999999        5
  248    1     0.999814        5
  249    1     0.998972        5
  250    1     0.999409        5
  251    1     0.999408        5
  252    1     0.999799        5
  253    1     0.999830        5
  254    1     0.999560        5
  255    5     0.990734        2    6    7    8    9
  256    3     0.985927        2    6    9
  257    7     0.984357        1    2    6    7    8    9   12
  258    1     0.997729        6
  259    1     0.991942        6
  260    4     0.980156        2    6    8    9
  261    4     0.985851        2    6    7    9
  262    4     0.984683        2    3    6    9
  263    4     0.984622        2    6    8    9
  264    4     0.987194        2    6    7    9
  265    5     0.981942        2    3    6    9   12
  266    6     0.980225        1    2    6    7    8    9
  267    6     0.982155        1    2    3    6    7    9
  268    8     0.980062        2    3    4    6    7    8    9   12
  269    1     0.998214        6
  270    1     0.997487        6
  271    1     0.994887        6
  272    1     0.999833        6
  273    1     0.999766        6
  274    1     0.999523        6
  275    1     0.995568        6
  276    1     0.998202        6
  277    1     0.993859        6
  278    1     0.995429        6
  279    1     0.992695        6
  280    3     0.985619        2    6    9
  281    2     0.982620        2    6
  282    3     0.982704        2    6    9
  283    3     0.992725        2    6    9
  284    5     0.980608        2    3    6    7    9
  285    1     0.999997        6
  286    1     0.999999        6
  287    1     0.999996        6
  288    1     0.999998        6
  289    1     0.999996        6
  290    1     0.996514        6
  291    1     0.993741        6
  292    1     0.997405        6
  293    1     0.997597        6
  294    1     0.990721        6
  295    1     0.995900        6
  296    1     0.984340        6
  297    4     0.986157        2    6    7    9
  298    3     0.985020        6    7    9
  299    6     0.985275        2    3    5    6    7    9
  300    1     0.991632        7
  301    1     0.996650        7
  302    1     0.990922        7
  303    2     0.994201        6    7
  304    2     0.986432        6    7
  305    3     0.986442        6    7    9
  306    1     0.980912        7
  307    1     0.987585        7
  308    1     0.989855        7
  309    1     0.998227        7
  310    1     0.993537        7
  311    4     0.989351        2    6    8    9
  312    3     0.983560        6    8    9
  313    5     0.980536        1    6    8    9   14
  314    1     0.997849        8
  315    1     0.990640        8
  316    1     0.990899        8
  317    2     0.990572        6    8
  318    2     0.990061        6    8
  319    3     0.988417        6    8    9
  320    1     0.999135        8
  321    2     0.998113        6    8
  322    1     0.992628        8
  323    2     0.995851        6    8
  324    1     0.999441        8
  325    5     0.992821        6    9   10   11   12
  326    3     0.987277        6    9   12
  327    7     0.986574        2    6    9   10   11   12   15
  328    1     0.997782        9
  329    1     0.992090        9
  330    4     0.984103        6    9   11   12
  331    4     0.987518        6    9   10   12
  332    3     0.984247        6    9   12
  333    4     0.988211        6    9   11   12
  334    4     0.987290        6    9   10   12
  335    5     0.980396        6    9   10   11   12
  336    6     0.981461        6    9   10   11   12   16
  337    5     0.984809        1    6    9   10   12
  338    6     0.992296        1    2    6    9   12   15
  339    1     0.998133        9
  340    1     0.997477        9
  341    1     0.995106        9
  342    1     0.999826        9
  343    1     0.999765        9
  344    1     0.999544        9
  345    1     0.995515        9
  346    1     0.998699        9
  347    1     0.993235        9
  348    1     0.995262        9
  349    1     0.992567        9
  350    3     0.989705        6    9   12
  351    2     0.984882        9   12
  352    3     0.984673        6    9   12
  353    3     0.992556        6    9   12
  354    5     0.982689        2    6    9   10   12
  355    1     0.999997        9
  356    1     0.999999        9
  357    1     0.999996        9
  358    1     0.999997        9
  359    1     0.999996        9
  360    1     0.996537        9
  361    1     0.994573        9
  362    1     0.997323        9
  363    1     0.997874        9
  364    1     0.989535        9
  365    1     0.995541        9
  366    1     0.984183        9
  367    4     0.981504        6    9   10   12
  368    3     0.981492        9   10   12
  369    5     0.984037        1    6    9   10   12
  370    1     0.991401       10
  371    1     0.996638       10
  372    1     0.990830       10
  373    2     0.994001        9   10
  374    2     0.984272        9   10
  375    3     0.982580        6    9   10
  376    2     0.995978        9   10
  377    1     0.985611       10
  378    1     0.991750       10
  379    1     0.998904       10
  380    1     0.993695       10
  381    3     0.981434        9   11   12
  382    3     0.982537        9   11   12
  383    5     0.982325        6    9   11   12   25
  384    1     0.997906       11
  385    1     0.990482       11
  386    1     0.991077       11
  387    2     0.990172        9   11
  388    2     0.990649        9   11
  389    3     0.989069        6    9   11
  390    1     0.999386       11
  391    2     0.998129        9   11
  392    1     0.992670       11
  393    2     0.996008        9   11
  394    1     0.999206       11
  395    5     0.991128        9   12   13   14   15
  396    3     0.987023        9   12   15
  397    7     0.984700        6    9   12   13   14   15   17
  398    1     0.997749       12
  399    1     0.991909       12
  400    4     0.982959        9   12   14   15
  401    4     0.987576        9   12   13   15
  402    3     0.981986        9   12   15
  403    4     0.985095        9   12   14   15
  404    4     0.988369        9   12   13   15
  405    3     0.982893        9   12   15
  406    6     0.984743        9   12   13   14   15   21
  407    5     0.984048        9   12   13   15   21
  408    6     0.989933        6    9   12   15   20   21
  409    1     0.998079       12
  410    1     0.997509       12
  411    1     0.994952       12
  412    1     0.999821       12
  413    1     0.999768       12
  414    1     0.999530       12
  415    1     0.993197       12
  416    1     0.997901       12
  417    1     0.990086       12
  418    1     0.991620       12
  419    1     0.990335       12
  420    3     0.988924        9   12   15
  421    2     0.982650       12   15
  422    4     0.985312        9   12   15   17
  423    3     0.989236        9   12   15
  424    5     0.988167        6    9   12   13   15
  425    1     0.999996       12
  426    1     0.999999       12
  427    1     0.999994       12
  428    1     0.999995       12
  429    1     0.999995       12
  430    1     0.994345       12
  431    1     0.991462       12
  432    1     0.996265       12
  433    1     0.996506       12
  434    1     0.985934       12
  435    1     0.991668       12
  436    2     0.991577       12   15
  437    4     0.987367        9   12   13   15
  438    3     0.980491       12   13   15
  439    6     0.980546        7   12   13   17   20   21
  440    1     0.991796       13
  441    1     0.996975       13
  442    1     0.992047       13
  443    2     0.993836       12   13
  444    2     0.982892       12   13
  445    3     0.986422       12   13   15
  446    1     0.981695       13
  447    1     0.985984       13
  448    1     0.992049       13
  449    1     0.998872       13
  450    1     0.994194       13
  451    4     0.988053        9   12   14   15
  452    3     0.980028       12   14   15
  453    6     0.982642        6    8   12   14   20   21
  454    1     0.997693       14
  455    1     0.991168       14
  456    1     0.992088       14
  457    2     0.987644       12   14
  458    2     0.989615       12   14
  459    3     0.987162       12   14   15
  460    1     0.999165       14
  461    1     0.980036       14
  462    1     0.992921       14
  463    1     0.981564       14
  464    1     0.999232       14
  465    4     0.989822       12   15   16   17
  466    3     0.989401       12   15   17
  467    4     0.984239       12   15   16   17
  468    1     0.997403       15
  469    1     0.991193       15
  470    6     0.991642       12   15   16   17   18   20
  471    5     0.985531       12   15   16   17   18
  472    3     0.989229       12   15   17
  473    6     0.994701       12   15   16   17   18   20
  474    5     0.987937       12   15   16   17   18
  475    4     0.980280       12   15   16   17
  476    4     0.983081       12   15   16   17
  477    5     0.987842       12   15   16   17   20
  478    5     0.991657        9   12   15   17   18
  479    1     0.996189       15
  480    1     0.996640       15
  481    1     0.994529       15
  482    1     0.999631       15
  483    1     0.999675       15
  484    1     0.999473       15
  485    1     0.997517       15
  486    1     0.999098       15
  487    1     0.999109       15
  488    1     0.997473       15
  489    1     0.996674       15
  490    3     0.987985       12   15   17
  491    2     0.982983       15   16
  492    2     0.988675       12   15
  493    3     0.988138       12   15   17
  494    4     0.990895        9   12   15   17
  495    1     0.999994       15
  496    1     0.999998       15
  497    1     0.999998       15
  498    1     0.999994       15
  499    1     0.999992       15
  500    1     0.998114       15
  501    1     0.997824       15
  502    1     0.999318       15
  503    1     0.999016       15
  504    1     0.997157       15
  505    1     0.998207       15
  506    1     0.994428       15
  507    4     0.983535       12   15   16   17
  508    2     0.983205       15   16
  509    6     0.982672        6   12   15   16   17   18
  510    1     0.981036       16
  511    1     0.988657       16
  512    1     0.988134       16
  513    2     0.984488       15   16
  514    2     0.986587       15   16
  515    3     0.984754       15   16   17
  516    2     0.995980       15   16
  517    1     0.986814       16
  518    2     0.996937       15   16
  519    1     0.989287       16
  520    1     0.984923       16
  521    4     0.996552       15   17   18   20
  522    4     0.995962       15   17   18   20
  523    4     0.991873       15   17   18   20
  524    1     0.995760       17
  525    1     0.984962       17
  526    4     0.995838       15   17   18   20
  527    4     0.994871       15   17   18   20
  528    4     0.990658       15   17   18   20
  529    4     0.993372       15   17   18   20
  530    4     0.993454       15   17   18   20
  531    4     0.990298       15   17   18   20
  532    4     0.993737       15   17   18   20
  533    4     0.988471       15   17   18   20
  534    5     0.985989       12   15   17   18   20
  535    1     0.994875       17
  536    1     0.994876       17
  537    1     0.994301       17
  538    1     0.999522       17
  539    1     0.999523       17
  540    1     0.999470       17
  541    1     0.982556       17
  542    1     0.992194       17
  543    1     0.983688       17
  544    1     0.980030       17
  545    2     0.984750       17   19
  546    6     0.994413       15   16   17   18   20   22
  547    4     0.997639       15   17   18   20
  548    4     0.984240       17   18   19   20
  549    4     0.991878       15   17   18   20
  550    5     0.991921       15   17   18   19   20
  551    1     0.999989       17
  552    1     0.999995       17
  553    1     0.999989       17
  554    1     0.999987       17
  555    1     0.999987       17
  556    2     0.988220       15   17
  557    2     0.984271       17   18
  558    1     0.986125       17
  559    1     0.989072       17
  560    1     0.980761       17
  561    1     0.984580       17
  562    3     0.991118       15   17   18
  563    3     0.983820       17   18   19
  564    2     0.993546       17   18
  565    3     0.987698       17   18   19
  566    1     0.999108       18
  567    1     0.996830       18
  568    4     0.984196       15   17   18   20
  569    5     0.992264       15   17   18   19   20
  570    3     0.994692       17   18   19
  571    4     0.990383       15   17   18   20
  572    4     0.985473       15   17   18   20
  573    3     0.991729       17   18   19
  574    2     0.984971       17   18
  575    2     0.980878       17   18
  576    4     0.997429       15   17   18   19
  577    1     0.995611       18
  578    1     0.996276       18
  579    1     0.997355       18
  580    1     0.999576       18
  581    1     0.999642       18
  582    1     0.999746       18
  583    1     0.999159       18
  584    1     0.999602       18
  585    1     0.999363       18
  586    1     0.999350       18
  587    1     0.998446       18
  588    1     0.983956       18
  589    1     0.987661       18
  590    1     0.983870       18
  591    1     0.985108       18
  592    2     0.988666       17   18
  593    1     0.999997       18
  594    1     0.999999       18
  595    1     0.999998       18
  596    1     0.999998       18
  597    1     0.999997       18
  598    1     0.998081       18
  599    1     0.998657       18
  600    1     0.999246       18
  601    1     0.999545       18
  602    1     0.998895       18
  603    1     0.998309       18
  604    1     0.997909       18
  605    3     0.991934       17   18   19
  606    2     0.985433       18   19
  607    3     0.985907       18   19   22
  608    1     0.980545       19
  609    1     0.981788       19
  610    1     0.995194       19
  611    3     0.992374       17   18   19
  612    3     0.995118       17   18   19
  613    2     0.989628       18   19
  614    2     0.997566       18   19
  615    1     0.996335       19
  616    1     0.994582       19
  617    2     0.996247       18   19
  618    1     0.982041       19
  619    4     0.993630       17   20   21   22
  620    2     0.987887       17   20
  621    4     0.987506       17   20   21   22
  622    1     0.998467       20
  623    1     0.994802       20
  624    5     0.986124       15   17   18   20   21
  625    5     0.984636       17   18   20   21   22
  626    4     0.995654       17   20   21   22
  627    5     0.993754       15   17   18   20   21
  628    5     0.986049       17   18   20   21   22
  629    3     0.981474       20   21   22
  630    2     0.986577       17   20
  631    2     0.981348       17   20
  632    6     0.992804       12   17   18   20   21   22
  633    1     0.997084       20
  634    1     0.996577       20
  635    1     0.998456       20
  636    1     0.999719       20
  637    1     0.999671       20
  638    1     0.999852       20
  639    1     0.998008       20
  640    1     0.999540       20
  641    1     0.999040       20
  642    1     0.998946       20
  643    1     0.999259       20
  644    2     0.985417       17   20
  645    1     0.980810       20
  646    2     0.992251       17   20
  647    2     0.992017       17   20
  648    1     0.982861       20
  649    1     0.999995       20
  650    1     0.999999       20
  651    1     0.999998       20
  652    1     0.999998       20
  653    1     0.999998       20
  654    1     0.999204       20
  655    1     0.998219       20
  656    1     0.998021       20
  657    1     0.999486       20
  658    1     0.999675       20
  659    1     0.999429       20
  660    1     0.998128       20
  661    4     0.980066       17   18   20   21
  662    2     0.985512       20   21
  663    6     0.984242        9   13   14   18   20   21
  664    1     0.980596       21
  665    1     0.984433       21
  666    1     0.991677       21
  667    2     0.985986       20   21
  668    2     0.985478       20   21
  669    2     0.982581       20   21
  670    1     0.982828       21
  671    1     0.990827       21
  672    2     0.998829       20   21
  673    1     0.981704       21
  674    2     0.998254       20   21
  675    2     0.981021       20   22
  676    2     0.989617       20   22
  677    3     0.993654       18   20   22
  678    2     0.988386       17   22
  679    1     0.984003       22
  680    1     0.994622       22
  681    2     0.988677       20   22
  682    2     0.987351       20   22
  683    2     0.994925       20   22
  684    2     0.997495       20   22
  685    1     0.994852       22
  686    1     0.993959       22
  687    2     0.997334       20   22
  688    1     0.980319       22
  689    2     0.985137        1   23
  690    2     0.989472        1   23
  691    3     0.990054        1    2   23
  692    1     0.988665       23
  693    1     0.988837       23
  694    1     0.980690       23
  695    2     0.993892        1   23
  696    2     0.983552        1   23
  697    2     0.994224        1   23
  698    1     0.988205       23
  699    1     0.986090       23
  700    1     0.980531       23
  701    1     0.990168       23
  702    2     0.997558        1   23
  703    3     0.986775        1    2   24
  704    2     0.987521        1   24
  705    4     0.985204        1    2    4   24
  706    1     0.995356       24
  707    1     0.985846       24
  708    2     0.985865       23   24
  709    2     0.992021        1   24
  710    2     0.984708        1   24
  711    2     0.992174        1   24
  712    1     0.998712       24
  713    2     0.996159        1   24
  714    1     0.986306       24
  715    2     0.998461        1   24
  716    1     0.998221       24
  717    4     0.983633        2    3    6   25
  718    4     0.984156        2    3    6   25
  719    6     0.988891        1    2    5    6   11   25
  720    1     0.997446       25
  721    1     0.992541       25
  722    1     0.990649       25
  723    2     0.986566        2   25
  724    3     0.990782        1    2   25
  725    3     0.985297        2    3   25
  726    1     0.997602       25
  727    1     0.981562       25
  728    1     0.991626       25
  729    2     0.995985        2   25
  730    1     0.999216       25
  731    3     0.989353        3    5   26
  732    2     0.987494        5   26
  733    3     0.989059        4    5   26
  734    2     0.987823        3   26
  735    1     0.981060       26
  736    1     0.984551       26
  737    2     0.989217        5   26
  738    2     0.987496        5   26
  739    2     0.994969        5   26
  740    1     0.985399       26
  741    1     0.981267       26
  742    1     0.992165       26
  743    2     0.997832        5   26
  744    2     0.997610        5   26
 
 Dimensions of the occupied LMO domains:  Minimum / Average / Maximum
 
 Number of atoms in domain:                   1       8.8        19
 Number of atomic orbitals:                  43     274.4       542
 
 
 Calculating (mui|P) integrals...
 
 Block 1: occupied orbitals 1 to 44
 Calculating and transforming integrals...
 Number of strong pairs: 0 (0.0%)
 chtol:   9.999999999999999E-005
 switch to dfcoralg=cholinv
       16.99 MB memory is used for domain independent quantities
 
 Calculating the contribution of occupied LMOs...
    using local fitting domains
 
 MO:     1
 Extended domain construction for local excited state calculation...
 
 The selected important local MOs:    #:    20
    1    3   13   17   19   21   22   24   26   27   28   32   33   34   36   37   39   40   41   43
 
 The selected important PAOs:    #:     0

 
 The selected additional local MOs:    #:     0

 
 The selected additional PAOs:    #:   686
  465  466  467  468  469  470  471  472  473  474  475  476  477  478  479  480  481  482  483  484
  485  486  487  488  489  490  491  492  493  494  495  496  497  498  499  500  501  502  503  504
  505  506  521  522  523  524  525  526  527  528  529  530  531  532  533  534  535  536  537  538
  539  540  541  542  543  544  545  546  547  548  549  550  551  552  553  554  555  556  557  558
  559  560  561  562  563  564  565  566  567  568  569  570  571  572  573  574  575  576  577  578
  579  580  581  582  583  584  585  586  587  588  589  590  591  592  593  594  595  596  597  598
  599  600  601  602  603  604  395  396  397  398  399  400  401  402  403  404  405  406  407  408
  409  410  411  412  413  414  415  416  417  418  419  420  421  422  423  424  425  426  427  428
  429  430  431  432  433  434  435  436  507  508  509  510  511  512  513  514  515  516  517  518
  519  520  605  606  607  608  609  610  611  612  613  614  615  616  617  618  619  620  621  622
  623  624  625  626  627  628  629  630  631  632  633  634  635  636  637  638  639  640  641  642
  643  644  645  646  647  648  649  650  651  652  653  654  655  656  657  658  659  660  661  662
  663  664  665  666  667  668  669  670  671  672  673  674  675  676  677  678  679  680  681  682
  683  684  685  686  687  688  255  256  257  258  259  260  261  262  263  264  265  266  267  268
  269  270  271  272  273  274  275  276  277  278  279  280  281  282  283  284  285  286  287  288
  289  290  291  292  293  294  295  296  325  326  327  328  329  330  331  332  333  334  335  336
  337  338  339  340  341  342  343  344  345  346  347  348  349  350  351  352  353  354  355  356
  357  358  359  360  361  362  363  364  365  366  367  368  369  370  371  372  373  374  375  376
  377  378  379  380  381  382  383  384  385  386  387  388  389  390  391  392  393  394  437  438
  439  440  441  442  443  444  445  446  447  448  449  450  451  452  453  454  455  456  457  458
  459  460  461  462  463  464  311  312  313  314  315  316  317  318  319  320  321  322  323  324
   87   88   89   90   91   92   93   94   95   96   97   98   99  100  101  102  103  104  105  106
  107  108  109  110  111  112  113  114  115  116  117  118  119  120  121  122  123  124  125  126
  127  128  297  298  299  300  301  302  303  304  305  306  307  308  309  310  717  718  719  720
  721  722  723  724  725  726  727  728  729  730   45   46   47   48   49   50   51   52   53   54
   55   56   57   58   59   60   61   62   63   64   65   66   67   68   69   70   71   72   73   74
   75   76   77   78   79   80   81   82   83   84   85   86  129  130  131  132  133  134  135  136
  137  138  139  140  141  142  143  144  145  146  147  148  149  150  151  152  153  154  155  156
  157  158  159  160  161  162  163  164  165  166  167  168  169  170  171  172  173  174  175  176
  177  178  179  180  181  182  183  184  185  186  187  188  189  190  191  192  193  194  195  196
  197  198  199  200  201  202  203  204  205  206  207  208  209  210  211  212  213  214  215  216
  217  218  219  220  221  222  223  224  225  226  227  228  229  230  231  232  233  234  235  236
  237  238  239  240  241  242  243  244  245  246  247  248  249  250  251  252  253  254  703  704
  705  706  707  708  709  710  711  712  713  714  715  716  731  732  733  734  735  736  737  738
  739  740  741  742  743  744
 
 The selected atoms in the ED:    #:    25
    1    2    3    4    5    6    7    8    9   10   11   12   13   14   15   16   17   18   19   20
   21   22   24   25   26
 The selected atoms in the fitting domain  #:    25
    1    2    3    4    5    6    7    8    9   10   11   12   13   14   15   16   17   18   19   20
   21   22   24   25   26
 
 Dimensions of the extended domain:
 
 Number of atoms in domain:      25  ( 96.15 %)
 Number of atomic orbitals:     698  ( 98.03 %)
 Number of fitting functions:  3442  ( 98.51 %)
 Warning: drop high-lying PAOs                    20
 Number of occupied orbitals:    20  ( 45.45 %)
 Number of virtual orbitals:    602  ( 90.53 %)
 
 IJ and IA integral transformation...

 Executing cis...

 Allocation of 120.0 Gbytes of memory...
 Core orbitals considered in CVS treatment:   1
 
 Retrieve a J_ai^Q fitted MO integral list...
 Retrieve a J_ij^Q fitted MO integral list in upper triangle form...
 Unpack the upper triangle lists...
 
 Sorting for the CVS calculation...
 Generate singlet trial vectors...
 
 The ground-state intermediates are not necessary!
 Calculate pre-optimized initial guesses for adc(2) calculations
 Incore algorithm
 
 Calculate sigma vector for root  1
 
                       Excitation           Energy                Norm of
 Iteration  1         energy [au]        decrease [au]        residual vector
 ============================================================================
 for root  1          14.852459853        -0.3989858             0.0000000
 ============================================================================
  1/ 1 states have converged.
 
 
 
 The micro iteration of pre-optimization has converged in  1 steps.
 
 
 Dominant coefficients
 Printing threshold: 0.100000
 
 for root  1
    coeff.   occ.       virt.
   0.707107     4  -->    24
 ============================================================================
 Restart
 
 Calculate sigma vector for root  1
 
                       Excitation           Energy                Norm of
 Iteration  2         energy [au]        decrease [au]        residual vector
 ============================================================================
 for root  1          14.948040870         0.0955810             0.0000000
 ============================================================================
  1/ 1 states have converged.
 
 
 
 The micro iteration of pre-optimization has converged in  1 steps.
 
 
 Dominant coefficients
 Printing threshold: 0.100000
 
 for root  1
    coeff.   occ.       virt.
   0.707107     4  -->    24
 ============================================================================
 Restart
 
 Calculate sigma vector for root  1
 
                       Excitation           Energy                Norm of
 Iteration  3         energy [au]        decrease [au]        residual vector
 ============================================================================
 for root  1          14.930415453        -0.0176254             0.0000000
 ============================================================================
  1/ 1 states have converged.
 
 
 
 The micro iteration of pre-optimization has converged in  1 steps.
 
 
 Dominant coefficients
 Printing threshold: 0.100000
 
 for root  1
    coeff.   occ.       virt.
   0.707107     4  -->    24
 ============================================================================
 Restart
 
 Calculate sigma vector for root  1
 
                       Excitation           Energy                Norm of
 Iteration  4         energy [au]        decrease [au]        residual vector
 ============================================================================
 for root  1          14.933848592         0.0034331             0.0000000
 ============================================================================
  1/ 1 states have converged.
 
 
 
 The micro iteration of pre-optimization has converged in  1 steps.
 
 
 Dominant coefficients
 Printing threshold: 0.100000
 
 for root  1
    coeff.   occ.       virt.
   0.707107     4  -->    24
 ============================================================================
 Restart
 
 Calculate sigma vector for root  1
 
                       Excitation           Energy                Norm of
 Iteration  5         energy [au]        decrease [au]        residual vector
 ============================================================================
 for root  1          14.933186789        -0.0006618             0.0000000
 ============================================================================
  1/ 1 states have converged.
 
 
 
 The micro iteration of pre-optimization has converged in  1 steps.
 
 
 Dominant coefficients
 Printing threshold: 0.100000
 
 for root  1
    coeff.   occ.       virt.
   0.707107     4  -->    24
 ============================================================================
 Restart
 
 Calculate sigma vector for root  1
 
                       Excitation           Energy                Norm of
 Iteration  6         energy [au]        decrease [au]        residual vector
 ============================================================================
 for root  1          14.933314622         0.0001278             0.0000000
 ============================================================================
  1/ 1 states have converged.
 
 
 
 The micro iteration of pre-optimization has converged in  1 steps.
 
 
 Dominant coefficients
 Printing threshold: 0.100000
 
 for root  1
    coeff.   occ.       virt.
   0.707107     4  -->    24
 ============================================================================
 Restart
 
 Calculate sigma vector for root  1
 
                       Excitation           Energy                Norm of
 Iteration  7         energy [au]        decrease [au]        residual vector
 ============================================================================
 for root  1          14.933289939        -0.0000247             0.0000000
 ============================================================================
  1/ 1 states have converged.
 
 
 
 The micro iteration of pre-optimization has converged in  1 steps.
 
 
 Dominant coefficients
 Printing threshold: 0.100000
 
 for root  1
    coeff.   occ.       virt.
   0.707107     4  -->    24
 ============================================================================
 Restart
 
 Calculate sigma vector for root  1
 
                       Excitation           Energy                Norm of
 Iteration  8         energy [au]        decrease [au]        residual vector
 ============================================================================
 for root  1          14.933294705         0.0000048             0.0000000
 ============================================================================
  1/ 1 states have converged.
 
 
 
 The micro iteration of pre-optimization has converged in  1 steps.
 
 
 Dominant coefficients
 Printing threshold: 0.100000
 
 for root  1
    coeff.   occ.       virt.
   0.707107     4  -->    24
 ============================================================================
 
 The macro iteration of pre-optimization has converged in  8 steps!
 
 Final result of the double hybrid calculations for the excited states:
 Functional: user
 Singlet excited states:
 
 Excited      Total          Excitation     Excitation     Excitation        Absorption
  state    energy [au]       energy [au]    energy [eV]  energy [cm^-1]    wavelength [nm]
 =========================================================================================
    1    -589.997818304     14.93329471     406.3557      3277479.35            3.05
 =========================================================================================
 
 
                      Normal termination of mrcc.
 **********************************************************************
