# Supplementary material for: Scalable Correlated Local Approaches for Computing Valence and Core-Level Ionization Energies in Large Molecules
Source: J Chem Theory Comput. 2026 Jun 24;22(13):6584–98. doi: 10.1021/acs.jctc.6c00634 (PMC13374016; doi:10.1021/acs.jctc.6c00634)
Supplement: Supplementary file 2 [file ct6c00634_si_003.zip › SI/outputs/serine_O_3_sos-pbe0-2l_tailored-X2C.out]

 **********************************************************************
                          MRCC program system
 **********************************************************************
 
                              Written by
     Mihaly Kallay, Peter R. Nagy, David Mester, Laszlo Gyevi-Nagy,
        Jozsef Csoka, P. Bernat Szabo, Zoltan Rolik, Gyula Samu,
      Bence Hegely, Bence Ladoczki, Klara Petrov, Jozsef Csontos,
     Adam Ganyecz, Istvan Ladjanszki, Lorant Szegedy, Mate Farkas,
          Pal D. Mezei, Reka A. Horvath, and Balazs D. Lorincz
 
        Department of Physical Chemistry and Materials Science
            Budapest University of Technology and Economics
                  Budapest P.O.Box 91, H-1521 Hungary
 
                              www.mrcc.hu
 
                            Version: 25.1.2

 Executing minp...

 Reading input from MINP...
 
 Input file:
 
basis=cc-pCVTZ-X2C
verbosity=3

tprint=0.1
localcc=2016
redcost_exc=on


cialg=direct
ip_ea=ip
calc=tda
dft=user
4
0.7937 HFx
0.2063 PBEx
1.0000 MP2
0.5000 PBEc
scsps=0.6667
scspt=0.0000
dhexc=adc(2)
dendec=off

mem=120GB

dfbasis_scf=cc-pCVTZ-X2C_autoaux
dfbasis_cor=cc-pCVTZ-X2C_autoaux
scfiguess=off

bpcompo=0.9999
hamilton=SFX2C1e
core=0
cvs=1-1
nstate=2
unit=bohr
geom=xyz
14 
L-serine
H -0.111133 -2.066405 1.682456 
C 0.522117 -0.578815 0.400329 
N 3.267518 -0.763100 0.110535 
H 4.009277 -2.522945 0.182195 
H 4.045527 0.351870 -1.239095 
C -0.162898 1.988184 1.537037 
H 0.820963 2.194190 3.345406 
H 0.407989 3.508649 0.246680 
O -2.904250 1.977374 1.894288 
H -3.581097 3.675471 2.140260 
C -0.823687 -0.924584 -2.126991 
O -0.744120 0.590238 -3.904420 
O -2.050488 -3.211470 -2.301621 
H -2.868931 -3.409310 -3.957571 
 
 
 Checking keyword combinations...
 
 Keywords:
 
 active=none
 agrid=ld0006-ld0590
 agrid_pssp=ld0006-ld0194
 agrid_pssp_sm=ld0006-ld0074
 ao_trunc=off
 ao_trunc_tol=1e-4
 basis=cc-pcvtz-x2c
 basis_sm=none
 basopt=off
 bfbasis=none
 bfgsmem=10
 bfgstol=1.0d-3
 bfgscimem=5
 boysalg=jacobi
 bpcompo=0.9999
 bpcompv=0.98
 bpdfo=0.9999
 bpocc=0.9999d0
 bppdo=0.999d0
 bppdv=0.98
 bpedo=0.9999d0
 bpedv=0.999999
 bp_subsyso=0.95
 bp_subsysv=0.95
 cabscorr=off
 cabsdom=bplarge
 cabsdual=off
 calc=adc(2)
 ccmaxit=50
 ccprog=cis
 ccsdalg=disk
 ccsdmkl=seq
 ccsdrest=off
 ccsdthreads=2
 cctol=6
 charge=0
 cialg=direct
 ciguess=off
 cmpgrp=auto
 comprest=off
 coord_sys=ric
 core=corr
 corembed=off
 csapprox=off
 cvs=1-1
 dboc=off
 deltaf12=off
 delocsomofact=
 dendec=off
 dens=0
 denscorr=0
 dfalg=lineq
 dfbasis_cab=none
 dfbasis_cor=cc-pcvtz-x2c_autoaux
 dfbasis_scf=cc-pcvtz-x2c_autoaux
 dfbasis_scf_sm=auto
 dfintran=drpa
 df_trunc=off
 df_trunc_corr=off
 df_trunc_corr_tol=5e-4
 df_trunc_tol=5e-4
 dft=user
 dhexc=adc(2)
 diag=david
 docc=
 domrad=10.d0
 drpaalg=auto
 dual=off
 dual_df=off
 dyson=off
 ecp=auto
 edisp=off
 edisp_embed=off
 embed=off
 epairestfact=off
 epairscale=1.d0
 etemp=300
 epert=none
 eps=
 espcharge=off
 excrad=0.d0
 excrad_f12=0.d0
 excrad_fin=0.000000000D+00
 fastdbbsc=v2
 fitting=coulomb
 fmm=off
 fmmord=8
 fnonorb=
 freq=off
 gamma=1.d0
 gauss=spher
 geom=xyz
 gopt=off
 ghost=none
 gtol=7
 grdens=off
 grid=auto
 grid_sm=auto
 gridbatch_cos=2000
 grtol=10
 guido_ct=off
 hamilton=sfx2c1e
 hl_scfalg=direct
 iface=none
 incore=off
 intalg=auto
 ip_ea=ip
 itol=10
 laptol=1.d-2
 lccoporder=trffirst
 lcorthr=loose
 lccrest=off
 ldfgrad_tol=8
 lmp2dens=on
 lnoepso=0.d0
 lnoepsv=0.000030d0
 localcc=2016
 localcorrsymm=off
 locintrf=
 mact=
 maxact=off
 maxdim=200
 maxex=0
 maxmicroit=100
 mcscfiguess=hf
 mem=120gb
 mmprog=
 molden=off
 mp2ongrid=off
 mpitasks=1
 mulmet=3
 mult=
 nab=off
 nacto=0
 nactv=0
 naf_amp=3.16d-3
 naf_cor=0.075d0
 naf_f12=off
 naf_scf=off
 nafalg=albe
 nafdens=off
 naftyp=jpq
 nchol=auto
 ndeps=1e-3
 nevpt=
 nstate=2
 nsing=0
 nto=off
 ntrip=0
 num_grad=off
 occ=
 occri=off
 oniom=off
 oniom_eechg=off
 oniom_pcm=off
 oniom_qcorr=off
 optalg=
 optmaxit=50
 optetol=1e-6
 optex=1
 optgtol=1e-4
 optstol=1e-3
 orblocc=boys
 orbloce=off
 orbloco=boys
 orblocv=pao
 orblocguess=cholesky
 osveps=-1.d0
 ovirt=off
 ovltol=1e-7
 ovosnorb=80.0
 pao_subsys_tol=1e-3
 pao_tol=1e-3
 pcm=off
 popul=off
 pressure=100000
 pssp=off
 ptfreq=0.0
 ptthreads=2
 qmreg=
 qmmm=off
 qro=off
 qscf=off
 redcost_exc=6
 redcost_tddft=off
 refdet=none
 rest=0
 rgrid=log3
 rism=off
 rohfcore=standard
 rohftype=semicanonical
 scfalg=direct
 scf_conv=auto
 scfdamp=0.7d0
 scfdamp_mode=1
 scfdamp_end=3
 scfdamp_dampstep=0.d0
 scfdamp_dtol=0.0d0
 scfdamp_maxfact=0.7d0
 scfdamp_minfact=0.7d0
 scfdiis=on
 scfdiis_dtol=0.0d0
 scfdiis_end=50
 scfdiis_start=2
 scfdiis_step=1
 scfdiis_watch=off
 scfdiis_wrange=10
 scfdiis_wlimit=5
 scfdiis_delmax=2
 scfdtol=7
 scfext=10
 scfguessdens=
 scfiguess=off
 scfloc=off
 scflshift=0.20
 scflshift_end=8
 scflshift_dtol=0.0
 scflshift_gaptol=0.20
 scfmaxit=50
 scftype=
 scftype_low=
 scftype_high=
 scftol=6
 scspe=1.d0
 scsph=1.d0
 scsps=0.6667
 scsps_t=0.6667
 scspt=0.0000
 scspt_t=0.0000
 scspv=1.d0
 spairtol=-1.d0
 sqmprog=
 subminp=top
 subsys_bopu=on
 symm=
 talg=lapl
 temp=298.15
 test=off
 tfunc=off
 theodore=off
 tlmo=0.999
 tpao=0.94
 tprint=0.1
 uncontract=off
 unit=bohr
 usedisk=2
 verbosity=3
 wpairtol=1.d-5

 Executing orbloc...

 Allocation of 120.0 Gbytes of memory...

 Localization of core orbitals...
 Localization type: Boys
 Localization algorithm: Jacobi
 
 Step   Convergence
   1   0.000000000000

 Localization of occupied orbitals...
 Localization type: Boys
 Localization algorithm: Jacobi
 
 Step   Convergence
   1   6.205295864459
   2   1.175926148337
   3   0.404898675934
   4   0.016978201433
   5   0.006161602260
   6   0.003531516560
   7   0.002146612448
   8   0.001328938034
   9   0.000826438559
  10   0.000513976365
  11   0.000319068561
  12   0.000197593545
  13   0.000122065680
  14   0.000075237973
  15   0.000046284159
  16   0.000028425915
  17   0.000017434486
  18   0.000010681368
  19   0.000006538245
  20   0.000003999351
  21   0.000002444978
  22   0.000001494061
  23   0.000000912662
  24   0.000000557356
  25   0.000000340300
  26   0.000000207739
  27   0.000000126799
  28   0.000000077387
  29   0.000000047227
  30   0.000000028819
  31   0.000000017585
  32   0.000000010730
  33   0.000000006547
  34   0.000000003995
  35   0.000000002437
  36   0.000000001487
  37   0.000000000907

 Localization succeeded.

 File MOCOEF is overwritten with localized orbitals.
 

 Executing cis...

 Allocation of 120.0 Gbytes of memory...
 
 WARNING! If scfiguess.eq.off and localcc.ne.off!
 Please be sure that MOCOEF is MOCOEF.CAN!
 
 Core orbitals considered in CVS treatment:   1
 
 Read MO coeff. matrix and orbital energies...
 
 Sorting for the CVS calculation...
 Generate singlet trial vectors...
 
 Starting TDA DF-TDDFT iteration
 Functional: user
 Singlet excited states
 
 
 The iteration has converged in  0 steps for all the roots.
 
 Final result of the TDA-TDDFT calculations for the excited states:
 Functional: user
 Singlet excited states:
 
 Excited      Total          Excitation     Excitation     Excitation        Absorption
  state    energy [au]       energy [au]    energy [eV]  energy [cm^-1]    wavelength [nm]
 =========================================================================================
    1    -377.752268695     20.25394301     551.1379      4445226.68            2.25
 =========================================================================================
 
 
 Dominant coefficients
 Printing threshold: 0.100000
 
 for root  1
    coeff.   occ.       virt.
   0.707107     1  -->    29

 Executing drpa...

 Three-index integral transformation
 Allocation of 120.0 Gbytes of memory...
 
 
 Constructing PAOs...
 PAO norm tolerance:     1.0000E-04
 Kept PAOs:    392   371  105.6604
 Threshold: 0.9990000
 Number of selected important orbitals:     1  (   3.6 %)
 
 
 Occupied LMO domain definition with Boughton-Pulay completeness:    0.9999000000
 
   MO  Natoms  Completeness   Atoms
    1    1     0.999999       13
    2    3     0.999946       11   12   13
    3    1     0.999982        9
    4   10     0.999946        2    3    4    5    6    7    9   11   12   13
    5    1     0.999985       12
    6    3     0.999911        6    7    8
    7    3     0.999912        1    2    3
    8    8     0.999926        1    2    3    9   11   12   13   14
    9    8     0.999927        2    5    6    8   11   12   13   14
   10    8     0.999903        1    2    6    7    8    9   10   11
   11    9     0.999986        2    3    5    6    8   11   12   13   14
   12    8     0.999924        2    6    7    9   10   11   12   13
   13    6     0.999954        2    3    6    8    9   10
   14    7     0.999953        1    2    3   11   12   13   14
   15    1     0.999937        3
   16   12     0.999990        1    2    3    4    5    6    7    8    9   11   12   13
   17    8     0.999978        1    2    3    6   11   12   13   14
   18    9     0.999914        1    2    3    6    7    8    9   11   12
   19    8     0.999970        1    2    3    4    5    6    9   11
   20   11     0.999981        1    2    3    5    6    7    8    9   10   11   12
   21   10     0.999900        1    2    3    5    6    8   11   12   13   14
   22    7     0.999913        1    2    3   11   12   13   14
   23    9     0.999991        2    3    5    6    9   11   12   13   14
   24    8     0.999944        1    2    3    6    7    8    9   10
   25    7     0.999901        1    2    3    4    5    6   11
   26   12     0.999994        1    2    3    5    6    7    8    9   11   12   13   14
   27   12     0.999949        1    2    3    4    6    7    8    9   10   11   12   13
   28   10     0.999948        1    2    3    4    5    6    9   11   12   13
 
 Executing the Boughton-Pulay algorithm...
  with occ MO completeness:    0.9999000000
 
   MO  Natoms  Completeness   Atoms
    1    1     0.999999       13
    2    3     0.999946       11   12   13
    3    1     0.999982        9
    4   10     0.999946        2    3    4    5    6    7    9   11   12   13
    5    1     0.999985       12
    6    3     0.999911        6    7    8
    7    3     0.999912        1    2    3
    8    8     0.999926        1    2    3    9   11   12   13   14
    9    8     0.999927        2    5    6    8   11   12   13   14
   10    8     0.999903        1    2    6    7    8    9   10   11
   11    9     0.999986        2    3    5    6    8   11   12   13   14
   12    8     0.999924        2    6    7    9   10   11   12   13
   13    6     0.999954        2    3    6    8    9   10
   14    7     0.999953        1    2    3   11   12   13   14
   15    1     0.999937        3
   16   12     0.999990        1    2    3    4    5    6    7    8    9   11   12   13
   17    8     0.999978        1    2    3    6   11   12   13   14
   18    9     0.999914        1    2    3    6    7    8    9   11   12
   19    8     0.999970        1    2    3    4    5    6    9   11
   20   11     0.999981        1    2    3    5    6    7    8    9   10   11   12
   21   10     0.999900        1    2    3    5    6    8   11   12   13   14
   22    7     0.999913        1    2    3   11   12   13   14
   23    9     0.999991        2    3    5    6    9   11   12   13   14
   24    8     0.999944        1    2    3    6    7    8    9   10
   25    7     0.999901        1    2    3    4    5    6   11
   26   12     0.999994        1    2    3    5    6    7    8    9   11   12   13   14
   27   12     0.999949        1    2    3    4    6    7    8    9   10   11   12   13
   28   10     0.999948        1    2    3    4    5    6    9   11   12   13
 
   29    4     0.985507        1    2    6   11
   30    3     0.982324        1    2    6
   31    6     0.992311        1    2    3    9   11   13
   32    1     0.997439        1
   33    1     0.992604        1
   34    1     0.991134        1
   35    2     0.988364        1    2
   36    3     0.992879        1    2    3
   37    3     0.989458        1    2    6
   38    1     0.998780        1
   39    1     0.982075        1
   40    1     0.991555        1
   41    2     0.995998        1    2
   42    1     0.998667        1
   43    5     0.993921        1    2    3    6   11
   44    4     0.988859        2    3    6   11
   45    6     0.984804        1    2    3    6    9   11
   46    1     0.997019        2
   47    1     0.989398        2
   48    5     0.988916        1    2    3    6   11
   49    4     0.987671        2    3    6   11
   50    4     0.984239        2    3    6   11
   51    5     0.993151        1    2    3    6   11
   52    4     0.991938        2    3    6   11
   53    4     0.982452        2    3    6   11
   54    7     0.981305        1    2    3    5    6   11   12
   55    6     0.981011        2    3    6    9   11   12
   56    6     0.980921        2    3    6    7   11   13
   57    1     0.997771        2
   58    1     0.994809        2
   59    1     0.995066        2
   60    1     0.999792        2
   61    1     0.999517        2
   62    1     0.999539        2
   63    1     0.985159        2
   64    1     0.993746        2
   65    1     0.991880        2
   66    1     0.996010        2
   67    1     0.991670        2
   68    5     0.992619        2    3    6    9   11
   69    4     0.981921        2    3    5   11
   70    8     0.983610        1    2    3    4    6    7    8   11
   71    4     0.989498        2    6   11   12
   72    5     0.983873        2    3    6   11   12
   73    1     0.999991        2
   74    1     0.999997        2
   75    1     0.999995        2
   76    1     0.999998        2
   77    1     0.999995        2
   78    1     0.989656        2
   79    1     0.990461        2
   80    1     0.991923        2
   81    1     0.994986        2
   82    1     0.989465        2
   83    1     0.988557        2
   84    2     0.988653        2    3
   85    4     0.993978        2    3    4    5
   86    2     0.990384        2    3
   87    4     0.987261        2    3    4    5
   88    1     0.998750        3
   89    1     0.995709        3
   90    4     0.998021        2    3    4    5
   91    4     0.983439        2    3    4   11
   92    6     0.981060        2    3    4    5    6   11
   93    4     0.997879        2    3    4    5
   94    4     0.982399        2    3    4   11
   95    5     0.983098        2    3    4    5   11
   96    4     0.990472        2    3    4    5
   97    3     0.981328        2    3    4
   98    3     0.982739        2    3    4
   99    1     0.998491        3
  100    1     0.995529        3
  101    1     0.998192        3
  102    1     0.999855        3
  103    1     0.999569        3
  104    1     0.999825        3
  105    1     0.998450        3
  106    1     0.997967        3
  107    1     0.998966        3
  108    1     0.999635        3
  109    1     0.999570        3
  110    2     0.990728        2    3
  111    2     0.985077        1    3
  112    2     0.983084        3    5
  113    1     0.994871        3
  114    1     0.987202        3
  115    1     0.999997        3
  116    1     0.999995        3
  117    1     0.999997        3
  118    1     0.999999        3
  119    1     0.999998        3
  120    1     0.999402        3
  121    1     0.999578        3
  122    1     0.998352        3
  123    1     0.999085        3
  124    1     0.999637        3
  125    1     0.998610        3
  126    1     0.997341        3
  127    2     0.986498        3    4
  128    2     0.990075        3    4
  129    3     0.993370        2    3    4
  130    1     0.990206        4
  131    1     0.987123        4
  132    1     0.980453        4
  133    2     0.995926        3    4
  134    2     0.981700        3    4
  135    2     0.993748        3    4
  136    1     0.989894        4
  137    1     0.987270        4
  138    2     0.997794        3    4
  139    1     0.987942        4
  140    2     0.998098        3    4
  141    3     0.990528        2    3    5
  142    2     0.988503        3    5
  143    4     0.982274        2    3    5   11
  144    1     0.995431        5
  145    1     0.985599        5
  146    2     0.985953        4    5
  147    2     0.994755        3    5
  148    2     0.983091        3    5
  149    2     0.993874        3    5
  150    1     0.997897        5
  151    2     0.996180        3    5
  152    1     0.984994        5
  153    2     0.998383        3    5
  154    1     0.996182        5
  155    5     0.993970        2    6    7    8    9
  156    3     0.986055        2    6    9
  157    6     0.984649        2    3    6    7    8    9
  158    1     0.997632        6
  159    1     0.991450        6
  160    4     0.981206        2    6    8    9
  161    3     0.980107        2    6    9
  162    4     0.983433        2    6    7    9
  163    4     0.983745        2    6    8    9
  164    3     0.984673        2    6    9
  165    4     0.984146        2    6    7    9
  166    4     0.983899        2    6    8    9
  167    5     0.985599        3    6    7    9   12
  168    6     0.980331        2    6    7    9   10   12
  169    1     0.998000        6
  170    1     0.994957        6
  171    1     0.996641        6
  172    1     0.999813        6
  173    1     0.999531        6
  174    1     0.999687        6
  175    1     0.987413        6
  176    1     0.991588        6
  177    1     0.991244        6
  178    1     0.997477        6
  179    1     0.992537        6
  180    4     0.982081        2    6    7    9
  181    2     0.987030        6    9
  182    5     0.987184        1    2    6    9   10
  183    2     0.988086        2    6
  184    3     0.982970        2    6    9
  185    1     0.999993        6
  186    1     0.999995        6
  187    1     0.999995        6
  188    1     0.999998        6
  189    1     0.999995        6
  190    1     0.990063        6
  191    1     0.992101        6
  192    1     0.989056        6
  193    1     0.995253        6
  194    1     0.992482        6
  195    1     0.987804        6
  196    2     0.984948        2    6
  197    3     0.984646        2    6    7
  198    3     0.984089        2    6    7
  199    4     0.984630        2    6    7    9
  200    1     0.992224        7
  201    1     0.994802        7
  202    1     0.995055        7
  203    2     0.993862        6    7
  204    3     0.995646        6    7    9
  205    2     0.984924        6    7
  206    1     0.993594        7
  207    1     0.994516        7
  208    1     0.990846        7
  209    1     0.991553        7
  210    1     0.983729        7
  211    3     0.981127        6    8    9
  212    3     0.986334        2    6    8
  213    5     0.992351        3    6    8    9   12
  214    1     0.997673        8
  215    1     0.993460        8
  216    1     0.990766        8
  217    2     0.988203        6    8
  218    3     0.996911        6    8    9
  219    2     0.983848        6    8
  220    1     0.999317        8
  221    1     0.984430        8
  222    1     0.992512        8
  223    2     0.997385        6    8
  224    1     0.999046        8
  225    3     0.988102        6    9   10
  226    1     0.982577        9
  227    2     0.980932        6    9
  228    1     0.999297        9
  229    1     0.997687        9
  230    3     0.986856        6    9   10
  231    3     0.990622        6    9   10
  232    3     0.986511        6    9   10
  233    3     0.995102        6    9   10
  234    3     0.989425        6    9   10
  235    3     0.991238        6    9   10
  236    2     0.984481        6    9
  237    2     0.983317        6    9
  238    3     0.988344        6    9   10
  239    1     0.997826        9
  240    1     0.994950        9
  241    1     0.998228        9
  242    1     0.999786        9
  243    1     0.999501        9
  244    1     0.999825        9
  245    1     0.999298        9
  246    1     0.999441        9
  247    1     0.999829        9
  248    1     0.999892        9
  249    1     0.999816        9
  250    2     0.991157        2    9
  251    1     0.982942        9
  252    1     0.992114        9
  253    1     0.998099        9
  254    1     0.994011        9
  255    1     0.999997        9
  256    1     0.999997        9
  257    1     0.999999        9
  258    1     0.999999        9
  259    1     0.999999        9
  260    1     0.999803        9
  261    1     0.999690        9
  262    1     0.999072        9
  263    1     0.999925        9
  264    1     0.999909        9
  265    1     0.999575        9
  266    1     0.998971        9
  267    2     0.984441        9   10
  268    2     0.993434        9   10
  269    3     0.995979        6    9   10
  270    2     0.999005        9   10
  271    1     0.982017       10
  272    2     0.999406        9   10
  273    2     0.997257        9   10
  274    2     0.982865        9   10
  275    2     0.997622        9   10
  276    1     0.984451       10
  277    1     0.983612       10
  278    2     0.997616        9   10
  279    1     0.984792       10
  280    2     0.998002        9   10
  281    4     0.993586        2   11   12   13
  282    4     0.993228        2   11   12   13
  283    5     0.984451        2    3   11   12   13
  284    1     0.994983       11
  285    1     0.982338       11
  286    4     0.990974        2   11   12   13
  287    4     0.985522        2   11   12   13
  288    4     0.984773        2   11   12   13
  289    4     0.994102        2   11   12   13
  290    4     0.993136        2   11   12   13
  291    4     0.988667        2   11   12   13
  292    4     0.980217        2   11   12   13
  293    5     0.980805        2    3   11   12   13
  294    6     0.993097        2    6    9   11   12   13
  295    1     0.993140       11
  296    1     0.994386       11
  297    1     0.994169       11
  298    1     0.999363       11
  299    1     0.999474       11
  300    1     0.999456       11
  301    1     0.994500       11
  302    2     0.987921       11   12
  303    1     0.982254       11
  304    2     0.988809       11   12
  305    1     0.991624       11
  306    5     0.983929        2    3   11   13   14
  307    4     0.993972        2   11   12   13
  308    4     0.988226        2   11   12   13
  309    4     0.991920        2   11   12   13
  310    4     0.980492        2    6   11   13
  311    1     0.999997       11
  312    1     0.999983       11
  313    1     0.999988       11
  314    1     0.999979       11
  315    1     0.999995       11
  316    1     0.993650       11
  317    2     0.989245       11   13
  318    2     0.990184       11   12
  319    2     0.984730       11   12
  320    3     0.992619       11   12   13
  321    2     0.981819       11   12
  322    1     0.989488       11
  323    2     0.995827       11   12
  324    1     0.985870       12
  325    2     0.989009       11   12
  326    1     0.999481       12
  327    1     0.998210       12
  328    2     0.985941       11   12
  329    4     0.985887        3   11   12   13
  330    4     0.981137        2   11   12   13
  331    3     0.995956       11   12   13
  332    4     0.991126        3   11   12   13
  333    4     0.985454        6   11   12   13
  334    2     0.984565       11   12
  335    2     0.992226       11   12
  336    2     0.989136       11   12
  337    1     0.995695       12
  338    1     0.995084       12
  339    1     0.996260       12
  340    1     0.999578       12
  341    1     0.999516       12
  342    1     0.999632       12
  343    1     0.999950       12
  344    1     0.999580       12
  345    1     0.999502       12
  346    1     0.999451       12
  347    1     0.999965       12
  348    1     0.997864       12
  349    1     0.987621       12
  350    1     0.984757       12
  351    2     0.995498       11   12
  352    1     0.998960       12
  353    1     1.000000       12
  354    1     0.999997       12
  355    1     0.999996       12
  356    1     0.999997       12
  357    1     1.000000       12
  358    1     0.999979       12
  359    1     0.999661       12
  360    1     0.999140       12
  361    1     0.998355       12
  362    1     0.998635       12
  363    1     0.999886       12
  364    1     0.999988       12
  365    3     0.986807       11   13   14
  366    2     0.992932       11   13
  367    3     0.988069       11   13   14
  368    1     0.998981       13
  369    1     0.996704       13
  370    4     0.995510       11   12   13   14
  371    4     0.986727       11   12   13   14
  372    4     0.993985       11   12   13   14
  373    3     0.983018       11   12   13
  374    4     0.991741       11   12   13   14
  375    3     0.981193       11   13   14
  376    2     0.983072       11   13
  377    2     0.984785       11   13
  378    3     0.985840       11   13   14
  379    1     0.996038       13
  380    1     0.997424       13
  381    1     0.996889       13
  382    1     0.999610       13
  383    1     0.999747       13
  384    1     0.999693       13
  385    1     0.999566       13
  386    1     0.999776       13
  387    1     0.999373       13
  388    1     0.999733       13
  389    1     0.999808       13
  390    1     0.987083       13
  391    1     0.992278       13
  392    2     0.994478       11   13
  393    1     0.992981       13
  394    1     0.993942       13
  395    1     0.999998       13
  396    1     0.999999       13
  397    1     0.999997       13
  398    1     0.999998       13
  399    1     0.999999       13
  400    1     0.999827       13
  401    1     0.999448       13
  402    1     0.999673       13
  403    1     0.998807       13
  404    1     0.999554       13
  405    1     0.999568       13
  406    1     0.999897       13
  407    3     0.989052       11   13   14
  408    2     0.987198       13   14
  409    3     0.989255       12   13   14
  410    1     0.980745       14
  411    2     0.998898       13   14
  412    1     0.984318       14
  413    2     0.988491       13   14
  414    2     0.992983       13   14
  415    2     0.989957       13   14
  416    1     0.982900       14
  417    1     0.984756       14
  418    1     0.983165       14
  419    2     0.998436       13   14
  420    2     0.997873       13   14
 
 Dimensions of the occupied LMO domains:  Minimum / Average / Maximum
 
 Number of atoms in domain:                   1       7.1        12
 Number of atomic orbitals:                  43     234.6       371
 
 
 Calculating (mui|P) integrals...
 
 Block 1: occupied orbitals 1 to 28
 Calculating and transforming integrals...
 Number of strong pairs: 0 (0.0%)
 chtol:   9.999999999999999E-005
 switch to dfcoralg=cholinv
        6.83 MB memory is used for domain independent quantities
 
 Calculating the contribution of occupied LMOs...
    using local fitting domains
 
 MO:     1
 Extended domain construction for local excited state calculation...
 
 The selected important local MOs:    #:    16
    1    2    4    8    9   11   12   14   16   17   21   22   23   26   27   28
 
 The selected important PAOs:    #:     0

 
 The selected additional local MOs:    #:     0

 
 The selected additional PAOs:    #:   392
  365  366  367  368  369  370  371  372  373  374  375  376  377  378  379  380  381  382  383  384
  385  386  387  388  389  390  391  392  393  394  395  396  397  398  399  400  401  402  403  404
  405  406  281  282  283  284  285  286  287  288  289  290  291  292  293  294  295  296  297  298
  299  300  301  302  303  304  305  306  307  308  309  310  311  312  313  314  315  316  317  318
  319  320  321  322  323  324  325  326  327  328  329  330  331  332  333  334  335  336  337  338
  339  340  341  342  343  344  345  346  347  348  349  350  351  352  353  354  355  356  357  358
  359  360  361  362  363  364   43   44   45   46   47   48   49   50   51   52   53   54   55   56
   57   58   59   60   61   62   63   64   65   66   67   68   69   70   71   72   73   74   75   76
   77   78   79   80   81   82   83   84   85   86   87   88   89   90   91   92   93   94   95   96
   97   98   99  100  101  102  103  104  105  106  107  108  109  110  111  112  113  114  115  116
  117  118  119  120  121  122  123  124  125  126  127  128  129  130  131  132  133  134  135  136
  137  138  139  140  141  142  143  144  145  146  147  148  149  150  151  152  153  154  155  156
  157  158  159  160  161  162  163  164  165  166  167  168  169  170  171  172  173  174  175  176
  177  178  179  180  181  182  183  184  185  186  187  188  189  190  191  192  193  194  195  196
  197  198  199  200  201  202  203  204  205  206  207  208  209  210  225  226  227  228  229  230
  231  232  233  234  235  236  237  238  239  240  241  242  243  244  245  246  247  248  249  250
  251  252  253  254  255  256  257  258  259  260  261  262  263  264  265  266   29   30   31   32
   33   34   35   36   37   38   39   40   41   42  407  408  409  410  411  412  413  414  415  416
  417  418  419  420  211  212  213  214  215  216  217  218  219  220  221  222  223  224  267  268
  269  270  271  272  273  274  275  276  277  278  279  280
 
 The selected atoms in the ED:    #:    14
    1    2    3    4    5    6    7    8    9   10   11   12   13   14
 The selected atoms in the fitting domain  #:    14
    1    2    3    4    5    6    7    8    9   10   11   12   13   14
 
 Dimensions of the extended domain:
 
 Number of atoms in domain:      14 ( 100.00 %)
 Number of atomic orbitals:     399 ( 100.00 %)
 Number of fitting functions:  1973 ( 100.00 %)
 Warning: drop high-lying PAOs                    16
 Number of occupied orbitals:    16  ( 57.14 %)
 Number of virtual orbitals:    355  ( 95.69 %)
 
 IJ and IA integral transformation...

 Executing cis...

 Allocation of 120.0 Gbytes of memory...
 Core orbitals considered in CVS treatment:   1
 
 Retrieve a J_ai^Q fitted MO integral list...
 Retrieve a J_ij^Q fitted MO integral list in upper triangle form...
 Unpack the upper triangle lists...
 
 Sorting for the CVS calculation...
 Generate singlet trial vectors...
 
 The ground-state intermediates are not necessary!
 Calculate pre-optimized initial guesses for adc(2) calculations
 Incore algorithm
 
 Calculate sigma vector for root  1
 
                       Excitation           Energy                Norm of
 Iteration  1         energy [au]        decrease [au]        residual vector
 ============================================================================
 for root  1          19.761845318        -0.4920808             0.0000000
 ============================================================================
  1/ 1 states have converged.
 
 
 
 The micro iteration of pre-optimization has converged in  1 steps.
 
 
 Dominant coefficients
 Printing threshold: 0.100000
 
 for root  1
    coeff.   occ.       virt.
   0.707107     1  -->    17
 ============================================================================
 Restart
 
 Calculate sigma vector for root  1
 
                       Excitation           Energy                Norm of
 Iteration  2         energy [au]        decrease [au]        residual vector
 ============================================================================
 for root  1          19.888783814         0.1269385             0.0000000
 ============================================================================
  1/ 1 states have converged.
 
 
 
 The micro iteration of pre-optimization has converged in  1 steps.
 
 
 Dominant coefficients
 Printing threshold: 0.100000
 
 for root  1
    coeff.   occ.       virt.
   0.707107     1  -->    17
 ============================================================================
 Restart
 
 Calculate sigma vector for root  1
 
                       Excitation           Energy                Norm of
 Iteration  3         energy [au]        decrease [au]        residual vector
 ============================================================================
 for root  1          19.864207214        -0.0245766             0.0000000
 ============================================================================
  1/ 1 states have converged.
 
 
 
 The micro iteration of pre-optimization has converged in  1 steps.
 
 
 Dominant coefficients
 Printing threshold: 0.100000
 
 for root  1
    coeff.   occ.       virt.
   0.707107     1  -->    17
 ============================================================================
 Restart
 
 Calculate sigma vector for root  1
 
                       Excitation           Energy                Norm of
 Iteration  4         energy [au]        decrease [au]        residual vector
 ============================================================================
 for root  1          19.869279392         0.0050722             0.0000000
 ============================================================================
  1/ 1 states have converged.
 
 
 
 The micro iteration of pre-optimization has converged in  1 steps.
 
 
 Dominant coefficients
 Printing threshold: 0.100000
 
 for root  1
    coeff.   occ.       virt.
   0.707107     1  -->    17
 ============================================================================
 Restart
 
 Calculate sigma vector for root  1
 
                       Excitation           Energy                Norm of
 Iteration  5         energy [au]        decrease [au]        residual vector
 ============================================================================
 for root  1          19.868245892        -0.0010335             0.0000000
 ============================================================================
  1/ 1 states have converged.
 
 
 
 The micro iteration of pre-optimization has converged in  1 steps.
 
 
 Dominant coefficients
 Printing threshold: 0.100000
 
 for root  1
    coeff.   occ.       virt.
   0.707107     1  -->    17
 ============================================================================
 Restart
 
 Calculate sigma vector for root  1
 
                       Excitation           Energy                Norm of
 Iteration  6         energy [au]        decrease [au]        residual vector
 ============================================================================
 for root  1          19.868457030         0.0002111             0.0000000
 ============================================================================
  1/ 1 states have converged.
 
 
 
 The micro iteration of pre-optimization has converged in  1 steps.
 
 
 Dominant coefficients
 Printing threshold: 0.100000
 
 for root  1
    coeff.   occ.       virt.
   0.707107     1  -->    17
 ============================================================================
 Restart
 
 Calculate sigma vector for root  1
 
                       Excitation           Energy                Norm of
 Iteration  7         energy [au]        decrease [au]        residual vector
 ============================================================================
 for root  1          19.868413919        -0.0000431             0.0000000
 ============================================================================
  1/ 1 states have converged.
 
 
 
 The micro iteration of pre-optimization has converged in  1 steps.
 
 
 Dominant coefficients
 Printing threshold: 0.100000
 
 for root  1
    coeff.   occ.       virt.
   0.707107     1  -->    17
 ============================================================================
 Restart
 
 Calculate sigma vector for root  1
 
                       Excitation           Energy                Norm of
 Iteration  8         energy [au]        decrease [au]        residual vector
 ============================================================================
 for root  1          19.868422723         0.0000088             0.0000000
 ============================================================================
  1/ 1 states have converged.
 
 
 
 The micro iteration of pre-optimization has converged in  1 steps.
 
 
 Dominant coefficients
 Printing threshold: 0.100000
 
 for root  1
    coeff.   occ.       virt.
   0.707107     1  -->    17
 ============================================================================
 
 The macro iteration of pre-optimization has converged in  8 steps!
 
 Final result of the double hybrid calculations for the excited states:
 Functional: user
 Singlet excited states:
 
 Excited      Total          Excitation     Excitation     Excitation        Absorption
  state    energy [au]       energy [au]    energy [eV]  energy [cm^-1]    wavelength [nm]
 =========================================================================================
    1    -378.137788986     19.86842272     540.6473      4360614.75            2.29
 =========================================================================================
 
 
                      Normal termination of mrcc.
 **********************************************************************
