# Supplementary material for: Scalable Correlated Local Approaches for Computing Valence and Core-Level Ionization Energies in Large Molecules
Source: J Chem Theory Comput. 2026 Jun 24;22(13):6584–98. doi: 10.1021/acs.jctc.6c00634 (PMC13374016; doi:10.1021/acs.jctc.6c00634)
Supplement: Supplementary file 2 [file ct6c00634_si_003.zip › SI/outputs/glycine_N_adc2-X2C.out]

 **********************************************************************
                          MRCC program system
 **********************************************************************
 
                              Written by
     Mihaly Kallay, Peter R. Nagy, David Mester, Laszlo Gyevi-Nagy,
        Jozsef Csoka, P. Bernat Szabo, Zoltan Rolik, Gyula Samu,
      Bence Hegely, Bence Ladoczki, Klara Petrov, Jozsef Csontos,
     Adam Ganyecz, Istvan Ladjanszki, Lorant Szegedy, Mate Farkas,
          Pal D. Mezei, Reka A. Horvath, and Balazs D. Lorincz
 
        Department of Physical Chemistry and Materials Science
            Budapest University of Technology and Economics
                  Budapest P.O.Box 91, H-1521 Hungary
 
                              www.mrcc.hu
 
                            Version: 25.1.2

 Executing minp...

 Reading input from MINP...
 
 Input file:
 
basis=cc-pCVTZ-X2C
verbosity=3


cialg=direct
ip_ea=ip
calc=ADC(2)

mem=120GB

dfbasis_scf=cc-pCVTZ-X2C_autoaux
dfbasis_cor=cc-pCVTZ-X2C_autoaux
hamilton=SFX2C1e
core=2
cvs=1-1
nstate=2
unit=bohr
geom=xyz
10
glycine
H -0.720437 -1.487279 2.069011
C 0.185404 0.059838 0.993569
H -0.335034 1.821220 1.960251
N 2.901388 -0.185910 0.737581
H 3.913648 -0.593971 2.298165
H 3.549862 -0.908672 -0.907108
C -1.046873 0.076467 -1.572498
O -0.008760 -0.449056 -3.593746
O -3.567471 0.717893 -1.417857
H -4.372405 0.680517 -3.089202
 
 
 Checking keyword combinations...
 
 Keywords:
 
 active=none
 agrid=ld0006-ld0590
 agrid_pssp=ld0006-ld0194
 agrid_pssp_sm=ld0006-ld0074
 ao_trunc=off
 ao_trunc_tol=1e-4
 basis=cc-pcvtz-x2c
 basis_sm=none
 basopt=off
 bfbasis=none
 bfgsmem=10
 bfgstol=1.0d-3
 bfgscimem=5
 boysalg=jacobi
 bpcompo=0.95
 bpcompv=0.98
 bpdfo=0.95
 bpocc=0.95
 bppdo=0.95
 bppdv=0.98
 bpedo=0.95
 bpedv=0.98
 bp_subsyso=0.95
 bp_subsysv=0.95
 cabscorr=off
 cabsdom=bplarge
 cabsdual=off
 calc=adc(2)
 ccmaxit=50
 ccprog=cis
 ccsdalg=disk
 ccsdmkl=seq
 ccsdrest=off
 ccsdthreads=2
 cctol=6
 charge=0
 cialg=direct
 ciguess=off
 cmpgrp=auto
 comprest=off
 coord_sys=ric
 core=2
 corembed=off
 csapprox=off
 cvs=1-1
 dboc=off
 deltaf12=off
 delocsomofact=
 dendec=laplace
 dens=0
 denscorr=0
 dfalg=lineq
 dfbasis_cab=none
 dfbasis_cor=cc-pcvtz-x2c_autoaux
 dfbasis_scf=cc-pcvtz-x2c_autoaux
 dfbasis_scf_sm=auto
 dfintran=drpa
 df_trunc=off
 df_trunc_corr=off
 df_trunc_corr_tol=5e-4
 df_trunc_tol=5e-4
 dft=off
 dhexc=adc(2)
 diag=david
 docc=
 domrad=10.d0
 drpaalg=fit
 dual=off
 dual_df=off
 dyson=off
 ecp=auto
 edisp=off
 edisp_embed=off
 embed=off
 epairestfact=off
 epairscale=1.d0
 etemp=300
 epert=none
 eps=
 espcharge=off
 excrad=0.d0
 excrad_f12=0.d0
 excrad_fin=0.000000000D+00
 fastdbbsc=v2
 fitting=coulomb
 fmm=off
 fmmord=8
 fnonorb=
 freq=off
 gamma=1.d0
 gauss=spher
 geom=xyz
 gopt=off
 ghost=none
 gtol=7
 grdens=off
 grid=auto
 grid_sm=auto
 gridbatch_cos=2000
 grtol=10
 guido_ct=off
 hamilton=sfx2c1e
 hl_scfalg=auto
 iface=none
 incore=off
 intalg=auto
 ip_ea=ip
 itol=10
 laptol=1.d-2
 lccoporder=trffirst
 lcorthr=normal
 lccrest=off
 ldfgrad_tol=8
 lmp2dens=on
 lnoepso=0.d0
 lnoepsv=0.0d0
 localcc=off
 localcorrsymm=off
 locintrf=disk
 mact=
 maxact=off
 maxdim=200
 maxex=0
 maxmicroit=100
 mcscfiguess=hf
 mem=120gb
 mmprog=
 molden=on
 mp2ongrid=off
 mpitasks=1
 mulmet=0
 mult=
 nab=off
 nacto=0
 nactv=0
 naf_amp=3.16d-3
 naf_cor=0.d0
 naf_f12=off
 naf_scf=off
 nafalg=albe
 nafdens=off
 naftyp=
 nchol=auto
 ndeps=1e-3
 nevpt=
 nstate=2
 nsing=0
 nto=off
 ntrip=0
 num_grad=off
 occ=
 occri=off
 oniom=off
 oniom_eechg=off
 oniom_pcm=off
 oniom_qcorr=off
 optalg=
 optmaxit=50
 optetol=1e-6
 optex=1
 optgtol=1e-4
 optstol=1e-3
 orblocc=off
 orbloce=off
 orbloco=off
 orblocv=off
 orblocguess=cholesky
 osveps=1e-3
 ovirt=off
 ovltol=1e-7
 ovosnorb=80.0
 pao_subsys_tol=1e-3
 pao_tol=1e-3
 pcm=off
 popul=off
 pressure=100000
 pssp=off
 ptfreq=0.0
 ptthreads=2
 qmreg=
 qmmm=off
 qro=off
 qscf=off
 redcost_exc=off
 redcost_tddft=off
 refdet=none
 rest=0
 rgrid=log3
 rism=off
 rohfcore=semicanonical
 rohftype=semicanonical
 scfalg=auto
 scf_conv=auto
 scfdamp=0.0d0
 scfdamp_mode=off
 scfdamp_end=50
 scfdamp_dampstep=0.d0
 scfdamp_dtol=0.0d0
 scfdamp_maxfact=0.0d0
 scfdamp_minfact=0.0d0
 scfdiis=on
 scfdiis_dtol=0.0d0
 scfdiis_end=50
 scfdiis_start=2
 scfdiis_step=1
 scfdiis_watch=off
 scfdiis_wrange=10
 scfdiis_wlimit=5
 scfdiis_delmax=2
 scfdtol=7
 scfext=10
 scfguessdens=
 scfiguess=sad
 scfloc=off
 scflshift=0.20
 scflshift_end=8
 scflshift_dtol=0.0
 scflshift_gaptol=0.20
 scfmaxit=50
 scftype=
 scftype_low=
 scftype_high=
 scftol=6
 scspe=1.d0
 scsph=1.d0
 scsps=0.0d0
 scsps_t=0.0d0
 scspt=0.0d0
 scspt_t=0.0d0
 scspv=1.d0
 spairtol=1e-4
 sqmprog=
 subminp=top
 subsys_bopu=on
 symm=
 talg=occ
 temp=298.15
 test=off
 tfunc=off
 theodore=off
 tlmo=0.999
 tpao=0.94
 tprint=off
 uncontract=off
 unit=bohr
 usedisk=2
 verbosity=3
 wpairtol=0.100000000E-05

 Executing scf...

 @scfsetup: integrals taken from disk
            mrcc/integ binary format
 @scfsetup: calculating on full matrices
            not using symmetry adapted basis
 @scfsetup: diis switched on
 @scfsetup: number of steps to extrapolate from  10
 @scfsetup: tolerance in energy deviation    0.100000E-05
            tolerance in density deviation    0.100000E-06
 @scfsetup: maximum number of iterations:  50
 @scfsetup: restricted closed shell hf calc
 @scfsetup: starting scf from diagonal ao guess
 @scfsetup: occupation set:
            from initial orbitals
 @scfsetup: Parameter-set for SCF acceleration: normal
 @scfsetup: diis runs from iteration:   2
 @scfsetup: diis runs to iteration:  50
 @scfsetup: diis runs in every iteration
 @scfsetup: diiswatch is disabled                   
 @scfsetup: diis dtol criteria to switch on:      0.0000E+00
           (or the iteration number below is reached)
 @scfsetup: static damping scheme
            iteration step criteria to turn damping off: 3
 @scfsetup: dynamic level shifting
            tolarance in HOMO-LUMO gap:  0.200
            tolarance in density deviation:     0.0000E+00
            iteration step criteria to turn level shifting off: 8
 Allocation of 120.0 Gbytes of memory...
 ======================================================================
 ITERATION STEP   1
 

 SCF control                  : initial
 Damping factor/level shift   : 0.000/0.200
 DIIS [start/end/frequency]   :   2 / 50 /  1

 Calculation of two-electron integrals...
   3% done.
  85% done.
 100% done.
 Gradient norm:      7.3892E+00
 RMS of [F,P]:                                         0.02665365833629
 RMS of difference density:                            0.01859623368230
 Gap [au]:  0.36659458
 ALPHA OCC:  20
 BETA  OCC:  20
 
 ***HARTREE-FOCK ENERGY IN STEP   1 IS       -277.9183195779354492 [AU]
 ======================================================================
 ITERATION STEP   2
 

 SCF control                  : diis
 Damping factor/level shift   : 0.000/0.000
 DIIS [start/end/frequency]   :   2 / 50 /  1

 Constructing Fock-matrix...
 Number of integral batches:    1
 Occupied indices per batch:   20
 
 Gradient norm:      7.3892E+00
 DIIS is running in this iteration step.
 RMS of [F,P]:                                         0.00604956506408
 RMS of difference density:                            0.00758843976135
 Gap [au]:  0.36454493
 ALPHA OCC:  20
 BETA  OCC:  20
 
 ***HARTREE-FOCK ENERGY IN STEP   2 IS       -282.8608739774777519 [AU]
 
 Step comparison  Energy Drift [au]  DIIS error drift  Gradient drift
        1            4.9426E+00         2.0604E-02       0.0000E+00
        2            2.8286E+02         1.0000E-07       0.0000E+00
 ======================================================================
 ITERATION STEP   3
 

 SCF control                  : diis
 Damping factor/level shift   : 0.000/0.000
 DIIS [start/end/frequency]   :   2 / 50 /  1

 Constructing Fock-matrix...
 Number of integral batches:    1
 Occupied indices per batch:   20
 
 Gradient norm:      7.3892E+00
 DIIS is running in this iteration step.
 RMS of [F,P]:                                         0.00339555786240
 RMS of difference density:                            0.00295508570552
 Gap [au]:  0.52162754
 ALPHA OCC:  20
 BETA  OCC:  20
 
 ***HARTREE-FOCK ENERGY IN STEP   3 IS       -283.0094071476177646 [AU]
 
 Step comparison  Energy Drift [au]  DIIS error drift  Gradient drift
        2            1.4853E-01         2.6540E-03       0.0000E+00
 ======================================================================
 ITERATION STEP   4
 

 SCF control                  : diis
 Damping factor/level shift   : 0.000/0.000
 DIIS [start/end/frequency]   :   2 / 50 /  1

 Constructing Fock-matrix...
 Number of integral batches:    1
 Occupied indices per batch:   20
 
 Gradient norm:      7.3892E+00
 DIIS is running in this iteration step.
 RMS of [F,P]:                                         0.00058758614515
 RMS of difference density:                            0.00057449304095
 Gap [au]:  0.52374437
 ALPHA OCC:  20
 BETA  OCC:  20
 
 ***HARTREE-FOCK ENERGY IN STEP   4 IS       -283.0927848162538680 [AU]
 
 Step comparison  Energy Drift [au]  DIIS error drift  Gradient drift
        3            8.3378E-02         2.8080E-03       0.0000E+00
 ======================================================================
 ITERATION STEP   5
 

 SCF control                  : diis
 Damping factor/level shift   : 0.000/0.000
 DIIS [start/end/frequency]   :   2 / 50 /  1

 Constructing Fock-matrix...
 Number of integral batches:    1
 Occupied indices per batch:   20
 
 Gradient norm:      7.3892E+00
 DIIS is running in this iteration step.
 RMS of [F,P]:                                         0.00021812050020
 RMS of difference density:                            0.00024849281408
 Gap [au]:  0.51760070
 ALPHA OCC:  20
 BETA  OCC:  20
 
 ***HARTREE-FOCK ENERGY IN STEP   5 IS       -283.0956903580387234 [AU]
 
 Step comparison  Energy Drift [au]  DIIS error drift  Gradient drift
        4            2.9055E-03         3.6947E-04       0.0000E+00
 ======================================================================
 ITERATION STEP   6
 

 SCF control                  : diis
 Damping factor/level shift   : 0.000/0.000
 DIIS [start/end/frequency]   :   2 / 50 /  1

 Constructing Fock-matrix...
 Number of integral batches:    1
 Occupied indices per batch:   20
 
 Gradient norm:      7.3892E+00
 DIIS is running in this iteration step.
 RMS of [F,P]:                                         0.00005564744280
 RMS of difference density:                            0.00009758695035
 Gap [au]:  0.51921564
 ALPHA OCC:  20
 BETA  OCC:  20
 
 ***HARTREE-FOCK ENERGY IN STEP   6 IS       -283.0962086027899431 [AU]
 
 Step comparison  Energy Drift [au]  DIIS error drift  Gradient drift
        5            5.1824E-04         1.6247E-04       0.0000E+00
 ======================================================================
 ITERATION STEP   7
 

 SCF control                  : diis
 Damping factor/level shift   : 0.000/0.000
 DIIS [start/end/frequency]   :   2 / 50 /  1

 Constructing Fock-matrix...
 Number of integral batches:    1
 Occupied indices per batch:   20
 
 Gradient norm:      7.3892E+00
 DIIS is running in this iteration step.
 RMS of [F,P]:                                         0.00001784352144
 RMS of difference density:                            0.00003710958181
 Gap [au]:  0.51977180
 ALPHA OCC:  20
 BETA  OCC:  20
 
 ***HARTREE-FOCK ENERGY IN STEP   7 IS       -283.0962796090706206 [AU]
 
 Step comparison  Energy Drift [au]  DIIS error drift  Gradient drift
        6            7.1006E-05         3.7804E-05       0.0000E+00
 ======================================================================
 ITERATION STEP   8
 

 SCF control                  : diis
 Damping factor/level shift   : 0.000/0.000
 DIIS [start/end/frequency]   :   2 / 50 /  1

 Constructing Fock-matrix...
 Number of integral batches:    1
 Occupied indices per batch:   20
 
 Gradient norm:      7.3892E+00
 DIIS is running in this iteration step.
 RMS of [F,P]:                                         0.00000843419262
 RMS of difference density:                            0.00001538617250
 Gap [au]:  0.51959030
 ALPHA OCC:  20
 BETA  OCC:  20
 
 ***HARTREE-FOCK ENERGY IN STEP   8 IS       -283.0962881445867083 [AU]
 
 Step comparison  Energy Drift [au]  DIIS error drift  Gradient drift
        7            8.5355E-06         9.4093E-06       0.0000E+00
 ======================================================================
 ITERATION STEP   9
 

 SCF control                  : diis
 Damping factor/level shift   : 0.000/0.000
 DIIS [start/end/frequency]   :   2 / 50 /  1

 Constructing Fock-matrix...
 Number of integral batches:    1
 Occupied indices per batch:   20
 
 Gradient norm:      7.3892E+00
 DIIS is running in this iteration step.
 RMS of [F,P]:                                         0.00000352764193
 RMS of difference density:                            0.00000779246907
 Gap [au]:  0.51962596
 ALPHA OCC:  20
 BETA  OCC:  20
 
 ***HARTREE-FOCK ENERGY IN STEP   9 IS       -283.0962897775377769 [AU]
 
 Step comparison  Energy Drift [au]  DIIS error drift  Gradient drift
        8            1.6330E-06         4.9066E-06       0.0000E+00
 ======================================================================
 ITERATION STEP  10
 

 SCF control                  : diis
 Damping factor/level shift   : 0.000/0.000
 DIIS [start/end/frequency]   :   2 / 50 /  1

 Constructing Fock-matrix...
 Number of integral batches:    1
 Occupied indices per batch:   20
 
 Gradient norm:      7.3892E+00
 DIIS is running in this iteration step.
 RMS of [F,P]:                                         0.00000102124726
 RMS of difference density:                            0.00000267993716
 Gap [au]:  0.51961811
 ALPHA OCC:  20
 BETA  OCC:  20
 
 ***HARTREE-FOCK ENERGY IN STEP  10 IS       -283.0962901144245620 [AU]
 
 Step comparison  Energy Drift [au]  DIIS error drift  Gradient drift
        9            3.3689E-07         2.5064E-06       0.0000E+00
 ======================================================================
 ITERATION STEP  11
 

 SCF control                  : diis
 Damping factor/level shift   : 0.000/0.000
 DIIS [start/end/frequency]   :   2 / 50 /  1

 Constructing Fock-matrix...
 Number of integral batches:    1
 Occupied indices per batch:   20
 
 Gradient norm:      7.3892E+00
 DIIS is running in this iteration step.
 RMS of [F,P]:                                         0.00000024384793
 RMS of difference density:                            0.00000048597681
 Gap [au]:  0.51961505
 ALPHA OCC:  20
 BETA  OCC:  20
 
 ***HARTREE-FOCK ENERGY IN STEP  11 IS       -283.0962901471751820 [AU]
 
 Step comparison  Energy Drift [au]  DIIS error drift  Gradient drift
       10            3.2751E-08         7.7740E-07       0.0000E+00
 ======================================================================
 ITERATION STEP  12
 

 SCF control                  : diis
 Damping factor/level shift   : 0.000/0.000
 DIIS [start/end/frequency]   :   2 / 50 /  1

 Constructing Fock-matrix...
 Number of integral batches:    1
 Occupied indices per batch:   20
 
 Gradient norm:      7.3892E+00
 DIIS is running in this iteration step.
 RMS of [F,P]:                                         0.00000007127634
 RMS of difference density:                            0.00000014209488
 Gap [au]:  0.51961520
 ALPHA OCC:  20
 BETA  OCC:  20
 
 ***HARTREE-FOCK ENERGY IN STEP  12 IS       -283.0962901484933241 [AU]
 
 Step comparison  Energy Drift [au]  DIIS error drift  Gradient drift
       11            1.3181E-09         1.7257E-07       0.0000E+00
 ======================================================================
 ITERATION STEP  13
 

 SCF control                  : diis
 Damping factor/level shift   : 0.000/0.000
 DIIS [start/end/frequency]   :   2 / 50 /  1

 Constructing Fock-matrix...
 Number of integral batches:    1
 Occupied indices per batch:   20
 
 Gradient norm:      7.3892E+00
 DIIS is running in this iteration step.
 RMS of [F,P]:                                         0.00000001553525
 RMS of difference density:                            0.00000003463452
 Gap [au]:  0.51961518
 ALPHA OCC:  20
 BETA  OCC:  20
 
 ***HARTREE-FOCK ENERGY IN STEP  13 IS       -283.0962901485938232 [AU]
 
 Step comparison  Energy Drift [au]  DIIS error drift  Gradient drift
       12            1.0050E-10         5.5741E-08       0.0000E+00
 ======================================================================
 
 SUCCESS...
 THE SCF ITERATION HAS CONVERGED!
 
                   A   
 FINAL ALPHA OCC:  20
 FINAL BETA  OCC:  20
 
 ***FINAL HARTREE-FOCK ENERGY:       -283.0962901485938232 [AU]
 
 Orbital energies [au]:
      Irrep         Alpha          Beta
    1   A        -20.628286     -20.628286
    2   A        -20.567956     -20.567956
    3   A        -15.544878     -15.544878
    4   A        -11.401803     -11.401803
    5   A        -11.287661     -11.287661
    6   A         -1.449278      -1.449278
    7   A         -1.352521      -1.352521
    8   A         -1.181445      -1.181445
    9   A         -0.979473      -0.979473
   10   A         -0.809291      -0.809291
   11   A         -0.718242      -0.718242
   12   A         -0.696773      -0.696773
   13   A         -0.656132      -0.656132
   14   A         -0.627063      -0.627063
   15   A         -0.600137      -0.600137
   16   A         -0.575214      -0.575214
   17   A         -0.563118      -0.563118
   18   A         -0.481070      -0.481070
   19   A         -0.458205      -0.458205
   20   A         -0.382744      -0.382744
 
   21   A          0.136871       0.136871
   22   A          0.148703       0.148703
   23   A          0.161594       0.161594
   24   A          0.182698       0.182698
   25   A          0.218986       0.218986
   26   A          0.225072       0.225072
   27   A          0.311923       0.311923
   28   A          0.326353       0.326353
   29   A          0.363135       0.363135
   30   A          0.400748       0.400748
   31   A          0.460190       0.460190
   32   A          0.478415       0.478415
   33   A          0.490293       0.490293
   34   A          0.507489       0.507489
   35   A          0.540383       0.540383
   36   A          0.565660       0.565660
   37   A          0.588726       0.588726
   38   A          0.597296       0.597296
   39   A          0.616567       0.616567
   40   A          0.637765       0.637765
   41   A          0.663984       0.663984
   42   A          0.678680       0.678680
   43   A          0.703919       0.703919
   44   A          0.706106       0.706106
   45   A          0.715313       0.715313
   46   A          0.725445       0.725445
   47   A          0.760232       0.760232
   48   A          0.784174       0.784174
   49   A          0.791381       0.791381
   50   A          0.801209       0.801209
   51   A          0.875680       0.875680
   52   A          0.907839       0.907839
   53   A          0.915880       0.915880
   54   A          0.941934       0.941934
   55   A          0.956755       0.956755
   56   A          0.999195       0.999195
   57   A          1.046612       1.046612
   58   A          1.080872       1.080872
   59   A          1.106286       1.106286
   60   A          1.135115       1.135115
   61   A          1.198067       1.198067
   62   A          1.214760       1.214760
   63   A          1.232499       1.232499
   64   A          1.269120       1.269120
   65   A          1.285779       1.285779
   66   A          1.306154       1.306154
   67   A          1.329874       1.329874
   68   A          1.355198       1.355198
   69   A          1.377003       1.377003
   70   A          1.407542       1.407542
   71   A          1.445308       1.445308
   72   A          1.465324       1.465324
   73   A          1.507027       1.507027
   74   A          1.524360       1.524360
   75   A          1.532682       1.532682
   76   A          1.562543       1.562543
   77   A          1.600092       1.600092
   78   A          1.616000       1.616000
   79   A          1.701722       1.701722
   80   A          1.773188       1.773188
   81   A          1.803284       1.803284
   82   A          1.826633       1.826633
   83   A          1.855723       1.855723
   84   A          1.912860       1.912860
   85   A          1.962023       1.962023
   86   A          2.003110       2.003110
   87   A          2.030558       2.030558
   88   A          2.043436       2.043436
   89   A          2.212187       2.212187
   90   A          2.243694       2.243694
   91   A          2.251788       2.251788
   92   A          2.285444       2.285444
   93   A          2.355174       2.355174
   94   A          2.393616       2.393616
   95   A          2.399737       2.399737
   96   A          2.515826       2.515826
   97   A          2.612586       2.612586
   98   A          2.663418       2.663418
   99   A          2.709270       2.709270
  100   A          2.724143       2.724143
  101   A          2.779682       2.779682
  102   A          2.804155       2.804155
  103   A          2.865753       2.865753
  104   A          2.882290       2.882290
  105   A          2.952183       2.952183
  106   A          3.021019       3.021019
  107   A          3.051196       3.051196
  108   A          3.078315       3.078315
  109   A          3.106017       3.106017
  110   A          3.144201       3.144201
  111   A          3.207928       3.207928
  112   A          3.226666       3.226666
  113   A          3.256039       3.256039
  114   A          3.259670       3.259670
  115   A          3.286996       3.286996
  116   A          3.324345       3.324345
  117   A          3.364470       3.364470
  118   A          3.402877       3.402877
  119   A          3.408553       3.408553
  120   A          3.452339       3.452339
  121   A          3.467718       3.467718
  122   A          3.487314       3.487314
  123   A          3.522351       3.522351
  124   A          3.536337       3.536337
  125   A          3.575408       3.575408
  126   A          3.587651       3.587651
  127   A          3.608941       3.608941
  128   A          3.631056       3.631056
  129   A          3.652090       3.652090
  130   A          3.696878       3.696878
  131   A          3.711473       3.711473
  132   A          3.739510       3.739510
  133   A          3.778130       3.778130
  134   A          3.801723       3.801723
  135   A          3.863480       3.863480
  136   A          3.877544       3.877544
  137   A          3.915336       3.915336
  138   A          3.926303       3.926303
  139   A          3.942787       3.942787
  140   A          3.977792       3.977792
  141   A          3.996201       3.996201
  142   A          4.046045       4.046045
  143   A          4.069292       4.069292
  144   A          4.080369       4.080369
  145   A          4.103703       4.103703
  146   A          4.139895       4.139895
  147   A          4.201520       4.201520
  148   A          4.228592       4.228592
  149   A          4.233976       4.233976
  150   A          4.275586       4.275586
  151   A          4.299000       4.299000
  152   A          4.337171       4.337171
  153   A          4.385259       4.385259
  154   A          4.406373       4.406373
  155   A          4.419518       4.419518
  156   A          4.451149       4.451149
  157   A          4.492334       4.492334
  158   A          4.503601       4.503601
  159   A          4.521379       4.521379
  160   A          4.532179       4.532179
  161   A          4.555518       4.555518
  162   A          4.641942       4.641942
  163   A          4.682001       4.682001
  164   A          4.715051       4.715051
  165   A          4.743688       4.743688
  166   A          4.798520       4.798520
  167   A          4.856611       4.856611
  168   A          4.973598       4.973598
  169   A          5.006209       5.006209
  170   A          5.053082       5.053082
  171   A          5.142734       5.142734
  172   A          5.145899       5.145899
  173   A          5.201282       5.201282
  174   A          5.225180       5.225180
  175   A          5.297431       5.297431
  176   A          5.324827       5.324827
  177   A          5.353291       5.353291
  178   A          5.449279       5.449279
  179   A          5.506489       5.506489
  180   A          5.537054       5.537054
  181   A          5.592665       5.592665
  182   A          5.606362       5.606362
  183   A          5.624170       5.624170
  184   A          5.703105       5.703105
  185   A          5.733002       5.733002
  186   A          5.782477       5.782477
  187   A          5.811386       5.811386
  188   A          5.888100       5.888100
  189   A          5.913696       5.913696
  190   A          5.999910       5.999910
  191   A          6.015828       6.015828
  192   A          6.055176       6.055176
  193   A          6.104383       6.104383
  194   A          6.148470       6.148470
  195   A          6.195270       6.195270
  196   A          6.209643       6.209643
  197   A          6.293617       6.293617
  198   A          6.350565       6.350565
  199   A          6.379041       6.379041
  200   A          6.604256       6.604256
  201   A          6.670654       6.670654
  202   A          6.690730       6.690730
  203   A          6.814206       6.814206
  204   A          6.838804       6.838804
  205   A          6.912612       6.912612
  206   A          6.953527       6.953527
  207   A          7.032308       7.032308
  208   A          7.070321       7.070321
  209   A          7.147499       7.147499
  210   A          7.194301       7.194301
  211   A          7.234073       7.234073
  212   A          7.310679       7.310679
  213   A          7.352641       7.352641
  214   A          7.359389       7.359389
  215   A          7.474292       7.474292
  216   A          7.592907       7.592907
  217   A          7.648568       7.648568
  218   A          7.798249       7.798249
  219   A          8.000426       8.000426
  220   A          8.329266       8.329266
  221   A         15.288750      15.288750
  222   A         16.091143      16.091143
  223   A         16.166199      16.166199
  224   A         16.327587      16.327587
  225   A         16.386244      16.386244
  226   A         16.498422      16.498422
  227   A         16.597965      16.597965
  228   A         17.082409      17.082409
  229   A         20.905991      20.905991
  230   A         21.709748      21.709748
  231   A         21.940843      21.940843
  232   A         22.740532      22.740532
  233   A         26.055262      26.055262
  234   A         26.153310      26.153310
  235   A         26.351390      26.351390
  236   A         26.611988      26.611988
  237   A         27.073432      27.073432
  238   A         27.223104      27.223104
  239   A         28.877986      28.877986
  240   A         29.240704      29.240704
  241   A         39.206865      39.206865
  242   A         39.212130      39.212130
  243   A         39.268682      39.268682
  244   A         39.446079      39.446079
  245   A         39.535887      39.535887
  246   A         41.284595      41.284595
  247   A         41.333053      41.333053
  248   A         41.370895      41.370895
  249   A         41.443668      41.443668
  250   A         41.460728      41.460728
  251   A         41.509658      41.509658
  252   A         41.597061      41.597061
  253   A         41.611140      41.611140
  254   A         41.646714      41.646714
  255   A         41.651048      41.651048
  256   A         43.756775      43.756775
  257   A         43.782673      43.782673
  258   A         43.796826      43.796826
  259   A         43.831557      43.831557
  260   A         43.840421      43.840421
  261   A         43.884827      43.884827
  262   A         43.920075      43.920075
  263   A         43.968605      43.968605
  264   A         44.017002      44.017002
  265   A         44.068153      44.068153
  266   A         80.585322      80.585322
  267   A         81.148766      81.148766
  268   A         81.285413      81.285413
  269   A         81.369514      81.369514
  270   A         81.395749      81.395749
  271   A         81.500853      81.500853
  272   A         85.157387      85.157387
  273   A         86.035722      86.035722
  274   A        108.414561     108.414561
  275   A        108.993153     108.993153
  276   A        109.186721     109.186721
  277   A        115.687148     115.687148
  278   A        137.174936     137.174936
  279   A        137.261522     137.261522
  280   A        137.397508     137.397508
  281   A        137.609839     137.609839
  282   A        138.040460     138.040460
  283   A        138.107143     138.107143
  284   A        148.189101     148.189101
  285   A        148.561818     148.561818
 
 RETURNING FROM SCF ALGORITHM
 ======================================================================

 Executing drpa...

 Three-index integral transformation
 Allocation of 120.0 Gbytes of memory...
 
 Minimal memory requirement for (ai|P) and (ij|P) integrals:    10.5 MB

 Calculating (ai|P) and (ij|P) integrals...
 Number of integral batches:    1
 Occupied indices per batch:   18
 
 Transforming integrals of batch 1...

 Executing cis...

 Allocation of 120.0 Gbytes of memory...
 Core orbitals considered in CVS treatment:   1
 
 Read MO coeff. matrix and orbital energies...
 
 Sorting for the CVS calculation...
 Generate singlet trial vectors...
 
 Starting DF-CIS iteration
 Singlet excited states
 
 
 The iteration has converged in  0 steps for all the roots.
 
 Final result of the CIS calculations for the excited states:
 Singlet excited states:
 
 Excited      Total          Excitation     Excitation     Excitation        Absorption
  state    energy [au]       energy [au]    energy [eV]  energy [cm^-1]    wavelength [nm]
 =========================================================================================
    1    -267.551411783     15.54487837     422.9977      3411706.45            2.93
 =========================================================================================
 
 
 Retrieve a J_ai^Q fitted MO integral list...
 Retrieve a J_ij^Q fitted MO integral list in upper triangle form...
 Sorting for the CVS calculation...
 Fitting...
 The ground-state intermediates are not necessary!
 
 Calculate pre-optimized initial guesses for adc(2) calculations
 Direct algorithm for AB contributions!!!
 
 Calculate sigma vector for root  1
 
                       Excitation           Energy                Norm of
 Iteration  1         energy [au]        decrease [au]        residual vector
 ============================================================================
 for root  1          14.612573123        -0.9323052             0.0000000
 ============================================================================
  1/ 1 states have converged.
 
 
 
 The micro iteration of pre-optimization has converged in  1 steps.
 
 
 ============================================================================
 Restart
 
 Calculate sigma vector for root  1
 
                       Excitation           Energy                Norm of
 Iteration  2         energy [au]        decrease [au]        residual vector
 ============================================================================
 for root  1          14.969609013         0.3570359             0.0000000
 ============================================================================
  1/ 1 states have converged.
 
 
 
 The micro iteration of pre-optimization has converged in  1 steps.
 
 
 ============================================================================
 Restart
 
 Calculate sigma vector for root  1
 
                       Excitation           Energy                Norm of
 Iteration  3         energy [au]        decrease [au]        residual vector
 ============================================================================
 for root  1          14.875496587        -0.0941124             0.0000000
 ============================================================================
  1/ 1 states have converged.
 
 
 
 The micro iteration of pre-optimization has converged in  1 steps.
 
 
 ============================================================================
 Restart
 
 Calculate sigma vector for root  1
 
                       Excitation           Energy                Norm of
 Iteration  4         energy [au]        decrease [au]        residual vector
 ============================================================================
 for root  1          14.903557680         0.0280611             0.0000000
 ============================================================================
  1/ 1 states have converged.
 
 
 
 The micro iteration of pre-optimization has converged in  1 steps.
 
 
 ============================================================================
 Restart
 
 Calculate sigma vector for root  1
 
                       Excitation           Energy                Norm of
 Iteration  5         energy [au]        decrease [au]        residual vector
 ============================================================================
 for root  1          14.895473056        -0.0080846             0.0000000
 ============================================================================
  1/ 1 states have converged.
 
 
 
 The micro iteration of pre-optimization has converged in  1 steps.
 
 
 ============================================================================
 Restart
 
 Calculate sigma vector for root  1
 
                       Excitation           Energy                Norm of
 Iteration  6         energy [au]        decrease [au]        residual vector
 ============================================================================
 for root  1          14.897825901         0.0023528             0.0000000
 ============================================================================
  1/ 1 states have converged.
 
 
 
 The micro iteration of pre-optimization has converged in  1 steps.
 
 
 ============================================================================
 Restart
 
 Calculate sigma vector for root  1
 
                       Excitation           Energy                Norm of
 Iteration  7         energy [au]        decrease [au]        residual vector
 ============================================================================
 for root  1          14.897143154        -0.0006827             0.0000000
 ============================================================================
  1/ 1 states have converged.
 
 
 
 The micro iteration of pre-optimization has converged in  1 steps.
 
 
 ============================================================================
 
 The macro iteration of pre-optimization has converged in  7 steps!
 
 Starting DF-ADC(2) iteration for root  1
 
 Iteration   1
 
 Calculate double excitation amplitudes and Y^Q_ai vector...
 
       Total ADC(2)          Energy                Norm of
       energy [au]        decrease [au]        residual vector
 ============================================================================
     -268.198948708         0.0001983             0.0000000
 ============================================================================
 
 Iteration   2
 
 Calculate double excitation amplitudes and Y^Q_ai vector...
 
       Total ADC(2)          Energy                Norm of
       energy [au]        decrease [au]        residual vector
 ============================================================================
     -268.199006281        -0.0000576             0.0000000
 ============================================================================
 
 
 The ADC(2) iteration has converged in  2 steps.
 
 Final result in atomic units for root  1:
 
 Total reference energy:         -283.096290148594
 Total ADC(2) energy:            -268.199006281003
 ADC(2) excitation energy:         14.897283867591
 Spin multiplicity:                 1
 
 ============================================================================
 
 
 Final result of the ADC(2) calculations for the excited states:
 Singlet states
 
 Excited   Excitation     Excitation     Excitation        Absorption      
  state    energy [au]    energy [eV]  energy [cm^-1]    wavelength [nm]  
 ============================================================================
    1     14.89728387     405.3757      3269575.89            3.06
 ============================================================================
 
 
                      Normal termination of mrcc.
 **********************************************************************
