# Supplementary material for: Scalable Correlated Local Approaches for Computing Valence and Core-Level Ionization Energies in Large Molecules
Source: J Chem Theory Comput. 2026 Jun 24;22(13):6584–98. doi: 10.1021/acs.jctc.6c00634 (PMC13374016; doi:10.1021/acs.jctc.6c00634)
Supplement: Supplementary file 2 [file ct6c00634_si_003.zip › SI/outputs/CzDBA_adc2.out]

 **********************************************************************
                          MRCC program system
 **********************************************************************
 
                              Written by
     Mihaly Kallay, Peter R. Nagy, David Mester, Laszlo Gyevi-Nagy,
        Jozsef Csoka, P. Bernat Szabo, Zoltan Rolik, Gyula Samu,
      Bence Hegely, Bence Ladoczki, Klara Petrov, Jozsef Csontos,
     Adam Ganyecz, Istvan Ladjanszki, Lorant Szegedy, Mate Farkas,
          Pal D. Mezei, Reka A. Horvath, and Balazs D. Lorincz
 
        Department of Physical Chemistry and Materials Science
            Budapest University of Technology and Economics
                  Budapest P.O.Box 91, H-1521 Hungary
 
                              www.mrcc.hu
 
                            Version: 25.1.2

 Executing minp...

 Reading input from MINP...
 
 Input file:
 
basis=cc-pVTZ
verbosity=3


cialg=direct
ip_ea=ip
calc=ADC(2)
dyson=on
nstate=2

mem=120GB

geom=xyz
96
 energy: -140.127194728709 gnorm: 0.000915902821 xtb: 6.5.0 (746241f)
C           -3.00615402398794       -1.84919333227787       -1.67190984982989
C           -3.76512989200041       -0.88956152377083       -0.80267122467529
C           -5.14999209275138       -0.88330787574819       -0.80859100439337
C           -5.85289739520020       -0.00021585755149        0.00194944234457
N           -7.25716916724609       -0.00437380215639        0.00000341228961
C           -8.05962927705149       -1.11262667237183        0.17023224637063
C           -9.41772092492963       -0.72190038803015        0.10856229559374
C          -10.42069643467773       -1.66916732201189        0.26735049163161
C          -10.06092249868307       -2.98262452516053        0.49231695317548
C           -8.72046007829841       -3.35435956408477        0.57411620613917
C           -7.70477807219153       -2.43102184484805        0.41960887248786
C           -9.42293303880419        0.69618276270234       -0.11404394572359
C           -8.06774184939234        1.09757646691986       -0.17205827040626
C           -7.72274939891460        2.41886327729538       -0.41996188955882
C           -8.74531894399579        3.33419100586667       -0.57681315671972
C          -10.08301261838984        2.95183627739115       -0.49882478134904
C          -10.43295531197849        1.63548840547246       -0.27527142255714
C           -5.15622884108086        0.88566636435864        0.81413317386942
C           -3.77093433785122        0.89730533146549        0.81233056362455
C           -3.02065456268706        1.84745584656116        1.69934545920917
C           -3.05602719645203        0.00569534603394        0.00576023585673
B           -1.48793337472538        0.00779012504177        0.00604650688738
C           -0.70730235785798        0.94253147821401       -0.96443579652629
C            0.70619690584156        0.94098472642525       -0.96659977088381
C            1.37795267998643        1.79152852184086       -1.84673753377744
C            0.69117604296469        2.62864329976424       -2.70971355812197
C           -0.69409166381224        2.62822939470763       -2.70933274393301
C           -1.38004332049099        1.79209665375761       -1.84470850614414
B            1.48796685061518        0.00135471323643       -0.00231044189832
C            3.05596675772714        0.00097013963008       -0.00331201529118
C            3.76775358438781       -0.86251573903532       -0.84294084639217
C            3.01170742762127       -1.79515156903651       -1.74335897763242
C            5.15282325395393       -0.85364128324566       -0.84646772594982
C            5.85273788152733        0.00134187811884       -0.00409905303172
N            7.25700859703524        0.00277922354865       -0.00534324690301
C            8.06533740427026       -1.10695560034421        0.12185454182221
C            9.42134748155257       -0.70694800628598        0.07462635098793
C           10.42954705992421       -1.65414553371112        0.19636997519335
C           10.07702053457847       -2.97721130387905        0.37067858965000
C            8.73861788977462       -3.35900714990235        0.43868227286145
C            7.71783813268391       -2.43592671312894        0.32043842969088
C            9.41904792652515        0.71859363134871       -0.09357122392959
C            8.06177889796539        1.11477303641819       -0.13579733001923
C            7.70974914308866        2.44269858562392       -0.33334603396134
C            8.72743161999701        3.36865007713924       -0.45558417464706
C           10.06715283289091        2.99065740536584       -0.39251272410214
C           10.42409481956300        1.66863745455365       -0.21927533674918
C            5.15300974090658        0.85577675814368        0.83901684467288
C            3.76798032590435        0.86437509586226        0.83622550337889
C            3.01234133018929        1.79702008877807        1.73701375414163
C            0.70735786816511       -0.93465945996967        0.96634497607451
C           -0.70604611865846       -0.92739526208455        0.97410962472041
C           -1.37767125595536       -1.76987635462270        1.86188937052879
C           -0.69082653937638       -2.60776497316529        2.72411974170794
C            0.69436358374788       -2.61786676857039        2.71364833283980
C            1.38015102205870       -1.78764575160173        1.84329051855788
H           -2.38720940146488       -2.50400765421906       -1.05908724769678
H           -2.34228840203988       -1.30664470633731       -2.34401507597097
H           -3.68256912085870       -2.46037062770323       -2.26439680822854
H           -5.69339984125320       -1.55761443538681       -1.45469267049092
H          -11.45940639947796       -1.37839945238337        0.21874392746256
H          -10.82540510608802       -3.73543934133555        0.61585399798698
H           -8.47027166467420       -4.38763681263278        0.76593639215062
H           -6.66904200285197       -2.72503013132926        0.50048989064071
H           -6.68917311770422        2.72112182382677       -0.49806192479697
H           -8.50285654355307        4.36951383807194       -0.76753986191032
H          -10.85311791602784        3.69858489988434       -0.62415903861855
H          -11.46943976616113        1.33641365004373       -0.22959315047210
H           -5.70376714588861        1.55944339697015        1.45730519745428
H           -3.68630368466174        2.59305911574831        2.12673519935630
H           -2.54496973830880        1.30175022171518        2.51399745052281
H           -2.23481160795963        2.35134215780722        1.13956331756001
H            2.45961981562404        1.79276825155980       -1.85166929399432
H            1.23326753317252        3.27916451849175       -3.38146113982723
H           -1.23690742677423        3.27789111192577       -3.38117044935946
H           -2.46170382969576        1.79407938421571       -1.84764606684904
H            2.32860528803945       -1.23509087782188       -2.38107615057676
H            2.41323683266102       -2.48718508260135       -1.15096946755505
H            3.68912614788854       -2.36882543115583       -2.37167859245596
H            5.69827022255337       -1.50421405858776       -1.51475264105377
H           11.46661944370328       -1.35602838817066        0.15848981330708
H           10.84564390832355       -3.73006036523576        0.46467019606505
H            8.49412513694164       -4.40025597558897        0.59055305942223
H            6.68381158763283       -2.73860913072520        0.39046064745360
H            6.67462934588560        2.74243146281953       -0.39963580552504
H            8.47936574587500        4.40915306826559       -0.60678432399584
H           10.83326199252039        3.74567439015015       -0.48957735837646
H           11.46215799052129        1.37348860257739       -0.18532084920499
H            5.69866915662257        1.50631747989960        1.50717242958281
H            3.68960341092785        2.37004278555749        2.36520464736400
H            2.41433090699410        2.48906778662431        1.14505130608676
H            2.32925424642760        1.23751837387911        2.37427880254460
H           -2.45928017820241       -1.76456157763437        1.87314888970752
H           -1.23269505277631       -3.25143584278078        3.40254224793135
H            1.23716715628906       -3.27023663391219        3.38304697537703
H            2.46179506980363       -1.79610898947894        1.84012142777757
 
 
 Checking keyword combinations...
 
 Keywords:
 
 active=none
 agrid=ld0006-ld0590
 agrid_pssp=ld0006-ld0194
 agrid_pssp_sm=ld0006-ld0074
 ao_trunc=off
 ao_trunc_tol=1e-4
 basis=cc-pvtz
 basis_sm=none
 basopt=off
 bfbasis=none
 bfgsmem=10
 bfgstol=1.0d-3
 bfgscimem=5
 boysalg=jacobi
 bpcompo=0.95
 bpcompv=0.98
 bpdfo=0.95
 bpocc=0.95
 bppdo=0.95
 bppdv=0.98
 bpedo=0.95
 bpedv=0.98
 bp_subsyso=0.95
 bp_subsysv=0.95
 cabscorr=off
 cabsdom=bplarge
 cabsdual=off
 calc=adc(2)
 ccmaxit=50
 ccprog=cis
 ccsdalg=disk
 ccsdmkl=seq
 ccsdrest=off
 ccsdthreads=2
 cctol=6
 charge=0
 cialg=direct
 ciguess=off
 cmpgrp=auto
 comprest=off
 coord_sys=ric
 core=frozen
 corembed=off
 csapprox=off
 cvs=off
 dboc=off
 deltaf12=off
 delocsomofact=
 dendec=laplace
 dens=0
 denscorr=0
 dfalg=lineq
 dfbasis_cab=none
 dfbasis_cor=auto
 dfbasis_scf=auto
 dfbasis_scf_sm=auto
 dfintran=drpa
 df_trunc=off
 df_trunc_corr=off
 df_trunc_corr_tol=5e-4
 df_trunc_tol=5e-4
 dft=off
 dhexc=adc(2)
 diag=david
 docc=
 domrad=10.d0
 drpaalg=fit
 dual=off
 dual_df=off
 dyson=on
 ecp=auto
 edisp=off
 edisp_embed=off
 embed=off
 epairestfact=off
 epairscale=1.d0
 etemp=300
 epert=none
 eps=
 espcharge=off
 excrad=0.d0
 excrad_f12=0.d0
 excrad_fin=0.000000000D+00
 fastdbbsc=v2
 fitting=coulomb
 fmm=off
 fmmord=8
 fnonorb=
 freq=off
 gamma=1.d0
 gauss=spher
 geom=xyz
 gopt=off
 ghost=none
 gtol=7
 grdens=off
 grid=auto
 grid_sm=auto
 gridbatch_cos=2000
 grtol=10
 guido_ct=off
 hamilton=dc
 hl_scfalg=auto
 iface=none
 incore=off
 intalg=auto
 ip_ea=ip
 itol=10
 laptol=1.d-2
 lccoporder=trffirst
 lcorthr=normal
 lccrest=off
 ldfgrad_tol=8
 lmp2dens=on
 lnoepso=0.d0
 lnoepsv=0.0d0
 localcc=off
 localcorrsymm=off
 locintrf=disk
 mact=
 maxact=off
 maxdim=200
 maxex=0
 maxmicroit=100
 mcscfiguess=hf
 mem=120gb
 mmprog=
 molden=on
 mp2ongrid=off
 mpitasks=1
 mulmet=0
 mult=
 nab=off
 nacto=0
 nactv=0
 naf_amp=3.16d-3
 naf_cor=0.d0
 naf_f12=off
 naf_scf=off
 nafalg=albe
 nafdens=off
 naftyp=
 nchol=auto
 ndeps=1e-3
 nevpt=
 nstate=2
 nsing=0
 nto=off
 ntrip=0
 num_grad=off
 occ=
 occri=off
 oniom=off
 oniom_eechg=off
 oniom_pcm=off
 oniom_qcorr=off
 optalg=
 optmaxit=50
 optetol=1e-6
 optex=1
 optgtol=1e-4
 optstol=1e-3
 orblocc=off
 orbloce=off
 orbloco=off
 orblocv=off
 orblocguess=cholesky
 osveps=1e-3
 ovirt=off
 ovltol=1e-7
 ovosnorb=80.0
 pao_subsys_tol=1e-3
 pao_tol=1e-3
 pcm=off
 popul=off
 pressure=100000
 pssp=off
 ptfreq=0.0
 ptthreads=2
 qmreg=
 qmmm=off
 qro=off
 qscf=off
 redcost_exc=off
 redcost_tddft=off
 refdet=none
 rest=0
 rgrid=log3
 rism=off
 rohfcore=semicanonical
 rohftype=semicanonical
 scfalg=auto
 scf_conv=auto
 scfdamp=0.0d0
 scfdamp_mode=off
 scfdamp_end=50
 scfdamp_dampstep=0.d0
 scfdamp_dtol=0.0d0
 scfdamp_maxfact=0.0d0
 scfdamp_minfact=0.0d0
 scfdiis=on
 scfdiis_dtol=0.0d0
 scfdiis_end=50
 scfdiis_start=2
 scfdiis_step=1
 scfdiis_watch=off
 scfdiis_wrange=10
 scfdiis_wlimit=5
 scfdiis_delmax=2
 scfdtol=7
 scfext=10
 scfguessdens=
 scfiguess=sad
 scfloc=off
 scflshift=0.20
 scflshift_end=8
 scflshift_dtol=0.0
 scflshift_gaptol=0.20
 scfmaxit=50
 scftype=
 scftype_low=
 scftype_high=
 scftol=6
 scspe=1.d0
 scsph=1.d0
 scsps=0.0d0
 scsps_t=0.0d0
 scspt=0.0d0
 scspt_t=0.0d0
 scspv=1.d0
 spairtol=1e-4
 sqmprog=
 subminp=top
 subsys_bopu=on
 symm=
 talg=occ
 temp=298.15
 test=off
 tfunc=off
 theodore=off
 tlmo=0.999
 tpao=0.94
 tprint=off
 uncontract=off
 unit=angs
 usedisk=2
 verbosity=3
 wpairtol=0.100000000E-05

 Executing scf...

 @scfsetup: integrals calculated directly
            mrcc/integ direct run
 @scfsetup: calculating on full matrices
            not using symmetry adapted basis
 @scfsetup: diis switched on
 @scfsetup: number of steps to extrapolate from  10
 @scfsetup: tolerance in energy deviation    0.100000E-05
            tolerance in density deviation    0.100000E-06
 @scfsetup: maximum number of iterations:  50
 @scfsetup: restricted closed shell hf calc
 @scfsetup: starting scf from superposition of atomic densities
 @scfsetup: occupation set:
            from initial orbitals
 @scfsetup: Parameter-set for SCF acceleration: normal
 @scfsetup: diis runs from iteration:   2
 @scfsetup: diis runs to iteration:  50
 @scfsetup: diis runs in every iteration
 @scfsetup: diiswatch is disabled                   
 @scfsetup: diis dtol criteria to switch on:      0.0000E+00
           (or the iteration number below is reached)
 @scfsetup: static damping scheme
            iteration step criteria to turn damping off: 3
 @scfsetup: dynamic level shifting
            tolarance in HOMO-LUMO gap:  0.200
            tolarance in density deviation:     0.0000E+00
            iteration step criteria to turn level shifting off: 8
 Allocation of 120.0 Gbytes of memory...
 ======================================================================
 ITERATION STEP   1
 

 SCF control                  : initial
 Damping factor/level shift   : 0.000/0.200
 DIIS [start/end/frequency]   :   2 / 50 /  1

 Constructing Fock-matrix...
 
 First step of Coulomb + first step of exchange...
 Exchange contribution is evaluated for MOs 1 to 188.
   1% done.
  12% done.
  23% done.
  34% done.
  45% done.
  56% done.
  67% done.
  78% done.
  89% done.
 100% done.
 
 Fitting and assembly step of exchange...
 
 Second step of Coulomb...
   1% done.
  12% done.
  23% done.
  34% done.
  45% done.
  56% done.
  67% done.
  78% done.
  89% done.
 100% done.
 
 Gradient norm:      1.3673E+00
 RMS of [F,P]:                                         0.00482286981435
 RMS of difference density:                            0.00593293942282
 Gap [au]:  0.28061634
 ALPHA OCC: 188
 BETA  OCC: 188
 
 ***HARTREE-FOCK ENERGY IN STEP   1 IS      -2144.1018171892228565 [AU]
 ======================================================================
 ITERATION STEP   2
 

 SCF control                  : diis
 Damping factor/level shift   : 0.000/0.000
 DIIS [start/end/frequency]   :   2 / 50 /  1

 Constructing Fock-matrix...
 
 First step of Coulomb + first step of exchange...
 Exchange contribution is evaluated for MOs 1 to 188.
   1% done.
  12% done.
  23% done.
  34% done.
  45% done.
  56% done.
  67% done.
  78% done.
  89% done.
 100% done.
 
 Fitting and assembly step of exchange...
 
 Second step of Coulomb...
   1% done.
  12% done.
  23% done.
  34% done.
  45% done.
  56% done.
  67% done.
  78% done.
  89% done.
 100% done.
 
 Gradient norm:      1.2564E-01
 DIIS is running in this iteration step.
 RMS of [F,P]:                                         0.00083430036768
 RMS of difference density:                            0.00165096395255
 Gap [au]:  0.27189909
 ALPHA OCC: 188
 BETA  OCC: 188
 
 ***HARTREE-FOCK ENERGY IN STEP   2 IS      -2151.0329678907201014 [AU]
 
 Step comparison  Energy Drift [au]  DIIS error drift  Gradient drift
        1            6.9312E+00         3.9886E-03       1.2416E+00
        2            2.1510E+03         1.0000E-07       1.2416E+00
 ======================================================================
 ITERATION STEP   3
 

 SCF control                  : diis
 Damping factor/level shift   : 0.000/0.000
 DIIS [start/end/frequency]   :   2 / 50 /  1

 Constructing Fock-matrix...
 
 First step of Coulomb + first step of exchange...
 Exchange contribution is evaluated for MOs 1 to 188.
   1% done.
  12% done.
  23% done.
  34% done.
  45% done.
  56% done.
  67% done.
  78% done.
  89% done.
 100% done.
 
 Fitting and assembly step of exchange...
 
 Second step of Coulomb...
   1% done.
  12% done.
  23% done.
  34% done.
  45% done.
  56% done.
  67% done.
  78% done.
  89% done.
 100% done.
 
 Gradient norm:      6.7537E-02
 DIIS is running in this iteration step.
 RMS of [F,P]:                                         0.00036008089504
 RMS of difference density:                            0.00050061759440
 Gap [au]:  0.30039260
 ALPHA OCC: 188
 BETA  OCC: 188
 
 ***HARTREE-FOCK ENERGY IN STEP   3 IS      -2151.4113284656214091 [AU]
 
 Step comparison  Energy Drift [au]  DIIS error drift  Gradient drift
        2            3.7836E-01         4.7422E-04       5.8104E-02
 ======================================================================
 ITERATION STEP   4
 

 SCF control                  : diis
 Damping factor/level shift   : 0.000/0.000
 DIIS [start/end/frequency]   :   2 / 50 /  1

 Constructing Fock-matrix...
 
 First step of Coulomb + first step of exchange...
 Exchange contribution is evaluated for MOs 1 to 188.
   1% done.
  12% done.
  23% done.
  34% done.
  45% done.
  56% done.
  67% done.
  78% done.
  89% done.
 100% done.
 
 Fitting and assembly step of exchange...
 
 Second step of Coulomb...
   1% done.
  12% done.
  23% done.
  34% done.
  45% done.
  56% done.
  67% done.
  78% done.
  89% done.
 100% done.
 
 Gradient norm:      2.0712E-02
 DIIS is running in this iteration step.
 RMS of [F,P]:                                         0.00009128909129
 RMS of difference density:                            0.00017796027594
 Gap [au]:  0.28866971
 ALPHA OCC: 188
 BETA  OCC: 188
 
 ***HARTREE-FOCK ENERGY IN STEP   4 IS      -2151.4899445988758089 [AU]
 
 Step comparison  Energy Drift [au]  DIIS error drift  Gradient drift
        3            7.8616E-02         2.6879E-04       4.6825E-02
 ======================================================================
 ITERATION STEP   5
 

 SCF control                  : diis
 Damping factor/level shift   : 0.000/0.000
 DIIS [start/end/frequency]   :   2 / 50 /  1

 Constructing Fock-matrix...
 
 First step of Coulomb + first step of exchange...
 Exchange contribution is evaluated for MOs 1 to 188.
   1% done.
  12% done.
  23% done.
  34% done.
  45% done.
  56% done.
  67% done.
  78% done.
  89% done.
 100% done.
 
 Fitting and assembly step of exchange...
 
 Second step of Coulomb...
   1% done.
  12% done.
  23% done.
  34% done.
  45% done.
  56% done.
  67% done.
  78% done.
  89% done.
 100% done.
 
 Gradient norm:      1.4319E-02
 DIIS is running in this iteration step.
 RMS of [F,P]:                                         0.00004230250701
 RMS of difference density:                            0.00007215918620
 Gap [au]:  0.29498899
 ALPHA OCC: 188
 BETA  OCC: 188
 
 ***HARTREE-FOCK ENERGY IN STEP   5 IS      -2151.4959656203536724 [AU]
 
 Step comparison  Energy Drift [au]  DIIS error drift  Gradient drift
        4            6.0210E-03         4.8987E-05       6.3932E-03
 ======================================================================
 ITERATION STEP   6
 

 SCF control                  : diis
 Damping factor/level shift   : 0.000/0.000
 DIIS [start/end/frequency]   :   2 / 50 /  1

 Constructing Fock-matrix...
 
 First step of Coulomb + first step of exchange...
 Exchange contribution is evaluated for MOs 1 to 188.
   1% done.
  12% done.
  23% done.
  34% done.
  45% done.
  56% done.
  67% done.
  78% done.
  89% done.
 100% done.
 
 Fitting and assembly step of exchange...
 
 Second step of Coulomb...
   1% done.
  12% done.
  23% done.
  34% done.
  45% done.
  56% done.
  67% done.
  78% done.
  89% done.
 100% done.
 
 Gradient norm:      3.0707E-03
 DIIS is running in this iteration step.
 RMS of [F,P]:                                         0.00001086205653
 RMS of difference density:                            0.00002404115104
 Gap [au]:  0.29375006
 ALPHA OCC: 188
 BETA  OCC: 188
 
 ***HARTREE-FOCK ENERGY IN STEP   6 IS      -2151.4973374436303857 [AU]
 
 Step comparison  Energy Drift [au]  DIIS error drift  Gradient drift
        5            1.3718E-03         3.1440E-05       1.1248E-02
 ======================================================================
 ITERATION STEP   7
 

 SCF control                  : diis
 Damping factor/level shift   : 0.000/0.000
 DIIS [start/end/frequency]   :   2 / 50 /  1

 Constructing Fock-matrix...
 
 First step of Coulomb + first step of exchange...
 Exchange contribution is evaluated for MOs 1 to 188.
   1% done.
  12% done.
  23% done.
  34% done.
  45% done.
  56% done.
  67% done.
  78% done.
  89% done.
 100% done.
 
 Fitting and assembly step of exchange...
 
 Second step of Coulomb...
   1% done.
  12% done.
  23% done.
  34% done.
  45% done.
  56% done.
  67% done.
  78% done.
  89% done.
 100% done.
 
 Gradient norm:      1.1753E-03
 DIIS is running in this iteration step.
 RMS of [F,P]:                                         0.00000361950026
 RMS of difference density:                            0.00000866573558
 Gap [au]:  0.29435774
 ALPHA OCC: 188
 BETA  OCC: 188
 
 ***HARTREE-FOCK ENERGY IN STEP   7 IS      -2151.4974339678883553 [AU]
 
 Step comparison  Energy Drift [au]  DIIS error drift  Gradient drift
        6            9.6524E-05         7.2426E-06       1.8954E-03
 ======================================================================
 ITERATION STEP   8
 

 SCF control                  : diis
 Damping factor/level shift   : 0.000/0.000
 DIIS [start/end/frequency]   :   2 / 50 /  1

 Constructing Fock-matrix...
 
 First step of Coulomb + first step of exchange...
 Exchange contribution is evaluated for MOs 1 to 188.
   1% done.
  12% done.
  23% done.
  34% done.
  45% done.
  56% done.
  67% done.
  78% done.
  89% done.
 100% done.
 
 Fitting and assembly step of exchange...
 
 Second step of Coulomb...
   1% done.
  12% done.
  23% done.
  34% done.
  45% done.
  56% done.
  67% done.
  78% done.
  89% done.
 100% done.
 
 Gradient norm:      7.6686E-04
 DIIS is running in this iteration step.
 RMS of [F,P]:                                         0.00000130525087
 RMS of difference density:                            0.00000341596104
 Gap [au]:  0.29419364
 ALPHA OCC: 188
 BETA  OCC: 188
 
 ***HARTREE-FOCK ENERGY IN STEP   8 IS      -2151.4974475793842430 [AU]
 
 Step comparison  Energy Drift [au]  DIIS error drift  Gradient drift
        7            1.3611E-05         2.3142E-06       4.0841E-04
 ======================================================================
 ITERATION STEP   9
 

 SCF control                  : diis
 Damping factor/level shift   : 0.000/0.000
 DIIS [start/end/frequency]   :   2 / 50 /  1

 Constructing Fock-matrix...
 
 First step of Coulomb + first step of exchange...
 Exchange contribution is evaluated for MOs 1 to 188.
   1% done.
  12% done.
  23% done.
  34% done.
  45% done.
  56% done.
  67% done.
  78% done.
  89% done.
 100% done.
 
 Fitting and assembly step of exchange...
 
 Second step of Coulomb...
   1% done.
  12% done.
  23% done.
  34% done.
  45% done.
  56% done.
  67% done.
  78% done.
  89% done.
 100% done.
 
 Gradient norm:      3.1613E-04
 DIIS is running in this iteration step.
 RMS of [F,P]:                                         0.00000058621570
 RMS of difference density:                            0.00000160534588
 Gap [au]:  0.29427028
 ALPHA OCC: 188
 BETA  OCC: 188
 
 ***HARTREE-FOCK ENERGY IN STEP   9 IS      -2151.4974500654971052 [AU]
 
 Step comparison  Energy Drift [au]  DIIS error drift  Gradient drift
        8            2.4861E-06         7.1904E-07       4.5073E-04
 ======================================================================
 ITERATION STEP  10
 

 SCF control                  : diis
 Damping factor/level shift   : 0.000/0.000
 DIIS [start/end/frequency]   :   2 / 50 /  1

 Constructing Fock-matrix...
 
 First step of Coulomb + first step of exchange...
 Exchange contribution is evaluated for MOs 1 to 188.
   1% done.
  12% done.
  23% done.
  34% done.
  45% done.
  56% done.
  67% done.
  78% done.
  89% done.
 100% done.
 
 Fitting and assembly step of exchange...
 
 Second step of Coulomb...
   1% done.
  12% done.
  23% done.
  34% done.
  45% done.
  56% done.
  67% done.
  78% done.
  89% done.
 100% done.
 
 Gradient norm:      2.0319E-04
 DIIS is running in this iteration step.
 RMS of [F,P]:                                         0.00000023739238
 RMS of difference density:                            0.00000070157960
 Gap [au]:  0.29428529
 ALPHA OCC: 188
 BETA  OCC: 188
 
 ***HARTREE-FOCK ENERGY IN STEP  10 IS      -2151.4974507288734458 [AU]
 
 Step comparison  Energy Drift [au]  DIIS error drift  Gradient drift
        9            6.6338E-07         3.4882E-07       1.1294E-04
 ======================================================================
 ITERATION STEP  11
 

 SCF control                  : diis
 Damping factor/level shift   : 0.000/0.000
 DIIS [start/end/frequency]   :   2 / 50 /  1

 Constructing Fock-matrix...
 
 First step of Coulomb + first step of exchange...
 Exchange contribution is evaluated for MOs 1 to 188.
   1% done.
  12% done.
  23% done.
  34% done.
  45% done.
  56% done.
  67% done.
  78% done.
  89% done.
 100% done.
 
 Fitting and assembly step of exchange...
 
 Second step of Coulomb...
   1% done.
  12% done.
  23% done.
  34% done.
  45% done.
  56% done.
  67% done.
  78% done.
  89% done.
 100% done.
 
 Gradient norm:      8.4653E-05
 DIIS is running in this iteration step.
 RMS of [F,P]:                                         0.00000011142076
 RMS of difference density:                            0.00000038551669
 Gap [au]:  0.29429138
 ALPHA OCC: 188
 BETA  OCC: 188
 
 ***HARTREE-FOCK ENERGY IN STEP  11 IS      -2151.4974508865252574 [AU]
 
 Step comparison  Energy Drift [au]  DIIS error drift  Gradient drift
       10            1.5765E-07         1.2597E-07       1.1853E-04
 ======================================================================
 ITERATION STEP  12
 

 SCF control                  : diis
 Damping factor/level shift   : 0.000/0.000
 DIIS [start/end/frequency]   :   2 / 50 /  1

 Constructing Fock-matrix...
 
 First step of Coulomb + first step of exchange...
 Exchange contribution is evaluated for MOs 1 to 188.
   1% done.
  12% done.
  23% done.
  34% done.
  45% done.
  56% done.
  67% done.
  78% done.
  89% done.
 100% done.
 
 Fitting and assembly step of exchange...
 
 Second step of Coulomb...
   1% done.
  12% done.
  23% done.
  34% done.
  45% done.
  56% done.
  67% done.
  78% done.
  89% done.
 100% done.
 
 Gradient norm:      3.8016E-05
 DIIS is running in this iteration step.
 RMS of [F,P]:                                         0.00000004644225
 RMS of difference density:                            0.00000014989192
 Gap [au]:  0.29428929
 ALPHA OCC: 188
 BETA  OCC: 188
 
 ***HARTREE-FOCK ENERGY IN STEP  12 IS      -2151.4974509269886767 [AU]
 
 Step comparison  Energy Drift [au]  DIIS error drift  Gradient drift
       11            4.0463E-08         6.4979E-08       4.6638E-05
 ======================================================================
 ITERATION STEP  13
 

 SCF control                  : diis
 Damping factor/level shift   : 0.000/0.000
 DIIS [start/end/frequency]   :   2 / 50 /  1

 Constructing Fock-matrix...
 
 First step of Coulomb + first step of exchange...
 Exchange contribution is evaluated for MOs 1 to 188.
   1% done.
  12% done.
  23% done.
  34% done.
  45% done.
  56% done.
  67% done.
  78% done.
  89% done.
 100% done.
 
 Fitting and assembly step of exchange...
 
 Second step of Coulomb...
   1% done.
  12% done.
  23% done.
  34% done.
  45% done.
  56% done.
  67% done.
  78% done.
  89% done.
 100% done.
 
 Gradient norm:      1.7335E-05
 DIIS is running in this iteration step.
 RMS of [F,P]:                                         0.00000002092725
 RMS of difference density:                            0.00000006535295
 Gap [au]:  0.29429192
 ALPHA OCC: 188
 BETA  OCC: 188
 
 ***HARTREE-FOCK ENERGY IN STEP  13 IS      -2151.4974509331314039 [AU]
 
 Step comparison  Energy Drift [au]  DIIS error drift  Gradient drift
       12            6.1427E-09         2.5515E-08       2.0681E-05
 ======================================================================
 
 SUCCESS...
 THE SCF ITERATION HAS CONVERGED!
 
                   A   
 FINAL ALPHA OCC: 188
 FINAL BETA  OCC: 188
 
 ***FINAL HARTREE-FOCK ENERGY:      -2151.4974509331314039 [AU]
 
 Orbital energies [au]:
      Irrep         Alpha          Beta
    1   A        -15.602464     -15.602464
    2   A        -15.602444     -15.602444
    3   A        -11.279460     -11.279460
    4   A        -11.279409     -11.279409
    5   A        -11.270912     -11.270912
    6   A        -11.270898     -11.270898
    7   A        -11.270868     -11.270868
    8   A        -11.270861     -11.270861
    9   A        -11.244936     -11.244936
   10   A        -11.244796     -11.244796
   11   A        -11.243920     -11.243920
   12   A        -11.243898     -11.243898
   13   A        -11.243882     -11.243882
   14   A        -11.243859     -11.243859
   15   A        -11.243689     -11.243689
   16   A        -11.243550     -11.243550
   17   A        -11.239827     -11.239827
   18   A        -11.239739     -11.239739
   19   A        -11.239674     -11.239674
   20   A        -11.239573     -11.239573
   21   A        -11.231675     -11.231675
   22   A        -11.231666     -11.231666
   23   A        -11.231655     -11.231655
   24   A        -11.231647     -11.231647
   25   A        -11.229668     -11.229668
   26   A        -11.229665     -11.229665
   27   A        -11.229650     -11.229650
   28   A        -11.229633     -11.229633
   29   A        -11.227367     -11.227367
   30   A        -11.227349     -11.227349
   31   A        -11.227110     -11.227110
   32   A        -11.227099     -11.227099
   33   A        -11.227082     -11.227082
   34   A        -11.227062     -11.227062
   35   A        -11.226429     -11.226429
   36   A        -11.226411     -11.226411
   37   A        -11.226058     -11.226058
   38   A        -11.226054     -11.226054
   39   A        -11.226050     -11.226050
   40   A        -11.226026     -11.226026
   41   A        -11.223971     -11.223971
   42   A        -11.223899     -11.223899
   43   A        -11.223823     -11.223823
   44   A        -11.223712     -11.223712
   45   A        -11.219620     -11.219620
   46   A        -11.219605     -11.219605
   47   A        -11.219239     -11.219239
   48   A        -11.219228     -11.219228
   49   A        -11.219223     -11.219223
   50   A        -11.219215     -11.219215
   51   A        -11.218500     -11.218500
   52   A        -11.218497     -11.218497
   53   A        -11.206315     -11.206315
   54   A        -11.206214     -11.206214
   55   A         -7.593124      -7.593124
   56   A         -7.593080      -7.593080
   57   A         -1.321514      -1.321514
   58   A         -1.321482      -1.321482
   59   A         -1.175324      -1.175324
   60   A         -1.174489      -1.174489
   61   A         -1.161565      -1.161565
   62   A         -1.155410      -1.155410
   63   A         -1.143469      -1.143469
   64   A         -1.143452      -1.143452
   65   A         -1.140726      -1.140726
   66   A         -1.140018      -1.140018
   67   A         -1.069626      -1.069626
   68   A         -1.069402      -1.069402
   69   A         -1.067449      -1.067449
   70   A         -1.067402      -1.067402
   71   A         -1.041293      -1.041293
   72   A         -1.037394      -1.037394
   73   A         -1.029260      -1.029260
   74   A         -1.022132      -1.022132
   75   A         -1.022118      -1.022118
   76   A         -1.021653      -1.021653
   77   A         -1.021489      -1.021489
   78   A         -1.009087      -1.009087
   79   A         -0.981191      -0.981191
   80   A         -0.981072      -0.981072
   81   A         -0.978668      -0.978668
   82   A         -0.978647      -0.978647
   83   A         -0.943193      -0.943193
   84   A         -0.942471      -0.942471
   85   A         -0.938745      -0.938745
   86   A         -0.938701      -0.938701
   87   A         -0.882078      -0.882078
   88   A         -0.879040      -0.879040
   89   A         -0.853672      -0.853672
   90   A         -0.847724      -0.847724
   91   A         -0.841737      -0.841737
   92   A         -0.829668      -0.829668
   93   A         -0.826595      -0.826595
   94   A         -0.826586      -0.826586
   95   A         -0.825043      -0.825043
   96   A         -0.815741      -0.815741
   97   A         -0.794411      -0.794411
   98   A         -0.794391      -0.794391
   99   A         -0.782602      -0.782602
  100   A         -0.782536      -0.782536
  101   A         -0.781960      -0.781960
  102   A         -0.777454      -0.777454
  103   A         -0.737699      -0.737699
  104   A         -0.710781      -0.710781
  105   A         -0.710521      -0.710521
  106   A         -0.705516      -0.705516
  107   A         -0.705427      -0.705427
  108   A         -0.702786      -0.702786
  109   A         -0.699178      -0.699178
  110   A         -0.692991      -0.692991
  111   A         -0.685171      -0.685171
  112   A         -0.670160      -0.670160
  113   A         -0.669967      -0.669967
  114   A         -0.669486      -0.669486
  115   A         -0.644328      -0.644328
  116   A         -0.639026      -0.639026
  117   A         -0.634683      -0.634683
  118   A         -0.631082      -0.631082
  119   A         -0.627348      -0.627348
  120   A         -0.627327      -0.627327
  121   A         -0.625836      -0.625836
  122   A         -0.625216      -0.625216
  123   A         -0.609977      -0.609977
  124   A         -0.608624      -0.608624
  125   A         -0.608138      -0.608138
  126   A         -0.607964      -0.607964
  127   A         -0.601154      -0.601154
  128   A         -0.599260      -0.599260
  129   A         -0.594292      -0.594292
  130   A         -0.592238      -0.592238
  131   A         -0.591891      -0.591891
  132   A         -0.591342      -0.591342
  133   A         -0.591210      -0.591210
  134   A         -0.587071      -0.587071
  135   A         -0.582163      -0.582163
  136   A         -0.582117      -0.582117
  137   A         -0.577703      -0.577703
  138   A         -0.576698      -0.576698
  139   A         -0.573726      -0.573726
  140   A         -0.573437      -0.573437
  141   A         -0.572980      -0.572980
  142   A         -0.567805      -0.567805
  143   A         -0.567758      -0.567758
  144   A         -0.551401      -0.551401
  145   A         -0.550889      -0.550889
  146   A         -0.541142      -0.541142
  147   A         -0.538219      -0.538219
  148   A         -0.534574      -0.534574
  149   A         -0.525933      -0.525933
  150   A         -0.521684      -0.521684
  151   A         -0.520512      -0.520512
  152   A         -0.520409      -0.520409
  153   A         -0.515865      -0.515865
  154   A         -0.515793      -0.515793
  155   A         -0.509679      -0.509679
  156   A         -0.503728      -0.503728
  157   A         -0.495555      -0.495555
  158   A         -0.494956      -0.494956
  159   A         -0.490674      -0.490674
  160   A         -0.490474      -0.490474
  161   A         -0.489388      -0.489388
  162   A         -0.489179      -0.489179
  163   A         -0.482399      -0.482399
  164   A         -0.482317      -0.482317
  165   A         -0.482192      -0.482192
  166   A         -0.480800      -0.480800
  167   A         -0.480757      -0.480757
  168   A         -0.458807      -0.458807
  169   A         -0.456354      -0.456354
  170   A         -0.453121      -0.453121
  171   A         -0.437816      -0.437816
  172   A         -0.436874      -0.436874
  173   A         -0.381790      -0.381790
  174   A         -0.381720      -0.381720
  175   A         -0.372206      -0.372206
  176   A         -0.351781      -0.351781
  177   A         -0.342813      -0.342813
  178   A         -0.342791      -0.342791
  179   A         -0.339794      -0.339794
  180   A         -0.332984      -0.332984
  181   A         -0.331442      -0.331442
  182   A         -0.330435      -0.330435
  183   A         -0.330329      -0.330329
  184   A         -0.328833      -0.328833
  185   A         -0.281577      -0.281577
  186   A         -0.281556      -0.281556
  187   A         -0.273040      -0.273040
  188   A         -0.272711      -0.272711
 
  189   A          0.021581       0.021581
  190   A          0.074725       0.074725
  191   A          0.092542       0.092542
  192   A          0.092565       0.092565
  193   A          0.112596       0.112596
  194   A          0.112828       0.112828
  195   A          0.117519       0.117519
  196   A          0.119042       0.119042
  197   A          0.124784       0.124784
  198   A          0.127388       0.127388
  199   A          0.131928       0.131928
  200   A          0.137591       0.137591
  201   A          0.139849       0.139849
  202   A          0.139991       0.139991
  203   A          0.140991       0.140991
  204   A          0.148176       0.148176
  205   A          0.148581       0.148581
  206   A          0.149517       0.149517
  207   A          0.151140       0.151140
  208   A          0.151911       0.151911
  209   A          0.158358       0.158358
  210   A          0.158971       0.158971
  211   A          0.164315       0.164315
  212   A          0.166364       0.166364
  213   A          0.166965       0.166965
  214   A          0.168734       0.168734
  215   A          0.171754       0.171754
  216   A          0.172355       0.172355
  217   A          0.173232       0.173232
  218   A          0.177558       0.177558
  219   A          0.179906       0.179906
  220   A          0.184561       0.184561
  221   A          0.189815       0.189815
  222   A          0.190349       0.190349
  223   A          0.191866       0.191866
  224   A          0.194070       0.194070
  225   A          0.196990       0.196990
  226   A          0.199338       0.199338
  227   A          0.202373       0.202373
  228   A          0.204840       0.204840
  229   A          0.205882       0.205882
  230   A          0.206656       0.206656
  231   A          0.208838       0.208838
  232   A          0.210895       0.210895
  233   A          0.225756       0.225756
  234   A          0.228059       0.228059
  235   A          0.233755       0.233755
  236   A          0.240972       0.240972
  237   A          0.243855       0.243855
  238   A          0.244831       0.244831
  239   A          0.247920       0.247920
  240   A          0.249257       0.249257
  241   A          0.252474       0.252474
  242   A          0.256602       0.256602
  243   A          0.257310       0.257310
  244   A          0.258364       0.258364
  245   A          0.262938       0.262938
  246   A          0.264891       0.264891
  247   A          0.266674       0.266674
  248   A          0.280280       0.280280
  249   A          0.287349       0.287349
  250   A          0.306714       0.306714
  251   A          0.308022       0.308022
  252   A          0.310133       0.310133
  253   A          0.311375       0.311375
  254   A          0.315919       0.315919
  255   A          0.321106       0.321106
  256   A          0.331977       0.331977
  257   A          0.333392       0.333392
  258   A          0.334346       0.334346
  259   A          0.335969       0.335969
  260   A          0.336795       0.336795
  261   A          0.341715       0.341715
  262   A          0.346611       0.346611
  263   A          0.349425       0.349425
  264   A          0.351187       0.351187
  265   A          0.355195       0.355195
  266   A          0.357186       0.357186
  267   A          0.357867       0.357867
  268   A          0.359499       0.359499
  269   A          0.361120       0.361120
  270   A          0.363748       0.363748
  271   A          0.366585       0.366585
  272   A          0.368192       0.368192
  273   A          0.370811       0.370811
  274   A          0.376884       0.376884
  275   A          0.378458       0.378458
  276   A          0.379777       0.379777
  277   A          0.380624       0.380624
  278   A          0.382303       0.382303
  279   A          0.382823       0.382823
  280   A          0.384238       0.384238
  281   A          0.387181       0.387181
  282   A          0.389173       0.389173
  283   A          0.390528       0.390528
  284   A          0.392835       0.392835
  285   A          0.394084       0.394084
  286   A          0.396364       0.396364
  287   A          0.397319       0.397319
  288   A          0.398873       0.398873
  289   A          0.402357       0.402357
  290   A          0.403878       0.403878
  291   A          0.415397       0.415397
  292   A          0.416578       0.416578
  293   A          0.422261       0.422261
  294   A          0.423349       0.423349
  295   A          0.426113       0.426113
  296   A          0.426685       0.426685
  297   A          0.430517       0.430517
  298   A          0.433146       0.433146
  299   A          0.435324       0.435324
  300   A          0.438519       0.438519
  301   A          0.439113       0.439113
  302   A          0.440398       0.440398
  303   A          0.441151       0.441151
  304   A          0.442503       0.442503
  305   A          0.445841       0.445841
  306   A          0.447496       0.447496
  307   A          0.448608       0.448608
  308   A          0.450823       0.450823
  309   A          0.454131       0.454131
  310   A          0.456749       0.456749
  311   A          0.457319       0.457319
  312   A          0.461607       0.461607
  313   A          0.464170       0.464170
  314   A          0.464507       0.464507
  315   A          0.469160       0.469160
  316   A          0.469599       0.469599
  317   A          0.475403       0.475403
  318   A          0.478285       0.478285
  319   A          0.479710       0.479710
  320   A          0.483966       0.483966
  321   A          0.485789       0.485789
  322   A          0.487028       0.487028
  323   A          0.488268       0.488268
  324   A          0.491772       0.491772
  325   A          0.492935       0.492935
  326   A          0.493584       0.493584
  327   A          0.495062       0.495062
  328   A          0.495884       0.495884
  329   A          0.499686       0.499686
  330   A          0.501010       0.501010
  331   A          0.501561       0.501561
  332   A          0.510596       0.510596
  333   A          0.511300       0.511300
  334   A          0.512789       0.512789
  335   A          0.513350       0.513350
  336   A          0.517533       0.517533
  337   A          0.519781       0.519781
  338   A          0.520110       0.520110
  339   A          0.524883       0.524883
  340   A          0.525801       0.525801
  341   A          0.527268       0.527268
  342   A          0.529878       0.529878
  343   A          0.529973       0.529973
  344   A          0.532278       0.532278
  345   A          0.533961       0.533961
  346   A          0.535963       0.535963
  347   A          0.537231       0.537231
  348   A          0.538539       0.538539
  349   A          0.539987       0.539987
  350   A          0.542444       0.542444
  351   A          0.543606       0.543606
  352   A          0.544162       0.544162
  353   A          0.545612       0.545612
  354   A          0.547363       0.547363
  355   A          0.548966       0.548966
  356   A          0.552591       0.552591
  357   A          0.554198       0.554198
  358   A          0.556085       0.556085
  359   A          0.557354       0.557354
  360   A          0.557851       0.557851
  361   A          0.559161       0.559161
  362   A          0.561680       0.561680
  363   A          0.562499       0.562499
  364   A          0.565901       0.565901
  365   A          0.566740       0.566740
  366   A          0.571157       0.571157
  367   A          0.573793       0.573793
  368   A          0.574871       0.574871
  369   A          0.576206       0.576206
  370   A          0.577956       0.577956
  371   A          0.579966       0.579966
  372   A          0.581841       0.581841
  373   A          0.585504       0.585504
  374   A          0.588169       0.588169
  375   A          0.589155       0.589155
  376   A          0.592972       0.592972
  377   A          0.594552       0.594552
  378   A          0.595375       0.595375
  379   A          0.596607       0.596607
  380   A          0.599070       0.599070
  381   A          0.601497       0.601497
  382   A          0.601898       0.601898
  383   A          0.605353       0.605353
  384   A          0.606385       0.606385
  385   A          0.606564       0.606564
  386   A          0.607451       0.607451
  387   A          0.609534       0.609534
  388   A          0.609951       0.609951
  389   A          0.612287       0.612287
  390   A          0.613392       0.613392
  391   A          0.613709       0.613709
  392   A          0.614936       0.614936
  393   A          0.615129       0.615129
  394   A          0.616321       0.616321
  395   A          0.616709       0.616709
  396   A          0.619349       0.619349
  397   A          0.621514       0.621514
  398   A          0.625479       0.625479
  399   A          0.625756       0.625756
  400   A          0.627489       0.627489
  401   A          0.629280       0.629280
  402   A          0.629563       0.629563
  403   A          0.630945       0.630945
  404   A          0.633079       0.633079
  405   A          0.634490       0.634490
  406   A          0.636365       0.636365
  407   A          0.637385       0.637385
  408   A          0.638449       0.638449
  409   A          0.640668       0.640668
  410   A          0.643537       0.643537
  411   A          0.645757       0.645757
  412   A          0.648469       0.648469
  413   A          0.649475       0.649475
  414   A          0.651168       0.651168
  415   A          0.654805       0.654805
  416   A          0.655286       0.655286
  417   A          0.656692       0.656692
  418   A          0.662887       0.662887
  419   A          0.666923       0.666923
  420   A          0.667515       0.667515
  421   A          0.668459       0.668459
  422   A          0.670287       0.670287
  423   A          0.672280       0.672280
  424   A          0.673488       0.673488
  425   A          0.674758       0.674758
  426   A          0.677392       0.677392
  427   A          0.678203       0.678203
  428   A          0.679453       0.679453
  429   A          0.680290       0.680290
  430   A          0.681218       0.681218
  431   A          0.685140       0.685140
  432   A          0.685699       0.685699
  433   A          0.686329       0.686329
  434   A          0.686921       0.686921
  435   A          0.692023       0.692023
  436   A          0.694072       0.694072
  437   A          0.694908       0.694908
  438   A          0.695205       0.695205
  439   A          0.697263       0.697263
  440   A          0.699117       0.699117
  441   A          0.700580       0.700580
  442   A          0.701087       0.701087
  443   A          0.708124       0.708124
  444   A          0.709196       0.709196
  445   A          0.711855       0.711855
  446   A          0.716657       0.716657
  447   A          0.718308       0.718308
  448   A          0.719712       0.719712
  449   A          0.721026       0.721026
  450   A          0.723313       0.723313
  451   A          0.723976       0.723976
  452   A          0.726684       0.726684
  453   A          0.728707       0.728707
  454   A          0.732174       0.732174
  455   A          0.738059       0.738059
  456   A          0.741429       0.741429
  457   A          0.743509       0.743509
  458   A          0.744585       0.744585
  459   A          0.745685       0.745685
  460   A          0.748006       0.748006
  461   A          0.749703       0.749703
  462   A          0.752247       0.752247
  463   A          0.754318       0.754318
  464   A          0.755823       0.755823
  465   A          0.763821       0.763821
  466   A          0.766281       0.766281
  467   A          0.772719       0.772719
  468   A          0.773132       0.773132
  469   A          0.775032       0.775032
  470   A          0.775569       0.775569
  471   A          0.777336       0.777336
  472   A          0.781802       0.781802
  473   A          0.784058       0.784058
  474   A          0.786937       0.786937
  475   A          0.787560       0.787560
  476   A          0.791859       0.791859
  477   A          0.798771       0.798771
  478   A          0.799070       0.799070
  479   A          0.800316       0.800316
  480   A          0.806236       0.806236
  481   A          0.811308       0.811308
  482   A          0.815981       0.815981
  483   A          0.818749       0.818749
  484   A          0.821365       0.821365
  485   A          0.822086       0.822086
  486   A          0.823378       0.823378
  487   A          0.829403       0.829403
  488   A          0.830548       0.830548
  489   A          0.831599       0.831599
  490   A          0.836192       0.836192
  491   A          0.837080       0.837080
  492   A          0.838459       0.838459
  493   A          0.845188       0.845188
  494   A          0.846441       0.846441
  495   A          0.850711       0.850711
  496   A          0.853403       0.853403
  497   A          0.855708       0.855708
  498   A          0.859281       0.859281
  499   A          0.859485       0.859485
  500   A          0.861723       0.861723
  501   A          0.863840       0.863840
  502   A          0.866028       0.866028
  503   A          0.868103       0.868103
  504   A          0.868550       0.868550
  505   A          0.874243       0.874243
  506   A          0.875968       0.875968
  507   A          0.879408       0.879408
  508   A          0.884284       0.884284
  509   A          0.886216       0.886216
  510   A          0.889490       0.889490
  511   A          0.892131       0.892131
  512   A          0.895478       0.895478
  513   A          0.899049       0.899049
  514   A          0.901411       0.901411
  515   A          0.902835       0.902835
  516   A          0.903242       0.903242
  517   A          0.904269       0.904269
  518   A          0.905410       0.905410
  519   A          0.906111       0.906111
  520   A          0.908653       0.908653
  521   A          0.909144       0.909144
  522   A          0.915254       0.915254
  523   A          0.916321       0.916321
  524   A          0.916510       0.916510
  525   A          0.922802       0.922802
  526   A          0.923790       0.923790
  527   A          0.924140       0.924140
  528   A          0.925312       0.925312
  529   A          0.929288       0.929288
  530   A          0.930115       0.930115
  531   A          0.932978       0.932978
  532   A          0.935016       0.935016
  533   A          0.935393       0.935393
  534   A          0.939074       0.939074
  535   A          0.945683       0.945683
  536   A          0.948403       0.948403
  537   A          0.953034       0.953034
  538   A          0.954952       0.954952
  539   A          0.959510       0.959510
  540   A          0.962481       0.962481
  541   A          0.963739       0.963739
  542   A          0.965350       0.965350
  543   A          0.965881       0.965881
  544   A          0.967579       0.967579
  545   A          0.972759       0.972759
  546   A          0.975201       0.975201
  547   A          0.976533       0.976533
  548   A          0.979219       0.979219
  549   A          0.979865       0.979865
  550   A          0.982998       0.982998
  551   A          0.987642       0.987642
  552   A          0.989082       0.989082
  553   A          0.992615       0.992615
  554   A          0.994492       0.994492
  555   A          0.995091       0.995091
  556   A          0.997777       0.997777
  557   A          0.999722       0.999722
  558   A          1.002190       1.002190
  559   A          1.003555       1.003555
  560   A          1.004737       1.004737
  561   A          1.007816       1.007816
  562   A          1.010849       1.010849
  563   A          1.014573       1.014573
  564   A          1.014985       1.014985
  565   A          1.016414       1.016414
  566   A          1.019221       1.019221
  567   A          1.022751       1.022751
  568   A          1.023815       1.023815
  569   A          1.024231       1.024231
  570   A          1.025261       1.025261
  571   A          1.025693       1.025693
  572   A          1.030443       1.030443
  573   A          1.033426       1.033426
  574   A          1.034188       1.034188
  575   A          1.036321       1.036321
  576   A          1.037728       1.037728
  577   A          1.040973       1.040973
  578   A          1.041213       1.041213
  579   A          1.042082       1.042082
  580   A          1.044730       1.044730
  581   A          1.049819       1.049819
  582   A          1.051713       1.051713
  583   A          1.051948       1.051948
  584   A          1.055119       1.055119
  585   A          1.060176       1.060176
  586   A          1.062588       1.062588
  587   A          1.063393       1.063393
  588   A          1.065838       1.065838
  589   A          1.067682       1.067682
  590   A          1.070098       1.070098
  591   A          1.071557       1.071557
  592   A          1.077037       1.077037
  593   A          1.078570       1.078570
  594   A          1.079646       1.079646
  595   A          1.080573       1.080573
  596   A          1.083467       1.083467
  597   A          1.084832       1.084832
  598   A          1.088218       1.088218
  599   A          1.090275       1.090275
  600   A          1.092273       1.092273
  601   A          1.094935       1.094935
  602   A          1.098346       1.098346
  603   A          1.102551       1.102551
  604   A          1.102952       1.102952
  605   A          1.105346       1.105346
  606   A          1.107669       1.107669
  607   A          1.111097       1.111097
  608   A          1.117406       1.117406
  609   A          1.118917       1.118917
  610   A          1.121690       1.121690
  611   A          1.126151       1.126151
  612   A          1.128473       1.128473
  613   A          1.130450       1.130450
  614   A          1.130663       1.130663
  615   A          1.132380       1.132380
  616   A          1.134829       1.134829
  617   A          1.136060       1.136060
  618   A          1.138764       1.138764
  619   A          1.141817       1.141817
  620   A          1.143416       1.143416
  621   A          1.144314       1.144314
  622   A          1.148589       1.148589
  623   A          1.150725       1.150725
  624   A          1.151955       1.151955
  625   A          1.153155       1.153155
  626   A          1.158115       1.158115
  627   A          1.161675       1.161675
  628   A          1.163180       1.163180
  629   A          1.167757       1.167757
  630   A          1.171523       1.171523
  631   A          1.173041       1.173041
  632   A          1.174115       1.174115
  633   A          1.177752       1.177752
  634   A          1.179340       1.179340
  635   A          1.179788       1.179788
  636   A          1.181333       1.181333
  637   A          1.183960       1.183960
  638   A          1.185980       1.185980
  639   A          1.186733       1.186733
  640   A          1.188543       1.188543
  641   A          1.189861       1.189861
  642   A          1.192967       1.192967
  643   A          1.193492       1.193492
  644   A          1.195402       1.195402
  645   A          1.197008       1.197008
  646   A          1.197261       1.197261
  647   A          1.202649       1.202649
  648   A          1.204990       1.204990
  649   A          1.205312       1.205312
  650   A          1.207726       1.207726
  651   A          1.215408       1.215408
  652   A          1.216280       1.216280
  653   A          1.217471       1.217471
  654   A          1.218941       1.218941
  655   A          1.220522       1.220522
  656   A          1.223286       1.223286
  657   A          1.224602       1.224602
  658   A          1.226955       1.226955
  659   A          1.227998       1.227998
  660   A          1.229722       1.229722
  661   A          1.235764       1.235764
  662   A          1.238953       1.238953
  663   A          1.242213       1.242213
  664   A          1.244510       1.244510
  665   A          1.251575       1.251575
  666   A          1.256042       1.256042
  667   A          1.259502       1.259502
  668   A          1.261378       1.261378
  669   A          1.264502       1.264502
  670   A          1.266862       1.266862
  671   A          1.267698       1.267698
  672   A          1.270598       1.270598
  673   A          1.272713       1.272713
  674   A          1.273889       1.273889
  675   A          1.278134       1.278134
  676   A          1.281201       1.281201
  677   A          1.285684       1.285684
  678   A          1.286648       1.286648
  679   A          1.287940       1.287940
  680   A          1.290375       1.290375
  681   A          1.294599       1.294599
  682   A          1.295418       1.295418
  683   A          1.296956       1.296956
  684   A          1.298278       1.298278
  685   A          1.300733       1.300733
  686   A          1.302870       1.302870
  687   A          1.304579       1.304579
  688   A          1.305880       1.305880
  689   A          1.307814       1.307814
  690   A          1.313244       1.313244
  691   A          1.313643       1.313643
  692   A          1.316187       1.316187
  693   A          1.317820       1.317820
  694   A          1.319494       1.319494
  695   A          1.321941       1.321941
  696   A          1.324647       1.324647
  697   A          1.328788       1.328788
  698   A          1.334361       1.334361
  699   A          1.342745       1.342745
  700   A          1.344822       1.344822
  701   A          1.346967       1.346967
  702   A          1.349658       1.349658
  703   A          1.350965       1.350965
  704   A          1.355619       1.355619
  705   A          1.356837       1.356837
  706   A          1.362518       1.362518
  707   A          1.365604       1.365604
  708   A          1.366314       1.366314
  709   A          1.367394       1.367394
  710   A          1.371996       1.371996
  711   A          1.373934       1.373934
  712   A          1.379070       1.379070
  713   A          1.381370       1.381370
  714   A          1.383202       1.383202
  715   A          1.386743       1.386743
  716   A          1.387619       1.387619
  717   A          1.390235       1.390235
  718   A          1.392814       1.392814
  719   A          1.397352       1.397352
  720   A          1.401271       1.401271
  721   A          1.404523       1.404523
  722   A          1.407466       1.407466
  723   A          1.412817       1.412817
  724   A          1.416239       1.416239
  725   A          1.420426       1.420426
  726   A          1.423994       1.423994
  727   A          1.424425       1.424425
  728   A          1.425917       1.425917
  729   A          1.429758       1.429758
  730   A          1.435467       1.435467
  731   A          1.438296       1.438296
  732   A          1.441167       1.441167
  733   A          1.442606       1.442606
  734   A          1.445768       1.445768
  735   A          1.447510       1.447510
  736   A          1.451707       1.451707
  737   A          1.453977       1.453977
  738   A          1.458516       1.458516
  739   A          1.460088       1.460088
  740   A          1.461649       1.461649
  741   A          1.462781       1.462781
  742   A          1.464896       1.464896
  743   A          1.466657       1.466657
  744   A          1.468033       1.468033
  745   A          1.469490       1.469490
  746   A          1.472925       1.472925
  747   A          1.473234       1.473234
  748   A          1.474195       1.474195
  749   A          1.477853       1.477853
  750   A          1.479239       1.479239
  751   A          1.483862       1.483862
  752   A          1.487061       1.487061
  753   A          1.490066       1.490066
  754   A          1.497591       1.497591
  755   A          1.499141       1.499141
  756   A          1.501999       1.501999
  757   A          1.503314       1.503314
  758   A          1.507789       1.507789
  759   A          1.509856       1.509856
  760   A          1.510187       1.510187
  761   A          1.517877       1.517877
  762   A          1.518870       1.518870
  763   A          1.521953       1.521953
  764   A          1.523137       1.523137
  765   A          1.524757       1.524757
  766   A          1.525232       1.525232
  767   A          1.528167       1.528167
  768   A          1.530414       1.530414
  769   A          1.531270       1.531270
  770   A          1.533702       1.533702
  771   A          1.535117       1.535117
  772   A          1.536640       1.536640
  773   A          1.539997       1.539997
  774   A          1.541937       1.541937
  775   A          1.544277       1.544277
  776   A          1.544621       1.544621
  777   A          1.546231       1.546231
  778   A          1.549148       1.549148
  779   A          1.550835       1.550835
  780   A          1.552417       1.552417
  781   A          1.554537       1.554537
  782   A          1.555491       1.555491
  783   A          1.558177       1.558177
  784   A          1.562722       1.562722
  785   A          1.563636       1.563636
  786   A          1.566116       1.566116
  787   A          1.568710       1.568710
  788   A          1.571471       1.571471
  789   A          1.574874       1.574874
  790   A          1.576248       1.576248
  791   A          1.579300       1.579300
  792   A          1.581171       1.581171
  793   A          1.581946       1.581946
  794   A          1.587605       1.587605
  795   A          1.589383       1.589383
  796   A          1.590449       1.590449
  797   A          1.591069       1.591069
  798   A          1.593439       1.593439
  799   A          1.596065       1.596065
  800   A          1.599752       1.599752
  801   A          1.600801       1.600801
  802   A          1.602082       1.602082
  803   A          1.604590       1.604590
  804   A          1.606651       1.606651
  805   A          1.612254       1.612254
  806   A          1.617676       1.617676
  807   A          1.621559       1.621559
  808   A          1.622805       1.622805
  809   A          1.627104       1.627104
  810   A          1.629121       1.629121
  811   A          1.632202       1.632202
  812   A          1.633221       1.633221
  813   A          1.635413       1.635413
  814   A          1.636586       1.636586
  815   A          1.637290       1.637290
  816   A          1.639909       1.639909
  817   A          1.641545       1.641545
  818   A          1.645250       1.645250
  819   A          1.647054       1.647054
  820   A          1.648331       1.648331
  821   A          1.650990       1.650990
  822   A          1.652242       1.652242
  823   A          1.653912       1.653912
  824   A          1.657860       1.657860
  825   A          1.659219       1.659219
  826   A          1.660674       1.660674
  827   A          1.663602       1.663602
  828   A          1.667060       1.667060
  829   A          1.670164       1.670164
  830   A          1.671047       1.671047
  831   A          1.672873       1.672873
  832   A          1.674662       1.674662
  833   A          1.676672       1.676672
  834   A          1.677695       1.677695
  835   A          1.680453       1.680453
  836   A          1.681797       1.681797
  837   A          1.684531       1.684531
  838   A          1.687271       1.687271
  839   A          1.692621       1.692621
  840   A          1.708395       1.708395
  841   A          1.708750       1.708750
  842   A          1.713097       1.713097
  843   A          1.715248       1.715248
  844   A          1.719218       1.719218
  845   A          1.720731       1.720731
  846   A          1.725761       1.725761
  847   A          1.728763       1.728763
  848   A          1.730896       1.730896
  849   A          1.731298       1.731298
  850   A          1.737634       1.737634
  851   A          1.738722       1.738722
  852   A          1.743210       1.743210
  853   A          1.743883       1.743883
  854   A          1.747703       1.747703
  855   A          1.751731       1.751731
  856   A          1.752725       1.752725
  857   A          1.753226       1.753226
  858   A          1.755142       1.755142
  859   A          1.755692       1.755692
  860   A          1.756154       1.756154
  861   A          1.762613       1.762613
  862   A          1.764448       1.764448
  863   A          1.768185       1.768185
  864   A          1.768523       1.768523
  865   A          1.771479       1.771479
  866   A          1.779306       1.779306
  867   A          1.781254       1.781254
  868   A          1.784290       1.784290
  869   A          1.784539       1.784539
  870   A          1.786398       1.786398
  871   A          1.791967       1.791967
  872   A          1.793747       1.793747
  873   A          1.797063       1.797063
  874   A          1.798755       1.798755
  875   A          1.800555       1.800555
  876   A          1.805551       1.805551
  877   A          1.808402       1.808402
  878   A          1.812467       1.812467
  879   A          1.814462       1.814462
  880   A          1.831005       1.831005
  881   A          1.841606       1.841606
  882   A          1.842088       1.842088
  883   A          1.844244       1.844244
  884   A          1.849243       1.849243
  885   A          1.851201       1.851201
  886   A          1.856825       1.856825
  887   A          1.860459       1.860459
  888   A          1.863857       1.863857
  889   A          1.870338       1.870338
  890   A          1.876843       1.876843
  891   A          1.882695       1.882695
  892   A          1.890863       1.890863
  893   A          1.892247       1.892247
  894   A          1.893671       1.893671
  895   A          1.898521       1.898521
  896   A          1.901874       1.901874
  897   A          1.908774       1.908774
  898   A          1.915516       1.915516
  899   A          1.925308       1.925308
  900   A          1.930221       1.930221
  901   A          1.935123       1.935123
  902   A          1.941967       1.941967
  903   A          1.943955       1.943955
  904   A          1.951348       1.951348
  905   A          1.952253       1.952253
  906   A          1.955944       1.955944
  907   A          1.964137       1.964137
  908   A          1.987185       1.987185
  909   A          1.997201       1.997201
  910   A          1.999230       1.999230
  911   A          2.006471       2.006471
  912   A          2.010174       2.010174
  913   A          2.026294       2.026294
  914   A          2.030390       2.030390
  915   A          2.032987       2.032987
  916   A          2.038892       2.038892
  917   A          2.044864       2.044864
  918   A          2.045909       2.045909
  919   A          2.048256       2.048256
  920   A          2.053018       2.053018
  921   A          2.054908       2.054908
  922   A          2.063984       2.063984
  923   A          2.067625       2.067625
  924   A          2.075253       2.075253
  925   A          2.078627       2.078627
  926   A          2.080860       2.080860
  927   A          2.091610       2.091610
  928   A          2.098224       2.098224
  929   A          2.103585       2.103585
  930   A          2.104614       2.104614
  931   A          2.106796       2.106796
  932   A          2.109771       2.109771
  933   A          2.112724       2.112724
  934   A          2.123008       2.123008
  935   A          2.123747       2.123747
  936   A          2.151333       2.151333
  937   A          2.151435       2.151435
  938   A          2.152498       2.152498
  939   A          2.163544       2.163544
  940   A          2.173259       2.173259
  941   A          2.185241       2.185241
  942   A          2.188924       2.188924
  943   A          2.190256       2.190256
  944   A          2.196607       2.196607
  945   A          2.197385       2.197385
  946   A          2.200248       2.200248
  947   A          2.203778       2.203778
  948   A          2.206270       2.206270
  949   A          2.212610       2.212610
  950   A          2.221212       2.221212
  951   A          2.222434       2.222434
  952   A          2.225604       2.225604
  953   A          2.234653       2.234653
  954   A          2.240129       2.240129
  955   A          2.240293       2.240293
  956   A          2.250620       2.250620
  957   A          2.270030       2.270030
  958   A          2.271256       2.271256
  959   A          2.272806       2.272806
  960   A          2.274062       2.274062
  961   A          2.283378       2.283378
  962   A          2.292963       2.292963
  963   A          2.295506       2.295506
  964   A          2.306513       2.306513
  965   A          2.314210       2.314210
  966   A          2.315678       2.315678
  967   A          2.319760       2.319760
  968   A          2.334917       2.334917
  969   A          2.341566       2.341566
  970   A          2.345370       2.345370
  971   A          2.349087       2.349087
  972   A          2.349272       2.349272
  973   A          2.351692       2.351692
  974   A          2.362165       2.362165
  975   A          2.366666       2.366666
  976   A          2.369629       2.369629
  977   A          2.370042       2.370042
  978   A          2.372881       2.372881
  979   A          2.379987       2.379987
  980   A          2.403929       2.403929
  981   A          2.405693       2.405693
  982   A          2.408549       2.408549
  983   A          2.410474       2.410474
  984   A          2.412661       2.412661
  985   A          2.415678       2.415678
  986   A          2.423934       2.423934
  987   A          2.426774       2.426774
  988   A          2.431189       2.431189
  989   A          2.431918       2.431918
  990   A          2.435029       2.435029
  991   A          2.436714       2.436714
  992   A          2.445211       2.445211
  993   A          2.445631       2.445631
  994   A          2.450625       2.450625
  995   A          2.455138       2.455138
  996   A          2.460262       2.460262
  997   A          2.460826       2.460826
  998   A          2.468149       2.468149
  999   A          2.481004       2.481004
 1000   A          2.483310       2.483310
 1001   A          2.484904       2.484904
 1002   A          2.493938       2.493938
 1003   A          2.496468       2.496468
 1004   A          2.498365       2.498365
 1005   A          2.499363       2.499363
 1006   A          2.502015       2.502015
 1007   A          2.506766       2.506766
 1008   A          2.507342       2.507342
 1009   A          2.512374       2.512374
 1010   A          2.513788       2.513788
 1011   A          2.517820       2.517820
 1012   A          2.522379       2.522379
 1013   A          2.525930       2.525930
 1014   A          2.533249       2.533249
 1015   A          2.537496       2.537496
 1016   A          2.543914       2.543914
 1017   A          2.545026       2.545026
 1018   A          2.548815       2.548815
 1019   A          2.553103       2.553103
 1020   A          2.554006       2.554006
 1021   A          2.556756       2.556756
 1022   A          2.571961       2.571961
 1023   A          2.572985       2.572985
 1024   A          2.573684       2.573684
 1025   A          2.584734       2.584734
 1026   A          2.585331       2.585331
 1027   A          2.595328       2.595328
 1028   A          2.603341       2.603341
 1029   A          2.608372       2.608372
 1030   A          2.609770       2.609770
 1031   A          2.611098       2.611098
 1032   A          2.615601       2.615601
 1033   A          2.618055       2.618055
 1034   A          2.629231       2.629231
 1035   A          2.635685       2.635685
 1036   A          2.640012       2.640012
 1037   A          2.645262       2.645262
 1038   A          2.647509       2.647509
 1039   A          2.649071       2.649071
 1040   A          2.654078       2.654078
 1041   A          2.657001       2.657001
 1042   A          2.659711       2.659711
 1043   A          2.664165       2.664165
 1044   A          2.664792       2.664792
 1045   A          2.665292       2.665292
 1046   A          2.668228       2.668228
 1047   A          2.671577       2.671577
 1048   A          2.672999       2.672999
 1049   A          2.680342       2.680342
 1050   A          2.685621       2.685621
 1051   A          2.687601       2.687601
 1052   A          2.692214       2.692214
 1053   A          2.699640       2.699640
 1054   A          2.702568       2.702568
 1055   A          2.705155       2.705155
 1056   A          2.707250       2.707250
 1057   A          2.709105       2.709105
 1058   A          2.710020       2.710020
 1059   A          2.715308       2.715308
 1060   A          2.717137       2.717137
 1061   A          2.723377       2.723377
 1062   A          2.726484       2.726484
 1063   A          2.728159       2.728159
 1064   A          2.730229       2.730229
 1065   A          2.733855       2.733855
 1066   A          2.735158       2.735158
 1067   A          2.737677       2.737677
 1068   A          2.738382       2.738382
 1069   A          2.741760       2.741760
 1070   A          2.747111       2.747111
 1071   A          2.748235       2.748235
 1072   A          2.751083       2.751083
 1073   A          2.756510       2.756510
 1074   A          2.761560       2.761560
 1075   A          2.762970       2.762970
 1076   A          2.764036       2.764036
 1077   A          2.764929       2.764929
 1078   A          2.768105       2.768105
 1079   A          2.770197       2.770197
 1080   A          2.772973       2.772973
 1081   A          2.780874       2.780874
 1082   A          2.782164       2.782164
 1083   A          2.784977       2.784977
 1084   A          2.786112       2.786112
 1085   A          2.791070       2.791070
 1086   A          2.792883       2.792883
 1087   A          2.797589       2.797589
 1088   A          2.800187       2.800187
 1089   A          2.804895       2.804895
 1090   A          2.807148       2.807148
 1091   A          2.812233       2.812233
 1092   A          2.812606       2.812606
 1093   A          2.819024       2.819024
 1094   A          2.821496       2.821496
 1095   A          2.825568       2.825568
 1096   A          2.826728       2.826728
 1097   A          2.828442       2.828442
 1098   A          2.829932       2.829932
 1099   A          2.832349       2.832349
 1100   A          2.835409       2.835409
 1101   A          2.838115       2.838115
 1102   A          2.840892       2.840892
 1103   A          2.841404       2.841404
 1104   A          2.844830       2.844830
 1105   A          2.846949       2.846949
 1106   A          2.848987       2.848987
 1107   A          2.851194       2.851194
 1108   A          2.853914       2.853914
 1109   A          2.861720       2.861720
 1110   A          2.864341       2.864341
 1111   A          2.865890       2.865890
 1112   A          2.866450       2.866450
 1113   A          2.867335       2.867335
 1114   A          2.868113       2.868113
 1115   A          2.871431       2.871431
 1116   A          2.872480       2.872480
 1117   A          2.873591       2.873591
 1118   A          2.875503       2.875503
 1119   A          2.884009       2.884009
 1120   A          2.885196       2.885196
 1121   A          2.893618       2.893618
 1122   A          2.896359       2.896359
 1123   A          2.897736       2.897736
 1124   A          2.898699       2.898699
 1125   A          2.901362       2.901362
 1126   A          2.903292       2.903292
 1127   A          2.904518       2.904518
 1128   A          2.909404       2.909404
 1129   A          2.912946       2.912946
 1130   A          2.914634       2.914634
 1131   A          2.915588       2.915588
 1132   A          2.921502       2.921502
 1133   A          2.922336       2.922336
 1134   A          2.923442       2.923442
 1135   A          2.926878       2.926878
 1136   A          2.929509       2.929509
 1137   A          2.932426       2.932426
 1138   A          2.935436       2.935436
 1139   A          2.937300       2.937300
 1140   A          2.939147       2.939147
 1141   A          2.940539       2.940539
 1142   A          2.943890       2.943890
 1143   A          2.950857       2.950857
 1144   A          2.952174       2.952174
 1145   A          2.957128       2.957128
 1146   A          2.958948       2.958948
 1147   A          2.964120       2.964120
 1148   A          2.966766       2.966766
 1149   A          2.969968       2.969968
 1150   A          2.971955       2.971955
 1151   A          2.973915       2.973915
 1152   A          2.977170       2.977170
 1153   A          2.979033       2.979033
 1154   A          2.983115       2.983115
 1155   A          2.986179       2.986179
 1156   A          2.989641       2.989641
 1157   A          2.994967       2.994967
 1158   A          2.998604       2.998604
 1159   A          3.000469       3.000469
 1160   A          3.001601       3.001601
 1161   A          3.004718       3.004718
 1162   A          3.005979       3.005979
 1163   A          3.009207       3.009207
 1164   A          3.014067       3.014067
 1165   A          3.015364       3.015364
 1166   A          3.017954       3.017954
 1167   A          3.019616       3.019616
 1168   A          3.021791       3.021791
 1169   A          3.022030       3.022030
 1170   A          3.023677       3.023677
 1171   A          3.025781       3.025781
 1172   A          3.027687       3.027687
 1173   A          3.030625       3.030625
 1174   A          3.032971       3.032971
 1175   A          3.034598       3.034598
 1176   A          3.036798       3.036798
 1177   A          3.037159       3.037159
 1178   A          3.038196       3.038196
 1179   A          3.038467       3.038467
 1180   A          3.039725       3.039725
 1181   A          3.041365       3.041365
 1182   A          3.044857       3.044857
 1183   A          3.045632       3.045632
 1184   A          3.047281       3.047281
 1185   A          3.048170       3.048170
 1186   A          3.049506       3.049506
 1187   A          3.055283       3.055283
 1188   A          3.058280       3.058280
 1189   A          3.061588       3.061588
 1190   A          3.065444       3.065444
 1191   A          3.069551       3.069551
 1192   A          3.071086       3.071086
 1193   A          3.074670       3.074670
 1194   A          3.076925       3.076925
 1195   A          3.078455       3.078455
 1196   A          3.083581       3.083581
 1197   A          3.084609       3.084609
 1198   A          3.085763       3.085763
 1199   A          3.089436       3.089436
 1200   A          3.090029       3.090029
 1201   A          3.093292       3.093292
 1202   A          3.098450       3.098450
 1203   A          3.099375       3.099375
 1204   A          3.102734       3.102734
 1205   A          3.104043       3.104043
 1206   A          3.104593       3.104593
 1207   A          3.108984       3.108984
 1208   A          3.114859       3.114859
 1209   A          3.115329       3.115329
 1210   A          3.118976       3.118976
 1211   A          3.121670       3.121670
 1212   A          3.123899       3.123899
 1213   A          3.127180       3.127180
 1214   A          3.132897       3.132897
 1215   A          3.133681       3.133681
 1216   A          3.135140       3.135140
 1217   A          3.138000       3.138000
 1218   A          3.140202       3.140202
 1219   A          3.142851       3.142851
 1220   A          3.144060       3.144060
 1221   A          3.146767       3.146767
 1222   A          3.147784       3.147784
 1223   A          3.155256       3.155256
 1224   A          3.157919       3.157919
 1225   A          3.160774       3.160774
 1226   A          3.161779       3.161779
 1227   A          3.164124       3.164124
 1228   A          3.164699       3.164699
 1229   A          3.166858       3.166858
 1230   A          3.168567       3.168567
 1231   A          3.170461       3.170461
 1232   A          3.173824       3.173824
 1233   A          3.176796       3.176796
 1234   A          3.178002       3.178002
 1235   A          3.179470       3.179470
 1236   A          3.183119       3.183119
 1237   A          3.184487       3.184487
 1238   A          3.186357       3.186357
 1239   A          3.195560       3.195560
 1240   A          3.196232       3.196232
 1241   A          3.197646       3.197646
 1242   A          3.202523       3.202523
 1243   A          3.205027       3.205027
 1244   A          3.208501       3.208501
 1245   A          3.210899       3.210899
 1246   A          3.214023       3.214023
 1247   A          3.215657       3.215657
 1248   A          3.217047       3.217047
 1249   A          3.218749       3.218749
 1250   A          3.220450       3.220450
 1251   A          3.221128       3.221128
 1252   A          3.222939       3.222939
 1253   A          3.224482       3.224482
 1254   A          3.226117       3.226117
 1255   A          3.229251       3.229251
 1256   A          3.230654       3.230654
 1257   A          3.232870       3.232870
 1258   A          3.236620       3.236620
 1259   A          3.238351       3.238351
 1260   A          3.239073       3.239073
 1261   A          3.243607       3.243607
 1262   A          3.244879       3.244879
 1263   A          3.246151       3.246151
 1264   A          3.246957       3.246957
 1265   A          3.249706       3.249706
 1266   A          3.255294       3.255294
 1267   A          3.258201       3.258201
 1268   A          3.260314       3.260314
 1269   A          3.261391       3.261391
 1270   A          3.264300       3.264300
 1271   A          3.264880       3.264880
 1272   A          3.265706       3.265706
 1273   A          3.268920       3.268920
 1274   A          3.269326       3.269326
 1275   A          3.276184       3.276184
 1276   A          3.278218       3.278218
 1277   A          3.280304       3.280304
 1278   A          3.281021       3.281021
 1279   A          3.292333       3.292333
 1280   A          3.292928       3.292928
 1281   A          3.295458       3.295458
 1282   A          3.295817       3.295817
 1283   A          3.298913       3.298913
 1284   A          3.299517       3.299517
 1285   A          3.300598       3.300598
 1286   A          3.302402       3.302402
 1287   A          3.304550       3.304550
 1288   A          3.307263       3.307263
 1289   A          3.310462       3.310462
 1290   A          3.313737       3.313737
 1291   A          3.315177       3.315177
 1292   A          3.317391       3.317391
 1293   A          3.317752       3.317752
 1294   A          3.320065       3.320065
 1295   A          3.322197       3.322197
 1296   A          3.322810       3.322810
 1297   A          3.324382       3.324382
 1298   A          3.328105       3.328105
 1299   A          3.330447       3.330447
 1300   A          3.333820       3.333820
 1301   A          3.336439       3.336439
 1302   A          3.336988       3.336988
 1303   A          3.337570       3.337570
 1304   A          3.338949       3.338949
 1305   A          3.341456       3.341456
 1306   A          3.343440       3.343440
 1307   A          3.347684       3.347684
 1308   A          3.348941       3.348941
 1309   A          3.350367       3.350367
 1310   A          3.351748       3.351748
 1311   A          3.355009       3.355009
 1312   A          3.355958       3.355958
 1313   A          3.358238       3.358238
 1314   A          3.358745       3.358745
 1315   A          3.362639       3.362639
 1316   A          3.365220       3.365220
 1317   A          3.366007       3.366007
 1318   A          3.369358       3.369358
 1319   A          3.371419       3.371419
 1320   A          3.374363       3.374363
 1321   A          3.377586       3.377586
 1322   A          3.380658       3.380658
 1323   A          3.381251       3.381251
 1324   A          3.384471       3.384471
 1325   A          3.385319       3.385319
 1326   A          3.387380       3.387380
 1327   A          3.389340       3.389340
 1328   A          3.389977       3.389977
 1329   A          3.390597       3.390597
 1330   A          3.391362       3.391362
 1331   A          3.392494       3.392494
 1332   A          3.398389       3.398389
 1333   A          3.400857       3.400857
 1334   A          3.402582       3.402582
 1335   A          3.403412       3.403412
 1336   A          3.405353       3.405353
 1337   A          3.406081       3.406081
 1338   A          3.407086       3.407086
 1339   A          3.411083       3.411083
 1340   A          3.412534       3.412534
 1341   A          3.413667       3.413667
 1342   A          3.416341       3.416341
 1343   A          3.417640       3.417640
 1344   A          3.418819       3.418819
 1345   A          3.419809       3.419809
 1346   A          3.422271       3.422271
 1347   A          3.423904       3.423904
 1348   A          3.424288       3.424288
 1349   A          3.425413       3.425413
 1350   A          3.427409       3.427409
 1351   A          3.430496       3.430496
 1352   A          3.434021       3.434021
 1353   A          3.436243       3.436243
 1354   A          3.438273       3.438273
 1355   A          3.439198       3.439198
 1356   A          3.441063       3.441063
 1357   A          3.443126       3.443126
 1358   A          3.444294       3.444294
 1359   A          3.444919       3.444919
 1360   A          3.447843       3.447843
 1361   A          3.450596       3.450596
 1362   A          3.455515       3.455515
 1363   A          3.456835       3.456835
 1364   A          3.458055       3.458055
 1365   A          3.459680       3.459680
 1366   A          3.461303       3.461303
 1367   A          3.462610       3.462610
 1368   A          3.464204       3.464204
 1369   A          3.467114       3.467114
 1370   A          3.468343       3.468343
 1371   A          3.470741       3.470741
 1372   A          3.473752       3.473752
 1373   A          3.477568       3.477568
 1374   A          3.480897       3.480897
 1375   A          3.483071       3.483071
 1376   A          3.484498       3.484498
 1377   A          3.485454       3.485454
 1378   A          3.487393       3.487393
 1379   A          3.492492       3.492492
 1380   A          3.493676       3.493676
 1381   A          3.494870       3.494870
 1382   A          3.496931       3.496931
 1383   A          3.503369       3.503369
 1384   A          3.504872       3.504872
 1385   A          3.505768       3.505768
 1386   A          3.506886       3.506886
 1387   A          3.508299       3.508299
 1388   A          3.509760       3.509760
 1389   A          3.510127       3.510127
 1390   A          3.512139       3.512139
 1391   A          3.514797       3.514797
 1392   A          3.517294       3.517294
 1393   A          3.519415       3.519415
 1394   A          3.521072       3.521072
 1395   A          3.521664       3.521664
 1396   A          3.526179       3.526179
 1397   A          3.527742       3.527742
 1398   A          3.530730       3.530730
 1399   A          3.531508       3.531508
 1400   A          3.532839       3.532839
 1401   A          3.533531       3.533531
 1402   A          3.533871       3.533871
 1403   A          3.536620       3.536620
 1404   A          3.540307       3.540307
 1405   A          3.542612       3.542612
 1406   A          3.544402       3.544402
 1407   A          3.546856       3.546856
 1408   A          3.549405       3.549405
 1409   A          3.553581       3.553581
 1410   A          3.557288       3.557288
 1411   A          3.559562       3.559562
 1412   A          3.563827       3.563827
 1413   A          3.566320       3.566320
 1414   A          3.568070       3.568070
 1415   A          3.569912       3.569912
 1416   A          3.572714       3.572714
 1417   A          3.573001       3.573001
 1418   A          3.576495       3.576495
 1419   A          3.576658       3.576658
 1420   A          3.580686       3.580686
 1421   A          3.584118       3.584118
 1422   A          3.585238       3.585238
 1423   A          3.586255       3.586255
 1424   A          3.588487       3.588487
 1425   A          3.589708       3.589708
 1426   A          3.593778       3.593778
 1427   A          3.594527       3.594527
 1428   A          3.595866       3.595866
 1429   A          3.599051       3.599051
 1430   A          3.601325       3.601325
 1431   A          3.606128       3.606128
 1432   A          3.608894       3.608894
 1433   A          3.611203       3.611203
 1434   A          3.612260       3.612260
 1435   A          3.614993       3.614993
 1436   A          3.616837       3.616837
 1437   A          3.619179       3.619179
 1438   A          3.623388       3.623388
 1439   A          3.624524       3.624524
 1440   A          3.633183       3.633183
 1441   A          3.639477       3.639477
 1442   A          3.639908       3.639908
 1443   A          3.640711       3.640711
 1444   A          3.641284       3.641284
 1445   A          3.643159       3.643159
 1446   A          3.645125       3.645125
 1447   A          3.648584       3.648584
 1448   A          3.649982       3.649982
 1449   A          3.656756       3.656756
 1450   A          3.660147       3.660147
 1451   A          3.661863       3.661863
 1452   A          3.663977       3.663977
 1453   A          3.666818       3.666818
 1454   A          3.668470       3.668470
 1455   A          3.669289       3.669289
 1456   A          3.671725       3.671725
 1457   A          3.673143       3.673143
 1458   A          3.674655       3.674655
 1459   A          3.676846       3.676846
 1460   A          3.677649       3.677649
 1461   A          3.678758       3.678758
 1462   A          3.680543       3.680543
 1463   A          3.686664       3.686664
 1464   A          3.688393       3.688393
 1465   A          3.690291       3.690291
 1466   A          3.694501       3.694501
 1467   A          3.697650       3.697650
 1468   A          3.698628       3.698628
 1469   A          3.701148       3.701148
 1470   A          3.703094       3.703094
 1471   A          3.706885       3.706885
 1472   A          3.707598       3.707598
 1473   A          3.709816       3.709816
 1474   A          3.717554       3.717554
 1475   A          3.720938       3.720938
 1476   A          3.722341       3.722341
 1477   A          3.723319       3.723319
 1478   A          3.726310       3.726310
 1479   A          3.728325       3.728325
 1480   A          3.730645       3.730645
 1481   A          3.731108       3.731108
 1482   A          3.732749       3.732749
 1483   A          3.737576       3.737576
 1484   A          3.738723       3.738723
 1485   A          3.740043       3.740043
 1486   A          3.740451       3.740451
 1487   A          3.743705       3.743705
 1488   A          3.745141       3.745141
 1489   A          3.747586       3.747586
 1490   A          3.749277       3.749277
 1491   A          3.750590       3.750590
 1492   A          3.753393       3.753393
 1493   A          3.755826       3.755826
 1494   A          3.758677       3.758677
 1495   A          3.759893       3.759893
 1496   A          3.762449       3.762449
 1497   A          3.764477       3.764477
 1498   A          3.767345       3.767345
 1499   A          3.768315       3.768315
 1500   A          3.769314       3.769314
 1501   A          3.770833       3.770833
 1502   A          3.776881       3.776881
 1503   A          3.779430       3.779430
 1504   A          3.780161       3.780161
 1505   A          3.784040       3.784040
 1506   A          3.784947       3.784947
 1507   A          3.785030       3.785030
 1508   A          3.787022       3.787022
 1509   A          3.791946       3.791946
 1510   A          3.794764       3.794764
 1511   A          3.795411       3.795411
 1512   A          3.796394       3.796394
 1513   A          3.802245       3.802245
 1514   A          3.803842       3.803842
 1515   A          3.808616       3.808616
 1516   A          3.809963       3.809963
 1517   A          3.812376       3.812376
 1518   A          3.814628       3.814628
 1519   A          3.817139       3.817139
 1520   A          3.818294       3.818294
 1521   A          3.820910       3.820910
 1522   A          3.821169       3.821169
 1523   A          3.823207       3.823207
 1524   A          3.829099       3.829099
 1525   A          3.834563       3.834563
 1526   A          3.835022       3.835022
 1527   A          3.838779       3.838779
 1528   A          3.842916       3.842916
 1529   A          3.845490       3.845490
 1530   A          3.846144       3.846144
 1531   A          3.848827       3.848827
 1532   A          3.850970       3.850970
 1533   A          3.853361       3.853361
 1534   A          3.857937       3.857937
 1535   A          3.861782       3.861782
 1536   A          3.868636       3.868636
 1537   A          3.869356       3.869356
 1538   A          3.870481       3.870481
 1539   A          3.872017       3.872017
 1540   A          3.873228       3.873228
 1541   A          3.876370       3.876370
 1542   A          3.876849       3.876849
 1543   A          3.878763       3.878763
 1544   A          3.880979       3.880979
 1545   A          3.883913       3.883913
 1546   A          3.885617       3.885617
 1547   A          3.887023       3.887023
 1548   A          3.889228       3.889228
 1549   A          3.892423       3.892423
 1550   A          3.894681       3.894681
 1551   A          3.897332       3.897332
 1552   A          3.901358       3.901358
 1553   A          3.904445       3.904445
 1554   A          3.906069       3.906069
 1555   A          3.908331       3.908331
 1556   A          3.909442       3.909442
 1557   A          3.913844       3.913844
 1558   A          3.916475       3.916475
 1559   A          3.920331       3.920331
 1560   A          3.924506       3.924506
 1561   A          3.927908       3.927908
 1562   A          3.932327       3.932327
 1563   A          3.937956       3.937956
 1564   A          3.938708       3.938708
 1565   A          3.940583       3.940583
 1566   A          3.944708       3.944708
 1567   A          3.948603       3.948603
 1568   A          3.952299       3.952299
 1569   A          3.959705       3.959705
 1570   A          3.962824       3.962824
 1571   A          3.966926       3.966926
 1572   A          3.970787       3.970787
 1573   A          3.974364       3.974364
 1574   A          3.976723       3.976723
 1575   A          3.983595       3.983595
 1576   A          3.985761       3.985761
 1577   A          3.987982       3.987982
 1578   A          3.992593       3.992593
 1579   A          3.993855       3.993855
 1580   A          3.996193       3.996193
 1581   A          3.998205       3.998205
 1582   A          3.998977       3.998977
 1583   A          4.010835       4.010835
 1584   A          4.014874       4.014874
 1585   A          4.022179       4.022179
 1586   A          4.023339       4.023339
 1587   A          4.029629       4.029629
 1588   A          4.031810       4.031810
 1589   A          4.036524       4.036524
 1590   A          4.036898       4.036898
 1591   A          4.039209       4.039209
 1592   A          4.042000       4.042000
 1593   A          4.044585       4.044585
 1594   A          4.049605       4.049605
 1595   A          4.051764       4.051764
 1596   A          4.053821       4.053821
 1597   A          4.056470       4.056470
 1598   A          4.057573       4.057573
 1599   A          4.062262       4.062262
 1600   A          4.067557       4.067557
 1601   A          4.069650       4.069650
 1602   A          4.069909       4.069909
 1603   A          4.071120       4.071120
 1604   A          4.072968       4.072968
 1605   A          4.074610       4.074610
 1606   A          4.077520       4.077520
 1607   A          4.079142       4.079142
 1608   A          4.083174       4.083174
 1609   A          4.084756       4.084756
 1610   A          4.086422       4.086422
 1611   A          4.091722       4.091722
 1612   A          4.092544       4.092544
 1613   A          4.097438       4.097438
 1614   A          4.098087       4.098087
 1615   A          4.099947       4.099947
 1616   A          4.105776       4.105776
 1617   A          4.106087       4.106087
 1618   A          4.107067       4.107067
 1619   A          4.108008       4.108008
 1620   A          4.109938       4.109938
 1621   A          4.112260       4.112260
 1622   A          4.114816       4.114816
 1623   A          4.117423       4.117423
 1624   A          4.118618       4.118618
 1625   A          4.124167       4.124167
 1626   A          4.125415       4.125415
 1627   A          4.128485       4.128485
 1628   A          4.129703       4.129703
 1629   A          4.133303       4.133303
 1630   A          4.135776       4.135776
 1631   A          4.141444       4.141444
 1632   A          4.143565       4.143565
 1633   A          4.145677       4.145677
 1634   A          4.146426       4.146426
 1635   A          4.148862       4.148862
 1636   A          4.150987       4.150987
 1637   A          4.155630       4.155630
 1638   A          4.156243       4.156243
 1639   A          4.157702       4.157702
 1640   A          4.159345       4.159345
 1641   A          4.160598       4.160598
 1642   A          4.161206       4.161206
 1643   A          4.162310       4.162310
 1644   A          4.163045       4.163045
 1645   A          4.165572       4.165572
 1646   A          4.169589       4.169589
 1647   A          4.171579       4.171579
 1648   A          4.176180       4.176180
 1649   A          4.176515       4.176515
 1650   A          4.177943       4.177943
 1651   A          4.179840       4.179840
 1652   A          4.181272       4.181272
 1653   A          4.182692       4.182692
 1654   A          4.183440       4.183440
 1655   A          4.187200       4.187200
 1656   A          4.190005       4.190005
 1657   A          4.190723       4.190723
 1658   A          4.191950       4.191950
 1659   A          4.195879       4.195879
 1660   A          4.199765       4.199765
 1661   A          4.202067       4.202067
 1662   A          4.204212       4.204212
 1663   A          4.206559       4.206559
 1664   A          4.207697       4.207697
 1665   A          4.212558       4.212558
 1666   A          4.214045       4.214045
 1667   A          4.216508       4.216508
 1668   A          4.218314       4.218314
 1669   A          4.219665       4.219665
 1670   A          4.224184       4.224184
 1671   A          4.224555       4.224555
 1672   A          4.227399       4.227399
 1673   A          4.230261       4.230261
 1674   A          4.233229       4.233229
 1675   A          4.237785       4.237785
 1676   A          4.238241       4.238241
 1677   A          4.240121       4.240121
 1678   A          4.243254       4.243254
 1679   A          4.250078       4.250078
 1680   A          4.253316       4.253316
 1681   A          4.255591       4.255591
 1682   A          4.256414       4.256414
 1683   A          4.259984       4.259984
 1684   A          4.261174       4.261174
 1685   A          4.268790       4.268790
 1686   A          4.272259       4.272259
 1687   A          4.273124       4.273124
 1688   A          4.275758       4.275758
 1689   A          4.277051       4.277051
 1690   A          4.286109       4.286109
 1691   A          4.288364       4.288364
 1692   A          4.290990       4.290990
 1693   A          4.294182       4.294182
 1694   A          4.295318       4.295318
 1695   A          4.299826       4.299826
 1696   A          4.302024       4.302024
 1697   A          4.304177       4.304177
 1698   A          4.307775       4.307775
 1699   A          4.310242       4.310242
 1700   A          4.313279       4.313279
 1701   A          4.317564       4.317564
 1702   A          4.321504       4.321504
 1703   A          4.326102       4.326102
 1704   A          4.327846       4.327846
 1705   A          4.329498       4.329498
 1706   A          4.330761       4.330761
 1707   A          4.334194       4.334194
 1708   A          4.335456       4.335456
 1709   A          4.335557       4.335557
 1710   A          4.340284       4.340284
 1711   A          4.345387       4.345387
 1712   A          4.346894       4.346894
 1713   A          4.349373       4.349373
 1714   A          4.353986       4.353986
 1715   A          4.354512       4.354512
 1716   A          4.355101       4.355101
 1717   A          4.358904       4.358904
 1718   A          4.361222       4.361222
 1719   A          4.367191       4.367191
 1720   A          4.368324       4.368324
 1721   A          4.373027       4.373027
 1722   A          4.377813       4.377813
 1723   A          4.383838       4.383838
 1724   A          4.386363       4.386363
 1725   A          4.391039       4.391039
 1726   A          4.393983       4.393983
 1727   A          4.396124       4.396124
 1728   A          4.397758       4.397758
 1729   A          4.399855       4.399855
 1730   A          4.401297       4.401297
 1731   A          4.410013       4.410013
 1732   A          4.411156       4.411156
 1733   A          4.418231       4.418231
 1734   A          4.419025       4.419025
 1735   A          4.420739       4.420739
 1736   A          4.426616       4.426616
 1737   A          4.427682       4.427682
 1738   A          4.433017       4.433017
 1739   A          4.433840       4.433840
 1740   A          4.435872       4.435872
 1741   A          4.437641       4.437641
 1742   A          4.442973       4.442973
 1743   A          4.446038       4.446038
 1744   A          4.448410       4.448410
 1745   A          4.451229       4.451229
 1746   A          4.452084       4.452084
 1747   A          4.454504       4.454504
 1748   A          4.458570       4.458570
 1749   A          4.460658       4.460658
 1750   A          4.465714       4.465714
 1751   A          4.468085       4.468085
 1752   A          4.469304       4.469304
 1753   A          4.469794       4.469794
 1754   A          4.471164       4.471164
 1755   A          4.473134       4.473134
 1756   A          4.474933       4.474933
 1757   A          4.476072       4.476072
 1758   A          4.479003       4.479003
 1759   A          4.481947       4.481947
 1760   A          4.484630       4.484630
 1761   A          4.489683       4.489683
 1762   A          4.491557       4.491557
 1763   A          4.494025       4.494025
 1764   A          4.497577       4.497577
 1765   A          4.498404       4.498404
 1766   A          4.501286       4.501286
 1767   A          4.501809       4.501809
 1768   A          4.504205       4.504205
 1769   A          4.506157       4.506157
 1770   A          4.508972       4.508972
 1771   A          4.510287       4.510287
 1772   A          4.513930       4.513930
 1773   A          4.514197       4.514197
 1774   A          4.517791       4.517791
 1775   A          4.522476       4.522476
 1776   A          4.526009       4.526009
 1777   A          4.528841       4.528841
 1778   A          4.533438       4.533438
 1779   A          4.535761       4.535761
 1780   A          4.537720       4.537720
 1781   A          4.540169       4.540169
 1782   A          4.545238       4.545238
 1783   A          4.546033       4.546033
 1784   A          4.550759       4.550759
 1785   A          4.550839       4.550839
 1786   A          4.551884       4.551884
 1787   A          4.552946       4.552946
 1788   A          4.558158       4.558158
 1789   A          4.559062       4.559062
 1790   A          4.561265       4.561265
 1791   A          4.563436       4.563436
 1792   A          4.568516       4.568516
 1793   A          4.571888       4.571888
 1794   A          4.579074       4.579074
 1795   A          4.582027       4.582027
 1796   A          4.583216       4.583216
 1797   A          4.589450       4.589450
 1798   A          4.590503       4.590503
 1799   A          4.593919       4.593919
 1800   A          4.597638       4.597638
 1801   A          4.597835       4.597835
 1802   A          4.599285       4.599285
 1803   A          4.601163       4.601163
 1804   A          4.603832       4.603832
 1805   A          4.608193       4.608193
 1806   A          4.612025       4.612025
 1807   A          4.617113       4.617113
 1808   A          4.620306       4.620306
 1809   A          4.621509       4.621509
 1810   A          4.625478       4.625478
 1811   A          4.627049       4.627049
 1812   A          4.629631       4.629631
 1813   A          4.632693       4.632693
 1814   A          4.635214       4.635214
 1815   A          4.640699       4.640699
 1816   A          4.642803       4.642803
 1817   A          4.644968       4.644968
 1818   A          4.649449       4.649449
 1819   A          4.649822       4.649822
 1820   A          4.651954       4.651954
 1821   A          4.653874       4.653874
 1822   A          4.657252       4.657252
 1823   A          4.660176       4.660176
 1824   A          4.662801       4.662801
 1825   A          4.663725       4.663725
 1826   A          4.664582       4.664582
 1827   A          4.667819       4.667819
 1828   A          4.669209       4.669209
 1829   A          4.671703       4.671703
 1830   A          4.673658       4.673658
 1831   A          4.675046       4.675046
 1832   A          4.677246       4.677246
 1833   A          4.678012       4.678012
 1834   A          4.679734       4.679734
 1835   A          4.681023       4.681023
 1836   A          4.681334       4.681334
 1837   A          4.682249       4.682249
 1838   A          4.686012       4.686012
 1839   A          4.688363       4.688363
 1840   A          4.690008       4.690008
 1841   A          4.691820       4.691820
 1842   A          4.694156       4.694156
 1843   A          4.698588       4.698588
 1844   A          4.699314       4.699314
 1845   A          4.703050       4.703050
 1846   A          4.706137       4.706137
 1847   A          4.708762       4.708762
 1848   A          4.715185       4.715185
 1849   A          4.716196       4.716196
 1850   A          4.716434       4.716434
 1851   A          4.718619       4.718619
 1852   A          4.720262       4.720262
 1853   A          4.723136       4.723136
 1854   A          4.725059       4.725059
 1855   A          4.729774       4.729774
 1856   A          4.737690       4.737690
 1857   A          4.740433       4.740433
 1858   A          4.741278       4.741278
 1859   A          4.741951       4.741951
 1860   A          4.743185       4.743185
 1861   A          4.745879       4.745879
 1862   A          4.748268       4.748268
 1863   A          4.750845       4.750845
 1864   A          4.752561       4.752561
 1865   A          4.755196       4.755196
 1866   A          4.757656       4.757656
 1867   A          4.758099       4.758099
 1868   A          4.762024       4.762024
 1869   A          4.764456       4.764456
 1870   A          4.775806       4.775806
 1871   A          4.790583       4.790583
 1872   A          4.794308       4.794308
 1873   A          4.796634       4.796634
 1874   A          4.802196       4.802196
 1875   A          4.805206       4.805206
 1876   A          4.806429       4.806429
 1877   A          4.808945       4.808945
 1878   A          4.810037       4.810037
 1879   A          4.817290       4.817290
 1880   A          4.827323       4.827323
 1881   A          4.830836       4.830836
 1882   A          4.845108       4.845108
 1883   A          4.855381       4.855381
 1884   A          4.865350       4.865350
 1885   A          4.870406       4.870406
 1886   A          4.873752       4.873752
 1887   A          4.874887       4.874887
 1888   A          4.877429       4.877429
 1889   A          4.881677       4.881677
 1890   A          4.883476       4.883476
 1891   A          4.893233       4.893233
 1892   A          4.895102       4.895102
 1893   A          4.898161       4.898161
 1894   A          4.902282       4.902282
 1895   A          4.906315       4.906315
 1896   A          4.914415       4.914415
 1897   A          4.914944       4.914944
 1898   A          4.924197       4.924197
 1899   A          4.927486       4.927486
 1900   A          4.928351       4.928351
 1901   A          4.944052       4.944052
 1902   A          4.947972       4.947972
 1903   A          4.950356       4.950356
 1904   A          4.951528       4.951528
 1905   A          4.955471       4.955471
 1906   A          4.969379       4.969379
 1907   A          4.977268       4.977268
 1908   A          4.981281       4.981281
 1909   A          4.986084       4.986084
 1910   A          4.995278       4.995278
 1911   A          5.013164       5.013164
 1912   A          5.014825       5.014825
 1913   A          5.022951       5.022951
 1914   A          5.025264       5.025264
 1915   A          5.027673       5.027673
 1916   A          5.035072       5.035072
 1917   A          5.040095       5.040095
 1918   A          5.040972       5.040972
 1919   A          5.042069       5.042069
 1920   A          5.042877       5.042877
 1921   A          5.048408       5.048408
 1922   A          5.052981       5.052981
 1923   A          5.058404       5.058404
 1924   A          5.059010       5.059010
 1925   A          5.065104       5.065104
 1926   A          5.065474       5.065474
 1927   A          5.073717       5.073717
 1928   A          5.073879       5.073879
 1929   A          5.076240       5.076240
 1930   A          5.078402       5.078402
 1931   A          5.079486       5.079486
 1932   A          5.080262       5.080262
 1933   A          5.083807       5.083807
 1934   A          5.093122       5.093122
 1935   A          5.094899       5.094899
 1936   A          5.097852       5.097852
 1937   A          5.103763       5.103763
 1938   A          5.122139       5.122139
 1939   A          5.122970       5.122970
 1940   A          5.123850       5.123850
 1941   A          5.125291       5.125291
 1942   A          5.126391       5.126391
 1943   A          5.132974       5.132974
 1944   A          5.133875       5.133875
 1945   A          5.141094       5.141094
 1946   A          5.157639       5.157639
 1947   A          5.159091       5.159091
 1948   A          5.160282       5.160282
 1949   A          5.163497       5.163497
 1950   A          5.165372       5.165372
 1951   A          5.166995       5.166995
 1952   A          5.173007       5.173007
 1953   A          5.173246       5.173246
 1954   A          5.176702       5.176702
 1955   A          5.189396       5.189396
 1956   A          5.193551       5.193551
 1957   A          5.196755       5.196755
 1958   A          5.198114       5.198114
 1959   A          5.201924       5.201924
 1960   A          5.204274       5.204274
 1961   A          5.204674       5.204674
 1962   A          5.206748       5.206748
 1963   A          5.209534       5.209534
 1964   A          5.210762       5.210762
 1965   A          5.216825       5.216825
 1966   A          5.217834       5.217834
 1967   A          5.218232       5.218232
 1968   A          5.226877       5.226877
 1969   A          5.231191       5.231191
 1970   A          5.238040       5.238040
 1971   A          5.255210       5.255210
 1972   A          5.259020       5.259020
 1973   A          5.270895       5.270895
 1974   A          5.276122       5.276122
 1975   A          5.280788       5.280788
 1976   A          5.281728       5.281728
 1977   A          5.292388       5.292388
 1978   A          5.292855       5.292855
 1979   A          5.295950       5.295950
 1980   A          5.296770       5.296770
 1981   A          5.300311       5.300311
 1982   A          5.303646       5.303646
 1983   A          5.306705       5.306705
 1984   A          5.307991       5.307991
 1985   A          5.315456       5.315456
 1986   A          5.316505       5.316505
 1987   A          5.320632       5.320632
 1988   A          5.323846       5.323846
 1989   A          5.326731       5.326731
 1990   A          5.329177       5.329177
 1991   A          5.329305       5.329305
 1992   A          5.331060       5.331060
 1993   A          5.343126       5.343126
 1994   A          5.360340       5.360340
 1995   A          5.366510       5.366510
 1996   A          5.376497       5.376497
 1997   A          5.377632       5.377632
 1998   A          5.383972       5.383972
 1999   A          5.396867       5.396867
 2000   A          5.407928       5.407928
 2001   A          5.409915       5.409915
 2002   A          5.412988       5.412988
 2003   A          5.414126       5.414126
 2004   A          5.415955       5.415955
 2005   A          5.418608       5.418608
 2006   A          5.419999       5.419999
 2007   A          5.422667       5.422667
 2008   A          5.427199       5.427199
 2009   A          5.430986       5.430986
 2010   A          5.432039       5.432039
 2011   A          5.434327       5.434327
 2012   A          5.444237       5.444237
 2013   A          5.451806       5.451806
 2014   A          5.456713       5.456713
 2015   A          5.457002       5.457002
 2016   A          5.460464       5.460464
 2017   A          5.460984       5.460984
 2018   A          5.465194       5.465194
 2019   A          5.467168       5.467168
 2020   A          5.471194       5.471194
 2021   A          5.486498       5.486498
 2022   A          5.488366       5.488366
 2023   A          5.493777       5.493777
 2024   A          5.495456       5.495456
 2025   A          5.497908       5.497908
 2026   A          5.503049       5.503049
 2027   A          5.505022       5.505022
 2028   A          5.506901       5.506901
 2029   A          5.508000       5.508000
 2030   A          5.516929       5.516929
 2031   A          5.522533       5.522533
 2032   A          5.525029       5.525029
 2033   A          5.526961       5.526961
 2034   A          5.530257       5.530257
 2035   A          5.533783       5.533783
 2036   A          5.538521       5.538521
 2037   A          5.542371       5.542371
 2038   A          5.543424       5.543424
 2039   A          5.546331       5.546331
 2040   A          5.549703       5.549703
 2041   A          5.552296       5.552296
 2042   A          5.576324       5.576324
 2043   A          5.578075       5.578075
 2044   A          5.615683       5.615683
 2045   A          5.617911       5.617911
 2046   A          5.623636       5.623636
 2047   A          5.628301       5.628301
 2048   A          5.629196       5.629196
 2049   A          5.633580       5.633580
 2050   A          5.636701       5.636701
 2051   A          5.642599       5.642599
 2052   A          5.649213       5.649213
 2053   A          5.651738       5.651738
 2054   A          5.655560       5.655560
 2055   A          5.660038       5.660038
 2056   A          5.670725       5.670725
 2057   A          5.676730       5.676730
 2058   A          5.677280       5.677280
 2059   A          5.680004       5.680004
 2060   A          5.686016       5.686016
 2061   A          5.693766       5.693766
 2062   A          5.695576       5.695576
 2063   A          5.698303       5.698303
 2064   A          5.701917       5.701917
 2065   A          5.706482       5.706482
 2066   A          5.713526       5.713526
 2067   A          5.722139       5.722139
 2068   A          5.733728       5.733728
 2069   A          5.736365       5.736365
 2070   A          5.737458       5.737458
 2071   A          5.739594       5.739594
 2072   A          5.748585       5.748585
 2073   A          5.752782       5.752782
 2074   A          5.754187       5.754187
 2075   A          5.755895       5.755895
 2076   A          5.759732       5.759732
 2077   A          5.762765       5.762765
 2078   A          5.771335       5.771335
 2079   A          5.776029       5.776029
 2080   A          5.782107       5.782107
 2081   A          5.783212       5.783212
 2082   A          5.787659       5.787659
 2083   A          5.803901       5.803901
 2084   A          5.808348       5.808348
 2085   A          5.817492       5.817492
 2086   A          5.840355       5.840355
 2087   A          5.853760       5.853760
 2088   A          5.858872       5.858872
 2089   A          5.862183       5.862183
 2090   A          5.868444       5.868444
 2091   A          5.879467       5.879467
 2092   A          5.880910       5.880910
 2093   A          5.886978       5.886978
 2094   A          5.899124       5.899124
 2095   A          5.901781       5.901781
 2096   A          5.907624       5.907624
 2097   A          5.920457       5.920457
 2098   A          5.920588       5.920588
 2099   A          5.940814       5.940814
 2100   A          5.942393       5.942393
 2101   A          5.943679       5.943679
 2102   A          5.949191       5.949191
 2103   A          5.953077       5.953077
 2104   A          5.955673       5.955673
 2105   A          5.963134       5.963134
 2106   A          5.973768       5.973768
 2107   A          5.987045       5.987045
 2108   A          5.988975       5.988975
 2109   A          6.005080       6.005080
 2110   A          6.010676       6.010676
 2111   A          6.034791       6.034791
 2112   A          6.035912       6.035912
 2113   A          6.045038       6.045038
 2114   A          6.051602       6.051602
 2115   A          6.065583       6.065583
 2116   A          6.087641       6.087641
 2117   A          6.088212       6.088212
 2118   A          6.096251       6.096251
 2119   A          6.115706       6.115706
 2120   A          6.120249       6.120249
 2121   A          6.163401       6.163401
 2122   A          6.166109       6.166109
 2123   A          6.182357       6.182357
 2124   A          6.234317       6.234317
 2125   A          6.235952       6.235952
 2126   A          6.252616       6.252616
 2127   A          6.282634       6.282634
 2128   A          6.284474       6.284474
 2129   A          6.292805       6.292805
 2130   A          6.295522       6.295522
 2131   A          6.298416       6.298416
 2132   A          6.300452       6.300452
 2133   A          6.315224       6.315224
 2134   A          6.321392       6.321392
 2135   A          6.331197       6.331197
 2136   A          6.336330       6.336330
 2137   A          6.336611       6.336611
 2138   A          6.350875       6.350875
 2139   A          6.360029       6.360029
 2140   A          6.361847       6.361847
 2141   A          6.362658       6.362658
 2142   A          6.391827       6.391827
 2143   A          6.393997       6.393997
 2144   A          6.420802       6.420802
 2145   A          6.426639       6.426639
 2146   A          6.434949       6.434949
 2147   A          6.437364       6.437364
 2148   A          6.438985       6.438985
 2149   A          6.441327       6.441327
 2150   A          6.442755       6.442755
 2151   A          6.449417       6.449417
 2152   A          6.466733       6.466733
 2153   A          6.503640       6.503640
 2154   A          6.514225       6.514225
 2155   A          6.519014       6.519014
 2156   A          6.520554       6.520554
 2157   A          6.533161       6.533161
 2158   A          6.534716       6.534716
 2159   A          6.546985       6.546985
 2160   A          6.548757       6.548757
 2161   A          6.564906       6.564906
 2162   A          6.565936       6.565936
 2163   A          6.650643       6.650643
 2164   A          6.660111       6.660111
 2165   A          6.681537       6.681537
 2166   A          6.682336       6.682336
 2167   A          6.762379       6.762379
 2168   A          6.782192       6.782192
 2169   A          6.788880       6.788880
 2170   A          6.790152       6.790152
 2171   A          6.815764       6.815764
 2172   A          6.816897       6.816897
 2173   A          6.969251       6.969251
 2174   A          6.970214       6.970214
 2175   A          7.014761       7.014761
 2176   A          7.016025       7.016025
 2177   A          7.129329       7.129329
 2178   A          7.131818       7.131818
 2179   A          7.140930       7.140930
 2180   A          7.172091       7.172091
 2181   A          7.172343       7.172343
 2182   A          7.207381       7.207381
 2183   A          7.530155       7.530155
 2184   A          7.530399       7.530399
 2185   A          9.180695       9.180695
 2186   A          9.309192       9.309192
 2187   A          9.686105       9.686105
 2188   A          9.804006       9.804006
 2189   A         10.140040      10.140040
 2190   A         10.218452      10.218452
 2191   A         11.028319      11.028319
 2192   A         11.028778      11.028778
 2193   A         11.938810      11.938810
 2194   A         12.737773      12.737773
 2195   A         12.742606      12.742606
 2196   A         13.043387      13.043387
 2197   A         13.256483      13.256483
 2198   A         13.330369      13.330369
 2199   A         13.350755      13.350755
 2200   A         13.456054      13.456054
 2201   A         13.499504      13.499504
 2202   A         13.546778      13.546778
 2203   A         13.559370      13.559370
 2204   A         13.653048      13.653048
 2205   A         13.708761      13.708761
 2206   A         13.711579      13.711579
 2207   A         13.730855      13.730855
 2208   A         13.789763      13.789763
 2209   A         13.809335      13.809335
 2210   A         13.843043      13.843043
 2211   A         13.855605      13.855605
 2212   A         13.951076      13.951076
 2213   A         13.957308      13.957308
 2214   A         13.986095      13.986095
 2215   A         13.993758      13.993758
 2216   A         14.038192      14.038192
 2217   A         14.111777      14.111777
 2218   A         14.160579      14.160579
 2219   A         14.172263      14.172263
 2220   A         14.468195      14.468195
 2221   A         14.618570      14.618570
 2222   A         14.628054      14.628054
 2223   A         14.684840      14.684840
 2224   A         14.790111      14.790111
 2225   A         14.876023      14.876023
 2226   A         14.940810      14.940810
 2227   A         14.954011      14.954011
 2228   A         15.216558      15.216558
 2229   A         15.218508      15.218508
 2230   A         15.225441      15.225441
 2231   A         15.325240      15.325240
 2232   A         15.743443      15.743443
 2233   A         16.377729      16.377729
 2234   A         16.417232      16.417232
 2235   A         16.421598      16.421598
 2236   A         16.465331      16.465331
 2237   A         16.687181      16.687181
 2238   A         16.687885      16.687885
 2239   A         16.778511      16.778511
 2240   A         16.868201      16.868201
 
 RETURNING FROM SCF ALGORITHM
 ======================================================================

 Executing drpa...

 Three-index integral transformation
 Allocation of 120.0 Gbytes of memory...
 
 Minimal memory requirement for (ai|P) and (ij|P) integrals:   380.8 MB

 Calculating (ai|P) and (ij|P) integrals...
 Number of integral batches:    1
 Occupied indices per batch:  132
 
 Transforming integrals of batch 1...

 Executing cis...

 Allocation of 120.0 Gbytes of memory...
 
 Read MO coeff. matrix and orbital energies...
 
 Generate singlet trial vectors...
 
 Starting DF-CIS iteration
 Singlet excited states
 
 
 The iteration has converged in  0 steps for all the roots.
 
 Final result of the CIS calculations for the excited states:
 Singlet excited states:
 
 Excited      Total          Excitation     Excitation     Excitation        Absorption
  state    energy [au]       energy [au]    energy [eV]  energy [cm^-1]    wavelength [nm]
 =========================================================================================
    1   -2151.224739584      0.27271135       7.4209        59853.23          167.08
 =========================================================================================
 
 
 Retrieve a J_ai^Q fitted MO integral list...
 Retrieve a J_ij^Q fitted MO integral list in upper triangle form...
 Starting DF-MP2 calculation for root  1
 
 Iteration   1
 
 Assemble transformed J^Q_ia integrals...
 Calculate double excitation operators and Y^Q_ai vector...
 
 The DF-MP2 calculation has been performed.
 
 Final result in atomic units for root  1:
 
 Total reference energy:        -2151.497450933131
 Total MP2 energy:              -2160.296259115035
 MP2 correlation energy:           -8.798808181903
 
 ============================================================================
 
 
 Calculate pre-optimized initial guesses for adc(2) calculations
 Direct algorithm for AB contributions!!!
 
 Calculate sigma vector for root  1
 
                       Excitation           Energy                Norm of
 Iteration  1         energy [au]        decrease [au]        residual vector
 ============================================================================
 for root  1           0.238801399        -0.0339100             0.0341119
 ============================================================================
  0/ 1 states have converged.
 
 
 Calculate sigma vector for root  1
 
                       Excitation           Energy                Norm of
 Iteration  2         energy [au]        decrease [au]        residual vector
 ============================================================================
 for root  1           0.231746720        -0.0070547             0.0021774
 ============================================================================
  1/ 1 states have converged.
 
 
 
 The micro iteration of pre-optimization has converged in  2 steps.
 
 
 ============================================================================
 Restart
 
 Calculate sigma vector for root  1
 
                       Excitation           Energy                Norm of
 Iteration  3         energy [au]        decrease [au]        residual vector
 ============================================================================
 for root  1           0.237984072         0.0062374             0.0024009
 ============================================================================
  1/ 1 states have converged.
 
 
 
 The micro iteration of pre-optimization has converged in  1 steps.
 
 
 ============================================================================
 Restart
 
 Calculate sigma vector for root  1
 
                       Excitation           Energy                Norm of
 Iteration  4         energy [au]        decrease [au]        residual vector
 ============================================================================
 for root  1           0.237075157        -0.0009089             0.0023186
 ============================================================================
  0/ 1 states have converged.
 
 
 Calculate sigma vector for root  1
 
                       Excitation           Energy                Norm of
 Iteration  5         energy [au]        decrease [au]        residual vector
 ============================================================================
 for root  1           0.237030784        -0.0000444             0.0003196
 ============================================================================
  1/ 1 states have converged.
 
 
 
 The micro iteration of pre-optimization has converged in  2 steps.
 
 
 ============================================================================
 
 The macro iteration of pre-optimization has converged in  5 steps!
 
 Starting DF-ADC(2) iteration for root  1
 
 Iteration   1
 
 Calculate similarity transformed basis and Fockian...
 Assemble transformed J^Q_ia integrals and symmetrize (ia|jb) list...
 Calculate double excitation operators and Y^Q_ai vector...
 Calculate double exc. operators contribution to sigma vector...
 
       Total ADC(2)          Energy                Norm of
       energy [au]        decrease [au]        residual vector
 ============================================================================
    -2160.059089005         0.0001393             0.0002967
 ============================================================================
 
 Iteration   2
 
 Calculate similarity transformed basis and Fockian...
 Assemble transformed J^Q_ia integrals and symmetrize (ia|jb) list...
 Calculate double excitation operators and Y^Q_ai vector...
 Calculate double exc. operators contribution to sigma vector...
 
       Total ADC(2)          Energy                Norm of
       energy [au]        decrease [au]        residual vector
 ============================================================================
    -2160.059109666        -0.0000207             0.0002004
 ============================================================================
 
 Iteration   3
 
 Calculate similarity transformed basis and Fockian...
 Assemble transformed J^Q_ia integrals and symmetrize (ia|jb) list...
 Calculate double excitation operators and Y^Q_ai vector...
 Calculate double exc. operators contribution to sigma vector...
 
       Total ADC(2)          Energy                Norm of
       energy [au]        decrease [au]        residual vector
 ============================================================================
    -2160.059106924         0.0000027             0.0000474
 ============================================================================
 
 
 The ADC(2) iteration has converged in  3 steps.
 
 Final result in atomic units for root  1:
 
 Total reference energy:        -2151.497450933131
 Total ADC(2) energy:           -2160.059106924090
 ADC(2) excitation energy:          0.237152190945
 Spin multiplicity:                 1
 
 ============================================================================
 
 
 Final result of the ADC(2) calculations for the excited states:
 Singlet states
 
 Excited   Excitation     Excitation     Excitation        Absorption      
  state    energy [au]    energy [eV]  energy [cm^-1]    wavelength [nm]  
 ============================================================================
    1      0.23715219       6.4532        52048.89          192.13
 ============================================================================
 
