# Supplementary material for: Scalable Correlated Local Approaches for Computing Valence and Core-Level Ionization Energies in Large Molecules
Source: J Chem Theory Comput. 2026 Jun 24;22(13):6584–98. doi: 10.1021/acs.jctc.6c00634 (PMC13374016; doi:10.1021/acs.jctc.6c00634)
Supplement: Supplementary file 2 [file ct6c00634_si_003.zip › SI/outputs/Mcz-TXT_sos-pbe0-2l.out]

 **********************************************************************
                          MRCC program system
 **********************************************************************
 
                              Written by
     Mihaly Kallay, Peter R. Nagy, David Mester, Laszlo Gyevi-Nagy,
        Jozsef Csoka, P. Bernat Szabo, Zoltan Rolik, Gyula Samu,
      Bence Hegely, Bence Ladoczki, Klara Petrov, Jozsef Csontos,
     Adam Ganyecz, Istvan Ladjanszki, Lorant Szegedy, Mate Farkas,
          Pal D. Mezei, Reka A. Horvath, and Balazs D. Lorincz
 
        Department of Physical Chemistry and Materials Science
            Budapest University of Technology and Economics
                  Budapest P.O.Box 91, H-1521 Hungary
 
                              www.mrcc.hu
 
                            Version: 25.1.2

 Executing minp...

 Reading input from MINP...
 
 Input file:
 
basis=cc-pVTZ
verbosity=3

localcc=2016
redcost_exc=on


cialg=direct
ip_ea=ip
calc=tda
dft=user
4
0.7937 HFx
0.2063 PBEx
1.0000 MP2
0.5000 PBEc
scsps=0.6667
scspt=0.0000
dhexc=adc(2)
dyson=on
dendec=off
nstate=2

mem=120GB

geom=xyz
89
 energy: -130.024917480647 gnorm: 0.000693231973 xtb: 6.5.0 (746241f)
C           -2.73282421720383        5.44838036983556        0.25556263147551
C           -2.79120298113820        3.95150787186737        0.33182654490398
C           -3.99416844380799        3.27516454126606        0.28435535423041
C           -3.98844042048388        1.88852538631631        0.35773582619986
C           -2.78136814792486        1.16795886462245        0.49192560890011
C           -1.55822624875450        1.84087898986942        0.54393414374905
C           -0.22799593411834        1.16745833918658        0.69080965321884
C           -1.60670662575742        3.22304977954514        0.45840994013442
N           -3.07605721126593       -0.19201111665276        0.50998079236543
C           -2.14474607441877       -1.22362351102480        0.32413563492204
C           -2.06403123061244       -1.85861395261792       -0.91726680888104
C           -1.11243622288732       -2.82980177653164       -1.13147682085713
C           -0.19641977451832       -3.16734909957181       -0.13342425022325
C            0.83240367204329       -4.17303196308391       -0.44187988373081
O            0.64004069360739       -5.07322874055966       -1.22608087079372
C            2.21494750369535       -4.00064611440357        0.21170335412311
C            3.09804823744006       -3.61057160006064       -0.94733910668332
C            3.44098576174490       -2.34754486392380       -1.18841504981571
C            3.06717816365724       -1.28453369248769       -0.26631750437025
N            3.35544050237836        0.05773593559593       -0.59287276172865
C            2.52025687271640        0.90195861686138       -1.31657836806775
C            2.83948128841020        2.24189266434702       -1.00742507965963
C            2.11434842797708        3.29589160256331       -1.54876220858482
C            1.06305118342017        3.01713416512756       -2.39932211803899
C            0.20394493511584        4.10802112739633       -2.96475767251967
C            0.78785324989622        1.68755694692665       -2.72694339564522
C            1.49585002594829        0.61096054020426       -2.21916454727952
C            1.15307437015142       -0.78102064033170       -2.65500611272160
C            3.92617604542466        2.20689090410349       -0.07208354816268
C            4.20414553396952        0.84658795894880        0.17423451572195
C            5.25493172553879        0.47454655455725        1.01442457130127
C            5.64888271924737       -0.95022575599112        1.26906802575593
C            5.95954676718479        1.50403937012107        1.61672770809145
C            5.67929811747961        2.85703041636443        1.40846126864934
C            6.50376730589415        3.89639859955624        2.10831847172812
C            4.65916311477700        3.21059179583703        0.54727912365892
C            2.53151371463677       -1.58692608367051        0.92146990595062
C            2.29929483938391       -2.99670105169671        1.35871545777194
S            0.78782576413512       -3.03436131527337        2.41024211753070
C           -0.31371303586429       -2.56006119452510        1.12031224681716
C           -1.29666433263429       -1.61402633576704        1.35452449970734
C           -4.44807047073954       -0.34785538539021        0.37228316804609
C           -5.04936888073697        0.92524541390463        0.29316114699930
C           -6.42725625280420        1.05854197240475        0.18645256136439
C           -7.20795564806976       -0.08074749760049        0.16563538690967
C           -8.70113975698838        0.00048774511706        0.04940050548573
C           -6.59555492486978       -1.33170601500899        0.27729741647332
C           -5.22621719256420       -1.50716816913255        0.39419184975583
C           -4.66052178664156       -2.88664976292441        0.55967815279165
H           -2.39960741404398        5.86195934892095        1.20779406808891
H           -3.71043806797690        5.86391932922763        0.02336993255306
H           -2.02570967762882        5.76602619448768       -0.50983816231603
H           -4.92756485287377        3.80792043922256        0.18141712012799
H           -0.12709628188105        0.71943182553617        1.67880889607661
H           -0.09657359018799        0.38692350092487       -0.05518867821300
H            0.56968874365519        1.89509016630993        0.56474396757443
H           -0.67254922123888        3.76634984570461        0.48718504834006
H           -2.74125612467233       -1.56404506939951       -1.70473079432504
H           -1.03034107609329       -3.33016574739760       -2.08485452025042
H            2.50516378774307       -4.99490383162786        0.56699639105811
H            3.35308674066913       -4.40805481460069       -1.62752335810597
H            4.03579301101109       -2.07665117355167       -2.04717502379638
H            2.36549681741879        4.31397906373691       -1.29061034331730
H            0.58910975221907        5.08718816095118       -2.69118495391525
H            0.16110502797321        4.04146620231736       -4.05087524376473
H           -0.81326994651123        4.01469649001209       -2.58350021781945
H           -0.02554505669722        1.48974151918127       -3.41114031272864
H            1.95879706057119       -1.20603624120182       -3.25301575273492
H            0.98977492031986       -1.43377344033136       -1.80032600758229
H            0.24913514315763       -0.77363451698282       -3.25945383388526
H            5.61550695485569       -1.53767872483756        0.35350113319613
H            4.97626370245807       -1.41486478165185        1.99066189420510
H            6.65827070231010       -0.98998232652212        1.67222741559596
H            6.77749373773880        1.24867189685971        2.27630992385734
H            6.17164570095677        4.89741518180874        1.84432322489002
H            6.42775117229673        3.77870391678053        3.18907194501892
H            7.55432389525904        3.79639185912932        1.83605309578359
H            4.43633290103089        4.24813869398411        0.34822308261932
H            2.29572008605125       -0.81123380905133        1.63513591896666
H            3.09277216010540       -3.29543611262385        2.05525491510649
H           -1.39363020815498       -1.17033053824450        2.33327576338017
H           -6.87550557054693        2.03896301036341        0.12878464567562
H           -9.02738452410301        1.03364157784127       -0.03711798848354
H           -9.17540000102358       -0.44046369127506        0.92568856308767
H           -9.04611917051391       -0.54787492713745       -0.82652855590734
H           -7.22725399757438       -2.20925942970558        0.28473190285874
H           -5.45166309314112       -3.58068711390304        0.83384645040857
H           -4.20436836423052       -3.24155855732626       -0.36500196295529
H           -3.89768049979681       -2.90619421013913        1.33582893466301
scfiguess=off

 
 
 Checking keyword combinations...
 
 Keywords:
 
 active=none
 agrid=ld0006-ld0590
 agrid_pssp=ld0006-ld0194
 agrid_pssp_sm=ld0006-ld0074
 ao_trunc=off
 ao_trunc_tol=1e-4
 basis=cc-pvtz
 basis_sm=none
 basopt=off
 bfbasis=none
 bfgsmem=10
 bfgstol=1.0d-3
 bfgscimem=5
 boysalg=jacobi
 bpcompo=0.95
 bpcompv=0.98
 bpdfo=0.95
 bpocc=0.9999d0
 bppdo=0.999d0
 bppdv=0.98
 bpedo=0.9999d0
 bpedv=0.999999
 bp_subsyso=0.95
 bp_subsysv=0.95
 cabscorr=off
 cabsdom=bplarge
 cabsdual=off
 calc=adc(2)
 ccmaxit=50
 ccprog=cis
 ccsdalg=disk
 ccsdmkl=seq
 ccsdrest=off
 ccsdthreads=2
 cctol=6
 charge=0
 cialg=direct
 ciguess=off
 cmpgrp=auto
 comprest=off
 coord_sys=ric
 core=frozen
 corembed=off
 csapprox=off
 cvs=off
 dboc=off
 deltaf12=off
 delocsomofact=
 dendec=off
 dens=0
 denscorr=0
 dfalg=lineq
 dfbasis_cab=none
 dfbasis_cor=auto
 dfbasis_scf=auto
 dfbasis_scf_sm=auto
 dfintran=drpa
 df_trunc=off
 df_trunc_corr=off
 df_trunc_corr_tol=5e-4
 df_trunc_tol=5e-4
 dft=user
 dhexc=adc(2)
 diag=david
 docc=
 domrad=10.d0
 drpaalg=auto
 dual=off
 dual_df=off
 dyson=off
 ecp=auto
 edisp=off
 edisp_embed=off
 embed=off
 epairestfact=off
 epairscale=1.d0
 etemp=300
 epert=none
 eps=
 espcharge=off
 excrad=0.d0
 excrad_f12=0.d0
 excrad_fin=0.000000000D+00
 fastdbbsc=v2
 fitting=coulomb
 fmm=off
 fmmord=8
 fnonorb=
 freq=off
 gamma=1.d0
 gauss=spher
 geom=xyz
 gopt=off
 ghost=none
 gtol=7
 grdens=off
 grid=auto
 grid_sm=auto
 gridbatch_cos=2000
 grtol=10
 guido_ct=off
 hamilton=dc
 hl_scfalg=direct
 iface=none
 incore=off
 intalg=auto
 ip_ea=ip
 itol=10
 laptol=1.d-2
 lccoporder=trffirst
 lcorthr=loose
 lccrest=off
 ldfgrad_tol=8
 lmp2dens=on
 lnoepso=0.d0
 lnoepsv=0.000030d0
 localcc=2016
 localcorrsymm=off
 locintrf=
 mact=
 maxact=off
 maxdim=200
 maxex=0
 maxmicroit=100
 mcscfiguess=hf
 mem=120gb
 mmprog=
 molden=off
 mp2ongrid=off
 mpitasks=1
 mulmet=3
 mult=
 nab=off
 nacto=0
 nactv=0
 naf_amp=3.16d-3
 naf_cor=0.075d0
 naf_f12=off
 naf_scf=off
 nafalg=albe
 nafdens=off
 naftyp=jpq
 nchol=auto
 ndeps=1e-3
 nevpt=
 nstate=2
 nsing=0
 nto=off
 ntrip=0
 num_grad=off
 occ=
 occri=off
 oniom=off
 oniom_eechg=off
 oniom_pcm=off
 oniom_qcorr=off
 optalg=
 optmaxit=50
 optetol=1e-6
 optex=1
 optgtol=1e-4
 optstol=1e-3
 orblocc=off
 orbloce=off
 orbloco=boys
 orblocv=pao
 orblocguess=cholesky
 osveps=-1.d0
 ovirt=off
 ovltol=1e-7
 ovosnorb=80.0
 pao_subsys_tol=1e-3
 pao_tol=1e-3
 pcm=off
 popul=off
 pressure=100000
 pssp=off
 ptfreq=0.0
 ptthreads=2
 qmreg=
 qmmm=off
 qro=off
 qscf=off
 redcost_exc=6
 redcost_tddft=off
 refdet=none
 rest=0
 rgrid=log3
 rism=off
 rohfcore=standard
 rohftype=semicanonical
 scfalg=direct
 scf_conv=auto
 scfdamp=0.7d0
 scfdamp_mode=1
 scfdamp_end=3
 scfdamp_dampstep=0.d0
 scfdamp_dtol=0.0d0
 scfdamp_maxfact=0.7d0
 scfdamp_minfact=0.7d0
 scfdiis=on
 scfdiis_dtol=0.0d0
 scfdiis_end=50
 scfdiis_start=2
 scfdiis_step=1
 scfdiis_watch=off
 scfdiis_wrange=10
 scfdiis_wlimit=5
 scfdiis_delmax=2
 scfdtol=7
 scfext=10
 scfguessdens=
 scfiguess=off
 scfloc=off
 scflshift=0.20
 scflshift_end=8
 scflshift_dtol=0.0
 scflshift_gaptol=0.20
 scfmaxit=50
 scftype=
 scftype_low=
 scftype_high=
 scftol=6
 scspe=1.d0
 scsph=1.d0
 scsps=0.6667
 scsps_t=0.6667
 scspt=0.0000
 scspt_t=0.0000
 scspv=1.d0
 spairtol=-1.d0
 sqmprog=
 subminp=top
 subsys_bopu=on
 symm=
 talg=lapl
 temp=298.15
 test=off
 tfunc=off
 theodore=off
 tlmo=0.999
 tpao=0.94
 tprint=off
 uncontract=off
 unit=angs
 usedisk=2
 verbosity=3
 wpairtol=1.d-5

 Executing orbloc...

 Allocation of 120.0 Gbytes of memory...

 Localization of occupied orbitals...
 Localization type: Boys
 Localization algorithm: Jacobi
 
 Step   Convergence
   1  26.738584616824
   2   5.421230427845
   3   1.829183082180
   4   0.371246676982
   5   0.045796645975
   6   0.006929845012
   7   0.001370080408
   8   0.000302887926
   9   0.000072174815
  10   0.000018128723
  11   0.000004714178
  12   0.000001253835
  13   0.000000338591
  14   0.000000092435
  15   0.000000025446
  16   0.000000007052
  17   0.000000001966
  18   0.000000000550

 Localization succeeded.

 File MOCOEF is overwritten with localized orbitals.
 

 Executing cis...

 Allocation of 120.0 Gbytes of memory...
 
 WARNING! If scfiguess.eq.off and localcc.ne.off!
 Please be sure that MOCOEF is MOCOEF.CAN!
 
 
 Read MO coeff. matrix and orbital energies...
 
 Generate singlet trial vectors...
 
 Starting TDA DF-TDDFT iteration
 Functional: user
 Singlet excited states
 
 
 The iteration has converged in  0 steps for all the roots.
 
 Final result of the TDA-TDDFT calculations for the excited states:
 Functional: user
 Singlet excited states:
 
 Excited      Total          Excitation     Excitation     Excitation        Absorption
  state    energy [au]       energy [au]    energy [eV]  energy [cm^-1]    wavelength [nm]
 =========================================================================================
    1   -2314.598218529      0.26001095       7.0753        57065.81          175.24
 =========================================================================================
 
 

 Executing drpa...

 Three-index integral transformation
 Allocation of 120.0 Gbytes of memory...
 
 
 Constructing PAOs...
 PAO norm tolerance:     1.0000E-04
 Kept PAOs:   1981  1860  106.5054
 Threshold: 0.9990000
 Number of selected important orbitals:    66  (  54.5 %)
 
 
 Occupied LMO domain definition with Boughton-Pulay completeness:    0.9999000000
 
   MO  Natoms  Completeness   Atoms
    1   22     0.999903        7   10   11   12   13   14   16   17   18   19   20   37   38   39   40   41   54   60   69   79   80   81
    2   13     0.999903       12   13   14   15   16   17   18   38   39   40   59   60   61
    3   15     0.999942       10   11   12   13   14   16   17   19   37   38   39   40   41   79   81
    4   14     0.999903       11   12   13   14   15   16   17   18   38   39   40   59   60   61
    5   28     0.999913        1    2    3    4    5    6    7    8    9   10   11   12   13   14   39   40   41   42   43   44   45   46   47   48   49   55   81   89
    6   19     0.999907       18   19   20   21   22   23   24   26   27   28   29   30   31   32   33   34   36   37   38
    7   23     0.999903        2    3    4    5    6    7    8    9   10   11   12   40   41   42   43   44   45   47   48   49   54   58   81
    8   13     0.999921        1    2    3    4    5    6    7    8    9   24   56   57   66
    9   10     0.999902       29   30   31   32   33   34   35   36   73   74
   10   10     0.999901       42   43   44   45   46   47   48   49   86   87
   11   14     0.999900       21   22   23   24   25   26   27   28   55   65   66   67   68   70
   12   16     0.999910       11   12   17   18   19   21   22   24   26   27   28   37   67   68   69   70
   13   21     0.999900        2    4    5    6    7    8    9   10   11   21   22   23   24   26   27   40   41   54   55   56   57
   14   12     0.999915       19   29   30   31   32   33   34   37   71   72   73   74
   15   11     0.999900       23   24   25   26   52   57   63   64   65   66   67
   16   14     0.999900        1    2    3    4    5    6    8   43   44   50   51   52   53   82
   17   14     0.999914        9   10   11   41   42   43   45   47   48   49   86   87   88   89
   18    9     0.999911       44   45   46   47   82   83   84   85   86
   19   11     0.999902       22   23   29   30   31   33   34   35   36   75   78
   20   12     0.999902       21   22   23   24   25   26   27   29   36   63   64   67
   21   12     0.999940       14   15   16   17   18   19   20   38   39   60   61   62
   22   11     0.999903        3    4   42   43   44   45   46   47   48   82   83
   23   10     0.999900        1    2    3    8   50   51   52   53   57   66
   24    9     0.999911       33   34   35   36   74   75   76   77   78
   25   14     0.999920        9   10   11   12   13   14   15   39   40   41   58   59   69   70
   26   17     0.999909       13   14   16   17   18   19   20   30   31   37   38   39   40   54   55   72   79
   27   25     0.999905        2    3    4    5    6    7    8    9   10   11   21   22   23   24   26   27   28   37   40   41   54   55   56   69   79
   28   24     0.999911        7   10   11   12   13   14   16   17   18   19   20   21   22   23   24   26   27   28   37   40   55   68   69   70
   29   14     0.999923        5    6    7    9   10   11   12   13   14   39   40   41   54   81
   30   14     0.999914       14   16   17   18   19   20   21   28   37   38   61   62   68   69
   31   14     0.999921       17   18   19   20   30   31   32   33   34   36   37   71   72   73
   32   13     0.999906        8   21   22   23   24   25   26   27   52   57   64   65   66
   33   15     0.999910       12   13   14   15   16   17   18   19   37   38   39   40   60   61   80
   34   16     0.999930        9   10   11   12   40   41   42   43   44   45   47   48   49   87   88   89
   35   11     0.999905        1    2    3    4    5    6    8   50   51   52   66
   36   13     0.999904        9   10   11   12   13   14   40   41   42   48   58   59   88
   37   10     0.999911       42   43   44   45   46   47   48   83   84   85
   38    9     0.999903       29   30   33   34   35   36   75   76   77
   39   24     0.999908        2    3    4    5    6    7    8    9   10   11   21   22   24   26   27   37   40   41   54   55   56   69   79   81
   40   16     0.999909       11   12   13   17   18   19   21   22   23   24   26   27   28   68   69   70
   41   16     0.999914       18   19   29   30   31   32   33   34   36   37   38   71   72   73   79   80
   42    9     0.999903       29   30   33   34   35   36   75   76   77
   43   10     0.999909       42   43   44   45   46   47   48   83   84   85
   44   13     0.999900        1    2    3    4    5    6    8   50   51   52   53   57   66
   45   16     0.999910        9   10   11   12   41   42   43   44   45   47   48   49   58   87   88   89
   46   21     0.999901       12   13   14   15   16   17   18   19   20   30   32   37   38   39   40   41   60   69   71   72   80
   47   21     0.999900        1    2    6    7    8   21   22   23   24   25   26   27   52   55   56   57   63   64   65   66   67
   48   18     0.999911       11   12   13   14   15   16   17   18   19   37   38   39   40   59   60   61   69   80
   49   14     0.999903       19   20   21   22   23   29   30   31   33   34   35   36   78   79
   50   15     0.999901        3    4    5    9   10   42   43   44   45   46   47   48   53   82   84
   51   19     0.999903        5    7    9   10   11   12   13   14   15   16   37   38   39   40   41   49   54   55   81
   52   24     0.999901       17   18   19   20   21   22   23   26   27   28   29   30   31   32   33   36   37   38   62   68   69   71   72   79
   53   20     0.999907        2    3    4    5    6    7    8    9   10   11   12   13   40   41   42   43   44   47   48   49
   54   31     0.999904        6    7   18   19   20   21   22   23   24   25   26   27   28   29   30   31   33   34   36   37   54   55   56   62   63   65   66   67   68   69   79
   55   12     0.999904        1    2    3    4    6    7    8   50   51   52   53   57
   56   15     0.999927        4    9   10   11   42   43   44   45   47   48   49   86   87   88   89
   57   27     0.999907        6    7   11   13   19   20   21   22   23   24   25   26   27   28   29   30   31   33   34   36   37   55   56   67   68   69   70
   58   21     0.999914       18   19   20   21   22   23   26   27   29   30   31   32   33   34   35   36   37   71   72   73   74
   59   20     0.999901       14   16   17   18   19   20   21   22   27   28   29   30   31   32   37   38   61   62   71   79
   60   27     0.999904        1    2    3    4    5    6    8    9   10   11   42   43   44   45   46   47   48   49   53   58   82   83   84   85   86   88   89
   61   29     0.999900        4    5    6    7    9   10   11   12   13   14   15   16   37   38   39   40   41   42   43   48   49   54   55   56   58   59   69   79   81
   62   12     0.999904       22   23   24   25   26   27   29   63   64   65   66   67
   63   12     0.999913       22   29   31   33   34   35   36   74   75   76   77   78
   64   24     0.999901        1    2    3    4    5    6    7    8    9   10   11   21   22   23   26   27   40   41   42   43   54   55   56   57
   65   18     0.999902       10   11   12   13   14   15   16   17   37   38   39   40   41   58   59   60   69   81
   66   19     0.999901        1    2    3    4    5    6    7    8    9   10   42   43   44   45   50   51   52   53   82
   67   27     0.999912       13   17   18   19   20   21   22   23   24   25   26   27   28   29   30   31   32   33   34   35   36   37   38   62   69   71   79
   68   25     0.999905        2    3    4    5    6    8    9   10   11   41   42   43   44   45   46   47   48   49   58   82   84   85   86   88   89
   69   21     0.999900       11   12   13   14   15   16   17   18   19   28   37   38   39   40   41   59   60   61   62   69   80
   70   15     0.999903       10   11   12   13   14   15   16   19   37   38   39   40   41   80   81
   71   15     0.999923       10   11   12   13   14   15   16   17   18   37   38   40   41   60   61
   72   16     0.999912       19   20   21   22   23   24   26   27   28   29   30   31   55   67   69   70
   73   13     0.999934       13   14   15   16   17   18   19   37   38   39   60   61   62
   74   22     0.999907        4    5    6    7    8    9   10   11   12   13   14   39   40   41   42   43   47   48   49   58   59   81
   75   24     0.999901        1    2    3    4    5    6    7    8    9   10   42   43   44   45   48   50   51   52   53   54   55   57   66   82
   76   31     0.999906        7   12   13   14   15   16   17   18   19   20   21   22   26   27   28   29   30   31   32   37   38   39   40   55   62   69   71   72   73   79   80
   77   11     0.999903       42   44   45   46   47   48   49   82   83   84   86
   78   29     0.999905        7   18   19   20   21   22   23   24   26   27   28   29   30   31   32   33   34   35   36   37   56   71   72   73   74   76   77   78   79
   79   11     0.999948       29   30   31   32   33   34   35   36   74   75   78
   80   18     0.999910       12   18   19   20   21   22   23   24   25   26   27   28   29   55   67   68   69   70
   81   15     0.999914       13   14   15   16   17   18   19   37   38   39   40   60   61   79   80
   82   11     0.999935       21   22   23   24   25   26   27   28   63   64   67
   83   12     0.999914        4   43   44   45   46   47   48   82   83   84   85   86
   84   12     0.999912        1    2    3    4    6    8   43   50   51   52   53   57
   85   16     0.999903       19   20   21   22   29   30   31   32   33   34   36   37   71   72   73   74
   86   28     0.999916        1    2    3    4    5    6    7    8    9   10   11   23   24   25   27   41   42   43   44   45   47   48   54   55   56   57   66   81
   87   29     0.999901        6    7    8   19   20   21   22   23   24   25   26   27   28   29   30   31   34   36   55   56   57   63   64   65   66   67   68   69   78
   88   22     0.999902       19   20   21   22   23   24   27   29   30   31   32   33   34   35   36   72   74   75   76   77   78   79
   89   27     0.999917        4    5    7    9   10   11   12   13   14   15   16   27   28   37   38   39   40   41   42   43   48   49   55   58   59   69   70
   90   21     0.999905        3    4    5    6    8    9   10   11   41   42   43   44   45   46   47   48   49   86   87   88   89
   91   30     0.999900        1    2    3    4    5    6    7    8    9   10   11   41   42   43   44   45   47   48   50   51   52   53   54   55   56   57   58   66   81   82
   92   24     0.999901       19   20   21   22   23   24   27   29   30   31   32   33   34   35   36   63   71   72   74   75   76   77   78   79
   93   31     0.999900        6    7    8   19   20   21   22   23   24   25   26   27   28   29   30   31   34   36   55   56   57   63   64   65   66   67   68   69   70   78   79
   94   38     0.999902        7   10   11   12   13   14   15   16   17   18   19   20   21   22   26   27   28   29   30   31   32   33   36   37   38   39   40   41   54   55   56   62   69   71   72   73   79   80
   95   24     0.999901        7   13   14   16   17   18   19   20   21   27   28   30   32   37   38   39   40   41   55   60   69   71   79   80
   96   30     0.999900        7   19   20   21   22   23   24   25   26   27   28   29   30   31   33   34   36   37   55   56   63   64   65   66   67   68   69   70   78   79
   97   22     0.999912       18   19   20   21   22   23   24   26   27   29   30   31   32   33   34   35   36   37   76   77   78   79
   98   30     0.999908        1    2    3    4    5    6    7    8    9   10   11   12   40   41   42   43   44   45   46   47   48   49   58   82   84   85   86   87   88   89
   99   21     0.999925        3    4    5    6    8    9   10   11   41   42   43   44   45   46   47   48   49   86   87   88   89
  100   25     0.999901       13   14   15   16   17   18   19   20   21   27   28   30   31   32   37   38   60   61   62   68   69   70   71   79   80
  101   26     0.999901        1    2    3    4    5    6    7    8    9   10   11   42   43   44   45   47   48   50   51   52   53   54   55   57   58   81
  102   28     0.999901        1    2    3    4    5    6    7    8    9   10   25   42   43   44   45   47   48   50   51   52   53   54   55   56   57   58   66   82
  103   25     0.999916        2    3    4    5    6    9   10   11   41   42   43   44   45   46   47   48   49   53   82   83   84   85   86   88   89
  104   27     0.999907        1    2    3    4    5    6    7    8    9   10   11   21   24   25   26   41   42   43   44   47   48   54   55   56   57   66   81
  105   22     0.999906       10   11   12   13   14   15   16   17   18   19   20   37   38   39   40   41   54   61   69   72   79   80
  106   21     0.999900        3    4    5    6    7    8    9   10   11   12   40   41   42   43   44   47   48   49   55   58   81
  107   16     0.999925        4    5    6    9   10   11   42   43   44   45   47   48   49   86   87   89
  108   22     0.999902       17   18   19   20   21   22   23   24   26   27   28   29   30   31   32   33   34   36   37   38   62   79
  109   21     0.999929       19   20   21   22   23   26   27   29   30   31   32   33   34   35   36   37   71   72   73   74   80
  110   14     0.999902       10   11   12   13   14   15   16   17   39   40   41   58   59   69
  111   16     0.999900        2    3    4    5    6    7    8    9   10   41   42   43   48   55   56   57
  112   39     0.999901        3    4    5    6    7    8    9   10   11   12   13   14   15   16   17   19   27   28   37   38   39   40   41   42   43   47   48   49   54   55   56   58   59   60   69   79   81   87   89
  113   32     0.999910        6    7    8   18   19   20   21   22   23   24   25   26   27   28   29   30   31   32   33   34   36   37   54   62   63   65   66   67   68   69   70   79
  114   27     0.999908        5    7    9   10   11   12   13   14   15   16   28   37   38   39   40   41   42   43   47   48   49   55   58   59   69   70   89
  115   16     0.999926       19   20   21   22   27   29   30   31   32   33   34   36   37   71   73   74
  116   39     0.999901        5    6    7    9   10   11   12   13   14   15   16   17   18   19   20   21   26   27   28   37   38   39   40   41   42   48   49   54   55   58   59   60   69   79   80   81   87   88   89
  117   32     0.999903        1    2    3    4    5    6    7    8    9   10   11   12   26   41   42   43   44   45   46   47   48   49   50   52   53   54   55   56   57   58   66   81
  118   24     0.999903       13   14   15   16   17   18   19   20   21   27   28   30   31   32   37   38   40   60   61   62   68   69   71   80
  119   24     0.999900        6    7   19   20   21   22   23   24   25   26   27   28   29   30   31   33   36   37   55   56   67   68   69   70
  120   18     0.999904       19   20   21   22   23   24   25   26   27   29   30   36   56   63   64   65   66   78
  121   35     0.999900        5    6    7    9   10   11   12   13   14   15   16   17   18   19   20   21   27   28   37   38   39   40   41   42   48   49   54   55   58   59   60   69   81   88   89
 
 Executing the Boughton-Pulay algorithm...
  with occ MO completeness:    0.9500000000
 
   MO  Natoms  Completeness   Atoms
    1    1     0.976863       39
    2    1     0.985309       15
    3    1     0.979442       39
    4    1     0.985512       15
    5    2     0.951037        9   42
    6    2     0.987686       20   21
    7    2     0.988321        9   42
    8    2     0.991883        8   57
    9    2     0.992246       33   74
   10    2     0.992216       47   86
   11    2     0.992161       26   67
   12    2     0.993548       28   70
   13    2     0.992059        7   56
   14    2     0.993570       32   73
   15    2     0.994219       25   64
   16    2     0.992726        3   53
   17    2     0.993617       49   87
   18    2     0.994215       46   83
   19    2     0.992728       36   78
   20    2     0.992696       23   63
   21    2     0.992130       17   61
   22    2     0.992722       44   82
   23    2     0.994217        1   51
   24    2     0.994216       35   75
   25    2     0.992407       12   59
   26    2     0.991301       37   79
   27    2     0.991081        7   55
   28    2     0.990719       28   69
   29    2     0.992280       41   81
   30    2     0.992234       18   62
   31    2     0.992661       32   71
   32    2     0.993760       25   65
   33    2     0.988417       16   60
   34    2     0.992610       49   89
   35    2     0.993712        1   52
   36    2     0.992643       11   58
   37    2     0.993771       46   85
   38    2     0.993754       35   76
   39    2     0.991946        7   54
   40    2     0.992706       28   68
   41    2     0.992292       32   72
   42    2     0.993735       35   77
   43    2     0.993735       46   84
   44    2     0.993686        1   50
   45    2     0.992157       49   88
   46    2     0.987801       38   80
   47    2     0.993274       25   66
   48    2     0.983319       14   16
   49    2     0.990693       29   36
   50    2     0.990714       43   44
   51    2     0.990066       40   41
   52    2     0.988142       20   30
   53    2     0.987732        5    9
   54    3     0.957885       21   22   26
   55    2     0.990121        2    8
   56    2     0.993531       48   49
   57    2     0.950783       26   27
   58    2     0.952368       31   33
   59    2     0.989099       18   19
   60    3     0.963110       44   45   47
   61    3     0.960442       10   40   41
   62    2     0.993434       24   25
   63    2     0.993428       34   35
   64    2     0.993121        6    7
   65    2     0.987266       13   14
   66    2     0.990698        3    4
   67    2     0.952705       20   30
   68    5     0.961946        9   42   43   44   48
   69    2     0.994486       14   15
   70    2     0.990217       39   40
   71    2     0.993785       14   15
   72    2     0.989188       21   27
   73    2     0.985905       16   17
   74    2     0.989286       10   11
   75    3     0.963331        2    3    8
   76    2     0.974881       19   37
   77    2     0.990149       45   47
   78    4     0.950612       29   30   31   36
   79    2     0.990153       33   34
   80    2     0.993312       27   28
   81    2     0.985597       16   38
   82    2     0.990162       24   26
   83    2     0.993433       45   46
   84    2     0.993441        1    2
   85    2     0.993526       31   32
   86    2     0.950862        6    8
   87    3     0.962929       23   24   26
   88    3     0.963100       33   34   36
   89    3     0.959776       10   11   12
   90    2     0.952280       47   48
   91    2     0.988477        4   43
   92    3     0.962179       33   34   36
   93    3     0.961597       23   24   26
   94    2     0.974536       19   37
   95    2     0.987610       37   38
   96    2     0.988460       22   29
   97    5     0.958575       22   29   30   31   36
   98    3     0.956617       42   43   47
   99    3     0.961101       42   47   48
  100    2     0.980342       17   18
  101    4     0.951448        3    4    5    6
  102    3     0.961846        2    3    8
  103    3     0.962092       44   45   47
  104    3     0.963656        2    6    8
  105    2     0.986261       38   39
  106    2     0.989245        9   10
  107    2     0.989169       42   48
  108    2     0.988533       19   20
  109    3     0.961243       30   31   33
  110    2     0.989626       12   13
  111    2     0.989238        5    6
  112    3     0.958159       10   40   41
  113    5     0.957566       21   22   23   27   29
  114    3     0.962498       10   11   12
  115    2     0.989144       30   31
  116    3     0.950822       12   13   40
  117    5     0.958002        3    4    5    6   43
  118    2     0.980786       17   18
  119    3     0.963892       24   26   27
  120    2     0.990660       22   23
  121    3     0.953457       13   40   41
 
  122    5     0.996136        1    2   50   51   52
  123    2     0.984563        1    2
  124    5     0.983263        1    2   50   51   52
  125    4     0.994022        1    2   50   52
  126    5     0.987341        1    2   50   51   52
  127    4     0.982051        1    2   51   52
  128    4     0.995460        1    2   50   52
  129    5     0.983800        1    2   50   51   52
  130    4     0.981993        1   50   51   52
  131    4     0.984302        1    2   50   52
  132    4     0.980270        1    2   51   52
  133    6     0.982629        1    2    8   50   51   52
  134    1     0.994624        1
  135    1     0.993299        1
  136    1     0.999011        1
  137    1     0.998731        1
  138    1     0.998684        1
  139    3     0.989179        1    2    3
  140    4     0.986062        1    2    3    8
  141    1     0.987108        1
  142    1     0.989907        1
  143    2     0.995073        1    2
  144    1     0.997280        1
  145    1     0.999504        1
  146    1     0.999124        1
  147    1     0.996266        1
  148    1     0.999062        1
  149    1     0.994581        1
  150    1     0.990652        1
  151    4     0.995180        1    2    3    8
  152    4     0.995027        1    2    3    8
  153    4     0.985651        1    2    3    8
  154    8     0.980136        2    3    4    5    8    9   43   50
  155    4     0.990667        1    2    3    8
  156    5     0.986803        1    2    3    8   51
  157    6     0.980290        1    2    3    4    5    8
  158    4     0.992641        1    2    3    8
  159    4     0.985069        1    2    3    8
  160    8     0.983069        2    3    4    5    6    8   50   52
  161    7     0.988242        1    2    3    4    6    8   51
  162    5     0.982541        1    2    3    8   53
  163    1     0.989405        2
  164    1     0.992641        2
  165    1     0.999619        2
  166    1     0.988943        2
  167    1     0.987508        2
  168    4     0.980594        1    2    3    8
  169    4     0.982387        1    2    8   50
  170    3     0.986473        1    2    8
  171    5     0.983154        2    3    4    6    8
  172    5     0.981784        1    2    3    8   57
  173    1     0.989527        2
  174    1     0.985900        2
  175    1     0.997221        2
  176    1     0.995689        2
  177    1     0.996841        2
  178    1     0.990659        2
  179    3     0.989179        2    3    8
  180    4     0.994105        2    3    4   53
  181    3     0.990071        2    3    4
  182    4     0.981556        2    3    4   53
  183    8     0.980986        1    2    3    4    6    8   42   44
  184    4     0.980214        2    3    4   53
  185    4     0.984490        2    3    4   53
  186    7     0.981881        1    2    3    4    6   42   44
  187    4     0.983526        2    3    4   53
  188    4     0.987924        2    3    4   53
  189    4     0.982824        2    3    4    6
  190    6     0.982203        1    2    3    4   43   53
  191    8     0.981708        1    3    4    6    8   43   44   53
  192    1     0.988790        3
  193    1     0.991617        3
  194    1     0.999706        3
  195    1     0.996128        3
  196    1     0.992248        3
  197    6     0.986472        1    2    3    4    5   53
  198    4     0.981391        3    4    5    8
  199    2     0.983833        2    3
  200    2     0.980886        2    3
  201    4     0.989115        2    3    4    8
  202    1     0.990970        3
  203    1     0.996961        3
  204    1     0.997369        3
  205    1     0.997018        3
  206    1     0.997720        3
  207    1     0.987548        3
  208    2     0.984851        2    3
  209    4     0.988466        3    4    5   43
  210    4     0.989524        3    4    5   43
  211    4     0.981976        3    4    5   43
  212    6     0.985111        3    4    5    8    9   43
  213    5     0.981501        3    4    5    9   43
  214    7     0.981174        2    4    5    6   42   43   53
  215    6     0.987147        3    4    5    8    9   43
  216    5     0.984179        2    3    4    5   43
  217    5     0.980212        3    4    5   42   43
  218    5     0.981195        3    4    5   42   43
  219    8     0.984893        2    3    4    8    9   42   43   53
  220    7     0.991072        2    3    4    5    6   43   44
  221    1     0.987378        4
  222    1     0.988170        4
  223    1     0.999468        4
  224    1     0.991498        4
  225    1     0.989676        4
  226    6     0.981148        2    3    4    5   43   53
  227    7     0.983093        2    3    4    5    6   42   43
  228    3     0.981288        3    4    5
  229    6     0.983605        4    5    6   42   43   44
  230    6     0.980776        3    4    5    6   42   43
  231    1     0.985921        4
  232    1     0.984821        4
  233    1     0.995890        4
  234    1     0.995945        4
  235    1     0.997414        4
  236    1     0.988670        4
  237    3     0.985731        3    4    5
  238    4     0.987040        4    5    6    9
  239    4     0.988058        4    5    6    9
  240    5     0.980909        4    5    6    9   10
  241   10     0.980380        2    3    4    5    6    8    9   42   44   47
  242    6     0.981064        4    5    6    9   10   42
  243    6     0.984166        4    5    6    9   42   43
  244    9     0.984746        2    4    5    6    7    9   42   44   47
  245    5     0.980147        4    5    6    9   10
  246    5     0.981903        4    5    6    9   42
  247    6     0.980049        2    4    5    6    8    9
  248   10     0.986204        2    3    4    5    6    8    9   11   41   42
  249    8     0.980722        3    4    5    6    7    9   10   42
  250    1     0.987113        5
  251    1     0.983521        5
  252    1     0.999241        5
  253    1     0.989527        5
  254    1     0.986174        5
  255    6     0.985728        4    5    6    8    9   42
  256    6     0.983821        4    5    6    9   10   42
  257    3     0.980403        4    5    9
  258    6     0.986882        3    4    5    6    8   43
  259    7     0.986657        3    4    5    6    7    9   43
  260    2     0.988914        5    9
  261    1     0.981660        5
  262    1     0.996531        5
  263    1     0.993467        5
  264    1     0.996281        5
  265    1     0.980822        5
  266    3     0.983869        4    5    9
  267    4     0.993426        5    6    7    8
  268    4     0.994022        5    6    7    8
  269    4     0.980365        5    6    7    8
  270   10     0.980651        2    3    4    5    6    8    9   42   54   57
  271    4     0.983752        5    6    7    8
  272    4     0.986023        5    6    7    8
  273    6     0.991952        3    5    6    7    8    9
  274    4     0.985391        5    6    7    8
  275    4     0.987323        5    6    7    8
  276    9     0.980347        2    3    4    5    6    8    9   54   55
  277    8     0.980221        2    5    6    7    8    9   10   57
  278    8     0.982522        2    4    5    6    7    8    9   54
  279    1     0.988038        6
  280    1     0.990054        6
  281    1     0.999587        6
  282    1     0.991614        6
  283    1     0.989447        6
  284    5     0.982561        2    5    6    7    8
  285    8     0.983210        2    4    5    6    8    9   42   54
  286    3     0.985495        5    6    7
  287    5     0.987102        4    5    6    7   54
  288    5     0.988733        4    5    6    7    8
  289    1     0.990429        6
  290    1     0.989092        6
  291    1     0.997042        6
  292    1     0.995577        6
  293    1     0.996922        6
  294    1     0.987228        6
  295    3     0.987323        5    6    8
  296    5     0.994840        6    7   54   55   56
  297    3     0.985067        6    7   56
  298    9     0.980191        6    7    9   10   21   41   54   55   56
  299    4     0.992056        6    7   54   55
  300    5     0.986723        6    7   54   55   56
  301    4     0.983700        5    6    7   56
  302    4     0.984523        6    7   54   55
  303    6     0.982052        6    7    8   54   55   56
  304    4     0.983282        5    6    7   56
  305    7     0.983996        6    7    8   26   27   54   55
  306   10     0.980032        5    6    7    8   37   40   41   54   55   56
  307    8     0.980939        6    7    9   10   21   22   41   56
  308    1     0.996623        7
  309    1     0.995601        7
  310    1     0.998599        7
  311    1     0.996358        7
  312    1     0.996400        7
  313    2     0.980351        6    7
  314    4     0.981790        6    7   54   55
  315    1     0.980423        7
  316    3     0.985063        6    7    8
  317    2     0.980294        6    7
  318    1     0.998010        7
  319    1     0.996621        7
  320    1     0.998578        7
  321    1     0.996307        7
  322    1     0.999167        7
  323    1     0.997339        7
  324    1     0.989826        7
  325    4     0.992936        2    6    8   57
  326    3     0.988775        2    6    8
  327    5     0.981068        2    5    6    8   57
  328    9     0.980285        2    3    4    5    6    7    8   42   47
  329    5     0.985161        2    5    6    8   57
  330    4     0.980486        2    6    8   57
  331    8     0.981237        2    4    6    7    8   42   44   47
  332    4     0.981717        2    6    8   57
  333    4     0.986906        2    6    8   57
  334    7     0.983703        2    3    4    5    6    8   66
  335    7     0.991630        1    2    5    6    7    8   57
  336    9     0.986542        1    2    4    5    6    7    8   56   57
  337    1     0.989633        8
  338    1     0.990976        8
  339    1     0.999734        8
  340    1     0.996709        8
  341    1     0.991367        8
  342    6     0.989894        2    5    6    7    8   57
  343    4     0.980136        3    5    6    8
  344    2     0.982572        2    8
  345    2     0.982657        2    8
  346    4     0.985481        2    3    6    8
  347    1     0.990386        8
  348    1     0.994499        8
  349    1     0.997116        8
  350    1     0.997011        8
  351    1     0.998009        8
  352    1     0.990631        8
  353    2     0.985051        6    8
  354    4     0.984403        5    9   10   42
  355    4     0.989449        5    9   10   42
  356    5     0.983025        5    9   10   11   42
  357   14     0.980970        2    4    5    6    8    9   10   11   41   42   43   45   47   48
  358    7     0.981584        4    5    8    9   10   43   48
  359    4     0.984583        5    9   10   42
  360   15     0.980067        2    4    5    6    8    9   11   12   41   42   43   44   45   47   48
  361    6     0.982569        4    5    6    9   10   42
  362    5     0.980990        5    9   10   42   47
  363    5     0.983391        5    9   10   41   42
  364    8     0.981021        4    5    9   10   11   41   42   48
  365    8     0.982667        5    6    9   10   41   42   43   48
  366    1     0.994733        9
  367    1     0.996369        9
  368    1     0.999523        9
  369    1     0.995983        9
  370    1     0.994052        9
  371    5     0.984992        5    9   10   42   43
  372    4     0.982884        4    5    9   10
  373    2     0.983055        9   10
  374    5     0.981833        9   10   42   43   48
  375    6     0.983355        5    9   10   11   41   42
  376    1     0.987573        9
  377    1     0.996779        9
  378    1     0.998728        9
  379    1     0.997725        9
  380    1     0.998665        9
  381    1     0.993759        9
  382    1     0.994637        9
  383    4     0.984844        9   10   11   41
  384    4     0.989222        9   10   11   41
  385    7     0.982532        6    7    9   10   11   41   49
  386    6     0.985469        9   10   11   12   13   41
  387    6     0.980308        5    9   10   11   13   41
  388    7     0.981212        9   10   11   13   40   41   42
  389    5     0.984030        9   10   11   13   41
  390    7     0.980865        5    9   10   11   13   40   41
  391    6     0.980094        9   10   11   13   41   42
  392   10     0.983602        9   10   11   12   41   42   49   58   81   89
  393    9     0.986892        5    7    9   10   11   12   40   41   49
  394   13     0.982638        6    7    9   10   11   13   40   41   42   48   55   87   89
  395    1     0.993863       10
  396    1     0.985397       10
  397    1     0.988586       10
  398    1     0.986874       10
  399    1     0.990343       10
  400    6     0.982106        9   10   11   40   41   42
  401    8     0.988479        5    9   10   11   12   40   41   42
  402    5     0.982163        9   10   11   40   41
  403    6     0.982503        9   10   11   12   41   42
  404    6     0.985730        5    9   10   40   41   42
  405    1     0.984848       10
  406    2     0.989843        9   10
  407    1     0.986496       10
  408    2     0.984292       10   11
  409    2     0.988006       10   11
  410    1     0.986264       10
  411    1     0.991070       10
  412    4     0.989469       10   11   12   58
  413    3     0.988401       10   11   12
  414    6     0.980406       10   11   12   41   49   58
  415    6     0.985573       10   11   12   40   41   58
  416    7     0.980415        9   10   11   12   13   40   58
  417    7     0.980781       10   11   12   13   39   40   58
  418    5     0.985151       10   11   12   40   58
  419    7     0.981620       10   11   12   13   39   40   58
  420    7     0.984322        9   10   11   12   39   40   58
  421    8     0.985137        9   10   11   12   40   49   58   59
  422    7     0.980673        9   10   11   12   13   40   88
  423   12     0.981066        9   10   11   12   13   40   41   49   58   59   69   88
  424    1     0.997535       11
  425    1     0.992983       11
  426    1     0.994746       11
  427    1     0.991194       11
  428    1     0.993894       11
  429    3     0.981416       10   11   12
  430    5     0.986860        9   10   11   12   59
  431    4     0.992289       10   11   12   41
  432    4     0.982070       10   11   12   41
  433    4     0.983414       11   12   13   41
  434    1     0.993677       11
  435    1     0.989164       11
  436    1     0.990696       11
  437    1     0.986022       11
  438    1     0.988315       11
  439    1     0.997143       11
  440    1     0.994161       11
  441    4     0.990209       11   12   13   59
  442    3     0.989730       11   12   13
  443    7     0.981676       10   11   12   13   28   59   69
  444    5     0.981351       11   12   13   40   59
  445    6     0.983715       11   12   13   14   41   59
  446    5     0.982567       11   12   13   14   41
  447    5     0.986795       11   12   13   41   59
  448    5     0.980650       11   12   13   41   59
  449    5     0.980294       11   12   13   14   41
  450    6     0.980393       10   11   12   13   40   59
  451    7     0.980886       10   11   12   13   15   41   69
  452    8     0.980768       10   11   12   13   14   41   58   69
  453    1     0.996618       12
  454    1     0.993300       12
  455    1     0.993159       12
  456    1     0.995489       12
  457    1     0.989356       12
  458    3     0.984241       11   12   13
  459    4     0.984788       10   11   12   13
  460    5     0.980211       12   13   14   40   59
  461    3     0.986261       11   12   13
  462    5     0.985312       10   11   12   13   40
  463    1     0.990976       12
  464    1     0.987912       12
  465    1     0.992933       12
  466    1     0.989211       12
  467    1     0.989020       12
  468    1     0.991264       12
  469    1     0.995481       12
  470    4     0.986904       12   13   14   40
  471    4     0.987809       12   13   14   40
  472    8     0.980632       10   12   13   14   28   37   40   69
  473    5     0.980726       10   12   13   14   40
  474    6     0.981429       10   12   13   14   39   40
  475    6     0.980326       10   12   13   14   39   40
  476    6     0.989832       10   12   13   14   39   40
  477    7     0.980138       10   11   12   13   14   39   40
  478    7     0.982506       10   11   12   13   14   39   40
  479   11     0.983255       11   12   13   14   15   28   39   40   41   59   69
  480    9     0.980794       10   11   12   13   14   15   37   40   69
  481   12     0.985790       10   12   13   14   16   19   37   38   39   40   41   69
  482    1     0.995448       13
  483    1     0.990931       13
  484    1     0.990121       13
  485    1     0.990703       13
  486    1     0.994413       13
  487    5     0.980169       11   12   13   14   16
  488    6     0.989537       11   12   13   15   40   41
  489    6     0.980409       12   13   14   39   40   59
  490    6     0.984581       12   13   14   15   40   41
  491    5     0.985081       11   12   13   14   15
  492    1     0.992141       13
  493    1     0.987185       13
  494    1     0.990320       13
  495    1     0.983983       13
  496    2     0.987658       13   40
  497    1     0.987351       13
  498    1     0.993971       13
  499    4     0.987843       13   14   15   16
  500    4     0.989753       13   14   15   16
  501    6     0.982823       13   14   15   16   17   40
  502    5     0.980452       13   14   15   16   18
  503    7     0.983661       12   13   14   15   17   40   60
  504    5     0.980936       13   14   15   16   17
  505    4     0.982434       13   14   15   16
  506    4     0.983640       13   14   15   16
  507    5     0.980083       13   14   15   16   38
  508   12     0.980508       12   13   14   15   17   18   37   38   39   40   59   69
  509   10     0.984201       10   12   13   14   15   16   19   38   40   69
  510    8     0.984325       12   13   14   15   16   17   40   60
  511    1     0.982873       14
  512    1     0.993570       14
  513    1     0.985780       14
  514    1     0.981006       14
  515    1     0.983491       14
  516    5     0.987673       13   14   15   16   60
  517    5     0.990702       13   14   15   16   40
  518    5     0.980329       13   14   15   16   17
  519    6     0.984749       13   14   15   16   38   40
  520    7     0.988741       10   12   13   14   15   16   40
  521    2     0.982857       13   14
  522    2     0.989449       14   15
  523    1     0.987516       14
  524    1     0.985527       14
  525    1     0.981344       14
  526    1     0.984806       14
  527    1     0.983969       14
  528    2     0.995373       14   15
  529    1     0.984143       15
  530    2     0.987988       14   15
  531    7     0.980757       10   12   13   14   15   18   40
  532    5     0.981373       12   14   15   17   40
  533    7     0.982593       12   13   14   15   16   38   40
  534    7     0.983491       10   12   13   14   15   18   40
  535    5     0.986523       12   14   15   17   40
  536    5     0.982111       12   14   15   16   40
  537    3     0.991826       13   14   15
  538    2     0.983421       14   15
  539    2     0.983044       14   15
  540    1     0.999559       15
  541    1     0.999682       15
  542    1     0.999608       15
  543    1     0.999446       15
  544    1     0.999635       15
  545    1     0.985450       15
  546    1     0.988421       15
  547    1     0.992555       15
  548    1     0.980651       15
  549    1     0.988669       15
  550    1     0.999318       15
  551    1     0.998232       15
  552    1     0.999212       15
  553    1     0.999666       15
  554    1     0.999445       15
  555    1     0.998716       15
  556    1     0.999549       15
  557    5     0.990044       14   16   17   38   60
  558    4     0.986493       14   16   17   38
  559    9     0.983145       13   14   15   16   17   19   37   38   60
  560    6     0.980215       14   16   17   38   60   80
  561    5     0.982079       14   16   17   38   60
  562    6     0.984972       13   14   15   16   17   38
  563    6     0.983674       14   16   17   37   38   39
  564    5     0.986820       14   16   17   38   60
  565    6     0.985760       13   14   15   16   17   38
  566    7     0.984149       14   15   16   17   18   38   39
  567    9     0.986418       13   14   15   16   17   19   37   38   60
  568    8     0.992272       13   14   15   16   17   18   38   39
  569    1     0.995592       16
  570    1     0.994101       16
  571    1     0.991622       16
  572    1     0.992203       16
  573    1     0.992110       16
  574    5     0.984884       14   15   16   17   38
  575    4     0.982299       15   16   17   38
  576    6     0.981393       14   16   17   18   38   39
  577    5     0.981963       14   16   17   38   39
  578    6     0.981889       14   16   17   18   37   60
  579    1     0.992151       16
  580    1     0.987115       16
  581    1     0.994122       16
  582    1     0.988028       16
  583    1     0.985582       16
  584    1     0.990456       16
  585    1     0.995782       16
  586    4     0.990363       16   17   18   61
  587    3     0.989305       16   17   18
  588    6     0.981571       14   16   17   18   19   61
  589    5     0.981414       16   17   18   37   61
  590    5     0.985855       16   17   18   19   61
  591    5     0.982952       14   16   17   18   37
  592    5     0.983366       16   17   18   37   61
  593    4     0.982613       16   17   18   61
  594    5     0.982038       14   16   17   18   37
  595    6     0.985033       16   17   18   37   38   61
  596    7     0.980965       15   16   17   18   19   38   61
  597    6     0.986962       14   15   16   17   18   37
  598    1     0.995306       17
  599    1     0.989265       17
  600    1     0.995382       17
  601    1     0.997541       17
  602    1     0.994007       17
  603    3     0.985201       16   17   18
  604    4     0.981902       16   17   18   60
  605    4     0.988409       16   17   18   38
  606    3     0.980579       14   16   17
  607    4     0.985592       16   17   18   19
  608    1     0.992709       17
  609    1     0.993001       17
  610    1     0.993024       17
  611    1     0.988634       17
  612    1     0.996097       17
  613    1     0.990078       17
  614    1     0.990570       17
  615    4     0.988494       17   18   19   62
  616    3     0.988063       17   18   19
  617    8     0.981654       17   18   19   20   28   37   62   69
  618    5     0.984823       16   17   18   19   62
  619    5     0.982292       17   18   19   20   62
  620    5     0.983153       16   17   18   19   62
  621    5     0.986778       16   17   18   19   62
  622    4     0.982556       16   17   18   19
  623    5     0.986031       16   17   18   19   62
  624    8     0.985948       16   17   18   19   37   62   68   71
  625    6     0.980802       17   18   19   20   28   61
  626    9     0.981295       17   18   19   28   32   38   62   69   71
  627    1     0.992386       18
  628    1     0.990765       18
  629    1     0.995588       18
  630    1     0.996083       18
  631    1     0.995923       18
  632    4     0.983145       17   18   19   37
  633    4     0.988822       16   17   18   19
  634    3     0.982984       18   19   37
  635    4     0.980063       18   19   37   62
  636    3     0.983323       17   18   19
  637    1     0.989456       18
  638    1     0.991318       18
  639    1     0.989606       18
  640    1     0.989147       18
  641    1     0.997135       18
  642    1     0.991628       18
  643    1     0.994251       18
  644    4     0.984960       18   19   20   37
  645    4     0.988757       18   19   20   37
  646    9     0.982539       17   18   19   20   27   31   32   37   69
  647    5     0.981921       18   19   20   37   39
  648    5     0.981316       18   19   20   21   37
  649    5     0.980624       18   19   20   37   38
  650    5     0.981217       18   19   20   37   39
  651    9     0.980411       17   18   19   20   21   29   30   38   79
  652    7     0.983680       18   19   20   37   38   39   80
  653   11     0.983277       17   18   19   20   28   30   31   32   37   38   79
  654    9     0.980783       17   18   19   20   21   27   30   37   38
  655   10     0.980731       17   18   19   20   28   30   32   37   38   69
  656    1     0.988859       19
  657    1     0.984603       19
  658    1     0.989357       19
  659    1     0.992988       19
  660    1     0.991697       19
  661    6     0.983919       17   18   19   20   30   37
  662    7     0.987397       18   19   20   21   30   37   38
  663    5     0.987959       17   18   19   20   37
  664    5     0.983439       17   18   19   20   37
  665    5     0.980092       17   18   19   20   37
  666    1     0.986917       19
  667    1     0.982582       19
  668    2     0.985745       18   19
  669    2     0.988358       19   37
  670    1     0.991058       19
  671    1     0.981765       19
  672    1     0.985420       19
  673    4     0.982258       19   20   21   30
  674    4     0.989251       19   20   21   30
  675    5     0.981814       19   20   21   30   37
  676   10     0.982042       19   20   21   22   24   27   29   30   31   34
  677    5     0.981928       19   20   21   22   30
  678    9     0.981151       19   20   21   22   24   27   29   30   31
  679   10     0.980910       19   20   21   22   24   27   29   30   33   34
  680    6     0.981539       17   19   20   21   30   37
  681   10     0.980530       19   20   21   22   24   26   29   30   33   34
  682    6     0.983584       18   19   20   21   30   37
  683    7     0.985196       18   19   20   21   22   29   30
  684    6     0.982512       19   20   21   27   30   37
  685    1     0.995154       20
  686    1     0.995926       20
  687    1     0.995989       20
  688    1     0.998466       20
  689    1     0.995341       20
  690    5     0.985458       19   20   21   30   37
  691    5     0.985799       19   20   21   30   37
  692    5     0.981221       20   21   29   30   31
  693    3     0.987434       20   21   30
  694    5     0.983598       19   20   21   22   30
  695    1     0.994159       20
  696    1     0.997784       20
  697    1     0.994672       20
  698    1     0.997807       20
  699    1     0.997152       20
  700    1     0.992710       20
  701    1     0.993363       20
  702    4     0.985067       20   21   22   27
  703    4     0.987453       20   21   22   27
  704    9     0.982806       20   21   22   23   26   27   30   37   55
  705    8     0.980049       20   21   22   24   27   30   33   36
  706    6     0.980706       19   20   21   22   23   27
  707    9     0.981840       19   20   21   22   24   27   29   30   33
  708   11     0.980192       19   20   21   22   23   24   26   27   30   33   36
  709    5     0.980840       19   20   21   22   27
  710   11     0.980125       19   20   21   22   23   24   26   27   29   30   33
  711    9     0.983382        7   20   21   22   24   27   28   29   37
  712   13     0.981377       18   19   20   21   22   23   24   26   27   29   30   37   70
  713   11     0.981528       20   21   22   23   24   26   27   28   29   30   55
  714    1     0.986612       21
  715    1     0.986451       21
  716    1     0.987429       21
  717    1     0.995645       21
  718    1     0.989427       21
  719    6     0.981173       20   21   22   27   28   29
  720    6     0.982014       20   21   22   27   28   29
  721    6     0.988717       20   21   23   26   27   30
  722    5     0.982508       20   21   26   27   30
  723    7     0.986825       19   20   21   22   23   26   27
  724    2     0.983476       21   22
  725    2     0.985827       20   21
  726    2     0.984866       21   22
  727    1     0.992713       21
  728    1     0.988684       21
  729    1     0.984052       21
  730    1     0.982365       21
  731    4     0.986838       21   22   23   29
  732    4     0.989311       21   22   23   29
  733    7     0.980537       20   21   22   23   24   29   30
  734    6     0.985843       20   21   22   23   26   29
  735    8     0.980504       20   21   22   23   24   27   30   63
  736    6     0.984261       20   21   22   23   26   29
  737    6     0.984925       20   21   22   23   26   29
  738    5     0.982095       20   21   22   23   29
  739    6     0.982463       20   21   22   23   26   29
  740    8     0.982836       20   21   22   23   24   27   29   36
  741    7     0.981105       20   21   22   23   29   30   63
  742    9     0.983650        7   21   22   23   24   26   29   36   56
  743    1     0.989540       22
  744    1     0.989280       22
  745    1     0.991158       22
  746    1     0.996458       22
  747    1     0.989671       22
  748    7     0.988280       21   22   23   24   27   29   30
  749    7     0.987748       21   22   23   24   27   29   30
  750    6     0.981115       21   22   23   29   30   33
  751    4     0.980541       21   22   23   29
  752    6     0.983151       20   21   22   23   24   29
  753    2     0.983430       22   23
  754    1     0.980842       22
  755    1     0.983412       22
  756    1     0.992681       22
  757    1     0.993580       22
  758    1     0.992391       22
  759    1     0.987139       22
  760    4     0.993251       22   23   24   63
  761    3     0.989938       22   23   24
  762    6     0.982304       21   22   23   24   29   63
  763    9     0.982153       22   23   24   25   26   27   29   30   63
  764    5     0.985380       22   23   24   25   63
  765    8     0.980534       21   22   23   24   25   26   27   29
  766    8     0.980724       22   23   24   25   26   27   30   36
  767    4     0.986913       22   23   24   63
  768    7     0.981732       22   23   24   25   27   30   36
  769    7     0.980745       22   23   24   25   26   27   36
  770    7     0.983437       21   22   23   24   26   63   64
  771    7     0.982055       22   23   24   25   27   29   36
  772    1     0.993202       23
  773    1     0.993969       23
  774    1     0.992883       23
  775    1     0.997229       23
  776    1     0.991304       23
  777    4     0.985457       22   23   24   26
  778    4     0.982940       22   23   24   26
  779    5     0.992798       21   22   23   24   26
  780    3     0.987522       22   23   24
  781    4     0.982476       21   22   23   24
  782    1     0.983270       23
  783    1     0.986613       23
  784    1     0.992504       23
  785    1     0.995139       23
  786    1     0.994916       23
  787    1     0.993155       23
  788    1     0.992202       23
  789    4     0.994464       23   24   25   26
  790    4     0.994957       23   24   25   26
  791    4     0.980356       23   24   25   26
  792    6     0.980860       21   22   23   24   25   26
  793    4     0.987162       23   24   25   26
  794    5     0.980872       21   23   24   25   26
  795    6     0.981874       21   22   23   24   25   26
  796    4     0.987832       23   24   25   26
  797    5     0.981242       21   23   24   25   26
  798    8     0.982064       22   23   24   25   26   27   57   65
  799    8     0.982554       21   22   23   24   25   26   27   63
  800    8     0.985399       21   22   23   24   25   26   63   66
  801    1     0.988937       24
  802    1     0.990450       24
  803    1     0.991367       24
  804    1     0.996823       24
  805    1     0.990628       24
  806    5     0.984680       23   24   25   26   27
  807    5     0.981086       23   24   25   26   63
  808    5     0.984497       22   23   24   25   27
  809    4     0.981677       23   24   25   65
  810    5     0.983131       23   24   25   26   64
  811    2     0.984676       24   26
  812    1     0.982286       24
  813    1     0.986422       24
  814    1     0.994106       24
  815    1     0.993458       24
  816    1     0.991405       24
  817    1     0.986435       24
  818    5     0.996128       24   25   64   65   66
  819    2     0.984455       24   25
  820    5     0.981319       24   25   64   65   66
  821    4     0.984390       24   25   65   66
  822    3     0.988403       24   25   64
  823    4     0.991274       24   25   64   66
  824    4     0.988125       24   25   65   66
  825    3     0.988662       24   25   64
  826    4     0.989024       24   25   64   66
  827    5     0.982719       23   24   25   65   66
  828    4     0.995388       24   25   26   64
  829    4     0.988603       23   24   25   66
  830    1     0.998140       25
  831    1     0.997515       25
  832    1     0.995955       25
  833    1     0.998406       25
  834    1     0.994369       25
  835    2     0.991540       24   25
  836    2     0.986272       24   25
  837    2     0.982266       24   25
  838    2     0.991748       24   25
  839    3     0.987598       24   25   26
  840    1     0.993333       25
  841    1     0.996556       25
  842    1     0.996860       25
  843    1     0.998076       25
  844    1     0.998327       25
  845    1     0.996330       25
  846    1     0.996997       25
  847    4     0.992324       24   26   27   67
  848    3     0.988970       24   26   27
  849    6     0.984343        7   21   24   26   27   67
  850    9     0.982741       21   22   24   26   27   28   30   33   67
  851    4     0.982477       24   26   27   28
  852    8     0.980479       21   22   24   26   27   28   30   67
  853    9     0.980349       21   22   24   26   27   28   30   33   67
  854    4     0.981168       24   25   26   27
  855    8     0.980951       21   22   24   26   27   28   30   67
  856    9     0.981333        6   21   22   23   24   26   27   55   67
  857    5     0.986624       24   25   26   27   28
  858    7     0.984643       21   22   24   25   26   27   67
  859    1     0.991404       26
  860    1     0.990623       26
  861    1     0.997698       26
  862    1     0.996899       26
  863    1     0.991903       26
  864    4     0.983540       23   24   26   27
  865    5     0.991090       21   23   24   26   27
  866    3     0.985620       24   26   27
  867    3     0.984227       23   26   27
  868    5     0.989306       24   25   26   27   28
  869    1     0.980874       26
  870    1     0.990345       26
  871    1     0.985505       26
  872    1     0.997316       26
  873    1     0.998060       26
  874    1     0.995307       26
  875    1     0.990791       26
  876    4     0.991716       21   26   27   28
  877    4     0.993681       21   26   27   28
  878    6     0.982010       21   24   26   27   28   55
  879    7     0.980640       21   22   23   24   26   27   28
  880    4     0.984525       21   26   27   28
  881    6     0.981750       21   22   23   26   27   28
  882    6     0.989163       20   21   23   26   27   28
  883    4     0.988156       21   26   27   28
  884    6     0.990261       20   21   23   26   27   28
  885   11     0.987170        7   20   21   22   23   26   27   28   55   68   69
  886    9     0.980718       19   20   21   22   24   26   27   28   68
  887    7     0.981632       20   21   22   26   27   28   55
  888    1     0.990593       27
  889    1     0.990532       27
  890    1     0.991160       27
  891    1     0.996314       27
  892    1     0.990054       27
  893    5     0.987085       21   22   26   27   28
  894    5     0.984437       21   22   26   27   28
  895    6     0.980127       21   22   24   26   27   69
  896    5     0.986075       21   26   27   67   70
  897    5     0.981361       21   24   26   27   28
  898    2     0.988314       26   27
  899    1     0.980950       27
  900    1     0.985881       27
  901    1     0.992876       27
  902    1     0.994124       27
  903    1     0.991992       27
  904    1     0.988347       27
  905    5     0.994697       27   28   68   69   70
  906    2     0.980869       27   28
  907    8     0.981216       12   19   21   27   28   68   69   70
  908    5     0.990411       27   28   68   69   70
  909    4     0.982968       27   28   68   69
  910    4     0.986840       27   28   68   70
  911    5     0.985516       27   28   68   69   70
  912    6     0.980418       26   27   28   68   69   70
  913    4     0.988356       27   28   68   70
  914    8     0.981102       12   19   21   27   28   68   69   70
  915    7     0.980413       18   26   27   28   68   69   70
  916   14     0.980082       11   12   13   17   18   19   21   26   28   55   67   68   69   70
  917    1     0.995980       28
  918    1     0.994569       28
  919    1     0.998819       28
  920    1     0.997288       28
  921    1     0.997136       28
  922    3     0.984367       21   27   28
  923    4     0.983076       21   27   28   69
  924    2     0.991385       27   28
  925    2     0.984332       27   28
  926    2     0.987841       27   28
  927    1     0.994249       28
  928    1     0.997197       28
  929    1     0.993346       28
  930    1     0.999211       28
  931    1     0.998852       28
  932    1     0.997274       28
  933    1     0.995820       28
  934    4     0.988541       22   29   30   36
  935    4     0.989557       22   29   30   36
  936    5     0.984518       20   22   29   30   36
  937    6     0.985206       20   22   29   30   33   36
  938    5     0.982761       20   22   29   30   36
  939    6     0.984451       20   22   29   30   33   36
  940    6     0.986164       20   22   29   30   33   36
  941    5     0.982738       20   22   29   30   36
  942    6     0.984581       20   22   29   30   33   36
  943    7     0.982394       20   22   23   29   30   34   36
  944    9     0.980333       19   20   21   22   29   30   33   36   78
  945    7     0.980393       22   23   29   30   31   34   36
  946    1     0.989884       29
  947    1     0.990114       29
  948    1     0.990544       29
  949    1     0.996350       29
  950    1     0.989373       29
  951    7     0.985109       20   22   29   30   31   34   36
  952    7     0.987036       20   22   29   30   31   34   36
  953    7     0.984457       21   22   23   29   30   34   36
  954    4     0.986646       22   29   34   36
  955    6     0.983682       20   22   29   30   34   36
  956    1     0.980450       29
  957    1     0.986083       29
  958    1     0.988267       29
  959    1     0.990958       29
  960    1     0.990920       29
  961    1     0.985603       29
  962    1     0.980160       29
  963    4     0.986377       20   29   30   31
  964    4     0.987738       20   29   30   31
  965    6     0.982410       20   29   30   31   33   37
  966   10     0.981135       20   21   22   23   26   29   30   31   33   34
  967    6     0.980816       20   22   29   30   31   32
  968    9     0.980038       19   20   21   29   30   31   32   33   34
  969   10     0.980162       19   20   21   22   23   26   29   30   31   34
  970    5     0.980425       20   21   29   30   31
  971    8     0.980781       20   21   26   29   30   31   32   34
  972    8     0.983166       20   22   29   30   31   32   33   34
  973    9     0.986367       19   20   29   30   31   32   33   36   37
  974   10     0.987001       19   20   22   29   30   31   32   33   34   79
  975    1     0.987447       30
  976    1     0.987568       30
  977    1     0.987527       30
  978    1     0.995596       30
  979    1     0.987372       30
  980    7     0.985665       20   22   29   30   31   32   36
  981    6     0.983280       20   22   29   30   31   36
  982    6     0.980041       19   20   21   30   31   33
  983    4     0.983944       20   21   30   33
  984    6     0.984563       20   21   29   30   31   33
  985    1     0.983054       30
  986    1     0.989628       30
  987    1     0.985414       30
  988    1     0.988890       30
  989    1     0.985012       30
  990    2     0.982813       29   30
  991    2     0.982579       29   30
  992    4     0.993923       30   31   32   33
  993    4     0.994036       30   31   32   33
  994    5     0.982146       20   30   31   32   33
  995    7     0.981184       20   30   31   33   36   71   72
  996    4     0.987050       30   31   32   33
  997    6     0.980878       30   31   32   33   34   36
  998    6     0.991497       20   30   31   32   33   36
  999    4     0.990744       30   31   32   33
 1000    6     0.991560       20   30   31   32   33   36
 1001    6     0.983343       29   30   31   32   33   34
 1002    9     0.982401       19   20   29   30   31   32   33   34   73
 1003   10     0.980894       20   29   30   31   32   33   34   36   73   74
 1004    1     0.990664       31
 1005    1     0.991348       31
 1006    1     0.990902       31
 1007    1     0.996472       31
 1008    1     0.989635       31
 1009    5     0.982516       30   31   32   33   73
 1010    5     0.987178       30   31   32   33   71
 1011    6     0.982359       29   30   31   32   33   34
 1012    4     0.984463       20   30   31   74
 1013    6     0.980187       30   31   32   33   34   74
 1014    1     0.982491       31
 1015    1     0.989213       31
 1016    1     0.989904       31
 1017    1     0.993233       31
 1018    1     0.992972       31
 1019    1     0.982715       31
 1020    1     0.981256       31
 1021    5     0.995178       31   32   71   72   73
 1022    2     0.982478       31   32
 1023    6     0.983782       19   31   32   71   72   73
 1024    5     0.991894       31   32   71   72   73
 1025    4     0.984708       31   32   71   72
 1026    4     0.988552       31   32   72   73
 1027    5     0.989455       31   32   71   72   73
 1028    5     0.984960       31   32   33   71   72
 1029    4     0.992182       31   32   72   73
 1030    6     0.982808       19   30   31   32   71   72
 1031    4     0.984484       31   32   33   71
 1032    8     0.981157       19   20   31   32   38   72   73   74
 1033    1     0.995391       32
 1034    1     0.993085       32
 1035    1     0.999226       32
 1036    1     0.998857       32
 1037    1     0.997266       32
 1038    3     0.986895       30   31   32
 1039    3     0.981166       31   32   33
 1040    1     0.988779       32
 1041    1     0.985700       32
 1042    2     0.982203       31   32
 1043    1     0.995521       32
 1044    1     0.997877       32
 1045    1     0.997899       32
 1046    1     0.996817       32
 1047    1     0.999167       32
 1048    1     0.995603       32
 1049    1     0.993208       32
 1050    4     0.993351       31   33   34   74
 1051    3     0.989182       31   33   34
 1052    5     0.985164       30   31   33   34   74
 1053    8     0.980318       21   26   29   31   32   33   34   74
 1054    4     0.980492       31   33   34   74
 1055    8     0.981795       21   29   30   31   32   33   34   74
 1056    8     0.980146       21   26   29   31   32   33   34   74
 1057    4     0.980782       31   33   34   74
 1058    7     0.980031       21   29   31   32   33   34   74
 1059    6     0.980497       29   30   31   33   34   74
 1060    5     0.986177       31   32   33   34   35
 1061    7     0.981401       29   30   31   32   33   34   74
 1062    1     0.990653       33
 1063    1     0.990355       33
 1064    1     0.997070       33
 1065    1     0.997483       33
 1066    1     0.992972       33
 1067    4     0.982958       31   33   34   36
 1068    4     0.983101       31   33   34   36
 1069    3     0.983702       30   31   33
 1070    2     0.982127       31   33
 1071    4     0.984618       31   32   33   34
 1072    1     0.986673       33
 1073    1     0.994460       33
 1074    1     0.991419       33
 1075    1     0.994660       33
 1076    1     0.996162       33
 1077    1     0.989381       33
 1078    1     0.985901       33
 1079    4     0.995316       33   34   35   36
 1080    4     0.995046       33   34   35   36
 1081    4     0.986489       33   34   35   36
 1082    6     0.982366       29   30   33   34   35   36
 1083    4     0.987725       33   34   35   36
 1084    5     0.980404       30   33   34   35   36
 1085    6     0.983938       29   30   33   34   35   36
 1086    4     0.987767       33   34   35   36
 1087    5     0.981210       30   33   34   35   36
 1088    7     0.980519       29   30   31   33   34   36   76
 1089    7     0.987276       30   31   33   34   35   36   78
 1090    7     0.987241       29   33   34   35   36   77   78
 1091    1     0.989016       34
 1092    1     0.989508       34
 1093    1     0.991997       34
 1094    1     0.997069       34
 1095    1     0.990765       34
 1096    5     0.987356       31   33   34   35   36
 1097    5     0.986980       31   33   34   35   36
 1098    5     0.981186       31   34   35   36   76
 1099    3     0.987716       34   35   36
 1100    5     0.982781       33   34   35   36   75
 1101    1     0.985436       34
 1102    1     0.991790       34
 1103    1     0.990985       34
 1104    1     0.991174       34
 1105    1     0.990765       34
 1106    1     0.982620       34
 1107    2     0.987992       33   34
 1108    5     0.996157       34   35   75   76   77
 1109    2     0.984591       34   35
 1110    5     0.983518       34   35   75   76   77
 1111    3     0.981196       34   35   76
 1112    3     0.985884       34   35   75
 1113    3     0.983361       34   35   77
 1114    3     0.984606       34   35   76
 1115    3     0.988298       34   35   75
 1116    3     0.985423       34   35   77
 1117    4     0.991281       34   35   36   76
 1118    4     0.994107       33   34   35   75
 1119    4     0.992696       34   35   36   77
 1120    1     0.998662       35
 1121    1     0.998773       35
 1122    1     0.993752       35
 1123    1     0.998818       35
 1124    1     0.994271       35
 1125    2     0.992999       34   35
 1126    2     0.993035       34   35
 1127    3     0.982325       34   35   36
 1128    2     0.994381       34   35
 1129    4     0.987120       34   35   36   75
 1130    1     0.996417       35
 1131    1     0.998586       35
 1132    1     0.995749       35
 1133    1     0.999267       35
 1134    1     0.996433       35
 1135    1     0.993980       35
 1136    1     0.996080       35
 1137    4     0.994099       29   34   36   78
 1138    3     0.990068       29   34   36
 1139    4     0.981554       29   34   36   78
 1140    9     0.980223       22   29   30   31   33   34   35   36   78
 1141    4     0.982841       29   34   36   78
 1142    7     0.980837       22   29   31   33   34   35   36
 1143    9     0.980491       21   29   30   31   33   34   35   36   78
 1144    4     0.989746       29   34   36   78
 1145    7     0.981373       21   29   31   33   34   35   36
 1146    6     0.980908       22   29   31   33   34   36
 1147    7     0.981409       30   31   33   34   36   75   78
 1148    6     0.986067       22   23   29   34   35   36
 1149    1     0.994793       36
 1150    1     0.996186       36
 1151    1     0.990638       36
 1152    1     0.996778       36
 1153    1     0.990265       36
 1154    4     0.989960       29   33   34   36
 1155    3     0.983553       29   34   36
 1156    5     0.988454       29   30   33   34   36
 1157    3     0.985994       29   34   36
 1158    6     0.984447       22   29   30   34   36   78
 1159    1     0.989049       36
 1160    1     0.990924       36
 1161    1     0.990461       36
 1162    1     0.997134       36
 1163    1     0.993771       36
 1164    1     0.988127       36
 1165    1     0.988530       36
 1166    4     0.984442       19   37   38   79
 1167    3     0.984379       19   37   38
 1168    9     0.980149       17   18   19   20   32   37   38   40   79
 1169    7     0.981263       17   18   19   20   37   38   79
 1170    6     0.981293       19   37   38   39   79   80
 1171    7     0.980183       17   19   20   30   37   38   39
 1172    6     0.982087       17   19   20   37   38   79
 1173    5     0.983927       16   19   37   38   79
 1174   10     0.980364       17   19   20   21   30   32   37   39   79   80
 1175   10     0.980136       16   17   18   19   20   37   38   39   72   79
 1176   11     0.982288       16   17   18   19   20   30   31   37   38   79   80
 1177   13     0.980381       13   18   19   20   30   37   38   39   40   72   73   79   80
 1178    1     0.994631       37
 1179    1     0.989584       37
 1180    1     0.995291       37
 1181    1     0.996390       37
 1182    1     0.996307       37
 1183    4     0.986377       19   37   38   39
 1184    6     0.983610       16   19   20   37   38   79
 1185    3     0.980631       19   37   38
 1186    3     0.982816       19   37   39
 1187    5     0.981000       16   19   37   38   80
 1188    1     0.995867       37
 1189    1     0.991996       37
 1190    1     0.989735       37
 1191    1     0.987983       37
 1192    1     0.994024       37
 1193    1     0.991384       37
 1194    1     0.992529       37
 1195    5     0.991143       16   37   38   39   80
 1196    4     0.989275       16   37   38   39
 1197    9     0.985154       16   17   18   19   37   38   39   40   80
 1198    6     0.984703       14   16   37   38   39   80
 1199    5     0.981945       16   37   38   39   80
 1200    5     0.983408       16   37   38   39   80
 1201    5     0.982624       16   37   38   39   80
 1202    6     0.987299       16   19   37   38   39   80
 1203    5     0.982797       16   37   38   39   80
 1204    9     0.983931       13   16   18   19   37   38   39   40   80
 1205    7     0.982070       16   37   38   39   60   79   80
 1206   10     0.981078       13   16   17   18   19   37   38   39   40   80
 1207    1     0.991498       38
 1208    1     0.991620       38
 1209    1     0.993895       38
 1210    1     0.991845       38
 1211    1     0.994180       38
 1212    5     0.983124       16   19   37   38   39
 1213    4     0.980519       16   37   38   39
 1214    5     0.987867       16   37   38   39   40
 1215    6     0.984782       14   16   19   38   39   80
 1216    5     0.984694       37   38   39   40   60
 1217    1     0.988922       38
 1218    1     0.986943       38
 1219    1     0.992695       38
 1220    1     0.989441       38
 1221    1     0.991887       38
 1222    1     0.991033       38
 1223    1     0.991624       38
 1224    3     0.985995       38   39   40
 1225    2     0.981463       38   39
 1226    4     0.980775       37   38   39   40
 1227    5     0.980846       13   16   38   39   40
 1228    8     0.982753       11   13   16   37   38   39   40   41
 1229    5     0.980082       37   38   39   40   80
 1230    3     0.987080       38   39   40
 1231    3     0.980267       38   39   40
 1232    3     0.985512       38   39   40
 1233    5     0.989267       13   16   38   39   40
 1234    4     0.980506       37   38   39   40
 1235    4     0.982155       38   39   40   41
 1236    4     0.984003       37   39   40   41
 1237    3     0.984380       38   39   40
 1238    3     0.985065       38   39   40
 1239    3     0.991299       38   39   40
 1240    3     0.983644       38   39   40
 1241    1     0.994882       39
 1242    1     0.995983       39
 1243    1     0.994742       39
 1244    1     0.993347       39
 1245    1     0.993216       39
 1246    1     0.994566       39
 1247    1     0.989305       39
 1248    1     0.996212       39
 1249    1     0.992364       39
 1250    1     0.983195       39
 1251    1     0.991933       39
 1252    1     0.994462       39
 1253    4     0.988655       13   39   40   41
 1254    4     0.991433       13   39   40   41
 1255    6     0.980316       10   13   37   39   40   41
 1256    5     0.980145       12   13   39   40   41
 1257    6     0.986177       11   13   14   39   40   41
 1258    6     0.980761       10   11   13   39   40   41
 1259    5     0.981599       12   13   39   40   41
 1260    6     0.986393       11   13   15   39   40   41
 1261    6     0.982083       11   13   14   39   40   41
 1262    8     0.983627       11   12   13   14   39   40   41   81
 1263    9     0.981118       10   12   13   14   37   38   39   40   41
 1264    9     0.984836       10   11   13   14   37   38   39   40   41
 1265    1     0.995925       40
 1266    1     0.989782       40
 1267    1     0.991715       40
 1268    1     0.989102       40
 1269    1     0.989828       40
 1270    4     0.986454       13   39   40   41
 1271    6     0.981698       13   38   39   40   41   81
 1272    5     0.983548       13   38   39   40   41
 1273    5     0.982525       12   13   39   40   41
 1274    6     0.988112       10   12   38   39   40   41
 1275    1     0.992675       40
 1276    1     0.985946       40
 1277    1     0.989093       40
 1278    1     0.982521       40
 1279    1     0.981313       40
 1280    1     0.991210       40
 1281    1     0.992743       40
 1282    4     0.987254       10   40   41   81
 1283    3     0.985490       10   40   41
 1284    8     0.981910        6    7    9   10   12   40   41   81
 1285    6     0.985159       10   11   13   40   41   81
 1286    7     0.983579        9   10   12   39   40   41   81
 1287    5     0.980902       10   12   39   40   41
 1288    5     0.983046       10   13   40   41   81
 1289    7     0.983386        9   10   12   39   40   41   81
 1290    7     0.980626       10   11   12   13   39   40   41
 1291    8     0.980732        9   10   11   13   39   40   41   81
 1292    9     0.981479        5    7    9   10   13   40   41   54   81
 1293   14     0.980249        9   10   11   12   13   37   38   39   40   41   42   49   81   89
 1294    1     0.996709       41
 1295    1     0.993903       41
 1296    1     0.993274       41
 1297    1     0.995613       41
 1298    1     0.990798       41
 1299    4     0.985241        9   10   40   41
 1300    4     0.983362       10   13   40   41
 1301    4     0.981204       10   11   40   41
 1302    3     0.980133       10   40   41
 1303    5     0.988253       10   11   13   40   41
 1304    1     0.992648       41
 1305    1     0.988579       41
 1306    1     0.992294       41
 1307    1     0.989449       41
 1308    1     0.990005       41
 1309    1     0.990952       41
 1310    1     0.994965       41
 1311    4     0.986528        9   42   43   48
 1312    4     0.988086        9   42   43   48
 1313    7     0.986212        4    9   10   42   43   44   48
 1314   11     0.980288        3    4    5    8    9   42   43   44   45   47   48
 1315    6     0.982997        4    5    9   42   43   48
 1316    6     0.980622        5    9   10   42   43   48
 1317    9     0.984794        3    5    8    9   42   43   45   48   49
 1318    5     0.981964        5    9   42   43   48
 1319    5     0.980348        9   10   42   43   48
 1320    7     0.983023        9   42   43   45   47   48   58
 1321    9     0.980987        5    9   10   41   42   43   44   48   49
 1322    9     0.982056        5    9   10   11   42   43   44   45   47
 1323    1     0.987409       42
 1324    1     0.989958       42
 1325    1     0.999092       42
 1326    1     0.983186       42
 1327    1     0.985524       42
 1328    7     0.986363        5    9   42   43   44   47   48
 1329    5     0.983970       42   43   44   47   48
 1330    4     0.982043        5    9   42   43
 1331    7     0.981012        4    5    9   10   42   47   48
 1332    6     0.982379        4    9   42   43   48   49
 1333    4     0.992643        9   42   43   48
 1334    1     0.986278       42
 1335    1     0.996437       42
 1336    1     0.993670       42
 1337    1     0.995472       42
 1338    2     0.981576       42   43
 1339    1     0.984025       42
 1340    4     0.988665        4   42   43   44
 1341    4     0.989601        4   42   43   44
 1342    9     0.981156        3    4    5    9   43   44   45   48   82
 1343    6     0.984311        4    9   42   43   44   47
 1344    5     0.983298        4   42   43   44   48
 1345    5     0.980817        4   42   43   44   45
 1346    6     0.986562        4    9   42   43   44   47
 1347    5     0.980839        4    5   42   43   44
 1348    6     0.984264        4    9   42   43   44   48
 1349    5     0.980561        4    5   42   43   44
 1350    7     0.981357        3    4    9   42   43   44   48
 1351    7     0.981156        4    5    9   43   44   45   47
 1352    1     0.987806       43
 1353    1     0.991472       43
 1354    1     0.999475       43
 1355    1     0.988182       43
 1356    1     0.989198       43
 1357    6     0.980920        4    9   42   43   44   82
 1358    6     0.981464        3    4    5   42   43   48
 1359    3     0.981383       42   43   44
 1360    7     0.981643        3    4    5   43   44   45   48
 1361    6     0.983542        4    5   42   43   44   48
 1362    2     0.980760       42   43
 1363    1     0.987513       43
 1364    1     0.997400       43
 1365    1     0.995943       43
 1366    1     0.995891       43
 1367    1     0.985981       43
 1368    2     0.982615       43   44
 1369    4     0.994120       43   44   45   82
 1370    3     0.990084       43   44   45
 1371    4     0.981546       43   44   45   82
 1372    8     0.981217        3    5   43   44   45   46   47   48
 1373    4     0.984847       43   44   45   82
 1374    5     0.986072       43   44   45   46   82
 1375    7     0.982086        3    5   43   44   45   46   48
 1376    4     0.989321       43   44   45   82
 1377    4     0.981689       43   44   45   82
 1378    4     0.982698       43   44   45   48
 1379    7     0.984923        4   43   44   45   47   48   82
 1380    5     0.982042        4   43   44   45   46
 1381    1     0.990917       44
 1382    1     0.997609       44
 1383    1     0.999610       44
 1384    1     0.990259       44
 1385    1     0.990142       44
 1386    4     0.984483       42   43   44   45
 1387    2     0.988045       44   45
 1388    2     0.983084       44   45
 1389    5     0.985615       42   43   44   45   47
 1390    4     0.982942       43   44   45   47
 1391    2     0.985670       43   44
 1392    1     0.992678       44
 1393    1     0.997879       44
 1394    1     0.997034       44
 1395    1     0.997174       44
 1396    1     0.991834       44
 1397    1     0.988124       44
 1398    4     0.995309       44   45   46   47
 1399    4     0.995044       44   45   46   47
 1400    4     0.986477       44   45   46   47
 1401    7     0.981450        9   42   44   45   47   84   85
 1402    9     0.981619       43   44   45   47   48   49   82   83   86
 1403    4     0.990269       44   45   46   47
 1404    6     0.980182       42   43   44   45   46   47
 1405    4     0.985202       44   45   46   47
 1406    4     0.992069       44   45   46   47
 1407    7     0.981804       42   44   45   47   48   84   85
 1408    5     0.980891       44   45   46   47   48
 1409    9     0.994964       43   44   45   46   47   48   83   84   85
 1410    1     0.989448       45
 1411    1     0.989040       45
 1412    1     0.999625       45
 1413    1     0.992533       45
 1414    1     0.987548       45
 1415    5     0.983516       44   45   46   47   83
 1416    5     0.986479       43   44   45   47   48
 1417    3     0.987847       44   45   46
 1418    4     0.984574       44   45   46   85
 1419    5     0.981919       44   45   46   47   82
 1420    3     0.990300       44   45   47
 1421    1     0.987291       45
 1422    1     0.996776       45
 1423    1     0.995719       45
 1424    1     0.997179       45
 1425    1     0.989281       45
 1426    1     0.985583       45
 1427    5     0.996156       45   46   83   84   85
 1428    2     0.984592       45   46
 1429    5     0.983486       45   46   83   84   85
 1430    4     0.997173       45   46   84   85
 1431    5     0.981730       46   47   83   84   85
 1432    4     0.982439       45   46   84   85
 1433    3     0.980020       46   84   85
 1434    4     0.982289       46   83   84   85
 1435    5     0.985312       44   45   46   84   85
 1436    4     0.986095       45   46   84   85
 1437    5     0.981192       45   46   47   83   84
 1438    3     0.982315       44   45   46
 1439    1     0.995203       46
 1440    1     0.999372       46
 1441    1     0.999081       46
 1442    1     0.992552       46
 1443    1     0.998141       46
 1444    3     0.991595       45   46   47
 1445    1     0.995159       46
 1446    1     0.987223       46
 1447    4     0.984408       44   45   46   47
 1448    2     0.992777       45   46
 1449    1     0.990254       46
 1450    1     0.998669       46
 1451    1     0.999094       46
 1452    1     0.996477       46
 1453    1     0.998797       46
 1454    1     0.995479       46
 1455    1     0.997707       46
 1456    4     0.993322       45   47   48   86
 1457    3     0.989111       45   47   48
 1458    5     0.985110       42   45   47   48   86
 1459    8     0.980712        5    8   42   43   45   47   48   49
 1460    6     0.982896       42   44   45   47   49   86
 1461    5     0.985847       42   45   47   48   86
 1462    8     0.982068        3    5    8   43   45   47   48   49
 1463    4     0.987711       45   47   48   86
 1464    4     0.983488       45   47   48   86
 1465    4     0.980707       43   45   47   48
 1466    8     0.985483       42   43   45   46   47   49   86   87
 1467    7     0.984514       42   45   46   47   48   83   86
 1468    1     0.988201       47
 1469    1     0.994984       47
 1470    1     0.999714       47
 1471    1     0.992745       47
 1472    1     0.992836       47
 1473    6     0.986236       45   46   47   48   49   86
 1474    3     0.989247       44   45   47
 1475    2     0.982913       45   47
 1476    4     0.984139       42   44   47   48
 1477    4     0.986881       44   45   47   48
 1478    2     0.986784       45   47
 1479    1     0.997789       47
 1480    1     0.997895       47
 1481    1     0.997049       47
 1482    1     0.997290       47
 1483    1     0.987179       47
 1484    1     0.987440       47
 1485    4     0.994005       42   47   48   49
 1486    4     0.994135       42   47   48   49
 1487    4     0.980747       42   47   48   49
 1488    8     0.980146        9   42   43   44   45   47   48   88
 1489    5     0.981059       42   45   48   49   86
 1490    4     0.982759       42   47   48   49
 1491    6     0.991842        9   42   44   47   48   49
 1492    4     0.990650       42   47   48   49
 1493    4     0.983682       42   47   48   49
 1494    9     0.982250        9   42   43   44   45   47   48   88   89
 1495    7     0.982201        9   42   43   45   47   48   49
 1496    9     0.985328        9   10   11   42   45   47   48   49   87
 1497    1     0.988404       48
 1498    1     0.991992       48
 1499    1     0.999633       48
 1500    1     0.989566       48
 1501    1     0.989168       48
 1502    5     0.989519       42   45   47   48   49
 1503    4     0.982646       42   48   49   88
 1504    3     0.985435       42   48   49
 1505    7     0.980573        9   42   43   45   47   48   88
 1506    5     0.986460       42   43   47   48   49
 1507    3     0.990369       42   47   48
 1508    1     0.987188       48
 1509    1     0.997289       48
 1510    1     0.995518       48
 1511    1     0.996986       48
 1512    1     0.988683       48
 1513    1     0.982975       48
 1514    5     0.995382       48   49   87   88   89
 1515    2     0.982333       48   49
 1516    6     0.982375       10   48   49   87   88   89
 1517    4     0.989198       48   49   88   89
 1518    4     0.981947       48   49   87   88
 1519    5     0.991096       48   49   87   88   89
 1520    4     0.985326       48   49   88   89
 1521    4     0.981683       42   48   49   87
 1522    5     0.987676       48   49   87   88   89
 1523    5     0.984069       11   48   49   88   89
 1524    4     0.981966       10   48   49   87
 1525    7     0.980953       10   47   48   49   87   88   89
 1526    1     0.995554       49
 1527    1     0.994662       49
 1528    1     0.999062       49
 1529    1     0.997082       49
 1530    1     0.997611       49
 1531    3     0.980961       48   49   87
 1532    3     0.982049       47   48   49
 1533    1     0.987778       49
 1534    2     0.984270       47   49
 1535    2     0.986044       48   49
 1536    1     0.991643       49
 1537    1     0.998199       49
 1538    1     0.998916       49
 1539    1     0.996457       49
 1540    1     0.998832       49
 1541    1     0.995901       49
 1542    1     0.996296       49
 1543    2     0.982552        1   50
 1544    3     0.988437        1    2   50
 1545    3     0.989665        1    2   50
 1546    1     0.996664       50
 1547    1     0.990986       50
 1548    1     0.990826       50
 1549    2     0.997129        1   50
 1550    2     0.980784        1   50
 1551    2     0.995410        1   50
 1552    1     0.996965       50
 1553    1     0.986873       50
 1554    1     0.985625       50
 1555    1     0.985172       50
 1556    1     0.994398       50
 1557    2     0.980060        1   51
 1558    2     0.984002        1   51
 1559    4     0.993553        1    2   51   53
 1560    1     0.990179       51
 1561    1     0.991955       51
 1562    1     0.996572       51
 1563    2     0.995814        1   51
 1564    2     0.982711        1   51
 1565    2     0.995125        1   51
 1566    1     0.988752       51
 1567    1     0.996932       51
 1568    1     0.996130       51
 1569    1     0.982463       51
 1570    1     0.983821       51
 1571    3     0.988489        1    2   52
 1572    3     0.990270        1    2   52
 1573    4     0.986022        1    2    8   52
 1574    1     0.993821       52
 1575    1     0.991135       52
 1576    1     0.993437       52
 1577    2     0.996535        1   52
 1578    2     0.981460        1   52
 1579    2     0.995097        1   52
 1580    1     0.991808       52
 1581    1     0.992127       52
 1582    1     0.981652       52
 1583    1     0.994191       52
 1584    1     0.989131       52
 1585    4     0.985619        2    3    4   53
 1586    3     0.983968        2    3   53
 1587    5     0.983249        2    3   43   51   53
 1588    1     0.989056       53
 1589    1     0.993607       53
 1590    1     0.996151       53
 1591    3     0.980823        2    3   53
 1592    2     0.982246        3   53
 1593    2     0.987369        3   53
 1594    1     0.990896       53
 1595    1     0.994813       53
 1596    1     0.997755       53
 1597    1     0.986800       53
 1598    1     0.980988       53
 1599    4     0.985728        6    7   41   54
 1600    3     0.983863        6    7   54
 1601    6     0.980738        6    7   10   40   41   54
 1602    1     0.995900       54
 1603    1     0.991303       54
 1604    1     0.990302       54
 1605    2     0.995339        7   54
 1606    2     0.982136        7   54
 1607    2     0.982465        7   54
 1608    1     0.992828       54
 1609    1     0.988512       54
 1610    1     0.983575       54
 1611    1     0.985943       54
 1612    1     0.996662       54
 1613    7     0.982738        6    7    8   10   21   26   55
 1614    3     0.985311        6    7   55
 1615   13     0.981002        6    7    9   10   11   12   21   26   27   28   40   41   55
 1616    1     0.993544       55
 1617    1     0.992828       55
 1618    1     0.990233       55
 1619    2     0.986464        7   55
 1620    2     0.980965        7   55
 1621    3     0.986590        6    7   55
 1622    1     0.987934       55
 1623    1     0.993202       55
 1624    1     0.980836       55
 1625    1     0.990233       55
 1626    1     0.994165       55
 1627    6     0.980448        6    7   22   54   55   56
 1628    3     0.987955        6    7   56
 1629    7     0.980848        6    7   21   22   24   56   57
 1630    1     0.990083       56
 1631    1     0.993416       56
 1632    1     0.994206       56
 1633    2     0.991641        7   56
 1634    2     0.985819        7   56
 1635    3     0.988692        6    7   56
 1636    1     0.992694       56
 1637    1     0.988677       56
 1638    1     0.997285       56
 1639    1     0.989241       56
 1640    2     0.996816        7   56
 1641    4     0.981401        2    6    8   57
 1642    3     0.982823        2    8   57
 1643    7     0.987377        1    2    6    8   23   56   57
 1644    1     0.988977       57
 1645    1     0.993216       57
 1646    1     0.996365       57
 1647    4     0.986677        2    6    8   57
 1648    2     0.980016        8   57
 1649    2     0.983763        8   57
 1650    1     0.987782       57
 1651    1     0.995656       57
 1652    1     0.997699       57
 1653    1     0.985746       57
 1654    1     0.983212       57
 1655    3     0.980166       11   12   58
 1656    3     0.984527       11   12   58
 1657    6     0.983536       10   11   12   42   48   58
 1658    1     0.994646       58
 1659    1     0.991646       58
 1660    1     0.993079       58
 1661    2     0.985947       11   58
 1662    3     0.988209       11   12   58
 1663    3     0.987938       11   12   58
 1664    1     0.992071       58
 1665    1     0.991580       58
 1666    1     0.983859       58
 1667    1     0.992778       58
 1668    1     0.991237       58
 1669    4     0.981538       11   12   13   59
 1670    3     0.983141       11   12   59
 1671    5     0.983494       11   12   13   15   59
 1672    1     0.996628       59
 1673    1     0.991795       59
 1674    1     0.991450       59
 1675    2     0.989155       12   59
 1676    3     0.983234       11   12   59
 1677    3     0.985135       11   12   59
 1678    1     0.996368       59
 1679    1     0.988108       59
 1680    1     0.986857       59
 1681    1     0.983917       59
 1682    1     0.996975       59
 1683    4     0.981359       14   16   38   60
 1684    4     0.981122       16   17   38   60
 1685    5     0.985587       15   16   17   38   60
 1686    1     0.991744       60
 1687    1     0.996862       60
 1688    1     0.990574       60
 1689    3     0.986375       16   17   60
 1690    2     0.986299       16   60
 1691    3     0.991143       14   16   60
 1692    1     0.983683       60
 1693    1     0.982388       60
 1694    1     0.995636       60
 1695    1     0.996592       60
 1696    1     0.989960       60
 1697    3     0.984368       17   18   61
 1698    3     0.985635       17   18   61
 1699    3     0.982365       15   17   61
 1700    1     0.993848       61
 1701    1     0.994810       61
 1702    1     0.990528       61
 1703    2     0.982407       17   61
 1704    2     0.985882       17   61
 1705    3     0.988125       17   18   61
 1706    1     0.990375       61
 1707    1     0.993142       61
 1708    1     0.985755       61
 1709    1     0.991174       61
 1710    1     0.991813       61
 1711    3     0.980334       17   18   62
 1712    3     0.984377       17   18   62
 1713    5     0.980760       17   18   19   62   68
 1714    1     0.994751       62
 1715    1     0.992512       62
 1716    1     0.992013       62
 1717    2     0.986008       18   62
 1718    2     0.981631       18   62
 1719    2     0.981254       18   62
 1720    1     0.992983       62
 1721    1     0.988036       62
 1722    1     0.985269       62
 1723    1     0.992279       62
 1724    1     0.992934       62
 1725    4     0.985431       22   23   24   63
 1726    3     0.983831       23   24   63
 1727    6     0.984716       22   23   24   29   63   64
 1728    1     0.990611       63
 1729    1     0.996960       63
 1730    1     0.991255       63
 1731    3     0.985926       23   24   63
 1732    2     0.987680       23   63
 1733    3     0.988404       23   24   63
 1734    1     0.985251       63
 1735    1     0.986256       63
 1736    1     0.993819       63
 1737    1     0.996746       63
 1738    1     0.989246       63
 1739    3     0.989551       24   25   64
 1740    2     0.984012       25   64
 1741    4     0.991095       24   25   63   64
 1742    1     0.990911       64
 1743    1     0.996043       64
 1744    1     0.991677       64
 1745    2     0.994246       25   64
 1746    2     0.986938       25   64
 1747    2     0.991907       25   64
 1748    1     0.987718       64
 1749    1     0.987518       64
 1750    1     0.991289       64
 1751    1     0.996310       64
 1752    1     0.985264       64
 1753    2     0.981895       25   65
 1754    3     0.989678       24   25   65
 1755    3     0.986236       24   25   65
 1756    1     0.998197       65
 1757    1     0.990451       65
 1758    1     0.989922       65
 1759    2     0.994243       25   65
 1760    2     0.987795       25   65
 1761    2     0.991464       25   65
 1762    1     0.999267       65
 1763    2     0.997931       25   65
 1764    1     0.992168       65
 1765    2     0.998435       25   65
 1766    1     0.999755       65
 1767    3     0.982717       24   25   66
 1768    3     0.988295       24   25   66
 1769    5     0.983602        8   24   25   52   66
 1770    1     0.991010       66
 1771    1     0.990522       66
 1772    1     0.996818       66
 1773    2     0.993707       25   66
 1774    2     0.987565       25   66
 1775    2     0.988901       25   66
 1776    1     0.980335       66
 1777    1     0.998447       66
 1778    1     0.989889       66
 1779    1     0.986722       66
 1780    1     0.993528       66
 1781    4     0.985780       24   26   27   67
 1782    3     0.984411       26   27   67
 1783    5     0.982767       24   26   27   67   70
 1784    1     0.992421       67
 1785    1     0.991916       67
 1786    1     0.994227       67
 1787    3     0.985358       26   27   67
 1788    3     0.988217       24   26   67
 1789    2     0.981252       26   67
 1790    1     0.987364       67
 1791    1     0.991183       67
 1792    1     0.986499       67
 1793    1     0.993240       67
 1794    1     0.992179       67
 1795    5     0.980934       27   28   68   69   70
 1796    3     0.985871       27   28   68
 1797    4     0.986848       18   27   28   68
 1798    1     0.992623       68
 1799    1     0.991168       68
 1800    1     0.994132       68
 1801    2     0.992800       28   68
 1802    2     0.980655       28   68
 1803    2     0.992671       28   68
 1804    1     0.991461       68
 1805    1     0.991534       68
 1806    1     0.986320       68
 1807    1     0.991713       68
 1808    1     0.987342       68
 1809    7     0.980397       12   13   17   18   27   28   69
 1810    3     0.980677       27   28   69
 1811   14     0.980046       11   12   13   14   17   18   19   20   21   27   28   40   41   69
 1812    1     0.993256       69
 1813    1     0.992473       69
 1814    1     0.989738       69
 1815    2     0.982496       28   69
 1816    3     0.985359       27   28   69
 1817    4     0.980173       28   68   69   70
 1818    1     0.991386       69
 1819    1     0.993355       69
 1820    1     0.984588       69
 1821    1     0.985319       69
 1822    1     0.991714       69
 1823    3     0.982075       27   28   70
 1824    2     0.981755       28   70
 1825    5     0.986907       12   27   28   67   70
 1826    1     0.992184       70
 1827    1     0.990775       70
 1828    1     0.995511       70
 1829    2     0.992861       28   70
 1830    2     0.982730       28   70
 1831    2     0.993324       28   70
 1832    1     0.985603       70
 1833    1     0.992065       70
 1834    1     0.987690       70
 1835    1     0.990756       70
 1836    1     0.991440       70
 1837    4     0.985667       19   31   32   71
 1838    3     0.988409       31   32   71
 1839    6     0.983876       17   19   20   31   32   71
 1840    1     0.995900       71
 1841    1     0.991994       71
 1842    1     0.989939       71
 1843    2     0.992897       32   71
 1844    2     0.981298       32   71
 1845    2     0.988123       32   71
 1846    1     0.996273       71
 1847    1     0.990105       71
 1848    1     0.985424       71
 1849    1     0.981999       71
 1850    1     0.994019       71
 1851    6     0.981292       31   32   33   71   72   73
 1852    3     0.985792       31   32   72
 1853    5     0.986346       31   32   37   38   72
 1854    1     0.993164       72
 1855    1     0.991676       72
 1856    1     0.992782       72
 1857    2     0.995342       32   72
 1858    3     0.995279       31   32   72
 1859    2     0.985830       32   72
 1860    1     0.993603       72
 1861    1     0.992592       72
 1862    1     0.982855       72
 1863    1     0.993305       72
 1864    1     0.985820       72
 1865    3     0.985536       31   32   73
 1866    2     0.980868       32   73
 1867    4     0.992568       31   32   73   74
 1868    1     0.990939       73
 1869    1     0.990779       73
 1870    1     0.996959       73
 1871    2     0.994453       32   73
 1872    2     0.981831       32   73
 1873    2     0.994160       32   73
 1874    1     0.982167       73
 1875    1     0.996937       73
 1876    1     0.992014       73
 1877    1     0.985191       73
 1878    1     0.991676       73
 1879    4     0.986392       31   33   34   74
 1880    3     0.984517       31   33   74
 1881    5     0.984633       31   33   34   73   74
 1882    1     0.992024       74
 1883    1     0.992377       74
 1884    1     0.994135       74
 1885    3     0.986216       31   33   74
 1886    3     0.990523       33   34   74
 1887    2     0.981130       33   74
 1888    1     0.988977       74
 1889    1     0.992728       74
 1890    1     0.987173       74
 1891    1     0.992379       74
 1892    1     0.989237       74
 1893    3     0.989867       34   35   75
 1894    2     0.984165       35   75
 1895    4     0.993573       34   35   75   78
 1896    1     0.990507       75
 1897    1     0.997244       75
 1898    1     0.991002       75
 1899    2     0.992394       35   75
 1900    2     0.989607       35   75
 1901    2     0.991292       35   75
 1902    1     0.983371       75
 1903    1     0.981963       75
 1904    1     0.995111       75
 1905    1     0.998597       75
 1906    1     0.988967       75
 1907    2     0.982489       35   76
 1908    3     0.989273       34   35   76
 1909    3     0.987973       34   35   76
 1910    1     0.997845       76
 1911    1     0.990649       76
 1912    1     0.990083       76
 1913    2     0.990861       35   76
 1914    2     0.990898       35   76
 1915    2     0.991482       35   76
 1916    1     0.999539       76
 1917    1     0.981040       76
 1918    1     0.990830       76
 1919    2     0.998413       35   76
 1920    1     0.998169       76
 1921    2     0.982290       35   77
 1922    3     0.989251       34   35   77
 1923    3     0.987719       34   35   77
 1924    1     0.990710       77
 1925    1     0.990464       77
 1926    1     0.997370       77
 1927    2     0.993278       35   77
 1928    2     0.990721       35   77
 1929    2     0.988986       35   77
 1930    1     0.980597       77
 1931    1     0.999064       77
 1932    1     0.992962       77
 1933    1     0.983588       77
 1934    1     0.992667       77
 1935    4     0.985682       29   34   36   78
 1936    3     0.984003       34   36   78
 1937    5     0.980031       29   34   36   75   78
 1938    1     0.990321       78
 1939    1     0.997791       78
 1940    1     0.990836       78
 1941    3     0.985302       34   36   78
 1942    2     0.989394       36   78
 1943    3     0.987168       34   36   78
 1944    1     0.981493       78
 1945    1     0.981680       78
 1946    1     0.997122       78
 1947    1     0.998918       78
 1948    1     0.991995       78
 1949    5     0.980624       18   19   37   38   79
 1950    3     0.981513       37   38   79
 1951    9     0.982210       19   20   30   31   37   38   39   54   79
 1952    1     0.994529       79
 1953    1     0.994317       79
 1954    1     0.989919       79
 1955    2     0.982984       37   79
 1956    2     0.980489       37   79
 1957    3     0.984855       19   37   79
 1958    1     0.992486       79
 1959    1     0.993064       79
 1960    1     0.983575       79
 1961    1     0.989527       79
 1962    1     0.991831       79
 1963    5     0.985099       16   19   38   39   80
 1964    4     0.980934       19   38   39   80
 1965    6     0.981268       19   37   38   39   72   80
 1966    1     0.993151       80
 1967    1     0.991562       80
 1968    1     0.994079       80
 1969    3     0.990252       16   38   80
 1970    3     0.991421       37   38   80
 1971    3     0.994694       38   39   80
 1972    1     0.991765       80
 1973    1     0.991523       80
 1974    1     0.987116       80
 1975    1     0.992398       80
 1976    1     0.987221       80
 1977    4     0.981508       10   40   41   81
 1978    3     0.983574       40   41   81
 1979    6     0.981705       10   39   40   41   54   81
 1980    1     0.996808       81
 1981    1     0.991453       81
 1982    1     0.990997       81
 1983    2     0.988304       41   81
 1984    3     0.984536       40   41   81
 1985    3     0.986342       40   41   81
 1986    1     0.996937       81
 1987    1     0.986356       81
 1988    1     0.987499       81
 1989    1     0.982227       81
 1990    1     0.997563       81
 1991    4     0.985605       43   44   45   82
 1992    3     0.984009       44   45   82
 1993    5     0.983350        4   44   45   82   83
 1994    1     0.989092       82
 1995    1     0.997106       82
 1996    1     0.992695       82
 1997    3     0.980989       44   45   82
 1998    2     0.988939       44   82
 1999    2     0.980749       44   82
 2000    1     0.986007       82
 2001    1     0.984138       82
 2002    1     0.997825       82
 2003    1     0.997388       82
 2004    1     0.985866       82
 2005    3     0.989843       45   46   83
 2006    2     0.984178       46   83
 2007    4     0.993563       45   46   82   83
 2008    1     0.989926       83
 2009    1     0.997695       83
 2010    1     0.991120       83
 2011    2     0.995721       46   83
 2012    2     0.994972       46   83
 2013    2     0.983022       46   83
 2014    1     0.982791       83
 2015    2     0.999071       46   83
 2016    1     0.997944       83
 2017    1     0.999098       83
 2018    1     0.989463       83
 2019    2     0.982300       46   84
 2020    3     0.989148       45   46   84
 2021    3     0.987890       45   46   84
 2022    1     0.995033       84
 2023    1     0.991630       84
 2024    1     0.991741       84
 2025    2     0.997234       46   84
 2026    2     0.995686       46   84
 2027    2     0.980430       46   84
 2028    1     0.995380       84
 2029    1     0.990916       84
 2030    1     0.981969       84
 2031    1     0.991314       84
 2032    1     0.989378       84
 2033    2     0.982461       46   85
 2034    3     0.989371       45   46   85
 2035    3     0.987763       45   46   85
 2036    1     0.995714       85
 2037    1     0.991522       85
 2038    1     0.991212       85
 2039    2     0.996882       46   85
 2040    2     0.995654       46   85
 2041    2     0.981114       46   85
 2042    1     0.996196       85
 2043    1     0.989762       85
 2044    1     0.982997       85
 2045    1     0.988559       85
 2046    1     0.991404       85
 2047    4     0.986255       45   47   48   86
 2048    3     0.984494       47   48   86
 2049    5     0.984684       45   47   48   86   87
 2050    1     0.988902       86
 2051    1     0.995444       86
 2052    1     0.994231       86
 2053    3     0.980164       47   48   86
 2054    2     0.983061       47   86
 2055    2     0.982971       47   86
 2056    1     0.992175       86
 2057    1     0.988856       86
 2058    1     0.997755       86
 2059    1     0.992530       86
 2060    2     0.996695       47   86
 2061    3     0.985527       48   49   87
 2062    2     0.981150       49   87
 2063    4     0.992474       48   49   86   87
 2064    1     0.990302       87
 2065    1     0.993399       87
 2066    1     0.994832       87
 2067    2     0.995281       49   87
 2068    2     0.983013       49   87
 2069    2     0.991257       49   87
 2070    1     0.993002       87
 2071    1     0.993436       87
 2072    1     0.995405       87
 2073    1     0.986464       87
 2074    2     0.997323       49   87
 2075    3     0.980267       11   49   88
 2076    3     0.985015       48   49   88
 2077    4     0.983765       11   48   49   88
 2078    1     0.995793       88
 2079    1     0.991014       88
 2080    1     0.990722       88
 2081    2     0.994530       49   88
 2082    2     0.981172       49   88
 2083    2     0.983604       49   88
 2084    1     0.994905       88
 2085    1     0.987425       88
 2086    1     0.984550       88
 2087    1     0.986218       88
 2088    1     0.995055       88
 2089    3     0.980752       10   49   89
 2090    3     0.988076       48   49   89
 2091    5     0.980372       10   42   48   49   89
 2092    1     0.993721       89
 2093    1     0.990595       89
 2094    1     0.993360       89
 2095    2     0.996320       49   89
 2096    2     0.982017       49   89
 2097    2     0.983510       49   89
 2098    1     0.988202       89
 2099    1     0.991350       89
 2100    1     0.981340       89
 2101    1     0.994069       89
 2102    1     0.992934       89
 
 Dimensions of the occupied LMO domains:  Minimum / Average / Maximum
 
 Number of atoms in domain:                   9      19.4        39
 Number of atomic orbitals:                 190     499.9       998
 
 
 Calculating (mui|P) integrals...
 
 Block 1: occupied orbitals 1 to 121
 Calculating and transforming integrals...
 Number of strong pairs: 0 (0.0%)
 chtol:   9.999999999999999E-005
 switch to dfcoralg=cholinv
       99.55 MB memory is used for domain independent quantities
 
 Calculating the contribution of occupied LMOs...
    using local fitting domains
 
 MO:     1
 Extended domain construction for local excited state calculation...
 
 The selected important local MOs:    #:   118
    5  102   75  103   60   68   98  117  101   86  104   90   99  112   67  113   93   87   54   88
   92  116   27   43   74   44   37   53  121  109   58   39    7   35   45  114   34   94   61   97
   78  106  119   57   47   32    6   51   59   25   52   89   71   76   42   41   38   40  100   70
   31   69   23  108   64   28  107    8   16   55   66   84   10   22   50   77   83   56   91  111
   29  115   20   49   72   80   96  120   11   62   82    9   19   63   79   65  110   13   18   36
   85   17   26   95   15   30  118    2    4   48   24   14   12   21   73    1    3  105
 
 The selected important PAOs:    #:     0

 
 The selected additional local MOs:    #:     0

 
 The selected additional PAOs:    #:  1615
  354  355  356  357  358  359  360  361  362  363  364  365  366  367  368  369  370  371  372  373
  374  375  376  377  378  379  380  381  382 1311 1312 1313 1314 1315 1316 1317 1318 1319 1320 1321
 1322 1323 1324 1325 1326 1327 1328 1329 1330 1331 1332 1333 1334 1335 1336 1337 1338 1339  151  152
  153  154  155  156  157  158  159  160  161  162  163  164  165  166  167  168  169  170  171  172
  173  174  175  176  177  178  179  180  181  182  183  184  185  186  187  188  189  190  191  192
  193  194  195  196  197  198  199  200  201  202  203  204  205  206  207  208  325  326  327  328
  329  330  331  332  333  334  335  336  337  338  339  340  341  342  343  344  345  346  347  348
  349  350  351  352  353 1369 1370 1371 1372 1373 1374 1375 1376 1377 1378 1379 1380 1381 1382 1383
 1384 1385 1386 1387 1388 1389 1390 1391 1392 1393 1394 1395 1396 1397 1398 1399 1400 1401 1402 1403
 1404 1405 1406 1407 1408 1409 1410 1411 1412 1413 1414 1415 1416 1417 1418 1419 1420 1421 1422 1423
 1424 1425 1426 1456 1457 1458 1459 1460 1461 1462 1463 1464 1465 1466 1467 1468 1469 1470 1471 1472
 1473 1474 1475 1476 1477 1478 1479 1480 1481 1482 1483 1484 1340 1341 1342 1343 1344 1345 1346 1347
 1348 1349 1350 1351 1352 1353 1354 1355 1356 1357 1358 1359 1360 1361 1362 1363 1364 1365 1366 1367
 1368 1485 1486 1487 1488 1489 1490 1491 1492 1493 1494 1495 1496 1497 1498 1499 1500 1501 1502 1503
 1504 1505 1506 1507 1508 1509 1510 1511 1512 1513  209  210  211  212  213  214  215  216  217  218
  219  220  221  222  223  224  225  226  227  228  229  230  231  232  233  234  235  236  237  238
  239  240  241  242  243  244  245  246  247  248  249  250  251  252  253  254  255  256  257  258
  259  260  261  262  263  264  265  266  267  268  269  270  271  272  273  274  275  276  277  278
  279  280  281  282  283  284  285  286  287  288  289  290  291  292  293  294  295  383  384  385
  386  387  388  389  390  391  392  393  394  395  396  397  398  399  400  401  402  403  404  405
  406  407  408  409  410  411 1253 1254 1255 1256 1257 1258 1259 1260 1261 1262 1263 1264 1265 1266
 1267 1268 1269 1270 1271 1272 1273 1274 1275 1276 1277 1278 1279 1280 1281 1282 1283 1284 1285 1286
 1287 1288 1289 1290 1291 1292 1293 1294 1295 1296 1297 1298 1299 1300 1301 1302 1303 1304 1305 1306
 1307 1308 1309 1310  673  674  675  676  677  678  679  680  681  682  683  684  685  686  687  688
  689  690  691  692  693  694  695  696  697  698  699  700  701  963  964  965  966  967  968  969
  970  971  972  973  974  975  976  977  978  979  980  981  982  983  984  985  986  987  988  989
  990  991  702  703  704  705  706  707  708  709  710  711  712  713  714  715  716  717  718  719
  720  721  722  723  724  725  726  727  728  729  730  731  732  733  734  735  736  737  738  739
  740  741  742  743  744  745  746  747  748  749  750  751  752  753  754  755  756  757  758  759
  760  761  762  763  764  765  766  767  768  769  770  771  772  773  774  775  776  777  778  779
  780  781  782  783  784  785  786  787  788  876  877  878  879  880  881  882  883  884  885  886
  887  888  889  890  891  892  893  894  895  896  897  898  899  900  901  902  903  904  934  935
  936  937  938  939  940  941  942  943  944  945  946  947  948  949  950  951  952  953  954  955
  956  957  958  959  960  961  962  789  790  791  792  793  794  795  796  797  798  799  800  801
  802  803  804  805  806  807  808  809  810  811  812  813  814  815  816  817  847  848  849  850
  851  852  853  854  855  856  857  858  859  860  861  862  863  864  865  866  867  868  869  870
  871  872  873  874  875 1050 1051 1052 1053 1054 1055 1056 1057 1058 1059 1060 1061 1062 1063 1064
 1065 1066 1067 1068 1069 1070 1071 1072 1073 1074 1075 1076 1077 1078 1079 1080 1081 1082 1083 1084
 1085 1086 1087 1088 1089 1090 1091 1092 1093 1094 1095 1096 1097 1098 1099 1100 1101 1102 1103 1104
 1105 1106 1107 1137 1138 1139 1140 1141 1142 1143 1144 1145 1146 1147 1148 1149 1150 1151 1152 1153
 1154 1155 1156 1157 1158 1159 1160 1161 1162 1163 1164 1165  441  442  443  444  445  446  447  448
  449  450  451  452  453  454  455  456  457  458  459  460  461  462  463  464  465  466  467  468
  469  470  471  472  473  474  475  476  477  478  479  480  481  482  483  484  485  486  487  488
  489  490  491  492  493  494  495  496  497  498  296  297  298  299  300  301  302  303  304  305
  306  307  308  309  310  311  312  313  314  315  316  317  318  319  320  321  322  323  324 1613
 1614 1615 1616 1617 1618 1619 1620 1621 1622 1623 1624 1625 1626 1427 1428 1429 1430 1431 1432 1433
 1434 1435 1436 1437 1438 1439 1440 1441 1442 1443 1444 1445 1446 1447 1448 1449 1450 1451 1452 1453
 1454 1455 2019 2020 2021 2022 2023 2024 2025 2026 2027 2028 2029 2030 2031 2032  412  413  414  415
  416  417  418  419  420  421  422  423  424  425  426  427  428  429  430  431  432  433  434  435
  436  437  438  439  440  122  123  124  125  126  127  128  129  130  131  132  133  134  135  136
  137  138  139  140  141  142  143  144  145  146  147  148  149  150 1543 1544 1545 1546 1547 1548
 1549 1550 1551 1552 1553 1554 1555 1556 2033 2034 2035 2036 2037 2038 2039 2040 2041 2042 2043 2044
 2045 2046  992  993  994  995  996  997  998  999 1000 1001 1002 1003 1004 1005 1006 1007 1008 1009
 1010 1011 1012 1013 1014 1015 1016 1017 1018 1019 1020 1599 1600 1601 1602 1603 1604 1605 1606 1607
 1608 1609 1610 1611 1612 1571 1572 1573 1574 1575 1576 1577 1578 1579 1580 1581 1582 1583 1584 1514
 1515 1516 1517 1518 1519 1520 1521 1522 1523 1524 1525 1526 1527 1528 1529 1530 1531 1532 1533 1534
 1535 1536 1537 1538 1539 1540 1541 1542 2075 2076 2077 2078 2079 2080 2081 2082 2083 2084 2085 2086
 2087 2088 2089 2090 2091 2092 2093 2094 2095 2096 2097 2098 2099 2100 2101 2102  644  645  646  647
  648  649  650  651  652  653  654  655  656  657  658  659  660  661  662  663  664  665  666  667
  668  669  670  671  672 1166 1167 1168 1169 1170 1171 1172 1173 1174 1175 1176 1177 1178 1179 1180
 1181 1182 1183 1184 1185 1186 1187 1188 1189 1190 1191 1192 1193 1194  818  819  820  821  822  823
  824  825  826  827  828  829  830  831  832  833  834  835  836  837  838  839  840  841  842  843
  844  845  846 1767 1768 1769 1770 1771 1772 1773 1774 1775 1776 1777 1778 1779 1780 1753 1754 1755
 1756 1757 1758 1759 1760 1761 1762 1763 1764 1765 1766  615  616  617  618  619  620  621  622  623
  624  625  626  627  628  629  630  631  632  633  634  635  636  637  638  639  640  641  642  643
 1669 1670 1671 1672 1673 1674 1675 1676 1677 1678 1679 1680 1681 1682  499  500  501  502  503  504
  505  506  507  508  509  510  511  512  513  514  515  516  517  518  519  520  521  522  523  524
  525  526  527  528  529  530  531  532  533  534  535  536  537  538  539  540  541  542  543  544
  545  546  547  548  549  550  551  552  553  554  555  556 1108 1109 1110 1111 1112 1113 1114 1115
 1116 1117 1118 1119 1120 1121 1122 1123 1124 1125 1126 1127 1128 1129 1130 1131 1132 1133 1134 1135
 1136 1921 1922 1923 1924 1925 1926 1927 1928 1929 1930 1931 1932 1933 1934 1021 1022 1023 1024 1025
 1026 1027 1028 1029 1030 1031 1032 1033 1034 1035 1036 1037 1038 1039 1040 1041 1042 1043 1044 1045
 1046 1047 1048 1049 1851 1852 1853 1854 1855 1856 1857 1858 1859 1860 1861 1862 1863 1864 1907 1908
 1909 1910 1911 1912 1913 1914 1915 1916 1917 1918 1919 1920  905  906  907  908  909  910  911  912
  913  914  915  916  917  918  919  920  921  922  923  924  925  926  927  928  929  930  931  932
  933 1795 1796 1797 1798 1799 1800 1801 1802 1803 1804 1805 1806 1807 1808  586  587  588  589  590
  591  592  593  594  595  596  597  598  599  600  601  602  603  604  605  606  607  608  609  610
  611  612  613  614 1224 1225 1226 1227 1228 1229 1230 1231 1232 1233 1234 1235 1236 1237 1238 1239
 1240 1241 1242 1243 1244 1245 1246 1247 1248 1249 1250 1251 1252 1837 1838 1839 1840 1841 1842 1843
 1844 1845 1846 1847 1848 1849 1850 1557 1558 1559 1560 1561 1562 1563 1564 1565 1566 1567 1568 1569
 1570 1809 1810 1811 1812 1813 1814 1815 1816 1817 1818 1819 1820 1821 1822
 
 The selected atoms in the ED:    #:    89
    1    2    3    4    5    6    7    8    9   10   11   12   13   14   15   16   17   18   19   20
   21   22   23   24   25   26   27   28   29   30   31   32   33   34   35   36   37   38   39   40
   41   42   43   44   45   46   47   48   49   50   51   52   53   54   55   56   57   58   59   60
   61   62   63   64   65   66   67   68   69   70   71   72   73   74   75   76   77   78   79   80
   81   82   83   84   85   86   87   88   89
 The selected atoms in the fitting domain  #:    87
    1    2    3    4    5    6    7    8    9   10   11   12   13   14   15   16   17   18   19   20
   21   22   23   24   25   26   27   28   29   30   31   32   33   34   35   36   37   38   39   40
   41   42   43   44   45   46   47   48   49   50   51   52   53   54   55   56   57   58   59   61
   62   63   64   65   66   67   68   69   70   71   72   73   74   75   76   77   78   79   81   82
   83   84   85   86   87   88   89
 
 Dimensions of the extended domain:
 
 Number of atoms in domain:      89 ( 100.00 %)
 Number of atomic orbitals:    2034 ( 100.00 %)
 Number of fitting functions:  5150  ( 98.85 %)
 Number of occupied orbitals:   118  ( 97.52 %)
 Number of virtual orbitals:   1613  ( 86.72 %)
 
 IJ and IA integral transformation...

 Executing cis...

 Allocation of 120.0 Gbytes of memory...
 
 Unpack the upper triangle lists...
 
 Retrieve a J_ai^Q fitted MO integral list...
 
 Generate singlet trial vectors...
 
 Retrieve a J_ij^Q fitted MO integral list in upper triangle form...
 Starting DF-MP2 calculation for root  1
 
 Iteration   1
 
 Assemble transformed J^Q_ia integrals...
 Calculate double excitation operators and Y^Q_ai vector...
 
 The DF-MP2 calculation has been performed.
 
 Final result in atomic units for root  1:
 
 Total reference energy:        -2314.858229480405
 MP2 correlation energy:           -4.104928461479
 MP2 contribution:                 -4.104928461479
 Total double hybrid energy:    -2318.963157941885
 
 ============================================================================
 
 Calculate pre-optimized initial guesses for adc(2) calculations
 Direct algorithm for AB contributions!!!
 
 Calculate sigma vector for root  1
 
                       Excitation           Energy                Norm of
 Iteration  1         energy [au]        decrease [au]        residual vector
 ============================================================================
 for root  1           0.246944457        -0.0129058             0.0147539
 ============================================================================
  0/ 1 states have converged.
 
 
 Calculate sigma vector for root  1
 
                       Excitation           Energy                Norm of
 Iteration  2         energy [au]        decrease [au]        residual vector
 ============================================================================
 for root  1           0.245539058        -0.0014054             0.0005380
 ============================================================================
  1/ 1 states have converged.
 
 
 
 The micro iteration of pre-optimization has converged in  2 steps.
 
 
 ============================================================================
 Restart
 
 Calculate sigma vector for root  1
 
                       Excitation           Energy                Norm of
 Iteration  3         energy [au]        decrease [au]        residual vector
 ============================================================================
 for root  1           0.246664562         0.0011255             0.0006571
 ============================================================================
  1/ 1 states have converged.
 
 
 
 The micro iteration of pre-optimization has converged in  1 steps.
 
 
 ============================================================================
 Restart
 
 Calculate sigma vector for root  1
 
                       Excitation           Energy                Norm of
 Iteration  4         energy [au]        decrease [au]        residual vector
 ============================================================================
 for root  1           0.246577766        -0.0000868             0.0006447
 ============================================================================
  0/ 1 states have converged.
 
 
 Calculate sigma vector for root  1
 
                       Excitation           Energy                Norm of
 Iteration  5         energy [au]        decrease [au]        residual vector
 ============================================================================
 for root  1           0.246572595        -0.0000052             0.0002411
 ============================================================================
  0/ 1 states have converged.
 
 
 Calculate sigma vector for root  1
 
                       Excitation           Energy                Norm of
 Iteration  6         energy [au]        decrease [au]        residual vector
 ============================================================================
 for root  1           0.246571078        -0.0000015             0.0001201
 ============================================================================
  0/ 1 states have converged.
 
 
 Calculate sigma vector for root  1
 
                       Excitation           Energy                Norm of
 Iteration  7         energy [au]        decrease [au]        residual vector
 ============================================================================
 for root  1           0.246570917        -0.0000002             0.0000127
 ============================================================================
  1/ 1 states have converged.
 
 
 
 The micro iteration of pre-optimization has converged in  4 steps.
 
 
 ============================================================================
 Restart
 
 Calculate sigma vector for root  1
 
                       Excitation           Energy                Norm of
 Iteration  8         energy [au]        decrease [au]        residual vector
 ============================================================================
 for root  1           0.246578146         0.0000072             0.0000135
 ============================================================================
  0/ 1 states have converged.
 
 
 Calculate sigma vector for root  1
 
                       Excitation           Energy                Norm of
 Iteration  9         energy [au]        decrease [au]        residual vector
 ============================================================================
 for root  1           0.246578144        -0.0000000             0.0000011
 ============================================================================
  1/ 1 states have converged.
 
 
 
 The micro iteration of pre-optimization has converged in  2 steps.
 
 
 ============================================================================
 Restart
 
 Calculate sigma vector for root  1
 
                       Excitation           Energy                Norm of
 Iteration 10         energy [au]        decrease [au]        residual vector
 ============================================================================
 for root  1           0.246577587        -0.0000006             0.0000011
 ============================================================================
  1/ 1 states have converged.
 
 
 
 The micro iteration of pre-optimization has converged in  1 steps.
 
 
 ============================================================================
 
 The macro iteration of pre-optimization has converged in 10 steps!
 
 Final result of the double hybrid calculations for the excited states:
 Functional: user
 Singlet excited states:
 
 Excited      Total          Excitation     Excitation     Excitation        Absorption
  state    energy [au]       energy [au]    energy [eV]  energy [cm^-1]    wavelength [nm]
 =========================================================================================
    1   -2318.716580355      0.24657759       6.7097        54117.53          184.78
 =========================================================================================
 
 
                      Normal termination of mrcc.
 **********************************************************************
