# Supplementary material for: Scalable Correlated Local Approaches for Computing Valence and Core-Level Ionization Energies in Large Molecules
Source: J Chem Theory Comput. 2026 Jun 24;22(13):6584–98. doi: 10.1021/acs.jctc.6c00634 (PMC13374016; doi:10.1021/acs.jctc.6c00634)
Supplement: Supplementary file 2 [file ct6c00634_si_003.zip › SI/outputs/DPAC-BP-CN_sos-pbe0-2.out]

 **********************************************************************
                          MRCC program system
 **********************************************************************
 
                              Written by
     Mihaly Kallay, Peter R. Nagy, David Mester, Laszlo Gyevi-Nagy,
        Jozsef Csoka, P. Bernat Szabo, Zoltan Rolik, Gyula Samu,
      Bence Hegely, Bence Ladoczki, Klara Petrov, Jozsef Csontos,
     Adam Ganyecz, Istvan Ladjanszki, Lorant Szegedy, Mate Farkas,
          Pal D. Mezei, Reka A. Horvath, and Balazs D. Lorincz
 
        Department of Physical Chemistry and Materials Science
            Budapest University of Technology and Economics
                  Budapest P.O.Box 91, H-1521 Hungary
 
                              www.mrcc.hu
 
                            Version: 25.1.2

 Executing minp...

 Reading input from MINP...
 
 Input file:
 
basis=cc-pVTZ
verbosity=3


cialg=direct
ip_ea=ip
calc=tda
dft=user
4
0.7937 HFx
0.2063 PBEx
1.0000 MP2
0.5000 PBEc
scsps=0.6667
scspt=0.0000
dhexc=adc(2)
dyson=on
dendec=off
nstate=2

mem=120GB

geom=xyz
66
 energy: -100.442213256838 gnorm: 0.000520356085 xtb: 6.5.0 (746241f)
C           -1.36231449917288       -1.24772697703725       -1.77927232082999
C           -2.51035533923844       -0.50459412403105       -1.49359630813775
C           -2.71750624971139       -0.14946904056323       -0.02894505060735
C           -1.60441577785889        0.81805276030697        0.37418247777314
C           -1.06792400476741        1.70827588924425       -0.54805827743699
C           -0.00339695240784        2.52201288447072       -0.20458490100146
C            0.53525270174722        2.46608030823970        1.06846876205201
C           -0.01944277980741        1.61212579609377        2.00509515050724
C           -1.08299634343993        0.79703522818725        1.66224089207212
C           -4.09785218180800        0.41433881528803        0.22441094440399
C           -5.20974205749379       -0.36399132976902       -0.08939060716350
C           -6.48850460338467        0.11325926162958        0.12615338868630
C           -6.67688310356898        1.37808151963966        0.65945018606465
C           -5.57817113006178        2.15737438676836        0.97309368776384
C           -4.29578751657002        1.67966034935938        0.75722555011844
C           -2.48527118608265       -1.44669673110623        0.73148541974102
C           -1.33511627738123       -2.15579145195282        0.37723871905302
C           -1.01441142496674       -3.34399906223667        1.01823643827508
C           -1.82223107917956       -3.80965839222507        2.04045216279723
C           -2.95096088485727       -3.09905493046513        2.41098373260351
C           -3.28377154373915       -1.92374388949262        1.75704633659643
N           -0.55849822043308       -1.66700021696514       -0.69632703083250
C            0.72279974039062       -1.17662167361976       -0.50605552126329
C            1.38121389169465       -1.33793335000179        0.71669633591633
C            2.62815002832820       -0.79295537001140        0.92473473568644
C            3.28231681556099       -0.07552044762568       -0.07498267120322
C            2.62713969466312        0.07850231572649       -1.29529143384044
C            1.37326018510702       -0.44892686019380       -1.50701139451908
C            5.56936755896056        0.52125086961846       -0.85114687620972
C            4.60093505094251        0.51752244366899        0.15527048111611
C            4.91423751393697        1.09865019016458        1.38617432508584
C            6.15050211342790        1.66500327630413        1.60928929292940
C            7.11082237561672        1.65917833214581        0.59569205064353
C            8.37984532533704        2.23551470866435        0.81820087075095
N            9.41131653718322        2.70400397591180        0.99885414313034
C            6.81059571720541        1.08123778725715       -0.63936634910900
C           -1.90134457572924       -1.21364339381231       -4.11340097013592
C           -3.02680908583634       -0.45627178638519       -3.83871134231653
C           -3.33318151387580       -0.10654410901497       -2.53343592599852
C           -1.06950468064630       -1.61783265009464       -3.08413277173030
H           -1.47700607653559        1.75936913022850       -1.54671653781703
H            0.41118006388825        3.19681774448084       -0.93884178500816
H            1.37790019375480        3.08855433465433        1.32955976749688
H            0.38071522036131        1.57257380733999        3.00762313249955
H           -1.50417171603295        0.13090893125429        2.40130867489648
H           -5.06552688976639       -1.35124814618542       -0.50599584273835
H           -7.34030749002194       -0.50285743647974       -0.12248700526399
H           -7.67568636404767        1.75236771785387        0.82862042551341
H           -5.71612706668563        3.14475508594060        1.38887868869253
H           -3.44689592381740        2.29903935682950        1.00631939086784
H           -0.13919951430248       -3.89603238461742        0.71005929839520
H           -1.57136971801956       -4.73083527238000        2.54462389955654
H           -3.57737980972916       -3.45939780414680        3.21321179659283
H           -4.16131469121547       -1.37138623186274        2.05873597556174
H            0.89972785032480       -1.86895150505879        1.52250572969730
H            3.11157253051533       -0.94241523158784        1.87915051312165
H            3.09020026833547        0.65812121158971       -2.08051930102632
H            0.87973247211519       -0.26591529575971       -2.44825292647932
H            5.34785036492622        0.05970198893781       -1.80200126957091
H            4.16748697311982        1.12179440658123        2.16596931847864
H            6.38470879390714        2.11866607019979        2.56155014133846
H            7.55786792055270        1.07482810390102       -1.41967871778316
H           -1.67151785012319       -1.49480970136352       -5.13018387033854
H           -3.67186145980724       -0.13535256702130       -4.64283007695876
H           -4.20934647056289        0.49068844909979       -2.32927554465095
H           -0.19810384921671       -2.22312007451358       -3.28374020650526
 
 
 Checking keyword combinations...
 
 Keywords:
 
 active=none
 agrid=ld0006-ld0590
 agrid_pssp=ld0006-ld0194
 agrid_pssp_sm=ld0006-ld0074
 ao_trunc=off
 ao_trunc_tol=1e-4
 basis=cc-pvtz
 basis_sm=none
 basopt=off
 bfbasis=none
 bfgsmem=10
 bfgstol=1.0d-3
 bfgscimem=5
 boysalg=jacobi
 bpcompo=0.95
 bpcompv=0.98
 bpdfo=0.95
 bpocc=0.95
 bppdo=0.95
 bppdv=0.98
 bpedo=0.95
 bpedv=0.98
 bp_subsyso=0.95
 bp_subsysv=0.95
 cabscorr=off
 cabsdom=bplarge
 cabsdual=off
 calc=adc(2)
 ccmaxit=50
 ccprog=cis
 ccsdalg=disk
 ccsdmkl=seq
 ccsdrest=off
 ccsdthreads=2
 cctol=6
 charge=0
 cialg=direct
 ciguess=off
 cmpgrp=auto
 comprest=off
 coord_sys=ric
 core=frozen
 corembed=off
 csapprox=off
 cvs=off
 dboc=off
 deltaf12=off
 delocsomofact=
 dendec=off
 dens=0
 denscorr=0
 dfalg=lineq
 dfbasis_cab=none
 dfbasis_cor=auto
 dfbasis_scf=auto
 dfbasis_scf_sm=auto
 dfintran=drpa
 df_trunc=off
 df_trunc_corr=off
 df_trunc_corr_tol=5e-4
 df_trunc_tol=5e-4
 dft=user
 dhexc=adc(2)
 diag=david
 docc=
 domrad=10.d0
 drpaalg=fit
 dual=off
 dual_df=off
 dyson=on
 ecp=auto
 edisp=off
 edisp_embed=off
 embed=off
 epairestfact=off
 epairscale=1.d0
 etemp=300
 epert=none
 eps=
 espcharge=off
 excrad=0.d0
 excrad_f12=0.d0
 excrad_fin=0.000000000D+00
 fastdbbsc=v2
 fitting=coulomb
 fmm=off
 fmmord=8
 fnonorb=
 freq=off
 gamma=1.d0
 gauss=spher
 geom=xyz
 gopt=off
 ghost=none
 gtol=7
 grdens=off
 grid=auto
 grid_sm=auto
 gridbatch_cos=2000
 grtol=10
 guido_ct=off
 hamilton=dc
 hl_scfalg=auto
 iface=none
 incore=off
 intalg=auto
 ip_ea=ip
 itol=10
 laptol=1.d-2
 lccoporder=trffirst
 lcorthr=normal
 lccrest=off
 ldfgrad_tol=8
 lmp2dens=on
 lnoepso=0.d0
 lnoepsv=0.0d0
 localcc=off
 localcorrsymm=off
 locintrf=disk
 mact=
 maxact=off
 maxdim=200
 maxex=0
 maxmicroit=100
 mcscfiguess=hf
 mem=120gb
 mmprog=
 molden=on
 mp2ongrid=off
 mpitasks=1
 mulmet=0
 mult=
 nab=off
 nacto=0
 nactv=0
 naf_amp=3.16d-3
 naf_cor=0.d0
 naf_f12=off
 naf_scf=off
 nafalg=albe
 nafdens=off
 naftyp=
 nchol=auto
 ndeps=1e-3
 nevpt=
 nstate=2
 nsing=0
 nto=off
 ntrip=0
 num_grad=off
 occ=
 occri=off
 oniom=off
 oniom_eechg=off
 oniom_pcm=off
 oniom_qcorr=off
 optalg=
 optmaxit=50
 optetol=1e-6
 optex=1
 optgtol=1e-4
 optstol=1e-3
 orblocc=off
 orbloce=off
 orbloco=off
 orblocv=off
 orblocguess=cholesky
 osveps=1e-3
 ovirt=off
 ovltol=1e-7
 ovosnorb=80.0
 pao_subsys_tol=1e-3
 pao_tol=1e-3
 pcm=off
 popul=off
 pressure=100000
 pssp=off
 ptfreq=0.0
 ptthreads=2
 qmreg=
 qmmm=off
 qro=off
 qscf=off
 redcost_exc=off
 redcost_tddft=off
 refdet=none
 rest=0
 rgrid=log3
 rism=off
 rohfcore=semicanonical
 rohftype=semicanonical
 scfalg=auto
 scf_conv=auto
 scfdamp=0.7d0
 scfdamp_mode=1
 scfdamp_end=3
 scfdamp_dampstep=0.d0
 scfdamp_dtol=0.0d0
 scfdamp_maxfact=0.7d0
 scfdamp_minfact=0.7d0
 scfdiis=on
 scfdiis_dtol=0.0d0
 scfdiis_end=50
 scfdiis_start=2
 scfdiis_step=1
 scfdiis_watch=off
 scfdiis_wrange=10
 scfdiis_wlimit=5
 scfdiis_delmax=2
 scfdtol=7
 scfext=10
 scfguessdens=
 scfiguess=sad
 scfloc=off
 scflshift=0.20
 scflshift_end=8
 scflshift_dtol=0.0
 scflshift_gaptol=0.20
 scfmaxit=50
 scftype=
 scftype_low=
 scftype_high=
 scftol=6
 scspe=1.d0
 scsph=1.d0
 scsps=0.6667
 scsps_t=0.6667
 scspt=0.0000
 scspt_t=0.0000
 scspv=1.d0
 spairtol=1e-4
 sqmprog=
 subminp=top
 subsys_bopu=on
 symm=
 talg=occ
 temp=298.15
 test=off
 tfunc=off
 theodore=off
 tlmo=0.999
 tpao=0.94
 tprint=off
 uncontract=off
 unit=angs
 usedisk=2
 verbosity=3
 wpairtol=0.100000000E-05

 Executing scf...

 @scfsetup: integrals calculated directly
            mrcc/integ direct run
 @scfsetup: calculating on full matrices
            not using symmetry adapted basis
 @scfsetup: diis switched on
 @scfsetup: number of steps to extrapolate from  10
 @scfsetup: tolerance in energy deviation    0.100000E-05
            tolerance in density deviation    0.100000E-06
 @scfsetup: maximum number of iterations:  50
 @scfsetup: restricted closed shell hf calc
 @scfsetup: starting scf from superposition of atomic densities
 @scfsetup: occupation set:
            from initial orbitals
 @scfsetup: Parameter-set for SCF acceleration: normal
 @scfsetup: diis runs from iteration:   2
 @scfsetup: diis runs to iteration:  50
 @scfsetup: diis runs in every iteration
 @scfsetup: diiswatch is disabled                   
 @scfsetup: diis dtol criteria to switch on:      0.0000E+00
           (or the iteration number below is reached)
 @scfsetup: static damping scheme
            iteration step criteria to turn damping off: 3
 @scfsetup: dynamic level shifting
            tolarance in HOMO-LUMO gap:  0.200
            tolarance in density deviation:     0.0000E+00
            iteration step criteria to turn level shifting off: 8
 Allocation of 120.0 Gbytes of memory...
 ======================================================================
 ITERATION STEP   1
 

 SCF control                  : initial
 Damping factor/level shift   : 0.700/0.200
 DIIS [start/end/frequency]   :   2 / 50 /  1

 Constructing Fock-matrix...
 
 First step of Coulomb + first step of exchange...
 Exchange contribution is evaluated for MOs 1 to 134.
   1% done.
  12% done.
  23% done.
  34% done.
  45% done.
  56% done.
  67% done.
  78% done.
  89% done.
 100% done.
 
 Fitting and assembly step of exchange...
 
 Second step of Coulomb...
   1% done.
  12% done.
  23% done.
  34% done.
  45% done.
  56% done.
  67% done.
  78% done.
  89% done.
 100% done.
 
 Calculating the exchange-correlation matrix...
                  0.2063*PBEX [au]:    -44.503765220036
                  0.5000*PBEC [au]:     -4.555827809860
 Exchange-correlation energy  [au]:    -49.059593029896
 
 Coulomb energy + HF exchange [au]:   4730.872540344765
 Gradient norm:      1.3935E+00
 RMS of [F,P]:                                         0.00600859392190
 RMS of difference density:                            0.00201317254163
 Gap [au]:  0.13812725
 ALPHA OCC: 134
 BETA  OCC: 134
 
 ***KOHN-SHAM ENERGY IN STEP   1 IS         -1562.2990368588925776 [AU]
 ======================================================================
 ITERATION STEP   2
 

 SCF control                  : diis+damping
 Damping factor/level shift   : 0.700/0.200
 DIIS [start/end/frequency]   :   2 / 50 /  1

 Constructing Fock-matrix...
 
 First step of Coulomb + first step of exchange...
 Exchange contribution is evaluated for MOs 1 to 134.
   1% done.
  12% done.
  23% done.
  34% done.
  45% done.
  56% done.
  67% done.
  78% done.
  89% done.
 100% done.
 
 Fitting and assembly step of exchange...
 
 Second step of Coulomb...
   1% done.
  12% done.
  23% done.
  34% done.
  45% done.
  56% done.
  67% done.
  78% done.
  89% done.
 100% done.
 
 Calculating the exchange-correlation matrix...
                  0.2063*PBEX [au]:    -44.789554462174
                  0.5000*PBEC [au]:     -4.548415206309
 Exchange-correlation energy  [au]:    -49.337969668483
 
 Coulomb energy + HF exchange [au]:   4763.855117649986
 Gradient norm:      1.8091E-01
 DIIS is running in this iteration step.
 RMS of [F,P]:                                         0.00416583360635
 RMS of difference density:                            0.00130240849251
 Gap [au]:  0.28710544
 ALPHA OCC: 134
 BETA  OCC: 134
 
 ***KOHN-SHAM ENERGY IN STEP   2 IS         -1565.2971673923020717 [AU]
 
 Step comparison  Energy Drift [au]  DIIS error drift  Gradient drift
        1            2.9981E+00         1.8428E-03       1.2126E+00
        2            1.5653E+03         1.0000E-07       1.2126E+00
 ======================================================================
 ITERATION STEP   3
 

 SCF control                  : diis+damping
 Damping factor/level shift   : 0.700/0.000
 DIIS [start/end/frequency]   :   2 / 50 /  1

 Constructing Fock-matrix...
 
 First step of Coulomb + first step of exchange...
 Exchange contribution is evaluated for MOs 1 to 134.
   1% done.
  12% done.
  23% done.
  34% done.
  45% done.
  56% done.
  67% done.
  78% done.
  89% done.
 100% done.
 
 Fitting and assembly step of exchange...
 
 Second step of Coulomb...
   1% done.
  12% done.
  23% done.
  34% done.
  45% done.
  56% done.
  67% done.
  78% done.
  89% done.
 100% done.
 
 Calculating the exchange-correlation matrix...
                  0.2063*PBEX [au]:    -44.924072195670
                  0.5000*PBEC [au]:     -4.540796306887
 Exchange-correlation energy  [au]:    -49.464868502557
 
 Coulomb energy + HF exchange [au]:   4777.522054482344
 Gradient norm:      3.4203E-02
 DIIS is running in this iteration step.
 RMS of [F,P]:                                         0.00299278698839
 RMS of difference density:                            0.00110673473363
 Gap [au]:  0.28705750
 ALPHA OCC: 134
 BETA  OCC: 134
 
 ***KOHN-SHAM ENERGY IN STEP   3 IS         -1566.4619438844692922 [AU]
 
 Step comparison  Energy Drift [au]  DIIS error drift  Gradient drift
        2            1.1648E+00         1.1730E-03       1.4671E-01
 ======================================================================
 ITERATION STEP   4
 

 SCF control                  : diis
 Damping factor/level shift   : 0.000/0.000
 DIIS [start/end/frequency]   :   2 / 50 /  1

 Constructing Fock-matrix...
 
 First step of Coulomb + first step of exchange...
 Exchange contribution is evaluated for MOs 1 to 134.
   1% done.
  12% done.
  23% done.
  34% done.
  45% done.
  56% done.
  67% done.
  78% done.
  89% done.
 100% done.
 
 Fitting and assembly step of exchange...
 
 Second step of Coulomb...
   1% done.
  12% done.
  23% done.
  34% done.
  45% done.
  56% done.
  67% done.
  78% done.
  89% done.
 100% done.
 
 Calculating the exchange-correlation matrix...
                  0.2063*PBEX [au]:    -45.130270536477
                  0.5000*PBEC [au]:     -4.509074613728
 Exchange-correlation energy  [au]:    -49.639345150206
 
 Coulomb energy + HF exchange [au]:   4781.859561972821
 Gradient norm:      5.7892E-02
 DIIS is running in this iteration step.
 RMS of [F,P]:                                         0.00244555508421
 RMS of difference density:                            0.00343427857111
 Gap [au]:  0.29166021
 ALPHA OCC: 134
 BETA  OCC: 134
 
 ***KOHN-SHAM ENERGY IN STEP   4 IS         -1567.4137402613359882 [AU]
 
 Step comparison  Energy Drift [au]  DIIS error drift  Gradient drift
        3            9.5180E-01         5.4723E-04      -2.3689E-02
 Warning! The gradient goes uphill (with respect to previous step).
 Warning! The gradient goes uphill (with respect to step   3 ).
 ======================================================================
 ITERATION STEP   5
 

 SCF control                  : diis
 Damping factor/level shift   : 0.000/0.000
 DIIS [start/end/frequency]   :   2 / 50 /  1

 Constructing Fock-matrix...
 
 First step of Coulomb + first step of exchange...
 Exchange contribution is evaluated for MOs 1 to 134.
   1% done.
  12% done.
  23% done.
  34% done.
  45% done.
  56% done.
  67% done.
  78% done.
  89% done.
 100% done.
 
 Fitting and assembly step of exchange...
 
 Second step of Coulomb...
   1% done.
  12% done.
  23% done.
  34% done.
  45% done.
  56% done.
  67% done.
  78% done.
  89% done.
 100% done.
 
 Calculating the exchange-correlation matrix...
                  0.2063*PBEX [au]:    -45.216610506887
                  0.5000*PBEC [au]:     -4.505159703418
 Exchange-correlation energy  [au]:    -49.721770210306
 
 Coulomb energy + HF exchange [au]:   4796.982802393264
 Gradient norm:      1.0376E-01
 DIIS is running in this iteration step.
 RMS of [F,P]:                                         0.00042211643376
 RMS of difference density:                            0.00064365391063
 Gap [au]:  0.29089499
 ALPHA OCC: 134
 BETA  OCC: 134
 
 ***KOHN-SHAM ENERGY IN STEP   5 IS         -1567.7494221423621639 [AU]
 
 Step comparison  Energy Drift [au]  DIIS error drift  Gradient drift
        4            3.3568E-01         2.0234E-03      -4.5870E-02
 Warning! The gradient goes uphill (with respect to previous step).
 Warning! The gradient goes uphill (with respect to step   3 ).
 ======================================================================
 ITERATION STEP   6
 

 SCF control                  : diis
 Damping factor/level shift   : 0.000/0.000
 DIIS [start/end/frequency]   :   2 / 50 /  1

 Constructing Fock-matrix...
 
 First step of Coulomb + first step of exchange...
 Exchange contribution is evaluated for MOs 1 to 134.
   1% done.
  12% done.
  23% done.
  34% done.
  45% done.
  56% done.
  67% done.
  78% done.
  89% done.
 100% done.
 
 Fitting and assembly step of exchange...
 
 Second step of Coulomb...
   1% done.
  12% done.
  23% done.
  34% done.
  45% done.
  56% done.
  67% done.
  78% done.
  89% done.
 100% done.
 
 Calculating the exchange-correlation matrix...
                  0.2063*PBEX [au]:    -45.193473510081
                  0.5000*PBEC [au]:     -4.511939254866
 Exchange-correlation energy  [au]:    -49.705412764947
 
 Coulomb energy + HF exchange [au]:   4801.076124103542
 Gradient norm:      2.9388E-02
 DIIS is running in this iteration step.
 RMS of [F,P]:                                         0.00013336164730
 RMS of difference density:                            0.00015651396046
 Gap [au]:  0.29193697
 ALPHA OCC: 134
 BETA  OCC: 134
 
 ***KOHN-SHAM ENERGY IN STEP   6 IS         -1567.7909878918180766 [AU]
 
 Step comparison  Energy Drift [au]  DIIS error drift  Gradient drift
        5            4.1566E-02         2.8875E-04       7.4373E-02
 ======================================================================
 ITERATION STEP   7
 

 SCF control                  : diis
 Damping factor/level shift   : 0.000/0.000
 DIIS [start/end/frequency]   :   2 / 50 /  1

 Constructing Fock-matrix...
 
 First step of Coulomb + first step of exchange...
 Exchange contribution is evaluated for MOs 1 to 134.
   1% done.
  12% done.
  23% done.
  34% done.
  45% done.
  56% done.
  67% done.
  78% done.
  89% done.
 100% done.
 
 Fitting and assembly step of exchange...
 
 Second step of Coulomb...
   1% done.
  12% done.
  23% done.
  34% done.
  45% done.
  56% done.
  67% done.
  78% done.
  89% done.
 100% done.
 
 Calculating the exchange-correlation matrix...
                  0.2063*PBEX [au]:    -45.204522958910
                  0.5000*PBEC [au]:     -4.512434165683
 Exchange-correlation energy  [au]:    -49.716957124594
 
 Coulomb energy + HF exchange [au]:   4800.853737182147
 Gradient norm:      1.3441E-02
 DIIS is running in this iteration step.
 RMS of [F,P]:                                         0.00005174420826
 RMS of difference density:                            0.00005812983888
 Gap [au]:  0.29237016
 ALPHA OCC: 134
 BETA  OCC: 134
 
 ***KOHN-SHAM ENERGY IN STEP   7 IS         -1567.7944172192856058 [AU]
 
 Step comparison  Energy Drift [au]  DIIS error drift  Gradient drift
        6            3.4293E-03         8.1617E-05       1.5947E-02
 ======================================================================
 ITERATION STEP   8
 

 SCF control                  : diis
 Damping factor/level shift   : 0.000/0.000
 DIIS [start/end/frequency]   :   2 / 50 /  1

 Constructing Fock-matrix...
 
 First step of Coulomb + first step of exchange...
 Exchange contribution is evaluated for MOs 1 to 134.
   1% done.
  12% done.
  23% done.
  34% done.
  45% done.
  56% done.
  67% done.
  78% done.
  89% done.
 100% done.
 
 Fitting and assembly step of exchange...
 
 Second step of Coulomb...
   1% done.
  12% done.
  23% done.
  34% done.
  45% done.
  56% done.
  67% done.
  78% done.
  89% done.
 100% done.
 
 Calculating the exchange-correlation matrix...
                  0.2063*PBEX [au]:    -45.200485925464
                  0.5000*PBEC [au]:     -4.512195796794
 Exchange-correlation energy  [au]:    -49.712681722257
 
 Coulomb energy + HF exchange [au]:   4800.704891882508
 Gradient norm:      3.4757E-03
 DIIS is running in this iteration step.
 RMS of [F,P]:                                         0.00003101749053
 RMS of difference density:                            0.00002263315082
 Gap [au]:  0.29209633
 ALPHA OCC: 134
 BETA  OCC: 134
 
 ***KOHN-SHAM ENERGY IN STEP   8 IS         -1567.7948976002226118 [AU]
 
 Step comparison  Energy Drift [au]  DIIS error drift  Gradient drift
        7            4.8038E-04         2.0727E-05       9.9653E-03
 ======================================================================
 ITERATION STEP   9
 

 SCF control                  : diis
 Damping factor/level shift   : 0.000/0.000
 DIIS [start/end/frequency]   :   2 / 50 /  1

 Constructing Fock-matrix...
 
 First step of Coulomb + first step of exchange...
 Exchange contribution is evaluated for MOs 1 to 134.
   1% done.
  12% done.
  23% done.
  34% done.
  45% done.
  56% done.
  67% done.
  78% done.
  89% done.
 100% done.
 
 Fitting and assembly step of exchange...
 
 Second step of Coulomb...
   1% done.
  12% done.
  23% done.
  34% done.
  45% done.
  56% done.
  67% done.
  78% done.
  89% done.
 100% done.
 
 Calculating the exchange-correlation matrix...
                  0.2063*PBEX [au]:    -45.198537156396
                  0.5000*PBEC [au]:     -4.512256950409
 Exchange-correlation energy  [au]:    -49.710794106805
 
 Coulomb energy + HF exchange [au]:   4800.529529612819
 Gradient norm:      1.8465E-03
 DIIS is running in this iteration step.
 RMS of [F,P]:                                         0.00002450131451
 RMS of difference density:                            0.00001235405884
 Gap [au]:  0.29250974
 ALPHA OCC: 134
 BETA  OCC: 134
 
 ***KOHN-SHAM ENERGY IN STEP   9 IS         -1567.7950094866155268 [AU]
 
 Step comparison  Energy Drift [au]  DIIS error drift  Gradient drift
        8            1.1189E-04         6.5162E-06       1.6291E-03
 ======================================================================
 ITERATION STEP  10
 

 SCF control                  : diis
 Damping factor/level shift   : 0.000/0.000
 DIIS [start/end/frequency]   :   2 / 50 /  1

 Constructing Fock-matrix...
 
 First step of Coulomb + first step of exchange...
 Exchange contribution is evaluated for MOs 1 to 134.
   1% done.
  12% done.
  23% done.
  34% done.
  45% done.
  56% done.
  67% done.
  78% done.
  89% done.
 100% done.
 
 Fitting and assembly step of exchange...
 
 Second step of Coulomb...
   1% done.
  12% done.
  23% done.
  34% done.
  45% done.
  56% done.
  67% done.
  78% done.
  89% done.
 100% done.
 
 Calculating the exchange-correlation matrix...
                  0.2063*PBEX [au]:    -45.197704260491
                  0.5000*PBEC [au]:     -4.512355791545
 Exchange-correlation energy  [au]:    -49.710060052036
 
 Coulomb energy + HF exchange [au]:   4800.553146815097
 Gradient norm:      1.8723E-03
 DIIS is running in this iteration step.
 RMS of [F,P]:                                         0.00002021634386
 RMS of difference density:                            0.00001023755953
 Gap [au]:  0.29240761
 ALPHA OCC: 134
 BETA  OCC: 134
 
 ***KOHN-SHAM ENERGY IN STEP  10 IS         -1567.7950765313144075 [AU]
 
 Step comparison  Energy Drift [au]  DIIS error drift  Gradient drift
        9            6.7045E-05         4.2850E-06      -2.5746E-05
 Warning! The gradient goes uphill (with respect to previous step).
 Warning! The gradient goes uphill (with respect to step   9 ).
 ======================================================================
 ITERATION STEP  11
 

 SCF control                  : diis
 Damping factor/level shift   : 0.000/0.000
 DIIS [start/end/frequency]   :   2 / 50 /  1

 Constructing Fock-matrix...
 
 First step of Coulomb + first step of exchange...
 Exchange contribution is evaluated for MOs 1 to 134.
   1% done.
  12% done.
  23% done.
  34% done.
  45% done.
  56% done.
  67% done.
  78% done.
  89% done.
 100% done.
 
 Fitting and assembly step of exchange...
 
 Second step of Coulomb...
   1% done.
  12% done.
  23% done.
  34% done.
  45% done.
  56% done.
  67% done.
  78% done.
  89% done.
 100% done.
 
 Calculating the exchange-correlation matrix...
                  0.2063*PBEX [au]:    -45.196726294456
                  0.5000*PBEC [au]:     -4.512433311598
 Exchange-correlation energy  [au]:    -49.709159606054
 
 Coulomb energy + HF exchange [au]:   4800.490412598671
 Gradient norm:      1.3440E-03
 DIIS is running in this iteration step.
 RMS of [F,P]:                                         0.00001613557503
 RMS of difference density:                            0.00000992172272
 Gap [au]:  0.29242860
 ALPHA OCC: 134
 BETA  OCC: 134
 
 ***KOHN-SHAM ENERGY IN STEP  11 IS         -1567.7951308123847411 [AU]
 
 Step comparison  Energy Drift [au]  DIIS error drift  Gradient drift
       10            5.4281E-05         4.0808E-06       5.2831E-04
 ======================================================================
 ITERATION STEP  12
 

 SCF control                  : diis
 Damping factor/level shift   : 0.000/0.000
 DIIS [start/end/frequency]   :   2 / 50 /  1

 Constructing Fock-matrix...
 
 First step of Coulomb + first step of exchange...
 Exchange contribution is evaluated for MOs 1 to 134.
   1% done.
  12% done.
  23% done.
  34% done.
  45% done.
  56% done.
  67% done.
  78% done.
  89% done.
 100% done.
 
 Fitting and assembly step of exchange...
 
 Second step of Coulomb...
   1% done.
  12% done.
  23% done.
  34% done.
  45% done.
  56% done.
  67% done.
  78% done.
  89% done.
 100% done.
 
 Calculating the exchange-correlation matrix...
                  0.2063*PBEX [au]:    -45.195874486258
                  0.5000*PBEC [au]:     -4.512510722461
 Exchange-correlation energy  [au]:    -49.708385208719
 
 Coulomb energy + HF exchange [au]:   4800.464234546129
 Gradient norm:      1.0219E-03
 DIIS is running in this iteration step.
 RMS of [F,P]:                                         0.00001245545906
 RMS of difference density:                            0.00001150117190
 Gap [au]:  0.29237704
 ALPHA OCC: 134
 BETA  OCC: 134
 
 ***KOHN-SHAM ENERGY IN STEP  12 IS         -1567.7951699999211996 [AU]
 
 Step comparison  Energy Drift [au]  DIIS error drift  Gradient drift
       11            3.9188E-05         3.6801E-06       3.2212E-04
 ======================================================================
 ITERATION STEP  13
 

 SCF control                  : diis
 Damping factor/level shift   : 0.000/0.000
 DIIS [start/end/frequency]   :   2 / 50 /  1

 Constructing Fock-matrix...
 
 First step of Coulomb + first step of exchange...
 Exchange contribution is evaluated for MOs 1 to 134.
   1% done.
  12% done.
  23% done.
  34% done.
  45% done.
  56% done.
  67% done.
  78% done.
  89% done.
 100% done.
 
 Fitting and assembly step of exchange...
 
 Second step of Coulomb...
   1% done.
  12% done.
  23% done.
  34% done.
  45% done.
  56% done.
  67% done.
  78% done.
  89% done.
 100% done.
 
 Calculating the exchange-correlation matrix...
                  0.2063*PBEX [au]:    -45.194890500774
                  0.5000*PBEC [au]:     -4.512598265788
 Exchange-correlation energy  [au]:    -49.707488766562
 
 Coulomb energy + HF exchange [au]:   4800.420070013421
 Gradient norm:      6.7997E-04
 DIIS is running in this iteration step.
 RMS of [F,P]:                                         0.00000823681258
 RMS of difference density:                            0.00002248032022
 Gap [au]:  0.29231074
 ALPHA OCC: 134
 BETA  OCC: 134
 
 ***KOHN-SHAM ENERGY IN STEP  13 IS         -1567.7952027396986523 [AU]
 
 Step comparison  Energy Drift [au]  DIIS error drift  Gradient drift
       12            3.2740E-05         4.2186E-06       3.4188E-04
 ======================================================================
 ITERATION STEP  14
 

 SCF control                  : diis
 Damping factor/level shift   : 0.000/0.000
 DIIS [start/end/frequency]   :   2 / 50 /  1

 Constructing Fock-matrix...
 
 First step of Coulomb + first step of exchange...
 Exchange contribution is evaluated for MOs 1 to 134.
   1% done.
  12% done.
  23% done.
  34% done.
  45% done.
  56% done.
  67% done.
  78% done.
  89% done.
 100% done.
 
 Fitting and assembly step of exchange...
 
 Second step of Coulomb...
   1% done.
  12% done.
  23% done.
  34% done.
  45% done.
  56% done.
  67% done.
  78% done.
  89% done.
 100% done.
 
 Calculating the exchange-correlation matrix...
                  0.2063*PBEX [au]:    -45.192956556950
                  0.5000*PBEC [au]:     -4.512767612973
 Exchange-correlation energy  [au]:    -49.705724169923
 
 Coulomb energy + HF exchange [au]:   4800.343258271162
 Gradient norm:      1.0386E-04
 DIIS is running in this iteration step.
 RMS of [F,P]:                                         0.00000038534331
 RMS of difference density:                            0.00000099177806
 Gap [au]:  0.29229860
 ALPHA OCC: 134
 BETA  OCC: 134
 
 ***KOHN-SHAM ENERGY IN STEP  14 IS         -1567.7952280882873310 [AU]
 
 Step comparison  Energy Drift [au]  DIIS error drift  Gradient drift
       13            2.5349E-05         7.8515E-06       5.7611E-04
 ======================================================================
 ITERATION STEP  15
 

 SCF control                  : diis
 Damping factor/level shift   : 0.000/0.000
 DIIS [start/end/frequency]   :   2 / 50 /  1

 Constructing Fock-matrix...
 
 First step of Coulomb + first step of exchange...
 Exchange contribution is evaluated for MOs 1 to 134.
   1% done.
  12% done.
  23% done.
  34% done.
  45% done.
  56% done.
  67% done.
  78% done.
  89% done.
 100% done.
 
 Fitting and assembly step of exchange...
 
 Second step of Coulomb...
   1% done.
  12% done.
  23% done.
  34% done.
  45% done.
  56% done.
  67% done.
  78% done.
  89% done.
 100% done.
 
 Calculating the exchange-correlation matrix...
                  0.2063*PBEX [au]:    -45.192973959980
                  0.5000*PBEC [au]:     -4.512767974717
 Exchange-correlation energy  [au]:    -49.705741934697
 
 Coulomb energy + HF exchange [au]:   4800.344101512607
 Gradient norm:      6.1840E-05
 DIIS is running in this iteration step.
 RMS of [F,P]:                                         0.00000017402874
 RMS of difference density:                            0.00000044050037
 Gap [au]:  0.29228682
 ALPHA OCC: 134
 BETA  OCC: 134
 
 ***KOHN-SHAM ENERGY IN STEP  15 IS         -1567.7952282358837692 [AU]
 
 Step comparison  Energy Drift [au]  DIIS error drift  Gradient drift
       14            1.4760E-07         2.1131E-07       4.2022E-05
 ======================================================================
 ITERATION STEP  16
 

 SCF control                  : diis
 Damping factor/level shift   : 0.000/0.000
 DIIS [start/end/frequency]   :   2 / 50 /  1

 Constructing Fock-matrix...
 
 First step of Coulomb + first step of exchange...
 Exchange contribution is evaluated for MOs 1 to 134.
   1% done.
  12% done.
  23% done.
  34% done.
  45% done.
  56% done.
  67% done.
  78% done.
  89% done.
 100% done.
 
 Fitting and assembly step of exchange...
 
 Second step of Coulomb...
   1% done.
  12% done.
  23% done.
  34% done.
  45% done.
  56% done.
  67% done.
  78% done.
  89% done.
 100% done.
 
 Calculating the exchange-correlation matrix...
                  0.2063*PBEX [au]:    -45.192978234778
                  0.5000*PBEC [au]:     -4.512768146769
 Exchange-correlation energy  [au]:    -49.705746381547
 
 Coulomb energy + HF exchange [au]:   4800.345342556856
 Gradient norm:      3.1673E-05
 DIIS is running in this iteration step.
 RMS of [F,P]:                                         0.00000009788817
 RMS of difference density:                            0.00000023616179
 Gap [au]:  0.29229120
 ALPHA OCC: 134
 BETA  OCC: 134
 
 ***KOHN-SHAM ENERGY IN STEP  16 IS         -1567.7952282666301471 [AU]
 
 Step comparison  Energy Drift [au]  DIIS error drift  Gradient drift
       15            3.0746E-08         7.6141E-08       3.0167E-05
 ======================================================================
 ITERATION STEP  17
 

 SCF control                  : diis
 Damping factor/level shift   : 0.000/0.000
 DIIS [start/end/frequency]   :   2 / 50 /  1

 Constructing Fock-matrix...
 
 First step of Coulomb + first step of exchange...
 Exchange contribution is evaluated for MOs 1 to 134.
   1% done.
  12% done.
  23% done.
  34% done.
  45% done.
  56% done.
  67% done.
  78% done.
  89% done.
 100% done.
 
 Fitting and assembly step of exchange...
 
 Second step of Coulomb...
   1% done.
  12% done.
  23% done.
  34% done.
  45% done.
  56% done.
  67% done.
  78% done.
  89% done.
 100% done.
 
 Calculating the exchange-correlation matrix...
                  0.2063*PBEX [au]:    -45.192971785043
                  0.5000*PBEC [au]:     -4.512767514565
 Exchange-correlation energy  [au]:    -49.705739299608
 
 Coulomb energy + HF exchange [au]:   4800.344378683048
 Gradient norm:      1.0349E-05
 DIIS is running in this iteration step.
 RMS of [F,P]:                                         0.00000004014730
 RMS of difference density:                            0.00000010706504
 Gap [au]:  0.29229047
 ALPHA OCC: 134
 BETA  OCC: 134
 
 ***KOHN-SHAM ENERGY IN STEP  17 IS         -1567.7952282741553063 [AU]
 
 Step comparison  Energy Drift [au]  DIIS error drift  Gradient drift
       16            7.5252E-09         5.7741E-08       2.1324E-05
 ======================================================================
 ITERATION STEP  18
 

 SCF control                  : diis
 Damping factor/level shift   : 0.000/0.000
 DIIS [start/end/frequency]   :   2 / 50 /  1

 Constructing Fock-matrix...
 
 First step of Coulomb + first step of exchange...
 Exchange contribution is evaluated for MOs 1 to 134.
   1% done.
  12% done.
  23% done.
  34% done.
  45% done.
  56% done.
  67% done.
  78% done.
  89% done.
 100% done.
 
 Fitting and assembly step of exchange...
 
 Second step of Coulomb...
   1% done.
  12% done.
  23% done.
  34% done.
  45% done.
  56% done.
  67% done.
  78% done.
  89% done.
 100% done.
 
 Calculating the exchange-correlation matrix...
                  0.2063*PBEX [au]:    -45.192972158956
                  0.5000*PBEC [au]:     -4.512767864910
 Exchange-correlation energy  [au]:    -49.705740023865
 
 Coulomb energy + HF exchange [au]:   4800.344782296190
 Gradient norm:      4.0368E-06
 DIIS is running in this iteration step.
 RMS of [F,P]:                                         0.00000001360236
 RMS of difference density:                            0.00000003898871
 Gap [au]:  0.29229008
 ALPHA OCC: 134
 BETA  OCC: 134
 
 ***KOHN-SHAM ENERGY IN STEP  18 IS         -1567.7952282755632041 [AU]
 
 Step comparison  Energy Drift [au]  DIIS error drift  Gradient drift
       17            1.4079E-09         2.6545E-08       6.3123E-06
 ======================================================================
 
 SUCCESS...
 THE SCF ITERATION HAS CONVERGED!
 
                   A   
 FINAL ALPHA OCC: 134
 FINAL BETA  OCC: 134
 
 ***FINAL KOHN-SHAM ENERGY:         -1567.7952282755632041 [AU]
 
 Orbital energies [au]:
      Irrep         Alpha          Beta
    1   A        -15.279472     -15.279472
    2   A        -15.238013     -15.238013
    3   A        -11.017738     -11.017738
    4   A        -11.008336     -11.008336
    5   A        -11.008072     -11.008072
    6   A        -11.002548     -11.002548
    7   A        -11.000934     -11.000934
    8   A        -10.991769     -10.991769
    9   A        -10.990081     -10.990081
   10   A        -10.987852     -10.987852
   11   A        -10.987635     -10.987635
   12   A        -10.979130     -10.979130
   13   A        -10.979070     -10.979070
   14   A        -10.975641     -10.975641
   15   A        -10.974795     -10.974795
   16   A        -10.974435     -10.974435
   17   A        -10.972273     -10.972273
   18   A        -10.969808     -10.969808
   19   A        -10.969589     -10.969589
   20   A        -10.968723     -10.968723
   21   A        -10.968509     -10.968509
   22   A        -10.967347     -10.967347
   23   A        -10.967249     -10.967249
   24   A        -10.967167     -10.967167
   25   A        -10.966878     -10.966878
   26   A        -10.966421     -10.966421
   27   A        -10.966153     -10.966153
   28   A        -10.966063     -10.966063
   29   A        -10.965280     -10.965280
   30   A        -10.964957     -10.964957
   31   A        -10.964289     -10.964289
   32   A        -10.964049     -10.964049
   33   A        -10.962456     -10.962456
   34   A        -10.961012     -10.961012
   35   A        -10.960494     -10.960494
   36   A        -10.958874     -10.958874
   37   A        -10.957702     -10.957702
   38   A        -10.957551     -10.957551
   39   A        -10.956236     -10.956236
   40   A        -10.956136     -10.956136
   41   A         -1.241419      -1.241419
   42   A         -1.151369      -1.151369
   43   A         -1.129688      -1.129688
   44   A         -1.119732      -1.119732
   45   A         -1.103394      -1.103394
   46   A         -1.097969      -1.097969
   47   A         -1.093586      -1.093586
   48   A         -1.079565      -1.079565
   49   A         -1.043862      -1.043862
   50   A         -1.017182      -1.017182
   51   A         -0.983867      -0.983867
   52   A         -0.980728      -0.980728
   53   A         -0.971540      -0.971540
   54   A         -0.970727      -0.970727
   55   A         -0.969304      -0.969304
   56   A         -0.960562      -0.960562
   57   A         -0.959733      -0.959733
   58   A         -0.957929      -0.957929
   59   A         -0.956675      -0.956675
   60   A         -0.924492      -0.924492
   61   A         -0.876474      -0.876474
   62   A         -0.845663      -0.845663
   63   A         -0.822013      -0.822013
   64   A         -0.810744      -0.810744
   65   A         -0.806520      -0.806520
   66   A         -0.795199      -0.795199
   67   A         -0.790195      -0.790195
   68   A         -0.780562      -0.780562
   69   A         -0.779574      -0.779574
   70   A         -0.772527      -0.772527
   71   A         -0.768706      -0.768706
   72   A         -0.747153      -0.747153
   73   A         -0.726101      -0.726101
   74   A         -0.719293      -0.719293
   75   A         -0.696205      -0.696205
   76   A         -0.692302      -0.692302
   77   A         -0.679157      -0.679157
   78   A         -0.670878      -0.670878
   79   A         -0.660275      -0.660275
   80   A         -0.637114      -0.637114
   81   A         -0.636224      -0.636224
   82   A         -0.627923      -0.627923
   83   A         -0.622904      -0.622904
   84   A         -0.606200      -0.606200
   85   A         -0.603679      -0.603679
   86   A         -0.599010      -0.599010
   87   A         -0.596334      -0.596334
   88   A         -0.595176      -0.595176
   89   A         -0.590106      -0.590106
   90   A         -0.588232      -0.588232
   91   A         -0.587432      -0.587432
   92   A         -0.578647      -0.578647
   93   A         -0.575279      -0.575279
   94   A         -0.566081      -0.566081
   95   A         -0.560198      -0.560198
   96   A         -0.558393      -0.558393
   97   A         -0.555487      -0.555487
   98   A         -0.554135      -0.554135
   99   A         -0.546953      -0.546953
  100   A         -0.545442      -0.545442
  101   A         -0.544982      -0.544982
  102   A         -0.533851      -0.533851
  103   A         -0.523849      -0.523849
  104   A         -0.509901      -0.509901
  105   A         -0.505682      -0.505682
  106   A         -0.497751      -0.497751
  107   A         -0.494895      -0.494895
  108   A         -0.492286      -0.492286
  109   A         -0.488834      -0.488834
  110   A         -0.485140      -0.485140
  111   A         -0.478313      -0.478313
  112   A         -0.477910      -0.477910
  113   A         -0.476322      -0.476322
  114   A         -0.472552      -0.472552
  115   A         -0.471981      -0.471981
  116   A         -0.462637      -0.462637
  117   A         -0.454574      -0.454574
  118   A         -0.451024      -0.451024
  119   A         -0.448665      -0.448665
  120   A         -0.448253      -0.448253
  121   A         -0.436410      -0.436410
  122   A         -0.428981      -0.428981
  123   A         -0.356368      -0.356368
  124   A         -0.352433      -0.352433
  125   A         -0.349900      -0.349900
  126   A         -0.343343      -0.343343
  127   A         -0.343090      -0.343090
  128   A         -0.333302      -0.333302
  129   A         -0.327729      -0.327729
  130   A         -0.323832      -0.323832
  131   A         -0.318244      -0.318244
  132   A         -0.317726      -0.317726
  133   A         -0.312130      -0.312130
  134   A         -0.265881      -0.265881
 
  135   A          0.026409       0.026409
  136   A          0.049045       0.049045
  137   A          0.057783       0.057783
  138   A          0.064861       0.064861
  139   A          0.065880       0.065880
  140   A          0.074413       0.074413
  141   A          0.078322       0.078322
  142   A          0.085449       0.085449
  143   A          0.087041       0.087041
  144   A          0.097381       0.097381
  145   A          0.099597       0.099597
  146   A          0.102047       0.102047
  147   A          0.108730       0.108730
  148   A          0.113156       0.113156
  149   A          0.117298       0.117298
  150   A          0.119865       0.119865
  151   A          0.125413       0.125413
  152   A          0.127281       0.127281
  153   A          0.136803       0.136803
  154   A          0.142248       0.142248
  155   A          0.145640       0.145640
  156   A          0.148484       0.148484
  157   A          0.150378       0.150378
  158   A          0.151416       0.151416
  159   A          0.158178       0.158178
  160   A          0.161796       0.161796
  161   A          0.166301       0.166301
  162   A          0.172950       0.172950
  163   A          0.177271       0.177271
  164   A          0.178192       0.178192
  165   A          0.182691       0.182691
  166   A          0.187886       0.187886
  167   A          0.191929       0.191929
  168   A          0.195012       0.195012
  169   A          0.198064       0.198064
  170   A          0.202099       0.202099
  171   A          0.210308       0.210308
  172   A          0.218445       0.218445
  173   A          0.222280       0.222280
  174   A          0.236095       0.236095
  175   A          0.240462       0.240462
  176   A          0.244470       0.244470
  177   A          0.259674       0.259674
  178   A          0.264629       0.264629
  179   A          0.266370       0.266370
  180   A          0.272876       0.272876
  181   A          0.275404       0.275404
  182   A          0.280290       0.280290
  183   A          0.283736       0.283736
  184   A          0.295066       0.295066
  185   A          0.300673       0.300673
  186   A          0.301923       0.301923
  187   A          0.304035       0.304035
  188   A          0.308474       0.308474
  189   A          0.311718       0.311718
  190   A          0.315073       0.315073
  191   A          0.320780       0.320780
  192   A          0.322538       0.322538
  193   A          0.326087       0.326087
  194   A          0.328688       0.328688
  195   A          0.334806       0.334806
  196   A          0.335379       0.335379
  197   A          0.339432       0.339432
  198   A          0.344643       0.344643
  199   A          0.348478       0.348478
  200   A          0.349446       0.349446
  201   A          0.353445       0.353445
  202   A          0.356051       0.356051
  203   A          0.358805       0.358805
  204   A          0.363342       0.363342
  205   A          0.365113       0.365113
  206   A          0.368835       0.368835
  207   A          0.371781       0.371781
  208   A          0.377658       0.377658
  209   A          0.380983       0.380983
  210   A          0.386070       0.386070
  211   A          0.389032       0.389032
  212   A          0.392052       0.392052
  213   A          0.393943       0.393943
  214   A          0.397527       0.397527
  215   A          0.402613       0.402613
  216   A          0.404466       0.404466
  217   A          0.407971       0.407971
  218   A          0.410204       0.410204
  219   A          0.411555       0.411555
  220   A          0.415130       0.415130
  221   A          0.418488       0.418488
  222   A          0.419879       0.419879
  223   A          0.423861       0.423861
  224   A          0.426866       0.426866
  225   A          0.429281       0.429281
  226   A          0.432471       0.432471
  227   A          0.435956       0.435956
  228   A          0.437142       0.437142
  229   A          0.437293       0.437293
  230   A          0.441010       0.441010
  231   A          0.443236       0.443236
  232   A          0.450607       0.450607
  233   A          0.454507       0.454507
  234   A          0.455787       0.455787
  235   A          0.456578       0.456578
  236   A          0.460422       0.460422
  237   A          0.463640       0.463640
  238   A          0.467973       0.467973
  239   A          0.468453       0.468453
  240   A          0.473379       0.473379
  241   A          0.477241       0.477241
  242   A          0.478450       0.478450
  243   A          0.480378       0.480378
  244   A          0.483828       0.483828
  245   A          0.487585       0.487585
  246   A          0.490124       0.490124
  247   A          0.495430       0.495430
  248   A          0.498039       0.498039
  249   A          0.502208       0.502208
  250   A          0.504468       0.504468
  251   A          0.505043       0.505043
  252   A          0.506471       0.506471
  253   A          0.509212       0.509212
  254   A          0.510232       0.510232
  255   A          0.512186       0.512186
  256   A          0.514832       0.514832
  257   A          0.516065       0.516065
  258   A          0.518888       0.518888
  259   A          0.521124       0.521124
  260   A          0.524443       0.524443
  261   A          0.525651       0.525651
  262   A          0.526830       0.526830
  263   A          0.529814       0.529814
  264   A          0.532839       0.532839
  265   A          0.536694       0.536694
  266   A          0.540917       0.540917
  267   A          0.542127       0.542127
  268   A          0.543520       0.543520
  269   A          0.546614       0.546614
  270   A          0.548104       0.548104
  271   A          0.551580       0.551580
  272   A          0.555898       0.555898
  273   A          0.556256       0.556256
  274   A          0.557731       0.557731
  275   A          0.559342       0.559342
  276   A          0.564889       0.564889
  277   A          0.567931       0.567931
  278   A          0.569325       0.569325
  279   A          0.571049       0.571049
  280   A          0.573620       0.573620
  281   A          0.576085       0.576085
  282   A          0.578323       0.578323
  283   A          0.578708       0.578708
  284   A          0.583582       0.583582
  285   A          0.587775       0.587775
  286   A          0.588891       0.588891
  287   A          0.590973       0.590973
  288   A          0.592032       0.592032
  289   A          0.595847       0.595847
  290   A          0.598009       0.598009
  291   A          0.600247       0.600247
  292   A          0.602084       0.602084
  293   A          0.609102       0.609102
  294   A          0.611747       0.611747
  295   A          0.613095       0.613095
  296   A          0.614698       0.614698
  297   A          0.618512       0.618512
  298   A          0.622575       0.622575
  299   A          0.623766       0.623766
  300   A          0.627991       0.627991
  301   A          0.629245       0.629245
  302   A          0.630637       0.630637
  303   A          0.633223       0.633223
  304   A          0.638791       0.638791
  305   A          0.642673       0.642673
  306   A          0.644859       0.644859
  307   A          0.648329       0.648329
  308   A          0.652017       0.652017
  309   A          0.656391       0.656391
  310   A          0.656764       0.656764
  311   A          0.659523       0.659523
  312   A          0.660667       0.660667
  313   A          0.664830       0.664830
  314   A          0.670718       0.670718
  315   A          0.671745       0.671745
  316   A          0.677602       0.677602
  317   A          0.678709       0.678709
  318   A          0.683785       0.683785
  319   A          0.687222       0.687222
  320   A          0.690075       0.690075
  321   A          0.695200       0.695200
  322   A          0.697354       0.697354
  323   A          0.699197       0.699197
  324   A          0.702701       0.702701
  325   A          0.707030       0.707030
  326   A          0.708022       0.708022
  327   A          0.712274       0.712274
  328   A          0.714844       0.714844
  329   A          0.719784       0.719784
  330   A          0.721171       0.721171
  331   A          0.725934       0.725934
  332   A          0.731093       0.731093
  333   A          0.733555       0.733555
  334   A          0.735693       0.735693
  335   A          0.740456       0.740456
  336   A          0.745775       0.745775
  337   A          0.752525       0.752525
  338   A          0.757418       0.757418
  339   A          0.762574       0.762574
  340   A          0.765560       0.765560
  341   A          0.767727       0.767727
  342   A          0.769888       0.769888
  343   A          0.775649       0.775649
  344   A          0.777831       0.777831
  345   A          0.782111       0.782111
  346   A          0.782446       0.782446
  347   A          0.790698       0.790698
  348   A          0.795888       0.795888
  349   A          0.798245       0.798245
  350   A          0.803204       0.803204
  351   A          0.805282       0.805282
  352   A          0.810389       0.810389
  353   A          0.812442       0.812442
  354   A          0.816566       0.816566
  355   A          0.817032       0.817032
  356   A          0.820065       0.820065
  357   A          0.821993       0.821993
  358   A          0.827324       0.827324
  359   A          0.828551       0.828551
  360   A          0.837207       0.837207
  361   A          0.839233       0.839233
  362   A          0.842347       0.842347
  363   A          0.843969       0.843969
  364   A          0.845359       0.845359
  365   A          0.851854       0.851854
  366   A          0.854465       0.854465
  367   A          0.858623       0.858623
  368   A          0.859473       0.859473
  369   A          0.866282       0.866282
  370   A          0.867909       0.867909
  371   A          0.869078       0.869078
  372   A          0.874201       0.874201
  373   A          0.875836       0.875836
  374   A          0.882852       0.882852
  375   A          0.885057       0.885057
  376   A          0.887407       0.887407
  377   A          0.889064       0.889064
  378   A          0.895660       0.895660
  379   A          0.899234       0.899234
  380   A          0.900660       0.900660
  381   A          0.908252       0.908252
  382   A          0.910578       0.910578
  383   A          0.914113       0.914113
  384   A          0.916710       0.916710
  385   A          0.918801       0.918801
  386   A          0.920304       0.920304
  387   A          0.922635       0.922635
  388   A          0.924090       0.924090
  389   A          0.929533       0.929533
  390   A          0.931627       0.931627
  391   A          0.935283       0.935283
  392   A          0.935922       0.935922
  393   A          0.938159       0.938159
  394   A          0.939841       0.939841
  395   A          0.946884       0.946884
  396   A          0.951587       0.951587
  397   A          0.953402       0.953402
  398   A          0.957491       0.957491
  399   A          0.960335       0.960335
  400   A          0.961001       0.961001
  401   A          0.966518       0.966518
  402   A          0.968402       0.968402
  403   A          0.972912       0.972912
  404   A          0.976917       0.976917
  405   A          0.979189       0.979189
  406   A          0.981381       0.981381
  407   A          0.986507       0.986507
  408   A          0.988858       0.988858
  409   A          0.989254       0.989254
  410   A          0.997451       0.997451
  411   A          1.002159       1.002159
  412   A          1.006435       1.006435
  413   A          1.007731       1.007731
  414   A          1.010688       1.010688
  415   A          1.012670       1.012670
  416   A          1.020849       1.020849
  417   A          1.021752       1.021752
  418   A          1.023415       1.023415
  419   A          1.028665       1.028665
  420   A          1.032420       1.032420
  421   A          1.037700       1.037700
  422   A          1.043537       1.043537
  423   A          1.048936       1.048936
  424   A          1.052372       1.052372
  425   A          1.054978       1.054978
  426   A          1.059291       1.059291
  427   A          1.062922       1.062922
  428   A          1.064331       1.064331
  429   A          1.071808       1.071808
  430   A          1.074596       1.074596
  431   A          1.078605       1.078605
  432   A          1.080122       1.080122
  433   A          1.084092       1.084092
  434   A          1.087608       1.087608
  435   A          1.091168       1.091168
  436   A          1.093880       1.093880
  437   A          1.097142       1.097142
  438   A          1.103002       1.103002
  439   A          1.105812       1.105812
  440   A          1.111710       1.111710
  441   A          1.116819       1.116819
  442   A          1.117762       1.117762
  443   A          1.124256       1.124256
  444   A          1.128141       1.128141
  445   A          1.131247       1.131247
  446   A          1.134258       1.134258
  447   A          1.138082       1.138082
  448   A          1.138701       1.138701
  449   A          1.140826       1.140826
  450   A          1.147360       1.147360
  451   A          1.148580       1.148580
  452   A          1.151010       1.151010
  453   A          1.152475       1.152475
  454   A          1.157116       1.157116
  455   A          1.160240       1.160240
  456   A          1.165413       1.165413
  457   A          1.169851       1.169851
  458   A          1.177887       1.177887
  459   A          1.179415       1.179415
  460   A          1.184811       1.184811
  461   A          1.192113       1.192113
  462   A          1.195548       1.195548
  463   A          1.198254       1.198254
  464   A          1.201729       1.201729
  465   A          1.203659       1.203659
  466   A          1.206830       1.206830
  467   A          1.211042       1.211042
  468   A          1.211641       1.211641
  469   A          1.217333       1.217333
  470   A          1.218683       1.218683
  471   A          1.226413       1.226413
  472   A          1.228274       1.228274
  473   A          1.233776       1.233776
  474   A          1.238332       1.238332
  475   A          1.241691       1.241691
  476   A          1.250109       1.250109
  477   A          1.253001       1.253001
  478   A          1.254842       1.254842
  479   A          1.260561       1.260561
  480   A          1.264617       1.264617
  481   A          1.268440       1.268440
  482   A          1.270803       1.270803
  483   A          1.274184       1.274184
  484   A          1.275837       1.275837
  485   A          1.288183       1.288183
  486   A          1.292082       1.292082
  487   A          1.294745       1.294745
  488   A          1.297417       1.297417
  489   A          1.300529       1.300529
  490   A          1.304584       1.304584
  491   A          1.306278       1.306278
  492   A          1.310572       1.310572
  493   A          1.316495       1.316495
  494   A          1.319916       1.319916
  495   A          1.321648       1.321648
  496   A          1.325030       1.325030
  497   A          1.328916       1.328916
  498   A          1.331293       1.331293
  499   A          1.335491       1.335491
  500   A          1.339749       1.339749
  501   A          1.340297       1.340297
  502   A          1.344095       1.344095
  503   A          1.350780       1.350780
  504   A          1.353696       1.353696
  505   A          1.354004       1.354004
  506   A          1.357390       1.357390
  507   A          1.362769       1.362769
  508   A          1.366859       1.366859
  509   A          1.370477       1.370477
  510   A          1.374767       1.374767
  511   A          1.379113       1.379113
  512   A          1.384359       1.384359
  513   A          1.387792       1.387792
  514   A          1.394066       1.394066
  515   A          1.400800       1.400800
  516   A          1.401766       1.401766
  517   A          1.405247       1.405247
  518   A          1.412210       1.412210
  519   A          1.417255       1.417255
  520   A          1.420168       1.420168
  521   A          1.421155       1.421155
  522   A          1.423519       1.423519
  523   A          1.425157       1.425157
  524   A          1.427571       1.427571
  525   A          1.431590       1.431590
  526   A          1.436238       1.436238
  527   A          1.437963       1.437963
  528   A          1.442634       1.442634
  529   A          1.444148       1.444148
  530   A          1.447377       1.447377
  531   A          1.450376       1.450376
  532   A          1.453689       1.453689
  533   A          1.458654       1.458654
  534   A          1.464071       1.464071
  535   A          1.466324       1.466324
  536   A          1.467154       1.467154
  537   A          1.472243       1.472243
  538   A          1.477686       1.477686
  539   A          1.481872       1.481872
  540   A          1.483612       1.483612
  541   A          1.487078       1.487078
  542   A          1.490954       1.490954
  543   A          1.498046       1.498046
  544   A          1.501929       1.501929
  545   A          1.503543       1.503543
  546   A          1.504965       1.504965
  547   A          1.509611       1.509611
  548   A          1.511300       1.511300
  549   A          1.514651       1.514651
  550   A          1.516246       1.516246
  551   A          1.520559       1.520559
  552   A          1.527461       1.527461
  553   A          1.528102       1.528102
  554   A          1.530764       1.530764
  555   A          1.534089       1.534089
  556   A          1.538043       1.538043
  557   A          1.540721       1.540721
  558   A          1.542007       1.542007
  559   A          1.549814       1.549814
  560   A          1.552025       1.552025
  561   A          1.554785       1.554785
  562   A          1.556953       1.556953
  563   A          1.558950       1.558950
  564   A          1.559745       1.559745
  565   A          1.567864       1.567864
  566   A          1.570514       1.570514
  567   A          1.572672       1.572672
  568   A          1.573978       1.573978
  569   A          1.584069       1.584069
  570   A          1.589867       1.589867
  571   A          1.590077       1.590077
  572   A          1.597173       1.597173
  573   A          1.598249       1.598249
  574   A          1.600400       1.600400
  575   A          1.604532       1.604532
  576   A          1.606324       1.606324
  577   A          1.612071       1.612071
  578   A          1.612370       1.612370
  579   A          1.619960       1.619960
  580   A          1.623000       1.623000
  581   A          1.624442       1.624442
  582   A          1.626058       1.626058
  583   A          1.633701       1.633701
  584   A          1.635897       1.635897
  585   A          1.639360       1.639360
  586   A          1.650490       1.650490
  587   A          1.654487       1.654487
  588   A          1.660808       1.660808
  589   A          1.663426       1.663426
  590   A          1.667714       1.667714
  591   A          1.672546       1.672546
  592   A          1.676325       1.676325
  593   A          1.679526       1.679526
  594   A          1.680407       1.680407
  595   A          1.688623       1.688623
  596   A          1.689845       1.689845
  597   A          1.694170       1.694170
  598   A          1.698439       1.698439
  599   A          1.707558       1.707558
  600   A          1.709960       1.709960
  601   A          1.714995       1.714995
  602   A          1.720095       1.720095
  603   A          1.727525       1.727525
  604   A          1.730567       1.730567
  605   A          1.737504       1.737504
  606   A          1.744870       1.744870
  607   A          1.749759       1.749759
  608   A          1.757849       1.757849
  609   A          1.762309       1.762309
  610   A          1.767053       1.767053
  611   A          1.772312       1.772312
  612   A          1.775350       1.775350
  613   A          1.782560       1.782560
  614   A          1.787900       1.787900
  615   A          1.788612       1.788612
  616   A          1.796764       1.796764
  617   A          1.809740       1.809740
  618   A          1.812259       1.812259
  619   A          1.814340       1.814340
  620   A          1.817955       1.817955
  621   A          1.823560       1.823560
  622   A          1.833928       1.833928
  623   A          1.836334       1.836334
  624   A          1.849600       1.849600
  625   A          1.859391       1.859391
  626   A          1.868589       1.868589
  627   A          1.876666       1.876666
  628   A          1.884122       1.884122
  629   A          1.890362       1.890362
  630   A          1.899299       1.899299
  631   A          1.905318       1.905318
  632   A          1.908690       1.908690
  633   A          1.917468       1.917468
  634   A          1.919129       1.919129
  635   A          1.927442       1.927442
  636   A          1.931976       1.931976
  637   A          1.940363       1.940363
  638   A          1.962412       1.962412
  639   A          1.968326       1.968326
  640   A          1.976260       1.976260
  641   A          1.976661       1.976661
  642   A          1.989850       1.989850
  643   A          1.991961       1.991961
  644   A          2.006096       2.006096
  645   A          2.011198       2.011198
  646   A          2.020238       2.020238
  647   A          2.023257       2.023257
  648   A          2.037248       2.037248
  649   A          2.042234       2.042234
  650   A          2.045634       2.045634
  651   A          2.049540       2.049540
  652   A          2.050063       2.050063
  653   A          2.071992       2.071992
  654   A          2.073932       2.073932
  655   A          2.100591       2.100591
  656   A          2.108445       2.108445
  657   A          2.125452       2.125452
  658   A          2.132216       2.132216
  659   A          2.136827       2.136827
  660   A          2.141645       2.141645
  661   A          2.149979       2.149979
  662   A          2.152817       2.152817
  663   A          2.158160       2.158160
  664   A          2.170996       2.170996
  665   A          2.175203       2.175203
  666   A          2.190597       2.190597
  667   A          2.193348       2.193348
  668   A          2.197400       2.197400
  669   A          2.200120       2.200120
  670   A          2.212992       2.212992
  671   A          2.215003       2.215003
  672   A          2.239197       2.239197
  673   A          2.244089       2.244089
  674   A          2.249857       2.249857
  675   A          2.258518       2.258518
  676   A          2.275306       2.275306
  677   A          2.279172       2.279172
  678   A          2.292611       2.292611
  679   A          2.298566       2.298566
  680   A          2.308451       2.308451
  681   A          2.310192       2.310192
  682   A          2.313279       2.313279
  683   A          2.314999       2.314999
  684   A          2.320774       2.320774
  685   A          2.333084       2.333084
  686   A          2.336922       2.336922
  687   A          2.340560       2.340560
  688   A          2.348354       2.348354
  689   A          2.356233       2.356233
  690   A          2.366034       2.366034
  691   A          2.370343       2.370343
  692   A          2.371467       2.371467
  693   A          2.379502       2.379502
  694   A          2.386564       2.386564
  695   A          2.393112       2.393112
  696   A          2.400899       2.400899
  697   A          2.406592       2.406592
  698   A          2.407475       2.407475
  699   A          2.412241       2.412241
  700   A          2.413818       2.413818
  701   A          2.427640       2.427640
  702   A          2.432585       2.432585
  703   A          2.434784       2.434784
  704   A          2.439812       2.439812
  705   A          2.443937       2.443937
  706   A          2.459966       2.459966
  707   A          2.461538       2.461538
  708   A          2.466363       2.466363
  709   A          2.471537       2.471537
  710   A          2.472902       2.472902
  711   A          2.476979       2.476979
  712   A          2.483601       2.483601
  713   A          2.489003       2.489003
  714   A          2.494036       2.494036
  715   A          2.502777       2.502777
  716   A          2.509561       2.509561
  717   A          2.517550       2.517550
  718   A          2.524280       2.524280
  719   A          2.526583       2.526583
  720   A          2.538075       2.538075
  721   A          2.541699       2.541699
  722   A          2.552410       2.552410
  723   A          2.554592       2.554592
  724   A          2.566854       2.566854
  725   A          2.579961       2.579961
  726   A          2.580646       2.580646
  727   A          2.581522       2.581522
  728   A          2.589126       2.589126
  729   A          2.592655       2.592655
  730   A          2.597343       2.597343
  731   A          2.601938       2.601938
  732   A          2.606196       2.606196
  733   A          2.612474       2.612474
  734   A          2.620277       2.620277
  735   A          2.626143       2.626143
  736   A          2.627245       2.627245
  737   A          2.630904       2.630904
  738   A          2.634059       2.634059
  739   A          2.634969       2.634969
  740   A          2.640860       2.640860
  741   A          2.645569       2.645569
  742   A          2.647032       2.647032
  743   A          2.654724       2.654724
  744   A          2.657600       2.657600
  745   A          2.661115       2.661115
  746   A          2.664453       2.664453
  747   A          2.668329       2.668329
  748   A          2.674097       2.674097
  749   A          2.680093       2.680093
  750   A          2.682467       2.682467
  751   A          2.690652       2.690652
  752   A          2.693743       2.693743
  753   A          2.698408       2.698408
  754   A          2.701005       2.701005
  755   A          2.707028       2.707028
  756   A          2.709285       2.709285
  757   A          2.715877       2.715877
  758   A          2.718309       2.718309
  759   A          2.720966       2.720966
  760   A          2.721872       2.721872
  761   A          2.729149       2.729149
  762   A          2.734287       2.734287
  763   A          2.743284       2.743284
  764   A          2.747593       2.747593
  765   A          2.751287       2.751287
  766   A          2.756450       2.756450
  767   A          2.758973       2.758973
  768   A          2.762186       2.762186
  769   A          2.764897       2.764897
  770   A          2.771980       2.771980
  771   A          2.774497       2.774497
  772   A          2.777014       2.777014
  773   A          2.778715       2.778715
  774   A          2.782112       2.782112
  775   A          2.787579       2.787579
  776   A          2.790035       2.790035
  777   A          2.792306       2.792306
  778   A          2.802855       2.802855
  779   A          2.806819       2.806819
  780   A          2.809169       2.809169
  781   A          2.810512       2.810512
  782   A          2.820748       2.820748
  783   A          2.823730       2.823730
  784   A          2.827418       2.827418
  785   A          2.830939       2.830939
  786   A          2.838149       2.838149
  787   A          2.841097       2.841097
  788   A          2.846914       2.846914
  789   A          2.852097       2.852097
  790   A          2.854526       2.854526
  791   A          2.856080       2.856080
  792   A          2.859470       2.859470
  793   A          2.860010       2.860010
  794   A          2.861618       2.861618
  795   A          2.869500       2.869500
  796   A          2.875138       2.875138
  797   A          2.879419       2.879419
  798   A          2.882571       2.882571
  799   A          2.885221       2.885221
  800   A          2.886696       2.886696
  801   A          2.891454       2.891454
  802   A          2.892066       2.892066
  803   A          2.898173       2.898173
  804   A          2.901995       2.901995
  805   A          2.905490       2.905490
  806   A          2.911240       2.911240
  807   A          2.915218       2.915218
  808   A          2.916777       2.916777
  809   A          2.918842       2.918842
  810   A          2.925759       2.925759
  811   A          2.930740       2.930740
  812   A          2.931882       2.931882
  813   A          2.935789       2.935789
  814   A          2.937183       2.937183
  815   A          2.940463       2.940463
  816   A          2.942234       2.942234
  817   A          2.942738       2.942738
  818   A          2.946748       2.946748
  819   A          2.951106       2.951106
  820   A          2.953686       2.953686
  821   A          2.959579       2.959579
  822   A          2.960704       2.960704
  823   A          2.962741       2.962741
  824   A          2.964457       2.964457
  825   A          2.968151       2.968151
  826   A          2.971595       2.971595
  827   A          2.973378       2.973378
  828   A          2.977938       2.977938
  829   A          2.979564       2.979564
  830   A          2.983815       2.983815
  831   A          2.984746       2.984746
  832   A          2.986817       2.986817
  833   A          2.991959       2.991959
  834   A          2.998941       2.998941
  835   A          2.999230       2.999230
  836   A          3.001110       3.001110
  837   A          3.005226       3.005226
  838   A          3.007205       3.007205
  839   A          3.010637       3.010637
  840   A          3.013958       3.013958
  841   A          3.015412       3.015412
  842   A          3.016618       3.016618
  843   A          3.020668       3.020668
  844   A          3.025257       3.025257
  845   A          3.030254       3.030254
  846   A          3.033627       3.033627
  847   A          3.035142       3.035142
  848   A          3.038068       3.038068
  849   A          3.046577       3.046577
  850   A          3.048450       3.048450
  851   A          3.050943       3.050943
  852   A          3.057683       3.057683
  853   A          3.060535       3.060535
  854   A          3.064294       3.064294
  855   A          3.072856       3.072856
  856   A          3.074090       3.074090
  857   A          3.078436       3.078436
  858   A          3.078776       3.078776
  859   A          3.083137       3.083137
  860   A          3.083651       3.083651
  861   A          3.086776       3.086776
  862   A          3.092284       3.092284
  863   A          3.095967       3.095967
  864   A          3.101306       3.101306
  865   A          3.103993       3.103993
  866   A          3.111595       3.111595
  867   A          3.118584       3.118584
  868   A          3.119910       3.119910
  869   A          3.124772       3.124772
  870   A          3.125843       3.125843
  871   A          3.131775       3.131775
  872   A          3.136754       3.136754
  873   A          3.137835       3.137835
  874   A          3.144434       3.144434
  875   A          3.150080       3.150080
  876   A          3.150087       3.150087
  877   A          3.152843       3.152843
  878   A          3.156723       3.156723
  879   A          3.163446       3.163446
  880   A          3.165266       3.165266
  881   A          3.167218       3.167218
  882   A          3.173017       3.173017
  883   A          3.174544       3.174544
  884   A          3.177866       3.177866
  885   A          3.181935       3.181935
  886   A          3.184658       3.184658
  887   A          3.186898       3.186898
  888   A          3.187284       3.187284
  889   A          3.194759       3.194759
  890   A          3.199082       3.199082
  891   A          3.200379       3.200379
  892   A          3.202063       3.202063
  893   A          3.210221       3.210221
  894   A          3.211950       3.211950
  895   A          3.217271       3.217271
  896   A          3.219208       3.219208
  897   A          3.224520       3.224520
  898   A          3.226052       3.226052
  899   A          3.229464       3.229464
  900   A          3.231537       3.231537
  901   A          3.237111       3.237111
  902   A          3.241787       3.241787
  903   A          3.243646       3.243646
  904   A          3.245713       3.245713
  905   A          3.250504       3.250504
  906   A          3.252428       3.252428
  907   A          3.256307       3.256307
  908   A          3.261176       3.261176
  909   A          3.262655       3.262655
  910   A          3.263910       3.263910
  911   A          3.266827       3.266827
  912   A          3.269187       3.269187
  913   A          3.270981       3.270981
  914   A          3.275254       3.275254
  915   A          3.276904       3.276904
  916   A          3.283738       3.283738
  917   A          3.284596       3.284596
  918   A          3.285910       3.285910
  919   A          3.288323       3.288323
  920   A          3.291050       3.291050
  921   A          3.294004       3.294004
  922   A          3.294836       3.294836
  923   A          3.297924       3.297924
  924   A          3.301899       3.301899
  925   A          3.306669       3.306669
  926   A          3.308598       3.308598
  927   A          3.312958       3.312958
  928   A          3.316030       3.316030
  929   A          3.316890       3.316890
  930   A          3.320410       3.320410
  931   A          3.322380       3.322380
  932   A          3.323277       3.323277
  933   A          3.327601       3.327601
  934   A          3.329459       3.329459
  935   A          3.331198       3.331198
  936   A          3.333510       3.333510
  937   A          3.336142       3.336142
  938   A          3.336622       3.336622
  939   A          3.340068       3.340068
  940   A          3.340190       3.340190
  941   A          3.342510       3.342510
  942   A          3.344873       3.344873
  943   A          3.348481       3.348481
  944   A          3.350130       3.350130
  945   A          3.352287       3.352287
  946   A          3.353715       3.353715
  947   A          3.356725       3.356725
  948   A          3.358888       3.358888
  949   A          3.362869       3.362869
  950   A          3.365942       3.365942
  951   A          3.370468       3.370468
  952   A          3.371649       3.371649
  953   A          3.373622       3.373622
  954   A          3.378369       3.378369
  955   A          3.382545       3.382545
  956   A          3.384688       3.384688
  957   A          3.387670       3.387670
  958   A          3.390496       3.390496
  959   A          3.394455       3.394455
  960   A          3.396857       3.396857
  961   A          3.399228       3.399228
  962   A          3.401532       3.401532
  963   A          3.404992       3.404992
  964   A          3.406585       3.406585
  965   A          3.407787       3.407787
  966   A          3.408831       3.408831
  967   A          3.412808       3.412808
  968   A          3.416308       3.416308
  969   A          3.420451       3.420451
  970   A          3.423606       3.423606
  971   A          3.426169       3.426169
  972   A          3.433554       3.433554
  973   A          3.436070       3.436070
  974   A          3.438638       3.438638
  975   A          3.442133       3.442133
  976   A          3.448201       3.448201
  977   A          3.451121       3.451121
  978   A          3.453700       3.453700
  979   A          3.455976       3.455976
  980   A          3.461604       3.461604
  981   A          3.463111       3.463111
  982   A          3.467380       3.467380
  983   A          3.471737       3.471737
  984   A          3.476098       3.476098
  985   A          3.477750       3.477750
  986   A          3.483485       3.483485
  987   A          3.483872       3.483872
  988   A          3.485950       3.485950
  989   A          3.489913       3.489913
  990   A          3.494764       3.494764
  991   A          3.498076       3.498076
  992   A          3.503477       3.503477
  993   A          3.509395       3.509395
  994   A          3.510521       3.510521
  995   A          3.514889       3.514889
  996   A          3.515611       3.515611
  997   A          3.519016       3.519016
  998   A          3.522514       3.522514
  999   A          3.526158       3.526158
 1000   A          3.527209       3.527209
 1001   A          3.530050       3.530050
 1002   A          3.537719       3.537719
 1003   A          3.539403       3.539403
 1004   A          3.540947       3.540947
 1005   A          3.543200       3.543200
 1006   A          3.549372       3.549372
 1007   A          3.554847       3.554847
 1008   A          3.558575       3.558575
 1009   A          3.565348       3.565348
 1010   A          3.566841       3.566841
 1011   A          3.568724       3.568724
 1012   A          3.571157       3.571157
 1013   A          3.573064       3.573064
 1014   A          3.574433       3.574433
 1015   A          3.580317       3.580317
 1016   A          3.583217       3.583217
 1017   A          3.587669       3.587669
 1018   A          3.591511       3.591511
 1019   A          3.594239       3.594239
 1020   A          3.599189       3.599189
 1021   A          3.602713       3.602713
 1022   A          3.605418       3.605418
 1023   A          3.606782       3.606782
 1024   A          3.611822       3.611822
 1025   A          3.613878       3.613878
 1026   A          3.618264       3.618264
 1027   A          3.621819       3.621819
 1028   A          3.624247       3.624247
 1029   A          3.626603       3.626603
 1030   A          3.630981       3.630981
 1031   A          3.633422       3.633422
 1032   A          3.637545       3.637545
 1033   A          3.641384       3.641384
 1034   A          3.644323       3.644323
 1035   A          3.648463       3.648463
 1036   A          3.651959       3.651959
 1037   A          3.656003       3.656003
 1038   A          3.664873       3.664873
 1039   A          3.666727       3.666727
 1040   A          3.667825       3.667825
 1041   A          3.672464       3.672464
 1042   A          3.673700       3.673700
 1043   A          3.677961       3.677961
 1044   A          3.681553       3.681553
 1045   A          3.685577       3.685577
 1046   A          3.687586       3.687586
 1047   A          3.690362       3.690362
 1048   A          3.692977       3.692977
 1049   A          3.696495       3.696495
 1050   A          3.699802       3.699802
 1051   A          3.704112       3.704112
 1052   A          3.706457       3.706457
 1053   A          3.707079       3.707079
 1054   A          3.711648       3.711648
 1055   A          3.712568       3.712568
 1056   A          3.719842       3.719842
 1057   A          3.723794       3.723794
 1058   A          3.727810       3.727810
 1059   A          3.731477       3.731477
 1060   A          3.734238       3.734238
 1061   A          3.740045       3.740045
 1062   A          3.743543       3.743543
 1063   A          3.747935       3.747935
 1064   A          3.751414       3.751414
 1065   A          3.752607       3.752607
 1066   A          3.758871       3.758871
 1067   A          3.766946       3.766946
 1068   A          3.769270       3.769270
 1069   A          3.773948       3.773948
 1070   A          3.778837       3.778837
 1071   A          3.787661       3.787661
 1072   A          3.790991       3.790991
 1073   A          3.797045       3.797045
 1074   A          3.800509       3.800509
 1075   A          3.803893       3.803893
 1076   A          3.807839       3.807839
 1077   A          3.812600       3.812600
 1078   A          3.816652       3.816652
 1079   A          3.825661       3.825661
 1080   A          3.827396       3.827396
 1081   A          3.833524       3.833524
 1082   A          3.837662       3.837662
 1083   A          3.841375       3.841375
 1084   A          3.845619       3.845619
 1085   A          3.851693       3.851693
 1086   A          3.853437       3.853437
 1087   A          3.858128       3.858128
 1088   A          3.864754       3.864754
 1089   A          3.867951       3.867951
 1090   A          3.873442       3.873442
 1091   A          3.876473       3.876473
 1092   A          3.885782       3.885782
 1093   A          3.891251       3.891251
 1094   A          3.898787       3.898787
 1095   A          3.905082       3.905082
 1096   A          3.907744       3.907744
 1097   A          3.910485       3.910485
 1098   A          3.911974       3.911974
 1099   A          3.922108       3.922108
 1100   A          3.927165       3.927165
 1101   A          3.934867       3.934867
 1102   A          3.936348       3.936348
 1103   A          3.938804       3.938804
 1104   A          3.940803       3.940803
 1105   A          3.942157       3.942157
 1106   A          3.950505       3.950505
 1107   A          3.954393       3.954393
 1108   A          3.955434       3.955434
 1109   A          3.962732       3.962732
 1110   A          3.966343       3.966343
 1111   A          3.977161       3.977161
 1112   A          3.979702       3.979702
 1113   A          3.980900       3.980900
 1114   A          3.986942       3.986942
 1115   A          3.990382       3.990382
 1116   A          3.991979       3.991979
 1117   A          3.994420       3.994420
 1118   A          3.995804       3.995804
 1119   A          3.999332       3.999332
 1120   A          4.006207       4.006207
 1121   A          4.008165       4.008165
 1122   A          4.011252       4.011252
 1123   A          4.013070       4.013070
 1124   A          4.017305       4.017305
 1125   A          4.020423       4.020423
 1126   A          4.023179       4.023179
 1127   A          4.025176       4.025176
 1128   A          4.026775       4.026775
 1129   A          4.028102       4.028102
 1130   A          4.032037       4.032037
 1131   A          4.034215       4.034215
 1132   A          4.039312       4.039312
 1133   A          4.045195       4.045195
 1134   A          4.045639       4.045639
 1135   A          4.049868       4.049868
 1136   A          4.052914       4.052914
 1137   A          4.055105       4.055105
 1138   A          4.058083       4.058083
 1139   A          4.059463       4.059463
 1140   A          4.062098       4.062098
 1141   A          4.065796       4.065796
 1142   A          4.067582       4.067582
 1143   A          4.072111       4.072111
 1144   A          4.074167       4.074167
 1145   A          4.076704       4.076704
 1146   A          4.082891       4.082891
 1147   A          4.084823       4.084823
 1148   A          4.087619       4.087619
 1149   A          4.091707       4.091707
 1150   A          4.094276       4.094276
 1151   A          4.101142       4.101142
 1152   A          4.105552       4.105552
 1153   A          4.108057       4.108057
 1154   A          4.111447       4.111447
 1155   A          4.114542       4.114542
 1156   A          4.117211       4.117211
 1157   A          4.119508       4.119508
 1158   A          4.120856       4.120856
 1159   A          4.125692       4.125692
 1160   A          4.127890       4.127890
 1161   A          4.129722       4.129722
 1162   A          4.131293       4.131293
 1163   A          4.137623       4.137623
 1164   A          4.140160       4.140160
 1165   A          4.142019       4.142019
 1166   A          4.153219       4.153219
 1167   A          4.157371       4.157371
 1168   A          4.161633       4.161633
 1169   A          4.166301       4.166301
 1170   A          4.170586       4.170586
 1171   A          4.179396       4.179396
 1172   A          4.181149       4.181149
 1173   A          4.182221       4.182221
 1174   A          4.187734       4.187734
 1175   A          4.191125       4.191125
 1176   A          4.199670       4.199670
 1177   A          4.202495       4.202495
 1178   A          4.205300       4.205300
 1179   A          4.211732       4.211732
 1180   A          4.214251       4.214251
 1181   A          4.220661       4.220661
 1182   A          4.223631       4.223631
 1183   A          4.232538       4.232538
 1184   A          4.233995       4.233995
 1185   A          4.235384       4.235384
 1186   A          4.238058       4.238058
 1187   A          4.244077       4.244077
 1188   A          4.244751       4.244751
 1189   A          4.250190       4.250190
 1190   A          4.251401       4.251401
 1191   A          4.252608       4.252608
 1192   A          4.257363       4.257363
 1193   A          4.259404       4.259404
 1194   A          4.267295       4.267295
 1195   A          4.270481       4.270481
 1196   A          4.271422       4.271422
 1197   A          4.283767       4.283767
 1198   A          4.287249       4.287249
 1199   A          4.288024       4.288024
 1200   A          4.295467       4.295467
 1201   A          4.300171       4.300171
 1202   A          4.301600       4.301600
 1203   A          4.306331       4.306331
 1204   A          4.309167       4.309167
 1205   A          4.312785       4.312785
 1206   A          4.316025       4.316025
 1207   A          4.319364       4.319364
 1208   A          4.324548       4.324548
 1209   A          4.331494       4.331494
 1210   A          4.334569       4.334569
 1211   A          4.338331       4.338331
 1212   A          4.342601       4.342601
 1213   A          4.348150       4.348150
 1214   A          4.355331       4.355331
 1215   A          4.360558       4.360558
 1216   A          4.361822       4.361822
 1217   A          4.363346       4.363346
 1218   A          4.368068       4.368068
 1219   A          4.370628       4.370628
 1220   A          4.373939       4.373939
 1221   A          4.379786       4.379786
 1222   A          4.384303       4.384303
 1223   A          4.388886       4.388886
 1224   A          4.394919       4.394919
 1225   A          4.398174       4.398174
 1226   A          4.403754       4.403754
 1227   A          4.410796       4.410796
 1228   A          4.412191       4.412191
 1229   A          4.415424       4.415424
 1230   A          4.419584       4.419584
 1231   A          4.424353       4.424353
 1232   A          4.427049       4.427049
 1233   A          4.429699       4.429699
 1234   A          4.434092       4.434092
 1235   A          4.437970       4.437970
 1236   A          4.445253       4.445253
 1237   A          4.451959       4.451959
 1238   A          4.453470       4.453470
 1239   A          4.455430       4.455430
 1240   A          4.464362       4.464362
 1241   A          4.465970       4.465970
 1242   A          4.473053       4.473053
 1243   A          4.474377       4.474377
 1244   A          4.476658       4.476658
 1245   A          4.483188       4.483188
 1246   A          4.488721       4.488721
 1247   A          4.491651       4.491651
 1248   A          4.495806       4.495806
 1249   A          4.501246       4.501246
 1250   A          4.506325       4.506325
 1251   A          4.510023       4.510023
 1252   A          4.515467       4.515467
 1253   A          4.518433       4.518433
 1254   A          4.522767       4.522767
 1255   A          4.525692       4.525692
 1256   A          4.526958       4.526958
 1257   A          4.530683       4.530683
 1258   A          4.536647       4.536647
 1259   A          4.541858       4.541858
 1260   A          4.544761       4.544761
 1261   A          4.546881       4.546881
 1262   A          4.547920       4.547920
 1263   A          4.549765       4.549765
 1264   A          4.553675       4.553675
 1265   A          4.555164       4.555164
 1266   A          4.556721       4.556721
 1267   A          4.560451       4.560451
 1268   A          4.562085       4.562085
 1269   A          4.565581       4.565581
 1270   A          4.571006       4.571006
 1271   A          4.576844       4.576844
 1272   A          4.577390       4.577390
 1273   A          4.579119       4.579119
 1274   A          4.583693       4.583693
 1275   A          4.589165       4.589165
 1276   A          4.589653       4.589653
 1277   A          4.590718       4.590718
 1278   A          4.595066       4.595066
 1279   A          4.597301       4.597301
 1280   A          4.600315       4.600315
 1281   A          4.603527       4.603527
 1282   A          4.606691       4.606691
 1283   A          4.607985       4.607985
 1284   A          4.611417       4.611417
 1285   A          4.616040       4.616040
 1286   A          4.619212       4.619212
 1287   A          4.623029       4.623029
 1288   A          4.627619       4.627619
 1289   A          4.629891       4.629891
 1290   A          4.632113       4.632113
 1291   A          4.633960       4.633960
 1292   A          4.638952       4.638952
 1293   A          4.640596       4.640596
 1294   A          4.646458       4.646458
 1295   A          4.648879       4.648879
 1296   A          4.652619       4.652619
 1297   A          4.655330       4.655330
 1298   A          4.661110       4.661110
 1299   A          4.665111       4.665111
 1300   A          4.669572       4.669572
 1301   A          4.675220       4.675220
 1302   A          4.677070       4.677070
 1303   A          4.679648       4.679648
 1304   A          4.682865       4.682865
 1305   A          4.697601       4.697601
 1306   A          4.705959       4.705959
 1307   A          4.710949       4.710949
 1308   A          4.717065       4.717065
 1309   A          4.723460       4.723460
 1310   A          4.734907       4.734907
 1311   A          4.741982       4.741982
 1312   A          4.748007       4.748007
 1313   A          4.749688       4.749688
 1314   A          4.756602       4.756602
 1315   A          4.759570       4.759570
 1316   A          4.763388       4.763388
 1317   A          4.767001       4.767001
 1318   A          4.778428       4.778428
 1319   A          4.792658       4.792658
 1320   A          4.793819       4.793819
 1321   A          4.799521       4.799521
 1322   A          4.805164       4.805164
 1323   A          4.807088       4.807088
 1324   A          4.823491       4.823491
 1325   A          4.829101       4.829101
 1326   A          4.835157       4.835157
 1327   A          4.842965       4.842965
 1328   A          4.862718       4.862718
 1329   A          4.864659       4.864659
 1330   A          4.871320       4.871320
 1331   A          4.886284       4.886284
 1332   A          4.889357       4.889357
 1333   A          4.894855       4.894855
 1334   A          4.899665       4.899665
 1335   A          4.908352       4.908352
 1336   A          4.910375       4.910375
 1337   A          4.916545       4.916545
 1338   A          4.920119       4.920119
 1339   A          4.924775       4.924775
 1340   A          4.928196       4.928196
 1341   A          4.940611       4.940611
 1342   A          4.950432       4.950432
 1343   A          4.952188       4.952188
 1344   A          4.953467       4.953467
 1345   A          4.958946       4.958946
 1346   A          4.968930       4.968930
 1347   A          4.973222       4.973222
 1348   A          4.978081       4.978081
 1349   A          4.983766       4.983766
 1350   A          4.987556       4.987556
 1351   A          4.998148       4.998148
 1352   A          5.002687       5.002687
 1353   A          5.003733       5.003733
 1354   A          5.014236       5.014236
 1355   A          5.023013       5.023013
 1356   A          5.024621       5.024621
 1357   A          5.028864       5.028864
 1358   A          5.034649       5.034649
 1359   A          5.036790       5.036790
 1360   A          5.042111       5.042111
 1361   A          5.048222       5.048222
 1362   A          5.050692       5.050692
 1363   A          5.054036       5.054036
 1364   A          5.058752       5.058752
 1365   A          5.063434       5.063434
 1366   A          5.065031       5.065031
 1367   A          5.078602       5.078602
 1368   A          5.081781       5.081781
 1369   A          5.090406       5.090406
 1370   A          5.094624       5.094624
 1371   A          5.103306       5.103306
 1372   A          5.107077       5.107077
 1373   A          5.111233       5.111233
 1374   A          5.115333       5.115333
 1375   A          5.119392       5.119392
 1376   A          5.124099       5.124099
 1377   A          5.129724       5.129724
 1378   A          5.138940       5.138940
 1379   A          5.149876       5.149876
 1380   A          5.150504       5.150504
 1381   A          5.154794       5.154794
 1382   A          5.157496       5.157496
 1383   A          5.166512       5.166512
 1384   A          5.181091       5.181091
 1385   A          5.181688       5.181688
 1386   A          5.190433       5.190433
 1387   A          5.208133       5.208133
 1388   A          5.215225       5.215225
 1389   A          5.216344       5.216344
 1390   A          5.222653       5.222653
 1391   A          5.234396       5.234396
 1392   A          5.237571       5.237571
 1393   A          5.242462       5.242462
 1394   A          5.243393       5.243393
 1395   A          5.250991       5.250991
 1396   A          5.261748       5.261748
 1397   A          5.263448       5.263448
 1398   A          5.275490       5.275490
 1399   A          5.283267       5.283267
 1400   A          5.285578       5.285578
 1401   A          5.290933       5.290933
 1402   A          5.292659       5.292659
 1403   A          5.297980       5.297980
 1404   A          5.299934       5.299934
 1405   A          5.304907       5.304907
 1406   A          5.308268       5.308268
 1407   A          5.308961       5.308961
 1408   A          5.313367       5.313367
 1409   A          5.325193       5.325193
 1410   A          5.333036       5.333036
 1411   A          5.337379       5.337379
 1412   A          5.339665       5.339665
 1413   A          5.352485       5.352485
 1414   A          5.356453       5.356453
 1415   A          5.358838       5.358838
 1416   A          5.360519       5.360519
 1417   A          5.374973       5.374973
 1418   A          5.378013       5.378013
 1419   A          5.383393       5.383393
 1420   A          5.384237       5.384237
 1421   A          5.390621       5.390621
 1422   A          5.394422       5.394422
 1423   A          5.398111       5.398111
 1424   A          5.409133       5.409133
 1425   A          5.417969       5.417969
 1426   A          5.425298       5.425298
 1427   A          5.442193       5.442193
 1428   A          5.447807       5.447807
 1429   A          5.450474       5.450474
 1430   A          5.455767       5.455767
 1431   A          5.469131       5.469131
 1432   A          5.481031       5.481031
 1433   A          5.493440       5.493440
 1434   A          5.502496       5.502496
 1435   A          5.514121       5.514121
 1436   A          5.517120       5.517120
 1437   A          5.522080       5.522080
 1438   A          5.529084       5.529084
 1439   A          5.552895       5.552895
 1440   A          5.554766       5.554766
 1441   A          5.595383       5.595383
 1442   A          5.616046       5.616046
 1443   A          5.631818       5.631818
 1444   A          5.635001       5.635001
 1445   A          5.655449       5.655449
 1446   A          5.658600       5.658600
 1447   A          5.661227       5.661227
 1448   A          5.666062       5.666062
 1449   A          5.669568       5.669568
 1450   A          5.684719       5.684719
 1451   A          5.702569       5.702569
 1452   A          5.709072       5.709072
 1453   A          5.718471       5.718471
 1454   A          5.737485       5.737485
 1455   A          5.748275       5.748275
 1456   A          5.765434       5.765434
 1457   A          5.776318       5.776318
 1458   A          5.791864       5.791864
 1459   A          5.817671       5.817671
 1460   A          5.825662       5.825662
 1461   A          5.832887       5.832887
 1462   A          5.842044       5.842044
 1463   A          5.844559       5.844559
 1464   A          5.862564       5.862564
 1465   A          5.884472       5.884472
 1466   A          5.891547       5.891547
 1467   A          5.895828       5.895828
 1468   A          5.947129       5.947129
 1469   A          5.959973       5.959973
 1470   A          5.967972       5.967972
 1471   A          5.975174       5.975174
 1472   A          5.989555       5.989555
 1473   A          5.995343       5.995343
 1474   A          6.012734       6.012734
 1475   A          6.032260       6.032260
 1476   A          6.047672       6.047672
 1477   A          6.066904       6.066904
 1478   A          6.068701       6.068701
 1479   A          6.075294       6.075294
 1480   A          6.081678       6.081678
 1481   A          6.111158       6.111158
 1482   A          6.117151       6.117151
 1483   A          6.141356       6.141356
 1484   A          6.190509       6.190509
 1485   A          6.192435       6.192435
 1486   A          6.244725       6.244725
 1487   A          6.248263       6.248263
 1488   A          6.276382       6.276382
 1489   A          6.285632       6.285632
 1490   A          6.300291       6.300291
 1491   A          6.300582       6.300582
 1492   A          6.308262       6.308262
 1493   A          6.332173       6.332173
 1494   A          6.335299       6.335299
 1495   A          6.348777       6.348777
 1496   A          6.364789       6.364789
 1497   A          6.376750       6.376750
 1498   A          6.377735       6.377735
 1499   A          6.381957       6.381957
 1500   A          6.389885       6.389885
 1501   A          6.399133       6.399133
 1502   A          6.418499       6.418499
 1503   A          6.419746       6.419746
 1504   A          6.436201       6.436201
 1505   A          6.456933       6.456933
 1506   A          6.463081       6.463081
 1507   A          6.476594       6.476594
 1508   A          6.507283       6.507283
 1509   A          6.512447       6.512447
 1510   A          6.538999       6.538999
 1511   A          6.620820       6.620820
 1512   A          6.720781       6.720781
 1513   A          6.734967       6.734967
 1514   A          6.740323       6.740323
 1515   A          6.751879       6.751879
 1516   A          6.754709       6.754709
 1517   A          6.771706       6.771706
 1518   A          6.826168       6.826168
 1519   A          7.096072       7.096072
 1520   A          7.104414       7.104414
 1521   A          7.161087       7.161087
 1522   A          7.166488       7.166488
 1523   A          7.168511       7.168511
 1524   A          7.249695       7.249695
 1525   A          9.028725       9.028725
 1526   A          9.339978       9.339978
 1527   A          9.951143       9.951143
 1528   A         10.278297      10.278297
 1529   A         10.409567      10.409567
 1530   A         10.677637      10.677637
 1531   A         11.045074      11.045074
 1532   A         12.978070      12.978070
 1533   A         13.118901      13.118901
 1534   A         13.215425      13.215425
 1535   A         13.275222      13.275222
 1536   A         13.349596      13.349596
 1537   A         13.357964      13.357964
 1538   A         13.423633      13.423633
 1539   A         13.512876      13.512876
 1540   A         13.529207      13.529207
 1541   A         13.611573      13.611573
 1542   A         13.632871      13.632871
 1543   A         13.714700      13.714700
 1544   A         13.720338      13.720338
 1545   A         13.787322      13.787322
 1546   A         13.845728      13.845728
 1547   A         13.970399      13.970399
 1548   A         13.990578      13.990578
 1549   A         14.061628      14.061628
 1550   A         14.084204      14.084204
 1551   A         14.236860      14.236860
 1552   A         14.301989      14.301989
 1553   A         14.333472      14.333472
 1554   A         14.441373      14.441373
 1555   A         14.685393      14.685393
 1556   A         14.917562      14.917562
 1557   A         14.957799      14.957799
 1558   A         15.907352      15.907352
 1559   A         16.366040      16.366040
 1560   A         16.419372      16.419372
 1561   A         16.447495      16.447495
 1562   A         16.514304      16.514304
 1563   A         16.520609      16.520609
 1564   A         16.707928      16.707928
 
 RETURNING FROM SCF ALGORITHM
 ======================================================================

 Executing drpa...

 Three-index integral transformation
 Allocation of 120.0 Gbytes of memory...
 
 Minimal memory requirement for (ai|P) and (ij|P) integrals:   186.1 MB

 Calculating (ai|P) and (ij|P) integrals...
 Number of integral batches:    1
 Occupied indices per batch:   94
 
 Transforming integrals of batch 1...

 Executing cis...

 Allocation of 120.0 Gbytes of memory...
 
 Read MO coeff. matrix and orbital energies...
 
 Generate singlet trial vectors...
 
 Starting TDA DF-TDDFT iteration
 Functional: user
 Singlet excited states
 
 
 The iteration has converged in  0 steps for all the roots.
 
 Final result of the TDA-TDDFT calculations for the excited states:
 Functional: user
 Singlet excited states:
 
 Excited      Total          Excitation     Excitation     Excitation        Absorption
  state    energy [au]       energy [au]    energy [eV]  energy [cm^-1]    wavelength [nm]
 =========================================================================================
    1   -1567.529346867      0.26588141       7.2350        58354.23          171.37
 =========================================================================================
 
 
 Retrieve a J_ai^Q fitted MO integral list...
 Retrieve a J_ij^Q fitted MO integral list in upper triangle form...
 Starting DF-MP2 calculation for root  1
 
 Iteration   1
 
 Assemble transformed J^Q_ia integrals...
 Calculate double excitation operators and Y^Q_ai vector...
 
 The DF-MP2 calculation has been performed.
 
 Final result in atomic units for root  1:
 
 Total reference energy:        -1567.795228275563
 MP2 correlation energy:           -3.385493210218
 MP2 contribution:                 -3.385493210218
 Total double hybrid energy:    -1571.180721485781
 
 ============================================================================
 
 Calculate pre-optimized initial guesses for adc(2) calculations
 Direct algorithm for AB contributions!!!
 
 Calculate sigma vector for root  1
 
                       Excitation           Energy                Norm of
 Iteration  1         energy [au]        decrease [au]        residual vector
 ============================================================================
 for root  1           0.251452944        -0.0144285             0.0193219
 ============================================================================
  0/ 1 states have converged.
 
 
 Calculate sigma vector for root  1
 
                       Excitation           Energy                Norm of
 Iteration  2         energy [au]        decrease [au]        residual vector
 ============================================================================
 for root  1           0.248296324        -0.0031566             0.0018176
 ============================================================================
  1/ 1 states have converged.
 
 
 
 The micro iteration of pre-optimization has converged in  2 steps.
 
 
 ============================================================================
 Restart
 
 Calculate sigma vector for root  1
 
                       Excitation           Energy                Norm of
 Iteration  3         energy [au]        decrease [au]        residual vector
 ============================================================================
 for root  1           0.249803581         0.0015073             0.0017546
 ============================================================================
  0/ 1 states have converged.
 
 
 Calculate sigma vector for root  1
 
                       Excitation           Energy                Norm of
 Iteration  4         energy [au]        decrease [au]        residual vector
 ============================================================================
 for root  1           0.249778728        -0.0000249             0.0001676
 ============================================================================
  1/ 1 states have converged.
 
 
 
 The micro iteration of pre-optimization has converged in  2 steps.
 
 
 ============================================================================
 Restart
 
 Calculate sigma vector for root  1
 
                       Excitation           Energy                Norm of
 Iteration  5         energy [au]        decrease [au]        residual vector
 ============================================================================
 for root  1           0.249654933        -0.0001238             0.0001911
 ============================================================================
  0/ 1 states have converged.
 
 
 Calculate sigma vector for root  1
 
                       Excitation           Energy                Norm of
 Iteration  6         energy [au]        decrease [au]        residual vector
 ============================================================================
 for root  1           0.249654639        -0.0000003             0.0000181
 ============================================================================
  1/ 1 states have converged.
 
 
 
 The micro iteration of pre-optimization has converged in  2 steps.
 
 
 ============================================================================
 Restart
 
 Calculate sigma vector for root  1
 
                       Excitation           Energy                Norm of
 Iteration  7         energy [au]        decrease [au]        residual vector
 ============================================================================
 for root  1           0.249665030         0.0000104             0.0000185
 ============================================================================
  0/ 1 states have converged.
 
 
 Calculate sigma vector for root  1
 
                       Excitation           Energy                Norm of
 Iteration  8         energy [au]        decrease [au]        residual vector
 ============================================================================
 for root  1           0.249665027        -0.0000000             0.0000018
 ============================================================================
  1/ 1 states have converged.
 
 
 
 The micro iteration of pre-optimization has converged in  2 steps.
 
 
 ============================================================================
 Restart
 
 Calculate sigma vector for root  1
 
                       Excitation           Energy                Norm of
 Iteration  9         energy [au]        decrease [au]        residual vector
 ============================================================================
 for root  1           0.249664158        -0.0000009             0.0000019
 ============================================================================
  1/ 1 states have converged.
 
 
 
 The micro iteration of pre-optimization has converged in  1 steps.
 
 
 ============================================================================
 
 The macro iteration of pre-optimization has converged in  9 steps!
 
 Final result of the double hybrid calculations for the excited states:
 Functional: user
 Singlet excited states:
 
 Excited      Total          Excitation     Excitation     Excitation        Absorption
  state    energy [au]       energy [au]    energy [eV]  energy [cm^-1]    wavelength [nm]
 =========================================================================================
    1   -1570.931057328      0.24966416       6.7937        54794.95          182.50
 =========================================================================================
 
