# Supplementary material for: Scalable Correlated Local Approaches for Computing Valence and Core-Level Ionization Energies in Large Molecules
Source: J Chem Theory Comput. 2026 Jun 24;22(13):6584–98. doi: 10.1021/acs.jctc.6c00634 (PMC13374016; doi:10.1021/acs.jctc.6c00634)
Supplement: Supplementary file 2 [file ct6c00634_si_003.zip › SI/outputs/DPAC-BPI-CN_sos-adc2.out]

 **********************************************************************
                          MRCC program system
 **********************************************************************
 
                              Written by
     Mihaly Kallay, Peter R. Nagy, David Mester, Laszlo Gyevi-Nagy,
        Jozsef Csoka, P. Bernat Szabo, Zoltan Rolik, Gyula Samu,
      Bence Hegely, Bence Ladoczki, Klara Petrov, Jozsef Csontos,
     Adam Ganyecz, Istvan Ladjanszki, Lorant Szegedy, Mate Farkas,
          Pal D. Mezei, Reka A. Horvath, and Balazs D. Lorincz
 
        Department of Physical Chemistry and Materials Science
            Budapest University of Technology and Economics
                  Budapest P.O.Box 91, H-1521 Hungary
 
                              www.mrcc.hu
 
                            Version: 25.1.2

 Executing minp...

 Reading input from MINP...
 
 Input file:
 
basis=cc-pVTZ
verbosity=3


cialg=direct
ip_ea=ip
calc=SOS-ADC(2)
dyson=on
dendec=off
nstate=2

mem=120GB

geom=xyz
92
 energy: -142.859139162066 gnorm: 0.000620306012 xtb: 6.5.0 (746241f)
C           -3.63811935135540       -2.00822508973034        0.84494074961353
C           -4.33343484707772       -1.25461223935320       -0.10304059924640
C           -3.76382438705261        0.12189288901314       -0.41000249808380
C           -2.42682703774722       -0.05969584111509       -1.13044782539057
C           -2.18312845175357       -1.18007299434602       -1.91475453796999
C           -0.94788122710912       -1.36919209770002       -2.50956681620418
C            0.05778987310105       -0.43400180392590       -2.34382741535856
C           -0.18919061410338        0.70455815554893       -1.59663121065245
C           -1.41970188669890        0.88934981628780       -0.99233515882234
C           -4.74043931418118        0.96082957671007       -1.20587407811598
C           -5.99147685929316        1.23302143805881       -0.65680387770703
C           -6.91549291629786        1.99204544499748       -1.34911280366756
C           -6.60362240337858        2.49139700842932       -2.60339853750777
C           -5.36441018730650        2.22384096130991       -3.15610999210015
C           -4.43729900414538        1.46260417449291       -2.46285912635822
C           -3.45866229754682        0.74422821909405        0.94509344052716
C           -2.77744293081767       -0.07179111283797        1.84923382289769
C           -2.41999434826109        0.40160458602646        3.10281016800142
C           -2.71746988940996        1.70807877153218        3.44818426726633
C           -3.37744073160729        2.52920922990633        2.54994166567443
C           -3.74887547681556        2.05010162538201        1.30415341201771
N           -2.51657975731057       -1.41093948590414        1.46842065522947
C           -1.23521256387360       -1.83108874117810        1.18447563067998
C           -0.98900475721123       -3.05421538956639        0.54743603629718
C            0.29097941049469       -3.42460826396289        0.21014393690939
C            1.38450936692404       -2.58905094060064        0.44360675823301
C            1.14375957545367       -1.36953784837019        1.08032580522601
C           -0.13775250095238       -1.01765921052012        1.47024224698881
C            2.17589589861806       -0.35043931300508        1.39496295632082
O            2.25040859299904        0.19534132657957        2.46934817199396
N            2.93691946506104        0.09037618850055        0.31051341196827
C            3.31961608351549        1.46907031254722        0.33100607681590
C            4.63852870870215        1.83231585488229        0.12097500574536
C            4.99943362756750        3.16785083908318        0.13139023500466
C            4.06331407626048        4.16888538037593        0.35963805363239
C            4.41910953695626        5.64667810398359        0.37935943629409
C            2.74407439282936        3.77884036803691        0.57935236492920
C            2.36857244447698        2.45104406190289        0.56430817779218
C            3.34042798601172       -0.65067100770097       -0.79314588934551
O            3.60751256149590       -0.11672669848870       -1.84486975748282
C            3.61176077266919       -2.09447990709710       -0.55475908923428
C            2.72529619735881       -2.99707801227611        0.04473265800322
C            3.12793814689823       -4.32705746546406        0.20306483755637
C            4.36658131122425       -4.75785087543582       -0.21411142419735
C            5.23657222289931       -3.85846578735004       -0.83648763162101
C            6.50521961761755       -4.29156456983702       -1.28392541801409
N            7.53349434831356       -4.65128225546959       -1.64078293556951
C            4.84788071720336       -2.53463561555231       -1.01271126860011
C            4.06352141413852        6.22761198327601        1.75515002291549
C            3.61736765559037        6.36608469272933       -0.71450182017242
C            5.90723472430019        5.89883569190508        0.12381907201724
C           -5.18871054172612       -3.81327047970166        0.58255751219131
C           -5.86693104963132       -3.08334020551433       -0.37820962583396
C           -5.44454095720254       -1.80807201122638       -0.71721026544930
C           -4.07359355951129       -3.27551497841191        1.20121280009299
H           -2.96119554953119       -1.91579475362165       -2.05886785905187
H           -0.77279918922533       -2.25353851062409       -3.10436650870541
H            1.02539163586900       -0.58086812294778       -2.79936625395964
H            0.58422753880485        1.45030706312544       -1.48697162727756
H           -1.59995312592620        1.78004014144584       -0.40724727351909
H           -6.23800810661538        0.84356940112026        0.32128955567687
H           -7.88123545146221        2.19429314655559       -0.90946593694800
H           -7.32455160517163        3.08507241630178       -3.14558883117305
H           -5.11353208111751        2.60814883401970       -4.13385966955829
H           -3.47414381029365        1.26057769677908       -2.90733369737744
H           -1.91030103319701       -0.25127445557983        3.79509832730621
H           -2.43316519995367        2.08314099911469        4.41939609996339
H           -3.60335840524370        3.55052726565784        2.81695729024174
H           -4.25337742759307        2.70117022292894        0.60583495482705
H           -1.81062513652657       -3.70306305843834        0.28976371751767
H            0.44735404995209       -4.36452318363102       -0.29785219451603
H           -0.27555339848792       -0.06884013336878        1.96370803153800
H            5.38605754977119        1.07295205280465       -0.05329652290005
H            6.03505624921964        3.41106986034095       -0.03831310406454
H            1.98265125589473        4.52111845751427        0.76353234647437
H            1.33958869436614        2.17476674417374        0.74159036823816
H            2.45618607082991       -5.02125113887083        0.68488885445006
H            4.67092182361374       -5.78400451073192       -0.07074680338863
H            5.50726627085684       -1.83659864857469       -1.50758131871288
H            3.00037125845339        6.13991822743675        1.96141657294115
H            4.33306846088170        7.28075446724276        1.79715487786831
H            4.60667934321000        5.70016800672457        2.53676466406089
H            3.84618038800720        5.93941498683602       -1.68824861692470
H            3.87303466040367        7.42331078878208       -0.73169011198136
H            2.54802235359918        6.27723793846641       -0.54674293747990
H            6.52115604672111        5.42726943726193        0.88716013376370
H            6.20433355178417        5.52838184074967       -0.85417011232071
H            6.10269392083512        6.96890700314946        0.15059552338838
H           -5.52838364714715       -4.80138081963871        0.85384147202105
H           -6.73142585719870       -3.50606438819375       -0.86725109925566
H           -5.97663657661721       -1.24900251755608       -1.47215515606047
H           -3.54279440107229       -3.82819921571204        1.96192305876018
 
 
 Checking keyword combinations...
 
 Keywords:
 
 active=none
 agrid=ld0006-ld0590
 agrid_pssp=ld0006-ld0194
 agrid_pssp_sm=ld0006-ld0074
 ao_trunc=off
 ao_trunc_tol=1e-4
 basis=cc-pvtz
 basis_sm=none
 basopt=off
 bfbasis=none
 bfgsmem=10
 bfgstol=1.0d-3
 bfgscimem=5
 boysalg=jacobi
 bpcompo=0.95
 bpcompv=0.98
 bpdfo=0.95
 bpocc=0.95
 bppdo=0.95
 bppdv=0.98
 bpedo=0.95
 bpedv=0.98
 bp_subsyso=0.95
 bp_subsysv=0.95
 cabscorr=off
 cabsdom=bplarge
 cabsdual=off
 calc=adc(2)
 ccmaxit=50
 ccprog=cis
 ccsdalg=disk
 ccsdmkl=seq
 ccsdrest=off
 ccsdthreads=2
 cctol=6
 charge=0
 cialg=direct
 ciguess=off
 cmpgrp=auto
 comprest=off
 coord_sys=ric
 core=frozen
 corembed=off
 csapprox=off
 cvs=off
 dboc=off
 deltaf12=off
 delocsomofact=
 dendec=off
 dens=0
 denscorr=0
 dfalg=lineq
 dfbasis_cab=none
 dfbasis_cor=auto
 dfbasis_scf=auto
 dfbasis_scf_sm=auto
 dfintran=drpa
 df_trunc=off
 df_trunc_corr=off
 df_trunc_corr_tol=5e-4
 df_trunc_tol=5e-4
 dft=off
 dhexc=adc(2)
 diag=david
 docc=
 domrad=10.d0
 drpaalg=fit
 dual=off
 dual_df=off
 dyson=on
 ecp=auto
 edisp=off
 edisp_embed=off
 embed=off
 epairestfact=off
 epairscale=1.d0
 etemp=300
 epert=none
 eps=
 espcharge=off
 excrad=0.d0
 excrad_f12=0.d0
 excrad_fin=0.000000000D+00
 fastdbbsc=v2
 fitting=coulomb
 fmm=off
 fmmord=8
 fnonorb=
 freq=off
 gamma=1.d0
 gauss=spher
 geom=xyz
 gopt=off
 ghost=none
 gtol=7
 grdens=off
 grid=auto
 grid_sm=auto
 gridbatch_cos=2000
 grtol=10
 guido_ct=off
 hamilton=dc
 hl_scfalg=auto
 iface=none
 incore=off
 intalg=auto
 ip_ea=ip
 itol=10
 laptol=1.d-2
 lccoporder=trffirst
 lcorthr=normal
 lccrest=off
 ldfgrad_tol=8
 lmp2dens=on
 lnoepso=0.d0
 lnoepsv=0.0d0
 localcc=off
 localcorrsymm=off
 locintrf=disk
 mact=
 maxact=off
 maxdim=200
 maxex=0
 maxmicroit=100
 mcscfiguess=hf
 mem=120gb
 mmprog=
 molden=on
 mp2ongrid=off
 mpitasks=1
 mulmet=0
 mult=
 nab=off
 nacto=0
 nactv=0
 naf_amp=3.16d-3
 naf_cor=0.d0
 naf_f12=off
 naf_scf=off
 nafalg=albe
 nafdens=off
 naftyp=
 nchol=auto
 ndeps=1e-3
 nevpt=
 nstate=2
 nsing=0
 nto=off
 ntrip=0
 num_grad=off
 occ=
 occri=off
 oniom=off
 oniom_eechg=off
 oniom_pcm=off
 oniom_qcorr=off
 optalg=
 optmaxit=50
 optetol=1e-6
 optex=1
 optgtol=1e-4
 optstol=1e-3
 orblocc=off
 orbloce=off
 orbloco=off
 orblocv=off
 orblocguess=cholesky
 osveps=1e-3
 ovirt=off
 ovltol=1e-7
 ovosnorb=80.0
 pao_subsys_tol=1e-3
 pao_tol=1e-3
 pcm=off
 popul=off
 pressure=100000
 pssp=off
 ptfreq=0.0
 ptthreads=2
 qmreg=
 qmmm=off
 qro=off
 qscf=off
 redcost_exc=off
 redcost_tddft=off
 refdet=none
 rest=0
 rgrid=log3
 rism=off
 rohfcore=semicanonical
 rohftype=semicanonical
 scfalg=auto
 scf_conv=auto
 scfdamp=0.0d0
 scfdamp_mode=off
 scfdamp_end=50
 scfdamp_dampstep=0.d0
 scfdamp_dtol=0.0d0
 scfdamp_maxfact=0.0d0
 scfdamp_minfact=0.0d0
 scfdiis=on
 scfdiis_dtol=0.0d0
 scfdiis_end=50
 scfdiis_start=2
 scfdiis_step=1
 scfdiis_watch=off
 scfdiis_wrange=10
 scfdiis_wlimit=5
 scfdiis_delmax=2
 scfdtol=7
 scfext=10
 scfguessdens=
 scfiguess=sad
 scfloc=off
 scflshift=0.20
 scflshift_end=8
 scflshift_dtol=0.0
 scflshift_gaptol=0.20
 scfmaxit=50
 scftype=
 scftype_low=
 scftype_high=
 scftol=6
 scspe=1.d0
 scsph=1.d0
 scsps=1.3d0
 scsps_t=1.3d0
 scspt=0.0d0
 scspt_t=0.0d0
 scspv=1.d0
 spairtol=1e-4
 sqmprog=
 subminp=top
 subsys_bopu=on
 symm=
 talg=occ
 temp=298.15
 test=off
 tfunc=off
 theodore=off
 tlmo=0.999
 tpao=0.94
 tprint=off
 uncontract=off
 unit=angs
 usedisk=2
 verbosity=3
 wpairtol=0.100000000E-05

 Executing scf...

 @scfsetup: integrals calculated directly
            mrcc/integ direct run
 @scfsetup: calculating on full matrices
            not using symmetry adapted basis
 @scfsetup: diis switched on
 @scfsetup: number of steps to extrapolate from  10
 @scfsetup: tolerance in energy deviation    0.100000E-05
            tolerance in density deviation    0.100000E-06
 @scfsetup: maximum number of iterations:  50
 @scfsetup: restricted closed shell hf calc
 @scfsetup: starting scf from superposition of atomic densities
 @scfsetup: occupation set:
            from initial orbitals
 @scfsetup: Parameter-set for SCF acceleration: normal
 @scfsetup: diis runs from iteration:   2
 @scfsetup: diis runs to iteration:  50
 @scfsetup: diis runs in every iteration
 @scfsetup: diiswatch is disabled                   
 @scfsetup: diis dtol criteria to switch on:      0.0000E+00
           (or the iteration number below is reached)
 @scfsetup: static damping scheme
            iteration step criteria to turn damping off: 3
 @scfsetup: dynamic level shifting
            tolarance in HOMO-LUMO gap:  0.200
            tolarance in density deviation:     0.0000E+00
            iteration step criteria to turn level shifting off: 8
 Allocation of 120.0 Gbytes of memory...
 ======================================================================
 ITERATION STEP   1
 

 SCF control                  : initial
 Damping factor/level shift   : 0.000/0.200
 DIIS [start/end/frequency]   :   2 / 50 /  1

 Constructing Fock-matrix...
 
 First step of Coulomb + first step of exchange...
 Exchange contribution is evaluated for MOs 1 to 187.
   1% done.
  12% done.
  23% done.
  34% done.
  45% done.
  56% done.
  67% done.
  78% done.
  89% done.
 100% done.
 
 Fitting and assembly step of exchange...
 
 Second step of Coulomb...
   1% done.
  12% done.
  23% done.
  34% done.
  45% done.
  56% done.
  67% done.
  78% done.
  89% done.
 100% done.
 
 Gradient norm:      1.4356E+00
 RMS of [F,P]:                                         0.00526881354187
 RMS of difference density:                            0.00648126321960
 Gap [au]:  0.14068167
 ALPHA OCC: 187
 BETA  OCC: 187
 
 ***HARTREE-FOCK ENERGY IN STEP   1 IS      -2220.4100361564069317 [AU]
 ======================================================================
 ITERATION STEP   2
 

 SCF control                  : diis
 Damping factor/level shift   : 0.000/0.200
 DIIS [start/end/frequency]   :   2 / 50 /  1

 Constructing Fock-matrix...
 
 First step of Coulomb + first step of exchange...
 Exchange contribution is evaluated for MOs 1 to 187.
   1% done.
  12% done.
  23% done.
  34% done.
  45% done.
  56% done.
  67% done.
  78% done.
  89% done.
 100% done.
 
 Fitting and assembly step of exchange...
 
 Second step of Coulomb...
   1% done.
  12% done.
  23% done.
  34% done.
  45% done.
  56% done.
  67% done.
  78% done.
  89% done.
 100% done.
 
 Gradient norm:      6.3992E-01
 DIIS is running in this iteration step.
 RMS of [F,P]:                                         0.00181806043922
 RMS of difference density:                            0.00297340738580
 Gap [au]:  0.23391202
 ALPHA OCC: 187
 BETA  OCC: 187
 
 ***HARTREE-FOCK ENERGY IN STEP   2 IS      -2227.0442500204226235 [AU]
 
 Step comparison  Energy Drift [au]  DIIS error drift  Gradient drift
        1            6.6342E+00         3.4508E-03       7.9571E-01
        2            2.2270E+03         1.0000E-07       7.9571E-01
 ======================================================================
 ITERATION STEP   3
 

 SCF control                  : diis
 Damping factor/level shift   : 0.000/0.000
 DIIS [start/end/frequency]   :   2 / 50 /  1

 Constructing Fock-matrix...
 
 First step of Coulomb + first step of exchange...
 Exchange contribution is evaluated for MOs 1 to 187.
   1% done.
  12% done.
  23% done.
  34% done.
  45% done.
  56% done.
  67% done.
  78% done.
  89% done.
 100% done.
 
 Fitting and assembly step of exchange...
 
 Second step of Coulomb...
   1% done.
  12% done.
  23% done.
  34% done.
  45% done.
  56% done.
  67% done.
  78% done.
  89% done.
 100% done.
 
 Gradient norm:      3.9360E-01
 DIIS is running in this iteration step.
 RMS of [F,P]:                                         0.00125072196417
 RMS of difference density:                            0.00116396011514
 Gap [au]:  0.32788414
 ALPHA OCC: 187
 BETA  OCC: 187
 
 ***HARTREE-FOCK ENERGY IN STEP   3 IS      -2228.1046140421440214 [AU]
 
 Step comparison  Energy Drift [au]  DIIS error drift  Gradient drift
        2            1.0604E+00         5.6734E-04       2.4632E-01
 ======================================================================
 ITERATION STEP   4
 

 SCF control                  : diis
 Damping factor/level shift   : 0.000/0.000
 DIIS [start/end/frequency]   :   2 / 50 /  1

 Constructing Fock-matrix...
 
 First step of Coulomb + first step of exchange...
 Exchange contribution is evaluated for MOs 1 to 187.
   1% done.
  12% done.
  23% done.
  34% done.
  45% done.
  56% done.
  67% done.
  78% done.
  89% done.
 100% done.
 
 Fitting and assembly step of exchange...
 
 Second step of Coulomb...
   1% done.
  12% done.
  23% done.
  34% done.
  45% done.
  56% done.
  67% done.
  78% done.
  89% done.
 100% done.
 
 Gradient norm:      1.9586E-02
 DIIS is running in this iteration step.
 RMS of [F,P]:                                         0.00013398470549
 RMS of difference density:                            0.00026717235490
 Gap [au]:  0.33840842
 ALPHA OCC: 187
 BETA  OCC: 187
 
 ***HARTREE-FOCK ENERGY IN STEP   4 IS      -2228.7255935826797213 [AU]
 
 Step comparison  Energy Drift [au]  DIIS error drift  Gradient drift
        3            6.2098E-01         1.1167E-03       3.7402E-01
 ======================================================================
 ITERATION STEP   5
 

 SCF control                  : diis
 Damping factor/level shift   : 0.000/0.000
 DIIS [start/end/frequency]   :   2 / 50 /  1

 Constructing Fock-matrix...
 
 First step of Coulomb + first step of exchange...
 Exchange contribution is evaluated for MOs 1 to 187.
   1% done.
  12% done.
  23% done.
  34% done.
  45% done.
  56% done.
  67% done.
  78% done.
  89% done.
 100% done.
 
 Fitting and assembly step of exchange...
 
 Second step of Coulomb...
   1% done.
  12% done.
  23% done.
  34% done.
  45% done.
  56% done.
  67% done.
  78% done.
  89% done.
 100% done.
 
 Gradient norm:      1.5765E-02
 DIIS is running in this iteration step.
 RMS of [F,P]:                                         0.00006411725525
 RMS of difference density:                            0.00013282830410
 Gap [au]:  0.33822430
 ALPHA OCC: 187
 BETA  OCC: 187
 
 ***HARTREE-FOCK ENERGY IN STEP   5 IS      -2228.7381092885789258 [AU]
 
 Step comparison  Energy Drift [au]  DIIS error drift  Gradient drift
        4            1.2516E-02         6.9867E-05       3.8207E-03
 ======================================================================
 ITERATION STEP   6
 

 SCF control                  : diis
 Damping factor/level shift   : 0.000/0.000
 DIIS [start/end/frequency]   :   2 / 50 /  1

 Constructing Fock-matrix...
 
 First step of Coulomb + first step of exchange...
 Exchange contribution is evaluated for MOs 1 to 187.
   1% done.
  12% done.
  23% done.
  34% done.
  45% done.
  56% done.
  67% done.
  78% done.
  89% done.
 100% done.
 
 Fitting and assembly step of exchange...
 
 Second step of Coulomb...
   1% done.
  12% done.
  23% done.
  34% done.
  45% done.
  56% done.
  67% done.
  78% done.
  89% done.
 100% done.
 
 Gradient norm:      7.2631E-03
 DIIS is running in this iteration step.
 RMS of [F,P]:                                         0.00002362477646
 RMS of difference density:                            0.00005001699610
 Gap [au]:  0.34024045
 ALPHA OCC: 187
 BETA  OCC: 187
 
 ***HARTREE-FOCK ENERGY IN STEP   6 IS      -2228.7409725538163912 [AU]
 
 Step comparison  Energy Drift [au]  DIIS error drift  Gradient drift
        5            2.8633E-03         4.0492E-05       8.5023E-03
 ======================================================================
 ITERATION STEP   7
 

 SCF control                  : diis
 Damping factor/level shift   : 0.000/0.000
 DIIS [start/end/frequency]   :   2 / 50 /  1

 Constructing Fock-matrix...
 
 First step of Coulomb + first step of exchange...
 Exchange contribution is evaluated for MOs 1 to 187.
   1% done.
  12% done.
  23% done.
  34% done.
  45% done.
  56% done.
  67% done.
  78% done.
  89% done.
 100% done.
 
 Fitting and assembly step of exchange...
 
 Second step of Coulomb...
   1% done.
  12% done.
  23% done.
  34% done.
  45% done.
  56% done.
  67% done.
  78% done.
  89% done.
 100% done.
 
 Gradient norm:      3.3859E-03
 DIIS is running in this iteration step.
 RMS of [F,P]:                                         0.00000956270372
 RMS of difference density:                            0.00001917144288
 Gap [au]:  0.34008934
 ALPHA OCC: 187
 BETA  OCC: 187
 
 ***HARTREE-FOCK ENERGY IN STEP   7 IS      -2228.7414249530374946 [AU]
 
 Step comparison  Energy Drift [au]  DIIS error drift  Gradient drift
        6            4.5240E-04         1.4062E-05       3.8773E-03
 ======================================================================
 ITERATION STEP   8
 

 SCF control                  : diis
 Damping factor/level shift   : 0.000/0.000
 DIIS [start/end/frequency]   :   2 / 50 /  1

 Constructing Fock-matrix...
 
 First step of Coulomb + first step of exchange...
 Exchange contribution is evaluated for MOs 1 to 187.
   1% done.
  12% done.
  23% done.
  34% done.
  45% done.
  56% done.
  67% done.
  78% done.
  89% done.
 100% done.
 
 Fitting and assembly step of exchange...
 
 Second step of Coulomb...
   1% done.
  12% done.
  23% done.
  34% done.
  45% done.
  56% done.
  67% done.
  78% done.
  89% done.
 100% done.
 
 Gradient norm:      2.1095E-03
 DIIS is running in this iteration step.
 RMS of [F,P]:                                         0.00000368990994
 RMS of difference density:                            0.00000930516380
 Gap [au]:  0.34048881
 ALPHA OCC: 187
 BETA  OCC: 187
 
 ***HARTREE-FOCK ENERGY IN STEP   8 IS      -2228.7415098634919559 [AU]
 
 Step comparison  Energy Drift [au]  DIIS error drift  Gradient drift
        7            8.4910E-05         5.8728E-06       1.2764E-03
 ======================================================================
 ITERATION STEP   9
 

 SCF control                  : diis
 Damping factor/level shift   : 0.000/0.000
 DIIS [start/end/frequency]   :   2 / 50 /  1

 Constructing Fock-matrix...
 
 First step of Coulomb + first step of exchange...
 Exchange contribution is evaluated for MOs 1 to 187.
   1% done.
  12% done.
  23% done.
  34% done.
  45% done.
  56% done.
  67% done.
  78% done.
  89% done.
 100% done.
 
 Fitting and assembly step of exchange...
 
 Second step of Coulomb...
   1% done.
  12% done.
  23% done.
  34% done.
  45% done.
  56% done.
  67% done.
  78% done.
  89% done.
 100% done.
 
 Gradient norm:      7.4429E-04
 DIIS is running in this iteration step.
 RMS of [F,P]:                                         0.00000208545160
 RMS of difference density:                            0.00000521895803
 Gap [au]:  0.34046854
 ALPHA OCC: 187
 BETA  OCC: 187
 
 ***HARTREE-FOCK ENERGY IN STEP   9 IS      -2228.7415329646755708 [AU]
 
 Step comparison  Energy Drift [au]  DIIS error drift  Gradient drift
        8            2.3101E-05         1.6045E-06       1.3652E-03
 ======================================================================
 ITERATION STEP  10
 

 SCF control                  : diis
 Damping factor/level shift   : 0.000/0.000
 DIIS [start/end/frequency]   :   2 / 50 /  1

 Constructing Fock-matrix...
 
 First step of Coulomb + first step of exchange...
 Exchange contribution is evaluated for MOs 1 to 187.
   1% done.
  12% done.
  23% done.
  34% done.
  45% done.
  56% done.
  67% done.
  78% done.
  89% done.
 100% done.
 
 Fitting and assembly step of exchange...
 
 Second step of Coulomb...
   1% done.
  12% done.
  23% done.
  34% done.
  45% done.
  56% done.
  67% done.
  78% done.
  89% done.
 100% done.
 
 Gradient norm:      5.6821E-04
 DIIS is running in this iteration step.
 RMS of [F,P]:                                         0.00000099987088
 RMS of difference density:                            0.00000297524170
 Gap [au]:  0.34058832
 ALPHA OCC: 187
 BETA  OCC: 187
 
 ***HARTREE-FOCK ENERGY IN STEP  10 IS      -2228.7415407232620055 [AU]
 
 Step comparison  Energy Drift [au]  DIIS error drift  Gradient drift
        9            7.7586E-06         1.0856E-06       1.7608E-04
 ======================================================================
 ITERATION STEP  11
 

 SCF control                  : diis
 Damping factor/level shift   : 0.000/0.000
 DIIS [start/end/frequency]   :   2 / 50 /  1

 Constructing Fock-matrix...
 
 First step of Coulomb + first step of exchange...
 Exchange contribution is evaluated for MOs 1 to 187.
   1% done.
  12% done.
  23% done.
  34% done.
  45% done.
  56% done.
  67% done.
  78% done.
  89% done.
 100% done.
 
 Fitting and assembly step of exchange...
 
 Second step of Coulomb...
   1% done.
  12% done.
  23% done.
  34% done.
  45% done.
  56% done.
  67% done.
  78% done.
  89% done.
 100% done.
 
 Gradient norm:      2.8100E-04
 DIIS is running in this iteration step.
 RMS of [F,P]:                                         0.00000049496621
 RMS of difference density:                            0.00000163801085
 Gap [au]:  0.34057682
 ALPHA OCC: 187
 BETA  OCC: 187
 
 ***HARTREE-FOCK ENERGY IN STEP  11 IS      -2228.7415433586538711 [AU]
 
 Step comparison  Energy Drift [au]  DIIS error drift  Gradient drift
       10            2.6354E-06         5.0490E-07       2.8721E-04
 ======================================================================
 ITERATION STEP  12
 

 SCF control                  : diis
 Damping factor/level shift   : 0.000/0.000
 DIIS [start/end/frequency]   :   2 / 50 /  1

 Constructing Fock-matrix...
 
 First step of Coulomb + first step of exchange...
 Exchange contribution is evaluated for MOs 1 to 187.
   1% done.
  12% done.
  23% done.
  34% done.
  45% done.
  56% done.
  67% done.
  78% done.
  89% done.
 100% done.
 
 Fitting and assembly step of exchange...
 
 Second step of Coulomb...
   1% done.
  12% done.
  23% done.
  34% done.
  45% done.
  56% done.
  67% done.
  78% done.
  89% done.
 100% done.
 
 Gradient norm:      1.0246E-04
 DIIS is running in this iteration step.
 RMS of [F,P]:                                         0.00000023745176
 RMS of difference density:                            0.00000077716236
 Gap [au]:  0.34059156
 ALPHA OCC: 187
 BETA  OCC: 187
 
 ***HARTREE-FOCK ENERGY IN STEP  12 IS      -2228.7415440984041197 [AU]
 
 Step comparison  Energy Drift [au]  DIIS error drift  Gradient drift
       11            7.3975E-07         2.5751E-07       1.7855E-04
 ======================================================================
 ITERATION STEP  13
 

 SCF control                  : diis
 Damping factor/level shift   : 0.000/0.000
 DIIS [start/end/frequency]   :   2 / 50 /  1

 Constructing Fock-matrix...
 
 First step of Coulomb + first step of exchange...
 Exchange contribution is evaluated for MOs 1 to 187.
   1% done.
  12% done.
  23% done.
  34% done.
  45% done.
  56% done.
  67% done.
  78% done.
  89% done.
 100% done.
 
 Fitting and assembly step of exchange...
 
 Second step of Coulomb...
   1% done.
  12% done.
  23% done.
  34% done.
  45% done.
  56% done.
  67% done.
  78% done.
  89% done.
 100% done.
 
 Gradient norm:      5.7232E-05
 DIIS is running in this iteration step.
 RMS of [F,P]:                                         0.00000011005497
 RMS of difference density:                            0.00000032745703
 Gap [au]:  0.34058621
 ALPHA OCC: 187
 BETA  OCC: 187
 
 ***HARTREE-FOCK ENERGY IN STEP  13 IS      -2228.7415442513956805 [AU]
 
 Step comparison  Energy Drift [au]  DIIS error drift  Gradient drift
       12            1.5299E-07         1.2740E-07       4.5225E-05
 ======================================================================
 ITERATION STEP  14
 

 SCF control                  : diis
 Damping factor/level shift   : 0.000/0.000
 DIIS [start/end/frequency]   :   2 / 50 /  1

 Constructing Fock-matrix...
 
 First step of Coulomb + first step of exchange...
 Exchange contribution is evaluated for MOs 1 to 187.
   1% done.
  12% done.
  23% done.
  34% done.
  45% done.
  56% done.
  67% done.
  78% done.
  89% done.
 100% done.
 
 Fitting and assembly step of exchange...
 
 Second step of Coulomb...
   1% done.
  12% done.
  23% done.
  34% done.
  45% done.
  56% done.
  67% done.
  78% done.
  89% done.
 100% done.
 
 Gradient norm:      1.6815E-05
 DIIS is running in this iteration step.
 RMS of [F,P]:                                         0.00000004838463
 RMS of difference density:                            0.00000014468869
 Gap [au]:  0.34058869
 ALPHA OCC: 187
 BETA  OCC: 187
 
 ***HARTREE-FOCK ENERGY IN STEP  14 IS      -2228.7415442777037242 [AU]
 
 Step comparison  Energy Drift [au]  DIIS error drift  Gradient drift
       13            2.6308E-08         6.1670E-08       4.0417E-05
 ======================================================================
 ITERATION STEP  15
 

 SCF control                  : diis
 Damping factor/level shift   : 0.000/0.000
 DIIS [start/end/frequency]   :   2 / 50 /  1

 Constructing Fock-matrix...
 
 First step of Coulomb + first step of exchange...
 Exchange contribution is evaluated for MOs 1 to 187.
   1% done.
  12% done.
  23% done.
  34% done.
  45% done.
  56% done.
  67% done.
  78% done.
  89% done.
 100% done.
 
 Fitting and assembly step of exchange...
 
 Second step of Coulomb...
   1% done.
  12% done.
  23% done.
  34% done.
  45% done.
  56% done.
  67% done.
  78% done.
  89% done.
 100% done.
 
 Gradient norm:      6.8089E-06
 DIIS is running in this iteration step.
 RMS of [F,P]:                                         0.00000002065200
 RMS of difference density:                            0.00000006907238
 Gap [au]:  0.34058984
 ALPHA OCC: 187
 BETA  OCC: 187
 
 ***HARTREE-FOCK ENERGY IN STEP  15 IS      -2228.7415442823039484 [AU]
 
 Step comparison  Energy Drift [au]  DIIS error drift  Gradient drift
       14            4.6002E-09         2.7733E-08       1.0006E-05
 ======================================================================
 
 SUCCESS...
 THE SCF ITERATION HAS CONVERGED!
 
                   A   
 FINAL ALPHA OCC: 187
 FINAL BETA  OCC: 187
 
 ***FINAL HARTREE-FOCK ENERGY:      -2228.7415442823039484 [AU]
 
 Orbital energies [au]:
      Irrep         Alpha          Beta
    1   A        -20.554634     -20.554634
    2   A        -20.553049     -20.553049
    3   A        -15.619986     -15.619986
    4   A        -15.600172     -15.600172
    5   A        -15.569229     -15.569229
    6   A        -11.384765     -11.384765
    7   A        -11.380038     -11.380038
    8   A        -11.303309     -11.303309
    9   A        -11.288442     -11.288442
   10   A        -11.288285     -11.288285
   11   A        -11.283412     -11.283412
   12   A        -11.281178     -11.281178
   13   A        -11.279343     -11.279343
   14   A        -11.277498     -11.277498
   15   A        -11.275632     -11.275632
   16   A        -11.274849     -11.274849
   17   A        -11.273387     -11.273387
   18   A        -11.272309     -11.272309
   19   A        -11.267616     -11.267616
   20   A        -11.261984     -11.261984
   21   A        -11.258340     -11.258340
   22   A        -11.255074     -11.255074
   23   A        -11.252644     -11.252644
   24   A        -11.251283     -11.251283
   25   A        -11.246578     -11.246578
   26   A        -11.245699     -11.245699
   27   A        -11.244373     -11.244373
   28   A        -11.243606     -11.243606
   29   A        -11.242587     -11.242587
   30   A        -11.242447     -11.242447
   31   A        -11.242432     -11.242432
   32   A        -11.242312     -11.242312
   33   A        -11.241330     -11.241330
   34   A        -11.241176     -11.241176
   35   A        -11.240438     -11.240438
   36   A        -11.240313     -11.240313
   37   A        -11.239150     -11.239150
   38   A        -11.238935     -11.238935
   39   A        -11.237675     -11.237675
   40   A        -11.236536     -11.236536
   41   A        -11.236178     -11.236178
   42   A        -11.236088     -11.236088
   43   A        -11.235091     -11.235091
   44   A        -11.234632     -11.234632
   45   A        -11.234211     -11.234211
   46   A        -11.232979     -11.232979
   47   A        -11.231095     -11.231095
   48   A        -11.230178     -11.230178
   49   A        -11.229812     -11.229812
   50   A        -11.228582     -11.228582
   51   A        -11.228219     -11.228219
   52   A        -11.227504     -11.227504
   53   A        -11.211273     -11.211273
   54   A        -11.210849     -11.210849
   55   A        -11.210748     -11.210748
   56   A         -1.432416      -1.432416
   57   A         -1.411305      -1.411305
   58   A         -1.318826      -1.318826
   59   A         -1.278980      -1.278980
   60   A         -1.232172      -1.232172
   61   A         -1.208886      -1.208886
   62   A         -1.197425      -1.197425
   63   A         -1.175708      -1.175708
   64   A         -1.171504      -1.171504
   65   A         -1.163796      -1.163796
   66   A         -1.159658      -1.159658
   67   A         -1.152384      -1.152384
   68   A         -1.108187      -1.108187
   69   A         -1.105621      -1.105621
   70   A         -1.094976      -1.094976
   71   A         -1.071400      -1.071400
   72   A         -1.060573      -1.060573
   73   A         -1.041411      -1.041411
   74   A         -1.035890      -1.035890
   75   A         -1.031038      -1.031038
   76   A         -1.030134      -1.030134
   77   A         -1.023577      -1.023577
   78   A         -1.021715      -1.021715
   79   A         -1.017928      -1.017928
   80   A         -1.016667      -1.016667
   81   A         -1.004084      -1.004084
   82   A         -0.991278      -0.991278
   83   A         -0.937037      -0.937037
   84   A         -0.935453      -0.935453
   85   A         -0.933972      -0.933972
   86   A         -0.922514      -0.922514
   87   A         -0.918023      -0.918023
   88   A         -0.900654      -0.900654
   89   A         -0.865985      -0.865985
   90   A         -0.862280      -0.862280
   91   A         -0.852768      -0.852768
   92   A         -0.844385      -0.844385
   93   A         -0.842112      -0.842112
   94   A         -0.839090      -0.839090
   95   A         -0.836642      -0.836642
   96   A         -0.827016      -0.827016
   97   A         -0.821342      -0.821342
   98   A         -0.818643      -0.818643
   99   A         -0.807815      -0.807815
  100   A         -0.798176      -0.798176
  101   A         -0.775796      -0.775796
  102   A         -0.761071      -0.761071
  103   A         -0.754237      -0.754237
  104   A         -0.739655      -0.739655
  105   A         -0.731776      -0.731776
  106   A         -0.720904      -0.720904
  107   A         -0.716934      -0.716934
  108   A         -0.707581      -0.707581
  109   A         -0.700672      -0.700672
  110   A         -0.690319      -0.690319
  111   A         -0.681533      -0.681533
  112   A         -0.676641      -0.676641
  113   A         -0.675520      -0.675520
  114   A         -0.667613      -0.667613
  115   A         -0.667201      -0.667201
  116   A         -0.660323      -0.660323
  117   A         -0.648227      -0.648227
  118   A         -0.644123      -0.644123
  119   A         -0.641398      -0.641398
  120   A         -0.639314      -0.639314
  121   A         -0.637583      -0.637583
  122   A         -0.636574      -0.636574
  123   A         -0.633419      -0.633419
  124   A         -0.630467      -0.630467
  125   A         -0.627152      -0.627152
  126   A         -0.623132      -0.623132
  127   A         -0.621987      -0.621987
  128   A         -0.616716      -0.616716
  129   A         -0.607462      -0.607462
  130   A         -0.605256      -0.605256
  131   A         -0.601730      -0.601730
  132   A         -0.597772      -0.597772
  133   A         -0.596595      -0.596595
  134   A         -0.595691      -0.595691
  135   A         -0.589688      -0.589688
  136   A         -0.589082      -0.589082
  137   A         -0.583438      -0.583438
  138   A         -0.581852      -0.581852
  139   A         -0.580112      -0.580112
  140   A         -0.569561      -0.569561
  141   A         -0.565927      -0.565927
  142   A         -0.563053      -0.563053
  143   A         -0.559539      -0.559539
  144   A         -0.554358      -0.554358
  145   A         -0.552232      -0.552232
  146   A         -0.546475      -0.546475
  147   A         -0.542673      -0.542673
  148   A         -0.532792      -0.532792
  149   A         -0.530941      -0.530941
  150   A         -0.529628      -0.529628
  151   A         -0.524644      -0.524644
  152   A         -0.522304      -0.522304
  153   A         -0.518549      -0.518549
  154   A         -0.517952      -0.517952
  155   A         -0.514344      -0.514344
  156   A         -0.509119      -0.509119
  157   A         -0.507542      -0.507542
  158   A         -0.505939      -0.505939
  159   A         -0.504517      -0.504517
  160   A         -0.502211      -0.502211
  161   A         -0.499946      -0.499946
  162   A         -0.493751      -0.493751
  163   A         -0.481113      -0.481113
  164   A         -0.480257      -0.480257
  165   A         -0.478670      -0.478670
  166   A         -0.477366      -0.477366
  167   A         -0.470965      -0.470965
  168   A         -0.469191      -0.469191
  169   A         -0.462622      -0.462622
  170   A         -0.460878      -0.460878
  171   A         -0.454356      -0.454356
  172   A         -0.447608      -0.447608
  173   A         -0.427325      -0.427325
  174   A         -0.381017      -0.381017
  175   A         -0.376282      -0.376282
  176   A         -0.372428      -0.372428
  177   A         -0.357538      -0.357538
  178   A         -0.356288      -0.356288
  179   A         -0.346860      -0.346860
  180   A         -0.345466      -0.345466
  181   A         -0.340142      -0.340142
  182   A         -0.339341      -0.339341
  183   A         -0.331441      -0.331441
  184   A         -0.330329      -0.330329
  185   A         -0.325028      -0.325028
  186   A         -0.318090      -0.318090
  187   A         -0.288872      -0.288872
 
  188   A          0.051718       0.051718
  189   A          0.076134       0.076134
  190   A          0.079878       0.079878
  191   A          0.096362       0.096362
  192   A          0.101748       0.101748
  193   A          0.105526       0.105526
  194   A          0.115074       0.115074
  195   A          0.120298       0.120298
  196   A          0.122608       0.122608
  197   A          0.126408       0.126408
  198   A          0.127607       0.127607
  199   A          0.129466       0.129466
  200   A          0.131684       0.131684
  201   A          0.133065       0.133065
  202   A          0.136953       0.136953
  203   A          0.142524       0.142524
  204   A          0.143631       0.143631
  205   A          0.144743       0.144743
  206   A          0.145507       0.145507
  207   A          0.148562       0.148562
  208   A          0.151634       0.151634
  209   A          0.158439       0.158439
  210   A          0.160224       0.160224
  211   A          0.163373       0.163373
  212   A          0.170188       0.170188
  213   A          0.172985       0.172985
  214   A          0.175269       0.175269
  215   A          0.179109       0.179109
  216   A          0.181370       0.181370
  217   A          0.185816       0.185816
  218   A          0.187680       0.187680
  219   A          0.189886       0.189886
  220   A          0.191773       0.191773
  221   A          0.197606       0.197606
  222   A          0.201103       0.201103
  223   A          0.203067       0.203067
  224   A          0.203240       0.203240
  225   A          0.208811       0.208811
  226   A          0.210739       0.210739
  227   A          0.214313       0.214313
  228   A          0.215589       0.215589
  229   A          0.220804       0.220804
  230   A          0.222546       0.222546
  231   A          0.224475       0.224475
  232   A          0.228011       0.228011
  233   A          0.233690       0.233690
  234   A          0.239601       0.239601
  235   A          0.245942       0.245942
  236   A          0.254164       0.254164
  237   A          0.258821       0.258821
  238   A          0.260204       0.260204
  239   A          0.263352       0.263352
  240   A          0.270785       0.270785
  241   A          0.271614       0.271614
  242   A          0.276566       0.276566
  243   A          0.281467       0.281467
  244   A          0.288786       0.288786
  245   A          0.295318       0.295318
  246   A          0.302828       0.302828
  247   A          0.308240       0.308240
  248   A          0.311485       0.311485
  249   A          0.313020       0.313020
  250   A          0.314219       0.314219
  251   A          0.316891       0.316891
  252   A          0.321106       0.321106
  253   A          0.322603       0.322603
  254   A          0.324593       0.324593
  255   A          0.331334       0.331334
  256   A          0.333972       0.333972
  257   A          0.337064       0.337064
  258   A          0.340248       0.340248
  259   A          0.344314       0.344314
  260   A          0.345997       0.345997
  261   A          0.346861       0.346861
  262   A          0.351789       0.351789
  263   A          0.354393       0.354393
  264   A          0.355707       0.355707
  265   A          0.358020       0.358020
  266   A          0.360566       0.360566
  267   A          0.363714       0.363714
  268   A          0.365373       0.365373
  269   A          0.367558       0.367558
  270   A          0.371659       0.371659
  271   A          0.374884       0.374884
  272   A          0.380130       0.380130
  273   A          0.382700       0.382700
  274   A          0.383887       0.383887
  275   A          0.387481       0.387481
  276   A          0.391551       0.391551
  277   A          0.392996       0.392996
  278   A          0.397675       0.397675
  279   A          0.399511       0.399511
  280   A          0.400550       0.400550
  281   A          0.401821       0.401821
  282   A          0.405382       0.405382
  283   A          0.407832       0.407832
  284   A          0.410649       0.410649
  285   A          0.414595       0.414595
  286   A          0.417121       0.417121
  287   A          0.419114       0.419114
  288   A          0.423376       0.423376
  289   A          0.425007       0.425007
  290   A          0.426797       0.426797
  291   A          0.429971       0.429971
  292   A          0.433318       0.433318
  293   A          0.437795       0.437795
  294   A          0.438019       0.438019
  295   A          0.441218       0.441218
  296   A          0.443170       0.443170
  297   A          0.445318       0.445318
  298   A          0.447573       0.447573
  299   A          0.449952       0.449952
  300   A          0.452408       0.452408
  301   A          0.453804       0.453804
  302   A          0.455501       0.455501
  303   A          0.457463       0.457463
  304   A          0.462895       0.462895
  305   A          0.464714       0.464714
  306   A          0.465842       0.465842
  307   A          0.468641       0.468641
  308   A          0.473716       0.473716
  309   A          0.475171       0.475171
  310   A          0.476646       0.476646
  311   A          0.476803       0.476803
  312   A          0.478778       0.478778
  313   A          0.483738       0.483738
  314   A          0.486095       0.486095
  315   A          0.487172       0.487172
  316   A          0.491675       0.491675
  317   A          0.491846       0.491846
  318   A          0.493315       0.493315
  319   A          0.496909       0.496909
  320   A          0.498338       0.498338
  321   A          0.500297       0.500297
  322   A          0.501092       0.501092
  323   A          0.505557       0.505557
  324   A          0.506913       0.506913
  325   A          0.508531       0.508531
  326   A          0.510444       0.510444
  327   A          0.511535       0.511535
  328   A          0.516525       0.516525
  329   A          0.518300       0.518300
  330   A          0.521136       0.521136
  331   A          0.521354       0.521354
  332   A          0.524437       0.524437
  333   A          0.527666       0.527666
  334   A          0.530104       0.530104
  335   A          0.533581       0.533581
  336   A          0.534578       0.534578
  337   A          0.538463       0.538463
  338   A          0.543989       0.543989
  339   A          0.544503       0.544503
  340   A          0.545577       0.545577
  341   A          0.546167       0.546167
  342   A          0.549585       0.549585
  343   A          0.549855       0.549855
  344   A          0.550424       0.550424
  345   A          0.554428       0.554428
  346   A          0.555442       0.555442
  347   A          0.557003       0.557003
  348   A          0.558209       0.558209
  349   A          0.560096       0.560096
  350   A          0.562923       0.562923
  351   A          0.564341       0.564341
  352   A          0.565075       0.565075
  353   A          0.566154       0.566154
  354   A          0.568358       0.568358
  355   A          0.570794       0.570794
  356   A          0.572087       0.572087
  357   A          0.573921       0.573921
  358   A          0.575104       0.575104
  359   A          0.577367       0.577367
  360   A          0.583792       0.583792
  361   A          0.585751       0.585751
  362   A          0.588092       0.588092
  363   A          0.588822       0.588822
  364   A          0.589186       0.589186
  365   A          0.591535       0.591535
  366   A          0.593530       0.593530
  367   A          0.594719       0.594719
  368   A          0.596289       0.596289
  369   A          0.596969       0.596969
  370   A          0.600167       0.600167
  371   A          0.601573       0.601573
  372   A          0.603393       0.603393
  373   A          0.604973       0.604973
  374   A          0.605399       0.605399
  375   A          0.606678       0.606678
  376   A          0.608534       0.608534
  377   A          0.612331       0.612331
  378   A          0.614014       0.614014
  379   A          0.616207       0.616207
  380   A          0.618913       0.618913
  381   A          0.621094       0.621094
  382   A          0.623111       0.623111
  383   A          0.625056       0.625056
  384   A          0.626427       0.626427
  385   A          0.627002       0.627002
  386   A          0.629299       0.629299
  387   A          0.631147       0.631147
  388   A          0.633155       0.633155
  389   A          0.634528       0.634528
  390   A          0.636074       0.636074
  391   A          0.640043       0.640043
  392   A          0.640979       0.640979
  393   A          0.643284       0.643284
  394   A          0.646505       0.646505
  395   A          0.647463       0.647463
  396   A          0.647631       0.647631
  397   A          0.651013       0.651013
  398   A          0.651217       0.651217
  399   A          0.654276       0.654276
  400   A          0.656181       0.656181
  401   A          0.657807       0.657807
  402   A          0.658601       0.658601
  403   A          0.660522       0.660522
  404   A          0.663418       0.663418
  405   A          0.664949       0.664949
  406   A          0.666878       0.666878
  407   A          0.668823       0.668823
  408   A          0.671349       0.671349
  409   A          0.674372       0.674372
  410   A          0.677636       0.677636
  411   A          0.679392       0.679392
  412   A          0.680588       0.680588
  413   A          0.681855       0.681855
  414   A          0.685482       0.685482
  415   A          0.687954       0.687954
  416   A          0.690051       0.690051
  417   A          0.692834       0.692834
  418   A          0.693741       0.693741
  419   A          0.696451       0.696451
  420   A          0.700665       0.700665
  421   A          0.702529       0.702529
  422   A          0.704330       0.704330
  423   A          0.704741       0.704741
  424   A          0.707673       0.707673
  425   A          0.709873       0.709873
  426   A          0.711306       0.711306
  427   A          0.716414       0.716414
  428   A          0.717248       0.717248
  429   A          0.718336       0.718336
  430   A          0.723342       0.723342
  431   A          0.724186       0.724186
  432   A          0.726171       0.726171
  433   A          0.731066       0.731066
  434   A          0.733905       0.733905
  435   A          0.735464       0.735464
  436   A          0.737492       0.737492
  437   A          0.738664       0.738664
  438   A          0.742856       0.742856
  439   A          0.745244       0.745244
  440   A          0.746954       0.746954
  441   A          0.749832       0.749832
  442   A          0.753599       0.753599
  443   A          0.755886       0.755886
  444   A          0.757390       0.757390
  445   A          0.760298       0.760298
  446   A          0.764594       0.764594
  447   A          0.767178       0.767178
  448   A          0.769183       0.769183
  449   A          0.770775       0.770775
  450   A          0.772879       0.772879
  451   A          0.775134       0.775134
  452   A          0.779233       0.779233
  453   A          0.781060       0.781060
  454   A          0.786199       0.786199
  455   A          0.790158       0.790158
  456   A          0.792243       0.792243
  457   A          0.793650       0.793650
  458   A          0.798073       0.798073
  459   A          0.801114       0.801114
  460   A          0.803491       0.803491
  461   A          0.805626       0.805626
  462   A          0.808464       0.808464
  463   A          0.809551       0.809551
  464   A          0.810976       0.810976
  465   A          0.817256       0.817256
  466   A          0.819018       0.819018
  467   A          0.822586       0.822586
  468   A          0.823851       0.823851
  469   A          0.826711       0.826711
  470   A          0.828522       0.828522
  471   A          0.833836       0.833836
  472   A          0.835543       0.835543
  473   A          0.841761       0.841761
  474   A          0.844718       0.844718
  475   A          0.846500       0.846500
  476   A          0.851022       0.851022
  477   A          0.854558       0.854558
  478   A          0.855648       0.855648
  479   A          0.860865       0.860865
  480   A          0.862065       0.862065
  481   A          0.864183       0.864183
  482   A          0.866195       0.866195
  483   A          0.868444       0.868444
  484   A          0.869966       0.869966
  485   A          0.875432       0.875432
  486   A          0.878372       0.878372
  487   A          0.880029       0.880029
  488   A          0.881830       0.881830
  489   A          0.883517       0.883517
  490   A          0.885399       0.885399
  491   A          0.888742       0.888742
  492   A          0.893128       0.893128
  493   A          0.897002       0.897002
  494   A          0.897375       0.897375
  495   A          0.901048       0.901048
  496   A          0.905659       0.905659
  497   A          0.907124       0.907124
  498   A          0.909404       0.909404
  499   A          0.910090       0.910090
  500   A          0.914611       0.914611
  501   A          0.917752       0.917752
  502   A          0.920845       0.920845
  503   A          0.921560       0.921560
  504   A          0.923593       0.923593
  505   A          0.928274       0.928274
  506   A          0.931670       0.931670
  507   A          0.934828       0.934828
  508   A          0.935643       0.935643
  509   A          0.939012       0.939012
  510   A          0.940640       0.940640
  511   A          0.941708       0.941708
  512   A          0.945806       0.945806
  513   A          0.947276       0.947276
  514   A          0.948943       0.948943
  515   A          0.952681       0.952681
  516   A          0.953125       0.953125
  517   A          0.954272       0.954272
  518   A          0.958558       0.958558
  519   A          0.960283       0.960283
  520   A          0.963142       0.963142
  521   A          0.966400       0.966400
  522   A          0.968840       0.968840
  523   A          0.971556       0.971556
  524   A          0.974098       0.974098
  525   A          0.978504       0.978504
  526   A          0.979768       0.979768
  527   A          0.982255       0.982255
  528   A          0.984332       0.984332
  529   A          0.985994       0.985994
  530   A          0.986690       0.986690
  531   A          0.989872       0.989872
  532   A          0.991436       0.991436
  533   A          0.994400       0.994400
  534   A          0.996145       0.996145
  535   A          0.999760       0.999760
  536   A          1.004245       1.004245
  537   A          1.006704       1.006704
  538   A          1.008415       1.008415
  539   A          1.014084       1.014084
  540   A          1.016408       1.016408
  541   A          1.016443       1.016443
  542   A          1.018433       1.018433
  543   A          1.020043       1.020043
  544   A          1.023541       1.023541
  545   A          1.024181       1.024181
  546   A          1.027140       1.027140
  547   A          1.027250       1.027250
  548   A          1.030299       1.030299
  549   A          1.032916       1.032916
  550   A          1.038039       1.038039
  551   A          1.038886       1.038886
  552   A          1.040156       1.040156
  553   A          1.045606       1.045606
  554   A          1.046141       1.046141
  555   A          1.049338       1.049338
  556   A          1.051667       1.051667
  557   A          1.055135       1.055135
  558   A          1.055783       1.055783
  559   A          1.058563       1.058563
  560   A          1.062668       1.062668
  561   A          1.064964       1.064964
  562   A          1.066076       1.066076
  563   A          1.068187       1.068187
  564   A          1.069517       1.069517
  565   A          1.074328       1.074328
  566   A          1.074611       1.074611
  567   A          1.077479       1.077479
  568   A          1.082995       1.082995
  569   A          1.084297       1.084297
  570   A          1.090511       1.090511
  571   A          1.094548       1.094548
  572   A          1.096221       1.096221
  573   A          1.099014       1.099014
  574   A          1.100677       1.100677
  575   A          1.100995       1.100995
  576   A          1.102244       1.102244
  577   A          1.105680       1.105680
  578   A          1.107333       1.107333
  579   A          1.111043       1.111043
  580   A          1.113115       1.113115
  581   A          1.118520       1.118520
  582   A          1.119706       1.119706
  583   A          1.121160       1.121160
  584   A          1.122419       1.122419
  585   A          1.127316       1.127316
  586   A          1.127656       1.127656
  587   A          1.131800       1.131800
  588   A          1.135885       1.135885
  589   A          1.137572       1.137572
  590   A          1.139326       1.139326
  591   A          1.144478       1.144478
  592   A          1.147110       1.147110
  593   A          1.148421       1.148421
  594   A          1.152319       1.152319
  595   A          1.153025       1.153025
  596   A          1.155035       1.155035
  597   A          1.157802       1.157802
  598   A          1.161120       1.161120
  599   A          1.162514       1.162514
  600   A          1.165120       1.165120
  601   A          1.166986       1.166986
  602   A          1.169213       1.169213
  603   A          1.171688       1.171688
  604   A          1.176600       1.176600
  605   A          1.178453       1.178453
  606   A          1.181322       1.181322
  607   A          1.184945       1.184945
  608   A          1.187742       1.187742
  609   A          1.189530       1.189530
  610   A          1.190446       1.190446
  611   A          1.195533       1.195533
  612   A          1.197432       1.197432
  613   A          1.198660       1.198660
  614   A          1.203095       1.203095
  615   A          1.203888       1.203888
  616   A          1.208321       1.208321
  617   A          1.209754       1.209754
  618   A          1.213958       1.213958
  619   A          1.215218       1.215218
  620   A          1.218146       1.218146
  621   A          1.220617       1.220617
  622   A          1.225118       1.225118
  623   A          1.226774       1.226774
  624   A          1.228316       1.228316
  625   A          1.232610       1.232610
  626   A          1.234188       1.234188
  627   A          1.238976       1.238976
  628   A          1.242203       1.242203
  629   A          1.245794       1.245794
  630   A          1.249688       1.249688
  631   A          1.249792       1.249792
  632   A          1.255952       1.255952
  633   A          1.257737       1.257737
  634   A          1.259640       1.259640
  635   A          1.263761       1.263761
  636   A          1.269418       1.269418
  637   A          1.271529       1.271529
  638   A          1.273398       1.273398
  639   A          1.279964       1.279964
  640   A          1.282789       1.282789
  641   A          1.283453       1.283453
  642   A          1.285256       1.285256
  643   A          1.286342       1.286342
  644   A          1.290060       1.290060
  645   A          1.295382       1.295382
  646   A          1.296462       1.296462
  647   A          1.298991       1.298991
  648   A          1.304357       1.304357
  649   A          1.308062       1.308062
  650   A          1.309882       1.309882
  651   A          1.310165       1.310165
  652   A          1.312329       1.312329
  653   A          1.316046       1.316046
  654   A          1.317711       1.317711
  655   A          1.320741       1.320741
  656   A          1.322329       1.322329
  657   A          1.324452       1.324452
  658   A          1.328336       1.328336
  659   A          1.333022       1.333022
  660   A          1.336107       1.336107
  661   A          1.338754       1.338754
  662   A          1.341109       1.341109
  663   A          1.346268       1.346268
  664   A          1.348909       1.348909
  665   A          1.350674       1.350674
  666   A          1.357038       1.357038
  667   A          1.358800       1.358800
  668   A          1.362423       1.362423
  669   A          1.363191       1.363191
  670   A          1.366399       1.366399
  671   A          1.368144       1.368144
  672   A          1.369626       1.369626
  673   A          1.372939       1.372939
  674   A          1.376615       1.376615
  675   A          1.378312       1.378312
  676   A          1.381913       1.381913
  677   A          1.385873       1.385873
  678   A          1.389247       1.389247
  679   A          1.394053       1.394053
  680   A          1.394858       1.394858
  681   A          1.398209       1.398209
  682   A          1.400801       1.400801
  683   A          1.405759       1.405759
  684   A          1.410966       1.410966
  685   A          1.411387       1.411387
  686   A          1.415479       1.415479
  687   A          1.417546       1.417546
  688   A          1.418657       1.418657
  689   A          1.422057       1.422057
  690   A          1.423657       1.423657
  691   A          1.428865       1.428865
  692   A          1.429301       1.429301
  693   A          1.430766       1.430766
  694   A          1.435288       1.435288
  695   A          1.436583       1.436583
  696   A          1.440190       1.440190
  697   A          1.440904       1.440904
  698   A          1.443321       1.443321
  699   A          1.447871       1.447871
  700   A          1.450696       1.450696
  701   A          1.451587       1.451587
  702   A          1.455364       1.455364
  703   A          1.458912       1.458912
  704   A          1.462957       1.462957
  705   A          1.463654       1.463654
  706   A          1.467666       1.467666
  707   A          1.470286       1.470286
  708   A          1.474253       1.474253
  709   A          1.475288       1.475288
  710   A          1.479200       1.479200
  711   A          1.481160       1.481160
  712   A          1.483253       1.483253
  713   A          1.485910       1.485910
  714   A          1.489428       1.489428
  715   A          1.492327       1.492327
  716   A          1.495073       1.495073
  717   A          1.495111       1.495111
  718   A          1.498338       1.498338
  719   A          1.499687       1.499687
  720   A          1.501345       1.501345
  721   A          1.503505       1.503505
  722   A          1.508170       1.508170
  723   A          1.508984       1.508984
  724   A          1.511738       1.511738
  725   A          1.512397       1.512397
  726   A          1.513706       1.513706
  727   A          1.515552       1.515552
  728   A          1.520009       1.520009
  729   A          1.521158       1.521158
  730   A          1.523445       1.523445
  731   A          1.525030       1.525030
  732   A          1.527418       1.527418
  733   A          1.531305       1.531305
  734   A          1.534725       1.534725
  735   A          1.538179       1.538179
  736   A          1.539733       1.539733
  737   A          1.541939       1.541939
  738   A          1.544329       1.544329
  739   A          1.547625       1.547625
  740   A          1.548670       1.548670
  741   A          1.550505       1.550505
  742   A          1.554071       1.554071
  743   A          1.555387       1.555387
  744   A          1.558584       1.558584
  745   A          1.560036       1.560036
  746   A          1.562200       1.562200
  747   A          1.565441       1.565441
  748   A          1.569342       1.569342
  749   A          1.570586       1.570586
  750   A          1.574960       1.574960
  751   A          1.575619       1.575619
  752   A          1.578226       1.578226
  753   A          1.579086       1.579086
  754   A          1.583446       1.583446
  755   A          1.585668       1.585668
  756   A          1.587556       1.587556
  757   A          1.590528       1.590528
  758   A          1.593753       1.593753
  759   A          1.596980       1.596980
  760   A          1.599135       1.599135
  761   A          1.600586       1.600586
  762   A          1.604061       1.604061
  763   A          1.604846       1.604846
  764   A          1.608645       1.608645
  765   A          1.610525       1.610525
  766   A          1.611197       1.611197
  767   A          1.614470       1.614470
  768   A          1.618407       1.618407
  769   A          1.622033       1.622033
  770   A          1.624004       1.624004
  771   A          1.628629       1.628629
  772   A          1.631337       1.631337
  773   A          1.635075       1.635075
  774   A          1.637629       1.637629
  775   A          1.641936       1.641936
  776   A          1.646171       1.646171
  777   A          1.651096       1.651096
  778   A          1.652757       1.652757
  779   A          1.656466       1.656466
  780   A          1.658930       1.658930
  781   A          1.661913       1.661913
  782   A          1.664897       1.664897
  783   A          1.667093       1.667093
  784   A          1.670064       1.670064
  785   A          1.673319       1.673319
  786   A          1.677421       1.677421
  787   A          1.681059       1.681059
  788   A          1.682974       1.682974
  789   A          1.683720       1.683720
  790   A          1.689160       1.689160
  791   A          1.693204       1.693204
  792   A          1.695794       1.695794
  793   A          1.699713       1.699713
  794   A          1.700304       1.700304
  795   A          1.704004       1.704004
  796   A          1.707182       1.707182
  797   A          1.708914       1.708914
  798   A          1.712028       1.712028
  799   A          1.713791       1.713791
  800   A          1.717290       1.717290
  801   A          1.717810       1.717810
  802   A          1.722538       1.722538
  803   A          1.724921       1.724921
  804   A          1.727702       1.727702
  805   A          1.728993       1.728993
  806   A          1.730610       1.730610
  807   A          1.735849       1.735849
  808   A          1.740892       1.740892
  809   A          1.744722       1.744722
  810   A          1.746314       1.746314
  811   A          1.751532       1.751532
  812   A          1.754288       1.754288
  813   A          1.760093       1.760093
  814   A          1.763346       1.763346
  815   A          1.763524       1.763524
  816   A          1.765152       1.765152
  817   A          1.769831       1.769831
  818   A          1.771534       1.771534
  819   A          1.778931       1.778931
  820   A          1.780162       1.780162
  821   A          1.782274       1.782274
  822   A          1.786361       1.786361
  823   A          1.787564       1.787564
  824   A          1.792873       1.792873
  825   A          1.794746       1.794746
  826   A          1.797023       1.797023
  827   A          1.801817       1.801817
  828   A          1.802458       1.802458
  829   A          1.804557       1.804557
  830   A          1.807631       1.807631
  831   A          1.811340       1.811340
  832   A          1.817144       1.817144
  833   A          1.819708       1.819708
  834   A          1.825403       1.825403
  835   A          1.827440       1.827440
  836   A          1.834609       1.834609
  837   A          1.835879       1.835879
  838   A          1.840280       1.840280
  839   A          1.844517       1.844517
  840   A          1.847414       1.847414
  841   A          1.852339       1.852339
  842   A          1.857749       1.857749
  843   A          1.863484       1.863484
  844   A          1.868903       1.868903
  845   A          1.869934       1.869934
  846   A          1.871377       1.871377
  847   A          1.874858       1.874858
  848   A          1.881442       1.881442
  849   A          1.885614       1.885614
  850   A          1.890430       1.890430
  851   A          1.893024       1.893024
  852   A          1.901052       1.901052
  853   A          1.902749       1.902749
  854   A          1.907375       1.907375
  855   A          1.909234       1.909234
  856   A          1.915444       1.915444
  857   A          1.918699       1.918699
  858   A          1.928489       1.928489
  859   A          1.934076       1.934076
  860   A          1.943621       1.943621
  861   A          1.946650       1.946650
  862   A          1.951642       1.951642
  863   A          1.960535       1.960535
  864   A          1.964670       1.964670
  865   A          1.974797       1.974797
  866   A          1.977641       1.977641
  867   A          1.983364       1.983364
  868   A          1.985008       1.985008
  869   A          1.987791       1.987791
  870   A          1.988846       1.988846
  871   A          1.994466       1.994466
  872   A          1.996287       1.996287
  873   A          2.001055       2.001055
  874   A          2.006857       2.006857
  875   A          2.011923       2.011923
  876   A          2.016616       2.016616
  877   A          2.020342       2.020342
  878   A          2.032666       2.032666
  879   A          2.035541       2.035541
  880   A          2.049859       2.049859
  881   A          2.051092       2.051092
  882   A          2.055823       2.055823
  883   A          2.061248       2.061248
  884   A          2.061871       2.061871
  885   A          2.070299       2.070299
  886   A          2.076583       2.076583
  887   A          2.079726       2.079726
  888   A          2.083731       2.083731
  889   A          2.088007       2.088007
  890   A          2.092196       2.092196
  891   A          2.102863       2.102863
  892   A          2.106700       2.106700
  893   A          2.108646       2.108646
  894   A          2.118858       2.118858
  895   A          2.119461       2.119461
  896   A          2.124368       2.124368
  897   A          2.128485       2.128485
  898   A          2.131798       2.131798
  899   A          2.134977       2.134977
  900   A          2.141887       2.141887
  901   A          2.156561       2.156561
  902   A          2.163186       2.163186
  903   A          2.166962       2.166962
  904   A          2.184326       2.184326
  905   A          2.189303       2.189303
  906   A          2.194573       2.194573
  907   A          2.202429       2.202429
  908   A          2.210250       2.210250
  909   A          2.214305       2.214305
  910   A          2.220637       2.220637
  911   A          2.227200       2.227200
  912   A          2.228117       2.228117
  913   A          2.231855       2.231855
  914   A          2.234220       2.234220
  915   A          2.244602       2.244602
  916   A          2.259766       2.259766
  917   A          2.262163       2.262163
  918   A          2.265776       2.265776
  919   A          2.275909       2.275909
  920   A          2.278753       2.278753
  921   A          2.289367       2.289367
  922   A          2.295088       2.295088
  923   A          2.321374       2.321374
  924   A          2.325326       2.325326
  925   A          2.332439       2.332439
  926   A          2.335892       2.335892
  927   A          2.345933       2.345933
  928   A          2.353330       2.353330
  929   A          2.355006       2.355006
  930   A          2.363163       2.363163
  931   A          2.371728       2.371728
  932   A          2.378829       2.378829
  933   A          2.380696       2.380696
  934   A          2.387318       2.387318
  935   A          2.398997       2.398997
  936   A          2.400821       2.400821
  937   A          2.404111       2.404111
  938   A          2.406324       2.406324
  939   A          2.411627       2.411627
  940   A          2.413177       2.413177
  941   A          2.414653       2.414653
  942   A          2.424800       2.424800
  943   A          2.426736       2.426736
  944   A          2.435144       2.435144
  945   A          2.440777       2.440777
  946   A          2.449589       2.449589
  947   A          2.456485       2.456485
  948   A          2.457784       2.457784
  949   A          2.461841       2.461841
  950   A          2.471106       2.471106
  951   A          2.476306       2.476306
  952   A          2.478808       2.478808
  953   A          2.483250       2.483250
  954   A          2.490195       2.490195
  955   A          2.494019       2.494019
  956   A          2.497109       2.497109
  957   A          2.499323       2.499323
  958   A          2.504921       2.504921
  959   A          2.506926       2.506926
  960   A          2.509038       2.509038
  961   A          2.515814       2.515814
  962   A          2.524687       2.524687
  963   A          2.524993       2.524993
  964   A          2.530599       2.530599
  965   A          2.535114       2.535114
  966   A          2.538768       2.538768
  967   A          2.543765       2.543765
  968   A          2.546295       2.546295
  969   A          2.550760       2.550760
  970   A          2.551928       2.551928
  971   A          2.555258       2.555258
  972   A          2.560062       2.560062
  973   A          2.564533       2.564533
  974   A          2.567418       2.567418
  975   A          2.570870       2.570870
  976   A          2.575353       2.575353
  977   A          2.577925       2.577925
  978   A          2.584564       2.584564
  979   A          2.585924       2.585924
  980   A          2.592715       2.592715
  981   A          2.596512       2.596512
  982   A          2.605429       2.605429
  983   A          2.611680       2.611680
  984   A          2.615725       2.615725
  985   A          2.619714       2.619714
  986   A          2.628842       2.628842
  987   A          2.629781       2.629781
  988   A          2.635297       2.635297
  989   A          2.644617       2.644617
  990   A          2.646778       2.646778
  991   A          2.654492       2.654492
  992   A          2.658405       2.658405
  993   A          2.661828       2.661828
  994   A          2.674062       2.674062
  995   A          2.676366       2.676366
  996   A          2.678020       2.678020
  997   A          2.684555       2.684555
  998   A          2.686829       2.686829
  999   A          2.692100       2.692100
 1000   A          2.692795       2.692795
 1001   A          2.694950       2.694950
 1002   A          2.698857       2.698857
 1003   A          2.700024       2.700024
 1004   A          2.704793       2.704793
 1005   A          2.709275       2.709275
 1006   A          2.709715       2.709715
 1007   A          2.715167       2.715167
 1008   A          2.717889       2.717889
 1009   A          2.719729       2.719729
 1010   A          2.721601       2.721601
 1011   A          2.725418       2.725418
 1012   A          2.728520       2.728520
 1013   A          2.732034       2.732034
 1014   A          2.734446       2.734446
 1015   A          2.735795       2.735795
 1016   A          2.739504       2.739504
 1017   A          2.744613       2.744613
 1018   A          2.747169       2.747169
 1019   A          2.751922       2.751922
 1020   A          2.752398       2.752398
 1021   A          2.757295       2.757295
 1022   A          2.762817       2.762817
 1023   A          2.765408       2.765408
 1024   A          2.768315       2.768315
 1025   A          2.770059       2.770059
 1026   A          2.772585       2.772585
 1027   A          2.777606       2.777606
 1028   A          2.779804       2.779804
 1029   A          2.782012       2.782012
 1030   A          2.786312       2.786312
 1031   A          2.789214       2.789214
 1032   A          2.791036       2.791036
 1033   A          2.795161       2.795161
 1034   A          2.801854       2.801854
 1035   A          2.803564       2.803564
 1036   A          2.806077       2.806077
 1037   A          2.809090       2.809090
 1038   A          2.812576       2.812576
 1039   A          2.816139       2.816139
 1040   A          2.816912       2.816912
 1041   A          2.819279       2.819279
 1042   A          2.822116       2.822116
 1043   A          2.824438       2.824438
 1044   A          2.831588       2.831588
 1045   A          2.832574       2.832574
 1046   A          2.836556       2.836556
 1047   A          2.840537       2.840537
 1048   A          2.841787       2.841787
 1049   A          2.843795       2.843795
 1050   A          2.845498       2.845498
 1051   A          2.853320       2.853320
 1052   A          2.855617       2.855617
 1053   A          2.856952       2.856952
 1054   A          2.861163       2.861163
 1055   A          2.862736       2.862736
 1056   A          2.864112       2.864112
 1057   A          2.867981       2.867981
 1058   A          2.870143       2.870143
 1059   A          2.874915       2.874915
 1060   A          2.876409       2.876409
 1061   A          2.880486       2.880486
 1062   A          2.882659       2.882659
 1063   A          2.883523       2.883523
 1064   A          2.889101       2.889101
 1065   A          2.891808       2.891808
 1066   A          2.892805       2.892805
 1067   A          2.894714       2.894714
 1068   A          2.899264       2.899264
 1069   A          2.905300       2.905300
 1070   A          2.911660       2.911660
 1071   A          2.914255       2.914255
 1072   A          2.920272       2.920272
 1073   A          2.921178       2.921178
 1074   A          2.923413       2.923413
 1075   A          2.926895       2.926895
 1076   A          2.929024       2.929024
 1077   A          2.930383       2.930383
 1078   A          2.932345       2.932345
 1079   A          2.933453       2.933453
 1080   A          2.937632       2.937632
 1081   A          2.939552       2.939552
 1082   A          2.940791       2.940791
 1083   A          2.944526       2.944526
 1084   A          2.949187       2.949187
 1085   A          2.949771       2.949771
 1086   A          2.952155       2.952155
 1087   A          2.952863       2.952863
 1088   A          2.956375       2.956375
 1089   A          2.957398       2.957398
 1090   A          2.962239       2.962239
 1091   A          2.964672       2.964672
 1092   A          2.968836       2.968836
 1093   A          2.972302       2.972302
 1094   A          2.974256       2.974256
 1095   A          2.976670       2.976670
 1096   A          2.977931       2.977931
 1097   A          2.981290       2.981290
 1098   A          2.985677       2.985677
 1099   A          2.985832       2.985832
 1100   A          2.992598       2.992598
 1101   A          2.995791       2.995791
 1102   A          2.997978       2.997978
 1103   A          3.003415       3.003415
 1104   A          3.005526       3.005526
 1105   A          3.006055       3.006055
 1106   A          3.011200       3.011200
 1107   A          3.013141       3.013141
 1108   A          3.015136       3.015136
 1109   A          3.017930       3.017930
 1110   A          3.019955       3.019955
 1111   A          3.022831       3.022831
 1112   A          3.024460       3.024460
 1113   A          3.025096       3.025096
 1114   A          3.029175       3.029175
 1115   A          3.031318       3.031318
 1116   A          3.033202       3.033202
 1117   A          3.034212       3.034212
 1118   A          3.037641       3.037641
 1119   A          3.041449       3.041449
 1120   A          3.043247       3.043247
 1121   A          3.045506       3.045506
 1122   A          3.047202       3.047202
 1123   A          3.048316       3.048316
 1124   A          3.052876       3.052876
 1125   A          3.054926       3.054926
 1126   A          3.059604       3.059604
 1127   A          3.060706       3.060706
 1128   A          3.062995       3.062995
 1129   A          3.066901       3.066901
 1130   A          3.067641       3.067641
 1131   A          3.071605       3.071605
 1132   A          3.072887       3.072887
 1133   A          3.074700       3.074700
 1134   A          3.079110       3.079110
 1135   A          3.080418       3.080418
 1136   A          3.082064       3.082064
 1137   A          3.084905       3.084905
 1138   A          3.086490       3.086490
 1139   A          3.093053       3.093053
 1140   A          3.094910       3.094910
 1141   A          3.096315       3.096315
 1142   A          3.099375       3.099375
 1143   A          3.100773       3.100773
 1144   A          3.103524       3.103524
 1145   A          3.104461       3.104461
 1146   A          3.105862       3.105862
 1147   A          3.106499       3.106499
 1148   A          3.108839       3.108839
 1149   A          3.113698       3.113698
 1150   A          3.115603       3.115603
 1151   A          3.116831       3.116831
 1152   A          3.118060       3.118060
 1153   A          3.123661       3.123661
 1154   A          3.124820       3.124820
 1155   A          3.125518       3.125518
 1156   A          3.126156       3.126156
 1157   A          3.132001       3.132001
 1158   A          3.132868       3.132868
 1159   A          3.135327       3.135327
 1160   A          3.139374       3.139374
 1161   A          3.144256       3.144256
 1162   A          3.144916       3.144916
 1163   A          3.145692       3.145692
 1164   A          3.149067       3.149067
 1165   A          3.151034       3.151034
 1166   A          3.153010       3.153010
 1167   A          3.157799       3.157799
 1168   A          3.158767       3.158767
 1169   A          3.160358       3.160358
 1170   A          3.162691       3.162691
 1171   A          3.165844       3.165844
 1172   A          3.167281       3.167281
 1173   A          3.167775       3.167775
 1174   A          3.170483       3.170483
 1175   A          3.174571       3.174571
 1176   A          3.176553       3.176553
 1177   A          3.181999       3.181999
 1178   A          3.185271       3.185271
 1179   A          3.185877       3.185877
 1180   A          3.189472       3.189472
 1181   A          3.195752       3.195752
 1182   A          3.196630       3.196630
 1183   A          3.200226       3.200226
 1184   A          3.205397       3.205397
 1185   A          3.209263       3.209263
 1186   A          3.210746       3.210746
 1187   A          3.213764       3.213764
 1188   A          3.215497       3.215497
 1189   A          3.220177       3.220177
 1190   A          3.223430       3.223430
 1191   A          3.224478       3.224478
 1192   A          3.225126       3.225126
 1193   A          3.230088       3.230088
 1194   A          3.231533       3.231533
 1195   A          3.232174       3.232174
 1196   A          3.236974       3.236974
 1197   A          3.243040       3.243040
 1198   A          3.245225       3.245225
 1199   A          3.248861       3.248861
 1200   A          3.252065       3.252065
 1201   A          3.254289       3.254289
 1202   A          3.260760       3.260760
 1203   A          3.263123       3.263123
 1204   A          3.263477       3.263477
 1205   A          3.266666       3.266666
 1206   A          3.268274       3.268274
 1207   A          3.272630       3.272630
 1208   A          3.274217       3.274217
 1209   A          3.277526       3.277526
 1210   A          3.281891       3.281891
 1211   A          3.282089       3.282089
 1212   A          3.284212       3.284212
 1213   A          3.286370       3.286370
 1214   A          3.288626       3.288626
 1215   A          3.290106       3.290106
 1216   A          3.292134       3.292134
 1217   A          3.294974       3.294974
 1218   A          3.300291       3.300291
 1219   A          3.302558       3.302558
 1220   A          3.303715       3.303715
 1221   A          3.307479       3.307479
 1222   A          3.308562       3.308562
 1223   A          3.313641       3.313641
 1224   A          3.316522       3.316522
 1225   A          3.318435       3.318435
 1226   A          3.320551       3.320551
 1227   A          3.323715       3.323715
 1228   A          3.324337       3.324337
 1229   A          3.325471       3.325471
 1230   A          3.329417       3.329417
 1231   A          3.330127       3.330127
 1232   A          3.333062       3.333062
 1233   A          3.334132       3.334132
 1234   A          3.337608       3.337608
 1235   A          3.340681       3.340681
 1236   A          3.344403       3.344403
 1237   A          3.346503       3.346503
 1238   A          3.347695       3.347695
 1239   A          3.348278       3.348278
 1240   A          3.349933       3.349933
 1241   A          3.352831       3.352831
 1242   A          3.354176       3.354176
 1243   A          3.357694       3.357694
 1244   A          3.359794       3.359794
 1245   A          3.362037       3.362037
 1246   A          3.366248       3.366248
 1247   A          3.367456       3.367456
 1248   A          3.370829       3.370829
 1249   A          3.371118       3.371118
 1250   A          3.371627       3.371627
 1251   A          3.374588       3.374588
 1252   A          3.377733       3.377733
 1253   A          3.378794       3.378794
 1254   A          3.380136       3.380136
 1255   A          3.382046       3.382046
 1256   A          3.383319       3.383319
 1257   A          3.384563       3.384563
 1258   A          3.387671       3.387671
 1259   A          3.389561       3.389561
 1260   A          3.391886       3.391886
 1261   A          3.392095       3.392095
 1262   A          3.395990       3.395990
 1263   A          3.396387       3.396387
 1264   A          3.398494       3.398494
 1265   A          3.400652       3.400652
 1266   A          3.403593       3.403593
 1267   A          3.404901       3.404901
 1268   A          3.406121       3.406121
 1269   A          3.408943       3.408943
 1270   A          3.413082       3.413082
 1271   A          3.414003       3.414003
 1272   A          3.415836       3.415836
 1273   A          3.417962       3.417962
 1274   A          3.421120       3.421120
 1275   A          3.422058       3.422058
 1276   A          3.425586       3.425586
 1277   A          3.426601       3.426601
 1278   A          3.426919       3.426919
 1279   A          3.428555       3.428555
 1280   A          3.431599       3.431599
 1281   A          3.433972       3.433972
 1282   A          3.435823       3.435823
 1283   A          3.436569       3.436569
 1284   A          3.437679       3.437679
 1285   A          3.438839       3.438839
 1286   A          3.440308       3.440308
 1287   A          3.442238       3.442238
 1288   A          3.444370       3.444370
 1289   A          3.446052       3.446052
 1290   A          3.447544       3.447544
 1291   A          3.448505       3.448505
 1292   A          3.450414       3.450414
 1293   A          3.451259       3.451259
 1294   A          3.454142       3.454142
 1295   A          3.459760       3.459760
 1296   A          3.460959       3.460959
 1297   A          3.462393       3.462393
 1298   A          3.463249       3.463249
 1299   A          3.467372       3.467372
 1300   A          3.468068       3.468068
 1301   A          3.471949       3.471949
 1302   A          3.473839       3.473839
 1303   A          3.475065       3.475065
 1304   A          3.478493       3.478493
 1305   A          3.479180       3.479180
 1306   A          3.481249       3.481249
 1307   A          3.485062       3.485062
 1308   A          3.488958       3.488958
 1309   A          3.491113       3.491113
 1310   A          3.492288       3.492288
 1311   A          3.492640       3.492640
 1312   A          3.496878       3.496878
 1313   A          3.498802       3.498802
 1314   A          3.500589       3.500589
 1315   A          3.501213       3.501213
 1316   A          3.503448       3.503448
 1317   A          3.505312       3.505312
 1318   A          3.507886       3.507886
 1319   A          3.509090       3.509090
 1320   A          3.513072       3.513072
 1321   A          3.514213       3.514213
 1322   A          3.515095       3.515095
 1323   A          3.520121       3.520121
 1324   A          3.521951       3.521951
 1325   A          3.524770       3.524770
 1326   A          3.528060       3.528060
 1327   A          3.531125       3.531125
 1328   A          3.533358       3.533358
 1329   A          3.534763       3.534763
 1330   A          3.536969       3.536969
 1331   A          3.540210       3.540210
 1332   A          3.542671       3.542671
 1333   A          3.544723       3.544723
 1334   A          3.546650       3.546650
 1335   A          3.549240       3.549240
 1336   A          3.552715       3.552715
 1337   A          3.554417       3.554417
 1338   A          3.555096       3.555096
 1339   A          3.560415       3.560415
 1340   A          3.561249       3.561249
 1341   A          3.563350       3.563350
 1342   A          3.566042       3.566042
 1343   A          3.568967       3.568967
 1344   A          3.571948       3.571948
 1345   A          3.572972       3.572972
 1346   A          3.575112       3.575112
 1347   A          3.577080       3.577080
 1348   A          3.580036       3.580036
 1349   A          3.581214       3.581214
 1350   A          3.583549       3.583549
 1351   A          3.590804       3.590804
 1352   A          3.591495       3.591495
 1353   A          3.594891       3.594891
 1354   A          3.595348       3.595348
 1355   A          3.597859       3.597859
 1356   A          3.599787       3.599787
 1357   A          3.603746       3.603746
 1358   A          3.604111       3.604111
 1359   A          3.605827       3.605827
 1360   A          3.612003       3.612003
 1361   A          3.614037       3.614037
 1362   A          3.614698       3.614698
 1363   A          3.616953       3.616953
 1364   A          3.619460       3.619460
 1365   A          3.622905       3.622905
 1366   A          3.623140       3.623140
 1367   A          3.625477       3.625477
 1368   A          3.630724       3.630724
 1369   A          3.633235       3.633235
 1370   A          3.634721       3.634721
 1371   A          3.639338       3.639338
 1372   A          3.641732       3.641732
 1373   A          3.644716       3.644716
 1374   A          3.647407       3.647407
 1375   A          3.648593       3.648593
 1376   A          3.650960       3.650960
 1377   A          3.652630       3.652630
 1378   A          3.654117       3.654117
 1379   A          3.658402       3.658402
 1380   A          3.663181       3.663181
 1381   A          3.664470       3.664470
 1382   A          3.667093       3.667093
 1383   A          3.669538       3.669538
 1384   A          3.671653       3.671653
 1385   A          3.673650       3.673650
 1386   A          3.676254       3.676254
 1387   A          3.677596       3.677596
 1388   A          3.679731       3.679731
 1389   A          3.684520       3.684520
 1390   A          3.688499       3.688499
 1391   A          3.689982       3.689982
 1392   A          3.692589       3.692589
 1393   A          3.694703       3.694703
 1394   A          3.699041       3.699041
 1395   A          3.701415       3.701415
 1396   A          3.703529       3.703529
 1397   A          3.703570       3.703570
 1398   A          3.707952       3.707952
 1399   A          3.710074       3.710074
 1400   A          3.711411       3.711411
 1401   A          3.714492       3.714492
 1402   A          3.715268       3.715268
 1403   A          3.716614       3.716614
 1404   A          3.721000       3.721000
 1405   A          3.723908       3.723908
 1406   A          3.726397       3.726397
 1407   A          3.729406       3.729406
 1408   A          3.731572       3.731572
 1409   A          3.733948       3.733948
 1410   A          3.735871       3.735871
 1411   A          3.741073       3.741073
 1412   A          3.742311       3.742311
 1413   A          3.745980       3.745980
 1414   A          3.749657       3.749657
 1415   A          3.751592       3.751592
 1416   A          3.752783       3.752783
 1417   A          3.754708       3.754708
 1418   A          3.755842       3.755842
 1419   A          3.756238       3.756238
 1420   A          3.758946       3.758946
 1421   A          3.761910       3.761910
 1422   A          3.763513       3.763513
 1423   A          3.769380       3.769380
 1424   A          3.770617       3.770617
 1425   A          3.770993       3.770993
 1426   A          3.774574       3.774574
 1427   A          3.777449       3.777449
 1428   A          3.782025       3.782025
 1429   A          3.782915       3.782915
 1430   A          3.786898       3.786898
 1431   A          3.788857       3.788857
 1432   A          3.791876       3.791876
 1433   A          3.793274       3.793274
 1434   A          3.793848       3.793848
 1435   A          3.795838       3.795838
 1436   A          3.799422       3.799422
 1437   A          3.803193       3.803193
 1438   A          3.806114       3.806114
 1439   A          3.808959       3.808959
 1440   A          3.810045       3.810045
 1441   A          3.813294       3.813294
 1442   A          3.816500       3.816500
 1443   A          3.819950       3.819950
 1444   A          3.821982       3.821982
 1445   A          3.824883       3.824883
 1446   A          3.827515       3.827515
 1447   A          3.829391       3.829391
 1448   A          3.833045       3.833045
 1449   A          3.835365       3.835365
 1450   A          3.837162       3.837162
 1451   A          3.840798       3.840798
 1452   A          3.843830       3.843830
 1453   A          3.845852       3.845852
 1454   A          3.848175       3.848175
 1455   A          3.853005       3.853005
 1456   A          3.855125       3.855125
 1457   A          3.861912       3.861912
 1458   A          3.863308       3.863308
 1459   A          3.866218       3.866218
 1460   A          3.867120       3.867120
 1461   A          3.870742       3.870742
 1462   A          3.872061       3.872061
 1463   A          3.874493       3.874493
 1464   A          3.882685       3.882685
 1465   A          3.884177       3.884177
 1466   A          3.886479       3.886479
 1467   A          3.889064       3.889064
 1468   A          3.891323       3.891323
 1469   A          3.893683       3.893683
 1470   A          3.898852       3.898852
 1471   A          3.899666       3.899666
 1472   A          3.903449       3.903449
 1473   A          3.907969       3.907969
 1474   A          3.910670       3.910670
 1475   A          3.912716       3.912716
 1476   A          3.916249       3.916249
 1477   A          3.918736       3.918736
 1478   A          3.926950       3.926950
 1479   A          3.929441       3.929441
 1480   A          3.930734       3.930734
 1481   A          3.932055       3.932055
 1482   A          3.933420       3.933420
 1483   A          3.938796       3.938796
 1484   A          3.941011       3.941011
 1485   A          3.944206       3.944206
 1486   A          3.948735       3.948735
 1487   A          3.950830       3.950830
 1488   A          3.955466       3.955466
 1489   A          3.960848       3.960848
 1490   A          3.968534       3.968534
 1491   A          3.970373       3.970373
 1492   A          3.972056       3.972056
 1493   A          3.973833       3.973833
 1494   A          3.981325       3.981325
 1495   A          3.983711       3.983711
 1496   A          3.985532       3.985532
 1497   A          3.987676       3.987676
 1498   A          3.993639       3.993639
 1499   A          3.995285       3.995285
 1500   A          3.999130       3.999130
 1501   A          4.001737       4.001737
 1502   A          4.006452       4.006452
 1503   A          4.009943       4.009943
 1504   A          4.013607       4.013607
 1505   A          4.015023       4.015023
 1506   A          4.021441       4.021441
 1507   A          4.025944       4.025944
 1508   A          4.031254       4.031254
 1509   A          4.033631       4.033631
 1510   A          4.037204       4.037204
 1511   A          4.040589       4.040589
 1512   A          4.041861       4.041861
 1513   A          4.043961       4.043961
 1514   A          4.047159       4.047159
 1515   A          4.049330       4.049330
 1516   A          4.051909       4.051909
 1517   A          4.053797       4.053797
 1518   A          4.058431       4.058431
 1519   A          4.063020       4.063020
 1520   A          4.064000       4.064000
 1521   A          4.067676       4.067676
 1522   A          4.074469       4.074469
 1523   A          4.075918       4.075918
 1524   A          4.077881       4.077881
 1525   A          4.080241       4.080241
 1526   A          4.081934       4.081934
 1527   A          4.084792       4.084792
 1528   A          4.086118       4.086118
 1529   A          4.091618       4.091618
 1530   A          4.093899       4.093899
 1531   A          4.094817       4.094817
 1532   A          4.097896       4.097896
 1533   A          4.099925       4.099925
 1534   A          4.103149       4.103149
 1535   A          4.104851       4.104851
 1536   A          4.106495       4.106495
 1537   A          4.111272       4.111272
 1538   A          4.114863       4.114863
 1539   A          4.118115       4.118115
 1540   A          4.121262       4.121262
 1541   A          4.123595       4.123595
 1542   A          4.124081       4.124081
 1543   A          4.127115       4.127115
 1544   A          4.129477       4.129477
 1545   A          4.131424       4.131424
 1546   A          4.132708       4.132708
 1547   A          4.136810       4.136810
 1548   A          4.138268       4.138268
 1549   A          4.139425       4.139425
 1550   A          4.145519       4.145519
 1551   A          4.146629       4.146629
 1552   A          4.147463       4.147463
 1553   A          4.149945       4.149945
 1554   A          4.150657       4.150657
 1555   A          4.152958       4.152958
 1556   A          4.154913       4.154913
 1557   A          4.157939       4.157939
 1558   A          4.160904       4.160904
 1559   A          4.163611       4.163611
 1560   A          4.166137       4.166137
 1561   A          4.169933       4.169933
 1562   A          4.170836       4.170836
 1563   A          4.172265       4.172265
 1564   A          4.178561       4.178561
 1565   A          4.180562       4.180562
 1566   A          4.182921       4.182921
 1567   A          4.184224       4.184224
 1568   A          4.185376       4.185376
 1569   A          4.189558       4.189558
 1570   A          4.192470       4.192470
 1571   A          4.194141       4.194141
 1572   A          4.194635       4.194635
 1573   A          4.198549       4.198549
 1574   A          4.199470       4.199470
 1575   A          4.203990       4.203990
 1576   A          4.208096       4.208096
 1577   A          4.210516       4.210516
 1578   A          4.213096       4.213096
 1579   A          4.213923       4.213923
 1580   A          4.218140       4.218140
 1581   A          4.220317       4.220317
 1582   A          4.223726       4.223726
 1583   A          4.225249       4.225249
 1584   A          4.226882       4.226882
 1585   A          4.230925       4.230925
 1586   A          4.232052       4.232052
 1587   A          4.236509       4.236509
 1588   A          4.238328       4.238328
 1589   A          4.242231       4.242231
 1590   A          4.244691       4.244691
 1591   A          4.246417       4.246417
 1592   A          4.250029       4.250029
 1593   A          4.255182       4.255182
 1594   A          4.259724       4.259724
 1595   A          4.261050       4.261050
 1596   A          4.262499       4.262499
 1597   A          4.266989       4.266989
 1598   A          4.269171       4.269171
 1599   A          4.274774       4.274774
 1600   A          4.280279       4.280279
 1601   A          4.281623       4.281623
 1602   A          4.282482       4.282482
 1603   A          4.286914       4.286914
 1604   A          4.290536       4.290536
 1605   A          4.292246       4.292246
 1606   A          4.295947       4.295947
 1607   A          4.301650       4.301650
 1608   A          4.304529       4.304529
 1609   A          4.306402       4.306402
 1610   A          4.309455       4.309455
 1611   A          4.311096       4.311096
 1612   A          4.315400       4.315400
 1613   A          4.317853       4.317853
 1614   A          4.321126       4.321126
 1615   A          4.323983       4.323983
 1616   A          4.325025       4.325025
 1617   A          4.327078       4.327078
 1618   A          4.333087       4.333087
 1619   A          4.335659       4.335659
 1620   A          4.337947       4.337947
 1621   A          4.341341       4.341341
 1622   A          4.344101       4.344101
 1623   A          4.345203       4.345203
 1624   A          4.349090       4.349090
 1625   A          4.350528       4.350528
 1626   A          4.351682       4.351682
 1627   A          4.355081       4.355081
 1628   A          4.359726       4.359726
 1629   A          4.362474       4.362474
 1630   A          4.364727       4.364727
 1631   A          4.367983       4.367983
 1632   A          4.370632       4.370632
 1633   A          4.374588       4.374588
 1634   A          4.379693       4.379693
 1635   A          4.383989       4.383989
 1636   A          4.385866       4.385866
 1637   A          4.390284       4.390284
 1638   A          4.391525       4.391525
 1639   A          4.393636       4.393636
 1640   A          4.398304       4.398304
 1641   A          4.401037       4.401037
 1642   A          4.405606       4.405606
 1643   A          4.407660       4.407660
 1644   A          4.409679       4.409679
 1645   A          4.412875       4.412875
 1646   A          4.419060       4.419060
 1647   A          4.419230       4.419230
 1648   A          4.425250       4.425250
 1649   A          4.429284       4.429284
 1650   A          4.430805       4.430805
 1651   A          4.431260       4.431260
 1652   A          4.435151       4.435151
 1653   A          4.437542       4.437542
 1654   A          4.441166       4.441166
 1655   A          4.443511       4.443511
 1656   A          4.444637       4.444637
 1657   A          4.445537       4.445537
 1658   A          4.451812       4.451812
 1659   A          4.461495       4.461495
 1660   A          4.463875       4.463875
 1661   A          4.467206       4.467206
 1662   A          4.467450       4.467450
 1663   A          4.469161       4.469161
 1664   A          4.471157       4.471157
 1665   A          4.474664       4.474664
 1666   A          4.475710       4.475710
 1667   A          4.478086       4.478086
 1668   A          4.482743       4.482743
 1669   A          4.483408       4.483408
 1670   A          4.485870       4.485870
 1671   A          4.486349       4.486349
 1672   A          4.489858       4.489858
 1673   A          4.494384       4.494384
 1674   A          4.500330       4.500330
 1675   A          4.503668       4.503668
 1676   A          4.505965       4.505965
 1677   A          4.510899       4.510899
 1678   A          4.512467       4.512467
 1679   A          4.514455       4.514455
 1680   A          4.515685       4.515685
 1681   A          4.522193       4.522193
 1682   A          4.523070       4.523070
 1683   A          4.526768       4.526768
 1684   A          4.529244       4.529244
 1685   A          4.532611       4.532611
 1686   A          4.534848       4.534848
 1687   A          4.535378       4.535378
 1688   A          4.540214       4.540214
 1689   A          4.544336       4.544336
 1690   A          4.547893       4.547893
 1691   A          4.550284       4.550284
 1692   A          4.554542       4.554542
 1693   A          4.556899       4.556899
 1694   A          4.557426       4.557426
 1695   A          4.562540       4.562540
 1696   A          4.563849       4.563849
 1697   A          4.566177       4.566177
 1698   A          4.570410       4.570410
 1699   A          4.575501       4.575501
 1700   A          4.579908       4.579908
 1701   A          4.580246       4.580246
 1702   A          4.585691       4.585691
 1703   A          4.587969       4.587969
 1704   A          4.590111       4.590111
 1705   A          4.594204       4.594204
 1706   A          4.597413       4.597413
 1707   A          4.600095       4.600095
 1708   A          4.602064       4.602064
 1709   A          4.605990       4.605990
 1710   A          4.607808       4.607808
 1711   A          4.612270       4.612270
 1712   A          4.613969       4.613969
 1713   A          4.617229       4.617229
 1714   A          4.619576       4.619576
 1715   A          4.621965       4.621965
 1716   A          4.624161       4.624161
 1717   A          4.627086       4.627086
 1718   A          4.630736       4.630736
 1719   A          4.632156       4.632156
 1720   A          4.636688       4.636688
 1721   A          4.637637       4.637637
 1722   A          4.638675       4.638675
 1723   A          4.640294       4.640294
 1724   A          4.643647       4.643647
 1725   A          4.644879       4.644879
 1726   A          4.648735       4.648735
 1727   A          4.650239       4.650239
 1728   A          4.652403       4.652403
 1729   A          4.653959       4.653959
 1730   A          4.658208       4.658208
 1731   A          4.660997       4.660997
 1732   A          4.664180       4.664180
 1733   A          4.666400       4.666400
 1734   A          4.666462       4.666462
 1735   A          4.668954       4.668954
 1736   A          4.672705       4.672705
 1737   A          4.674692       4.674692
 1738   A          4.677733       4.677733
 1739   A          4.679487       4.679487
 1740   A          4.680839       4.680839
 1741   A          4.683753       4.683753
 1742   A          4.684870       4.684870
 1743   A          4.686171       4.686171
 1744   A          4.688757       4.688757
 1745   A          4.691559       4.691559
 1746   A          4.694401       4.694401
 1747   A          4.696846       4.696846
 1748   A          4.697510       4.697510
 1749   A          4.700482       4.700482
 1750   A          4.703080       4.703080
 1751   A          4.707073       4.707073
 1752   A          4.708658       4.708658
 1753   A          4.711544       4.711544
 1754   A          4.714123       4.714123
 1755   A          4.714590       4.714590
 1756   A          4.717572       4.717572
 1757   A          4.719578       4.719578
 1758   A          4.722105       4.722105
 1759   A          4.722985       4.722985
 1760   A          4.726690       4.726690
 1761   A          4.730128       4.730128
 1762   A          4.731656       4.731656
 1763   A          4.737640       4.737640
 1764   A          4.739946       4.739946
 1765   A          4.742473       4.742473
 1766   A          4.744030       4.744030
 1767   A          4.747984       4.747984
 1768   A          4.749740       4.749740
 1769   A          4.753223       4.753223
 1770   A          4.755857       4.755857
 1771   A          4.756983       4.756983
 1772   A          4.760445       4.760445
 1773   A          4.763972       4.763972
 1774   A          4.768390       4.768390
 1775   A          4.769191       4.769191
 1776   A          4.775337       4.775337
 1777   A          4.776980       4.776980
 1778   A          4.781956       4.781956
 1779   A          4.784383       4.784383
 1780   A          4.786754       4.786754
 1781   A          4.797209       4.797209
 1782   A          4.797813       4.797813
 1783   A          4.802082       4.802082
 1784   A          4.806116       4.806116
 1785   A          4.809398       4.809398
 1786   A          4.816065       4.816065
 1787   A          4.821015       4.821015
 1788   A          4.828869       4.828869
 1789   A          4.830141       4.830141
 1790   A          4.832771       4.832771
 1791   A          4.837586       4.837586
 1792   A          4.843463       4.843463
 1793   A          4.849963       4.849963
 1794   A          4.853420       4.853420
 1795   A          4.857267       4.857267
 1796   A          4.858052       4.858052
 1797   A          4.861796       4.861796
 1798   A          4.869030       4.869030
 1799   A          4.872816       4.872816
 1800   A          4.877342       4.877342
 1801   A          4.883517       4.883517
 1802   A          4.890199       4.890199
 1803   A          4.892110       4.892110
 1804   A          4.900224       4.900224
 1805   A          4.904930       4.904930
 1806   A          4.908560       4.908560
 1807   A          4.922247       4.922247
 1808   A          4.925988       4.925988
 1809   A          4.931113       4.931113
 1810   A          4.935304       4.935304
 1811   A          4.939324       4.939324
 1812   A          4.948746       4.948746
 1813   A          4.954967       4.954967
 1814   A          4.964180       4.964180
 1815   A          4.970297       4.970297
 1816   A          4.977598       4.977598
 1817   A          4.981990       4.981990
 1818   A          4.985107       4.985107
 1819   A          4.988099       4.988099
 1820   A          4.993119       4.993119
 1821   A          4.997477       4.997477
 1822   A          5.003899       5.003899
 1823   A          5.005323       5.005323
 1824   A          5.010592       5.010592
 1825   A          5.013856       5.013856
 1826   A          5.020484       5.020484
 1827   A          5.023594       5.023594
 1828   A          5.024262       5.024262
 1829   A          5.028515       5.028515
 1830   A          5.032169       5.032169
 1831   A          5.037288       5.037288
 1832   A          5.041767       5.041767
 1833   A          5.045003       5.045003
 1834   A          5.046366       5.046366
 1835   A          5.051239       5.051239
 1836   A          5.055711       5.055711
 1837   A          5.057696       5.057696
 1838   A          5.059414       5.059414
 1839   A          5.067417       5.067417
 1840   A          5.074044       5.074044
 1841   A          5.078715       5.078715
 1842   A          5.082388       5.082388
 1843   A          5.084793       5.084793
 1844   A          5.091296       5.091296
 1845   A          5.091751       5.091751
 1846   A          5.095237       5.095237
 1847   A          5.101423       5.101423
 1848   A          5.104684       5.104684
 1849   A          5.109558       5.109558
 1850   A          5.112293       5.112293
 1851   A          5.123023       5.123023
 1852   A          5.124507       5.124507
 1853   A          5.126756       5.126756
 1854   A          5.134100       5.134100
 1855   A          5.135152       5.135152
 1856   A          5.140005       5.140005
 1857   A          5.142700       5.142700
 1858   A          5.145428       5.145428
 1859   A          5.154408       5.154408
 1860   A          5.155746       5.155746
 1861   A          5.161438       5.161438
 1862   A          5.163718       5.163718
 1863   A          5.164903       5.164903
 1864   A          5.166811       5.166811
 1865   A          5.173672       5.173672
 1866   A          5.179364       5.179364
 1867   A          5.180885       5.180885
 1868   A          5.189851       5.189851
 1869   A          5.190909       5.190909
 1870   A          5.194735       5.194735
 1871   A          5.201022       5.201022
 1872   A          5.204923       5.204923
 1873   A          5.208919       5.208919
 1874   A          5.210932       5.210932
 1875   A          5.213748       5.213748
 1876   A          5.221548       5.221548
 1877   A          5.227437       5.227437
 1878   A          5.231260       5.231260
 1879   A          5.234401       5.234401
 1880   A          5.235775       5.235775
 1881   A          5.239763       5.239763
 1882   A          5.245333       5.245333
 1883   A          5.247988       5.247988
 1884   A          5.254211       5.254211
 1885   A          5.258912       5.258912
 1886   A          5.262690       5.262690
 1887   A          5.265802       5.265802
 1888   A          5.271532       5.271532
 1889   A          5.275650       5.275650
 1890   A          5.278000       5.278000
 1891   A          5.281343       5.281343
 1892   A          5.288072       5.288072
 1893   A          5.293285       5.293285
 1894   A          5.296227       5.296227
 1895   A          5.299970       5.299970
 1896   A          5.310566       5.310566
 1897   A          5.312901       5.312901
 1898   A          5.317606       5.317606
 1899   A          5.323691       5.323691
 1900   A          5.328525       5.328525
 1901   A          5.331857       5.331857
 1902   A          5.332326       5.332326
 1903   A          5.337639       5.337639
 1904   A          5.347092       5.347092
 1905   A          5.350743       5.350743
 1906   A          5.354777       5.354777
 1907   A          5.360949       5.360949
 1908   A          5.365282       5.365282
 1909   A          5.367180       5.367180
 1910   A          5.375817       5.375817
 1911   A          5.380283       5.380283
 1912   A          5.389565       5.389565
 1913   A          5.393201       5.393201
 1914   A          5.395082       5.395082
 1915   A          5.397728       5.397728
 1916   A          5.402685       5.402685
 1917   A          5.404392       5.404392
 1918   A          5.405998       5.405998
 1919   A          5.407162       5.407162
 1920   A          5.414546       5.414546
 1921   A          5.419028       5.419028
 1922   A          5.426964       5.426964
 1923   A          5.431557       5.431557
 1924   A          5.438794       5.438794
 1925   A          5.447940       5.447940
 1926   A          5.449217       5.449217
 1927   A          5.453405       5.453405
 1928   A          5.455757       5.455757
 1929   A          5.459596       5.459596
 1930   A          5.462349       5.462349
 1931   A          5.469576       5.469576
 1932   A          5.473753       5.473753
 1933   A          5.479012       5.479012
 1934   A          5.481731       5.481731
 1935   A          5.489816       5.489816
 1936   A          5.490757       5.490757
 1937   A          5.492870       5.492870
 1938   A          5.497534       5.497534
 1939   A          5.498920       5.498920
 1940   A          5.505641       5.505641
 1941   A          5.511178       5.511178
 1942   A          5.517439       5.517439
 1943   A          5.521902       5.521902
 1944   A          5.526068       5.526068
 1945   A          5.528287       5.528287
 1946   A          5.531231       5.531231
 1947   A          5.538554       5.538554
 1948   A          5.543591       5.543591
 1949   A          5.552412       5.552412
 1950   A          5.557786       5.557786
 1951   A          5.565349       5.565349
 1952   A          5.566957       5.566957
 1953   A          5.572916       5.572916
 1954   A          5.577186       5.577186
 1955   A          5.588355       5.588355
 1956   A          5.597557       5.597557
 1957   A          5.599814       5.599814
 1958   A          5.603811       5.603811
 1959   A          5.612206       5.612206
 1960   A          5.617986       5.617986
 1961   A          5.624441       5.624441
 1962   A          5.626369       5.626369
 1963   A          5.627901       5.627901
 1964   A          5.635660       5.635660
 1965   A          5.638818       5.638818
 1966   A          5.647605       5.647605
 1967   A          5.656281       5.656281
 1968   A          5.658954       5.658954
 1969   A          5.662430       5.662430
 1970   A          5.667638       5.667638
 1971   A          5.679037       5.679037
 1972   A          5.686208       5.686208
 1973   A          5.699917       5.699917
 1974   A          5.711662       5.711662
 1975   A          5.721969       5.721969
 1976   A          5.724337       5.724337
 1977   A          5.725132       5.725132
 1978   A          5.732336       5.732336
 1979   A          5.736774       5.736774
 1980   A          5.743682       5.743682
 1981   A          5.745828       5.745828
 1982   A          5.750753       5.750753
 1983   A          5.755688       5.755688
 1984   A          5.758673       5.758673
 1985   A          5.761147       5.761147
 1986   A          5.767199       5.767199
 1987   A          5.772417       5.772417
 1988   A          5.774328       5.774328
 1989   A          5.782056       5.782056
 1990   A          5.786265       5.786265
 1991   A          5.790146       5.790146
 1992   A          5.796171       5.796171
 1993   A          5.804784       5.804784
 1994   A          5.810408       5.810408
 1995   A          5.817239       5.817239
 1996   A          5.828884       5.828884
 1997   A          5.832400       5.832400
 1998   A          5.840305       5.840305
 1999   A          5.842004       5.842004
 2000   A          5.850438       5.850438
 2001   A          5.856979       5.856979
 2002   A          5.871621       5.871621
 2003   A          5.874614       5.874614
 2004   A          5.878458       5.878458
 2005   A          5.886007       5.886007
 2006   A          5.886736       5.886736
 2007   A          5.903930       5.903930
 2008   A          5.913652       5.913652
 2009   A          5.934895       5.934895
 2010   A          5.944192       5.944192
 2011   A          5.946814       5.946814
 2012   A          5.955714       5.955714
 2013   A          5.966021       5.966021
 2014   A          5.976619       5.976619
 2015   A          5.983016       5.983016
 2016   A          5.990892       5.990892
 2017   A          5.995443       5.995443
 2018   A          6.010521       6.010521
 2019   A          6.012821       6.012821
 2020   A          6.025975       6.025975
 2021   A          6.043008       6.043008
 2022   A          6.058966       6.058966
 2023   A          6.069263       6.069263
 2024   A          6.069824       6.069824
 2025   A          6.074725       6.074725
 2026   A          6.083359       6.083359
 2027   A          6.093454       6.093454
 2028   A          6.103089       6.103089
 2029   A          6.114534       6.114534
 2030   A          6.120178       6.120178
 2031   A          6.131632       6.131632
 2032   A          6.141168       6.141168
 2033   A          6.161255       6.161255
 2034   A          6.166814       6.166814
 2035   A          6.178888       6.178888
 2036   A          6.185544       6.185544
 2037   A          6.197021       6.197021
 2038   A          6.204610       6.204610
 2039   A          6.212972       6.212972
 2040   A          6.221448       6.221448
 2041   A          6.238484       6.238484
 2042   A          6.254690       6.254690
 2043   A          6.266294       6.266294
 2044   A          6.273262       6.273262
 2045   A          6.320202       6.320202
 2046   A          6.328055       6.328055
 2047   A          6.331023       6.331023
 2048   A          6.353605       6.353605
 2049   A          6.363156       6.363156
 2050   A          6.364400       6.364400
 2051   A          6.386751       6.386751
 2052   A          6.388634       6.388634
 2053   A          6.396119       6.396119
 2054   A          6.400207       6.400207
 2055   A          6.403430       6.403430
 2056   A          6.414071       6.414071
 2057   A          6.417901       6.417901
 2058   A          6.423047       6.423047
 2059   A          6.428957       6.428957
 2060   A          6.450134       6.450134
 2061   A          6.457536       6.457536
 2062   A          6.472957       6.472957
 2063   A          6.476011       6.476011
 2064   A          6.480747       6.480747
 2065   A          6.486279       6.486279
 2066   A          6.490600       6.490600
 2067   A          6.494487       6.494487
 2068   A          6.502474       6.502474
 2069   A          6.509136       6.509136
 2070   A          6.515303       6.515303
 2071   A          6.531927       6.531927
 2072   A          6.539795       6.539795
 2073   A          6.557442       6.557442
 2074   A          6.562752       6.562752
 2075   A          6.570942       6.570942
 2076   A          6.574358       6.574358
 2077   A          6.578321       6.578321
 2078   A          6.590605       6.590605
 2079   A          6.604143       6.604143
 2080   A          6.606941       6.606941
 2081   A          6.643273       6.643273
 2082   A          6.728411       6.728411
 2083   A          6.737924       6.737924
 2084   A          6.773610       6.773610
 2085   A          6.810790       6.810790
 2086   A          6.831782       6.831782
 2087   A          6.850844       6.850844
 2088   A          6.857801       6.857801
 2089   A          6.861519       6.861519
 2090   A          6.871835       6.871835
 2091   A          6.877499       6.877499
 2092   A          6.890858       6.890858
 2093   A          6.898583       6.898583
 2094   A          6.916145       6.916145
 2095   A          6.995991       6.995991
 2096   A          7.025669       7.025669
 2097   A          7.072549       7.072549
 2098   A          7.098964       7.098964
 2099   A          7.131573       7.131573
 2100   A          7.184452       7.184452
 2101   A          7.221184       7.221184
 2102   A          7.238014       7.238014
 2103   A          7.281757       7.281757
 2104   A          7.285034       7.285034
 2105   A          7.286963       7.286963
 2106   A          7.307477       7.307477
 2107   A          7.409749       7.409749
 2108   A          7.428020       7.428020
 2109   A          7.491208       7.491208
 2110   A          7.622252       7.622252
 2111   A          7.639284       7.639284
 2112   A          7.657997       7.657997
 2113   A          7.666333       7.666333
 2114   A          9.217249       9.217249
 2115   A          9.465103       9.465103
 2116   A          9.572841       9.572841
 2117   A         10.079438      10.079438
 2118   A         10.412143      10.412143
 2119   A         10.525739      10.525739
 2120   A         10.748789      10.748789
 2121   A         11.076084      11.076084
 2122   A         11.410849      11.410849
 2123   A         11.925962      11.925962
 2124   A         12.064800      12.064800
 2125   A         13.144575      13.144575
 2126   A         13.178080      13.178080
 2127   A         13.248863      13.248863
 2128   A         13.335762      13.335762
 2129   A         13.416210      13.416210
 2130   A         13.457412      13.457412
 2131   A         13.538419      13.538419
 2132   A         13.573330      13.573330
 2133   A         13.630830      13.630830
 2134   A         13.696678      13.696678
 2135   A         13.812488      13.812488
 2136   A         13.844332      13.844332
 2137   A         13.892598      13.892598
 2138   A         13.930163      13.930163
 2139   A         13.936230      13.936230
 2140   A         13.948147      13.948147
 2141   A         13.990077      13.990077
 2142   A         14.168793      14.168793
 2143   A         14.209138      14.209138
 2144   A         14.213569      14.213569
 2145   A         14.250021      14.250021
 2146   A         14.343112      14.343112
 2147   A         14.385183      14.385183
 2148   A         14.411566      14.411566
 2149   A         14.458540      14.458540
 2150   A         14.490166      14.490166
 2151   A         14.536332      14.536332
 2152   A         14.586114      14.586114
 2153   A         14.594821      14.594821
 2154   A         14.607246      14.607246
 2155   A         14.677156      14.677156
 2156   A         14.718831      14.718831
 2157   A         14.831085      14.831085
 2158   A         14.838748      14.838748
 2159   A         15.183465      15.183465
 2160   A         15.214156      15.214156
 2161   A         16.144312      16.144312
 2162   A         16.604941      16.604941
 2163   A         16.637691      16.637691
 2164   A         16.651099      16.651099
 2165   A         16.710960      16.710960
 2166   A         16.736023      16.736023
 2167   A         16.765719      16.765719
 2168   A         16.965404      16.965404
 
 RETURNING FROM SCF ALGORITHM
 ======================================================================

 Executing drpa...

 Three-index integral transformation
 Allocation of 120.0 Gbytes of memory...
 
 Minimal memory requirement for (ai|P) and (ij|P) integrals:   357.1 MB

 Calculating (ai|P) and (ij|P) integrals...
 Number of integral batches:    1
 Occupied indices per batch:  132
 
 Transforming integrals of batch 1...

 Executing cis...

 Allocation of 120.0 Gbytes of memory...
 
 Read MO coeff. matrix and orbital energies...
 
 Generate singlet trial vectors...
 
 Starting DF-CIS iteration
 Singlet excited states
 
 
 The iteration has converged in  0 steps for all the roots.
 
 Final result of the CIS calculations for the excited states:
 Singlet excited states:
 
 Excited      Total          Excitation     Excitation     Excitation        Absorption
  state    energy [au]       energy [au]    energy [eV]  energy [cm^-1]    wavelength [nm]
 =========================================================================================
    1   -2228.452672392      0.28887189       7.8606        63400.06          157.73
 =========================================================================================
 
 
 Retrieve a J_ai^Q fitted MO integral list...
 Retrieve a J_ij^Q fitted MO integral list in upper triangle form...
 Starting DF-MP2 calculation for root  1
 
 Iteration   1
 
 Assemble transformed J^Q_ia integrals...
 Calculate double excitation operators and Y^Q_ai vector...
 
 The DF-MP2 calculation has been performed.
 
 Final result in atomic units for root  1:
 
 Total reference energy:        -2228.741544282304
 Total MP2 energy:              -2237.346488488754
 MP2 correlation energy:           -8.604944206451
 
 ============================================================================
 
 
 Calculate pre-optimized initial guesses for adc(2) calculations
 Direct algorithm for AB contributions!!!
 
 Calculate sigma vector for root  1
 
                       Excitation           Energy                Norm of
 Iteration  1         energy [au]        decrease [au]        residual vector
 ============================================================================
 for root  1           0.262263605        -0.0266083             0.0314652
 ============================================================================
  0/ 1 states have converged.
 
 
 Calculate sigma vector for root  1
 
                       Excitation           Energy                Norm of
 Iteration  2         energy [au]        decrease [au]        residual vector
 ============================================================================
 for root  1           0.253746422        -0.0085172             0.0057600
 ============================================================================
  1/ 1 states have converged.
 
 
 
 The micro iteration of pre-optimization has converged in  2 steps.
 
 
 ============================================================================
 Restart
 
 Calculate sigma vector for root  1
 
                       Excitation           Energy                Norm of
 Iteration  3         energy [au]        decrease [au]        residual vector
 ============================================================================
 for root  1           0.258664415         0.0049180             0.0055792
 ============================================================================
  0/ 1 states have converged.
 
 
 Calculate sigma vector for root  1
 
                       Excitation           Energy                Norm of
 Iteration  4         energy [au]        decrease [au]        residual vector
 ============================================================================
 for root  1           0.258442971        -0.0002214             0.0009595
 ============================================================================
  1/ 1 states have converged.
 
 
 
 The micro iteration of pre-optimization has converged in  2 steps.
 
 
 ============================================================================
 Restart
 
 Calculate sigma vector for root  1
 
                       Excitation           Energy                Norm of
 Iteration  5         energy [au]        decrease [au]        residual vector
 ============================================================================
 for root  1           0.257812624        -0.0006303             0.0010533
 ============================================================================
  0/ 1 states have converged.
 
 
 Calculate sigma vector for root  1
 
                       Excitation           Energy                Norm of
 Iteration  6         energy [au]        decrease [au]        residual vector
 ============================================================================
 for root  1           0.257803169        -0.0000095             0.0002205
 ============================================================================
  1/ 1 states have converged.
 
 
 
 The micro iteration of pre-optimization has converged in  2 steps.
 
 
 ============================================================================
 
 The macro iteration of pre-optimization has converged in  6 steps!
 
 Starting DF-ADC(2) iteration for root  1
 
 Iteration   1
 
 Calculate similarity transformed basis and Fockian...
 Assemble transformed J^Q_ia integrals and symmetrize (ia|jb) list...
 Calculate double excitation operators and Y^Q_ai vector...
 Calculate double exc. operators contribution to sigma vector...
 
       Total ADC(2)          Energy                Norm of
       energy [au]        decrease [au]        residual vector
 ============================================================================
    -2237.088598738         0.0000866             0.0002235
 ============================================================================
 
 Iteration   2
 
 Calculate similarity transformed basis and Fockian...
 Assemble transformed J^Q_ia integrals and symmetrize (ia|jb) list...
 Calculate double excitation operators and Y^Q_ai vector...
 Calculate double exc. operators contribution to sigma vector...
 
       Total ADC(2)          Energy                Norm of
       energy [au]        decrease [au]        residual vector
 ============================================================================
    -2237.088610629        -0.0000119             0.0001450
 ============================================================================
 
 Iteration   3
 
 Calculate similarity transformed basis and Fockian...
 Assemble transformed J^Q_ia integrals and symmetrize (ia|jb) list...
 Calculate double excitation operators and Y^Q_ai vector...
 Calculate double exc. operators contribution to sigma vector...
 
       Total ADC(2)          Energy                Norm of
       energy [au]        decrease [au]        residual vector
 ============================================================================
    -2237.088609175         0.0000015             0.0000485
 ============================================================================
 
 
 The ADC(2) iteration has converged in  3 steps.
 
 Final result in atomic units for root  1:
 
 Total reference energy:        -2228.741544282304
 Total ADC(2) energy:           -2237.088609175004
 ADC(2) excitation energy:          0.257879313751
 Spin multiplicity:                 1
 
 ============================================================================
 
 
 Final result of the ADC(2) calculations for the excited states:
 Singlet states
 
 Excited   Excitation     Excitation     Excitation        Absorption      
  state    energy [au]    energy [eV]  energy [cm^-1]    wavelength [nm]  
 ============================================================================
    1      0.25787931       7.0173        56597.97          176.68
 ============================================================================
 
