# Supplementary material for: Scalable Correlated Local Approaches for Computing Valence and Core-Level Ionization Energies in Large Molecules
Source: J Chem Theory Comput. 2026 Jun 24;22(13):6584–98. doi: 10.1021/acs.jctc.6c00634 (PMC13374016; doi:10.1021/acs.jctc.6c00634)
Supplement: Supplementary file 2 [file ct6c00634_si_003.zip › SI/outputs/CPDA-MPC_sos-pbe0-2.out]

 **********************************************************************
                          MRCC program system
 **********************************************************************
 
                              Written by
     Mihaly Kallay, Peter R. Nagy, David Mester, Laszlo Gyevi-Nagy,
        Jozsef Csoka, P. Bernat Szabo, Zoltan Rolik, Gyula Samu,
      Bence Hegely, Bence Ladoczki, Klara Petrov, Jozsef Csontos,
     Adam Ganyecz, Istvan Ladjanszki, Lorant Szegedy, Mate Farkas,
          Pal D. Mezei, Reka A. Horvath, and Balazs D. Lorincz
 
        Department of Physical Chemistry and Materials Science
            Budapest University of Technology and Economics
                  Budapest P.O.Box 91, H-1521 Hungary
 
                              www.mrcc.hu
 
                            Version: 25.1.2

 Executing minp...

 Reading input from MINP...
 
 Input file:
 
basis=cc-pVTZ
verbosity=3


cialg=direct
ip_ea=ip
calc=tda
dft=user
4
0.7937 HFx
0.2063 PBEx
1.0000 MP2
0.5000 PBEc
scsps=0.6667
scspt=0.0000
dhexc=adc(2)
dyson=on
dendec=off
nstate=2

mem=120GB

geom=xyz
66
 energy: -105.232593383525 gnorm: 0.000374955407 xtb: 6.5.0 (746241f)
C            0.57113041672400        0.93469892869938        0.88417822327005
C            1.24018221627634       -0.06474369179374        1.60308637886040
C            1.27083783019318        1.58410736758510       -0.14119252796088
C            2.57393120836900        1.25488251895154       -0.42578601324467
C            3.23156155195618        0.24459647003767        0.27880823715068
C            2.53421877978242       -0.40837005429850        1.29714859436298
C            4.59595385664188       -0.13566947110904       -0.05252705839908
C            5.59563102423195        0.81823293459577       -0.32322051547179
C            6.88864691776433        0.38892115218261       -0.63320464952953
N            7.23920733742155       -0.88114527658025       -0.68999386643824
C            6.31913671762429       -1.79316854362831       -0.44391952997004
C            4.99429776762198       -1.48459776866678       -0.12431980884708
N           -0.74923805716246        1.22706288278977        1.13948870401697
C           -2.70262704155749       -0.13178572182461       -0.17494078203672
C           -2.59556198678864       -0.30388926151537        1.33239351826868
C           -1.55357836680892        0.39078411649185        1.94956424618147
C           -1.53066694557592        2.00270006453352        0.25130113741632
C           -2.58030059154546        1.36608484476648       -0.41470361399998
C           -3.38156198089993        2.10463620999177       -1.26887232461765
C           -1.31277441433010        3.36314299739793        0.09286716013813
C           -2.12408752816201        4.08893195901179       -0.76171406381979
C           -3.15182163001831        3.45999220617915       -1.44300796812083
C           -3.41195660073841       -1.11574802628091        2.10167596205832
C           -3.20613351253245       -1.21713248031634        3.46803178553147
C           -2.19020489117598       -0.50147002604973        4.07779783725207
C           -1.36315166257981        0.30977352031836        3.32085985566852
C           -4.00502535861143       -0.68652762746815       -0.70859417022575
C           -1.47828299328507       -0.79172521430536       -0.81108810554320
C           -5.26162261277336       -2.18748623037212       -2.10736642144173
C           -4.04645609803124       -1.70334004735135       -1.65099347716376
C           -5.20436881410652       -0.16372017005689       -0.23025016562245
C           -6.41590440629173       -0.64722557981079       -0.68609083896087
C           -6.44812304596683       -1.66278890751674       -1.62805381019423
C            0.21743629611579       -0.82363052477971       -2.52118148565441
C            0.83965741250055       -1.89128833095023       -1.89897372240771
C            0.28638161589168       -2.43082970245719       -0.75155731169355
C           -0.86759602406912       -1.88847286801080       -0.21491451204127
C           -0.93404537153118       -0.27857630624672       -1.98240040228863
C            5.35458510577029        2.20705333193007       -0.23073385405314
C            4.08427450521021       -2.55034021944489        0.05069402866589
N            5.23127495647291        3.34405200687586       -0.14624591272704
N            3.39691113990038       -3.46331985301786        0.14928557335697
H            0.72977618357708       -0.59899588513001        2.38775219541016
H            0.77665019481212        2.33084928820356       -0.74132884601441
H            3.07457073062723        1.75351672013511       -1.24254641398225
H            3.02302061299629       -1.17829563865236        1.87577448190087
H            7.67009238335128        1.10897726444768       -0.83664727236179
H            6.64052257138291       -2.82437196812617       -0.50711454866458
H           -4.17978282079533        1.62074133017841       -1.81161914662729
H           -0.51529135248899        3.84415753695725        0.63910423107453
H           -1.95369572125206        5.14678401538812       -0.89236213479152
H           -3.77961623705384        4.02495735977157       -2.11530963541925
H           -4.20325907532130       -1.68191943978130        1.63384784720532
H           -3.84426882484794       -1.85808968957732        4.05720264090143
H           -2.04116148579110       -0.57217860895537        5.14458907472128
H           -0.57436147678801        0.88222836350473        3.78565199968324
H           -5.27775249059283       -2.98004890749325       -2.84101350055593
H           -3.12757226429637       -2.12327855262024       -2.03217919409716
H           -5.18231580152034        0.62738014923186        0.50651286182400
H           -7.33733239718272       -0.23161455009820       -0.30503405694008
H           -7.39422015524597       -2.04225827787779       -1.98454297369720
H            0.63159562888455       -0.40576716112568       -3.42715558929420
H            1.74848547923159       -2.30850490329529       -2.30613103057498
H            0.76645772549478       -3.26671389424576       -0.26663345602559
H           -1.29023457852864       -2.31791223008153        0.68184770163460
H           -1.40882355057793        0.55821607075217       -2.47422956503612
 
 
 Checking keyword combinations...
 
 Keywords:
 
 active=none
 agrid=ld0006-ld0590
 agrid_pssp=ld0006-ld0194
 agrid_pssp_sm=ld0006-ld0074
 ao_trunc=off
 ao_trunc_tol=1e-4
 basis=cc-pvtz
 basis_sm=none
 basopt=off
 bfbasis=none
 bfgsmem=10
 bfgstol=1.0d-3
 bfgscimem=5
 boysalg=jacobi
 bpcompo=0.95
 bpcompv=0.98
 bpdfo=0.95
 bpocc=0.95
 bppdo=0.95
 bppdv=0.98
 bpedo=0.95
 bpedv=0.98
 bp_subsyso=0.95
 bp_subsysv=0.95
 cabscorr=off
 cabsdom=bplarge
 cabsdual=off
 calc=adc(2)
 ccmaxit=50
 ccprog=cis
 ccsdalg=disk
 ccsdmkl=seq
 ccsdrest=off
 ccsdthreads=2
 cctol=6
 charge=0
 cialg=direct
 ciguess=off
 cmpgrp=auto
 comprest=off
 coord_sys=ric
 core=frozen
 corembed=off
 csapprox=off
 cvs=off
 dboc=off
 deltaf12=off
 delocsomofact=
 dendec=off
 dens=0
 denscorr=0
 dfalg=lineq
 dfbasis_cab=none
 dfbasis_cor=auto
 dfbasis_scf=auto
 dfbasis_scf_sm=auto
 dfintran=drpa
 df_trunc=off
 df_trunc_corr=off
 df_trunc_corr_tol=5e-4
 df_trunc_tol=5e-4
 dft=user
 dhexc=adc(2)
 diag=david
 docc=
 domrad=10.d0
 drpaalg=fit
 dual=off
 dual_df=off
 dyson=on
 ecp=auto
 edisp=off
 edisp_embed=off
 embed=off
 epairestfact=off
 epairscale=1.d0
 etemp=300
 epert=none
 eps=
 espcharge=off
 excrad=0.d0
 excrad_f12=0.d0
 excrad_fin=0.000000000D+00
 fastdbbsc=v2
 fitting=coulomb
 fmm=off
 fmmord=8
 fnonorb=
 freq=off
 gamma=1.d0
 gauss=spher
 geom=xyz
 gopt=off
 ghost=none
 gtol=7
 grdens=off
 grid=auto
 grid_sm=auto
 gridbatch_cos=2000
 grtol=10
 guido_ct=off
 hamilton=dc
 hl_scfalg=auto
 iface=none
 incore=off
 intalg=auto
 ip_ea=ip
 itol=10
 laptol=1.d-2
 lccoporder=trffirst
 lcorthr=normal
 lccrest=off
 ldfgrad_tol=8
 lmp2dens=on
 lnoepso=0.d0
 lnoepsv=0.0d0
 localcc=off
 localcorrsymm=off
 locintrf=disk
 mact=
 maxact=off
 maxdim=200
 maxex=0
 maxmicroit=100
 mcscfiguess=hf
 mem=120gb
 mmprog=
 molden=on
 mp2ongrid=off
 mpitasks=1
 mulmet=0
 mult=
 nab=off
 nacto=0
 nactv=0
 naf_amp=3.16d-3
 naf_cor=0.d0
 naf_f12=off
 naf_scf=off
 nafalg=albe
 nafdens=off
 naftyp=
 nchol=auto
 ndeps=1e-3
 nevpt=
 nstate=2
 nsing=0
 nto=off
 ntrip=0
 num_grad=off
 occ=
 occri=off
 oniom=off
 oniom_eechg=off
 oniom_pcm=off
 oniom_qcorr=off
 optalg=
 optmaxit=50
 optetol=1e-6
 optex=1
 optgtol=1e-4
 optstol=1e-3
 orblocc=off
 orbloce=off
 orbloco=off
 orblocv=off
 orblocguess=cholesky
 osveps=1e-3
 ovirt=off
 ovltol=1e-7
 ovosnorb=80.0
 pao_subsys_tol=1e-3
 pao_tol=1e-3
 pcm=off
 popul=off
 pressure=100000
 pssp=off
 ptfreq=0.0
 ptthreads=2
 qmreg=
 qmmm=off
 qro=off
 qscf=off
 redcost_exc=off
 redcost_tddft=off
 refdet=none
 rest=0
 rgrid=log3
 rism=off
 rohfcore=semicanonical
 rohftype=semicanonical
 scfalg=auto
 scf_conv=auto
 scfdamp=0.7d0
 scfdamp_mode=1
 scfdamp_end=3
 scfdamp_dampstep=0.d0
 scfdamp_dtol=0.0d0
 scfdamp_maxfact=0.7d0
 scfdamp_minfact=0.7d0
 scfdiis=on
 scfdiis_dtol=0.0d0
 scfdiis_end=50
 scfdiis_start=2
 scfdiis_step=1
 scfdiis_watch=off
 scfdiis_wrange=10
 scfdiis_wlimit=5
 scfdiis_delmax=2
 scfdtol=7
 scfext=10
 scfguessdens=
 scfiguess=sad
 scfloc=off
 scflshift=0.20
 scflshift_end=8
 scflshift_dtol=0.0
 scflshift_gaptol=0.20
 scfmaxit=50
 scftype=
 scftype_low=
 scftype_high=
 scftol=6
 scspe=1.d0
 scsph=1.d0
 scsps=0.6667
 scsps_t=0.6667
 scspt=0.0000
 scspt_t=0.0000
 scspv=1.d0
 spairtol=1e-4
 sqmprog=
 subminp=top
 subsys_bopu=on
 symm=
 talg=occ
 temp=298.15
 test=off
 tfunc=off
 theodore=off
 tlmo=0.999
 tpao=0.94
 tprint=off
 uncontract=off
 unit=angs
 usedisk=2
 verbosity=3
 wpairtol=0.100000000E-05

 Executing scf...

 @scfsetup: integrals calculated directly
            mrcc/integ direct run
 @scfsetup: calculating on full matrices
            not using symmetry adapted basis
 @scfsetup: diis switched on
 @scfsetup: number of steps to extrapolate from  10
 @scfsetup: tolerance in energy deviation    0.100000E-05
            tolerance in density deviation    0.100000E-06
 @scfsetup: maximum number of iterations:  50
 @scfsetup: restricted closed shell hf calc
 @scfsetup: starting scf from superposition of atomic densities
 @scfsetup: occupation set:
            from initial orbitals
 @scfsetup: Parameter-set for SCF acceleration: normal
 @scfsetup: diis runs from iteration:   2
 @scfsetup: diis runs to iteration:  50
 @scfsetup: diis runs in every iteration
 @scfsetup: diiswatch is disabled                   
 @scfsetup: diis dtol criteria to switch on:      0.0000E+00
           (or the iteration number below is reached)
 @scfsetup: static damping scheme
            iteration step criteria to turn damping off: 3
 @scfsetup: dynamic level shifting
            tolarance in HOMO-LUMO gap:  0.200
            tolarance in density deviation:     0.0000E+00
            iteration step criteria to turn level shifting off: 8
 Allocation of 120.0 Gbytes of memory...
 ======================================================================
 ITERATION STEP   1
 

 SCF control                  : initial
 Damping factor/level shift   : 0.700/0.200
 DIIS [start/end/frequency]   :   2 / 50 /  1

 Constructing Fock-matrix...
 
 First step of Coulomb + first step of exchange...
 Exchange contribution is evaluated for MOs 1 to 140.
   1% done.
  12% done.
  23% done.
  34% done.
  45% done.
  56% done.
  67% done.
  78% done.
  89% done.
 100% done.
 
 Fitting and assembly step of exchange...
 
 Second step of Coulomb...
   1% done.
  12% done.
  23% done.
  34% done.
  45% done.
  56% done.
  67% done.
  78% done.
  89% done.
 100% done.
 
 Calculating the exchange-correlation matrix...
                  0.2063*PBEX [au]:    -47.121105830155
                  0.5000*PBEC [au]:     -4.767405265815
 Exchange-correlation energy  [au]:    -51.888511095970
 
 Coulomb energy + HF exchange [au]:   5171.205225522668
 Gradient norm:      1.2058E+00
 RMS of [F,P]:                                         0.00622285981583
 RMS of difference density:                            0.00211273713785
 Gap [au]:  0.09603631
 ALPHA OCC: 140
 BETA  OCC: 140
 
 ***KOHN-SHAM ENERGY IN STEP   1 IS         -1669.5854831196738814 [AU]
 ======================================================================
 ITERATION STEP   2
 

 SCF control                  : diis+damping
 Damping factor/level shift   : 0.700/0.200
 DIIS [start/end/frequency]   :   2 / 50 /  1

 Constructing Fock-matrix...
 
 First step of Coulomb + first step of exchange...
 Exchange contribution is evaluated for MOs 1 to 140.
   1% done.
  12% done.
  23% done.
  34% done.
  45% done.
  56% done.
  67% done.
  78% done.
  89% done.
 100% done.
 
 Fitting and assembly step of exchange...
 
 Second step of Coulomb...
   1% done.
  12% done.
  23% done.
  34% done.
  45% done.
  56% done.
  67% done.
  78% done.
  89% done.
 100% done.
 
 Calculating the exchange-correlation matrix...
                  0.2063*PBEX [au]:    -47.382551939642
                  0.5000*PBEC [au]:     -4.760258070373
 Exchange-correlation energy  [au]:    -52.142810010015
 
 Coulomb energy + HF exchange [au]:   5206.457073914520
 Gradient norm:      2.2197E-01
 DIIS is running in this iteration step.
 RMS of [F,P]:                                         0.00426674661127
 RMS of difference density:                            0.00131483757626
 Gap [au]:  0.27096562
 ALPHA OCC: 140
 BETA  OCC: 140
 
 ***KOHN-SHAM ENERGY IN STEP   2 IS         -1673.0478519443240657 [AU]
 
 Step comparison  Energy Drift [au]  DIIS error drift  Gradient drift
        1            3.4624E+00         1.9561E-03       9.8385E-01
        2            1.6730E+03         1.0000E-07       9.8385E-01
 ======================================================================
 ITERATION STEP   3
 

 SCF control                  : diis+damping
 Damping factor/level shift   : 0.700/0.000
 DIIS [start/end/frequency]   :   2 / 50 /  1

 Constructing Fock-matrix...
 
 First step of Coulomb + first step of exchange...
 Exchange contribution is evaluated for MOs 1 to 140.
   1% done.
  12% done.
  23% done.
  34% done.
  45% done.
  56% done.
  67% done.
  78% done.
  89% done.
 100% done.
 
 Fitting and assembly step of exchange...
 
 Second step of Coulomb...
   1% done.
  12% done.
  23% done.
  34% done.
  45% done.
  56% done.
  67% done.
  78% done.
  89% done.
 100% done.
 
 Calculating the exchange-correlation matrix...
                  0.2063*PBEX [au]:    -47.511786294590
                  0.5000*PBEC [au]:     -4.752470327427
 Exchange-correlation energy  [au]:    -52.264256622017
 
 Coulomb energy + HF exchange [au]:   5220.834470181043
 Gradient norm:      5.4499E-02
 DIIS is running in this iteration step.
 RMS of [F,P]:                                         0.00305624685250
 RMS of difference density:                            0.00111225180434
 Gap [au]:  0.28264086
 ALPHA OCC: 140
 BETA  OCC: 140
 
 ***KOHN-SHAM ENERGY IN STEP   3 IS         -1674.3172816678070376 [AU]
 
 Step comparison  Energy Drift [au]  DIIS error drift  Gradient drift
        2            1.2694E+00         1.2105E-03       1.6747E-01
 ======================================================================
 ITERATION STEP   4
 

 SCF control                  : diis
 Damping factor/level shift   : 0.000/0.000
 DIIS [start/end/frequency]   :   2 / 50 /  1

 Constructing Fock-matrix...
 
 First step of Coulomb + first step of exchange...
 Exchange contribution is evaluated for MOs 1 to 140.
   1% done.
  12% done.
  23% done.
  34% done.
  45% done.
  56% done.
  67% done.
  78% done.
  89% done.
 100% done.
 
 Fitting and assembly step of exchange...
 
 Second step of Coulomb...
   1% done.
  12% done.
  23% done.
  34% done.
  45% done.
  56% done.
  67% done.
  78% done.
  89% done.
 100% done.
 
 Calculating the exchange-correlation matrix...
                  0.2063*PBEX [au]:    -47.723736737795
                  0.5000*PBEC [au]:     -4.719081200956
 Exchange-correlation energy  [au]:    -52.442817938751
 
 Coulomb energy + HF exchange [au]:   5225.084695107709
 Gradient norm:      1.0689E-01
 DIIS is running in this iteration step.
 RMS of [F,P]:                                         0.00249752640869
 RMS of difference density:                            0.00359893179771
 Gap [au]:  0.28601307
 ALPHA OCC: 140
 BETA  OCC: 140
 
 ***KOHN-SHAM ENERGY IN STEP   4 IS         -1675.3160996940314362 [AU]
 
 Step comparison  Energy Drift [au]  DIIS error drift  Gradient drift
        3            9.9882E-01         5.5872E-04      -5.2390E-02
 Warning! The gradient goes uphill (with respect to previous step).
 Warning! The gradient goes uphill (with respect to step   3 ).
 ======================================================================
 ITERATION STEP   5
 

 SCF control                  : diis
 Damping factor/level shift   : 0.000/0.000
 DIIS [start/end/frequency]   :   2 / 50 /  1

 Constructing Fock-matrix...
 
 First step of Coulomb + first step of exchange...
 Exchange contribution is evaluated for MOs 1 to 140.
   1% done.
  12% done.
  23% done.
  34% done.
  45% done.
  56% done.
  67% done.
  78% done.
  89% done.
 100% done.
 
 Fitting and assembly step of exchange...
 
 Second step of Coulomb...
   1% done.
  12% done.
  23% done.
  34% done.
  45% done.
  56% done.
  67% done.
  78% done.
  89% done.
 100% done.
 
 Calculating the exchange-correlation matrix...
                  0.2063*PBEX [au]:    -47.828786172873
                  0.5000*PBEC [au]:     -4.713618554257
 Exchange-correlation energy  [au]:    -52.542404727129
 
 Coulomb energy + HF exchange [au]:   5241.390830653369
 Gradient norm:      1.6834E-01
 DIIS is running in this iteration step.
 RMS of [F,P]:                                         0.00056715304431
 RMS of difference density:                            0.00077678204607
 Gap [au]:  0.27559224
 ALPHA OCC: 140
 BETA  OCC: 140
 
 ***KOHN-SHAM ENERGY IN STEP   5 IS         -1675.6670798601298884 [AU]
 
 Step comparison  Energy Drift [au]  DIIS error drift  Gradient drift
        4            3.5098E-01         1.9304E-03      -6.1446E-02
 Warning! The gradient goes uphill (with respect to previous step).
 Warning! The gradient goes uphill (with respect to step   3 ).
 ======================================================================
 ITERATION STEP   6
 

 SCF control                  : diis
 Damping factor/level shift   : 0.000/0.000
 DIIS [start/end/frequency]   :   2 / 50 /  1

 Constructing Fock-matrix...
 
 First step of Coulomb + first step of exchange...
 Exchange contribution is evaluated for MOs 1 to 140.
   1% done.
  12% done.
  23% done.
  34% done.
  45% done.
  56% done.
  67% done.
  78% done.
  89% done.
 100% done.
 
 Fitting and assembly step of exchange...
 
 Second step of Coulomb...
   1% done.
  12% done.
  23% done.
  34% done.
  45% done.
  56% done.
  67% done.
  78% done.
  89% done.
 100% done.
 
 Calculating the exchange-correlation matrix...
                  0.2063*PBEX [au]:    -47.769378002921
                  0.5000*PBEC [au]:     -4.720949396921
 Exchange-correlation energy  [au]:    -52.490327399842
 
 Coulomb energy + HF exchange [au]:   5244.602509126320
 Gradient norm:      4.1641E-02
 DIIS is running in this iteration step.
 RMS of [F,P]:                                         0.00015046260794
 RMS of difference density:                            0.00016942939471
 Gap [au]:  0.28126957
 ALPHA OCC: 140
 BETA  OCC: 140
 
 ***KOHN-SHAM ENERGY IN STEP   6 IS         -1675.7504009068325104 [AU]
 
 Step comparison  Energy Drift [au]  DIIS error drift  Gradient drift
        5            8.3321E-02         4.1669E-04       1.2669E-01
 ======================================================================
 ITERATION STEP   7
 

 SCF control                  : diis
 Damping factor/level shift   : 0.000/0.000
 DIIS [start/end/frequency]   :   2 / 50 /  1

 Constructing Fock-matrix...
 
 First step of Coulomb + first step of exchange...
 Exchange contribution is evaluated for MOs 1 to 140.
   1% done.
  12% done.
  23% done.
  34% done.
  45% done.
  56% done.
  67% done.
  78% done.
  89% done.
 100% done.
 
 Fitting and assembly step of exchange...
 
 Second step of Coulomb...
   1% done.
  12% done.
  23% done.
  34% done.
  45% done.
  56% done.
  67% done.
  78% done.
  89% done.
 100% done.
 
 Calculating the exchange-correlation matrix...
                  0.2063*PBEX [au]:    -47.786170315121
                  0.5000*PBEC [au]:     -4.721963389810
 Exchange-correlation energy  [au]:    -52.508133704931
 
 Coulomb energy + HF exchange [au]:   5244.994668470000
 Gradient norm:      1.1373E-02
 DIIS is running in this iteration step.
 RMS of [F,P]:                                         0.00006704060563
 RMS of difference density:                            0.00006785075506
 Gap [au]:  0.27973402
 ALPHA OCC: 140
 BETA  OCC: 140
 
 ***KOHN-SHAM ENERGY IN STEP   7 IS         -1675.7542883955466095 [AU]
 
 Step comparison  Energy Drift [au]  DIIS error drift  Gradient drift
        6            3.8875E-03         8.3422E-05       3.0268E-02
 ======================================================================
 ITERATION STEP   8
 

 SCF control                  : diis
 Damping factor/level shift   : 0.000/0.000
 DIIS [start/end/frequency]   :   2 / 50 /  1

 Constructing Fock-matrix...
 
 First step of Coulomb + first step of exchange...
 Exchange contribution is evaluated for MOs 1 to 140.
   1% done.
  12% done.
  23% done.
  34% done.
  45% done.
  56% done.
  67% done.
  78% done.
  89% done.
 100% done.
 
 Fitting and assembly step of exchange...
 
 Second step of Coulomb...
   1% done.
  12% done.
  23% done.
  34% done.
  45% done.
  56% done.
  67% done.
  78% done.
  89% done.
 100% done.
 
 Calculating the exchange-correlation matrix...
                  0.2063*PBEX [au]:    -47.780194465684
                  0.5000*PBEC [au]:     -4.721759784809
 Exchange-correlation energy  [au]:    -52.501954250493
 
 Coulomb energy + HF exchange [au]:   5244.534145784596
 Gradient norm:      4.1265E-03
 DIIS is running in this iteration step.
 RMS of [F,P]:                                         0.00004438838978
 RMS of difference density:                            0.00002770939747
 Gap [au]:  0.28129681
 ALPHA OCC: 140
 BETA  OCC: 140
 
 ***KOHN-SHAM ENERGY IN STEP   8 IS         -1675.7550365193928883 [AU]
 
 Step comparison  Energy Drift [au]  DIIS error drift  Gradient drift
        7            7.4812E-04         2.2652E-05       7.2460E-03
 ======================================================================
 ITERATION STEP   9
 

 SCF control                  : diis
 Damping factor/level shift   : 0.000/0.000
 DIIS [start/end/frequency]   :   2 / 50 /  1

 Constructing Fock-matrix...
 
 First step of Coulomb + first step of exchange...
 Exchange contribution is evaluated for MOs 1 to 140.
   1% done.
  12% done.
  23% done.
  34% done.
  45% done.
  56% done.
  67% done.
  78% done.
  89% done.
 100% done.
 
 Fitting and assembly step of exchange...
 
 Second step of Coulomb...
   1% done.
  12% done.
  23% done.
  34% done.
  45% done.
  56% done.
  67% done.
  78% done.
  89% done.
 100% done.
 
 Calculating the exchange-correlation matrix...
                  0.2063*PBEX [au]:    -47.777699927892
                  0.5000*PBEC [au]:     -4.721940405915
 Exchange-correlation energy  [au]:    -52.499640333807
 
 Coulomb energy + HF exchange [au]:   5244.493839088230
 Gradient norm:      3.6600E-03
 DIIS is running in this iteration step.
 RMS of [F,P]:                                         0.00003468707594
 RMS of difference density:                            0.00001883173121
 Gap [au]:  0.28098270
 ALPHA OCC: 140
 BETA  OCC: 140
 
 ***KOHN-SHAM ENERGY IN STEP   9 IS         -1675.7552944676099287 [AU]
 
 Step comparison  Energy Drift [au]  DIIS error drift  Gradient drift
        8            2.5795E-04         9.7013E-06       4.6654E-04
 ======================================================================
 ITERATION STEP  10
 

 SCF control                  : diis
 Damping factor/level shift   : 0.000/0.000
 DIIS [start/end/frequency]   :   2 / 50 /  1

 Constructing Fock-matrix...
 
 First step of Coulomb + first step of exchange...
 Exchange contribution is evaluated for MOs 1 to 140.
   1% done.
  12% done.
  23% done.
  34% done.
  45% done.
  56% done.
  67% done.
  78% done.
  89% done.
 100% done.
 
 Fitting and assembly step of exchange...
 
 Second step of Coulomb...
   1% done.
  12% done.
  23% done.
  34% done.
  45% done.
  56% done.
  67% done.
  78% done.
  89% done.
 100% done.
 
 Calculating the exchange-correlation matrix...
                  0.2063*PBEX [au]:    -47.775901593752
                  0.5000*PBEC [au]:     -4.722093314819
 Exchange-correlation energy  [au]:    -52.497994908571
 
 Coulomb energy + HF exchange [au]:   5244.377238414150
 Gradient norm:      3.0118E-03
 DIIS is running in this iteration step.
 RMS of [F,P]:                                         0.00002726530154
 RMS of difference density:                            0.00001970735128
 Gap [au]:  0.28123753
 ALPHA OCC: 140
 BETA  OCC: 140
 
 ***KOHN-SHAM ENERGY IN STEP  10 IS         -1675.7554661507128912 [AU]
 
 Step comparison  Energy Drift [au]  DIIS error drift  Gradient drift
        9            1.7168E-04         7.4218E-06       6.4812E-04
 ======================================================================
 ITERATION STEP  11
 

 SCF control                  : diis
 Damping factor/level shift   : 0.000/0.000
 DIIS [start/end/frequency]   :   2 / 50 /  1

 Constructing Fock-matrix...
 
 First step of Coulomb + first step of exchange...
 Exchange contribution is evaluated for MOs 1 to 140.
   1% done.
  12% done.
  23% done.
  34% done.
  45% done.
  56% done.
  67% done.
  78% done.
  89% done.
 100% done.
 
 Fitting and assembly step of exchange...
 
 Second step of Coulomb...
   1% done.
  12% done.
  23% done.
  34% done.
  45% done.
  56% done.
  67% done.
  78% done.
  89% done.
 100% done.
 
 Calculating the exchange-correlation matrix...
                  0.2063*PBEX [au]:    -47.774333284910
                  0.5000*PBEC [au]:     -4.722257456017
 Exchange-correlation energy  [au]:    -52.496590740928
 
 Coulomb energy + HF exchange [au]:   5244.346980282305
 Gradient norm:      2.4726E-03
 DIIS is running in this iteration step.
 RMS of [F,P]:                                         0.00001993632201
 RMS of difference density:                            0.00001691840111
 Gap [au]:  0.28119031
 ALPHA OCC: 140
 BETA  OCC: 140
 
 ***KOHN-SHAM ENERGY IN STEP  11 IS         -1675.7555993329242483 [AU]
 
 Step comparison  Energy Drift [au]  DIIS error drift  Gradient drift
       10            1.3318E-04         7.3290E-06       5.3922E-04
 ======================================================================
 ITERATION STEP  12
 

 SCF control                  : diis
 Damping factor/level shift   : 0.000/0.000
 DIIS [start/end/frequency]   :   2 / 50 /  1

 Constructing Fock-matrix...
 
 First step of Coulomb + first step of exchange...
 Exchange contribution is evaluated for MOs 1 to 140.
   1% done.
  12% done.
  23% done.
  34% done.
  45% done.
  56% done.
  67% done.
  78% done.
  89% done.
 100% done.
 
 Fitting and assembly step of exchange...
 
 Second step of Coulomb...
   1% done.
  12% done.
  23% done.
  34% done.
  45% done.
  56% done.
  67% done.
  78% done.
  89% done.
 100% done.
 
 Calculating the exchange-correlation matrix...
                  0.2063*PBEX [au]:    -47.772843590529
                  0.5000*PBEC [au]:     -4.722393965984
 Exchange-correlation energy  [au]:    -52.495237556513
 
 Coulomb energy + HF exchange [au]:   5244.273446658552
 Gradient norm:      1.6972E-03
 DIIS is running in this iteration step.
 RMS of [F,P]:                                         0.00001360178503
 RMS of difference density:                            0.00001561926866
 Gap [au]:  0.28118180
 ALPHA OCC: 140
 BETA  OCC: 140
 
 ***KOHN-SHAM ENERGY IN STEP  12 IS         -1675.7556822046790330 [AU]
 
 Step comparison  Energy Drift [au]  DIIS error drift  Gradient drift
       11            8.2872E-05         6.3345E-06       7.7538E-04
 ======================================================================
 ITERATION STEP  13
 

 SCF control                  : diis
 Damping factor/level shift   : 0.000/0.000
 DIIS [start/end/frequency]   :   2 / 50 /  1

 Constructing Fock-matrix...
 
 First step of Coulomb + first step of exchange...
 Exchange contribution is evaluated for MOs 1 to 140.
   1% done.
  12% done.
  23% done.
  34% done.
  45% done.
  56% done.
  67% done.
  78% done.
  89% done.
 100% done.
 
 Fitting and assembly step of exchange...
 
 Second step of Coulomb...
   1% done.
  12% done.
  23% done.
  34% done.
  45% done.
  56% done.
  67% done.
  78% done.
  89% done.
 100% done.
 
 Calculating the exchange-correlation matrix...
                  0.2063*PBEX [au]:    -47.771586349813
                  0.5000*PBEC [au]:     -4.722518670008
 Exchange-correlation energy  [au]:    -52.494105019821
 
 Coulomb energy + HF exchange [au]:   5244.233333623366
 Gradient norm:      1.0901E-03
 DIIS is running in this iteration step.
 RMS of [F,P]:                                         0.00000804623485
 RMS of difference density:                            0.00002225378866
 Gap [au]:  0.28117238
 ALPHA OCC: 140
 BETA  OCC: 140
 
 ***KOHN-SHAM ENERGY IN STEP  13 IS         -1675.7557295140359201 [AU]
 
 Step comparison  Energy Drift [au]  DIIS error drift  Gradient drift
       12            4.7309E-05         5.5556E-06       6.0713E-04
 ======================================================================
 ITERATION STEP  14
 

 SCF control                  : diis
 Damping factor/level shift   : 0.000/0.000
 DIIS [start/end/frequency]   :   2 / 50 /  1

 Constructing Fock-matrix...
 
 First step of Coulomb + first step of exchange...
 Exchange contribution is evaluated for MOs 1 to 140.
   1% done.
  12% done.
  23% done.
  34% done.
  45% done.
  56% done.
  67% done.
  78% done.
  89% done.
 100% done.
 
 Fitting and assembly step of exchange...
 
 Second step of Coulomb...
   1% done.
  12% done.
  23% done.
  34% done.
  45% done.
  56% done.
  67% done.
  78% done.
  89% done.
 100% done.
 
 Calculating the exchange-correlation matrix...
                  0.2063*PBEX [au]:    -47.769723264341
                  0.5000*PBEC [au]:     -4.722693136050
 Exchange-correlation energy  [au]:    -52.492416400391
 
 Coulomb energy + HF exchange [au]:   5244.156042384247
 Gradient norm:      1.9935E-04
 DIIS is running in this iteration step.
 RMS of [F,P]:                                         0.00000047475635
 RMS of difference density:                            0.00000132920052
 Gap [au]:  0.28113365
 ALPHA OCC: 140
 BETA  OCC: 140
 
 ***KOHN-SHAM ENERGY IN STEP  14 IS         -1675.7557549879365979 [AU]
 
 Step comparison  Energy Drift [au]  DIIS error drift  Gradient drift
       13            2.5474E-05         7.5715E-06       8.9075E-04
 ======================================================================
 ITERATION STEP  15
 

 SCF control                  : diis
 Damping factor/level shift   : 0.000/0.000
 DIIS [start/end/frequency]   :   2 / 50 /  1

 Constructing Fock-matrix...
 
 First step of Coulomb + first step of exchange...
 Exchange contribution is evaluated for MOs 1 to 140.
   1% done.
  12% done.
  23% done.
  34% done.
  45% done.
  56% done.
  67% done.
  78% done.
  89% done.
 100% done.
 
 Fitting and assembly step of exchange...
 
 Second step of Coulomb...
   1% done.
  12% done.
  23% done.
  34% done.
  45% done.
  56% done.
  67% done.
  78% done.
  89% done.
 100% done.
 
 Calculating the exchange-correlation matrix...
                  0.2063*PBEX [au]:    -47.769733241031
                  0.5000*PBEC [au]:     -4.722694016599
 Exchange-correlation energy  [au]:    -52.492427257630
 
 Coulomb energy + HF exchange [au]:   5244.159992533015
 Gradient norm:      1.0352E-04
 DIIS is running in this iteration step.
 RMS of [F,P]:                                         0.00000020480595
 RMS of difference density:                            0.00000059399091
 Gap [au]:  0.28112369
 ALPHA OCC: 140
 BETA  OCC: 140
 
 ***KOHN-SHAM ENERGY IN STEP  15 IS         -1675.7557552440121071 [AU]
 
 Step comparison  Energy Drift [au]  DIIS error drift  Gradient drift
       14            2.5608E-07         2.6995E-07       9.5833E-05
 ======================================================================
 ITERATION STEP  16
 

 SCF control                  : diis
 Damping factor/level shift   : 0.000/0.000
 DIIS [start/end/frequency]   :   2 / 50 /  1

 Constructing Fock-matrix...
 
 First step of Coulomb + first step of exchange...
 Exchange contribution is evaluated for MOs 1 to 140.
   1% done.
  12% done.
  23% done.
  34% done.
  45% done.
  56% done.
  67% done.
  78% done.
  89% done.
 100% done.
 
 Fitting and assembly step of exchange...
 
 Second step of Coulomb...
   1% done.
  12% done.
  23% done.
  34% done.
  45% done.
  56% done.
  67% done.
  78% done.
  89% done.
 100% done.
 
 Calculating the exchange-correlation matrix...
                  0.2063*PBEX [au]:    -47.769734226766
                  0.5000*PBEC [au]:     -4.722693761420
 Exchange-correlation energy  [au]:    -52.492427988186
 
 Coulomb energy + HF exchange [au]:   5244.160122113130
 Gradient norm:      4.1768E-05
 DIIS is running in this iteration step.
 RMS of [F,P]:                                         0.00000011480283
 RMS of difference density:                            0.00000033900637
 Gap [au]:  0.28112344
 ALPHA OCC: 140
 BETA  OCC: 140
 
 ***KOHN-SHAM ENERGY IN STEP  16 IS         -1675.7557552963262424 [AU]
 
 Step comparison  Energy Drift [au]  DIIS error drift  Gradient drift
       15            5.2314E-08         9.0003E-08       6.1749E-05
 ======================================================================
 ITERATION STEP  17
 

 SCF control                  : diis
 Damping factor/level shift   : 0.000/0.000
 DIIS [start/end/frequency]   :   2 / 50 /  1

 Constructing Fock-matrix...
 
 First step of Coulomb + first step of exchange...
 Exchange contribution is evaluated for MOs 1 to 140.
   1% done.
  12% done.
  23% done.
  34% done.
  45% done.
  56% done.
  67% done.
  78% done.
  89% done.
 100% done.
 
 Fitting and assembly step of exchange...
 
 Second step of Coulomb...
   1% done.
  12% done.
  23% done.
  34% done.
  45% done.
  56% done.
  67% done.
  78% done.
  89% done.
 100% done.
 
 Calculating the exchange-correlation matrix...
                  0.2063*PBEX [au]:    -47.769728380786
                  0.5000*PBEC [au]:     -4.722693102035
 Exchange-correlation energy  [au]:    -52.492421482821
 
 Coulomb energy + HF exchange [au]:   5244.159159439488
 Gradient norm:      1.8890E-05
 DIIS is running in this iteration step.
 RMS of [F,P]:                                         0.00000003875341
 RMS of difference density:                            0.00000011282505
 Gap [au]:  0.28112402
 ALPHA OCC: 140
 BETA  OCC: 140
 
 ***KOHN-SHAM ENERGY IN STEP  17 IS         -1675.7557553075803298 [AU]
 
 Step comparison  Energy Drift [au]  DIIS error drift  Gradient drift
       16            1.1254E-08         7.6049E-08       2.2878E-05
 ======================================================================
 ITERATION STEP  18
 

 SCF control                  : diis
 Damping factor/level shift   : 0.000/0.000
 DIIS [start/end/frequency]   :   2 / 50 /  1

 Constructing Fock-matrix...
 
 First step of Coulomb + first step of exchange...
 Exchange contribution is evaluated for MOs 1 to 140.
   1% done.
  12% done.
  23% done.
  34% done.
  45% done.
  56% done.
  67% done.
  78% done.
  89% done.
 100% done.
 
 Fitting and assembly step of exchange...
 
 Second step of Coulomb...
   1% done.
  12% done.
  23% done.
  34% done.
  45% done.
  56% done.
  67% done.
  78% done.
  89% done.
 100% done.
 
 Calculating the exchange-correlation matrix...
                  0.2063*PBEX [au]:    -47.769727890293
                  0.5000*PBEC [au]:     -4.722693504501
 Exchange-correlation energy  [au]:    -52.492421394795
 
 Coulomb energy + HF exchange [au]:   5244.159548388700
 Gradient norm:      5.2341E-06
 DIIS is running in this iteration step.
 RMS of [F,P]:                                         0.00000001486159
 RMS of difference density:                            0.00000004217225
 Gap [au]:  0.28112285
 ALPHA OCC: 140
 BETA  OCC: 140
 
 ***KOHN-SHAM ENERGY IN STEP  18 IS         -1675.7557553089500288 [AU]
 
 Step comparison  Energy Drift [au]  DIIS error drift  Gradient drift
       17            1.3697E-09         2.3892E-08       1.3656E-05
 ======================================================================
 
 SUCCESS...
 THE SCF ITERATION HAS CONVERGED!
 
                   A   
 FINAL ALPHA OCC: 140
 FINAL BETA  OCC: 140
 
 ***FINAL KOHN-SHAM ENERGY:         -1675.7557553089500288 [AU]
 
 Orbital energies [au]:
      Irrep         Alpha          Beta
    1   A        -15.284880     -15.284880
    2   A        -15.274796     -15.274796
    3   A        -15.260762     -15.260762
    4   A        -15.257441     -15.257441
    5   A        -11.047571     -11.047571
    6   A        -11.047154     -11.047154
    7   A        -11.046982     -11.046982
    8   A        -11.029373     -11.029373
    9   A        -11.028778     -11.028778
   10   A        -11.028119     -11.028119
   11   A        -11.014548     -11.014548
   12   A        -11.009747     -11.009747
   13   A        -11.008883     -11.008883
   14   A        -11.008760     -11.008760
   15   A        -10.999867     -10.999867
   16   A        -10.979448     -10.979448
   17   A        -10.979428     -10.979428
   18   A        -10.979391     -10.979391
   19   A        -10.978972     -10.978972
   20   A        -10.977665     -10.977665
   21   A        -10.974051     -10.974051
   22   A        -10.970393     -10.970393
   23   A        -10.969752     -10.969752
   24   A        -10.968944     -10.968944
   25   A        -10.968641     -10.968641
   26   A        -10.968363     -10.968363
   27   A        -10.967241     -10.967241
   28   A        -10.966980     -10.966980
   29   A        -10.966168     -10.966168
   30   A        -10.965914     -10.965914
   31   A        -10.964934     -10.964934
   32   A        -10.963704     -10.963704
   33   A        -10.962749     -10.962749
   34   A        -10.962564     -10.962564
   35   A        -10.960786     -10.960786
   36   A        -10.960698     -10.960698
   37   A        -10.960642     -10.960642
   38   A        -10.956357     -10.956357
   39   A        -10.953592     -10.953592
   40   A        -10.952908     -10.952908
   41   A        -10.952474     -10.952474
   42   A        -10.951068     -10.951068
   43   A         -1.245962      -1.245962
   44   A         -1.240416      -1.240416
   45   A         -1.171682      -1.171682
   46   A         -1.167675      -1.167675
   47   A         -1.130578      -1.130578
   48   A         -1.117658      -1.117658
   49   A         -1.103690      -1.103690
   50   A         -1.093220      -1.093220
   51   A         -1.089231      -1.089231
   52   A         -1.070277      -1.070277
   53   A         -1.042347      -1.042347
   54   A         -1.041982      -1.041982
   55   A         -0.987808      -0.987808
   56   A         -0.984618      -0.984618
   57   A         -0.971733      -0.971733
   58   A         -0.968182      -0.968182
   59   A         -0.966443      -0.966443
   60   A         -0.960899      -0.960899
   61   A         -0.955467      -0.955467
   62   A         -0.952395      -0.952395
   63   A         -0.935513      -0.935513
   64   A         -0.892161      -0.892161
   65   A         -0.881092      -0.881092
   66   A         -0.867465      -0.867465
   67   A         -0.821380      -0.821380
   68   A         -0.820339      -0.820339
   69   A         -0.796021      -0.796021
   70   A         -0.791801      -0.791801
   71   A         -0.790942      -0.790942
   72   A         -0.785362      -0.785362
   73   A         -0.770576      -0.770576
   74   A         -0.769278      -0.769278
   75   A         -0.766461      -0.766461
   76   A         -0.749020      -0.749020
   77   A         -0.726108      -0.726108
   78   A         -0.703949      -0.703949
   79   A         -0.699033      -0.699033
   80   A         -0.693942      -0.693942
   81   A         -0.686484      -0.686484
   82   A         -0.677014      -0.677014
   83   A         -0.665219      -0.665219
   84   A         -0.663551      -0.663551
   85   A         -0.639991      -0.639991
   86   A         -0.634130      -0.634130
   87   A         -0.629665      -0.629665
   88   A         -0.617847      -0.617847
   89   A         -0.606728      -0.606728
   90   A         -0.603965      -0.603965
   91   A         -0.599850      -0.599850
   92   A         -0.596201      -0.596201
   93   A         -0.591255      -0.591255
   94   A         -0.590978      -0.590978
   95   A         -0.584823      -0.584823
   96   A         -0.578892      -0.578892
   97   A         -0.577014      -0.577014
   98   A         -0.570550      -0.570550
   99   A         -0.564474      -0.564474
  100   A         -0.558622      -0.558622
  101   A         -0.556447      -0.556447
  102   A         -0.552052      -0.552052
  103   A         -0.551202      -0.551202
  104   A         -0.545625      -0.545625
  105   A         -0.544593      -0.544593
  106   A         -0.535606      -0.535606
  107   A         -0.532103      -0.532103
  108   A         -0.524556      -0.524556
  109   A         -0.520727      -0.520727
  110   A         -0.507214      -0.507214
  111   A         -0.502270      -0.502270
  112   A         -0.496055      -0.496055
  113   A         -0.493078      -0.493078
  114   A         -0.491889      -0.491889
  115   A         -0.487755      -0.487755
  116   A         -0.481711      -0.481711
  117   A         -0.477499      -0.477499
  118   A         -0.475203      -0.475203
  119   A         -0.473452      -0.473452
  120   A         -0.471356      -0.471356
  121   A         -0.469178      -0.469178
  122   A         -0.466783      -0.466783
  123   A         -0.454331      -0.454331
  124   A         -0.451361      -0.451361
  125   A         -0.447442      -0.447442
  126   A         -0.445693      -0.445693
  127   A         -0.437405      -0.437405
  128   A         -0.415460      -0.415460
  129   A         -0.394248      -0.394248
  130   A         -0.364391      -0.364391
  131   A         -0.353899      -0.353899
  132   A         -0.342637      -0.342637
  133   A         -0.342131      -0.342131
  134   A         -0.338627      -0.338627
  135   A         -0.332709      -0.332709
  136   A         -0.327361      -0.327361
  137   A         -0.317580      -0.317580
  138   A         -0.314435      -0.314435
  139   A         -0.310013      -0.310013
  140   A         -0.277279      -0.277279
 
  141   A          0.003844       0.003844
  142   A          0.006222       0.006222
  143   A          0.050229       0.050229
  144   A          0.058510       0.058510
  145   A          0.064194       0.064194
  146   A          0.072335       0.072335
  147   A          0.078933       0.078933
  148   A          0.087651       0.087651
  149   A          0.087784       0.087784
  150   A          0.099444       0.099444
  151   A          0.103100       0.103100
  152   A          0.104658       0.104658
  153   A          0.106795       0.106795
  154   A          0.117727       0.117727
  155   A          0.120230       0.120230
  156   A          0.122504       0.122504
  157   A          0.128915       0.128915
  158   A          0.133030       0.133030
  159   A          0.135498       0.135498
  160   A          0.138586       0.138586
  161   A          0.141334       0.141334
  162   A          0.144614       0.144614
  163   A          0.147325       0.147325
  164   A          0.151460       0.151460
  165   A          0.153090       0.153090
  166   A          0.154691       0.154691
  167   A          0.159886       0.159886
  168   A          0.166369       0.166369
  169   A          0.167402       0.167402
  170   A          0.177314       0.177314
  171   A          0.179548       0.179548
  172   A          0.183212       0.183212
  173   A          0.186591       0.186591
  174   A          0.196399       0.196399
  175   A          0.198786       0.198786
  176   A          0.204052       0.204052
  177   A          0.207679       0.207679
  178   A          0.217221       0.217221
  179   A          0.224220       0.224220
  180   A          0.230768       0.230768
  181   A          0.236454       0.236454
  182   A          0.243814       0.243814
  183   A          0.245777       0.245777
  184   A          0.257249       0.257249
  185   A          0.262120       0.262120
  186   A          0.265526       0.265526
  187   A          0.265991       0.265991
  188   A          0.269337       0.269337
  189   A          0.279121       0.279121
  190   A          0.280076       0.280076
  191   A          0.284089       0.284089
  192   A          0.287050       0.287050
  193   A          0.300079       0.300079
  194   A          0.304883       0.304883
  195   A          0.307791       0.307791
  196   A          0.311838       0.311838
  197   A          0.313573       0.313573
  198   A          0.318155       0.318155
  199   A          0.322833       0.322833
  200   A          0.322902       0.322902
  201   A          0.324318       0.324318
  202   A          0.332193       0.332193
  203   A          0.334764       0.334764
  204   A          0.338950       0.338950
  205   A          0.341024       0.341024
  206   A          0.343309       0.343309
  207   A          0.349950       0.349950
  208   A          0.351944       0.351944
  209   A          0.352504       0.352504
  210   A          0.357335       0.357335
  211   A          0.360309       0.360309
  212   A          0.364219       0.364219
  213   A          0.367600       0.367600
  214   A          0.369531       0.369531
  215   A          0.370599       0.370599
  216   A          0.381387       0.381387
  217   A          0.383563       0.383563
  218   A          0.384906       0.384906
  219   A          0.391692       0.391692
  220   A          0.393167       0.393167
  221   A          0.395060       0.395060
  222   A          0.397771       0.397771
  223   A          0.399618       0.399618
  224   A          0.402410       0.402410
  225   A          0.407060       0.407060
  226   A          0.409375       0.409375
  227   A          0.414000       0.414000
  228   A          0.414321       0.414321
  229   A          0.418511       0.418511
  230   A          0.421603       0.421603
  231   A          0.423931       0.423931
  232   A          0.425203       0.425203
  233   A          0.425935       0.425935
  234   A          0.428133       0.428133
  235   A          0.435420       0.435420
  236   A          0.438842       0.438842
  237   A          0.441597       0.441597
  238   A          0.445938       0.445938
  239   A          0.447882       0.447882
  240   A          0.453281       0.453281
  241   A          0.454595       0.454595
  242   A          0.457157       0.457157
  243   A          0.461421       0.461421
  244   A          0.464456       0.464456
  245   A          0.465346       0.465346
  246   A          0.470649       0.470649
  247   A          0.471268       0.471268
  248   A          0.474313       0.474313
  249   A          0.477150       0.477150
  250   A          0.481558       0.481558
  251   A          0.483983       0.483983
  252   A          0.486445       0.486445
  253   A          0.489072       0.489072
  254   A          0.495253       0.495253
  255   A          0.496152       0.496152
  256   A          0.497521       0.497521
  257   A          0.500098       0.500098
  258   A          0.502690       0.502690
  259   A          0.503750       0.503750
  260   A          0.505295       0.505295
  261   A          0.507183       0.507183
  262   A          0.508012       0.508012
  263   A          0.511045       0.511045
  264   A          0.514658       0.514658
  265   A          0.516245       0.516245
  266   A          0.519438       0.519438
  267   A          0.523085       0.523085
  268   A          0.525174       0.525174
  269   A          0.527682       0.527682
  270   A          0.529348       0.529348
  271   A          0.530433       0.530433
  272   A          0.531856       0.531856
  273   A          0.537840       0.537840
  274   A          0.539340       0.539340
  275   A          0.543666       0.543666
  276   A          0.544449       0.544449
  277   A          0.547485       0.547485
  278   A          0.548794       0.548794
  279   A          0.549704       0.549704
  280   A          0.554209       0.554209
  281   A          0.555059       0.555059
  282   A          0.557671       0.557671
  283   A          0.560780       0.560780
  284   A          0.563555       0.563555
  285   A          0.565799       0.565799
  286   A          0.566262       0.566262
  287   A          0.569198       0.569198
  288   A          0.571425       0.571425
  289   A          0.572459       0.572459
  290   A          0.574989       0.574989
  291   A          0.578958       0.578958
  292   A          0.579758       0.579758
  293   A          0.583809       0.583809
  294   A          0.585351       0.585351
  295   A          0.591304       0.591304
  296   A          0.592062       0.592062
  297   A          0.595806       0.595806
  298   A          0.598932       0.598932
  299   A          0.599898       0.599898
  300   A          0.603843       0.603843
  301   A          0.605733       0.605733
  302   A          0.611029       0.611029
  303   A          0.615619       0.615619
  304   A          0.618422       0.618422
  305   A          0.623208       0.623208
  306   A          0.625901       0.625901
  307   A          0.629357       0.629357
  308   A          0.631170       0.631170
  309   A          0.632906       0.632906
  310   A          0.633350       0.633350
  311   A          0.638939       0.638939
  312   A          0.643118       0.643118
  313   A          0.648092       0.648092
  314   A          0.648914       0.648914
  315   A          0.654779       0.654779
  316   A          0.657202       0.657202
  317   A          0.657757       0.657757
  318   A          0.660878       0.660878
  319   A          0.665052       0.665052
  320   A          0.666562       0.666562
  321   A          0.668021       0.668021
  322   A          0.673190       0.673190
  323   A          0.673624       0.673624
  324   A          0.680338       0.680338
  325   A          0.681298       0.681298
  326   A          0.684656       0.684656
  327   A          0.688699       0.688699
  328   A          0.692392       0.692392
  329   A          0.697140       0.697140
  330   A          0.698222       0.698222
  331   A          0.699730       0.699730
  332   A          0.705516       0.705516
  333   A          0.706730       0.706730
  334   A          0.711440       0.711440
  335   A          0.714175       0.714175
  336   A          0.718042       0.718042
  337   A          0.720154       0.720154
  338   A          0.723268       0.723268
  339   A          0.724676       0.724676
  340   A          0.731550       0.731550
  341   A          0.732871       0.732871
  342   A          0.735760       0.735760
  343   A          0.738336       0.738336
  344   A          0.744815       0.744815
  345   A          0.746378       0.746378
  346   A          0.751210       0.751210
  347   A          0.753560       0.753560
  348   A          0.754451       0.754451
  349   A          0.758861       0.758861
  350   A          0.766788       0.766788
  351   A          0.770436       0.770436
  352   A          0.776958       0.776958
  353   A          0.778537       0.778537
  354   A          0.779299       0.779299
  355   A          0.785928       0.785928
  356   A          0.792167       0.792167
  357   A          0.793069       0.793069
  358   A          0.796503       0.796503
  359   A          0.799961       0.799961
  360   A          0.804161       0.804161
  361   A          0.809349       0.809349
  362   A          0.811448       0.811448
  363   A          0.815674       0.815674
  364   A          0.817952       0.817952
  365   A          0.822831       0.822831
  366   A          0.823534       0.823534
  367   A          0.826523       0.826523
  368   A          0.829693       0.829693
  369   A          0.832620       0.832620
  370   A          0.834600       0.834600
  371   A          0.839737       0.839737
  372   A          0.842763       0.842763
  373   A          0.846409       0.846409
  374   A          0.851889       0.851889
  375   A          0.856017       0.856017
  376   A          0.857160       0.857160
  377   A          0.859784       0.859784
  378   A          0.862102       0.862102
  379   A          0.870311       0.870311
  380   A          0.872526       0.872526
  381   A          0.876869       0.876869
  382   A          0.878332       0.878332
  383   A          0.880710       0.880710
  384   A          0.882416       0.882416
  385   A          0.886374       0.886374
  386   A          0.886728       0.886728
  387   A          0.891700       0.891700
  388   A          0.892639       0.892639
  389   A          0.897756       0.897756
  390   A          0.902515       0.902515
  391   A          0.905431       0.905431
  392   A          0.911349       0.911349
  393   A          0.913680       0.913680
  394   A          0.915804       0.915804
  395   A          0.917956       0.917956
  396   A          0.921828       0.921828
  397   A          0.923547       0.923547
  398   A          0.925498       0.925498
  399   A          0.928545       0.928545
  400   A          0.929523       0.929523
  401   A          0.935890       0.935890
  402   A          0.938212       0.938212
  403   A          0.941873       0.941873
  404   A          0.944176       0.944176
  405   A          0.945943       0.945943
  406   A          0.952919       0.952919
  407   A          0.959361       0.959361
  408   A          0.961577       0.961577
  409   A          0.962035       0.962035
  410   A          0.964008       0.964008
  411   A          0.967241       0.967241
  412   A          0.970261       0.970261
  413   A          0.972977       0.972977
  414   A          0.979384       0.979384
  415   A          0.980083       0.980083
  416   A          0.984624       0.984624
  417   A          0.990278       0.990278
  418   A          0.992537       0.992537
  419   A          0.993106       0.993106
  420   A          1.000627       1.000627
  421   A          1.002204       1.002204
  422   A          1.005086       1.005086
  423   A          1.008063       1.008063
  424   A          1.013168       1.013168
  425   A          1.014211       1.014211
  426   A          1.018106       1.018106
  427   A          1.021399       1.021399
  428   A          1.025173       1.025173
  429   A          1.028294       1.028294
  430   A          1.031214       1.031214
  431   A          1.032782       1.032782
  432   A          1.035023       1.035023
  433   A          1.038681       1.038681
  434   A          1.043409       1.043409
  435   A          1.052167       1.052167
  436   A          1.054089       1.054089
  437   A          1.058802       1.058802
  438   A          1.062283       1.062283
  439   A          1.065667       1.065667
  440   A          1.067198       1.067198
  441   A          1.073631       1.073631
  442   A          1.074817       1.074817
  443   A          1.079668       1.079668
  444   A          1.085009       1.085009
  445   A          1.087527       1.087527
  446   A          1.092492       1.092492
  447   A          1.096151       1.096151
  448   A          1.098055       1.098055
  449   A          1.103732       1.103732
  450   A          1.104918       1.104918
  451   A          1.105850       1.105850
  452   A          1.110950       1.110950
  453   A          1.115652       1.115652
  454   A          1.117067       1.117067
  455   A          1.125315       1.125315
  456   A          1.128874       1.128874
  457   A          1.132492       1.132492
  458   A          1.134432       1.134432
  459   A          1.138734       1.138734
  460   A          1.140796       1.140796
  461   A          1.144147       1.144147
  462   A          1.150548       1.150548
  463   A          1.151680       1.151680
  464   A          1.152838       1.152838
  465   A          1.154170       1.154170
  466   A          1.158730       1.158730
  467   A          1.164105       1.164105
  468   A          1.165885       1.165885
  469   A          1.170222       1.170222
  470   A          1.175614       1.175614
  471   A          1.183059       1.183059
  472   A          1.184989       1.184989
  473   A          1.191221       1.191221
  474   A          1.196316       1.196316
  475   A          1.198788       1.198788
  476   A          1.202826       1.202826
  477   A          1.207197       1.207197
  478   A          1.209457       1.209457
  479   A          1.210773       1.210773
  480   A          1.215519       1.215519
  481   A          1.220859       1.220859
  482   A          1.225298       1.225298
  483   A          1.230794       1.230794
  484   A          1.232888       1.232888
  485   A          1.235685       1.235685
  486   A          1.238673       1.238673
  487   A          1.242213       1.242213
  488   A          1.251905       1.251905
  489   A          1.254557       1.254557
  490   A          1.260025       1.260025
  491   A          1.263969       1.263969
  492   A          1.265492       1.265492
  493   A          1.268759       1.268759
  494   A          1.274716       1.274716
  495   A          1.279445       1.279445
  496   A          1.283125       1.283125
  497   A          1.288770       1.288770
  498   A          1.290659       1.290659
  499   A          1.293122       1.293122
  500   A          1.300759       1.300759
  501   A          1.303819       1.303819
  502   A          1.306383       1.306383
  503   A          1.308951       1.308951
  504   A          1.311952       1.311952
  505   A          1.313773       1.313773
  506   A          1.320026       1.320026
  507   A          1.321384       1.321384
  508   A          1.323002       1.323002
  509   A          1.329400       1.329400
  510   A          1.335870       1.335870
  511   A          1.337561       1.337561
  512   A          1.339366       1.339366
  513   A          1.341381       1.341381
  514   A          1.346423       1.346423
  515   A          1.350421       1.350421
  516   A          1.354149       1.354149
  517   A          1.355747       1.355747
  518   A          1.358254       1.358254
  519   A          1.361759       1.361759
  520   A          1.363897       1.363897
  521   A          1.367183       1.367183
  522   A          1.370003       1.370003
  523   A          1.373339       1.373339
  524   A          1.377796       1.377796
  525   A          1.382941       1.382941
  526   A          1.385512       1.385512
  527   A          1.395972       1.395972
  528   A          1.397980       1.397980
  529   A          1.400547       1.400547
  530   A          1.404564       1.404564
  531   A          1.414951       1.414951
  532   A          1.418698       1.418698
  533   A          1.420225       1.420225
  534   A          1.421968       1.421968
  535   A          1.425613       1.425613
  536   A          1.428007       1.428007
  537   A          1.433964       1.433964
  538   A          1.436131       1.436131
  539   A          1.438954       1.438954
  540   A          1.444590       1.444590
  541   A          1.446538       1.446538
  542   A          1.448671       1.448671
  543   A          1.452300       1.452300
  544   A          1.458011       1.458011
  545   A          1.458706       1.458706
  546   A          1.461133       1.461133
  547   A          1.463390       1.463390
  548   A          1.466559       1.466559
  549   A          1.469923       1.469923
  550   A          1.474815       1.474815
  551   A          1.479383       1.479383
  552   A          1.482926       1.482926
  553   A          1.485607       1.485607
  554   A          1.491468       1.491468
  555   A          1.494436       1.494436
  556   A          1.499210       1.499210
  557   A          1.502428       1.502428
  558   A          1.507787       1.507787
  559   A          1.509144       1.509144
  560   A          1.512596       1.512596
  561   A          1.514570       1.514570
  562   A          1.520187       1.520187
  563   A          1.521074       1.521074
  564   A          1.522534       1.522534
  565   A          1.527647       1.527647
  566   A          1.529752       1.529752
  567   A          1.533412       1.533412
  568   A          1.538459       1.538459
  569   A          1.542706       1.542706
  570   A          1.544678       1.544678
  571   A          1.549202       1.549202
  572   A          1.552818       1.552818
  573   A          1.555104       1.555104
  574   A          1.559033       1.559033
  575   A          1.565297       1.565297
  576   A          1.566709       1.566709
  577   A          1.571920       1.571920
  578   A          1.574758       1.574758
  579   A          1.578009       1.578009
  580   A          1.579965       1.579965
  581   A          1.588243       1.588243
  582   A          1.593212       1.593212
  583   A          1.598094       1.598094
  584   A          1.601618       1.601618
  585   A          1.605403       1.605403
  586   A          1.606834       1.606834
  587   A          1.610281       1.610281
  588   A          1.613746       1.613746
  589   A          1.621566       1.621566
  590   A          1.623858       1.623858
  591   A          1.626232       1.626232
  592   A          1.629987       1.629987
  593   A          1.632715       1.632715
  594   A          1.636444       1.636444
  595   A          1.637164       1.637164
  596   A          1.642459       1.642459
  597   A          1.649455       1.649455
  598   A          1.652731       1.652731
  599   A          1.656752       1.656752
  600   A          1.660509       1.660509
  601   A          1.663652       1.663652
  602   A          1.671133       1.671133
  603   A          1.672865       1.672865
  604   A          1.677573       1.677573
  605   A          1.681259       1.681259
  606   A          1.686205       1.686205
  607   A          1.691120       1.691120
  608   A          1.695670       1.695670
  609   A          1.701554       1.701554
  610   A          1.706336       1.706336
  611   A          1.711559       1.711559
  612   A          1.718257       1.718257
  613   A          1.720060       1.720060
  614   A          1.724371       1.724371
  615   A          1.732034       1.732034
  616   A          1.741018       1.741018
  617   A          1.743934       1.743934
  618   A          1.750469       1.750469
  619   A          1.757443       1.757443
  620   A          1.758293       1.758293
  621   A          1.764398       1.764398
  622   A          1.769446       1.769446
  623   A          1.776003       1.776003
  624   A          1.777673       1.777673
  625   A          1.784303       1.784303
  626   A          1.788612       1.788612
  627   A          1.794794       1.794794
  628   A          1.801112       1.801112
  629   A          1.805495       1.805495
  630   A          1.812246       1.812246
  631   A          1.817934       1.817934
  632   A          1.821418       1.821418
  633   A          1.826753       1.826753
  634   A          1.831884       1.831884
  635   A          1.833165       1.833165
  636   A          1.839603       1.839603
  637   A          1.845340       1.845340
  638   A          1.862740       1.862740
  639   A          1.869805       1.869805
  640   A          1.875008       1.875008
  641   A          1.884904       1.884904
  642   A          1.901471       1.901471
  643   A          1.906884       1.906884
  644   A          1.908660       1.908660
  645   A          1.920156       1.920156
  646   A          1.924335       1.924335
  647   A          1.929106       1.929106
  648   A          1.932671       1.932671
  649   A          1.935477       1.935477
  650   A          1.949110       1.949110
  651   A          1.952990       1.952990
  652   A          1.961971       1.961971
  653   A          1.968650       1.968650
  654   A          1.975397       1.975397
  655   A          1.977429       1.977429
  656   A          1.982229       1.982229
  657   A          1.988809       1.988809
  658   A          1.994726       1.994726
  659   A          2.004974       2.004974
  660   A          2.016238       2.016238
  661   A          2.017406       2.017406
  662   A          2.027987       2.027987
  663   A          2.035255       2.035255
  664   A          2.042164       2.042164
  665   A          2.046205       2.046205
  666   A          2.052095       2.052095
  667   A          2.056682       2.056682
  668   A          2.062545       2.062545
  669   A          2.073091       2.073091
  670   A          2.078177       2.078177
  671   A          2.089931       2.089931
  672   A          2.110157       2.110157
  673   A          2.123354       2.123354
  674   A          2.130904       2.130904
  675   A          2.135461       2.135461
  676   A          2.140735       2.140735
  677   A          2.146003       2.146003
  678   A          2.155250       2.155250
  679   A          2.157165       2.157165
  680   A          2.160582       2.160582
  681   A          2.179793       2.179793
  682   A          2.189648       2.189648
  683   A          2.197322       2.197322
  684   A          2.200931       2.200931
  685   A          2.205342       2.205342
  686   A          2.212874       2.212874
  687   A          2.239551       2.239551
  688   A          2.243941       2.243941
  689   A          2.255055       2.255055
  690   A          2.266163       2.266163
  691   A          2.274413       2.274413
  692   A          2.277748       2.277748
  693   A          2.289889       2.289889
  694   A          2.294155       2.294155
  695   A          2.299533       2.299533
  696   A          2.302255       2.302255
  697   A          2.312013       2.312013
  698   A          2.313372       2.313372
  699   A          2.313910       2.313910
  700   A          2.320546       2.320546
  701   A          2.334589       2.334589
  702   A          2.334972       2.334972
  703   A          2.346551       2.346551
  704   A          2.355146       2.355146
  705   A          2.358548       2.358548
  706   A          2.367975       2.367975
  707   A          2.374331       2.374331
  708   A          2.380890       2.380890
  709   A          2.384639       2.384639
  710   A          2.388188       2.388188
  711   A          2.393882       2.393882
  712   A          2.398455       2.398455
  713   A          2.404993       2.404993
  714   A          2.410099       2.410099
  715   A          2.413755       2.413755
  716   A          2.416115       2.416115
  717   A          2.419145       2.419145
  718   A          2.421286       2.421286
  719   A          2.434888       2.434888
  720   A          2.440939       2.440939
  721   A          2.448583       2.448583
  722   A          2.451850       2.451850
  723   A          2.455832       2.455832
  724   A          2.462219       2.462219
  725   A          2.466580       2.466580
  726   A          2.470427       2.470427
  727   A          2.472588       2.472588
  728   A          2.478494       2.478494
  729   A          2.481639       2.481639
  730   A          2.487991       2.487991
  731   A          2.500254       2.500254
  732   A          2.505654       2.505654
  733   A          2.510486       2.510486
  734   A          2.518343       2.518343
  735   A          2.523027       2.523027
  736   A          2.530722       2.530722
  737   A          2.538551       2.538551
  738   A          2.546574       2.546574
  739   A          2.557510       2.557510
  740   A          2.560524       2.560524
  741   A          2.571580       2.571580
  742   A          2.576227       2.576227
  743   A          2.584056       2.584056
  744   A          2.586620       2.586620
  745   A          2.594660       2.594660
  746   A          2.600986       2.600986
  747   A          2.604071       2.604071
  748   A          2.606592       2.606592
  749   A          2.608028       2.608028
  750   A          2.609697       2.609697
  751   A          2.612227       2.612227
  752   A          2.623879       2.623879
  753   A          2.626354       2.626354
  754   A          2.633797       2.633797
  755   A          2.636190       2.636190
  756   A          2.637664       2.637664
  757   A          2.643599       2.643599
  758   A          2.645313       2.645313
  759   A          2.648350       2.648350
  760   A          2.653454       2.653454
  761   A          2.656309       2.656309
  762   A          2.659880       2.659880
  763   A          2.663591       2.663591
  764   A          2.666083       2.666083
  765   A          2.670650       2.670650
  766   A          2.678091       2.678091
  767   A          2.680072       2.680072
  768   A          2.686350       2.686350
  769   A          2.687065       2.687065
  770   A          2.700453       2.700453
  771   A          2.701514       2.701514
  772   A          2.708412       2.708412
  773   A          2.712669       2.712669
  774   A          2.714941       2.714941
  775   A          2.720359       2.720359
  776   A          2.724404       2.724404
  777   A          2.726173       2.726173
  778   A          2.729933       2.729933
  779   A          2.739940       2.739940
  780   A          2.741141       2.741141
  781   A          2.743409       2.743409
  782   A          2.753078       2.753078
  783   A          2.755834       2.755834
  784   A          2.760400       2.760400
  785   A          2.763757       2.763757
  786   A          2.765670       2.765670
  787   A          2.769459       2.769459
  788   A          2.771840       2.771840
  789   A          2.777570       2.777570
  790   A          2.778795       2.778795
  791   A          2.784180       2.784180
  792   A          2.788718       2.788718
  793   A          2.789258       2.789258
  794   A          2.797547       2.797547
  795   A          2.798622       2.798622
  796   A          2.807345       2.807345
  797   A          2.810024       2.810024
  798   A          2.810746       2.810746
  799   A          2.815150       2.815150
  800   A          2.823330       2.823330
  801   A          2.829408       2.829408
  802   A          2.831703       2.831703
  803   A          2.834617       2.834617
  804   A          2.840041       2.840041
  805   A          2.843565       2.843565
  806   A          2.846936       2.846936
  807   A          2.849826       2.849826
  808   A          2.853153       2.853153
  809   A          2.854659       2.854659
  810   A          2.857738       2.857738
  811   A          2.861898       2.861898
  812   A          2.863262       2.863262
  813   A          2.865389       2.865389
  814   A          2.867860       2.867860
  815   A          2.872298       2.872298
  816   A          2.875326       2.875326
  817   A          2.879360       2.879360
  818   A          2.889337       2.889337
  819   A          2.891928       2.891928
  820   A          2.895000       2.895000
  821   A          2.901109       2.901109
  822   A          2.904036       2.904036
  823   A          2.908643       2.908643
  824   A          2.911927       2.911927
  825   A          2.914803       2.914803
  826   A          2.917391       2.917391
  827   A          2.923743       2.923743
  828   A          2.926924       2.926924
  829   A          2.929996       2.929996
  830   A          2.930410       2.930410
  831   A          2.935143       2.935143
  832   A          2.937059       2.937059
  833   A          2.939963       2.939963
  834   A          2.940527       2.940527
  835   A          2.946007       2.946007
  836   A          2.949418       2.949418
  837   A          2.955607       2.955607
  838   A          2.957572       2.957572
  839   A          2.963159       2.963159
  840   A          2.964031       2.964031
  841   A          2.968139       2.968139
  842   A          2.969795       2.969795
  843   A          2.973936       2.973936
  844   A          2.975408       2.975408
  845   A          2.977166       2.977166
  846   A          2.981335       2.981335
  847   A          2.982934       2.982934
  848   A          2.985271       2.985271
  849   A          2.990367       2.990367
  850   A          2.992040       2.992040
  851   A          2.995873       2.995873
  852   A          2.997853       2.997853
  853   A          3.000991       3.000991
  854   A          3.007284       3.007284
  855   A          3.008602       3.008602
  856   A          3.011359       3.011359
  857   A          3.013353       3.013353
  858   A          3.016255       3.016255
  859   A          3.017265       3.017265
  860   A          3.022243       3.022243
  861   A          3.024731       3.024731
  862   A          3.031522       3.031522
  863   A          3.034519       3.034519
  864   A          3.036119       3.036119
  865   A          3.040060       3.040060
  866   A          3.041276       3.041276
  867   A          3.044399       3.044399
  868   A          3.048743       3.048743
  869   A          3.055925       3.055925
  870   A          3.056772       3.056772
  871   A          3.063403       3.063403
  872   A          3.065385       3.065385
  873   A          3.070255       3.070255
  874   A          3.073150       3.073150
  875   A          3.074372       3.074372
  876   A          3.076352       3.076352
  877   A          3.080060       3.080060
  878   A          3.084609       3.084609
  879   A          3.085109       3.085109
  880   A          3.088868       3.088868
  881   A          3.093474       3.093474
  882   A          3.099642       3.099642
  883   A          3.104075       3.104075
  884   A          3.108743       3.108743
  885   A          3.109917       3.109917
  886   A          3.113683       3.113683
  887   A          3.119478       3.119478
  888   A          3.125756       3.125756
  889   A          3.130433       3.130433
  890   A          3.132843       3.132843
  891   A          3.135566       3.135566
  892   A          3.141512       3.141512
  893   A          3.144695       3.144695
  894   A          3.149450       3.149450
  895   A          3.158682       3.158682
  896   A          3.160190       3.160190
  897   A          3.163756       3.163756
  898   A          3.169175       3.169175
  899   A          3.171805       3.171805
  900   A          3.174976       3.174976
  901   A          3.176653       3.176653
  902   A          3.179460       3.179460
  903   A          3.180734       3.180734
  904   A          3.187099       3.187099
  905   A          3.187692       3.187692
  906   A          3.190260       3.190260
  907   A          3.194244       3.194244
  908   A          3.200396       3.200396
  909   A          3.203765       3.203765
  910   A          3.206816       3.206816
  911   A          3.207607       3.207607
  912   A          3.209646       3.209646
  913   A          3.212740       3.212740
  914   A          3.215861       3.215861
  915   A          3.217785       3.217785
  916   A          3.222335       3.222335
  917   A          3.226883       3.226883
  918   A          3.229451       3.229451
  919   A          3.234883       3.234883
  920   A          3.236062       3.236062
  921   A          3.238565       3.238565
  922   A          3.240889       3.240889
  923   A          3.246267       3.246267
  924   A          3.248334       3.248334
  925   A          3.253395       3.253395
  926   A          3.255568       3.255568
  927   A          3.255894       3.255894
  928   A          3.259925       3.259925
  929   A          3.264457       3.264457
  930   A          3.267767       3.267767
  931   A          3.270394       3.270394
  932   A          3.272010       3.272010
  933   A          3.275029       3.275029
  934   A          3.278212       3.278212
  935   A          3.279884       3.279884
  936   A          3.285296       3.285296
  937   A          3.286984       3.286984
  938   A          3.289624       3.289624
  939   A          3.291859       3.291859
  940   A          3.296057       3.296057
  941   A          3.299044       3.299044
  942   A          3.301047       3.301047
  943   A          3.301932       3.301932
  944   A          3.307361       3.307361
  945   A          3.308528       3.308528
  946   A          3.311716       3.311716
  947   A          3.312526       3.312526
  948   A          3.317340       3.317340
  949   A          3.319837       3.319837
  950   A          3.320703       3.320703
  951   A          3.323711       3.323711
  952   A          3.325356       3.325356
  953   A          3.329628       3.329628
  954   A          3.330956       3.330956
  955   A          3.332964       3.332964
  956   A          3.335093       3.335093
  957   A          3.338217       3.338217
  958   A          3.340124       3.340124
  959   A          3.342333       3.342333
  960   A          3.343814       3.343814
  961   A          3.344884       3.344884
  962   A          3.347426       3.347426
  963   A          3.348093       3.348093
  964   A          3.349901       3.349901
  965   A          3.352734       3.352734
  966   A          3.357492       3.357492
  967   A          3.359999       3.359999
  968   A          3.360243       3.360243
  969   A          3.363520       3.363520
  970   A          3.365571       3.365571
  971   A          3.368280       3.368280
  972   A          3.371711       3.371711
  973   A          3.374246       3.374246
  974   A          3.376007       3.376007
  975   A          3.380440       3.380440
  976   A          3.383640       3.383640
  977   A          3.386295       3.386295
  978   A          3.390764       3.390764
  979   A          3.394702       3.394702
  980   A          3.398322       3.398322
  981   A          3.401123       3.401123
  982   A          3.401914       3.401914
  983   A          3.403368       3.403368
  984   A          3.405121       3.405121
  985   A          3.408851       3.408851
  986   A          3.412198       3.412198
  987   A          3.413078       3.413078
  988   A          3.416487       3.416487
  989   A          3.417709       3.417709
  990   A          3.422598       3.422598
  991   A          3.425493       3.425493
  992   A          3.429944       3.429944
  993   A          3.432720       3.432720
  994   A          3.435159       3.435159
  995   A          3.442107       3.442107
  996   A          3.446777       3.446777
  997   A          3.447085       3.447085
  998   A          3.455014       3.455014
  999   A          3.459420       3.459420
 1000   A          3.460550       3.460550
 1001   A          3.464254       3.464254
 1002   A          3.472287       3.472287
 1003   A          3.472688       3.472688
 1004   A          3.476211       3.476211
 1005   A          3.479617       3.479617
 1006   A          3.482346       3.482346
 1007   A          3.486784       3.486784
 1008   A          3.489530       3.489530
 1009   A          3.494999       3.494999
 1010   A          3.496784       3.496784
 1011   A          3.502118       3.502118
 1012   A          3.505070       3.505070
 1013   A          3.507339       3.507339
 1014   A          3.512639       3.512639
 1015   A          3.516754       3.516754
 1016   A          3.517657       3.517657
 1017   A          3.522078       3.522078
 1018   A          3.527720       3.527720
 1019   A          3.529921       3.529921
 1020   A          3.532741       3.532741
 1021   A          3.534015       3.534015
 1022   A          3.539690       3.539690
 1023   A          3.541497       3.541497
 1024   A          3.547082       3.547082
 1025   A          3.551165       3.551165
 1026   A          3.555127       3.555127
 1027   A          3.556867       3.556867
 1028   A          3.559996       3.559996
 1029   A          3.562173       3.562173
 1030   A          3.567911       3.567911
 1031   A          3.570035       3.570035
 1032   A          3.573505       3.573505
 1033   A          3.577461       3.577461
 1034   A          3.578225       3.578225
 1035   A          3.585385       3.585385
 1036   A          3.587383       3.587383
 1037   A          3.589769       3.589769
 1038   A          3.595663       3.595663
 1039   A          3.597701       3.597701
 1040   A          3.600961       3.600961
 1041   A          3.605773       3.605773
 1042   A          3.609307       3.609307
 1043   A          3.612144       3.612144
 1044   A          3.613765       3.613765
 1045   A          3.615687       3.615687
 1046   A          3.618185       3.618185
 1047   A          3.623500       3.623500
 1048   A          3.626145       3.626145
 1049   A          3.628559       3.628559
 1050   A          3.634242       3.634242
 1051   A          3.636884       3.636884
 1052   A          3.638934       3.638934
 1053   A          3.640915       3.640915
 1054   A          3.648609       3.648609
 1055   A          3.652509       3.652509
 1056   A          3.656220       3.656220
 1057   A          3.659372       3.659372
 1058   A          3.666466       3.666466
 1059   A          3.667951       3.667951
 1060   A          3.671830       3.671830
 1061   A          3.673317       3.673317
 1062   A          3.675219       3.675219
 1063   A          3.678717       3.678717
 1064   A          3.680734       3.680734
 1065   A          3.688005       3.688005
 1066   A          3.691816       3.691816
 1067   A          3.692470       3.692470
 1068   A          3.697238       3.697238
 1069   A          3.702460       3.702460
 1070   A          3.703792       3.703792
 1071   A          3.705853       3.705853
 1072   A          3.707893       3.707893
 1073   A          3.709884       3.709884
 1074   A          3.713737       3.713737
 1075   A          3.715000       3.715000
 1076   A          3.717412       3.717412
 1077   A          3.718461       3.718461
 1078   A          3.722027       3.722027
 1079   A          3.726945       3.726945
 1080   A          3.729961       3.729961
 1081   A          3.735477       3.735477
 1082   A          3.738521       3.738521
 1083   A          3.746071       3.746071
 1084   A          3.746932       3.746932
 1085   A          3.753053       3.753053
 1086   A          3.756483       3.756483
 1087   A          3.763796       3.763796
 1088   A          3.767318       3.767318
 1089   A          3.776057       3.776057
 1090   A          3.778575       3.778575
 1091   A          3.780292       3.780292
 1092   A          3.782516       3.782516
 1093   A          3.787203       3.787203
 1094   A          3.790009       3.790009
 1095   A          3.797821       3.797821
 1096   A          3.800501       3.800501
 1097   A          3.808747       3.808747
 1098   A          3.812876       3.812876
 1099   A          3.812985       3.812985
 1100   A          3.816443       3.816443
 1101   A          3.823925       3.823925
 1102   A          3.826193       3.826193
 1103   A          3.831824       3.831824
 1104   A          3.841482       3.841482
 1105   A          3.842775       3.842775
 1106   A          3.849445       3.849445
 1107   A          3.853490       3.853490
 1108   A          3.858864       3.858864
 1109   A          3.860050       3.860050
 1110   A          3.862133       3.862133
 1111   A          3.865314       3.865314
 1112   A          3.871251       3.871251
 1113   A          3.875184       3.875184
 1114   A          3.883104       3.883104
 1115   A          3.884827       3.884827
 1116   A          3.890892       3.890892
 1117   A          3.892970       3.892970
 1118   A          3.903608       3.903608
 1119   A          3.910836       3.910836
 1120   A          3.912521       3.912521
 1121   A          3.916433       3.916433
 1122   A          3.920561       3.920561
 1123   A          3.928268       3.928268
 1124   A          3.931847       3.931847
 1125   A          3.936336       3.936336
 1126   A          3.942018       3.942018
 1127   A          3.943082       3.943082
 1128   A          3.949931       3.949931
 1129   A          3.955439       3.955439
 1130   A          3.956107       3.956107
 1131   A          3.958201       3.958201
 1132   A          3.966633       3.966633
 1133   A          3.972402       3.972402
 1134   A          3.978911       3.978911
 1135   A          3.987501       3.987501
 1136   A          3.987815       3.987815
 1137   A          3.991574       3.991574
 1138   A          3.993201       3.993201
 1139   A          3.996892       3.996892
 1140   A          3.999985       3.999985
 1141   A          4.001579       4.001579
 1142   A          4.008699       4.008699
 1143   A          4.013390       4.013390
 1144   A          4.016210       4.016210
 1145   A          4.020375       4.020375
 1146   A          4.020879       4.020879
 1147   A          4.025774       4.025774
 1148   A          4.027108       4.027108
 1149   A          4.032634       4.032634
 1150   A          4.033496       4.033496
 1151   A          4.036020       4.036020
 1152   A          4.039938       4.039938
 1153   A          4.046669       4.046669
 1154   A          4.047721       4.047721
 1155   A          4.048260       4.048260
 1156   A          4.052915       4.052915
 1157   A          4.054236       4.054236
 1158   A          4.056734       4.056734
 1159   A          4.059282       4.059282
 1160   A          4.064116       4.064116
 1161   A          4.064788       4.064788
 1162   A          4.067698       4.067698
 1163   A          4.071509       4.071509
 1164   A          4.073347       4.073347
 1165   A          4.077510       4.077510
 1166   A          4.080183       4.080183
 1167   A          4.086503       4.086503
 1168   A          4.088780       4.088780
 1169   A          4.091357       4.091357
 1170   A          4.097537       4.097537
 1171   A          4.101223       4.101223
 1172   A          4.103685       4.103685
 1173   A          4.107317       4.107317
 1174   A          4.109584       4.109584
 1175   A          4.112299       4.112299
 1176   A          4.114892       4.114892
 1177   A          4.117179       4.117179
 1178   A          4.120079       4.120079
 1179   A          4.124518       4.124518
 1180   A          4.129318       4.129318
 1181   A          4.130707       4.130707
 1182   A          4.132444       4.132444
 1183   A          4.136956       4.136956
 1184   A          4.138528       4.138528
 1185   A          4.144016       4.144016
 1186   A          4.148604       4.148604
 1187   A          4.156422       4.156422
 1188   A          4.161287       4.161287
 1189   A          4.168266       4.168266
 1190   A          4.173531       4.173531
 1191   A          4.176416       4.176416
 1192   A          4.179914       4.179914
 1193   A          4.184853       4.184853
 1194   A          4.186391       4.186391
 1195   A          4.193296       4.193296
 1196   A          4.196634       4.196634
 1197   A          4.200613       4.200613
 1198   A          4.202093       4.202093
 1199   A          4.205395       4.205395
 1200   A          4.212888       4.212888
 1201   A          4.215353       4.215353
 1202   A          4.220063       4.220063
 1203   A          4.225193       4.225193
 1204   A          4.226266       4.226266
 1205   A          4.227885       4.227885
 1206   A          4.232392       4.232392
 1207   A          4.236215       4.236215
 1208   A          4.236818       4.236818
 1209   A          4.240755       4.240755
 1210   A          4.244560       4.244560
 1211   A          4.248663       4.248663
 1212   A          4.250239       4.250239
 1213   A          4.256292       4.256292
 1214   A          4.259520       4.259520
 1215   A          4.262541       4.262541
 1216   A          4.264883       4.264883
 1217   A          4.270298       4.270298
 1218   A          4.274382       4.274382
 1219   A          4.278032       4.278032
 1220   A          4.280155       4.280155
 1221   A          4.287127       4.287127
 1222   A          4.291324       4.291324
 1223   A          4.294073       4.294073
 1224   A          4.308651       4.308651
 1225   A          4.310854       4.310854
 1226   A          4.314320       4.314320
 1227   A          4.318783       4.318783
 1228   A          4.323157       4.323157
 1229   A          4.325189       4.325189
 1230   A          4.327886       4.327886
 1231   A          4.336036       4.336036
 1232   A          4.340081       4.340081
 1233   A          4.340240       4.340240
 1234   A          4.347934       4.347934
 1235   A          4.351817       4.351817
 1236   A          4.359737       4.359737
 1237   A          4.363529       4.363529
 1238   A          4.367765       4.367765
 1239   A          4.369000       4.369000
 1240   A          4.371301       4.371301
 1241   A          4.372969       4.372969
 1242   A          4.376018       4.376018
 1243   A          4.383712       4.383712
 1244   A          4.391900       4.391900
 1245   A          4.395268       4.395268
 1246   A          4.399849       4.399849
 1247   A          4.402652       4.402652
 1248   A          4.408427       4.408427
 1249   A          4.412556       4.412556
 1250   A          4.416927       4.416927
 1251   A          4.419558       4.419558
 1252   A          4.420545       4.420545
 1253   A          4.422409       4.422409
 1254   A          4.433339       4.433339
 1255   A          4.434505       4.434505
 1256   A          4.439723       4.439723
 1257   A          4.443410       4.443410
 1258   A          4.449499       4.449499
 1259   A          4.452888       4.452888
 1260   A          4.454655       4.454655
 1261   A          4.457985       4.457985
 1262   A          4.461104       4.461104
 1263   A          4.468897       4.468897
 1264   A          4.471128       4.471128
 1265   A          4.477105       4.477105
 1266   A          4.484572       4.484572
 1267   A          4.487583       4.487583
 1268   A          4.494663       4.494663
 1269   A          4.498455       4.498455
 1270   A          4.500819       4.500819
 1271   A          4.504885       4.504885
 1272   A          4.512138       4.512138
 1273   A          4.515524       4.515524
 1274   A          4.516559       4.516559
 1275   A          4.524475       4.524475
 1276   A          4.525596       4.525596
 1277   A          4.533454       4.533454
 1278   A          4.535402       4.535402
 1279   A          4.536684       4.536684
 1280   A          4.544617       4.544617
 1281   A          4.545764       4.545764
 1282   A          4.551360       4.551360
 1283   A          4.551954       4.551954
 1284   A          4.555729       4.555729
 1285   A          4.557093       4.557093
 1286   A          4.560165       4.560165
 1287   A          4.561162       4.561162
 1288   A          4.564262       4.564262
 1289   A          4.566031       4.566031
 1290   A          4.571127       4.571127
 1291   A          4.573758       4.573758
 1292   A          4.579737       4.579737
 1293   A          4.581107       4.581107
 1294   A          4.581989       4.581989
 1295   A          4.586127       4.586127
 1296   A          4.592940       4.592940
 1297   A          4.594630       4.594630
 1298   A          4.600041       4.600041
 1299   A          4.601247       4.601247
 1300   A          4.602325       4.602325
 1301   A          4.604353       4.604353
 1302   A          4.606829       4.606829
 1303   A          4.610163       4.610163
 1304   A          4.615640       4.615640
 1305   A          4.618823       4.618823
 1306   A          4.623233       4.623233
 1307   A          4.623448       4.623448
 1308   A          4.629112       4.629112
 1309   A          4.631540       4.631540
 1310   A          4.634972       4.634972
 1311   A          4.639117       4.639117
 1312   A          4.644188       4.644188
 1313   A          4.646132       4.646132
 1314   A          4.650406       4.650406
 1315   A          4.652939       4.652939
 1316   A          4.658197       4.658197
 1317   A          4.663767       4.663767
 1318   A          4.667225       4.667225
 1319   A          4.671965       4.671965
 1320   A          4.672677       4.672677
 1321   A          4.679694       4.679694
 1322   A          4.683859       4.683859
 1323   A          4.687473       4.687473
 1324   A          4.690820       4.690820
 1325   A          4.699601       4.699601
 1326   A          4.706455       4.706455
 1327   A          4.718655       4.718655
 1328   A          4.724139       4.724139
 1329   A          4.731154       4.731154
 1330   A          4.736126       4.736126
 1331   A          4.738175       4.738175
 1332   A          4.747338       4.747338
 1333   A          4.750530       4.750530
 1334   A          4.751771       4.751771
 1335   A          4.763484       4.763484
 1336   A          4.764413       4.764413
 1337   A          4.771016       4.771016
 1338   A          4.776059       4.776059
 1339   A          4.780029       4.780029
 1340   A          4.793482       4.793482
 1341   A          4.800926       4.800926
 1342   A          4.807183       4.807183
 1343   A          4.809871       4.809871
 1344   A          4.825603       4.825603
 1345   A          4.830476       4.830476
 1346   A          4.838454       4.838454
 1347   A          4.843341       4.843341
 1348   A          4.855965       4.855965
 1349   A          4.866464       4.866464
 1350   A          4.878134       4.878134
 1351   A          4.880033       4.880033
 1352   A          4.882323       4.882323
 1353   A          4.886990       4.886990
 1354   A          4.893347       4.893347
 1355   A          4.903427       4.903427
 1356   A          4.907522       4.907522
 1357   A          4.914031       4.914031
 1358   A          4.917632       4.917632
 1359   A          4.924582       4.924582
 1360   A          4.935315       4.935315
 1361   A          4.936133       4.936133
 1362   A          4.945032       4.945032
 1363   A          4.951809       4.951809
 1364   A          4.955606       4.955606
 1365   A          4.959031       4.959031
 1366   A          4.966028       4.966028
 1367   A          4.974870       4.974870
 1368   A          4.978297       4.978297
 1369   A          4.984955       4.984955
 1370   A          4.988769       4.988769
 1371   A          4.992988       4.992988
 1372   A          5.002329       5.002329
 1373   A          5.003536       5.003536
 1374   A          5.006445       5.006445
 1375   A          5.014272       5.014272
 1376   A          5.021175       5.021175
 1377   A          5.024067       5.024067
 1378   A          5.031811       5.031811
 1379   A          5.032370       5.032370
 1380   A          5.035177       5.035177
 1381   A          5.042955       5.042955
 1382   A          5.043957       5.043957
 1383   A          5.048108       5.048108
 1384   A          5.052238       5.052238
 1385   A          5.060135       5.060135
 1386   A          5.060553       5.060553
 1387   A          5.064224       5.064224
 1388   A          5.080166       5.080166
 1389   A          5.083822       5.083822
 1390   A          5.089682       5.089682
 1391   A          5.093305       5.093305
 1392   A          5.098167       5.098167
 1393   A          5.106011       5.106011
 1394   A          5.106743       5.106743
 1395   A          5.115990       5.115990
 1396   A          5.119108       5.119108
 1397   A          5.127652       5.127652
 1398   A          5.129621       5.129621
 1399   A          5.136534       5.136534
 1400   A          5.142302       5.142302
 1401   A          5.149144       5.149144
 1402   A          5.154002       5.154002
 1403   A          5.156406       5.156406
 1404   A          5.159711       5.159711
 1405   A          5.163927       5.163927
 1406   A          5.170486       5.170486
 1407   A          5.180750       5.180750
 1408   A          5.187088       5.187088
 1409   A          5.191048       5.191048
 1410   A          5.212162       5.212162
 1411   A          5.213064       5.213064
 1412   A          5.221893       5.221893
 1413   A          5.222760       5.222760
 1414   A          5.230891       5.230891
 1415   A          5.240593       5.240593
 1416   A          5.245924       5.245924
 1417   A          5.249079       5.249079
 1418   A          5.256619       5.256619
 1419   A          5.262123       5.262123
 1420   A          5.264120       5.264120
 1421   A          5.275041       5.275041
 1422   A          5.283826       5.283826
 1423   A          5.292041       5.292041
 1424   A          5.292502       5.292502
 1425   A          5.294952       5.294952
 1426   A          5.304301       5.304301
 1427   A          5.305873       5.305873
 1428   A          5.308944       5.308944
 1429   A          5.311247       5.311247
 1430   A          5.315927       5.315927
 1431   A          5.319297       5.319297
 1432   A          5.320912       5.320912
 1433   A          5.327781       5.327781
 1434   A          5.334129       5.334129
 1435   A          5.339298       5.339298
 1436   A          5.343216       5.343216
 1437   A          5.347972       5.347972
 1438   A          5.354573       5.354573
 1439   A          5.362227       5.362227
 1440   A          5.363173       5.363173
 1441   A          5.373377       5.373377
 1442   A          5.382222       5.382222
 1443   A          5.382643       5.382643
 1444   A          5.388502       5.388502
 1445   A          5.395248       5.395248
 1446   A          5.399196       5.399196
 1447   A          5.409450       5.409450
 1448   A          5.420431       5.420431
 1449   A          5.422521       5.422521
 1450   A          5.439715       5.439715
 1451   A          5.445815       5.445815
 1452   A          5.454346       5.454346
 1453   A          5.464729       5.464729
 1454   A          5.466165       5.466165
 1455   A          5.490064       5.490064
 1456   A          5.493534       5.493534
 1457   A          5.501068       5.501068
 1458   A          5.505768       5.505768
 1459   A          5.514375       5.514375
 1460   A          5.521116       5.521116
 1461   A          5.524554       5.524554
 1462   A          5.531031       5.531031
 1463   A          5.537011       5.537011
 1464   A          5.569982       5.569982
 1465   A          5.589176       5.589176
 1466   A          5.618273       5.618273
 1467   A          5.629934       5.629934
 1468   A          5.633166       5.633166
 1469   A          5.644463       5.644463
 1470   A          5.649699       5.649699
 1471   A          5.656309       5.656309
 1472   A          5.661506       5.661506
 1473   A          5.666228       5.666228
 1474   A          5.670092       5.670092
 1475   A          5.673477       5.673477
 1476   A          5.684646       5.684646
 1477   A          5.706382       5.706382
 1478   A          5.715446       5.715446
 1479   A          5.718813       5.718813
 1480   A          5.723087       5.723087
 1481   A          5.737750       5.737750
 1482   A          5.746979       5.746979
 1483   A          5.769654       5.769654
 1484   A          5.776275       5.776275
 1485   A          5.792307       5.792307
 1486   A          5.820042       5.820042
 1487   A          5.826830       5.826830
 1488   A          5.841696       5.841696
 1489   A          5.855119       5.855119
 1490   A          5.877885       5.877885
 1491   A          5.886275       5.886275
 1492   A          5.900106       5.900106
 1493   A          5.903286       5.903286
 1494   A          5.956194       5.956194
 1495   A          5.960818       5.960818
 1496   A          5.962718       5.962718
 1497   A          5.965846       5.965846
 1498   A          5.987645       5.987645
 1499   A          5.993196       5.993196
 1500   A          6.003258       6.003258
 1501   A          6.014964       6.014964
 1502   A          6.031409       6.031409
 1503   A          6.050585       6.050585
 1504   A          6.057912       6.057912
 1505   A          6.072768       6.072768
 1506   A          6.077594       6.077594
 1507   A          6.081886       6.081886
 1508   A          6.089126       6.089126
 1509   A          6.114895       6.114895
 1510   A          6.117534       6.117534
 1511   A          6.127243       6.127243
 1512   A          6.139873       6.139873
 1513   A          6.224482       6.224482
 1514   A          6.249116       6.249116
 1515   A          6.286559       6.286559
 1516   A          6.295044       6.295044
 1517   A          6.303370       6.303370
 1518   A          6.309776       6.309776
 1519   A          6.311785       6.311785
 1520   A          6.335624       6.335624
 1521   A          6.338282       6.338282
 1522   A          6.345338       6.345338
 1523   A          6.353953       6.353953
 1524   A          6.368327       6.368327
 1525   A          6.374835       6.374835
 1526   A          6.379475       6.379475
 1527   A          6.381884       6.381884
 1528   A          6.394939       6.394939
 1529   A          6.401984       6.401984
 1530   A          6.406023       6.406023
 1531   A          6.420409       6.420409
 1532   A          6.430188       6.430188
 1533   A          6.443203       6.443203
 1534   A          6.452837       6.452837
 1535   A          6.454842       6.454842
 1536   A          6.475855       6.475855
 1537   A          6.497766       6.497766
 1538   A          6.515376       6.515376
 1539   A          6.588680       6.588680
 1540   A          6.621387       6.621387
 1541   A          6.643199       6.643199
 1542   A          6.738582       6.738582
 1543   A          6.751513       6.751513
 1544   A          6.758339       6.758339
 1545   A          6.761737       6.761737
 1546   A          6.776053       6.776053
 1547   A          6.819054       6.819054
 1548   A          6.846916       6.846916
 1549   A          7.104942       7.104942
 1550   A          7.128922       7.128922
 1551   A          7.167554       7.167554
 1552   A          7.168409       7.168409
 1553   A          7.179343       7.179343
 1554   A          7.236322       7.236322
 1555   A          8.759409       8.759409
 1556   A          9.331772       9.331772
 1557   A          9.938568       9.938568
 1558   A         10.103754      10.103754
 1559   A         10.353721      10.353721
 1560   A         10.532052      10.532052
 1561   A         10.808336      10.808336
 1562   A         11.297883      11.297883
 1563   A         12.986988      12.986988
 1564   A         13.182346      13.182346
 1565   A         13.222030      13.222030
 1566   A         13.260483      13.260483
 1567   A         13.343955      13.343955
 1568   A         13.356180      13.356180
 1569   A         13.369842      13.369842
 1570   A         13.453700      13.453700
 1571   A         13.559132      13.559132
 1572   A         13.610571      13.610571
 1573   A         13.699586      13.699586
 1574   A         13.727006      13.727006
 1575   A         13.782627      13.782627
 1576   A         13.831272      13.831272
 1577   A         13.903938      13.903938
 1578   A         13.944642      13.944642
 1579   A         13.995957      13.995957
 1580   A         14.016300      14.016300
 1581   A         14.087482      14.087482
 1582   A         14.225255      14.225255
 1583   A         14.250850      14.250850
 1584   A         14.353458      14.353458
 1585   A         14.384833      14.384833
 1586   A         14.664879      14.664879
 1587   A         14.942500      14.942500
 1588   A         14.975958      14.975958
 1589   A         15.396077      15.396077
 1590   A         16.376263      16.376263
 1591   A         16.397967      16.397967
 1592   A         16.454015      16.454015
 1593   A         16.520259      16.520259
 1594   A         16.527676      16.527676
 1595   A         16.582886      16.582886
 1596   A         16.724007      16.724007
 
 RETURNING FROM SCF ALGORITHM
 ======================================================================

 Executing drpa...

 Three-index integral transformation
 Allocation of 120.0 Gbytes of memory...
 
 Minimal memory requirement for (ai|P) and (ij|P) integrals:   194.4 MB

 Calculating (ai|P) and (ij|P) integrals...
 Number of integral batches:    1
 Occupied indices per batch:   98
 
 Transforming integrals of batch 1...

 Executing cis...

 Allocation of 120.0 Gbytes of memory...
 
 Read MO coeff. matrix and orbital energies...
 
 Generate singlet trial vectors...
 
 Starting TDA DF-TDDFT iteration
 Functional: user
 Singlet excited states
 
 
 The iteration has converged in  0 steps for all the roots.
 
 Final result of the TDA-TDDFT calculations for the excited states:
 Functional: user
 Singlet excited states:
 
 Excited      Total          Excitation     Excitation     Excitation        Absorption
  state    energy [au]       energy [au]    energy [eV]  energy [cm^-1]    wavelength [nm]
 =========================================================================================
    1   -1675.478476113      0.27727920       7.5452        60855.75          164.32
 =========================================================================================
 
 
 Retrieve a J_ai^Q fitted MO integral list...
 Retrieve a J_ij^Q fitted MO integral list in upper triangle form...
 Starting DF-MP2 calculation for root  1
 
 Iteration   1
 
 Assemble transformed J^Q_ia integrals...
 Calculate double excitation operators and Y^Q_ai vector...
 
 The DF-MP2 calculation has been performed.
 
 Final result in atomic units for root  1:
 
 Total reference energy:        -1675.755755308950
 MP2 correlation energy:           -3.572933111837
 MP2 contribution:                 -3.572933111837
 Total double hybrid energy:    -1679.328688420788
 
 ============================================================================
 
 Calculate pre-optimized initial guesses for adc(2) calculations
 Direct algorithm for AB contributions!!!
 
 Calculate sigma vector for root  1
 
                       Excitation           Energy                Norm of
 Iteration  1         energy [au]        decrease [au]        residual vector
 ============================================================================
 for root  1           0.259155078        -0.0181241             0.0195223
 ============================================================================
  0/ 1 states have converged.
 
 
 Calculate sigma vector for root  1
 
                       Excitation           Energy                Norm of
 Iteration  2         energy [au]        decrease [au]        residual vector
 ============================================================================
 for root  1           0.256369185        -0.0027859             0.0014228
 ============================================================================
  1/ 1 states have converged.
 
 
 
 The micro iteration of pre-optimization has converged in  2 steps.
 
 
 ============================================================================
 Restart
 
 Calculate sigma vector for root  1
 
                       Excitation           Energy                Norm of
 Iteration  3         energy [au]        decrease [au]        residual vector
 ============================================================================
 for root  1           0.258241748         0.0018726             0.0015320
 ============================================================================
  1/ 1 states have converged.
 
 
 
 The micro iteration of pre-optimization has converged in  1 steps.
 
 
 ============================================================================
 Restart
 
 Calculate sigma vector for root  1
 
                       Excitation           Energy                Norm of
 Iteration  4         energy [au]        decrease [au]        residual vector
 ============================================================================
 for root  1           0.258078909        -0.0001628             0.0015163
 ============================================================================
  0/ 1 states have converged.
 
 
 Calculate sigma vector for root  1
 
                       Excitation           Energy                Norm of
 Iteration  5         energy [au]        decrease [au]        residual vector
 ============================================================================
 for root  1           0.258063535        -0.0000154             0.0001339
 ============================================================================
  1/ 1 states have converged.
 
 
 
 The micro iteration of pre-optimization has converged in  2 steps.
 
 
 ============================================================================
 Restart
 
 Calculate sigma vector for root  1
 
                       Excitation           Energy                Norm of
 Iteration  6         energy [au]        decrease [au]        residual vector
 ============================================================================
 for root  1           0.258079043         0.0000155             0.0001324
 ============================================================================
  0/ 1 states have converged.
 
 
 Calculate sigma vector for root  1
 
                       Excitation           Energy                Norm of
 Iteration  7         energy [au]        decrease [au]        residual vector
 ============================================================================
 for root  1           0.258078888        -0.0000002             0.0000174
 ============================================================================
  0/ 1 states have converged.
 
 
 Calculate sigma vector for root  1
 
                       Excitation           Energy                Norm of
 Iteration  8         energy [au]        decrease [au]        residual vector
 ============================================================================
 for root  1           0.258078886        -0.0000000             0.0000005
 ============================================================================
  1/ 1 states have converged.
 
 
 
 The micro iteration of pre-optimization has converged in  3 steps.
 
 
 ============================================================================
 Restart
 
 Calculate sigma vector for root  1
 
                       Excitation           Energy                Norm of
 Iteration  9         energy [au]        decrease [au]        residual vector
 ============================================================================
 for root  1           0.258077550        -0.0000013             0.0000005
 ============================================================================
  1/ 1 states have converged.
 
 
 
 The micro iteration of pre-optimization has converged in  1 steps.
 
 
 ============================================================================
 
 The macro iteration of pre-optimization has converged in  9 steps!
 
 Final result of the double hybrid calculations for the excited states:
 Functional: user
 Singlet excited states:
 
 Excited      Total          Excitation     Excitation     Excitation        Absorption
  state    energy [au]       energy [au]    energy [eV]  energy [cm^-1]    wavelength [nm]
 =========================================================================================
    1   -1679.070610870      0.25807755       7.0226        56641.48          176.55
 =========================================================================================
 
