# Supplementary material for: Scalable Correlated Local Approaches for Computing Valence and Core-Level Ionization Energies in Large Molecules
Source: J Chem Theory Comput. 2026 Jun 24;22(13):6584–98. doi: 10.1021/acs.jctc.6c00634 (PMC13374016; doi:10.1021/acs.jctc.6c00634)
Supplement: Supplementary file 2 [file ct6c00634_si_003.zip › SI/outputs/methionine_O_2_sos-ladc2_tailored-X2C.out]

 **********************************************************************
                          MRCC program system
 **********************************************************************
 
                              Written by
     Mihaly Kallay, Peter R. Nagy, David Mester, Laszlo Gyevi-Nagy,
        Jozsef Csoka, P. Bernat Szabo, Zoltan Rolik, Gyula Samu,
      Bence Hegely, Bence Ladoczki, Klara Petrov, Jozsef Csontos,
     Adam Ganyecz, Istvan Ladjanszki, Lorant Szegedy, Mate Farkas,
          Pal D. Mezei, Reka A. Horvath, and Balazs D. Lorincz
 
        Department of Physical Chemistry and Materials Science
            Budapest University of Technology and Economics
                  Budapest P.O.Box 91, H-1521 Hungary
 
                              www.mrcc.hu
 
                            Version: 25.1.2

 Executing minp...

 Reading input from MINP...
 
 Input file:
 
basis=cc-pCVTZ-X2C
verbosity=3

tprint=0.1
localcc=2016
redcost_exc=on


cialg=direct
ip_ea=ip
calc=SOS-ADC(2)
dendec=off

mem=120GB

dfbasis_scf=cc-pCVTZ-X2C_autoaux
dfbasis_cor=cc-pCVTZ-X2C_autoaux
scfiguess=off

bpcompo=0.9999
hamilton=SFX2C1e
core=1
cvs=1-1
nstate=2
unit=bohr
geom=xyz
20 
L-methionine
C 1.970146 -1.344956 -1.492265 
N 4.576879 -0.471242 -1.439083 
C 0.161658 0.684779 -0.362979 
C 0.713658 1.148927 2.435522 
S -1.229623 3.808038 3.854466 
C -4.432046 2.233084 4.028544 
C 1.065192 -2.049015 -4.140778 
O 2.060739 -1.413755 -6.151675 
O -1.100754 -3.510525 -4.065855 
H 1.828854 -3.056154 -0.330392 
H 4.950859 1.009043 -2.600921 
H 5.907576 -1.841399 -1.583539 
H -1.793572 0.056483 -0.630158 
H 0.398744 2.453921 -1.422357 
H 2.677830 1.723526 2.698145 
H 0.376263 -0.551459 3.569699 
H -5.158776 1.823528 2.141772 
H -5.683068 3.577863 4.968563 
H -4.310893 0.504229 5.151601 
H -1.699743 -3.915920 -5.775914 
 
 
 Checking keyword combinations...
 
 Keywords:
 
 active=none
 agrid=ld0006-ld0590
 agrid_pssp=ld0006-ld0194
 agrid_pssp_sm=ld0006-ld0074
 ao_trunc=off
 ao_trunc_tol=1e-4
 basis=cc-pcvtz-x2c
 basis_sm=none
 basopt=off
 bfbasis=none
 bfgsmem=10
 bfgstol=1.0d-3
 bfgscimem=5
 boysalg=jacobi
 bpcompo=0.9999
 bpcompv=0.98
 bpdfo=0.9999
 bpocc=0.9999d0
 bppdo=0.999d0
 bppdv=0.98
 bpedo=0.9999d0
 bpedv=0.999999
 bp_subsyso=0.95
 bp_subsysv=0.95
 cabscorr=off
 cabsdom=bplarge
 cabsdual=off
 calc=adc(2)
 ccmaxit=50
 ccprog=cis
 ccsdalg=disk
 ccsdmkl=seq
 ccsdrest=off
 ccsdthreads=2
 cctol=6
 charge=0
 cialg=direct
 ciguess=off
 cmpgrp=auto
 comprest=off
 coord_sys=ric
 core=1
 corembed=off
 csapprox=off
 cvs=1-1
 dboc=off
 deltaf12=off
 delocsomofact=
 dendec=off
 dens=0
 denscorr=0
 dfalg=lineq
 dfbasis_cab=none
 dfbasis_cor=cc-pcvtz-x2c_autoaux
 dfbasis_scf=cc-pcvtz-x2c_autoaux
 dfbasis_scf_sm=auto
 dfintran=drpa
 df_trunc=off
 df_trunc_corr=off
 df_trunc_corr_tol=5e-4
 df_trunc_tol=5e-4
 dft=off
 dhexc=adc(2)
 diag=david
 docc=
 domrad=10.d0
 drpaalg=auto
 dual=off
 dual_df=off
 dyson=off
 ecp=auto
 edisp=off
 edisp_embed=off
 embed=off
 epairestfact=off
 epairscale=1.d0
 etemp=300
 epert=none
 eps=
 espcharge=off
 excrad=0.d0
 excrad_f12=0.d0
 excrad_fin=0.000000000D+00
 fastdbbsc=v2
 fitting=coulomb
 fmm=off
 fmmord=8
 fnonorb=
 freq=off
 gamma=1.d0
 gauss=spher
 geom=xyz
 gopt=off
 ghost=none
 gtol=7
 grdens=off
 grid=auto
 grid_sm=auto
 gridbatch_cos=2000
 grtol=10
 guido_ct=off
 hamilton=sfx2c1e
 hl_scfalg=direct
 iface=none
 incore=off
 intalg=auto
 ip_ea=ip
 itol=10
 laptol=1.d-2
 lccoporder=trffirst
 lcorthr=loose
 lccrest=off
 ldfgrad_tol=8
 lmp2dens=on
 lnoepso=0.d0
 lnoepsv=0.000030d0
 localcc=2016
 localcorrsymm=off
 locintrf=
 mact=
 maxact=off
 maxdim=200
 maxex=0
 maxmicroit=100
 mcscfiguess=hf
 mem=120gb
 mmprog=
 molden=off
 mp2ongrid=off
 mpitasks=1
 mulmet=3
 mult=
 nab=off
 nacto=0
 nactv=0
 naf_amp=3.16d-3
 naf_cor=0.075d0
 naf_f12=off
 naf_scf=off
 nafalg=albe
 nafdens=off
 naftyp=jpq
 nchol=auto
 ndeps=1e-3
 nevpt=
 nstate=2
 nsing=0
 nto=off
 ntrip=0
 num_grad=off
 occ=
 occri=off
 oniom=off
 oniom_eechg=off
 oniom_pcm=off
 oniom_qcorr=off
 optalg=
 optmaxit=50
 optetol=1e-6
 optex=1
 optgtol=1e-4
 optstol=1e-3
 orblocc=off
 orbloce=off
 orbloco=boys
 orblocv=pao
 orblocguess=cholesky
 osveps=-1.d0
 ovirt=off
 ovltol=1e-7
 ovosnorb=80.0
 pao_subsys_tol=1e-3
 pao_tol=1e-3
 pcm=off
 popul=off
 pressure=100000
 pssp=off
 ptfreq=0.0
 ptthreads=2
 qmreg=
 qmmm=off
 qro=off
 qscf=off
 redcost_exc=6
 redcost_tddft=off
 refdet=none
 rest=0
 rgrid=log3
 rism=off
 rohfcore=standard
 rohftype=semicanonical
 scfalg=direct
 scf_conv=auto
 scfdamp=0.0d0
 scfdamp_mode=off
 scfdamp_end=50
 scfdamp_dampstep=0.d0
 scfdamp_dtol=0.0d0
 scfdamp_maxfact=0.0d0
 scfdamp_minfact=0.0d0
 scfdiis=on
 scfdiis_dtol=0.0d0
 scfdiis_end=50
 scfdiis_start=2
 scfdiis_step=1
 scfdiis_watch=off
 scfdiis_wrange=10
 scfdiis_wlimit=5
 scfdiis_delmax=2
 scfdtol=7
 scfext=10
 scfguessdens=
 scfiguess=off
 scfloc=off
 scflshift=0.20
 scflshift_end=8
 scflshift_dtol=0.0
 scflshift_gaptol=0.20
 scfmaxit=50
 scftype=
 scftype_low=
 scftype_high=
 scftol=6
 scspe=1.d0
 scsph=1.d0
 scsps=1.3d0
 scsps_t=1.3d0
 scspt=0.0d0
 scspt_t=0.0d0
 scspv=1.d0
 spairtol=-1.d0
 sqmprog=
 subminp=top
 subsys_bopu=on
 symm=
 talg=lapl
 temp=298.15
 test=off
 tfunc=off
 theodore=off
 tlmo=0.999
 tpao=0.94
 tprint=0.1
 uncontract=off
 unit=bohr
 usedisk=2
 verbosity=3
 wpairtol=1.d-5

 Executing orbloc...

 Allocation of 120.0 Gbytes of memory...

 Localization of core orbitals...
 Localization type: Boys
 Localization algorithm: Jacobi
 
 Step   Convergence
   1   0.000000000000

 Localization of occupied orbitals...
 Localization type: Boys
 Localization algorithm: Jacobi
 
 Step   Convergence
   1   7.575371359134
   2   1.752538564800
   3   0.243261880791
   4   0.026511955489
   5   0.005681503914
   6   0.002310181050
   7   0.001013215993
   8   0.000455405385
   9   0.000211406380
  10   0.000103262095
  11   0.000055406526
  12   0.000034275480
  13   0.000025097391
  14   0.000021271483
  15   0.000019854799
  16   0.000019528138
  17   0.000019700434
  18   0.000020106437
  19   0.000020627200
  20   0.000021209438
  21   0.000021829364
  22   0.000022476440
  23   0.000023146074
  24   0.000023836331
  25   0.000024546458
  26   0.000025276215
  27   0.000026025574
  28   0.000026794579
  29   0.000027583287
  30   0.000028391731
  31   0.000029219905
  32   0.000030067757
  33   0.000030935178
  34   0.000031821998
  35   0.000032727983
  36   0.000033652824
  37   0.000034596135
  38   0.000035557450
  39   0.000036536215
  40   0.000037531782
  41   0.000038543407
  42   0.000039570243
  43   0.000040611336
  44   0.000041665620
  45   0.000042731914
  46   0.000043808917
  47   0.000044895208
  48   0.000045989238
  49   0.000047089333
  50   0.000048193691
  51   0.000049300381
  52   0.000050407346
  53   0.000051512404
  54   0.000052613247
  55   0.000053707451
  56   0.000054792479
  57   0.000055865687
  58   0.000056924332
  59   0.000057965582
  60   0.000058986529
  61   0.000059984198
  62   0.000060955562
  63   0.000061897559
  64   0.000062807106
  65   0.000063681118
  66   0.000064516527
  67   0.000065310300
  68   0.000066059462
  69   0.000066761115
  70   0.000067412458
  71   0.000068010814
  72   0.000068553643
  73   0.000069038572
  74   0.000069463405
  75   0.000069826153
  76   0.000070125041
  77   0.000070358534
  78   0.000070525344
  79   0.000070624448
  80   0.000070655094
  81   0.000070616812
  82   0.000070509419
  83   0.000070333022
  84   0.000070088016
  85   0.000069775085
  86   0.000069395195
  87   0.000068949587
  88   0.000068439766
  89   0.000067867489
  90   0.000067234754
  91   0.000066543776
  92   0.000065796975
  93   0.000064996958
  94   0.000064146490
  95   0.000063248481
  96   0.000062305962
  97   0.000061322057
  98   0.000060299970
  99   0.000059242954
 100   0.000058154297
 101   0.000057037295
 102   0.000055895236
 103   0.000054731379
 104   0.000053548937
 105   0.000052351062
 106   0.000051140828
 107   0.000049921218
 108   0.000048695115
 109   0.000047465288
 110   0.000046234385
 111   0.000045004926
 112   0.000043779297
 113   0.000042559746
 114   0.000041348380
 115   0.000040147162
 116   0.000038957914
 117   0.000037782312
 118   0.000036621894
 119   0.000035478056
 120   0.000034352059
 121   0.000033245034
 122   0.000032157982
 123   0.000031091781
 124   0.000030047192
 125   0.000029024863
 126   0.000028025337
 127   0.000027049054
 128   0.000026096361
 129   0.000025167516
 130   0.000024262692
 131   0.000023381988
 132   0.000022525429
 133   0.000021692977
 134   0.000020884532
 135   0.000020099940
 136   0.000019338996
 137   0.000018601452
 138   0.000017887020
 139   0.000017195373
 140   0.000016526155
 141   0.000015878981
 142   0.000015253444
 143   0.000014649114
 144   0.000014065544
 145   0.000013502272
 146   0.000012958827
 147   0.000012434724
 148   0.000011929476
 149   0.000011442587
 150   0.000010973562
 151   0.000010521901
 152   0.000010087108
 153   0.000009668687
 154   0.000009266146
 155   0.000008878997
 156   0.000008506756
 157   0.000008148949
 158   0.000007805105
 159   0.000007474764
 160   0.000007157473
 161   0.000006852787
 162   0.000006560272
 163   0.000006279502
 164   0.000006010063
 165   0.000005751549
 166   0.000005503566
 167   0.000005265730
 168   0.000005037667
 169   0.000004819013
 170   0.000004609415
 171   0.000004408533
 172   0.000004216033
 173   0.000004031594
 174   0.000003854905
 175   0.000003685664
 176   0.000003523580
 177   0.000003368372
 178   0.000003219767
 179   0.000003077502
 180   0.000002941324
 181   0.000002810987
 182   0.000002686257
 183   0.000002566904
 184   0.000002452711
 185   0.000002343465
 186   0.000002238964
 187   0.000002139010
 188   0.000002043417
 189   0.000001952003
 190   0.000001864592
 191   0.000001781019
 192   0.000001701121
 193   0.000001624743
 194   0.000001551737
 195   0.000001481960
 196   0.000001415275
 197   0.000001351549
 198   0.000001290656
 199   0.000001232475
 200   0.000001176889
 201   0.000001123787
 202   0.000001073061
 203   0.000001024608
 204   0.000000978329
 205   0.000000934131
 206   0.000000891922
 207   0.000000851616
 208   0.000000813129
 209   0.000000776381
 210   0.000000741297
 211   0.000000707802
 212   0.000000675827
 213   0.000000645304
 214   0.000000616169
 215   0.000000588361
 216   0.000000561821
 217   0.000000536492
 218   0.000000512319
 219   0.000000489253
 220   0.000000467242
 221   0.000000446240
 222   0.000000426201
 223   0.000000407082
 224   0.000000388841
 225   0.000000371440
 226   0.000000354839
 227   0.000000339003
 228   0.000000323897
 229   0.000000309488
 230   0.000000295744
 231   0.000000282635
 232   0.000000270132
 233   0.000000258208
 234   0.000000246834
 235   0.000000235988
 236   0.000000225644
 237   0.000000215779
 238   0.000000206371
 239   0.000000197400
 240   0.000000188844
 241   0.000000180685
 242   0.000000172905
 243   0.000000165486
 244   0.000000158411
 245   0.000000151664
 246   0.000000145230
 247   0.000000139095
 248   0.000000133244
 249   0.000000127664
 250   0.000000122343
 251   0.000000117268
 252   0.000000112429
 253   0.000000107813
 254   0.000000103410
 255   0.000000099211
 256   0.000000095206
 257   0.000000091385
 258   0.000000087741
 259   0.000000084264
 260   0.000000080947
 261   0.000000077782
 262   0.000000074762
 263   0.000000071880
 264   0.000000069130
 265   0.000000066505
 266   0.000000064000
 267   0.000000061608
 268   0.000000059325
 269   0.000000057145
 270   0.000000055063
 271   0.000000053075
 272   0.000000051176
 273   0.000000049361
 274   0.000000047628
 275   0.000000045972
 276   0.000000044389
 277   0.000000042876
 278   0.000000041429
 279   0.000000040046
 280   0.000000038722
 281   0.000000037457
 282   0.000000036246
 283   0.000000035087
 284   0.000000033978
 285   0.000000032916
 286   0.000000031898
 287   0.000000030924
 288   0.000000029991
 289   0.000000029096
 290   0.000000028238
 291   0.000000027416
 292   0.000000026627
 293   0.000000025870
 294   0.000000025143
 295   0.000000024446
 296   0.000000023776
 297   0.000000023133
 298   0.000000022514
 299   0.000000021920
 300   0.000000021348
 301   0.000000020798
 302   0.000000020269
 303   0.000000019760
 304   0.000000019269
 305   0.000000018796
 306   0.000000018341
 307   0.000000017902
 308   0.000000017478
 309   0.000000017069
 310   0.000000016675
 311   0.000000016294
 312   0.000000015926
 313   0.000000015570
 314   0.000000015226
 315   0.000000014894
 316   0.000000014572
 317   0.000000014260
 318   0.000000013959
 319   0.000000013666
 320   0.000000013383
 321   0.000000013108
 322   0.000000012842
 323   0.000000012583
 324   0.000000012332
 325   0.000000012089
 326   0.000000011852
 327   0.000000011622
 328   0.000000011398
 329   0.000000011180
 330   0.000000010969
 331   0.000000010763
 332   0.000000010562
 333   0.000000010366
 334   0.000000010176
 335   0.000000009990
 336   0.000000009809
 337   0.000000009632
 338   0.000000009460
 339   0.000000009292
 340   0.000000009128
 341   0.000000008967
 342   0.000000008811
 343   0.000000008657
 344   0.000000008508
 345   0.000000008361
 346   0.000000008218
 347   0.000000008078
 348   0.000000007941
 349   0.000000007807
 350   0.000000007675
 351   0.000000007547
 352   0.000000007421
 353   0.000000007297
 354   0.000000007176
 355   0.000000007058
 356   0.000000006942
 357   0.000000006828
 358   0.000000006716
 359   0.000000006606
 360   0.000000006499
 361   0.000000006393
 362   0.000000006290
 363   0.000000006188
 364   0.000000006088
 365   0.000000005990
 366   0.000000005894
 367   0.000000005800
 368   0.000000005707
 369   0.000000005616
 370   0.000000005526
 371   0.000000005439
 372   0.000000005352
 373   0.000000005267
 374   0.000000005184
 375   0.000000005102
 376   0.000000005021
 377   0.000000004942
 378   0.000000004864
 379   0.000000004788
 380   0.000000004712
 381   0.000000004638
 382   0.000000004565
 383   0.000000004494
 384   0.000000004423
 385   0.000000004354
 386   0.000000004286
 387   0.000000004219
 388   0.000000004153
 389   0.000000004088
 390   0.000000004025
 391   0.000000003962
 392   0.000000003900
 393   0.000000003839
 394   0.000000003780
 395   0.000000003721
 396   0.000000003663
 397   0.000000003606
 398   0.000000003550
 399   0.000000003495
 400   0.000000003441
 401   0.000000003387
 402   0.000000003335
 403   0.000000003283
 404   0.000000003232
 405   0.000000003182
 406   0.000000003133
 407   0.000000003084
 408   0.000000003037
 409   0.000000002990
 410   0.000000002944
 411   0.000000002898
 412   0.000000002853
 413   0.000000002809
 414   0.000000002766
 415   0.000000002723
 416   0.000000002681
 417   0.000000002640
 418   0.000000002599
 419   0.000000002559
 420   0.000000002520
 421   0.000000002481
 422   0.000000002443
 423   0.000000002405
 424   0.000000002368
 425   0.000000002332
 426   0.000000002296
 427   0.000000002261
 428   0.000000002226
 429   0.000000002192
 430   0.000000002158
 431   0.000000002125
 432   0.000000002093
 433   0.000000002061
 434   0.000000002029
 435   0.000000001998
 436   0.000000001967
 437   0.000000001937
 438   0.000000001908
 439   0.000000001878
 440   0.000000001850
 441   0.000000001822
 442   0.000000001794
 443   0.000000001766
 444   0.000000001739
 445   0.000000001713
 446   0.000000001687
 447   0.000000001661
 448   0.000000001636
 449   0.000000001611
 450   0.000000001586
 451   0.000000001562
 452   0.000000001539
 453   0.000000001515
 454   0.000000001492
 455   0.000000001470
 456   0.000000001447
 457   0.000000001425
 458   0.000000001404
 459   0.000000001383
 460   0.000000001362
 461   0.000000001341
 462   0.000000001321
 463   0.000000001301
 464   0.000000001281
 465   0.000000001262
 466   0.000000001243
 467   0.000000001224
 468   0.000000001206
 469   0.000000001187
 470   0.000000001170
 471   0.000000001152
 472   0.000000001135
 473   0.000000001118
 474   0.000000001101
 475   0.000000001084
 476   0.000000001068
 477   0.000000001052
 478   0.000000001036
 479   0.000000001021
 480   0.000000001005
 481   0.000000000990

 Localization succeeded.

 File MOCOEF is overwritten with localized orbitals.
 

 Executing cis...

 Allocation of 120.0 Gbytes of memory...
 
 WARNING! If scfiguess.eq.off and localcc.ne.off!
 Please be sure that MOCOEF is MOCOEF.CAN!
 
 Core orbitals considered in CVS treatment:   1
 
 Read MO coeff. matrix and orbital energies...
 
 Sorting for the CVS calculation...
 Generate singlet trial vectors...
 
 Starting DF-CIS iteration
 Singlet excited states
 
 
 The iteration has converged in  0 steps for all the roots.
 
 Final result of the CIS calculations for the excited states:
 Singlet excited states:
 
 Excited      Total          Excitation     Excitation     Excitation        Absorption
  state    energy [au]       energy [au]    energy [eV]  energy [cm^-1]    wavelength [nm]
 =========================================================================================
    1    -778.282111554     20.62880080     561.3383      4527498.45            2.21
 =========================================================================================
 
 
 Dominant coefficients
 Printing threshold: 0.100000
 
 for root  1
    coeff.   occ.       virt.
   0.707107     2  -->    41

 Executing drpa...

 Three-index integral transformation
 Allocation of 120.0 Gbytes of memory...
 
 
 Constructing PAOs...
 PAO norm tolerance:     1.0000E-04
 Kept PAOs:    544   517  105.2224
 Threshold: 0.9990000
 Number of selected important orbitals:     1  (   2.6 %)
 
 
 Occupied LMO domain definition with Boughton-Pulay completeness:    0.9999000000
 
   MO  Natoms  Completeness   Atoms
    1    1     0.999999        9
    2    1     0.999909        5
    3    3     0.999946        7    8    9
    4    2     0.999998        5    6
    5    2     0.999993        4    5
    6   12     0.999911        1    2    3    4    7    8    9   10   11   12   15   20
    7    1     0.999986        8
    8    2     0.999948        3    4
    9    2     0.999906        3   13
   10    1     0.999936        6
   11    1     0.999914        5
   12    3     0.999940        1    3    7
   13    8     0.999913        3    4    5    6   14   16   17   19
   14    7     0.999955        1    2    7    8    9   11   20
   15    7     0.999964        1    3    7    8    9   10   20
   16    8     0.999936        1    2    3    7    8    9   11   20
   17   12     0.999904        1    3    4    5    6   13   14   15   16   17   18   19
   18    7     0.999934        1    3    7    8    9   13   20
   19    6     0.999934        1    2    7    8    9   20
   20    1     0.999943        2
   21   11     0.999957        1    2    3    4    7    8    9   10   11   12   14
   22   11     0.999901        1    2    3    4    5    7    9   13   14   15   17
   23    7     0.999955        4    5    6   13   17   18   19
   24    8     0.999951        1    3    4    5    6   14   15   16
   25    6     0.999927        4    5    6   17   18   19
   26   11     0.999927        1    2    3    4    5    7   10   11   13   14   16
   27    7     0.999908        1    2    3    7   10   11   12
   28    9     0.999955        1    2    3    4    5    6   13   15   16
   29    6     0.999992        4    5    6   17   18   19
   30   13     0.999975        1    2    3    4    5    7    8    9   10   11   13   14   20
   31   14     0.999938        1    2    3    4    5    6    7   13   14   15   16   17   18   19
   32    8     0.999915        1    3    7    8    9   10   14   20
   33    8     0.999970        1    2    3    7    8   10   11   12
   34   10     0.999920        1    2    3    7    8    9   10   11   14   20
   35    9     0.999958        3    4    5    6   15   16   17   18   19
   36    9     0.999982        1    2    3    7    8    9   10   13   20
   37   12     0.999950        1    2    3    4    7    8    9   10   11   12   13   15
   38   13     0.999946        1    2    3    4    5    7    8    9   10   13   14   15   16
   39   14     0.999960        1    2    3    4    5    7    8    9   10   11   12   13   14   15
 
 Executing the Boughton-Pulay algorithm...
  with occ MO completeness:    0.9999000000
 
   MO  Natoms  Completeness   Atoms
    1    1     0.999999        9
    2    1     0.999909        5
    3    3     0.999946        7    8    9
    4    2     0.999998        5    6
    5    2     0.999993        4    5
    6   12     0.999911        1    2    3    4    7    8    9   10   11   12   15   20
    7    1     0.999986        8
    8    2     0.999948        3    4
    9    2     0.999906        3   13
   10    1     0.999936        6
   11    1     0.999914        5
   12    3     0.999940        1    3    7
   13    8     0.999913        3    4    5    6   14   16   17   19
   14    7     0.999955        1    2    7    8    9   11   20
   15    7     0.999964        1    3    7    8    9   10   20
   16    8     0.999936        1    2    3    7    8    9   11   20
   17   12     0.999904        1    3    4    5    6   13   14   15   16   17   18   19
   18    7     0.999934        1    3    7    8    9   13   20
   19    6     0.999934        1    2    7    8    9   20
   20    1     0.999943        2
   21   11     0.999957        1    2    3    4    7    8    9   10   11   12   14
   22   11     0.999901        1    2    3    4    5    7    9   13   14   15   17
   23    7     0.999955        4    5    6   13   17   18   19
   24    8     0.999951        1    3    4    5    6   14   15   16
   25    6     0.999927        4    5    6   17   18   19
   26   11     0.999927        1    2    3    4    5    7   10   11   13   14   16
   27    7     0.999908        1    2    3    7   10   11   12
   28    9     0.999955        1    2    3    4    5    6   13   15   16
   29    6     0.999992        4    5    6   17   18   19
   30   13     0.999975        1    2    3    4    5    7    8    9   10   11   13   14   20
   31   14     0.999938        1    2    3    4    5    6    7   13   14   15   16   17   18   19
   32    8     0.999915        1    3    7    8    9   10   14   20
   33    8     0.999970        1    2    3    7    8   10   11   12
   34   10     0.999920        1    2    3    7    8    9   10   11   14   20
   35    9     0.999958        3    4    5    6   15   16   17   18   19
   36    9     0.999982        1    2    3    7    8    9   10   13   20
   37   12     0.999950        1    2    3    4    7    8    9   10   11   12   13   15
   38   13     0.999946        1    2    3    4    5    7    8    9   10   13   14   15   16
   39   14     0.999960        1    2    3    4    5    7    8    9   10   11   12   13   14   15
 
   40    5     0.993671        1    2    3    7   10
   41    4     0.990361        1    2    3    7
   42    7     0.984766        1    2    3    7    8    9   10
   43    1     0.996981        1
   44    1     0.989409        1
   45    5     0.990339        1    2    3    7   10
   46    4     0.984131        1    2    3    7
   47    4     0.985643        1    2    3    7
   48    5     0.991747        1    2    3    7   10
   49    4     0.990199        1    2    3    7
   50    5     0.985359        1    2    3    4    7
   51    6     0.982091        1    2    3    7    8   10
   52    7     0.983525        1    2    3    7    8    9   10
   53    6     0.985855        1    2    3    4    7    8
   54    1     0.997741        1
   55    1     0.995097        1
   56    1     0.995078        1
   57    1     0.999791        1
   58    1     0.999547        1
   59    1     0.999544        1
   60    1     0.985073        1
   61    1     0.992414        1
   62    1     0.992577        1
   63    1     0.996182        1
   64    1     0.991756        1
   65    4     0.988810        1    2    3    7
   66    4     0.985410        1    2    7   11
   67    7     0.986279        1    2    3    4    8   10   14
   68    3     0.980246        1    3    7
   69    5     0.981530        1    2    3    7    8
   70    1     0.999991        1
   71    1     0.999996        1
   72    1     0.999996        1
   73    1     0.999998        1
   74    1     0.999995        1
   75    1     0.987419        1
   76    1     0.992835        1
   77    1     0.995370        1
   78    1     0.993689        1
   79    1     0.989381        1
   80    1     0.986762        1
   81    2     0.988487        1    2
   82    4     0.992969        1    2   11   12
   83    2     0.990308        1    2
   84    4     0.981141        1    2   11   12
   85    1     0.998749        2
   86    1     0.995736        2
   87    4     0.997360        1    2   11   12
   88    4     0.983265        1    2   11   12
   89    5     0.980891        1    2   11   12   15
   90    3     0.985152        2   11   12
   91    4     0.983342        1    2    7   12
   92    5     0.983769        1    2    4   12   15
   93    4     0.988037        1    2   11   12
   94    3     0.980119        1    2   12
   95    5     0.983459        1    2    4   12   15
   96    1     0.998589        2
   97    1     0.995718        2
   98    1     0.998163        2
   99    1     0.999865        2
  100    1     0.999590        2
  101    1     0.999823        2
  102    1     0.998507        2
  103    1     0.997826        2
  104    1     0.999300        2
  105    1     0.999555        2
  106    1     0.999419        2
  107    2     0.990224        1    2
  108    2     0.981482        2   10
  109    1     0.988503        2
  110    1     0.993562        2
  111    1     0.984744        2
  112    1     0.999997        2
  113    1     0.999995        2
  114    1     0.999998        2
  115    1     0.999999        2
  116    1     0.999998        2
  117    1     0.999225        2
  118    1     0.999765        2
  119    1     0.999375        2
  120    1     0.998584        2
  121    1     0.999604        2
  122    1     0.998028        2
  123    1     0.997299        2
  124    5     0.991587        1    3    4   13   14
  125    3     0.985106        1    3    4
  126    9     0.980874        1    2    3    4    9   10   13   14   15
  127    1     0.997714        3
  128    1     0.991977        3
  129    4     0.986014        1    3    4   14
  130    4     0.981609        1    3    4   13
  131    4     0.986528        1    3    4    7
  132    4     0.990749        1    3    4   14
  133    4     0.982257        1    3    4   13
  134    5     0.980038        1    3    4    7   13
  135    5     0.980166        1    3    4   10   14
  136    8     0.987686        1    2    3    4    7    9   13   14
  137    9     0.986776        1    2    3    4    5    7    9   13   14
  138    1     0.997770        3
  139    1     0.998051        3
  140    1     0.995097        3
  141    1     0.999794        3
  142    1     0.999820        3
  143    1     0.999546        3
  144    1     0.995973        3
  145    1     0.999047        3
  146    1     0.992786        3
  147    1     0.995447        3
  148    1     0.992666        3
  149    3     0.982040        1    3    4
  150    2     0.989633        3    4
  151    4     0.982964        1    3    4   14
  152    3     0.993397        1    3    4
  153    4     0.982611        1    3    4    5
  154    1     0.999998        3
  155    1     0.999999        3
  156    1     0.999996        3
  157    1     0.999997        3
  158    1     0.999996        3
  159    1     0.995098        3
  160    1     0.995455        3
  161    1     0.997726        3
  162    1     0.999038        3
  163    1     0.986100        3
  164    1     0.995253        3
  165    1     0.989267        3
  166    5     0.994428        3    4    5   15   16
  167    3     0.988045        3    4    5
  168    6     0.982814        1    3    4    5   15   16
  169    1     0.997811        4
  170    1     0.992317        4
  171    4     0.990143        3    4    5   16
  172    4     0.984644        3    4    5   15
  173    3     0.985391        3    4    5
  174    4     0.992593        3    4    5   16
  175    4     0.982536        3    4    5   15
  176    3     0.981958        3    4    5
  177    4     0.986606        3    4    5   16
  178    5     0.980623        3    4    5    6   15
  179    6     0.990198        1    2    3    4    5   15
  180    1     0.997482        4
  181    1     0.997940        4
  182    1     0.994922        4
  183    1     0.999767        4
  184    1     0.999809        4
  185    1     0.999529        4
  186    1     0.996648        4
  187    1     0.999066        4
  188    1     0.993165        4
  189    1     0.995397        4
  190    1     0.992950        4
  191    3     0.987066        3    4    5
  192    1     0.980815        4
  193    3     0.987650        3    4    5
  194    3     0.995902        3    4    5
  195    3     0.982101        3    4    5
  196    1     0.999998        4
  197    1     0.999999        4
  198    1     0.999996        4
  199    1     0.999997        4
  200    1     0.999996        4
  201    1     0.996409        4
  202    1     0.996098        4
  203    1     0.997724        4
  204    1     0.999215        4
  205    1     0.988611        4
  206    1     0.996064        4
  207    1     0.991642        4
  208    3     0.996349        4    5    6
  209    2     0.985824        5    6
  210    3     0.991530        4    5    6
  211    1     0.998912        5
  212    1     0.998809        5
  213    3     0.985601        4    5    6
  214    3     0.997812        4    5    6
  215    4     0.990402        3    4    5    6
  216    2     0.980919        4    5
  217    2     0.995656        5    6
  218    2     0.985617        4    5
  219    3     0.994781        4    5    6
  220    3     0.992794        4    5    6
  221    5     0.990297        3    4    5   17   18
  222    1     0.991795        5
  223    1     0.985406        5
  224    1     0.986779        5
  225    1     0.998199        5
  226    1     0.996955        5
  227    1     0.997223        5
  228    4     0.980374        4    5   15   18
  229    2     0.992148        5    6
  230    2     0.980868        4    5
  231    2     0.996352        4    5
  232    3     0.995160        4    5    6
  233    1     0.993994        5
  234    1     0.996747        5
  235    1     0.996824        5
  236    1     0.997540        5
  237    1     0.994410        5
  238    1     0.999890        5
  239    1     0.999932        5
  240    1     0.999936        5
  241    1     0.999935        5
  242    1     0.999842        5
  243    1     0.999991        5
  244    1     0.999995        5
  245    1     0.999995        5
  246    1     0.999995        5
  247    1     0.999987        5
  248    1     0.993360        5
  249    1     0.996379        5
  250    1     0.995591        5
  251    1     0.998440        5
  252    1     0.993257        5
  253    1     0.993633        5
  254    1     0.989473        5
  255    1     1.000000        5
  256    1     1.000000        5
  257    1     1.000000        5
  258    1     1.000000        5
  259    1     1.000000        5
  260    1     1.000000        5
  261    1     1.000000        5
  262    5     0.997406        5    6   17   18   19
  263    2     0.985899        5    6
  264    5     0.990783        5    6   17   18   19
  265    1     0.998717        6
  266    1     0.995411        6
  267    4     0.985313        5    6   17   19
  268    3     0.986068        5    6   17
  269    4     0.997571        5    6   17   18
  270    4     0.989469        5    6   17   19
  271    3     0.982681        5    6   17
  272    4     0.996541        5    6   17   18
  273    3     0.986619        5    6   19
  274    2     0.980442        5    6
  275    5     0.989180        3    5    6   17   18
  276    1     0.998818        6
  277    1     0.995832        6
  278    1     0.998930        6
  279    1     0.999891        6
  280    1     0.999613        6
  281    1     0.999901        6
  282    1     0.996471        6
  283    1     0.996756        6
  284    1     0.997231        6
  285    1     0.999669        6
  286    1     0.998374        6
  287    3     0.997801        4    5    6
  288    2     0.997221        5    6
  289    4     0.980078        4    6   18   19
  290    1     0.996179        6
  291    2     0.997598        5    6
  292    1     0.999998        6
  293    1     0.999998        6
  294    1     0.999998        6
  295    1     1.000000        6
  296    1     0.999999        6
  297    1     0.998098        6
  298    1     0.998473        6
  299    1     0.998168        6
  300    1     0.998395        6
  301    1     0.999870        6
  302    1     0.997855        6
  303    1     0.997380        6
  304    4     0.995006        1    7    8    9
  305    4     0.992704        1    7    8    9
  306    4     0.983692        1    7    8    9
  307    1     0.994985        7
  308    1     0.982703        7
  309    4     0.993218        1    7    8    9
  310    4     0.988288        1    7    8    9
  311    4     0.988184        1    7    8    9
  312    4     0.994833        1    7    8    9
  313    4     0.993676        1    7    8    9
  314    4     0.991193        1    7    8    9
  315    5     0.986157        3    7    8    9   10
  316    5     0.986784        1    2    7    8    9
  317    5     0.992070        1    3    7    8    9
  318    1     0.994269        7
  319    1     0.993862        7
  320    1     0.994236        7
  321    1     0.999469        7
  322    1     0.999434        7
  323    1     0.999466        7
  324    2     0.988868        7    9
  325    2     0.988921        7    8
  326    1     0.981244        7
  327    1     0.992897        7
  328    2     0.990138        7    8
  329    4     0.988021        1    7    8    9
  330    4     0.994253        1    7    8    9
  331    5     0.994014        1    3    7    8    9
  332    4     0.991641        7    8    9   10
  333    5     0.986722        1    2    7    8    9
  334    1     0.999987        7
  335    1     0.999987        7
  336    1     0.999988        7
  337    1     0.999994        7
  338    1     0.999986        7
  339    1     0.984153        7
  340    2     0.990995        7    8
  341    2     0.990772        7    9
  342    1     0.989431        7
  343    1     0.983910        7
  344    2     0.987885        7    8
  345    4     0.984418        1    7    8   20
  346    2     0.996605        7    8
  347    1     0.986005        8
  348    2     0.988570        7    8
  349    1     0.999490        8
  350    1     0.998240        8
  351    4     0.993563        3    7    8    9
  352    4     0.986891        1    7    8    9
  353    4     0.991286        7    8    9   10
  354    3     0.983217        7    8    9
  355    3     0.984010        7    8    9
  356    3     0.980485        7    8    9
  357    3     0.993550        1    7    8
  358    2     0.982976        7    8
  359    2     0.989278        7    8
  360    1     0.995195        8
  361    1     0.997095        8
  362    1     0.995589        8
  363    1     0.999530        8
  364    1     0.999716        8
  365    1     0.999569        8
  366    1     0.999683        8
  367    1     0.999673        8
  368    1     0.999721        8
  369    1     0.999725        8
  370    1     0.999676        8
  371    1     0.989937        8
  372    1     0.988215        8
  373    1     0.994277        8
  374    1     0.990668        8
  375    1     0.987970        8
  376    1     0.999998        8
  377    1     0.999998        8
  378    1     0.999998        8
  379    1     0.999997        8
  380    1     0.999998        8
  381    1     0.999681        8
  382    1     0.998895        8
  383    1     0.999668        8
  384    1     0.999765        8
  385    1     0.999503        8
  386    1     0.998953        8
  387    1     0.999254        8
  388    3     0.988543        7    9   20
  389    2     0.993670        7    9
  390    3     0.988714        7    9   20
  391    1     0.999039        9
  392    1     0.996892        9
  393    4     0.987220        7    8    9   20
  394    3     0.981019        7    9   20
  395    4     0.990798        7    8    9   20
  396    4     0.992017        7    8    9   20
  397    4     0.992878        7    8    9   20
  398    4     0.992675        7    8    9   20
  399    2     0.987142        7    9
  400    3     0.989673        7    9   20
  401    3     0.984534        7    9   20
  402    1     0.997523        9
  403    1     0.995476        9
  404    1     0.997978        9
  405    1     0.999758        9
  406    1     0.999555        9
  407    1     0.999802        9
  408    1     0.999262        9
  409    1     0.999578        9
  410    1     0.999782        9
  411    1     0.999931        9
  412    1     0.999800        9
  413    2     0.980126        9   20
  414    1     0.987605        9
  415    1     0.991485        9
  416    1     0.997320        9
  417    1     0.992839        9
  418    1     0.999996        9
  419    1     0.999997        9
  420    1     0.999999        9
  421    1     1.000000        9
  422    1     0.999999        9
  423    1     0.999654        9
  424    1     0.999362        9
  425    1     0.999176        9
  426    1     0.999935        9
  427    1     0.999970        9
  428    1     0.999710        9
  429    1     0.999098        9
  430    4     0.984078        1    3    7   10
  431    4     0.985073        1    3    7   10
  432    6     0.988921        1    2    3    9   10   16
  433    1     0.997373       10
  434    1     0.993044       10
  435    1     0.990727       10
  436    2     0.988081        1   10
  437    3     0.993919        1    2   10
  438    3     0.989836        1    3   10
  439    1     0.998707       10
  440    1     0.984427       10
  441    1     0.991072       10
  442    2     0.995941        1   10
  443    1     0.997660       10
  444    3     0.987952        1    2   11
  445    2     0.988270        2   11
  446    5     0.985966        1    2    7    8   11
  447    1     0.995146       11
  448    1     0.985334       11
  449    2     0.987379       11   12
  450    2     0.995235        2   11
  451    2     0.982746        2   11
  452    3     0.994706        2   11   12
  453    1     0.996809       11
  454    2     0.996752        2   11
  455    1     0.983609       11
  456    2     0.998246        2   11
  457    1     0.994685       11
  458    2     0.985026        2   12
  459    2     0.989741        2   12
  460    3     0.989228        1    2   12
  461    1     0.989070       12
  462    1     0.985752       12
  463    1     0.983889       12
  464    2     0.996012        2   12
  465    2     0.982587        2   12
  466    2     0.994629        2   12
  467    1     0.989010       12
  468    1     0.986079       12
  469    2     0.998102        2   12
  470    1     0.990834       12
  471    2     0.998522        2   12
  472    4     0.980651        1    3    4   13
  473    3     0.986014        3    4   13
  474    7     0.985847        1    3    4    7    9   13   17
  475    1     0.990778       13
  476    1     0.997720       13
  477    1     0.991267       13
  478    2     0.991748        3   13
  479    2     0.988359        3   13
  480    3     0.984040        1    3   13
  481    2     0.995933        3   13
  482    2     0.998349        3   13
  483    1     0.997357       13
  484    1     0.999462       13
  485    1     0.993568       13
  486    4     0.988542        1    3    4   14
  487    3     0.984304        3    4   14
  488    8     0.980573        1    2    3    4    8   11   13   14
  489    1     0.997206       14
  490    1     0.991479       14
  491    1     0.991448       14
  492    2     0.987320        3   14
  493    2     0.993316        3   14
  494    3     0.989137        1    3   14
  495    1     0.999173       14
  496    1     0.984486       14
  497    1     0.989988       14
  498    1     0.980234       14
  499    1     0.996786       14
  500    4     0.983291        3    4    5   15
  501    3     0.986715        3    4   15
  502    4     0.980479        2    3    4   15
  503    1     0.990801       15
  504    1     0.997557       15
  505    1     0.991043       15
  506    2     0.990616        4   15
  507    2     0.989591        4   15
  508    3     0.982297        4    5   15
  509    1     0.981408       15
  510    2     0.998056        4   15
  511    1     0.997519       15
  512    1     0.999293       15
  513    1     0.992941       15
  514    3     0.982962        3    4   16
  515    3     0.987540        3    4   16
  516    6     0.981061        3    4    5   10   15   16
  517    1     0.997210       16
  518    1     0.991312       16
  519    1     0.991270       16
  520    2     0.986009        4   16
  521    2     0.993100        4   16
  522    3     0.991483        4    5   16
  523    1     0.998835       16
  524    1     0.984981       16
  525    1     0.989800       16
  526    1     0.982103       16
  527    1     0.996505       16
  528    2     0.983203        6   17
  529    2     0.983507        6   17
  530    4     0.984721        3    6   13   17
  531    1     0.992055       17
  532    1     0.993233       17
  533    1     0.994249       17
  534    2     0.996008        6   17
  535    3     0.999104        5    6   17
  536    2     0.994638        6   17
  537    1     0.994015       17
  538    1     0.994206       17
  539    1     0.989281       17
  540    1     0.992786       17
  541    1     0.982707       17
  542    2     0.989027        6   18
  543    2     0.986057        6   18
  544    2     0.981577        6   18
  545    1     0.991567       18
  546    1     0.991305       18
  547    1     0.996782       18
  548    2     0.996086        6   18
  549    2     0.980013        6   18
  550    2     0.996728        6   18
  551    1     0.986380       18
  552    1     0.997733       18
  553    1     0.990590       18
  554    1     0.987803       18
  555    1     0.989766       18
  556    2     0.985781        6   19
  557    2     0.984044        6   19
  558    3     0.982835        6   16   19
  559    1     0.998242       19
  560    1     0.991081       19
  561    1     0.990574       19
  562    2     0.995099        6   19
  563    3     0.998980        5    6   19
  564    2     0.996090        6   19
  565    1     0.999775       19
  566    1     0.982487       19
  567    1     0.992419       19
  568    2     0.999181        6   19
  569    1     0.999144       19
  570    3     0.989833        7    9   20
  571    2     0.988231        9   20
  572    3     0.989342        8    9   20
  573    2     0.986347        7   20
  574    1     0.982928       20
  575    1     0.983059       20
  576    2     0.993490        9   20
  577    2     0.984124        9   20
  578    2     0.995449        9   20
  579    1     0.984830       20
  580    1     0.981456       20
  581    2     0.998274        9   20
  582    2     0.999000        9   20
  583    2     0.997351        9   20
 
 Dimensions of the occupied LMO domains:  Minimum / Average / Maximum
 
 Number of atoms in domain:                   1       7.0        14
 Number of atomic orbitals:                  43     231.1       444
 
 
 Calculating (mui|P) integrals...
 
 Block 1: occupied orbitals 1 to 39
 Calculating and transforming integrals...
 Number of strong pairs: 0 (0.0%)
 chtol:   9.999999999999999E-005
 switch to dfcoralg=cholinv
       12.14 MB memory is used for domain independent quantities
 
 Calculating the contribution of occupied LMOs...
    using local fitting domains
 
 MO:     1
 Extended domain construction for local excited state calculation...
 
 The selected important local MOs:    #:    17
    1    3    6   14   15   16   18   19   21   22   30   32   34   36   37   38   39
 
 The selected important PAOs:    #:     0

 
 The selected additional local MOs:    #:     0

 
 The selected additional PAOs:    #:   474
  388  389  390  391  392  393  394  395  396  397  398  399  400  401  402  403  404  405  406  407
  408  409  410  411  412  413  414  415  416  417  418  419  420  421  422  423  424  425  426  427
  428  429  304  305  306  307  308  309  310  311  312  313  314  315  316  317  318  319  320  321
  322  323  324  325  326  327  328  329  330  331  332  333  334  335  336  337  338  339  340  341
  342  343  344  345  346  347  348  349  350  351  352  353  354  355  356  357  358  359  360  361
  362  363  364  365  366  367  368  369  370  371  372  373  374  375  376  377  378  379  380  381
  382  383  384  385  386  387   40   41   42   43   44   45   46   47   48   49   50   51   52   53
   54   55   56   57   58   59   60   61   62   63   64   65   66   67   68   69   70   71   72   73
   74   75   76   77   78   79   80   81   82   83   84   85   86   87   88   89   90   91   92   93
   94   95   96   97   98   99  100  101  102  103  104  105  106  107  108  109  110  111  112  113
  114  115  116  117  118  119  120  121  122  123  124  125  126  127  128  129  130  131  132  133
  134  135  136  137  138  139  140  141  142  143  144  145  146  147  148  149  150  151  152  153
  154  155  156  157  158  159  160  161  162  163  164  165  166  167  168  169  170  171  172  173
  174  175  176  177  178  179  180  181  182  183  184  185  186  187  188  189  190  191  192  193
  194  195  196  197  198  199  200  201  202  203  204  205  206  207  430  431  432  433  434  435
  436  437  438  439  440  441  442  443  444  445  446  447  448  449  450  451  452  453  454  455
  456  457  458  459  460  461  462  463  464  465  466  467  468  469  470  471  500  501  502  503
  504  505  506  507  508  509  510  511  512  513  570  571  572  573  574  575  576  577  578  579
  580  581  582  583  472  473  474  475  476  477  478  479  480  481  482  483  484  485  486  487
  488  489  490  491  492  493  494  495  496  497  498  499  208  209  210  211  212  213  214  215
  216  217  218  219  220  221  222  223  224  225  226  227  228  229  230  231  232  233  234  235
  236  237  238  239  240  241  242  243  244  245  246  247  248  249  250  251  252  253  254  255
  256  257  258  259  260  261  528  529  530  531  532  533  534  535  536  537  538  539  540  541
  514  515  516  517  518  519  520  521  522  523  524  525  526  527
 
 The selected atoms in the ED:    #:    17
    1    2    3    4    5    7    8    9   10   11   12   13   14   15   16   17   20
 The selected atoms in the fitting domain  #:    17
    1    2    3    4    5    7    8    9   10   11   12   13   14   15   16   17   20
 
 Dimensions of the extended domain:
 
 Number of atoms in domain:      17  ( 85.00 %)
 Number of atomic orbitals:     486  ( 87.25 %)
 Number of fitting functions:  2338  ( 87.34 %)
 Warning: drop high-lying PAOs                    12
 Number of occupied orbitals:    17  ( 43.59 %)
 Number of virtual orbitals:    352  ( 68.09 %)
 
 IJ and IA integral transformation...

 Executing cis...

 Allocation of 120.0 Gbytes of memory...
 Core orbitals considered in CVS treatment:   1
 
 Retrieve a J_ai^Q fitted MO integral list...
 Retrieve a J_ij^Q fitted MO integral list in upper triangle form...
 Unpack the upper triangle lists...
 
 Sorting for the CVS calculation...
 Generate singlet trial vectors...
 
 The ground-state intermediates are not necessary!
 
 Calculate pre-optimized initial guesses for adc(2) calculations
 Incore algorithm
 
 Calculate sigma vector for root  1
 
                       Excitation           Energy                Norm of
 Iteration  1         energy [au]        decrease [au]        residual vector
 ============================================================================
 for root  1          19.756739014        -0.8720478             0.0000000
 ============================================================================
  1/ 1 states have converged.
 
 
 
 The micro iteration of pre-optimization has converged in  1 steps.
 
 
 Dominant coefficients
 Printing threshold: 0.100000
 
 for root  1
    coeff.   occ.       virt.
   1.000000     2  -->    19
 ============================================================================
 Restart
 
 Calculate sigma vector for root  1
 
                       Excitation           Energy                Norm of
 Iteration  2         energy [au]        decrease [au]        residual vector
 ============================================================================
 for root  1          20.058885296         0.3021463             0.0000000
 ============================================================================
  1/ 1 states have converged.
 
 
 
 The micro iteration of pre-optimization has converged in  1 steps.
 
 
 Dominant coefficients
 Printing threshold: 0.100000
 
 for root  1
    coeff.   occ.       virt.
   1.000000     2  -->    19
 ============================================================================
 Restart
 
 Calculate sigma vector for root  1
 
                       Excitation           Energy                Norm of
 Iteration  3         energy [au]        decrease [au]        residual vector
 ============================================================================
 for root  1          19.986112244        -0.0727731             0.0000000
 ============================================================================
  1/ 1 states have converged.
 
 
 
 The micro iteration of pre-optimization has converged in  1 steps.
 
 
 Dominant coefficients
 Printing threshold: 0.100000
 
 for root  1
    coeff.   occ.       virt.
   1.000000     2  -->    19
 ============================================================================
 Restart
 
 Calculate sigma vector for root  1
 
                       Excitation           Energy                Norm of
 Iteration  4         energy [au]        decrease [au]        residual vector
 ============================================================================
 for root  1          20.005616984         0.0195047             0.0000000
 ============================================================================
  1/ 1 states have converged.
 
 
 
 The micro iteration of pre-optimization has converged in  1 steps.
 
 
 Dominant coefficients
 Printing threshold: 0.100000
 
 for root  1
    coeff.   occ.       virt.
   1.000000     2  -->    19
 ============================================================================
 Restart
 
 Calculate sigma vector for root  1
 
                       Excitation           Energy                Norm of
 Iteration  5         energy [au]        decrease [au]        residual vector
 ============================================================================
 for root  1          20.000529157        -0.0050878             0.0000000
 ============================================================================
  1/ 1 states have converged.
 
 
 
 The micro iteration of pre-optimization has converged in  1 steps.
 
 
 Dominant coefficients
 Printing threshold: 0.100000
 
 for root  1
    coeff.   occ.       virt.
   1.000000     2  -->    19
 ============================================================================
 Restart
 
 Calculate sigma vector for root  1
 
                       Excitation           Energy                Norm of
 Iteration  6         energy [au]        decrease [au]        residual vector
 ============================================================================
 for root  1          20.001865877         0.0013367             0.0000000
 ============================================================================
  1/ 1 states have converged.
 
 
 
 The micro iteration of pre-optimization has converged in  1 steps.
 
 
 Dominant coefficients
 Printing threshold: 0.100000
 
 for root  1
    coeff.   occ.       virt.
   1.000000     2  -->    19
 ============================================================================
 Restart
 
 Calculate sigma vector for root  1
 
                       Excitation           Energy                Norm of
 Iteration  7         energy [au]        decrease [au]        residual vector
 ============================================================================
 for root  1          20.001515341        -0.0003505             0.0000000
 ============================================================================
  1/ 1 states have converged.
 
 
 
 The micro iteration of pre-optimization has converged in  1 steps.
 
 
 Dominant coefficients
 Printing threshold: 0.100000
 
 for root  1
    coeff.   occ.       virt.
   1.000000     2  -->    19
 ============================================================================
 
 The macro iteration of pre-optimization has converged in  7 steps!
 
 Starting DF-ADC(2) iteration for root  1
 
 Iteration   1
 
 Calculate double excitation amplitudes and Y^Q_ai vector...
 
       Total ADC(2)          Energy                Norm of
       energy [au]        decrease [au]        residual vector
 ============================================================================
     -778.909305043         0.0000920             0.0000000
 ============================================================================
 
 
 The ADC(2) iteration has converged in  1 steps.
 
 Final result in atomic units for root  1:
 
 Total reference energy:         -798.910912352891
 Total ADC(2) energy:            -778.909305043497
 ADC(2) excitation energy:         20.001607309394
 Spin multiplicity:                 1
 
 Dominant coefficients
 Printing threshold: 0.100000
 
    coeff.   occ.       virt.
   1.000000     2  -->    19
 ============================================================================
 
 
 Final result of the ADC(2) calculations for the excited states:
 Singlet states
 
 Excited   Excitation     Excitation     Excitation        Absorption      
  state    energy [au]    energy [eV]  energy [cm^-1]    wavelength [nm]  
 ============================================================================
    1     20.00160731     544.2715      4389845.39            2.28
 ============================================================================
 
 
                      Normal termination of mrcc.
 **********************************************************************
