# Supplementary material for: Scalable Correlated Local Approaches for Computing Valence and Core-Level Ionization Energies in Large Molecules
Source: J Chem Theory Comput. 2026 Jun 24;22(13):6584–98. doi: 10.1021/acs.jctc.6c00634 (PMC13374016; doi:10.1021/acs.jctc.6c00634)
Supplement: Supplementary file 2 [file ct6c00634_si_003.zip › SI/outputs/proline_O_sos-pbe0-2-X2C.out]

 **********************************************************************
                          MRCC program system
 **********************************************************************
 
                              Written by
     Mihaly Kallay, Peter R. Nagy, David Mester, Laszlo Gyevi-Nagy,
        Jozsef Csoka, P. Bernat Szabo, Zoltan Rolik, Gyula Samu,
      Bence Hegely, Bence Ladoczki, Klara Petrov, Jozsef Csontos,
     Adam Ganyecz, Istvan Ladjanszki, Lorant Szegedy, Mate Farkas,
          Pal D. Mezei, Reka A. Horvath, and Balazs D. Lorincz
 
        Department of Physical Chemistry and Materials Science
            Budapest University of Technology and Economics
                  Budapest P.O.Box 91, H-1521 Hungary
 
                              www.mrcc.hu
 
                            Version: 25.1.2

 Executing minp...

 Reading input from MINP...
 
 Input file:
 
basis=cc-pCVTZ-X2C
verbosity=3


cialg=direct
ip_ea=ip
calc=tda
dft=user
4
0.7937 HFx
0.2063 PBEx
1.0000 MP2
0.5000 PBEc
scsps=0.6667
scspt=0.0000
dhexc=adc(2)
dendec=off

mem=120GB

dfbasis_scf=cc-pCVTZ-X2C_autoaux
dfbasis_cor=cc-pCVTZ-X2C_autoaux
hamilton=SFX2C1e
core=0
cvs=1-2
nstate=3
unit=bohr
geom=xyz
17 
L-proline
H -0.900472 -2.095489 3.206024 
C -0.683468 -1.136323 1.378023 
C -2.675820 -2.254031 -0.374710 
O -2.297234 -3.225073 -2.463645 
O -5.066599 -2.126976 0.672223 
H -6.330990 -2.893512 -0.450116 
N 1.880166 -1.386328 0.382139 
C 2.783745 1.011838 -0.781046 
H 4.447268 1.713887 0.242101 
H 3.327641 0.729743 -2.762487 
C 0.530478 2.857831 -0.527044 
H -0.610592 2.848587 -2.259041 
H 1.138085 4.806017 -0.183553 
C -1.014005 1.768044 1.699977 
H -2.998801 2.338521 1.695359 
H -0.179200 2.326538 3.511287 
H 2.224579 -2.981763 -0.618295 
 
 
 Checking keyword combinations...
 
 Keywords:
 
 active=none
 agrid=ld0006-ld0590
 agrid_pssp=ld0006-ld0194
 agrid_pssp_sm=ld0006-ld0074
 ao_trunc=off
 ao_trunc_tol=1e-4
 basis=cc-pcvtz-x2c
 basis_sm=none
 basopt=off
 bfbasis=none
 bfgsmem=10
 bfgstol=1.0d-3
 bfgscimem=5
 boysalg=jacobi
 bpcompo=0.95
 bpcompv=0.98
 bpdfo=0.95
 bpocc=0.95
 bppdo=0.95
 bppdv=0.98
 bpedo=0.95
 bpedv=0.98
 bp_subsyso=0.95
 bp_subsysv=0.95
 cabscorr=off
 cabsdom=bplarge
 cabsdual=off
 calc=adc(2)
 ccmaxit=50
 ccprog=cis
 ccsdalg=disk
 ccsdmkl=seq
 ccsdrest=off
 ccsdthreads=2
 cctol=6
 charge=0
 cialg=direct
 ciguess=off
 cmpgrp=auto
 comprest=off
 coord_sys=ric
 core=corr
 corembed=off
 csapprox=off
 cvs=1-2
 dboc=off
 deltaf12=off
 delocsomofact=
 dendec=off
 dens=0
 denscorr=0
 dfalg=lineq
 dfbasis_cab=none
 dfbasis_cor=cc-pcvtz-x2c_autoaux
 dfbasis_scf=cc-pcvtz-x2c_autoaux
 dfbasis_scf_sm=auto
 dfintran=drpa
 df_trunc=off
 df_trunc_corr=off
 df_trunc_corr_tol=5e-4
 df_trunc_tol=5e-4
 dft=user
 dhexc=adc(2)
 diag=david
 docc=
 domrad=10.d0
 drpaalg=fit
 dual=off
 dual_df=off
 dyson=off
 ecp=auto
 edisp=off
 edisp_embed=off
 embed=off
 epairestfact=off
 epairscale=1.d0
 etemp=300
 epert=none
 eps=
 espcharge=off
 excrad=0.d0
 excrad_f12=0.d0
 excrad_fin=0.000000000D+00
 fastdbbsc=v2
 fitting=coulomb
 fmm=off
 fmmord=8
 fnonorb=
 freq=off
 gamma=1.d0
 gauss=spher
 geom=xyz
 gopt=off
 ghost=none
 gtol=7
 grdens=off
 grid=auto
 grid_sm=auto
 gridbatch_cos=2000
 grtol=10
 guido_ct=off
 hamilton=sfx2c1e
 hl_scfalg=auto
 iface=none
 incore=off
 intalg=auto
 ip_ea=ip
 itol=10
 laptol=1.d-2
 lccoporder=trffirst
 lcorthr=normal
 lccrest=off
 ldfgrad_tol=8
 lmp2dens=on
 lnoepso=0.d0
 lnoepsv=0.0d0
 localcc=off
 localcorrsymm=off
 locintrf=disk
 mact=
 maxact=off
 maxdim=200
 maxex=0
 maxmicroit=100
 mcscfiguess=hf
 mem=120gb
 mmprog=
 molden=on
 mp2ongrid=off
 mpitasks=1
 mulmet=0
 mult=
 nab=off
 nacto=0
 nactv=0
 naf_amp=3.16d-3
 naf_cor=0.d0
 naf_f12=off
 naf_scf=off
 nafalg=albe
 nafdens=off
 naftyp=
 nchol=auto
 ndeps=1e-3
 nevpt=
 nstate=3
 nsing=0
 nto=off
 ntrip=0
 num_grad=off
 occ=
 occri=off
 oniom=off
 oniom_eechg=off
 oniom_pcm=off
 oniom_qcorr=off
 optalg=
 optmaxit=50
 optetol=1e-6
 optex=2
 optgtol=1e-4
 optstol=1e-3
 orblocc=off
 orbloce=off
 orbloco=off
 orblocv=off
 orblocguess=cholesky
 osveps=1e-3
 ovirt=off
 ovltol=1e-7
 ovosnorb=80.0
 pao_subsys_tol=1e-3
 pao_tol=1e-3
 pcm=off
 popul=off
 pressure=100000
 pssp=off
 ptfreq=0.0
 ptthreads=2
 qmreg=
 qmmm=off
 qro=off
 qscf=off
 redcost_exc=off
 redcost_tddft=off
 refdet=none
 rest=0
 rgrid=log3
 rism=off
 rohfcore=semicanonical
 rohftype=semicanonical
 scfalg=auto
 scf_conv=auto
 scfdamp=0.7d0
 scfdamp_mode=1
 scfdamp_end=3
 scfdamp_dampstep=0.d0
 scfdamp_dtol=0.0d0
 scfdamp_maxfact=0.7d0
 scfdamp_minfact=0.7d0
 scfdiis=on
 scfdiis_dtol=0.0d0
 scfdiis_end=50
 scfdiis_start=2
 scfdiis_step=1
 scfdiis_watch=off
 scfdiis_wrange=10
 scfdiis_wlimit=5
 scfdiis_delmax=2
 scfdtol=7
 scfext=10
 scfguessdens=
 scfiguess=sad
 scfloc=off
 scflshift=0.20
 scflshift_end=8
 scflshift_dtol=0.0
 scflshift_gaptol=0.20
 scfmaxit=50
 scftype=
 scftype_low=
 scftype_high=
 scftol=6
 scspe=1.d0
 scsph=1.d0
 scsps=0.6667
 scsps_t=0.6667
 scspt=0.0000
 scspt_t=0.0000
 scspv=1.d0
 spairtol=1e-4
 sqmprog=
 subminp=top
 subsys_bopu=on
 symm=
 talg=occ
 temp=298.15
 test=off
 tfunc=off
 theodore=off
 tlmo=0.999
 tpao=0.94
 tprint=off
 uncontract=off
 unit=bohr
 usedisk=2
 verbosity=3
 wpairtol=0.100000000E-05

 Executing scf...

 @scfsetup: integrals taken from disk
            mrcc/integ binary format
 @scfsetup: calculating on full matrices
            not using symmetry adapted basis
 @scfsetup: diis switched on
 @scfsetup: number of steps to extrapolate from  10
 @scfsetup: tolerance in energy deviation    0.100000E-05
            tolerance in density deviation    0.100000E-06
 @scfsetup: maximum number of iterations:  50
 @scfsetup: restricted closed shell hf calc
 @scfsetup: starting scf from diagonal ao guess
 @scfsetup: occupation set:
            from initial orbitals
 @scfsetup: Parameter-set for SCF acceleration: normal
 @scfsetup: diis runs from iteration:   2
 @scfsetup: diis runs to iteration:  50
 @scfsetup: diis runs in every iteration
 @scfsetup: diiswatch is disabled                   
 @scfsetup: diis dtol criteria to switch on:      0.0000E+00
           (or the iteration number below is reached)
 @scfsetup: static damping scheme
            iteration step criteria to turn damping off: 3
 @scfsetup: dynamic level shifting
            tolarance in HOMO-LUMO gap:  0.200
            tolarance in density deviation:     0.0000E+00
            iteration step criteria to turn level shifting off: 8
 Allocation of 120.0 Gbytes of memory...
 ======================================================================
 ITERATION STEP   1
 

 SCF control                  : initial
 Damping factor/level shift   : 0.700/0.200
 DIIS [start/end/frequency]   :   2 / 50 /  1

 Calculation of two-electron integrals...
  17% done.
  40% done.
  80% done.
  91% done.
 100% done.
 Calculating the exchange-correlation matrix...
                  0.2063*PBEX [au]:     -9.003931900388
                  0.5000*PBEC [au]:     -0.693582655506
 Exchange-correlation energy  [au]:     -9.697514555894
 
 Coulomb energy + HF exchange [au]:    534.147588862100
 Gradient norm:      1.1278E+01
 RMS of [F,P]:                                         0.02027037394860
 RMS of difference density:                            0.01221875324812
 Gap [au]:  0.29089989
 ALPHA OCC:  31
 BETA  OCC:  31
 
 ***KOHN-SHAM ENERGY IN STEP   1 IS          -392.8115879303213660 [AU]
 ======================================================================
 ITERATION STEP   2
 

 SCF control                  : diis+damping
 Damping factor/level shift   : 0.700/0.000
 DIIS [start/end/frequency]   :   2 / 50 /  1

 Constructing Fock-matrix...
 Number of integral batches:    1
 Occupied indices per batch:   31
 
 Calculating the exchange-correlation matrix...
                  0.2063*PBEX [au]:    -10.686186538831
                  0.5000*PBEC [au]:     -1.041381094359
 Exchange-correlation energy  [au]:    -11.727567633190
 
 Coulomb energy + HF exchange [au]:    538.870213589180
 Gradient norm:      1.1278E+01
 DIIS is running in this iteration step.
 RMS of [F,P]:                                         0.00795565816305
 RMS of difference density:                            0.00270627130115
 Gap [au]:  0.31640352
 ALPHA OCC:  31
 BETA  OCC:  31
 
 ***KOHN-SHAM ENERGY IN STEP   2 IS          -399.1329166474167778 [AU]
 
 Step comparison  Energy Drift [au]  DIIS error drift  Gradient drift
        1            6.3213E+00         1.2315E-02       0.0000E+00
        2            3.9913E+02         1.0000E-07       0.0000E+00
 ======================================================================
 ITERATION STEP   3
 

 SCF control                  : diis+damping
 Damping factor/level shift   : 0.700/0.000
 DIIS [start/end/frequency]   :   2 / 50 /  1

 Constructing Fock-matrix...
 Number of integral batches:    1
 Occupied indices per batch:   31
 
 Calculating the exchange-correlation matrix...
                  0.2063*PBEX [au]:    -10.688191723497
                  0.5000*PBEC [au]:     -1.042936451089
 Exchange-correlation energy  [au]:    -11.731128174586
 
 Coulomb energy + HF exchange [au]:    540.752001822462
 Gradient norm:      1.1278E+01
 DIIS is running in this iteration step.
 RMS of [F,P]:                                         0.00528846913406
 RMS of difference density:                            0.00167522307429
 Gap [au]:  0.46073905
 ALPHA OCC:  31
 BETA  OCC:  31
 
 ***KOHN-SHAM ENERGY IN STEP   3 IS          -399.6796812177130960 [AU]
 
 Step comparison  Energy Drift [au]  DIIS error drift  Gradient drift
        2            5.4676E-01         2.6672E-03       0.0000E+00
 ======================================================================
 ITERATION STEP   4
 

 SCF control                  : diis
 Damping factor/level shift   : 0.000/0.000
 DIIS [start/end/frequency]   :   2 / 50 /  1

 Constructing Fock-matrix...
 Number of integral batches:    1
 Occupied indices per batch:   31
 
 Calculating the exchange-correlation matrix...
                  0.2063*PBEX [au]:    -10.763002315842
                  0.5000*PBEC [au]:     -1.039655637125
 Exchange-correlation energy  [au]:    -11.802657952966
 
 Coulomb energy + HF exchange [au]:    541.357785822714
 Gradient norm:      1.1278E+01
 DIIS is running in this iteration step.
 RMS of [F,P]:                                         0.00436316978172
 RMS of difference density:                            0.00786083215032
 Gap [au]:  0.45111963
 ALPHA OCC:  31
 BETA  OCC:  31
 
 ***KOHN-SHAM ENERGY IN STEP   4 IS          -399.9974167192526693 [AU]
 
 Step comparison  Energy Drift [au]  DIIS error drift  Gradient drift
        3            3.1774E-01         9.2530E-04       0.0000E+00
 ======================================================================
 ITERATION STEP   5
 

 SCF control                  : diis
 Damping factor/level shift   : 0.000/0.000
 DIIS [start/end/frequency]   :   2 / 50 /  1

 Constructing Fock-matrix...
 Number of integral batches:    1
 Occupied indices per batch:   31
 
 Calculating the exchange-correlation matrix...
                  0.2063*PBEX [au]:    -10.805927192185
                  0.5000*PBEC [au]:     -1.037977493071
 Exchange-correlation energy  [au]:    -11.843904685256
 
 Coulomb energy + HF exchange [au]:    544.137706557416
 Gradient norm:      1.1278E+01
 DIIS is running in this iteration step.
 RMS of [F,P]:                                         0.00168001117629
 RMS of difference density:                            0.00210443309605
 Gap [au]:  0.44053496
 ALPHA OCC:  31
 BETA  OCC:  31
 
 ***KOHN-SHAM ENERGY IN STEP   5 IS          -400.0321919251953204 [AU]
 
 Step comparison  Energy Drift [au]  DIIS error drift  Gradient drift
        4            3.4775E-02         2.6832E-03       0.0000E+00
 ======================================================================
 ITERATION STEP   6
 

 SCF control                  : diis
 Damping factor/level shift   : 0.000/0.000
 DIIS [start/end/frequency]   :   2 / 50 /  1

 Constructing Fock-matrix...
 Number of integral batches:    1
 Occupied indices per batch:   31
 
 Calculating the exchange-correlation matrix...
                  0.2063*PBEX [au]:    -10.765286076698
                  0.5000*PBEC [au]:     -1.039767841707
 Exchange-correlation energy  [au]:    -11.805053918405
 
 Coulomb energy + HF exchange [au]:    543.672869345587
 Gradient norm:      1.1278E+01
 DIIS is running in this iteration step.
 RMS of [F,P]:                                         0.00047439477140
 RMS of difference density:                            0.00051461527974
 Gap [au]:  0.43100639
 ALPHA OCC:  31
 BETA  OCC:  31
 
 ***KOHN-SHAM ENERGY IN STEP   6 IS          -400.0980851684023492 [AU]
 
 Step comparison  Energy Drift [au]  DIIS error drift  Gradient drift
        5            6.5893E-02         1.2056E-03       0.0000E+00
 ======================================================================
 ITERATION STEP   7
 

 SCF control                  : diis
 Damping factor/level shift   : 0.000/0.000
 DIIS [start/end/frequency]   :   2 / 50 /  1

 Constructing Fock-matrix...
 Number of integral batches:    1
 Occupied indices per batch:   31
 
 Calculating the exchange-correlation matrix...
                  0.2063*PBEX [au]:    -10.758111466038
                  0.5000*PBEC [au]:     -1.040296403869
 Exchange-correlation energy  [au]:    -11.798407869907
 
 Coulomb energy + HF exchange [au]:    543.588244081287
 Gradient norm:      1.1278E+01
 DIIS is running in this iteration step.
 RMS of [F,P]:                                         0.00034033704208
 RMS of difference density:                            0.00033341258080
 Gap [au]:  0.43270660
 ALPHA OCC:  31
 BETA  OCC:  31
 
 ***KOHN-SHAM ENERGY IN STEP   7 IS          -400.1024063206823485 [AU]
 
 Step comparison  Energy Drift [au]  DIIS error drift  Gradient drift
        6            4.3212E-03         1.3406E-04       0.0000E+00
 ======================================================================
 ITERATION STEP   8
 

 SCF control                  : diis
 Damping factor/level shift   : 0.000/0.000
 DIIS [start/end/frequency]   :   2 / 50 /  1

 Constructing Fock-matrix...
 Number of integral batches:    1
 Occupied indices per batch:   31
 
 Calculating the exchange-correlation matrix...
                  0.2063*PBEX [au]:    -10.754090645147
                  0.5000*PBEC [au]:     -1.040524648026
 Exchange-correlation energy  [au]:    -11.794615293173
 
 Coulomb energy + HF exchange [au]:    543.524558871425
 Gradient norm:      1.1278E+01
 DIIS is running in this iteration step.
 RMS of [F,P]:                                         0.00018531634244
 RMS of difference density:                            0.00022944206819
 Gap [au]:  0.43238220
 ALPHA OCC:  31
 BETA  OCC:  31
 
 ***KOHN-SHAM ENERGY IN STEP   8 IS          -400.1050630747288324 [AU]
 
 Step comparison  Energy Drift [au]  DIIS error drift  Gradient drift
        7            2.6568E-03         1.5502E-04       0.0000E+00
 ======================================================================
 ITERATION STEP   9
 

 SCF control                  : diis
 Damping factor/level shift   : 0.000/0.000
 DIIS [start/end/frequency]   :   2 / 50 /  1

 Constructing Fock-matrix...
 Number of integral batches:    1
 Occupied indices per batch:   31
 
 Calculating the exchange-correlation matrix...
                  0.2063*PBEX [au]:    -10.750011050323
                  0.5000*PBEC [au]:     -1.040716447427
 Exchange-correlation energy  [au]:    -11.790727497750
 
 Coulomb energy + HF exchange [au]:    543.448225944443
 Gradient norm:      1.1278E+01
 DIIS is running in this iteration step.
 RMS of [F,P]:                                         0.00009304478729
 RMS of difference density:                            0.00014666078041
 Gap [au]:  0.43190892
 ALPHA OCC:  31
 BETA  OCC:  31
 
 ***KOHN-SHAM ENERGY IN STEP   9 IS          -400.1060558636193036 [AU]
 
 Step comparison  Energy Drift [au]  DIIS error drift  Gradient drift
        8            9.9279E-04         9.2272E-05       0.0000E+00
 ======================================================================
 ITERATION STEP  10
 

 SCF control                  : diis
 Damping factor/level shift   : 0.000/0.000
 DIIS [start/end/frequency]   :   2 / 50 /  1

 Constructing Fock-matrix...
 Number of integral batches:    1
 Occupied indices per batch:   31
 
 Calculating the exchange-correlation matrix...
                  0.2063*PBEX [au]:    -10.747836516511
                  0.5000*PBEC [au]:     -1.040862152566
 Exchange-correlation energy  [au]:    -11.788698669077
 
 Coulomb energy + HF exchange [au]:    543.417204432497
 Gradient norm:      1.1278E+01
 DIIS is running in this iteration step.
 RMS of [F,P]:                                         0.00003467969772
 RMS of difference density:                            0.00007516157729
 Gap [au]:  0.43195704
 ALPHA OCC:  31
 BETA  OCC:  31
 
 ***KOHN-SHAM ENERGY IN STEP  10 IS          -400.1063551053696301 [AU]
 
 Step comparison  Energy Drift [au]  DIIS error drift  Gradient drift
        9            2.9924E-04         5.8365E-05       0.0000E+00
 ======================================================================
 ITERATION STEP  11
 

 SCF control                  : diis
 Damping factor/level shift   : 0.000/0.000
 DIIS [start/end/frequency]   :   2 / 50 /  1

 Constructing Fock-matrix...
 Number of integral batches:    1
 Occupied indices per batch:   31
 
 Calculating the exchange-correlation matrix...
                  0.2063*PBEX [au]:    -10.746597936073
                  0.5000*PBEC [au]:     -1.040932604466
 Exchange-correlation energy  [au]:    -11.787530540539
 
 Coulomb energy + HF exchange [au]:    543.396847190411
 Gradient norm:      1.1278E+01
 DIIS is running in this iteration step.
 RMS of [F,P]:                                         0.00000463565582
 RMS of difference density:                            0.00000925994499
 Gap [au]:  0.43186349
 ALPHA OCC:  31
 BETA  OCC:  31
 
 ***KOHN-SHAM ENERGY IN STEP  11 IS          -400.1064031988764782 [AU]
 
 Step comparison  Energy Drift [au]  DIIS error drift  Gradient drift
       10            4.8094E-05         3.0044E-05       0.0000E+00
 ======================================================================
 ITERATION STEP  12
 

 SCF control                  : diis
 Damping factor/level shift   : 0.000/0.000
 DIIS [start/end/frequency]   :   2 / 50 /  1

 Constructing Fock-matrix...
 Number of integral batches:    1
 Occupied indices per batch:   31
 
 Calculating the exchange-correlation matrix...
                  0.2063*PBEX [au]:    -10.746456218021
                  0.5000*PBEC [au]:     -1.040940862677
 Exchange-correlation energy  [au]:    -11.787397080698
 
 Coulomb energy + HF exchange [au]:    543.393521669495
 Gradient norm:      1.1278E+01
 DIIS is running in this iteration step.
 RMS of [F,P]:                                         0.00000102279597
 RMS of difference density:                            0.00000123013183
 Gap [au]:  0.43188862
 ALPHA OCC:  31
 BETA  OCC:  31
 
 ***KOHN-SHAM ENERGY IN STEP  12 IS          -400.1064040690814636 [AU]
 
 Step comparison  Energy Drift [au]  DIIS error drift  Gradient drift
       11            8.7020E-07         3.6129E-06       0.0000E+00
 ======================================================================
 ITERATION STEP  13
 

 SCF control                  : diis
 Damping factor/level shift   : 0.000/0.000
 DIIS [start/end/frequency]   :   2 / 50 /  1

 Constructing Fock-matrix...
 Number of integral batches:    1
 Occupied indices per batch:   31
 
 Calculating the exchange-correlation matrix...
                  0.2063*PBEX [au]:    -10.746454901294
                  0.5000*PBEC [au]:     -1.040942103001
 Exchange-correlation energy  [au]:    -11.787397004295
 
 Coulomb energy + HF exchange [au]:    543.394013457791
 Gradient norm:      1.1278E+01
 DIIS is running in this iteration step.
 RMS of [F,P]:                                         0.00000069903832
 RMS of difference density:                            0.00000179301795
 Gap [au]:  0.43188126
 ALPHA OCC:  31
 BETA  OCC:  31
 
 ***KOHN-SHAM ENERGY IN STEP  13 IS          -400.1064040962805848 [AU]
 
 Step comparison  Energy Drift [au]  DIIS error drift  Gradient drift
       12            2.7199E-08         3.2376E-07       0.0000E+00
 ======================================================================
 ITERATION STEP  14
 

 SCF control                  : diis
 Damping factor/level shift   : 0.000/0.000
 DIIS [start/end/frequency]   :   2 / 50 /  1

 Constructing Fock-matrix...
 Number of integral batches:    1
 Occupied indices per batch:   31
 
 Calculating the exchange-correlation matrix...
                  0.2063*PBEX [au]:    -10.746426018754
                  0.5000*PBEC [au]:     -1.040943467983
 Exchange-correlation energy  [au]:    -11.787369486737
 
 Coulomb energy + HF exchange [au]:    543.393392405782
 Gradient norm:      1.1278E+01
 DIIS is running in this iteration step.
 RMS of [F,P]:                                         0.00000004486747
 RMS of difference density:                            0.00000008064279
 Gap [au]:  0.43188347
 ALPHA OCC:  31
 BETA  OCC:  31
 
 ***KOHN-SHAM ENERGY IN STEP  14 IS          -400.1064041162921967 [AU]
 
 Step comparison  Energy Drift [au]  DIIS error drift  Gradient drift
       13            2.0012E-08         6.5417E-07       0.0000E+00
 ======================================================================
 
 SUCCESS...
 THE SCF ITERATION HAS CONVERGED!
 
                   A   
 FINAL ALPHA OCC:  31
 FINAL BETA  OCC:  31
 
 ***FINAL KOHN-SHAM ENERGY:          -400.1064041162921967 [AU]
 
 Orbital energies [au]:
      Irrep         Alpha          Beta
    1   A        -20.255513     -20.255513
    2   A        -20.197917     -20.197917
    3   A        -15.228601     -15.228601
    4   A        -11.115028     -11.115028
    5   A        -11.012252     -11.012252
    6   A        -10.984221     -10.984221
    7   A        -10.971301     -10.971301
    8   A        -10.962197     -10.962197
    9   A         -1.364732      -1.364732
   10   A         -1.270467      -1.270467
   11   A         -1.150065      -1.150065
   12   A         -0.976725      -0.976725
   13   A         -0.952749      -0.952749
   14   A         -0.831061      -0.831061
   15   A         -0.758543      -0.758543
   16   A         -0.737883      -0.737883
   17   A         -0.663731      -0.663731
   18   A         -0.655831      -0.655831
   19   A         -0.641588      -0.641588
   20   A         -0.597010      -0.597010
   21   A         -0.573057      -0.573057
   22   A         -0.544164      -0.544164
   23   A         -0.538785      -0.538785
   24   A         -0.513089      -0.513089
   25   A         -0.493214      -0.493214
   26   A         -0.468632      -0.468632
   27   A         -0.462843      -0.462843
   28   A         -0.454614      -0.454614
   29   A         -0.442562      -0.442562
   30   A         -0.411940      -0.411940
   31   A         -0.335441      -0.335441
 
   32   A          0.096442       0.096442
   33   A          0.113862       0.113862
   34   A          0.125672       0.125672
   35   A          0.146747       0.146747
   36   A          0.152770       0.152770
   37   A          0.160716       0.160716
   38   A          0.177514       0.177514
   39   A          0.186504       0.186504
   40   A          0.205770       0.205770
   41   A          0.210937       0.210937
   42   A          0.256044       0.256044
   43   A          0.262492       0.262492
   44   A          0.285847       0.285847
   45   A          0.289819       0.289819
   46   A          0.313871       0.313871
   47   A          0.339533       0.339533
   48   A          0.348613       0.348613
   49   A          0.356851       0.356851
   50   A          0.372816       0.372816
   51   A          0.395248       0.395248
   52   A          0.402823       0.402823
   53   A          0.450648       0.450648
   54   A          0.470429       0.470429
   55   A          0.478463       0.478463
   56   A          0.483734       0.483734
   57   A          0.500914       0.500914
   58   A          0.509440       0.509440
   59   A          0.527413       0.527413
   60   A          0.541056       0.541056
   61   A          0.547070       0.547070
   62   A          0.551817       0.551817
   63   A          0.562600       0.562600
   64   A          0.571820       0.571820
   65   A          0.575840       0.575840
   66   A          0.581401       0.581401
   67   A          0.581455       0.581455
   68   A          0.592908       0.592908
   69   A          0.598231       0.598231
   70   A          0.609916       0.609916
   71   A          0.622037       0.622037
   72   A          0.641092       0.641092
   73   A          0.643522       0.643522
   74   A          0.658449       0.658449
   75   A          0.667430       0.667430
   76   A          0.679440       0.679440
   77   A          0.704359       0.704359
   78   A          0.722806       0.722806
   79   A          0.744865       0.744865
   80   A          0.761344       0.761344
   81   A          0.771661       0.771661
   82   A          0.802236       0.802236
   83   A          0.839455       0.839455
   84   A          0.868887       0.868887
   85   A          0.877967       0.877967
   86   A          0.912108       0.912108
   87   A          0.920437       0.920437
   88   A          0.935099       0.935099
   89   A          0.946198       0.946198
   90   A          0.966939       0.966939
   91   A          0.978408       0.978408
   92   A          1.021910       1.021910
   93   A          1.032234       1.032234
   94   A          1.039144       1.039144
   95   A          1.060848       1.060848
   96   A          1.072958       1.072958
   97   A          1.089162       1.089162
   98   A          1.117450       1.117450
   99   A          1.123036       1.123036
  100   A          1.129589       1.129589
  101   A          1.151656       1.151656
  102   A          1.165900       1.165900
  103   A          1.191677       1.191677
  104   A          1.205043       1.205043
  105   A          1.227105       1.227105
  106   A          1.237858       1.237858
  107   A          1.258261       1.258261
  108   A          1.263652       1.263652
  109   A          1.269313       1.269313
  110   A          1.283999       1.283999
  111   A          1.296943       1.296943
  112   A          1.305538       1.305538
  113   A          1.318823       1.318823
  114   A          1.334754       1.334754
  115   A          1.339055       1.339055
  116   A          1.344480       1.344480
  117   A          1.370270       1.370270
  118   A          1.377964       1.377964
  119   A          1.395217       1.395217
  120   A          1.420537       1.420537
  121   A          1.432684       1.432684
  122   A          1.439782       1.439782
  123   A          1.454908       1.454908
  124   A          1.464326       1.464326
  125   A          1.477251       1.477251
  126   A          1.482479       1.482479
  127   A          1.495815       1.495815
  128   A          1.525872       1.525872
  129   A          1.535302       1.535302
  130   A          1.549450       1.549450
  131   A          1.553086       1.553086
  132   A          1.575061       1.575061
  133   A          1.606259       1.606259
  134   A          1.619194       1.619194
  135   A          1.625732       1.625732
  136   A          1.662967       1.662967
  137   A          1.682460       1.682460
  138   A          1.691813       1.691813
  139   A          1.715927       1.715927
  140   A          1.747653       1.747653
  141   A          1.770960       1.770960
  142   A          1.802518       1.802518
  143   A          1.841145       1.841145
  144   A          1.890231       1.890231
  145   A          1.912789       1.912789
  146   A          1.936147       1.936147
  147   A          1.953574       1.953574
  148   A          2.008508       2.008508
  149   A          2.056838       2.056838
  150   A          2.087637       2.087637
  151   A          2.166751       2.166751
  152   A          2.204534       2.204534
  153   A          2.224521       2.224521
  154   A          2.274240       2.274240
  155   A          2.290429       2.290429
  156   A          2.324179       2.324179
  157   A          2.360361       2.360361
  158   A          2.427866       2.427866
  159   A          2.496669       2.496669
  160   A          2.543461       2.543461
  161   A          2.570666       2.570666
  162   A          2.587806       2.587806
  163   A          2.607143       2.607143
  164   A          2.626348       2.626348
  165   A          2.651694       2.651694
  166   A          2.665425       2.665425
  167   A          2.676084       2.676084
  168   A          2.716862       2.716862
  169   A          2.727069       2.727069
  170   A          2.736854       2.736854
  171   A          2.741077       2.741077
  172   A          2.772489       2.772489
  173   A          2.797971       2.797971
  174   A          2.809254       2.809254
  175   A          2.831303       2.831303
  176   A          2.838815       2.838815
  177   A          2.851415       2.851415
  178   A          2.862097       2.862097
  179   A          2.885371       2.885371
  180   A          2.908395       2.908395
  181   A          2.941458       2.941458
  182   A          2.977570       2.977570
  183   A          3.004018       3.004018
  184   A          3.045520       3.045520
  185   A          3.060929       3.060929
  186   A          3.076097       3.076097
  187   A          3.094262       3.094262
  188   A          3.098817       3.098817
  189   A          3.112333       3.112333
  190   A          3.123362       3.123362
  191   A          3.146057       3.146057
  192   A          3.163164       3.163164
  193   A          3.186743       3.186743
  194   A          3.191834       3.191834
  195   A          3.201513       3.201513
  196   A          3.223126       3.223126
  197   A          3.235432       3.235432
  198   A          3.247685       3.247685
  199   A          3.269135       3.269135
  200   A          3.281783       3.281783
  201   A          3.294986       3.294986
  202   A          3.307663       3.307663
  203   A          3.331021       3.331021
  204   A          3.340061       3.340061
  205   A          3.356540       3.356540
  206   A          3.369383       3.369383
  207   A          3.379897       3.379897
  208   A          3.390301       3.390301
  209   A          3.399608       3.399608
  210   A          3.416114       3.416114
  211   A          3.442279       3.442279
  212   A          3.453744       3.453744
  213   A          3.459726       3.459726
  214   A          3.466635       3.466635
  215   A          3.490410       3.490410
  216   A          3.514257       3.514257
  217   A          3.531429       3.531429
  218   A          3.541412       3.541412
  219   A          3.552952       3.552952
  220   A          3.562579       3.562579
  221   A          3.570962       3.570962
  222   A          3.601969       3.601969
  223   A          3.606597       3.606597
  224   A          3.637449       3.637449
  225   A          3.659362       3.659362
  226   A          3.662051       3.662051
  227   A          3.689385       3.689385
  228   A          3.707841       3.707841
  229   A          3.718368       3.718368
  230   A          3.725864       3.725864
  231   A          3.737733       3.737733
  232   A          3.761257       3.761257
  233   A          3.770263       3.770263
  234   A          3.790390       3.790390
  235   A          3.802152       3.802152
  236   A          3.822042       3.822042
  237   A          3.835313       3.835313
  238   A          3.846521       3.846521
  239   A          3.867393       3.867393
  240   A          3.880558       3.880558
  241   A          3.902900       3.902900
  242   A          3.923651       3.923651
  243   A          3.952136       3.952136
  244   A          3.967628       3.967628
  245   A          3.977483       3.977483
  246   A          3.986372       3.986372
  247   A          3.994088       3.994088
  248   A          4.012509       4.012509
  249   A          4.020282       4.020282
  250   A          4.052497       4.052497
  251   A          4.058358       4.058358
  252   A          4.069827       4.069827
  253   A          4.091218       4.091218
  254   A          4.105700       4.105700
  255   A          4.142504       4.142504
  256   A          4.160679       4.160679
  257   A          4.192786       4.192786
  258   A          4.200624       4.200624
  259   A          4.226374       4.226374
  260   A          4.230473       4.230473
  261   A          4.259909       4.259909
  262   A          4.280261       4.280261
  263   A          4.295903       4.295903
  264   A          4.307150       4.307150
  265   A          4.312311       4.312311
  266   A          4.341146       4.341146
  267   A          4.347822       4.347822
  268   A          4.358521       4.358521
  269   A          4.380273       4.380273
  270   A          4.394592       4.394592
  271   A          4.411473       4.411473
  272   A          4.427967       4.427967
  273   A          4.432655       4.432655
  274   A          4.453347       4.453347
  275   A          4.466513       4.466513
  276   A          4.476937       4.476937
  277   A          4.494121       4.494121
  278   A          4.503507       4.503507
  279   A          4.533761       4.533761
  280   A          4.548766       4.548766
  281   A          4.585014       4.585014
  282   A          4.596179       4.596179
  283   A          4.616392       4.616392
  284   A          4.656998       4.656998
  285   A          4.689104       4.689104
  286   A          4.713191       4.713191
  287   A          4.742799       4.742799
  288   A          4.780434       4.780434
  289   A          4.817715       4.817715
  290   A          4.841037       4.841037
  291   A          4.865598       4.865598
  292   A          4.909913       4.909913
  293   A          4.934610       4.934610
  294   A          4.968722       4.968722
  295   A          5.012173       5.012173
  296   A          5.029747       5.029747
  297   A          5.050680       5.050680
  298   A          5.060208       5.060208
  299   A          5.074169       5.074169
  300   A          5.084484       5.084484
  301   A          5.103116       5.103116
  302   A          5.113054       5.113054
  303   A          5.175833       5.175833
  304   A          5.199262       5.199262
  305   A          5.230099       5.230099
  306   A          5.275590       5.275590
  307   A          5.284184       5.284184
  308   A          5.326177       5.326177
  309   A          5.347088       5.347088
  310   A          5.382732       5.382732
  311   A          5.402176       5.402176
  312   A          5.422387       5.422387
  313   A          5.427669       5.427669
  314   A          5.440454       5.440454
  315   A          5.463401       5.463401
  316   A          5.485945       5.485945
  317   A          5.503506       5.503506
  318   A          5.513434       5.513434
  319   A          5.536761       5.536761
  320   A          5.559916       5.559916
  321   A          5.588874       5.588874
  322   A          5.616231       5.616231
  323   A          5.636897       5.636897
  324   A          5.652803       5.652803
  325   A          5.688877       5.688877
  326   A          5.699570       5.699570
  327   A          5.732745       5.732745
  328   A          5.743863       5.743863
  329   A          5.795646       5.795646
  330   A          5.828706       5.828706
  331   A          5.847091       5.847091
  332   A          5.883533       5.883533
  333   A          5.926415       5.926415
  334   A          5.982397       5.982397
  335   A          6.020615       6.020615
  336   A          6.101700       6.101700
  337   A          6.110726       6.110726
  338   A          6.146410       6.146410
  339   A          6.210596       6.210596
  340   A          6.215091       6.215091
  341   A          6.228461       6.228461
  342   A          6.267100       6.267100
  343   A          6.274024       6.274024
  344   A          6.306396       6.306396
  345   A          6.362921       6.362921
  346   A          6.375132       6.375132
  347   A          6.484573       6.484573
  348   A          6.535146       6.535146
  349   A          6.672612       6.672612
  350   A          6.694556       6.694556
  351   A          6.745071       6.745071
  352   A          6.782456       6.782456
  353   A          6.814198       6.814198
  354   A          6.907371       6.907371
  355   A          6.935389       6.935389
  356   A          7.028015       7.028015
  357   A          7.095619       7.095619
  358   A          7.179699       7.179699
  359   A          7.222382       7.222382
  360   A          7.227625       7.227625
  361   A          7.335711       7.335711
  362   A          7.378705       7.378705
  363   A          7.518722       7.518722
  364   A          7.644913       7.644913
  365   A          7.869286       7.869286
  366   A          8.201101       8.201101
  367   A         15.187479      15.187479
  368   A         15.903022      15.903022
  369   A         15.927824      15.927824
  370   A         15.964413      15.964413
  371   A         16.030830      16.030830
  372   A         16.036591      16.036591
  373   A         16.129913      16.129913
  374   A         16.181114      16.181114
  375   A         16.232557      16.232557
  376   A         16.282165      16.282165
  377   A         16.321245      16.321245
  378   A         16.333836      16.333836
  379   A         16.365547      16.365547
  380   A         16.376844      16.376844
  381   A         16.399536      16.399536
  382   A         16.555641      16.555641
  383   A         16.707633      16.707633
  384   A         16.913402      16.913402
  385   A         17.175228      17.175228
  386   A         17.437407      17.437407
  387   A         20.862263      20.862263
  388   A         21.606219      21.606219
  389   A         21.869930      21.869930
  390   A         22.768055      22.768055
  391   A         25.815160      25.815160
  392   A         25.909815      25.909815
  393   A         26.093638      26.093638
  394   A         26.361023      26.361023
  395   A         26.831862      26.831862
  396   A         26.963608      26.963608
  397   A         28.642552      28.642552
  398   A         29.009355      29.009355
  399   A         38.970624      38.970624
  400   A         38.983951      38.983951
  401   A         38.995475      38.995475
  402   A         39.038465      39.038465
  403   A         39.256876      39.256876
  404   A         41.024781      41.024781
  405   A         41.071559      41.071559
  406   A         41.105671      41.105671
  407   A         41.170325      41.170325
  408   A         41.183584      41.183584
  409   A         41.203401      41.203401
  410   A         41.210149      41.210149
  411   A         41.216459      41.216459
  412   A         41.223987      41.223987
  413   A         41.226010      41.226010
  414   A         41.230724      41.230724
  415   A         41.233358      41.233358
  416   A         41.242307      41.242307
  417   A         41.266560      41.266560
  418   A         41.308336      41.308336
  419   A         41.322081      41.322081
  420   A         41.346770      41.346770
  421   A         41.352812      41.352812
  422   A         41.367408      41.367408
  423   A         41.376870      41.376870
  424   A         41.388613      41.388613
  425   A         41.394446      41.394446
  426   A         41.405006      41.405006
  427   A         41.435847      41.435847
  428   A         41.440544      41.440544
  429   A         43.476098      43.476098
  430   A         43.503287      43.503287
  431   A         43.511331      43.511331
  432   A         43.551227      43.551227
  433   A         43.561060      43.561060
  434   A         43.605256      43.605256
  435   A         43.641233      43.641233
  436   A         43.684674      43.684674
  437   A         43.734767      43.734767
  438   A         43.789932      43.789932
  439   A         80.239723      80.239723
  440   A         80.747080      80.747080
  441   A         80.800635      80.800635
  442   A         80.837752      80.837752
  443   A         80.885062      80.885062
  444   A         80.906580      80.906580
  445   A         80.961681      80.961681
  446   A         81.004739      81.004739
  447   A         81.021205      81.021205
  448   A         81.072673      81.072673
  449   A         81.111387      81.111387
  450   A         81.148914      81.148914
  451   A         81.169106      81.169106
  452   A         81.203551      81.203551
  453   A         81.295951      81.295951
  454   A         84.833747      84.833747
  455   A         85.268075      85.268075
  456   A         85.571009      85.571009
  457   A         85.971819      85.971819
  458   A         86.208063      86.208063
  459   A        108.061490     108.061490
  460   A        108.629595     108.629595
  461   A        108.773047     108.773047
  462   A        115.433838     115.433838
  463   A        136.640384     136.640384
  464   A        136.725037     136.725037
  465   A        136.849426     136.849426
  466   A        137.065095     137.065095
  467   A        137.492084     137.492084
  468   A        137.564442     137.564442
  469   A        147.592320     147.592320
  470   A        147.980874     147.980874
 
 RETURNING FROM SCF ALGORITHM
 ======================================================================

 Executing drpa...

 Three-index integral transformation
 Allocation of 120.0 Gbytes of memory...
 
 Minimal memory requirement for (ai|P) and (ij|P) integrals:    28.7 MB

 Calculating (ai|P) and (ij|P) integrals...
 Number of integral batches:    1
 Occupied indices per batch:   31
 
 Transforming integrals of batch 1...

 Executing cis...

 Allocation of 120.0 Gbytes of memory...
 Core orbitals considered in CVS treatment:   1  2
 
 Read MO coeff. matrix and orbital energies...
 
 Sorting for the CVS calculation...
 Generate singlet trial vectors...
 
 Starting TDA DF-TDDFT iteration
 Functional: user
 Singlet excited states
 
 
 The iteration has converged in  0 steps for all the roots.
 
 Final result of the TDA-TDDFT calculations for the excited states:
 Functional: user
 Singlet excited states:
 
 Excited      Total          Excitation     Excitation     Excitation        Absorption
  state    energy [au]       energy [au]    energy [eV]  energy [cm^-1]    wavelength [nm]
 =========================================================================================
    1    -379.908487338     20.19791678     549.6133      4432930.34            2.26
    2    -379.850891191     20.25551293     551.1806      4445571.23            2.25
 =========================================================================================
 
 
 Retrieve a J_ai^Q fitted MO integral list...
 Retrieve a J_ij^Q fitted MO integral list in upper triangle form...
 Sorting for the CVS calculation...
 Fitting...
 The ground-state intermediates are not necessary!
 Calculate pre-optimized initial guesses for adc(2) calculations
 Direct algorithm for AB contributions!!!
 
 Calculate sigma vector for root  1
 Calculate sigma vector for root  2
 
                       Excitation           Energy                Norm of
 Iteration  1         energy [au]        decrease [au]        residual vector
 ============================================================================
 for root  1          19.670516500        -0.5274003             0.0000000
 for root  2          19.761403215        -0.4941097             0.0000000
 ============================================================================
  2/ 2 states have converged.
 
 
 
 The micro iteration of pre-optimization has converged in  1 steps.
 
 
 ============================================================================
 Restart
 
 Calculate sigma vector for root  1
 Calculate sigma vector for root  2
 
                       Excitation           Energy                Norm of
 Iteration  2         energy [au]        decrease [au]        residual vector
 ============================================================================
 for root  1          19.825669060         0.1551526             0.0000000
 for root  2          19.889188151         0.1277849             0.0000000
 ============================================================================
  2/ 2 states have converged.
 
 
 
 The micro iteration of pre-optimization has converged in  1 steps.
 
 
 ============================================================================
 Restart
 
 Calculate sigma vector for root  1
 Calculate sigma vector for root  2
 
                       Excitation           Energy                Norm of
 Iteration  3         energy [au]        decrease [au]        residual vector
 ============================================================================
 for root  1          19.792955113        -0.0327139             0.0000000
 for root  2          19.864383740        -0.0248044             0.0000000
 ============================================================================
  2/ 2 states have converged.
 
 
 
 The micro iteration of pre-optimization has converged in  1 steps.
 
 
 ============================================================================
 Restart
 
 Calculate sigma vector for root  1
 Calculate sigma vector for root  2
 
                       Excitation           Energy                Norm of
 Iteration  4         energy [au]        decrease [au]        residual vector
 ============================================================================
 for root  1          19.800447205         0.0074921             0.0000000
 for root  2          19.869517334         0.0051336             0.0000000
 ============================================================================
  2/ 2 states have converged.
 
 
 
 The micro iteration of pre-optimization has converged in  1 steps.
 
 
 ============================================================================
 Restart
 
 Calculate sigma vector for root  1
 Calculate sigma vector for root  2
 
                       Excitation           Energy                Norm of
 Iteration  5         energy [au]        decrease [au]        residual vector
 ============================================================================
 for root  1          19.798762357        -0.0016848             0.0000000
 for root  2          19.868468460        -0.0010489             0.0000000
 ============================================================================
  2/ 2 states have converged.
 
 
 
 The micro iteration of pre-optimization has converged in  1 steps.
 
 
 ============================================================================
 Restart
 
 Calculate sigma vector for root  1
 Calculate sigma vector for root  2
 
                       Excitation           Energy                Norm of
 Iteration  6         energy [au]        decrease [au]        residual vector
 ============================================================================
 for root  1          19.799142821         0.0003805             0.0000000
 for root  2          19.868683329         0.0002149             0.0000000
 ============================================================================
  2/ 2 states have converged.
 
 
 
 The micro iteration of pre-optimization has converged in  1 steps.
 
 
 ============================================================================
 Restart
 
 Calculate sigma vector for root  1
 Calculate sigma vector for root  2
 
                       Excitation           Energy                Norm of
 Iteration  7         energy [au]        decrease [au]        residual vector
 ============================================================================
 for root  1          19.799056986        -0.0000858             0.0000000
 for root  2          19.868639336        -0.0000440             0.0000000
 ============================================================================
  2/ 2 states have converged.
 
 
 
 The micro iteration of pre-optimization has converged in  1 steps.
 
 
 ============================================================================
 Restart
 
 Calculate sigma vector for root  1
 Calculate sigma vector for root  2
 
                       Excitation           Energy                Norm of
 Iteration  8         energy [au]        decrease [au]        residual vector
 ============================================================================
 for root  1          19.799076355         0.0000194             0.0000000
 for root  2          19.868648344         0.0000090             0.0000000
 ============================================================================
  2/ 2 states have converged.
 
 
 
 The micro iteration of pre-optimization has converged in  1 steps.
 
 
 ============================================================================
 Restart
 
 Calculate sigma vector for root  1
 Calculate sigma vector for root  2
 
                       Excitation           Energy                Norm of
 Iteration  9         energy [au]        decrease [au]        residual vector
 ============================================================================
 for root  1          19.799071985        -0.0000044             0.0000000
 for root  2          19.868646499        -0.0000018             0.0000000
 ============================================================================
  2/ 2 states have converged.
 
 
 
 The micro iteration of pre-optimization has converged in  1 steps.
 
 
 ============================================================================
 
 The macro iteration of pre-optimization has converged in  9 steps!
 
 Final result of the double hybrid calculations for the excited states:
 Functional: user
 Singlet excited states:
 
 Excited      Total          Excitation     Excitation     Excitation        Absorption
  state    energy [au]       energy [au]    energy [eV]  energy [cm^-1]    wavelength [nm]
 =========================================================================================
    1    -380.307332132     19.79907198     538.7602      4345394.03            2.30
    2    -380.237757617     19.86864650     540.6534      4360663.87            2.29
 =========================================================================================
 
 
                      Normal termination of mrcc.
 **********************************************************************
