# Supplementary material for: Scalable Correlated Local Approaches for Computing Valence and Core-Level Ionization Energies in Large Molecules
Source: J Chem Theory Comput. 2026 Jun 24;22(13):6584–98. doi: 10.1021/acs.jctc.6c00634 (PMC13374016; doi:10.1021/acs.jctc.6c00634)
Supplement: Supplementary file 2 [file ct6c00634_si_003.zip › SI/outputs/phenylalanine_O_1_sos-pbe0-2l_tailored-X2C.out]

 **********************************************************************
                          MRCC program system
 **********************************************************************
 
                              Written by
     Mihaly Kallay, Peter R. Nagy, David Mester, Laszlo Gyevi-Nagy,
        Jozsef Csoka, P. Bernat Szabo, Zoltan Rolik, Gyula Samu,
      Bence Hegely, Bence Ladoczki, Klara Petrov, Jozsef Csontos,
     Adam Ganyecz, Istvan Ladjanszki, Lorant Szegedy, Mate Farkas,
          Pal D. Mezei, Reka A. Horvath, and Balazs D. Lorincz
 
        Department of Physical Chemistry and Materials Science
            Budapest University of Technology and Economics
                  Budapest P.O.Box 91, H-1521 Hungary
 
                              www.mrcc.hu
 
                            Version: 25.1.2

 Executing minp...

 Reading input from MINP...
 
 Input file:
 
basis=cc-pCVTZ-X2C
verbosity=3

tprint=0.1
localcc=2016
redcost_exc=on


cialg=direct
ip_ea=ip
calc=tda
dft=user
4
0.7937 HFx
0.2063 PBEx
1.0000 MP2
0.5000 PBEc
scsps=0.6667
scspt=0.0000
dhexc=adc(2)
dendec=off

mem=120GB

dfbasis_scf=cc-pCVTZ-X2C_autoaux
dfbasis_cor=cc-pCVTZ-X2C_autoaux
scfiguess=off

bpcompo=0.9999
hamilton=SFX2C1e
core=1
cvs=1-1
nstate=2
unit=bohr
geom=xyz
23 
L-phenylalanine
N 1.869918 -3.930785 0.035760 
C 2.737230 1.546748 -0.999694 
C 1.865465 0.881264 0.496772 
C -0.982588 1.145808 0.552308 
C -2.285131 2.172330 -1.530724 
C -4.922896 2.379725 -1.514613 
C -6.309509 1.563000 0.592043 
C -5.037458 0.545146 2.678918 
C -2.395176 0.339984 2.656595 
C 5.593666 -1.582212 -1.079494 
O 6.539702 0.178340 -2.753789 
O 6.983560 -2.932553 0.219571 
H -0.007608 -4.122220 0.316393 
H 3.002599 -4.764268 1.330907 
H 2.062332 -1.340373 -2.949480 
H 2.718979 2.540281 -0.406256 
H 2.612560 0.746624 2.426099 
H -1.223419 2.825287 -3.165150 
H -5.893167 3.184002 -3.134987 
H -8.354979 1.728397 0.608528 
H -6.094324 -0.079635 4.324169 
H -1.417696 -0.432426 4.289836 
H 8.395497 0.183093 -2.738063 
 
 
 Checking keyword combinations...
 
 Keywords:
 
 active=none
 agrid=ld0006-ld0590
 agrid_pssp=ld0006-ld0194
 agrid_pssp_sm=ld0006-ld0074
 ao_trunc=off
 ao_trunc_tol=1e-4
 basis=cc-pcvtz-x2c
 basis_sm=none
 basopt=off
 bfbasis=none
 bfgsmem=10
 bfgstol=1.0d-3
 bfgscimem=5
 boysalg=jacobi
 bpcompo=0.9999
 bpcompv=0.98
 bpdfo=0.9999
 bpocc=0.9999d0
 bppdo=0.999d0
 bppdv=0.98
 bpedo=0.9999d0
 bpedv=0.999999
 bp_subsyso=0.95
 bp_subsysv=0.95
 cabscorr=off
 cabsdom=bplarge
 cabsdual=off
 calc=adc(2)
 ccmaxit=50
 ccprog=cis
 ccsdalg=disk
 ccsdmkl=seq
 ccsdrest=off
 ccsdthreads=2
 cctol=6
 charge=0
 cialg=direct
 ciguess=off
 cmpgrp=auto
 comprest=off
 coord_sys=ric
 core=1
 corembed=off
 csapprox=off
 cvs=1-1
 dboc=off
 deltaf12=off
 delocsomofact=
 dendec=off
 dens=0
 denscorr=0
 dfalg=lineq
 dfbasis_cab=none
 dfbasis_cor=cc-pcvtz-x2c_autoaux
 dfbasis_scf=cc-pcvtz-x2c_autoaux
 dfbasis_scf_sm=auto
 dfintran=drpa
 df_trunc=off
 df_trunc_corr=off
 df_trunc_corr_tol=5e-4
 df_trunc_tol=5e-4
 dft=user
 dhexc=adc(2)
 diag=david
 docc=
 domrad=10.d0
 drpaalg=auto
 dual=off
 dual_df=off
 dyson=off
 ecp=auto
 edisp=off
 edisp_embed=off
 embed=off
 epairestfact=off
 epairscale=1.d0
 etemp=300
 epert=none
 eps=
 espcharge=off
 excrad=0.d0
 excrad_f12=0.d0
 excrad_fin=0.000000000D+00
 fastdbbsc=v2
 fitting=coulomb
 fmm=off
 fmmord=8
 fnonorb=
 freq=off
 gamma=1.d0
 gauss=spher
 geom=xyz
 gopt=off
 ghost=none
 gtol=7
 grdens=off
 grid=auto
 grid_sm=auto
 gridbatch_cos=2000
 grtol=10
 guido_ct=off
 hamilton=sfx2c1e
 hl_scfalg=direct
 iface=none
 incore=off
 intalg=auto
 ip_ea=ip
 itol=10
 laptol=1.d-2
 lccoporder=trffirst
 lcorthr=loose
 lccrest=off
 ldfgrad_tol=8
 lmp2dens=on
 lnoepso=0.d0
 lnoepsv=0.000030d0
 localcc=2016
 localcorrsymm=off
 locintrf=
 mact=
 maxact=off
 maxdim=200
 maxex=0
 maxmicroit=100
 mcscfiguess=hf
 mem=120gb
 mmprog=
 molden=off
 mp2ongrid=off
 mpitasks=1
 mulmet=3
 mult=
 nab=off
 nacto=0
 nactv=0
 naf_amp=3.16d-3
 naf_cor=0.075d0
 naf_f12=off
 naf_scf=off
 nafalg=albe
 nafdens=off
 naftyp=jpq
 nchol=auto
 ndeps=1e-3
 nevpt=
 nstate=2
 nsing=0
 nto=off
 ntrip=0
 num_grad=off
 occ=
 occri=off
 oniom=off
 oniom_eechg=off
 oniom_pcm=off
 oniom_qcorr=off
 optalg=
 optmaxit=50
 optetol=1e-6
 optex=1
 optgtol=1e-4
 optstol=1e-3
 orblocc=off
 orbloce=off
 orbloco=boys
 orblocv=pao
 orblocguess=cholesky
 osveps=-1.d0
 ovirt=off
 ovltol=1e-7
 ovosnorb=80.0
 pao_subsys_tol=1e-3
 pao_tol=1e-3
 pcm=off
 popul=off
 pressure=100000
 pssp=off
 ptfreq=0.0
 ptthreads=2
 qmreg=
 qmmm=off
 qro=off
 qscf=off
 redcost_exc=6
 redcost_tddft=off
 refdet=none
 rest=0
 rgrid=log3
 rism=off
 rohfcore=standard
 rohftype=semicanonical
 scfalg=direct
 scf_conv=auto
 scfdamp=0.7d0
 scfdamp_mode=1
 scfdamp_end=3
 scfdamp_dampstep=0.d0
 scfdamp_dtol=0.0d0
 scfdamp_maxfact=0.7d0
 scfdamp_minfact=0.7d0
 scfdiis=on
 scfdiis_dtol=0.0d0
 scfdiis_end=50
 scfdiis_start=2
 scfdiis_step=1
 scfdiis_watch=off
 scfdiis_wrange=10
 scfdiis_wlimit=5
 scfdiis_delmax=2
 scfdtol=7
 scfext=10
 scfguessdens=
 scfiguess=off
 scfloc=off
 scflshift=0.20
 scflshift_end=8
 scflshift_dtol=0.0
 scflshift_gaptol=0.20
 scfmaxit=50
 scftype=
 scftype_low=
 scftype_high=
 scftol=6
 scspe=1.d0
 scsph=1.d0
 scsps=0.6667
 scsps_t=0.6667
 scspt=0.0000
 scspt_t=0.0000
 scspv=1.d0
 spairtol=-1.d0
 sqmprog=
 subminp=top
 subsys_bopu=on
 symm=
 talg=lapl
 temp=298.15
 test=off
 tfunc=off
 theodore=off
 tlmo=0.999
 tpao=0.94
 tprint=0.1
 uncontract=off
 unit=bohr
 usedisk=2
 verbosity=3
 wpairtol=1.d-5

 Executing orbloc...

 Allocation of 120.0 Gbytes of memory...

 Localization of core orbitals...
 Localization type: Boys
 Localization algorithm: Jacobi
 
 Step   Convergence
   1   0.000000000000

 Localization of occupied orbitals...
 Localization type: Boys
 Localization algorithm: Jacobi
 
 Step   Convergence
   1   7.043654867237
   2   0.976544765344
   3   0.212015802634
   4   0.047476989651
   5   0.016588209022
   6   0.006510081947
   7   0.002675935930
   8   0.001139062884
   9   0.000501753969
  10   0.000228714741
  11   0.000107806585
  12   0.000052406233
  13   0.000026156332
  14   0.000013331919
  15   0.000006902590
  16   0.000003613489
  17   0.000001905739
  18   0.000001009901
  19   0.000000536771
  20   0.000000285813
  21   0.000000152346
  22   0.000000081253
  23   0.000000043350
  24   0.000000023132
  25   0.000000012345
  26   0.000000006588
  27   0.000000003516
  28   0.000000001876
  29   0.000000001001
  30   0.000000000534

 Localization succeeded.

 File MOCOEF is overwritten with localized orbitals.
 

 Executing cis...

 Allocation of 120.0 Gbytes of memory...
 
 WARNING! If scfiguess.eq.off and localcc.ne.off!
 Please be sure that MOCOEF is MOCOEF.CAN!
 
 Core orbitals considered in CVS treatment:   1
 
 Read MO coeff. matrix and orbital energies...
 
 Sorting for the CVS calculation...
 Generate singlet trial vectors...
 
 Starting TDA DF-TDDFT iteration
 Functional: user
 Singlet excited states
 
 
 The iteration has converged in  0 steps for all the roots.
 
 Final result of the TDA-TDDFT calculations for the excited states:
 Functional: user
 Singlet excited states:
 
 Excited      Total          Excitation     Excitation     Excitation        Absorption
  state    energy [au]       energy [au]    energy [eV]  energy [cm^-1]    wavelength [nm]
 =========================================================================================
    1    -531.734242670     20.20748514     549.8737      4435030.35            2.25
 =========================================================================================
 
 
 Dominant coefficients
 Printing threshold: 0.100000
 
 for root  1
    coeff.   occ.       virt.
   0.707107     2  -->    45

 Executing drpa...

 Three-index integral transformation
 Allocation of 120.0 Gbytes of memory...
 
 
 Constructing PAOs...
 PAO norm tolerance:     1.0000E-04
 Kept PAOs:    658   626  105.1118
 Threshold: 0.9990000
 Number of selected important orbitals:     1  (   2.3 %)
 
 
 Occupied LMO domain definition with Boughton-Pulay completeness:    0.9999000000
 
   MO  Natoms  Completeness   Atoms
    1    1     0.999999       12
    2   12     0.999909        1    2    3    4    5    6    9   10   11   15   16   17
    3    3     0.999963       10   11   12
    4   11     0.999920        1    2    3    4    9   10   11   12   13   14   15
    5    3     0.999956        4    5    9
    6    3     0.999984        4    8    9
    7    3     0.999986        5    6    7
    8    3     0.999986        7    8    9
    9    3     0.999986        6    7    8
   10    3     0.999984        4    5    6
   11    4     0.999984        2    3    4   16
   12    3     0.999971        2    3   16
   13    9     0.999944        1    2    3   10   11   12   15   16   23
   14    5     0.999906        1   10   11   12   14
   15    7     0.999938        1    2    3   10   11   12   23
   16   13     0.999937        1    2    3    4    5    9   10   11   12   15   16   17   23
   17   14     0.999900        1    2    3    4   10   11   12   13   14   15   16   17   22   23
   18    1     0.999926        1
   19   18     0.999974        1    2    3    4    5    6    7    8    9   10   11   12   13   14   15   16   17   22
   20    8     0.999944        5    6    7    8    9   19   20   21
   21   10     0.999909        3    4    5    6    7    8    9   17   21   22
   22   10     0.999902        4    5    6    7    8    9   18   19   20   21
   23   13     0.999901        3    4    5    6    7    8    9   13   17   19   20   21   22
   24   11     0.999904        2    3    4    5    6    7    9   15   16   18   19
   25   11     0.999916        1    2    3    4   10   11   12   14   15   17   23
   26   17     0.999908        1    2    3    4    5    6    9   10   11   12   13   14   15   16   17   18   22
   27    8     0.999905        1    2    3    4   10   11   12   23
   28   10     0.999930        1    2    3   10   11   12   14   15   17   23
   29   20     0.999904        1    2    3    4    5    6    7    8    9   10   13   14   15   16   17   18   19   20   21   22
   30   12     0.999914        1    2    3    4   10   11   12   15   16   17   18   23
   31   12     0.999978        1    2    3    4    5    9   10   11   12   13   14   15
   32   16     0.999903        1    2    3    4    5    6    7    8    9   10   13   15   17   18   21   22
   33   16     0.999959        1    2    3    4    5    6    7    8    9   10   13   15   18   19   20   21
   34   10     0.999986        4    5    6    7    8    9   19   20   21   22
   35   17     0.999910        1    2    3    4    5    8    9   10   11   12   13   14   15   16   17   22   23
   36   16     0.999952        1    2    3    4    5    6    8    9   10   11   12   15   17   18   22   23
   37   17     0.999936        1    2    3    4    5    6    7    8    9   10   13   15   16   17   18   19   22
   38   18     0.999920        1    2    3    4    5    6    8    9   10   11   12   14   15   16   17   18   22   23
   39   19     0.999939        1    2    3    4    5    6    8    9   10   11   12   13   14   15   16   17   18   22   23
   40   17     0.999903        1    2    3    4    5    6    7    8    9   13   15   16   18   19   20   21   22
   41   10     0.999920        3    4    5    6    7    8    9   18   19   20
   42   13     0.999920        1    3    4    5    6    7    8    9   13   16   20   21   22
   43   14     0.999945        1    3    4    5    6    7    8    9   10   13   15   20   21   22
 
 Executing the Boughton-Pulay algorithm...
  with occ MO completeness:    0.9999000000
 
   MO  Natoms  Completeness   Atoms
    1    1     0.999999       12
    2   12     0.999909        1    2    3    4    5    6    9   10   11   15   16   17
    3    3     0.999963       10   11   12
    4   11     0.999920        1    2    3    4    9   10   11   12   13   14   15
    5    3     0.999956        4    5    9
    6    3     0.999984        4    8    9
    7    3     0.999986        5    6    7
    8    3     0.999986        7    8    9
    9    3     0.999986        6    7    8
   10    3     0.999984        4    5    6
   11    4     0.999984        2    3    4   16
   12    3     0.999971        2    3   16
   13    9     0.999944        1    2    3   10   11   12   15   16   23
   14    5     0.999906        1   10   11   12   14
   15    7     0.999938        1    2    3   10   11   12   23
   16   13     0.999937        1    2    3    4    5    9   10   11   12   15   16   17   23
   17   14     0.999900        1    2    3    4   10   11   12   13   14   15   16   17   22   23
   18    1     0.999926        1
   19   18     0.999974        1    2    3    4    5    6    7    8    9   10   11   12   13   14   15   16   17   22
   20    8     0.999944        5    6    7    8    9   19   20   21
   21   10     0.999909        3    4    5    6    7    8    9   17   21   22
   22   10     0.999902        4    5    6    7    8    9   18   19   20   21
   23   13     0.999901        3    4    5    6    7    8    9   13   17   19   20   21   22
   24   11     0.999904        2    3    4    5    6    7    9   15   16   18   19
   25   11     0.999916        1    2    3    4   10   11   12   14   15   17   23
   26   17     0.999908        1    2    3    4    5    6    9   10   11   12   13   14   15   16   17   18   22
   27    8     0.999905        1    2    3    4   10   11   12   23
   28   10     0.999930        1    2    3   10   11   12   14   15   17   23
   29   20     0.999904        1    2    3    4    5    6    7    8    9   10   13   14   15   16   17   18   19   20   21   22
   30   12     0.999914        1    2    3    4   10   11   12   15   16   17   18   23
   31   12     0.999978        1    2    3    4    5    9   10   11   12   13   14   15
   32   16     0.999903        1    2    3    4    5    6    7    8    9   10   13   15   17   18   21   22
   33   16     0.999959        1    2    3    4    5    6    7    8    9   10   13   15   18   19   20   21
   34   10     0.999986        4    5    6    7    8    9   19   20   21   22
   35   17     0.999910        1    2    3    4    5    8    9   10   11   12   13   14   15   16   17   22   23
   36   16     0.999952        1    2    3    4    5    6    8    9   10   11   12   15   17   18   22   23
   37   17     0.999936        1    2    3    4    5    6    7    8    9   10   13   15   16   17   18   19   22
   38   18     0.999920        1    2    3    4    5    6    8    9   10   11   12   14   15   16   17   18   22   23
   39   19     0.999939        1    2    3    4    5    6    8    9   10   11   12   13   14   15   16   17   18   22   23
   40   17     0.999903        1    2    3    4    5    6    7    8    9   13   15   16   18   19   20   21   22
   41   10     0.999920        3    4    5    6    7    8    9   18   19   20
   42   13     0.999920        1    3    4    5    6    7    8    9   13   16   20   21   22
   43   14     0.999945        1    3    4    5    6    7    8    9   10   13   15   20   21   22
 
   44    7     0.989589        1    2   10   12   13   14   15
   45    4     0.981758        1   13   14   15
   46    5     0.985494        1   10   13   14   15
   47    1     0.998647        1
   48    1     0.995332        1
   49   10     0.981550        1    2    3    4    7    9   10   13   14   15
   50    7     0.988974        1    2   10   11   12   14   15
   51    6     0.982118        1    3   10   13   14   15
   52    7     0.981255        1    2    3   10   13   14   15
   53    6     0.984457        1    2   10   12   14   15
   54    7     0.984162        1    3    9   10   13   14   15
   55    7     0.983451        1    2    4   12   13   14   15
   56    7     0.981978        1   10   11   12   13   14   15
   57    7     0.986837        1    2   10   12   13   14   15
   58    1     0.997906        1
   59    1     0.995650        1
   60    1     0.997824        1
   61    1     0.999798        1
   62    1     0.999579        1
   63    1     0.999790        1
   64    1     0.999416        1
   65    1     0.999744        1
   66    1     0.999906        1
   67    1     0.999866        1
   68    1     0.999654        1
   69    1     0.987775        1
   70    1     0.992606        1
   71    1     0.997905        1
   72    1     0.995450        1
   73    1     0.992063        1
   74    1     0.999998        1
   75    1     0.999999        1
   76    1     1.000000        1
   77    1     1.000000        1
   78    1     0.999999        1
   79    1     0.999817        1
   80    1     0.999745        1
   81    1     0.999921        1
   82    1     0.999895        1
   83    1     0.999911        1
   84    1     0.999842        1
   85    1     0.999817        1
   86   10     0.980590        1    2    3   10   11   12   15   16   17   23
   87    4     0.983335        1    2    3   15
   88    9     0.985287        2    3    5   10   11   15   16   17   18
   89    1     0.997225        2
   90    1     0.989620        2
   91    6     0.981162        2    3   10   12   15   16
   92    5     0.983077        1    2    3   10   15
   93    7     0.983284        1    2    3    4   10   11   12
   94    8     0.983535        2    3    5    9   10   12   15   16
   95    5     0.989061        1    2    3   10   15
   96    6     0.980384        1    2    3    4   10   12
   97    7     0.980380        1    2    3   10   11   15   16
   98   11     0.980108        1    2    4    5   10   12   15   16   17   18   23
   99    7     0.982146        2    3    5   10   11   12   15
  100    1     0.995234        2
  101    1     0.994693        2
  102    1     0.992415        2
  103    1     0.999561        2
  104    1     0.999518        2
  105    1     0.999294        2
  106    1     0.989968        2
  107    1     0.991365        2
  108    1     0.993129        2
  109    1     0.996576        2
  110    1     0.986845        2
  111    4     0.981544        2    3    4   10
  112    3     0.981426        1    2    3
  113    5     0.986613        1    2    3    4   15
  114    5     0.987383        1    2    3    5   10
  115    6     0.981880        1    2    3   10   11   17
  116    1     0.999992        2
  117    1     0.999992        2
  118    1     0.999994        2
  119    1     0.999995        2
  120    1     0.999991        2
  121    2     0.993626        2    3
  122    1     0.988904        2
  123    1     0.983823        2
  124    1     0.988648        2
  125    1     0.993337        2
  126    1     0.990424        2
  127    2     0.997796        2    3
  128    5     0.980008        1    2    3    4   17
  129    3     0.989786        2    3    4
  130    8     0.980075        1    2    3    4    5    9   10   17
  131    1     0.996778        3
  132    1     0.988474        3
  133    8     0.980305        1    2    3    4   10   15   16   17
  134    8     0.985858        1    2    3    4    5    9   16   17
  135    6     0.980315        2    3    4    5    9   10
  136   10     0.980917        1    2    3    5    9   10   15   16   17   23
  137    7     0.983120        1    2    3    5    9   16   17
  138    7     0.981359        1    2    3    4    9   10   15
  139    8     0.983197        1    2    3    4    5    9   15   17
  140    8     0.981178        1    2    3    4    5   16   17   22
  141    7     0.981386        2    3    4    5    9   10   12
  142    1     0.996711        3
  143    1     0.994640        3
  144    1     0.995006        3
  145    1     0.999697        3
  146    1     0.999508        3
  147    1     0.999539        3
  148    1     0.984793        3
  149    2     0.989466        2    3
  150    1     0.990905        3
  151    1     0.990798        3
  152    2     0.984209        3   10
  153    6     0.980176        2    3    4    5    9   10
  154    6     0.981436        1    2    3   10   15   17
  155    5     0.980135        1    3   10   15   16
  156    5     0.983871        2    3    4    5    9
  157    6     0.982129        1    2    3    4   10   15
  158    1     0.999990        3
  159    1     0.999983        3
  160    1     0.999994        3
  161    1     0.999994        3
  162    1     0.999978        3
  163    2     0.984681        2    3
  164    1     0.982366        3
  165    1     0.985517        3
  166    1     0.987458        3
  167    1     0.991522        3
  168    1     0.983471        3
  169    2     0.998014        2    3
  170    5     0.986673        3    4    5    9   10
  171    4     0.982285        3    4    5    9
  172    7     0.981556        2    3    4    5    6    8    9
  173    1     0.996210        4
  174    1     0.986565        4
  175    5     0.987198        3    4    5    7    9
  176    6     0.981008        2    4    5    7    9   22
  177    7     0.980807        2    3    4    5    9   10   15
  178    5     0.981051        2    4    5    7    9
  179    5     0.989487        3    4    5    7    9
  180    8     0.987237        2    3    4    5    7    9   10   15
  181    8     0.980821        2    3    4    5    6    7    8    9
  182    9     0.993223        1    2    3    4    5    8    9   18   22
  183    8     0.980252        1    2    3    4    5    6    7    9
  184    1     0.994601        4
  185    1     0.995305        4
  186    1     0.994211        4
  187    1     0.999494        4
  188    1     0.999564        4
  189    1     0.999460        4
  190    1     0.991106        4
  191    1     0.993642        4
  192    1     0.995016        4
  193    1     0.994622        4
  194    1     0.987796        4
  195    7     0.982322        3    4    5    6    8    9   16
  196    4     0.980819        4    5    8    9
  197    5     0.990570        3    4    5    6    8
  198    5     0.983079        2    3    4    5    9
  199    5     0.984862        3    4    5    8    9
  200    1     0.999995        4
  201    1     0.999996        4
  202    1     0.999997        4
  203    1     0.999997        4
  204    1     0.999993        4
  205    2     0.980417        4    9
  206    1     0.988335        4
  207    1     0.995636        4
  208    1     0.995429        4
  209    1     0.992246        4
  210    1     0.987328        4
  211    1     0.991029        4
  212    4     0.994309        4    5    6   18
  213    3     0.990250        4    5    6
  214    5     0.983589        3    4    5    6   18
  215    1     0.997529        5
  216    1     0.991136        5
  217    5     0.981383        4    5    6    7    8
  218    5     0.984304        4    5    6    8   18
  219    6     0.986932        4    5    6    7    8   18
  220    4     0.982227        4    5    6    8
  221    5     0.983927        4    5    6    8   18
  222    5     0.988860        4    5    6    8   18
  223    5     0.985094        3    4    5    6    8
  224    5     0.985619        4    5    6    8   18
  225    8     0.985224        2    3    4    5    6    7   15   18
  226    1     0.994626        5
  227    1     0.996712        5
  228    1     0.995948        5
  229    1     0.999497        5
  230    1     0.999694        5
  231    1     0.999624        5
  232    1     0.989650        5
  233    1     0.997925        5
  234    1     0.995539        5
  235    1     0.993018        5
  236    1     0.994416        5
  237    4     0.984689        4    5    6    7
  238    2     0.986421        4    5
  239    3     0.981672        4    5    7
  240    4     0.987432        4    5    6    7
  241    4     0.986198        4    5    6    9
  242    1     0.999994        5
  243    1     0.999999        5
  244    1     0.999997        5
  245    1     0.999996        5
  246    1     0.999996        5
  247    2     0.990611        5    6
  248    1     0.993923        5
  249    1     0.994224        5
  250    1     0.996880        5
  251    1     0.996692        5
  252    1     0.989261        5
  253    1     0.991995        5
  254    4     0.995690        5    6    7   19
  255    3     0.992550        5    6    7
  256    4     0.988171        5    6    7   19
  257    1     0.997685        6
  258    1     0.991677        6
  259    4     0.986496        5    6    7    9
  260    5     0.994352        5    6    7    9   19
  261    5     0.990589        5    6    7    9   19
  262    4     0.989260        5    6    7    9
  263    5     0.995907        5    6    7    9   19
  264    5     0.990764        5    6    7    9   19
  265    4     0.988945        5    6    7    9
  266    5     0.984015        4    5    6    7    8
  267    5     0.985863        5    6    7   19   20
  268    1     0.995333        6
  269    1     0.996724        6
  270    1     0.995819        6
  271    1     0.999563        6
  272    1     0.999696        6
  273    1     0.999613        6
  274    1     0.990914        6
  275    1     0.996035        6
  276    1     0.999001        6
  277    1     0.992921        6
  278    1     0.992229        6
  279    3     0.980026        5    6    7
  280    3     0.990206        6    7    8
  281    2     0.983299        5    6
  282    4     0.992329        4    5    6    8
  283    3     0.980227        5    6    7
  284    1     0.999995        6
  285    1     0.999998        6
  286    1     0.999999        6
  287    1     0.999996        6
  288    1     0.999995        6
  289    2     0.988573        6    7
  290    1     0.995533        6
  291    1     0.996771        6
  292    1     0.997680        6
  293    1     0.993192        6
  294    1     0.991759        6
  295    1     0.993928        6
  296    4     0.995766        6    7    8   20
  297    3     0.992322        6    7    8
  298    4     0.988707        6    7    8   20
  299    1     0.997661        7
  300    1     0.991618        7
  301    4     0.984363        4    6    7    8
  302    4     0.988857        4    6    7    8
  303    4     0.980177        6    7    8   20
  304    4     0.987829        4    6    7    8
  305    4     0.989534        4    6    7    8
  306    4     0.983864        6    7    8   20
  307    4     0.987026        4    6    7    8
  308    6     0.995752        5    6    7    8   19   21
  309    6     0.984567        4    5    7    8    9   20
  310    1     0.994973        7
  311    1     0.995243        7
  312    1     0.997619        7
  313    1     0.999529        7
  314    1     0.999558        7
  315    1     0.999779        7
  316    1     0.994491        7
  317    1     0.993758        7
  318    1     0.995712        7
  319    1     0.997501        7
  320    1     0.989077        7
  321    3     0.986418        6    7    8
  322    3     0.981729        6    7    8
  323    3     0.983934        5    7    8
  324    3     0.990752        6    7    8
  325    5     0.980085        6    7    8   19   20
  326    1     0.999996        7
  327    1     0.999996        7
  328    1     0.999997        7
  329    1     0.999998        7
  330    1     0.999994        7
  331    2     0.991143        6    7
  332    1     0.990718        7
  333    1     0.996003        7
  334    1     0.996812        7
  335    1     0.995399        7
  336    1     0.992788        7
  337    1     0.992811        7
  338    4     0.995602        7    8    9   21
  339    3     0.992387        7    8    9
  340    4     0.988205        7    8    9   21
  341    1     0.997672        8
  342    1     0.991632        8
  343    4     0.991896        5    7    8    9
  344    5     0.994699        5    7    8    9   21
  345    5     0.987521        4    7    8    9   21
  346    4     0.993310        5    7    8    9
  347    5     0.996246        5    7    8    9   21
  348    5     0.990291        5    7    8    9   21
  349    4     0.990957        5    7    8    9
  350    5     0.982397        4    7    8    9   21
  351    6     0.992729        4    7    8    9   20   21
  352    1     0.994973        8
  353    1     0.996865        8
  354    1     0.996044        8
  355    1     0.999529        8
  356    1     0.999709        8
  357    1     0.999634        8
  358    1     0.989846        8
  359    1     0.997972        8
  360    1     0.995935        8
  361    1     0.993701        8
  362    1     0.993664        8
  363    4     0.988140        4    7    8    9
  364    2     0.986793        7    8
  365    3     0.982124        4    7    8
  366    4     0.982323        4    6    8    9
  367    3     0.986463        7    8    9
  368    1     0.999994        8
  369    1     0.999999        8
  370    1     0.999998        8
  371    1     0.999996        8
  372    1     0.999996        8
  373    2     0.990857        8    9
  374    1     0.994262        8
  375    1     0.994778        8
  376    1     0.997003        8
  377    1     0.996987        8
  378    1     0.989467        8
  379    1     0.992968        8
  380    4     0.992610        4    8    9   22
  381    3     0.990224        4    8    9
  382    5     0.983351        4    5    8    9   22
  383    1     0.997572        9
  384    1     0.991300        9
  385    5     0.983147        4    6    8    9   22
  386    5     0.985655        4    6    8    9   22
  387    5     0.981046        4    7    8    9   22
  388    5     0.984579        4    6    8    9   22
  389    5     0.985758        4    6    8    9   22
  390    5     0.984972        4    6    8    9   22
  391    6     0.980770        4    6    7    8    9   22
  392    5     0.984796        4    6    8    9   22
  393    6     0.981085        1    3    4    8    9   22
  394    1     0.995090        9
  395    1     0.996483        9
  396    1     0.995718        9
  397    1     0.999540        9
  398    1     0.999673        9
  399    1     0.999603        9
  400    1     0.990920        9
  401    1     0.995836        9
  402    1     0.998913        9
  403    1     0.992174        9
  404    1     0.992295        9
  405    4     0.986474        4    7    8    9
  406    3     0.988216        4    5    9
  407    2     0.980089        4    9
  408    4     0.985622        5    7    8    9
  409    4     0.988073        4    5    8    9
  410    1     0.999995        9
  411    1     0.999998        9
  412    1     0.999999        9
  413    1     0.999995        9
  414    1     0.999995        9
  415    2     0.987971        8    9
  416    1     0.995083        9
  417    1     0.996687        9
  418    1     0.997552        9
  419    1     0.993022        9
  420    1     0.991713        9
  421    1     0.993740        9
  422    6     0.980015        1    2    3   10   11   12
  423    5     0.984815        2    4   10   11   12
  424    6     0.989091        1    2    3   10   11   12
  425    1     0.993317       10
  426    2     0.985588       10   12
  427    4     0.984862        1   10   11   12
  428    4     0.983780        1   10   11   12
  429    6     0.983996        1    2    3   10   11   12
  430    4     0.994723        1   10   11   12
  431    3     0.983532       10   11   12
  432    7     0.990293        1    2    3    4   10   11   12
  433    6     0.984469        1   10   11   12   15   16
  434    6     0.996050        1    2   10   11   12   14
  435    7     0.982222        1    3   10   11   12   15   23
  436    1     0.994739       10
  437    1     0.993161       10
  438    1     0.990691       10
  439    1     0.999506       10
  440    1     0.999364       10
  441    1     0.999121       10
  442    1     0.983224       10
  443    2     0.991272       10   11
  444    1     0.995443       10
  445    1     0.992236       10
  446    2     0.986019       10   12
  447    6     0.991975        1    3   10   11   12   23
  448    3     0.990146       10   11   12
  449    4     0.991177        1   10   11   12
  450    5     0.993276        1    2   10   12   15
  451    5     0.985017        1    3   10   11   12
  452    1     0.999988       10
  453    1     0.999986       10
  454    1     0.999996       10
  455    1     0.999995       10
  456    1     0.999980       10
  457    3     0.995605       10   11   12
  458    2     0.990680       10   12
  459    1     0.991056       10
  460    1     0.990145       10
  461    1     0.995171       10
  462    1     0.982475       10
  463    2     0.983171       10   12
  464    4     0.986568        2   10   11   23
  465    2     0.984740       10   11
  466    4     0.983241        3   10   11   23
  467    1     0.998522       11
  468    1     0.995378       11
  469    5     0.992261        1   10   11   12   23
  470    5     0.984860        1    2   10   11   12
  471    3     0.987041       10   11   23
  472    4     0.982064       10   11   12   23
  473    5     0.986758        1    2   10   11   12
  474    3     0.986387       10   11   23
  475    2     0.986203       10   11
  476    2     0.989553       10   11
  477    4     0.993486        2   10   11   23
  478    1     0.997405       11
  479    1     0.994772       11
  480    1     0.997332       11
  481    1     0.999745       11
  482    1     0.999484       11
  483    1     0.999736       11
  484    1     0.999205       11
  485    1     0.999692       11
  486    1     0.999863       11
  487    1     0.999914       11
  488    1     0.999069       11
  489    2     0.990604       10   11
  490    1     0.988535       11
  491    1     0.995542       11
  492    1     0.998125       11
  493    2     0.990401       10   11
  494    1     0.999996       11
  495    1     0.999999       11
  496    1     0.999999       11
  497    1     0.999999       11
  498    1     0.999994       11
  499    1     0.999250       11
  500    1     0.999926       11
  501    1     0.999860       11
  502    1     0.999673       11
  503    1     0.999929       11
  504    1     0.999399       11
  505    1     0.998638       11
  506    2     0.995039       10   12
  507    1     0.984013       12
  508    3     0.985789       10   11   12
  509    1     0.999384       12
  510    1     0.997927       12
  511    4     0.991053        1   10   11   12
  512    5     0.984667        1    2   10   11   12
  513    7     0.986409        1    2    3    4   10   12   17
  514    4     0.993968        1   10   11   12
  515    3     0.980435       10   11   12
  516    6     0.983411        1    2   10   12   17   23
  517    2     0.994531       10   12
  518    4     0.985530        2   10   11   12
  519    2     0.987206       10   12
  520    1     0.994736       12
  521    1     0.995794       12
  522    1     0.994801       12
  523    1     0.999481       12
  524    1     0.999587       12
  525    1     0.999488       12
  526    1     0.999689       12
  527    1     0.999770       12
  528    1     0.999892       12
  529    1     0.999848       12
  530    1     0.999197       12
  531    1     0.989724       12
  532    1     0.994208       12
  533    1     0.996371       12
  534    1     0.996244       12
  535    2     0.991265       10   12
  536    1     0.999997       12
  537    1     0.999998       12
  538    1     0.999999       12
  539    1     0.999999       12
  540    1     0.999996       12
  541    1     0.998323       12
  542    1     0.999591       12
  543    1     0.999675       12
  544    1     0.999749       12
  545    1     0.999831       12
  546    1     0.999742       12
  547    1     0.998985       12
  548    5     0.983591        1    2   10   12   13
  549    3     0.981733        1   13   15
  550    7     0.980955        1    2    3    5    8   10   13
  551    2     0.998254        1   13
  552    1     0.983854       13
  553    1     0.993945       13
  554    3     0.988831        1   13   14
  555    3     0.985081        1   13   15
  556    2     0.991163        1   13
  557    2     0.996570        1   13
  558    1     0.994967       13
  559    1     0.991244       13
  560    2     0.997385        1   13
  561    1     0.984540       13
  562    4     0.985450        1   10   12   14
  563    3     0.981030        1   14   15
  564    3     0.981934        1   12   14
  565    2     0.998820        1   14
  566    1     0.988385       14
  567    1     0.988882       14
  568    2     0.988159        1   14
  569    2     0.983363        1   14
  570    3     0.981883        1   13   14
  571    1     0.987803       14
  572    1     0.983052       14
  573    1     0.983398       14
  574    1     0.986444       14
  575    2     0.995564        1   14
  576    5     0.981158        1    2    3   15   17
  577    4     0.983233        1    2    3   15
  578    6     0.983916        1    2    3    4   10   15
  579    1     0.995355       15
  580    1     0.994062       15
  581    1     0.996849       15
  582    2     0.980206        3   15
  583    3     0.985390        1    2   15
  584    3     0.986776        2   10   15
  585    1     0.999347       15
  586    1     0.997419       15
  587    1     0.994644       15
  588    1     0.997096       15
  589    1     0.998418       15
  590    5     0.980087        2    3    4   15   16
  591    4     0.980357        2    3   15   16
  592    7     0.982414        2    3    4   10   15   16   18
  593    2     0.995213        2   16
  594    3     0.992854        2    3   16
  595    3     0.986335        2   10   16
  596    5     0.985364        1    2   15   16   17
  597    4     0.980738        2    3   16   17
  598    6     0.982279        1    2    3    4   10   16
  599    2     0.990420        3   16
  600    2     0.987839        2   16
  601    2     0.990595        2   16
  602    2     0.989170        2   16
  603    2     0.989724        2   16
  604    6     0.981561        2    3   10   12   15   17
  605    5     0.982935        2    3   10   15   17
  606    9     0.980386        2    3    4    9   10   12   15   17   22
  607    1     0.994899       17
  608    1     0.993967       17
  609    1     0.991834       17
  610    2     0.980384        3   17
  611    3     0.988530        2    3   17
  612    3     0.992353        3    4   17
  613    1     0.991061       17
  614    1     0.992545       17
  615    1     0.991494       17
  616    1     0.988656       17
  617    1     0.990678       17
  618    4     0.983476        2    4    5   18
  619    3     0.981105        5    6   18
  620    4     0.982179        2    5    6   18
  621    1     0.991003       18
  622    1     0.995467       18
  623    1     0.992441       18
  624    3     0.983560        4    5   18
  625    2     0.987387        5   18
  626    3     0.980193        5    6   18
  627    1     0.991106       18
  628    1     0.988831       18
  629    1     0.996102       18
  630    1     0.994955       18
  631    1     0.982590       18
  632    2     0.983639        6   19
  633    3     0.985776        5    6   19
  634    2     0.983155        6   19
  635    1     0.991548       19
  636    1     0.995371       19
  637    1     0.993189       19
  638    3     0.984838        5    6   19
  639    2     0.986895        6   19
  640    2     0.984921        6   19
  641    1     0.990753       19
  642    1     0.991688       19
  643    1     0.991113       19
  644    1     0.994348       19
  645    1     0.986448       19
  646    2     0.984086        7   20
  647    3     0.986275        7    8   20
  648    2     0.983182        7   20
  649    1     0.991044       20
  650    1     0.991804       20
  651    1     0.997780       20
  652    3     0.985062        7    8   20
  653    2     0.982341        7   20
  654    2     0.991323        7   20
  655    1     0.981113       20
  656    1     0.998672       20
  657    1     0.995942       20
  658    1     0.985156       20
  659    1     0.993762       20
  660    2     0.983220        8   21
  661    3     0.985213        7    8   21
  662    2     0.983036        8   21
  663    1     0.990584       21
  664    1     0.995724       21
  665    1     0.993737       21
  666    3     0.984928        7    8   21
  667    2     0.987223        8   21
  668    2     0.985550        8   21
  669    1     0.991539       21
  670    1     0.988693       21
  671    1     0.995795       21
  672    1     0.994718       21
  673    1     0.983461       21
  674    3     0.981680        4    9   22
  675    3     0.984077        8    9   22
  676    5     0.983796        4    8    9   17   22
  677    1     0.991845       22
  678    1     0.995205       22
  679    1     0.992984       22
  680    3     0.983490        8    9   22
  681    2     0.986296        9   22
  682    2     0.981157        9   22
  683    1     0.990862       22
  684    1     0.991872       22
  685    1     0.991154       22
  686    1     0.994151       22
  687    1     0.986258       22
  688    4     0.985139        2   10   11   23
  689    3     0.983204       10   11   23
  690    4     0.988766        2   11   12   23
  691    2     0.983724       10   23
  692    2     0.989542       10   23
  693    1     0.987495       23
  694    2     0.993607       11   23
  695    3     0.994378       10   11   23
  696    2     0.989826       11   23
  697    2     0.994851       11   23
  698    1     0.994916       23
  699    1     0.984419       23
  700    2     0.998199       11   23
  701    1     0.984091       23
 
 Dimensions of the occupied LMO domains:  Minimum / Average / Maximum
 
 Number of atoms in domain:                   1      10.3        20
 Number of atomic orbitals:                  43     339.5       600
 
 
 Calculating (mui|P) integrals...
 
 Block 1: occupied orbitals 1 to 43
 Calculating and transforming integrals...
 Number of strong pairs: 0 (0.0%)
 chtol:   9.999999999999999E-005
 switch to dfcoralg=cholinv
       15.21 MB memory is used for domain independent quantities
 
 Calculating the contribution of occupied LMOs...
    using local fitting domains
 
 MO:     1
 Extended domain construction for local excited state calculation...
 
 The selected important local MOs:    #:    19
    1    3    4   13   14   15   16   17   19   25   26   27   28   30   31   35   36   38   39
 
 The selected important PAOs:    #:     0

 
 The selected additional local MOs:    #:     0

 
 The selected additional PAOs:    #:   616
  506  507  508  509  510  511  512  513  514  515  516  517  518  519  520  521  522  523  524  525
  526  527  528  529  530  531  532  533  534  535  536  537  538  539  540  541  542  543  544  545
  546  547  422  423  424  425  426  427  428  429  430  431  432  433  434  435  436  437  438  439
  440  441  442  443  444  445  446  447  448  449  450  451  452  453  454  455  456  457  458  459
  460  461  462  463  464  465  466  467  468  469  470  471  472  473  474  475  476  477  478  479
  480  481  482  483  484  485  486  487  488  489  490  491  492  493  494  495  496  497  498  499
  500  501  502  503  504  505   44   45   46   47   48   49   50   51   52   53   54   55   56   57
   58   59   60   61   62   63   64   65   66   67   68   69   70   71   72   73   74   75   76   77
   78   79   80   81   82   83   84   85   86   87   88   89   90   91   92   93   94   95   96   97
   98   99  100  101  102  103  104  105  106  107  108  109  110  111  112  113  114  115  116  117
  118  119  120  121  122  123  124  125  126  127  128  129  130  131  132  133  134  135  136  137
  138  139  140  141  142  143  144  145  146  147  148  149  150  151  152  153  154  155  156  157
  158  159  160  161  162  163  164  165  166  167  168  169  170  171  172  173  174  175  176  177
  178  179  180  181  182  183  184  185  186  187  188  189  190  191  192  193  194  195  196  197
  198  199  200  201  202  203  204  205  206  207  208  209  210  211  380  381  382  383  384  385
  386  387  388  389  390  391  392  393  394  395  396  397  398  399  400  401  402  403  404  405
  406  407  408  409  410  411  412  413  414  415  416  417  418  419  420  421  548  549  550  551
  552  553  554  555  556  557  558  559  560  561  562  563  564  565  566  567  568  569  570  571
  572  573  574  575  576  577  578  579  580  581  582  583  584  585  586  587  588  589  590  591
  592  593  594  595  596  597  598  599  600  601  602  603  688  689  690  691  692  693  694  695
  696  697  698  699  700  701  212  213  214  215  216  217  218  219  220  221  222  223  224  225
  226  227  228  229  230  231  232  233  234  235  236  237  238  239  240  241  242  243  244  245
  246  247  248  249  250  251  252  253  604  605  606  607  608  609  610  611  612  613  614  615
  616  617  674  675  676  677  678  679  680  681  682  683  684  685  686  687  254  255  256  257
  258  259  260  261  262  263  264  265  266  267  268  269  270  271  272  273  274  275  276  277
  278  279  280  281  282  283  284  285  286  287  288  289  290  291  292  293  294  295  296  297
  298  299  300  301  302  303  304  305  306  307  308  309  310  311  312  313  314  315  316  317
  318  319  320  321  322  323  324  325  326  327  328  329  330  331  332  333  334  335  336  337
  338  339  340  341  342  343  344  345  346  347  348  349  350  351  352  353  354  355  356  357
  358  359  360  361  362  363  364  365  366  367  368  369  370  371  372  373  374  375  376  377
  378  379  618  619  620  621  622  623  624  625  626  627  628  629  630  631
 
 The selected atoms in the ED:    #:    20
    1    2    3    4    5    6    7    8    9   10   11   12   13   14   15   16   17   18   22   23
 The selected atoms in the fitting domain  #:    20
    1    2    3    4    5    6    7    8    9   10   11   12   13   14   15   16   17   18   22   23
 
 Dimensions of the extended domain:
 
 Number of atoms in domain:      20  ( 86.96 %)
 Number of atomic orbitals:     628  ( 93.73 %)
 Number of fitting functions:  3209  ( 95.36 %)
 Warning: drop high-lying PAOs                    12
 Number of occupied orbitals:    19  ( 44.19 %)
 Number of virtual orbitals:    499  ( 79.71 %)
 
 IJ and IA integral transformation...

 Executing cis...

 Allocation of 120.0 Gbytes of memory...
 Core orbitals considered in CVS treatment:   1
 
 Retrieve a J_ai^Q fitted MO integral list...
 Retrieve a J_ij^Q fitted MO integral list in upper triangle form...
 Unpack the upper triangle lists...
 
 Sorting for the CVS calculation...
 Generate singlet trial vectors...
 
 The ground-state intermediates are not necessary!
 Calculate pre-optimized initial guesses for adc(2) calculations
 Incore algorithm
 
 Calculate sigma vector for root  1
 
                       Excitation           Energy                Norm of
 Iteration  1         energy [au]        decrease [au]        residual vector
 ============================================================================
 for root  1          19.609822642        -0.5976456             0.0000000
 ============================================================================
  1/ 1 states have converged.
 
 
 
 The micro iteration of pre-optimization has converged in  1 steps.
 
 
 Dominant coefficients
 Printing threshold: 0.100000
 
 for root  1
    coeff.   occ.       virt.
   0.707107     2  -->    21
 ============================================================================
 Restart
 
 Calculate sigma vector for root  1
 
                       Excitation           Energy                Norm of
 Iteration  2         energy [au]        decrease [au]        residual vector
 ============================================================================
 for root  1          19.828527316         0.2187047             0.0000000
 ============================================================================
  1/ 1 states have converged.
 
 
 
 The micro iteration of pre-optimization has converged in  1 steps.
 
 
 Dominant coefficients
 Printing threshold: 0.100000
 
 for root  1
    coeff.   occ.       virt.
   0.707107     2  -->    21
 ============================================================================
 Restart
 
 Calculate sigma vector for root  1
 
                       Excitation           Energy                Norm of
 Iteration  3         energy [au]        decrease [au]        residual vector
 ============================================================================
 for root  1          19.777144242        -0.0513831             0.0000000
 ============================================================================
  1/ 1 states have converged.
 
 
 
 The micro iteration of pre-optimization has converged in  1 steps.
 
 
 Dominant coefficients
 Printing threshold: 0.100000
 
 for root  1
    coeff.   occ.       virt.
   0.707107     2  -->    21
 ============================================================================
 Restart
 
 Calculate sigma vector for root  1
 
                       Excitation           Energy                Norm of
 Iteration  4         energy [au]        decrease [au]        residual vector
 ============================================================================
 for root  1          19.790832440         0.0136882             0.0000000
 ============================================================================
  1/ 1 states have converged.
 
 
 
 The micro iteration of pre-optimization has converged in  1 steps.
 
 
 Dominant coefficients
 Printing threshold: 0.100000
 
 for root  1
    coeff.   occ.       virt.
   0.707107     2  -->    21
 ============================================================================
 Restart
 
 Calculate sigma vector for root  1
 
                       Excitation           Energy                Norm of
 Iteration  5         energy [au]        decrease [au]        residual vector
 ============================================================================
 for root  1          19.787300028        -0.0035324             0.0000000
 ============================================================================
  1/ 1 states have converged.
 
 
 
 The micro iteration of pre-optimization has converged in  1 steps.
 
 
 Dominant coefficients
 Printing threshold: 0.100000
 
 for root  1
    coeff.   occ.       virt.
   0.707107     2  -->    21
 ============================================================================
 Restart
 
 Calculate sigma vector for root  1
 
                       Excitation           Energy                Norm of
 Iteration  6         energy [au]        decrease [au]        residual vector
 ============================================================================
 for root  1          19.788219218         0.0009192             0.0000000
 ============================================================================
  1/ 1 states have converged.
 
 
 
 The micro iteration of pre-optimization has converged in  1 steps.
 
 
 Dominant coefficients
 Printing threshold: 0.100000
 
 for root  1
    coeff.   occ.       virt.
   0.707107     2  -->    21
 ============================================================================
 Restart
 
 Calculate sigma vector for root  1
 
                       Excitation           Energy                Norm of
 Iteration  7         energy [au]        decrease [au]        residual vector
 ============================================================================
 for root  1          19.787980545        -0.0002387             0.0000000
 ============================================================================
  1/ 1 states have converged.
 
 
 
 The micro iteration of pre-optimization has converged in  1 steps.
 
 
 Dominant coefficients
 Printing threshold: 0.100000
 
 for root  1
    coeff.   occ.       virt.
   0.707107     2  -->    21
 ============================================================================
 Restart
 
 Calculate sigma vector for root  1
 
                       Excitation           Energy                Norm of
 Iteration  8         energy [au]        decrease [au]        residual vector
 ============================================================================
 for root  1          19.788042553         0.0000620             0.0000000
 ============================================================================
  1/ 1 states have converged.
 
 
 
 The micro iteration of pre-optimization has converged in  1 steps.
 
 
 Dominant coefficients
 Printing threshold: 0.100000
 
 for root  1
    coeff.   occ.       virt.
   0.707107     2  -->    21
 ============================================================================
 Restart
 
 Calculate sigma vector for root  1
 
                       Excitation           Energy                Norm of
 Iteration  9         energy [au]        decrease [au]        residual vector
 ============================================================================
 for root  1          19.788026445        -0.0000161             0.0000000
 ============================================================================
  1/ 1 states have converged.
 
 
 
 The micro iteration of pre-optimization has converged in  1 steps.
 
 
 Dominant coefficients
 Printing threshold: 0.100000
 
 for root  1
    coeff.   occ.       virt.
   0.707107     2  -->    21
 ============================================================================
 Restart
 
 Calculate sigma vector for root  1
 
                       Excitation           Energy                Norm of
 Iteration 10         energy [au]        decrease [au]        residual vector
 ============================================================================
 for root  1          19.788030630         0.0000042             0.0000000
 ============================================================================
  1/ 1 states have converged.
 
 
 
 The micro iteration of pre-optimization has converged in  1 steps.
 
 
 Dominant coefficients
 Printing threshold: 0.100000
 
 for root  1
    coeff.   occ.       virt.
   0.707107     2  -->    21
 ============================================================================
 
 The macro iteration of pre-optimization has converged in 10 steps!
 
 Final result of the double hybrid calculations for the excited states:
 Functional: user
 Singlet excited states:
 
 Excited      Total          Excitation     Excitation     Excitation        Absorption
  state    energy [au]       energy [au]    energy [eV]  energy [cm^-1]    wavelength [nm]
 =========================================================================================
    1    -532.153697185     19.78803063     538.4597      4342970.73            2.30
 =========================================================================================
 
 
                      Normal termination of mrcc.
 **********************************************************************
