# Supplementary material for: Scalable Correlated Local Approaches for Computing Valence and Core-Level Ionization Energies in Large Molecules
Source: J Chem Theory Comput. 2026 Jun 24;22(13):6584–98. doi: 10.1021/acs.jctc.6c00634 (PMC13374016; doi:10.1021/acs.jctc.6c00634)
Supplement: Supplementary file 2 [file ct6c00634_si_003.zip › SI/outputs/hydroxyproline_O_2_sos-pbe0-2l_tailored-X2C.out]

 **********************************************************************
                          MRCC program system
 **********************************************************************
 
                              Written by
     Mihaly Kallay, Peter R. Nagy, David Mester, Laszlo Gyevi-Nagy,
        Jozsef Csoka, P. Bernat Szabo, Zoltan Rolik, Gyula Samu,
      Bence Hegely, Bence Ladoczki, Klara Petrov, Jozsef Csontos,
     Adam Ganyecz, Istvan Ladjanszki, Lorant Szegedy, Mate Farkas,
          Pal D. Mezei, Reka A. Horvath, and Balazs D. Lorincz
 
        Department of Physical Chemistry and Materials Science
            Budapest University of Technology and Economics
                  Budapest P.O.Box 91, H-1521 Hungary
 
                              www.mrcc.hu
 
                            Version: 25.1.2

 Executing minp...

 Reading input from MINP...
 
 Input file:
 
basis=cc-pCVTZ-X2C
verbosity=3

tprint=0.1
localcc=2016
redcost_exc=on


cialg=direct
ip_ea=ip
calc=tda
dft=user
4
0.7937 HFx
0.2063 PBEx
1.0000 MP2
0.5000 PBEc
scsps=0.6667
scspt=0.0000
dhexc=adc(2)
dendec=off

mem=120GB

dfbasis_scf=cc-pCVTZ-X2C_autoaux
dfbasis_cor=cc-pCVTZ-X2C_autoaux
scfiguess=off

bpcompo=0.9999
hamilton=SFX2C1e
core=1
cvs=1-1
nstate=2
unit=bohr
geom=xyz
18
L-Hydroxyproline
H -0.673983 -2.166715 3.050552
C -0.324949 -1.173019 1.272751
C -2.023966 -2.344461 -0.741220
O -1.570964 -2.467518 -3.035808
O -4.244276 -3.247115 0.265272
H -5.360134 -3.934556 -1.051054
N 2.343516 -1.153159 0.618951
C 3.037346 0.982211 -0.969215
H 4.937168 1.651646 -0.531767
O 3.227375 0.350139 -3.663167
C 0.935064 2.959087 -0.412839
H -0.020607 3.424056 -2.188004
H 1.736793 4.714836 0.331229
C -0.889373 1.713994 1.516599
H -2.876823 2.170220 1.169996
H -0.427258 2.285462 3.450132
H 3.278388 -2.803012 0.369777
H 1.697380 -0.575363 -4.184193
 
 
 Checking keyword combinations...
 
 Keywords:
 
 active=none
 agrid=ld0006-ld0590
 agrid_pssp=ld0006-ld0194
 agrid_pssp_sm=ld0006-ld0074
 ao_trunc=off
 ao_trunc_tol=1e-4
 basis=cc-pcvtz-x2c
 basis_sm=none
 basopt=off
 bfbasis=none
 bfgsmem=10
 bfgstol=1.0d-3
 bfgscimem=5
 boysalg=jacobi
 bpcompo=0.9999
 bpcompv=0.98
 bpdfo=0.9999
 bpocc=0.9999d0
 bppdo=0.999d0
 bppdv=0.98
 bpedo=0.9999d0
 bpedv=0.999999
 bp_subsyso=0.95
 bp_subsysv=0.95
 cabscorr=off
 cabsdom=bplarge
 cabsdual=off
 calc=adc(2)
 ccmaxit=50
 ccprog=cis
 ccsdalg=disk
 ccsdmkl=seq
 ccsdrest=off
 ccsdthreads=2
 cctol=6
 charge=0
 cialg=direct
 ciguess=off
 cmpgrp=auto
 comprest=off
 coord_sys=ric
 core=1
 corembed=off
 csapprox=off
 cvs=1-1
 dboc=off
 deltaf12=off
 delocsomofact=
 dendec=off
 dens=0
 denscorr=0
 dfalg=lineq
 dfbasis_cab=none
 dfbasis_cor=cc-pcvtz-x2c_autoaux
 dfbasis_scf=cc-pcvtz-x2c_autoaux
 dfbasis_scf_sm=auto
 dfintran=drpa
 df_trunc=off
 df_trunc_corr=off
 df_trunc_corr_tol=5e-4
 df_trunc_tol=5e-4
 dft=user
 dhexc=adc(2)
 diag=david
 docc=
 domrad=10.d0
 drpaalg=auto
 dual=off
 dual_df=off
 dyson=off
 ecp=auto
 edisp=off
 edisp_embed=off
 embed=off
 epairestfact=off
 epairscale=1.d0
 etemp=300
 epert=none
 eps=
 espcharge=off
 excrad=0.d0
 excrad_f12=0.d0
 excrad_fin=0.000000000D+00
 fastdbbsc=v2
 fitting=coulomb
 fmm=off
 fmmord=8
 fnonorb=
 freq=off
 gamma=1.d0
 gauss=spher
 geom=xyz
 gopt=off
 ghost=none
 gtol=7
 grdens=off
 grid=auto
 grid_sm=auto
 gridbatch_cos=2000
 grtol=10
 guido_ct=off
 hamilton=sfx2c1e
 hl_scfalg=direct
 iface=none
 incore=off
 intalg=auto
 ip_ea=ip
 itol=10
 laptol=1.d-2
 lccoporder=trffirst
 lcorthr=loose
 lccrest=off
 ldfgrad_tol=8
 lmp2dens=on
 lnoepso=0.d0
 lnoepsv=0.000030d0
 localcc=2016
 localcorrsymm=off
 locintrf=
 mact=
 maxact=off
 maxdim=200
 maxex=0
 maxmicroit=100
 mcscfiguess=hf
 mem=120gb
 mmprog=
 molden=off
 mp2ongrid=off
 mpitasks=1
 mulmet=3
 mult=
 nab=off
 nacto=0
 nactv=0
 naf_amp=3.16d-3
 naf_cor=0.075d0
 naf_f12=off
 naf_scf=off
 nafalg=albe
 nafdens=off
 naftyp=jpq
 nchol=auto
 ndeps=1e-3
 nevpt=
 nstate=2
 nsing=0
 nto=off
 ntrip=0
 num_grad=off
 occ=
 occri=off
 oniom=off
 oniom_eechg=off
 oniom_pcm=off
 oniom_qcorr=off
 optalg=
 optmaxit=50
 optetol=1e-6
 optex=1
 optgtol=1e-4
 optstol=1e-3
 orblocc=off
 orbloce=off
 orbloco=boys
 orblocv=pao
 orblocguess=cholesky
 osveps=-1.d0
 ovirt=off
 ovltol=1e-7
 ovosnorb=80.0
 pao_subsys_tol=1e-3
 pao_tol=1e-3
 pcm=off
 popul=off
 pressure=100000
 pssp=off
 ptfreq=0.0
 ptthreads=2
 qmreg=
 qmmm=off
 qro=off
 qscf=off
 redcost_exc=6
 redcost_tddft=off
 refdet=none
 rest=0
 rgrid=log3
 rism=off
 rohfcore=standard
 rohftype=semicanonical
 scfalg=direct
 scf_conv=auto
 scfdamp=0.7d0
 scfdamp_mode=1
 scfdamp_end=3
 scfdamp_dampstep=0.d0
 scfdamp_dtol=0.0d0
 scfdamp_maxfact=0.7d0
 scfdamp_minfact=0.7d0
 scfdiis=on
 scfdiis_dtol=0.0d0
 scfdiis_end=50
 scfdiis_start=2
 scfdiis_step=1
 scfdiis_watch=off
 scfdiis_wrange=10
 scfdiis_wlimit=5
 scfdiis_delmax=2
 scfdtol=7
 scfext=10
 scfguessdens=
 scfiguess=off
 scfloc=off
 scflshift=0.20
 scflshift_end=8
 scflshift_dtol=0.0
 scflshift_gaptol=0.20
 scfmaxit=50
 scftype=
 scftype_low=
 scftype_high=
 scftol=6
 scspe=1.d0
 scsph=1.d0
 scsps=0.6667
 scsps_t=0.6667
 scspt=0.0000
 scspt_t=0.0000
 scspv=1.d0
 spairtol=-1.d0
 sqmprog=
 subminp=top
 subsys_bopu=on
 symm=
 talg=lapl
 temp=298.15
 test=off
 tfunc=off
 theodore=off
 tlmo=0.999
 tpao=0.94
 tprint=0.1
 uncontract=off
 unit=bohr
 usedisk=2
 verbosity=3
 wpairtol=1.d-5

 Executing orbloc...

 Allocation of 120.0 Gbytes of memory...

 Localization of core orbitals...
 Localization type: Boys
 Localization algorithm: Jacobi
 
 Step   Convergence
   1   0.000000000000

 Localization of occupied orbitals...
 Localization type: Boys
 Localization algorithm: Jacobi
 
 Step   Convergence
   1   5.792833241501
   2   1.015045542930
   3   0.071498889583
   4   0.009123776364
   5   0.001995392187
   6   0.001114219345
   7   0.000661880923
   8   0.000405893456
   9   0.000250228638
  10   0.000154813682
  11   0.000095973914
  12   0.000059574217
  13   0.000037010118
  14   0.000023004539
  15   0.000014303992
  16   0.000008896114
  17   0.000005533625
  18   0.000003442420
  19   0.000002141651
  20   0.000001332462
  21   0.000000829041
  22   0.000000515831
  23   0.000000320957
  24   0.000000199707
  25   0.000000124263
  26   0.000000077320
  27   0.000000048112
  28   0.000000029937
  29   0.000000018628
  30   0.000000011591
  31   0.000000007212
  32   0.000000004488
  33   0.000000002793
  34   0.000000001738
  35   0.000000001081
  36   0.000000000673

 Localization succeeded.

 File MOCOEF is overwritten with localized orbitals.
 

 Executing cis...

 Allocation of 120.0 Gbytes of memory...
 
 WARNING! If scfiguess.eq.off and localcc.ne.off!
 Please be sure that MOCOEF is MOCOEF.CAN!
 
 Core orbitals considered in CVS treatment:   1
 
 Read MO coeff. matrix and orbital energies...
 
 Sorting for the CVS calculation...
 Generate singlet trial vectors...
 
 Starting TDA DF-TDDFT iteration
 Functional: user
 Singlet excited states
 
 
 The iteration has converged in  0 steps for all the roots.
 
 Final result of the TDA-TDDFT calculations for the excited states:
 Functional: user
 Singlet excited states:
 
 Excited      Total          Excitation     Excitation     Excitation        Absorption
  state    energy [au]       energy [au]    energy [eV]  energy [cm^-1]    wavelength [nm]
 =========================================================================================
    1    -454.983404730     20.21078772     549.9636      4435755.19            2.25
 =========================================================================================
 
 
 Dominant coefficients
 Printing threshold: 0.100000
 
 for root  1
    coeff.   occ.       virt.
   0.707107     2  -->    36

 Executing drpa...

 Three-index integral transformation
 Allocation of 120.0 Gbytes of memory...
 
 
 Constructing PAOs...
 PAO norm tolerance:     1.0000E-04
 Kept PAOs:    504   478  105.4393
 Threshold: 0.9990000
 Number of selected important orbitals:     1  (   2.9 %)
 
 
 Occupied LMO domain definition with Boughton-Pulay completeness:    0.9999000000
 
   MO  Natoms  Completeness   Atoms
    1    1     0.999999        4
    2    3     0.999944        3    4    5
    3    1     0.999984       10
    4    3     0.999904        8    9   11
    5    2     0.999904       11   13
    6    2     0.999933        7    8
    7    2     0.999908       14   15
    8    3     0.999940        2    3   14
    9    7     0.999949        1    2    3    4    5    6   14
   10    8     0.999920        2    3    4    5    6    7   10   18
   11   12     0.999904        2    3    4    7    8    9   10   11   12   13   17   18
   12   10     0.999958        2    3    4    7    8   10   11   12   17   18
   13   10     0.999900        1    2    3    4    5    6    7   10   12   18
   14    7     0.999901        2    3    4    5    6   14   15
   15   12     0.999946        1    2    3    7    8    9   10   11   12   13   14   17
   16    6     0.999951        2    3    4    5    6    7
   17   11     0.999931        2    3    7    8    9   10   11   12   13   14   18
   18   12     0.999933        1    2    3    4    5    7   11   12   13   14   15   16
   19   11     0.999911        1    2    3    4    5    7    8   11   14   16   18
   20   13     0.999934        2    3    7    8    9   10   11   12   13   14   15   16   18
   21   10     0.999913        2    3    5    7    8   11   12   14   15   16
   22   11     0.999938        2    3    7    8    9   10   11   12   13   14   16
   23   14     0.999924        1    2    3    4    5    7    8    9   10   11   14   16   17   18
   24    8     0.999947        2    4    7    8    9   10   11   18
   25   12     0.999903        1    2    3    4    5    6    7    8   11   14   15   16
   26    9     0.999914        2    3    4    5    7   10   14   17   18
   27   11     0.999921        2    4    7    8    9   10   11   12   13   17   18
   28    8     0.999943        2    3    7    8   10   11   14   17
   29    9     0.999944        1    2    3    4    5    6    7   11   14
   30   13     0.999964        1    2    3    4    5    7    8    9   10   11   14   15   17
   31    8     0.999914        1    2    3    4    5    6    7   14
   32   12     0.999956        2    7    8    9   10   11   12   13   14   15   16   17
   33   13     0.999966        1    2    3    4    5    7    8   11   13   14   15   16   17
   34   15     0.999970        1    2    3    5    7    8    9   10   11   12   13   14   15   16   18
 
 Executing the Boughton-Pulay algorithm...
  with occ MO completeness:    0.9999000000
 
   MO  Natoms  Completeness   Atoms
    1    1     0.999999        4
    2    3     0.999944        3    4    5
    3    1     0.999984       10
    4    3     0.999904        8    9   11
    5    2     0.999904       11   13
    6    2     0.999933        7    8
    7    2     0.999908       14   15
    8    3     0.999940        2    3   14
    9    7     0.999949        1    2    3    4    5    6   14
   10    8     0.999920        2    3    4    5    6    7   10   18
   11   12     0.999904        2    3    4    7    8    9   10   11   12   13   17   18
   12   10     0.999958        2    3    4    7    8   10   11   12   17   18
   13   10     0.999900        1    2    3    4    5    6    7   10   12   18
   14    7     0.999901        2    3    4    5    6   14   15
   15   12     0.999946        1    2    3    7    8    9   10   11   12   13   14   17
   16    6     0.999951        2    3    4    5    6    7
   17   11     0.999931        2    3    7    8    9   10   11   12   13   14   18
   18   12     0.999933        1    2    3    4    5    7   11   12   13   14   15   16
   19   11     0.999911        1    2    3    4    5    7    8   11   14   16   18
   20   13     0.999934        2    3    7    8    9   10   11   12   13   14   15   16   18
   21   10     0.999913        2    3    5    7    8   11   12   14   15   16
   22   11     0.999938        2    3    7    8    9   10   11   12   13   14   16
   23   14     0.999924        1    2    3    4    5    7    8    9   10   11   14   16   17   18
   24    8     0.999947        2    4    7    8    9   10   11   18
   25   12     0.999903        1    2    3    4    5    6    7    8   11   14   15   16
   26    9     0.999914        2    3    4    5    7   10   14   17   18
   27   11     0.999921        2    4    7    8    9   10   11   12   13   17   18
   28    8     0.999943        2    3    7    8   10   11   14   17
   29    9     0.999944        1    2    3    4    5    6    7   11   14
   30   13     0.999964        1    2    3    4    5    7    8    9   10   11   14   15   17
   31    8     0.999914        1    2    3    4    5    6    7   14
   32   12     0.999956        2    7    8    9   10   11   12   13   14   15   16   17
   33   13     0.999966        1    2    3    4    5    7    8   11   13   14   15   16   17
   34   15     0.999970        1    2    3    5    7    8    9   10   11   12   13   14   15   16   18
 
   35    3     0.983436        1    2    3
   36    4     0.983359        1    2    3   14
   37    5     0.989967        1    2    3    5   14
   38    1     0.994504        1
   39    1     0.992377        1
   40    1     0.993994        1
   41    2     0.982779        1    2
   42    3     0.987952        1    2    3
   43    3     0.989034        1    2    7
   44    1     0.992399        1
   45    1     0.991154        1
   46    1     0.986928        1
   47    1     0.991979        1
   48    1     0.989324        1
   49    5     0.990919        1    2    3    7   14
   50    4     0.987566        2    3    7   14
   51    6     0.980071        1    2    3    7    8   14
   52    1     0.997071        2
   53    1     0.989601        2
   54    5     0.987422        1    2    3    7   14
   55    5     0.983930        1    2    3    7   14
   56    5     0.980041        1    2    3    7   14
   57    5     0.987911        1    2    3    7   14
   58    5     0.984105        1    2    3    7   14
   59    5     0.984700        1    2    3    7   14
   60    7     0.983049        1    2    3    4    5    7   14
   61    7     0.982695        1    2    3    4    5    7   14
   62    7     0.983545        2    3    5    7    8   11   14
   63    1     0.996074        2
   64    1     0.995661        2
   65    1     0.995550        2
   66    1     0.999633        2
   67    1     0.999595        2
   68    1     0.999586        2
   69    1     0.987973        2
   70    1     0.993548        2
   71    1     0.993508        2
   72    1     0.989327        2
   73    1     0.992375        2
   74    6     0.988805        2    3    7    8   14   17
   75    5     0.983392        2    3    4   14   17
   76    5     0.989159        2    3    7    8   14
   77    6     0.987445        2    3    7    8   11   14
   78    6     0.987863        2    3    4    7    8   14
   79    1     0.999992        2
   80    1     0.999996        2
   81    1     0.999997        2
   82    1     0.999994        2
   83    1     0.999996        2
   84    1     0.988705        2
   85    1     0.991118        2
   86    1     0.991062        2
   87    1     0.993969        2
   88    1     0.984013        2
   89    1     0.984964        2
   90    1     0.980856        2
   91    4     0.993577        2    3    4    5
   92    4     0.992205        2    3    4    5
   93    4     0.982739        2    3    4    5
   94    1     0.994983        3
   95    1     0.982335        3
   96    4     0.988900        2    3    4    5
   97    4     0.981850        2    3    4    5
   98    4     0.994152        2    3    4    5
   99    4     0.992427        2    3    4    5
  100    4     0.986975        2    3    4    5
  101    4     0.995856        2    3    4    5
  102    5     0.984790        2    3    4    5   14
  103    5     0.987551        2    3    4    5   14
  104    7     0.983936        2    3    4    5    6    7   11
  105    1     0.994465        3
  106    1     0.993621        3
  107    1     0.993646        3
  108    1     0.999482        3
  109    1     0.999406        3
  110    1     0.999409        3
  111    2     0.987965        3    4
  112    1     0.986124        3
  113    1     0.992031        3
  114    1     0.983086        3
  115    2     0.985880        3    5
  116    4     0.988116        2    3    4    5
  117    5     0.991740        1    2    3    4    5
  118    4     0.985175        2    3    4   14
  119    4     0.984916        2    3    4    5
  120    5     0.992317        2    3    4    5    7
  121    1     0.999983        3
  122    1     0.999991        3
  123    1     0.999995        3
  124    1     0.999990        3
  125    1     0.999984        3
  126    3     0.993902        3    4    5
  127    1     0.985743        3
  128    1     0.982559        3
  129    1     0.990339        3
  130    1     0.993314        3
  131    3     0.984728        2    3    4
  132    3     0.983229        2    3    5
  133    2     0.988569        3    4
  134    1     0.984270        4
  135    2     0.984464        3    4
  136    1     0.999404        4
  137    1     0.997975        4
  138    4     0.991899        3    4    5   14
  139    3     0.983634        3    4    5
  140    5     0.990844        2    3    4    5   18
  141    4     0.993282        3    4    5   14
  142    3     0.983903        3    4    5
  143    4     0.982214        3    4    5   18
  144    2     0.990894        3    4
  145    2     0.986936        3    4
  146    4     0.988523        3    4    5   18
  147    1     0.994783        4
  148    1     0.995336        4
  149    1     0.996859        4
  150    1     0.999486        4
  151    1     0.999542        4
  152    1     0.999691        4
  153    1     0.999420        4
  154    1     0.999682        4
  155    1     0.999824        4
  156    1     0.999882        4
  157    1     0.999599        4
  158    2     0.994938        3    4
  159    1     0.990443        4
  160    1     0.995232        4
  161    1     0.996123        4
  162    1     0.985972        4
  163    1     0.999997        4
  164    1     0.999998        4
  165    1     0.999999        4
  166    1     0.999999        4
  167    1     0.999997        4
  168    1     0.998816        4
  169    1     0.999420        4
  170    1     0.999513        4
  171    1     0.999796        4
  172    1     0.999855        4
  173    1     0.999416        4
  174    1     0.998810        4
  175    3     0.987685        3    5    6
  176    2     0.993371        3    5
  177    3     0.988843        3    5    6
  178    1     0.999007        5
  179    1     0.996779        5
  180    4     0.980092        3    4    5    6
  181    4     0.992200        3    4    5    6
  182    3     0.980982        3    5    6
  183    4     0.988744        3    4    5    6
  184    4     0.995464        3    4    5    6
  185    3     0.980273        3    5    6
  186    2     0.987693        3    5
  187    3     0.986858        3    5    6
  188    3     0.988914        3    5    6
  189    1     0.997607        5
  190    1     0.997503        5
  191    1     0.995230        5
  192    1     0.999765        5
  193    1     0.999754        5
  194    1     0.999529        5
  195    1     0.999217        5
  196    1     0.999901        5
  197    1     0.999929        5
  198    1     0.999511        5
  199    1     0.999697        5
  200    2     0.994204        3    5
  201    1     0.997183        5
  202    1     0.997091        5
  203    1     0.983895        5
  204    1     0.987560        5
  205    1     0.999996        5
  206    1     0.999999        5
  207    1     1.000000        5
  208    1     0.999998        5
  209    1     0.999999        5
  210    1     0.999518        5
  211    1     0.999561        5
  212    1     0.999884        5
  213    1     0.999644        5
  214    1     0.999893        5
  215    1     0.999582        5
  216    1     0.998653        5
  217    3     0.989536        3    5    6
  218    2     0.987534        5    6
  219    3     0.989344        4    5    6
  220    2     0.998851        5    6
  221    1     0.983225        6
  222    1     0.983425        6
  223    2     0.993889        5    6
  224    2     0.993976        5    6
  225    2     0.983432        5    6
  226    1     0.984220        6
  227    1     0.981906        6
  228    2     0.998536        5    6
  229    1     0.981928        6
  230    2     0.996518        5    6
  231    4     0.989723        2    7    8   17
  232    3     0.989099        2    7    8
  233    6     0.986641        2    3    7    8   10   17
  234    1     0.997644        7
  235    1     0.992039        7
  236    5     0.988068        2    7    8   10   17
  237    5     0.980806        2    7    8   10   17
  238    3     0.980423        2    7    8
  239    5     0.987427        2    7    8   10   17
  240    5     0.983691        2    7    8   10   17
  241    4     0.983739        2    3    7    8
  242    6     0.988989        2    7    8   11   14   17
  243    6     0.989843        2    7    8   10   14   17
  244    5     0.981262        1    2    7    8   17
  245    1     0.996290        7
  246    1     0.996732        7
  247    1     0.994427        7
  248    1     0.999642        7
  249    1     0.999683        7
  250    1     0.999462        7
  251    1     0.998349        7
  252    1     0.998086        7
  253    1     0.997780        7
  254    1     0.997829        7
  255    1     0.997938        7
  256    3     0.990155        2    7    8
  257    3     0.986545        7    8   14
  258    3     0.986028        7    8   11
  259    2     0.980407        2    7
  260    3     0.991364        2    7    8
  261    1     0.999996        7
  262    1     0.999995        7
  263    1     0.999995        7
  264    1     0.999994        7
  265    1     0.999995        7
  266    1     0.998630        7
  267    1     0.996806        7
  268    1     0.999046        7
  269    1     0.998100        7
  270    1     0.994416        7
  271    1     0.998271        7
  272    1     0.997511        7
  273    5     0.993476        7    8    9   10   11
  274    4     0.991333        7    8   10   11
  275    6     0.985782        2    7    8    9   10   11
  276    1     0.996713        8
  277    1     0.988317        8
  278    5     0.987121        7    8    9   10   11
  279    4     0.993586        7    8   10   11
  280    5     0.986855        7    8    9   10   11
  281    5     0.988100        7    8    9   10   11
  282    4     0.993010        7    8   10   11
  283    5     0.991505        7    8    9   10   11
  284    4     0.982389        7    8   10   11
  285    6     0.980833        7    8    9   10   11   13
  286    7     0.982449        3    7    8    9   10   11   14
  287    1     0.994985        8
  288    1     0.994031        8
  289    1     0.996931        8
  290    1     0.999531        8
  291    1     0.999443        8
  292    1     0.999714        8
  293    1     0.989118        8
  294    1     0.984493        8
  295    1     0.990780        8
  296    1     0.991140        8
  297    1     0.984883        8
  298    5     0.987050        7    8   10   14   18
  299    4     0.993406        7    8   10   11
  300    4     0.985057        7    8   10   11
  301    4     0.990220        7    8   10   11
  302    4     0.987351        7    8   10   11
  303    1     0.999994        8
  304    1     0.999991        8
  305    1     0.999995        8
  306    1     0.999994        8
  307    1     0.999990        8
  308    1     0.987825        8
  309    2     0.982809        8   11
  310    2     0.981551        8   11
  311    1     0.982851        8
  312    1     0.988590        8
  313    1     0.982765        8
  314    2     0.985629        8   18
  315    2     0.981962        8    9
  316    3     0.981422        8    9   11
  317    4     0.987903        8    9   10   13
  318    1     0.993351        9
  319    1     0.993023        9
  320    1     0.996953        9
  321    3     0.986654        8    9   11
  322    3     0.992859        8    9   10
  323    2     0.982482        8    9
  324    1     0.987324        9
  325    1     0.995382        9
  326    1     0.993267        9
  327    1     0.987583        9
  328    1     0.991072        9
  329    3     0.991349        8   10   18
  330    2     0.982586       10   18
  331    3     0.986374        8   10   18
  332    1     0.999136       10
  333    1     0.997172       10
  334    7     0.984307        2    7    8   10   12   17   18
  335    4     0.982670        7    8   10   18
  336    4     0.984273        3    8   10   18
  337    5     0.980841        8   10   12   17   18
  338    4     0.980715        7    8   10   18
  339    4     0.982961        3    8   10   18
  340    2     0.987212        8   10
  341    2     0.987178        8   10
  342    3     0.989075        8   10   18
  343    1     0.997967       10
  344    1     0.994523       10
  345    1     0.997797       10
  346    1     0.999800       10
  347    1     0.999459       10
  348    1     0.999783       10
  349    1     0.999340       10
  350    1     0.999625       10
  351    1     0.999872       10
  352    1     0.999838       10
  353    1     0.999763       10
  354    2     0.981661       10   18
  355    1     0.984117       10
  356    1     0.995463       10
  357    1     0.995021       10
  358    1     0.993897       10
  359    1     0.999997       10
  360    1     0.999998       10
  361    1     0.999999       10
  362    1     0.999999       10
  363    1     0.999998       10
  364    1     0.999727       10
  365    1     0.999684       10
  366    1     0.999489       10
  367    1     0.999801       10
  368    1     0.999967       10
  369    1     0.999503       10
  370    1     0.998982       10
  371    5     0.992016        8   11   12   13   14
  372    3     0.985381        8   11   14
  373    7     0.987424        2    8   10   11   12   13   14
  374    1     0.997843       11
  375    1     0.992362       11
  376    4     0.980889        8   11   12   14
  377    5     0.987183        8   11   12   13   14
  378    4     0.985862        8   11   13   14
  379    7     0.980155        2    7    8   10   11   12   13
  380    5     0.987784        8   11   12   13   14
  381    4     0.987506        8   11   13   14
  382    6     0.992994        2    7    8   11   12   14
  383    8     0.988241        7    8   10   11   12   13   14   16
  384    6     0.980142        4    8   10   11   13   14
  385    1     0.997052       11
  386    1     0.996861       11
  387    1     0.996469       11
  388    1     0.999725       11
  389    1     0.999707       11
  390    1     0.999671       11
  391    1     0.995467       11
  392    1     0.995531       11
  393    1     0.995967       11
  394    1     0.995761       11
  395    1     0.995462       11
  396    3     0.986788        8   11   14
  397    3     0.987884        8   11   14
  398    5     0.980596        7    8   11   12   13
  399    3     0.983621        8   11   14
  400    3     0.984025        8   11   14
  401    1     0.999997       11
  402    1     0.999997       11
  403    1     0.999998       11
  404    1     0.999998       11
  405    1     0.999998       11
  406    1     0.996445       11
  407    1     0.993846       11
  408    1     0.994881       11
  409    1     0.993354       11
  410    1     0.994046       11
  411    1     0.991740       11
  412    1     0.991655       11
  413    3     0.982195       11   12   14
  414    3     0.987471       11   12   14
  415    4     0.982046       10   11   12   14
  416    1     0.995340       12
  417    1     0.992956       12
  418    1     0.990813       12
  419    2     0.985278       11   12
  420    2     0.982930       11   12
  421    2     0.984341       11   12
  422    1     0.992023       12
  423    1     0.991034       12
  424    1     0.983417       12
  425    1     0.987174       12
  426    1     0.996136       12
  427    2     0.981968       11   13
  428    3     0.984879       11   13   14
  429    3     0.981328       11   13   14
  430    1     0.990505       13
  431    1     0.993839       13
  432    1     0.994728       13
  433    2     0.987169       11   13
  434    2     0.986451       11   13
  435    2     0.983276       11   13
  436    1     0.993481       13
  437    1     0.988844       13
  438    1     0.997209       13
  439    1     0.990025       13
  440    1     0.981281       13
  441    5     0.991457        2   11   14   15   16
  442    3     0.987072        2   11   14
  443    6     0.983647        2    7   11   14   15   16
  444    1     0.997916       14
  445    1     0.992606       14
  446    5     0.984779        2   11   14   15   16
  447    4     0.981877        2   11   14   16
  448    5     0.985580        2    8   11   14   15
  449    5     0.988972        2   11   14   15   16
  450    4     0.981982        2   11   14   16
  451    4     0.980501        2   11   14   15
  452    6     0.988301        2    7    8   11   14   15
  453    6     0.984393        2    4    7   11   14   16
  454    6     0.981736        2    3    7   11   14   15
  455    1     0.997015       14
  456    1     0.997201       14
  457    1     0.996065       14
  458    1     0.999722       14
  459    1     0.999739       14
  460    1     0.999633       14
  461    1     0.996005       14
  462    1     0.996178       14
  463    1     0.996017       14
  464    1     0.994156       14
  465    1     0.994023       14
  466    3     0.983346        2   11   14
  467    3     0.980780        2   12   14
  468    3     0.982604        2   11   14
  469    4     0.982383        2   11   14   15
  470    3     0.988847        2   11   14
  471    1     0.999998       14
  472    1     0.999998       14
  473    1     0.999998       14
  474    1     0.999997       14
  475    1     0.999997       14
  476    1     0.995629       14
  477    1     0.994512       14
  478    1     0.993981       14
  479    1     0.995217       14
  480    1     0.992135       14
  481    1     0.992662       14
  482    1     0.990389       14
  483    3     0.984364       11   14   15
  484    3     0.983900       11   14   15
  485    4     0.986091        3   11   14   15
  486    1     0.994997       15
  487    1     0.990637       15
  488    1     0.993760       15
  489    2     0.987105       14   15
  490    2     0.987862       14   15
  491    2     0.981309       14   15
  492    1     0.991482       15
  493    1     0.986931       15
  494    1     0.985444       15
  495    1     0.993621       15
  496    1     0.994044       15
  497    2     0.980920       14   16
  498    3     0.983107        2   14   16
  499    4     0.990755        2   11   14   16
  500    1     0.992124       16
  501    1     0.996363       16
  502    1     0.990855       16
  503    2     0.987329       14   16
  504    2     0.986342       14   16
  505    2     0.980857       14   16
  506    1     0.984525       16
  507    1     0.988173       16
  508    1     0.992075       16
  509    1     0.994366       16
  510    1     0.991677       16
  511    3     0.981550        2    7   17
  512    2     0.983637        7   17
  513    5     0.986905        2    3    7   10   17
  514    1     0.988192       17
  515    1     0.984033       17
  516    1     0.986022       17
  517    2     0.986640        7   17
  518    2     0.989773        7   17
  519    3     0.990369        2    7   17
  520    1     0.987620       17
  521    1     0.990883       17
  522    2     0.997058        7   17
  523    2     0.996268        7   17
  524    1     0.988494       17
  525    4     0.987851        4    8   10   18
  526    3     0.989866        4   10   18
  527    5     0.982212        4    7    8   10   18
  528    2     0.999125       10   18
  529    1     0.980247       18
  530    1     0.984861       18
  531    2     0.992917       10   18
  532    3     0.997446        8   10   18
  533    3     0.995571        4   10   18
  534    2     0.995279       10   18
  535    1     0.990806       18
  536    1     0.987200       18
  537    2     0.997907       10   18
  538    2     0.997204       10   18
 
 Dimensions of the occupied LMO domains:  Minimum / Average / Maximum
 
 Number of atoms in domain:                   1       8.5        15
 Number of atomic orbitals:                  43     282.8       457
 
 
 Calculating (mui|P) integrals...
 
 Block 1: occupied orbitals 1 to 34
 Calculating and transforming integrals...
 Number of strong pairs: 0 (0.0%)
 chtol:   9.999999999999999E-005
 switch to dfcoralg=cholinv
        9.95 MB memory is used for domain independent quantities
 
 Calculating the contribution of occupied LMOs...
    using local fitting domains
 
 MO:     1
 Extended domain construction for local excited state calculation...
 
 The selected important local MOs:    #:    20
    1    2    9   10   11   12   13   14   16   18   19   23   24   25   26   27   29   30   31   33
 
 The selected important PAOs:    #:     0

 
 The selected additional local MOs:    #:     0

 
 The selected additional PAOs:    #:   504
  133  134  135  136  137  138  139  140  141  142  143  144  145  146  147  148  149  150  151  152
  153  154  155  156  157  158  159  160  161  162  163  164  165  166  167  168  169  170  171  172
  173  174   91   92   93   94   95   96   97   98   99  100  101  102  103  104  105  106  107  108
  109  110  111  112  113  114  115  116  117  118  119  120  121  122  123  124  125  126  127  128
  129  130  131  132  175  176  177  178  179  180  181  182  183  184  185  186  187  188  189  190
  191  192  193  194  195  196  197  198  199  200  201  202  203  204  205  206  207  208  209  210
  211  212  213  214  215  216   35   36   37   38   39   40   41   42   43   44   45   46   47   48
   49   50   51   52   53   54   55   56   57   58   59   60   61   62   63   64   65   66   67   68
   69   70   71   72   73   74   75   76   77   78   79   80   81   82   83   84   85   86   87   88
   89   90  217  218  219  220  221  222  223  224  225  226  227  228  229  230  441  442  443  444
  445  446  447  448  449  450  451  452  453  454  455  456  457  458  459  460  461  462  463  464
  465  466  467  468  469  470  471  472  473  474  475  476  477  478  479  480  481  482  231  232
  233  234  235  236  237  238  239  240  241  242  243  244  245  246  247  248  249  250  251  252
  253  254  255  256  257  258  259  260  261  262  263  264  265  266  267  268  269  270  271  272
  329  330  331  332  333  334  335  336  337  338  339  340  341  342  343  344  345  346  347  348
  349  350  351  352  353  354  355  356  357  358  359  360  361  362  363  364  365  366  367  368
  369  370  525  526  527  528  529  530  531  532  533  534  535  536  537  538  273  274  275  276
  277  278  279  280  281  282  283  284  285  286  287  288  289  290  291  292  293  294  295  296
  297  298  299  300  301  302  303  304  305  306  307  308  309  310  311  312  313  314  315  316
  317  318  319  320  321  322  323  324  325  326  327  328  371  372  373  374  375  376  377  378
  379  380  381  382  383  384  385  386  387  388  389  390  391  392  393  394  395  396  397  398
  399  400  401  402  403  404  405  406  407  408  409  410  411  412  413  414  415  416  417  418
  419  420  421  422  423  424  425  426  427  428  429  430  431  432  433  434  435  436  437  438
  439  440  511  512  513  514  515  516  517  518  519  520  521  522  523  524  483  484  485  486
  487  488  489  490  491  492  493  494  495  496  497  498  499  500  501  502  503  504  505  506
  507  508  509  510
 
 The selected atoms in the ED:    #:    18
    1    2    3    4    5    6    7    8    9   10   11   12   13   14   15   16   17   18
 The selected atoms in the fitting domain  #:    18
    1    2    3    4    5    6    7    8    9   10   11   12   13   14   15   16   17   18
 
 Dimensions of the extended domain:
 
 Number of atoms in domain:      18 ( 100.00 %)
 Number of atomic orbitals:     513 ( 100.00 %)
 Number of fitting functions:  2547 ( 100.00 %)
 Warning: drop high-lying PAOs                    16
 Number of occupied orbitals:    20  ( 58.82 %)
 Number of virtual orbitals:    462  ( 96.65 %)
 
 IJ and IA integral transformation...

 Executing cis...

 Allocation of 120.0 Gbytes of memory...
 Core orbitals considered in CVS treatment:   1
 
 Retrieve a J_ai^Q fitted MO integral list...
 Retrieve a J_ij^Q fitted MO integral list in upper triangle form...
 Unpack the upper triangle lists...
 
 Sorting for the CVS calculation...
 Generate singlet trial vectors...
 
 The ground-state intermediates are not necessary!
 Calculate pre-optimized initial guesses for adc(2) calculations
 Incore algorithm
 
 Calculate sigma vector for root  1
 
                       Excitation           Energy                Norm of
 Iteration  1         energy [au]        decrease [au]        residual vector
 ============================================================================
 for root  1          19.683187569        -0.5275824             0.0000000
 ============================================================================
  1/ 1 states have converged.
 
 
 
 The micro iteration of pre-optimization has converged in  1 steps.
 
 
 Dominant coefficients
 Printing threshold: 0.100000
 
 for root  1
    coeff.   occ.       virt.
   0.707107     2  -->    22
 ============================================================================
 Restart
 
 Calculate sigma vector for root  1
 
                       Excitation           Energy                Norm of
 Iteration  2         energy [au]        decrease [au]        residual vector
 ============================================================================
 for root  1          19.838233435         0.1550459             0.0000000
 ============================================================================
  1/ 1 states have converged.
 
 
 
 The micro iteration of pre-optimization has converged in  1 steps.
 
 
 Dominant coefficients
 Printing threshold: 0.100000
 
 for root  1
    coeff.   occ.       virt.
   0.707107     2  -->    22
 ============================================================================
 Restart
 
 Calculate sigma vector for root  1
 
                       Excitation           Energy                Norm of
 Iteration  3         energy [au]        decrease [au]        residual vector
 ============================================================================
 for root  1          19.805537976        -0.0326955             0.0000000
 ============================================================================
  1/ 1 states have converged.
 
 
 
 The micro iteration of pre-optimization has converged in  1 steps.
 
 
 Dominant coefficients
 Printing threshold: 0.100000
 
 for root  1
    coeff.   occ.       virt.
   0.707107     2  -->    22
 ============================================================================
 Restart
 
 Calculate sigma vector for root  1
 
                       Excitation           Energy                Norm of
 Iteration  4         energy [au]        decrease [au]        residual vector
 ============================================================================
 for root  1          19.813024689         0.0074867             0.0000000
 ============================================================================
  1/ 1 states have converged.
 
 
 
 The micro iteration of pre-optimization has converged in  1 steps.
 
 
 Dominant coefficients
 Printing threshold: 0.100000
 
 for root  1
    coeff.   occ.       virt.
   0.707107     2  -->    22
 ============================================================================
 Restart
 
 Calculate sigma vector for root  1
 
                       Excitation           Energy                Norm of
 Iteration  5         energy [au]        decrease [au]        residual vector
 ============================================================================
 for root  1          19.811341201        -0.0016835             0.0000000
 ============================================================================
  1/ 1 states have converged.
 
 
 
 The micro iteration of pre-optimization has converged in  1 steps.
 
 
 Dominant coefficients
 Printing threshold: 0.100000
 
 for root  1
    coeff.   occ.       virt.
   0.707107     2  -->    22
 ============================================================================
 Restart
 
 Calculate sigma vector for root  1
 
                       Excitation           Energy                Norm of
 Iteration  6         energy [au]        decrease [au]        residual vector
 ============================================================================
 for root  1          19.811721318         0.0003801             0.0000000
 ============================================================================
  1/ 1 states have converged.
 
 
 
 The micro iteration of pre-optimization has converged in  1 steps.
 
 
 Dominant coefficients
 Printing threshold: 0.100000
 
 for root  1
    coeff.   occ.       virt.
   0.707107     2  -->    22
 ============================================================================
 Restart
 
 Calculate sigma vector for root  1
 
                       Excitation           Energy                Norm of
 Iteration  7         energy [au]        decrease [au]        residual vector
 ============================================================================
 for root  1          19.811635570        -0.0000857             0.0000000
 ============================================================================
  1/ 1 states have converged.
 
 
 
 The micro iteration of pre-optimization has converged in  1 steps.
 
 
 Dominant coefficients
 Printing threshold: 0.100000
 
 for root  1
    coeff.   occ.       virt.
   0.707107     2  -->    22
 ============================================================================
 Restart
 
 Calculate sigma vector for root  1
 
                       Excitation           Energy                Norm of
 Iteration  8         energy [au]        decrease [au]        residual vector
 ============================================================================
 for root  1          19.811654917         0.0000193             0.0000000
 ============================================================================
  1/ 1 states have converged.
 
 
 
 The micro iteration of pre-optimization has converged in  1 steps.
 
 
 Dominant coefficients
 Printing threshold: 0.100000
 
 for root  1
    coeff.   occ.       virt.
   0.707107     2  -->    22
 ============================================================================
 Restart
 
 Calculate sigma vector for root  1
 
                       Excitation           Energy                Norm of
 Iteration  9         energy [au]        decrease [au]        residual vector
 ============================================================================
 for root  1          19.811650552        -0.0000044             0.0000000
 ============================================================================
  1/ 1 states have converged.
 
 
 
 The micro iteration of pre-optimization has converged in  1 steps.
 
 
 Dominant coefficients
 Printing threshold: 0.100000
 
 for root  1
    coeff.   occ.       virt.
   0.707107     2  -->    22
 ============================================================================
 
 The macro iteration of pre-optimization has converged in  9 steps!
 
 Final result of the double hybrid calculations for the excited states:
 Functional: user
 Singlet excited states:
 
 Excited      Total          Excitation     Excitation     Excitation        Absorption
  state    energy [au]       energy [au]    energy [eV]  energy [cm^-1]    wavelength [nm]
 =========================================================================================
    1    -455.382541902     19.81165055     539.1025      4348154.70            2.30
 =========================================================================================
 
 
                      Normal termination of mrcc.
 **********************************************************************
