# Supplementary material for: Scalable Correlated Local Approaches for Computing Valence and Core-Level Ionization Energies in Large Molecules
Source: J Chem Theory Comput. 2026 Jun 24;22(13):6584–98. doi: 10.1021/acs.jctc.6c00634 (PMC13374016; doi:10.1021/acs.jctc.6c00634)
Supplement: Supplementary file 2 [file ct6c00634_si_003.zip › SI/outputs/CzPXZ_ladc2.out]

 **********************************************************************
                          MRCC program system
 **********************************************************************
 
                              Written by
     Mihaly Kallay, Peter R. Nagy, David Mester, Laszlo Gyevi-Nagy,
        Jozsef Csoka, P. Bernat Szabo, Zoltan Rolik, Gyula Samu,
      Bence Hegely, Bence Ladoczki, Klara Petrov, Jozsef Csontos,
     Adam Ganyecz, Istvan Ladjanszki, Lorant Szegedy, Mate Farkas,
          Pal D. Mezei, Reka A. Horvath, and Balazs D. Lorincz
 
        Department of Physical Chemistry and Materials Science
            Budapest University of Technology and Economics
                  Budapest P.O.Box 91, H-1521 Hungary
 
                              www.mrcc.hu
 
                            Version: 25.1.2

 Executing minp...

 Reading input from MINP...
 
 Input file:
 
basis=cc-pVTZ
verbosity=3

localcc=2016
redcost_exc=on


cialg=direct
ip_ea=ip
calc=ADC(2)
dyson=on
nstate=2

mem=120GB

geom=xyz
66
 energy: -110.645801034860 gnorm: 0.000374883646 xtb: 6.5.0 (746241f)
O            0.03655020104243       -4.56374460286371       -1.97254080109065
S            0.02374925821094       -4.02631485108781       -0.63936362258041
O            0.04461613701331       -4.93605889380500        0.47333466666917
C            1.34453959047202       -2.82595842892061       -0.43975451907460
C            1.48348802186005       -1.85257432650425       -1.41255679246718
C            2.33395605162525       -0.78776514450415       -1.19122651918377
C            3.03430650620079       -0.69584306577004        0.01208618156421
N            3.82966554711981        0.43618726165529        0.26946561575194
C            3.23608146409107        1.69933122922265        0.36900076753435
C            4.04123757905532        2.81403035725815        0.63835471590900
C            3.48273408302769        4.07443066738548        0.74612636477576
C            2.11445674979209        4.25001444362569        0.60175542609479
C            1.30871424027626        3.15446308680626        0.36743095062067
C            1.86395311497406        1.88808480969885        0.25962283520618
O            5.39701478306130        2.71687055955902        0.82304973731177
C            5.96236095585054        1.46866538981046        0.73666868303704
C            5.21031498475538        0.32021550387095        0.45869593462384
C            5.87511666218179       -0.89193327547941        0.32906434241957
C            7.24744547504342       -0.97022660382786        0.51231920986477
C            7.97611384996113        0.16156026053996        0.81711230276041
C            7.32996127612536        1.38449564267812        0.92084751743935
C            2.91546819927069       -1.70455397313708        0.96656594609138
C            2.06080566831367       -2.76791201860825        0.74001800399341
C           -1.34664544338021       -2.87789977057392       -0.48202306407064
C           -1.57592381265017       -2.29661362227496        0.75166460891369
C           -2.49105258697122       -1.26845212192221        0.86068184639227
C           -3.16256046100837       -0.81027293509450       -0.27485613707371
N           -4.04109758302720        0.26857013554565       -0.17573594650776
C           -3.76392773003726        1.47681480428339        0.44102534177787
C           -4.88335481088863        2.32994853775187        0.31689733821159
C           -4.83878416520967        3.61560346728072        0.83945541143650
C           -3.68215491933950        4.03543946322991        1.46585734745503
C           -2.57395564851153        3.19720749536782        1.55957521546834
C           -2.59460446369915        1.91370524695077        1.04625132268952
C           -5.88358533752123        1.59266829325387       -0.40532127204767
C           -5.32202546259013        0.32971076052024       -0.69703782939320
C           -6.05558724394466       -0.64683910860840       -1.35400170705557
C           -7.34227077796553       -0.33059220852714       -1.74740174162656
C           -7.89561045814070        0.92073085112216       -1.48700137343059
C           -7.17916640835863        1.88682364349678       -0.80909209764923
C           -2.93758063843690       -1.42186040212632       -1.50882447521004
C           -2.02532431492801       -2.45507951279279       -1.60880914940681
H            0.92408857108977       -1.94230678592183       -2.33031520292122
H            2.45215331127896       -0.01274962722509       -1.93335726869327
H            4.13783924464304        4.90663106298178        0.94792046272344
H            1.68922681132294        5.23774313891377        0.68275067547468
H            0.24058509493065        3.27131224562661        0.26637581462958
H            1.21965737278007        1.03848402097542        0.09302076289479
H            5.31853414724050       -1.77994601126250        0.07320990876128
H            7.73890379917863       -1.92514235566807        0.40906990412697
H            9.04298019816340        0.10536715065641        0.96385028968075
H            7.87267418219909        2.29020529369755        1.13900413243782
H            3.47066702742385       -1.63215867913090        1.88969017158022
H            1.92356605444635       -3.55030735790722        1.46977624489463
H           -1.04077738867511       -2.66473896811895        1.61294628700623
H           -2.69697873456752       -0.81563908325001        1.81847626153153
H           -5.69138116524370        4.27139416721798        0.75043613688214
H           -3.62774499377665        5.03028839303699        1.88167046857333
H           -1.67764566428287        3.55758292669798        2.04283296578624
H           -1.72201178116438        1.28041853234166        1.10761129245292
H           -5.64430513889860       -1.62697841747371       -1.54189084280161
H           -7.93249447287006       -1.07214725859175       -2.26472038003797
H           -8.90336939579275        1.12992480289778       -1.81288855389298
H           -7.61453887891700        2.85002833263564       -0.59080745019154
H           -3.45399658687453       -1.06045227781275       -2.38488689651675
H           -1.81844974635412       -2.93853028980241       -2.55090577052315
scfiguess=off

 
 
 Checking keyword combinations...
 
 Keywords:
 
 active=none
 agrid=ld0006-ld0590
 agrid_pssp=ld0006-ld0194
 agrid_pssp_sm=ld0006-ld0074
 ao_trunc=off
 ao_trunc_tol=1e-4
 basis=cc-pvtz
 basis_sm=none
 basopt=off
 bfbasis=none
 bfgsmem=10
 bfgstol=1.0d-3
 bfgscimem=5
 boysalg=jacobi
 bpcompo=0.95
 bpcompv=0.98
 bpdfo=0.95
 bpocc=0.9999d0
 bppdo=0.999d0
 bppdv=0.98
 bpedo=0.9999d0
 bpedv=0.999999
 bp_subsyso=0.95
 bp_subsysv=0.95
 cabscorr=off
 cabsdom=bplarge
 cabsdual=off
 calc=adc(2)
 ccmaxit=50
 ccprog=cis
 ccsdalg=disk
 ccsdmkl=seq
 ccsdrest=off
 ccsdthreads=2
 cctol=6
 charge=0
 cialg=direct
 ciguess=off
 cmpgrp=auto
 comprest=off
 coord_sys=ric
 core=frozen
 corembed=off
 csapprox=off
 cvs=off
 dboc=off
 deltaf12=off
 delocsomofact=
 dendec=laplace
 dens=0
 denscorr=0
 dfalg=lineq
 dfbasis_cab=none
 dfbasis_cor=auto
 dfbasis_scf=auto
 dfbasis_scf_sm=auto
 dfintran=drpa
 df_trunc=off
 df_trunc_corr=off
 df_trunc_corr_tol=5e-4
 df_trunc_tol=5e-4
 dft=off
 dhexc=adc(2)
 diag=david
 docc=
 domrad=10.d0
 drpaalg=auto
 dual=off
 dual_df=off
 dyson=off
 ecp=auto
 edisp=off
 edisp_embed=off
 embed=off
 epairestfact=off
 epairscale=1.d0
 etemp=300
 epert=none
 eps=
 espcharge=off
 excrad=0.d0
 excrad_f12=0.d0
 excrad_fin=0.000000000D+00
 fastdbbsc=v2
 fitting=coulomb
 fmm=off
 fmmord=8
 fnonorb=
 freq=off
 gamma=1.d0
 gauss=spher
 geom=xyz
 gopt=off
 ghost=none
 gtol=7
 grdens=off
 grid=auto
 grid_sm=auto
 gridbatch_cos=2000
 grtol=10
 guido_ct=off
 hamilton=dc
 hl_scfalg=direct
 iface=none
 incore=off
 intalg=auto
 ip_ea=ip
 itol=10
 laptol=1.d-2
 lccoporder=trffirst
 lcorthr=loose
 lccrest=off
 ldfgrad_tol=8
 lmp2dens=on
 lnoepso=0.d0
 lnoepsv=0.000075d0
 localcc=2016
 localcorrsymm=off
 locintrf=direct
 mact=
 maxact=off
 maxdim=200
 maxex=0
 maxmicroit=100
 mcscfiguess=hf
 mem=120gb
 mmprog=
 molden=off
 mp2ongrid=off
 mpitasks=1
 mulmet=3
 mult=
 nab=off
 nacto=0
 nactv=0
 naf_amp=3.16d-3
 naf_cor=0.1d0
 naf_f12=off
 naf_scf=off
 nafalg=albe
 nafdens=off
 naftyp=jpq
 nchol=auto
 ndeps=1e-3
 nevpt=
 nstate=2
 nsing=0
 nto=off
 ntrip=0
 num_grad=off
 occ=
 occri=off
 oniom=off
 oniom_eechg=off
 oniom_pcm=off
 oniom_qcorr=off
 optalg=
 optmaxit=50
 optetol=1e-6
 optex=1
 optgtol=1e-4
 optstol=1e-3
 orblocc=off
 orbloce=off
 orbloco=boys
 orblocv=pao
 orblocguess=cholesky
 osveps=-1.d0
 ovirt=off
 ovltol=1e-7
 ovosnorb=80.0
 pao_subsys_tol=1e-3
 pao_tol=1e-3
 pcm=off
 popul=off
 pressure=100000
 pssp=off
 ptfreq=0.0
 ptthreads=2
 qmreg=
 qmmm=off
 qro=off
 qscf=off
 redcost_exc=6
 redcost_tddft=off
 refdet=none
 rest=0
 rgrid=log3
 rism=off
 rohfcore=standard
 rohftype=semicanonical
 scfalg=direct
 scf_conv=auto
 scfdamp=0.0d0
 scfdamp_mode=off
 scfdamp_end=50
 scfdamp_dampstep=0.d0
 scfdamp_dtol=0.0d0
 scfdamp_maxfact=0.0d0
 scfdamp_minfact=0.0d0
 scfdiis=on
 scfdiis_dtol=0.0d0
 scfdiis_end=50
 scfdiis_start=2
 scfdiis_step=1
 scfdiis_watch=off
 scfdiis_wrange=10
 scfdiis_wlimit=5
 scfdiis_delmax=2
 scfdtol=7
 scfext=10
 scfguessdens=
 scfiguess=off
 scfloc=off
 scflshift=0.20
 scflshift_end=8
 scflshift_dtol=0.0
 scflshift_gaptol=0.20
 scfmaxit=50
 scftype=
 scftype_low=
 scftype_high=
 scftol=6
 scspe=1.d0
 scsph=1.d0
 scsps=0.0d0
 scsps_t=0.0d0
 scspt=0.0d0
 scspt_t=0.0d0
 scspv=1.d0
 spairtol=-1.d0
 sqmprog=
 subminp=top
 subsys_bopu=on
 symm=
 talg=lapl
 temp=298.15
 test=off
 tfunc=off
 theodore=off
 tlmo=0.999
 tpao=0.94
 tprint=off
 uncontract=off
 unit=angs
 usedisk=2
 verbosity=3
 wpairtol=1.d-5

 Executing orbloc...

 Allocation of 120.0 Gbytes of memory...

 Localization of occupied orbitals...
 Localization type: Boys
 Localization algorithm: Jacobi
 
 Step   Convergence
   1  22.338560947175
   2   4.446545465032
   3   1.628758100060
   4   0.542012028178
   5   0.153864770348
   6   0.024008092794
   7   0.005861162642
   8   0.002123103966
   9   0.000960298572
  10   0.000484946550
  11   0.000257464684
  12   0.000139635212
  13   0.000076380788
  14   0.000041910282
  15   0.000023016722
  16   0.000012642081
  17   0.000006944034
  18   0.000003815542
  19   0.000002098446
  20   0.000001156040
  21   0.000000638548
  22   0.000000354022
  23   0.000000197236
  24   0.000000110551
  25   0.000000062405
  26   0.000000035507
  27   0.000000020374
  28   0.000000011791
  29   0.000000006880
  30   0.000000004045
  31   0.000000002394
  32   0.000000001424
  33   0.000000000851

 Localization succeeded.

 File MOCOEF is overwritten with localized orbitals.
 

 Executing cis...

 Allocation of 120.0 Gbytes of memory...
 
 WARNING! If scfiguess.eq.off and localcc.ne.off!
 Please be sure that MOCOEF is MOCOEF.CAN!
 
 
 Read MO coeff. matrix and orbital energies...
 
 Generate singlet trial vectors...
 
 Starting DF-CIS iteration
 Singlet excited states
 
 
 The iteration has converged in  0 steps for all the roots.
 
 Final result of the CIS calculations for the excited states:
 Singlet excited states:
 
 Excited      Total          Excitation     Excitation     Excitation        Absorption
  state    energy [au]       energy [au]    energy [eV]  energy [cm^-1]    wavelength [nm]
 =========================================================================================
    1   -2108.503984735      0.26831509       7.3012        58888.36          169.81
 =========================================================================================
 
 

 Executing drpa...

 Three-index integral transformation
 Allocation of 120.0 Gbytes of memory...
 
 
 Constructing PAOs...
 PAO norm tolerance:     1.0000E-04
 Kept PAOs:   1554  1453  106.9511
 Threshold: 0.9990000
 Number of selected important orbitals:    40  (  39.6 %)
 
 
 Occupied LMO domain definition with Boughton-Pulay completeness:    0.9999000000
 
   MO  Natoms  Completeness   Atoms
    1   13     0.999922        1    2    3    4    5    6   22   23   24   25   42   43   66
    2   13     0.999924        1    2    3    4    5   23   24   25   26   41   42   54   55
    3   15     0.999930        8    9   10   11   12   13   14   15   16   17   19   20   21   45   52
    4   15     0.999933        8    9   10   11   12   13   14   15   16   17   19   20   21   45   52
    5   17     0.999910        1    2    3    4    5    6   22   23   24   25   26   27   41   42   43   55   66
    6   18     0.999904        5    6    7    8    9   10   11   13   14   15   16   17   18   19   21   22   23   48
    7   10     0.999902        1    2    3    4    5   23   24   25   42   66
    8   11     0.999902        1    2    3    4    5   23   24   25   42   54   55
    9   15     0.999925       25   26   27   28   29   30   34   35   36   37   40   41   42   56   65
   10   20     0.999904        4    5    6    7    8    9   10   11   12   13   14   15   16   17   18   19   20   21   22   23
   11   20     0.999910        2   24   25   26   27   28   29   30   31   32   33   34   35   36   37   38   39   40   41   42
   12    9     0.999929       29   30   31   32   33   34   57   58   59
   13    9     0.999930       35   36   37   38   39   40   62   63   64
   14    8     0.999905       17   18   19   20   21   49   50   51
   15    9     0.999927        9   10   11   12   13   14   45   46   47
   16   18     0.999904        5    6    7    8    9   10   11   12   13   14   15   17   22   44   46   47   48   60
   17   11     0.999935       28   29   30   31   32   33   34   47   58   59   60
   18    9     0.999927       35   36   37   38   39   40   61   62   63
   19    8     0.999901       16   18   19   20   21   50   51   52
   20   13     0.999907        2   24   25   26   27   28   36   37   41   42   61   65   66
   21   12     0.999918        2    4    5    6    7    8   17   18   22   23   53   54
   22   13     0.999917        1    2    4    5    6    7    8   22   23   24   42   43   44
   23   13     0.999913        2   24   25   26   27   28   29   34   41   42   55   56   60
   24    9     0.999905       30   31   35   36   38   39   40   63   64
   25    9     0.999903       29   30   31   32   33   35   40   57   58
   26   11     0.999903        1    2    3    4    5   23   24   25   42   54   55
   27   13     0.999925        8    9   10   11   12   13   14   33   46   47   48   59   60
   28   15     0.999909        6    7    8   15   16   17   18   19   20   21   22   23   49   50   53
   29   18     0.999902       13   26   27   28   29   30   31   32   33   34   35   36   41   47   48   56   59   60
   30   15     0.999902       27   28   29   30   35   36   37   38   39   40   41   61   62   63   65
   31   10     0.999906        9   10   11   12   13   14   15   16   45   46
   32   10     0.999909       10   15   16   17   18   19   20   21   51   52
   33   14     0.999901        2    3    4   23   24   25   26   27   41   42   55   56   60   66
   34   12     0.999916        2    4    5    6    7    8    9   14   22   23   43   44
   35   13     0.999901        2    3    4    5    6    7   22   23   24   43   53   54   55
   36   12     0.999921        1    2   24   25   26   27   28   41   42   43   65   66
   37   11     0.999908        1    2    3    4    5   23   24   25   42   43   66
   38   25     0.999900       25   26   27   28   29   30   31   32   33   34   35   36   37   38   39   40   41   47   56   57   58   59   60   64   65
   39   11     0.999903        8    9   10   11   15   16   17   18   20   21   52
   40   19     0.999902        6    7    8    9   10   11   12   13   14   15   16   17   18   20   21   22   44   45   46
   41   14     0.999944       27   28   29   30   34   35   36   37   38   39   40   41   61   62
   42   19     0.999901        4    5    6    7    8    9   10   14   15   16   17   18   22   23   43   44   48   49   53
   43   17     0.999911       24   25   26   27   28   29   30   34   35   36   37   41   42   56   61   65   66
   44   26     0.999903        1    2    3    4    5    6    7    8    9   14   17   18   22   23   24   25   26   27   41   42   43   44   48   49   53   54
   45   29     0.999903        1    2    3    4    5    6    7    8   22   23   24   25   26   27   28   29   30   34   36   37   41   42   48   55   56   60   61   65   66
   46   21     0.999928        4    5    6    7    8    9   10   11   13   14   15   16   17   18   19   20   21   22   23   49   50
   47   14     0.999938       26   27   28   29   30   31   32   33   34   35   36   37   59   60
   48   21     0.999909        5    6    7    8    9   10   11   12   13   14   15   16   17   18   19   21   22   23   44   47   48
   49   22     0.999902       26   27   28   29   30   31   32   33   34   35   36   37   38   39   40   41   42   56   61   62   64   65
   50   18     0.999902        7    8    9   10   11   14   15   16   17   18   19   20   21   49   50   51   52   53
   51   14     0.999903        1    2    3    4    5   23   24   25   41   42   43   54   55   66
   52   20     0.999922       13   26   27   28   29   30   31   32   33   34   35   36   37   38   40   47   56   58   59   60
   53   18     0.999914       27   28   29   30   31   33   34   35   36   37   38   39   40   41   61   62   63   65
   54   12     0.999903        7    8   16   17   18   19   20   21   22   49   50   51
   55   22     0.999908        6    7    8    9   10   11   12   13   14   15   16   17   21   22   33   44   45   46   47   48   59   60
   56   30     0.999905        1    2    3    4    5    6   22   23   24   25   26   27   28   29   30   31   32   33   34   35   36   37   38   41   42   55   56   60   61   65
   57   13     0.999935        1    2    3    4    5    6   22   23   24   42   43   44   54
   58   14     0.999917        1    2    3    4   24   25   26   27   41   42   43   55   65   66
   59   13     0.999933        6    7    8    9   10   11   12   13   14   17   46   47   48
   60   30     0.999906        1    2    3    4    5    6    7    8    9   10   13   14   15   16   17   18   19   20   21   22   23   24   25   26   42   44   48   53   54   55
   61   11     0.999904        8    9   10   11   12   14   15   16   17   21   45
   62   19     0.999921       27   28   29   30   31   32   34   35   36   37   38   39   40   41   61   62   63   64   65
   63   19     0.999914       26   27   28   29   30   31   32   33   34   35   36   37   39   40   56   57   58   59   60
   64   19     0.999916       26   27   28   29   30   31   32   33   34   35   36   37   38   39   40   41   56   57   60
   65   11     0.999982       10   15   16   17   18   19   20   21   50   51   52
   66   19     0.999935       26   27   28   29   30   31   32   33   34   35   36   37   38   39   40   41   61   64   65
   67   14     0.999902        6    7    8    9   10   11   12   13   14   15   16   17   45   48
   68   13     0.999905        1    2    3    4    5   23   24   25   42   43   54   55   66
   69   16     0.999926       25   26   27   28   29   30   33   34   35   36   37   38   40   41   42   61
   70   19     0.999904        6    7    8    9   10   11   14   15   16   17   18   19   20   21   22   49   51   52   53
   71   19     0.999902        6    7    8    9   10   11   12   13   14   15   16   17   18   21   22   44   45   46   48
   72   18     0.999905       25   26   27   28   29   30   31   33   34   35   36   37   38   40   41   42   60   61
   73   17     0.999910        1    2    3    4    5    6    7   22   23   24   25   26   41   42   43   54   55
   74   21     0.999921        5    6    7    8    9   10   11   13   14   15   16   17   18   19   20   21   22   23   49   50   53
   75   14     0.999917        7    8    9   10   15   16   17   18   19   20   21   22   49   52
   76   36     0.999900        4    5    6    7    8    9   10   11   12   13   14   15   16   17   18   21   22   23   24   25   26   27   29   33   34   43   44   45   46   47   48   49   52   53   59   60
   77   13     0.999912       28   29   30   31   34   35   36   37   38   39   40   63   64
   78   17     0.999911        5    6    7    8    9   10   13   14   15   16   17   18   19   21   22   23   49
   79   18     0.999902        7    8    9   10   11   15   16   17   18   19   20   21   22   49   50   51   52   53
   80   20     0.999908        6    7    8    9   10   11   12   13   14   15   16   17   18   21   22   45   46   47   48   59
   81   18     0.999921       26   27   28   29   30   31   32   33   34   35   36   37   39   40   56   57   58   59
   82   18     0.999926       27   28   29   30   31   32   34   35   36   37   38   39   40   41   62   63   64   65
   83   10     0.999928       29   30   31   32   33   34   57   58   59   60
   84   18     0.999903        1    2    3    4    5    6    7    8   17   18   22   23   24   25   49   53   54   55
   85   18     0.999906        6    7    8    9   10   14   15   16   17   18   19   20   21   22   49   50   51   52
   86   18     0.999926       27   28   29   30   31   33   34   35   36   37   38   39   40   41   61   62   63   65
   87   16     0.999906        1    2    3    4   24   25   26   27   28   29   34   41   42   55   56   60
   88   21     0.999912        1    2    3    4    5    6    7    8    9   13   14   16   17   22   23   24   25   42   43   44   48
   89   13     0.999911       28   29   30   31   32   33   34   35   36   37   40   57   58
   90   27     0.999910        1    2    3    4    5    6    7    8    9   10   13   14   16   17   18   19   22   23   24   25   42   44   48   49   53   54   55
   91   23     0.999905        1    2    3    4    5   24   25   26   27   28   29   30   34   35   36   37   38   41   42   60   61   65   66
   92    9     0.999903       36   37   38   39   40   61   62   63   64
   93   21     0.999922       13   25   26   27   28   29   30   31   32   33   34   35   36   37   38   40   47   56   58   59   60
   94   11     0.999972        9   10   11   12   13   14   15   16   45   46   47
   95   13     0.999913       28   29   30   31   32   34   35   36   37   39   40   57   64
   96   18     0.999931        5    6    7    8    9   10   14   15   16   17   18   21   22   23   44   48   49   53
   97   26     0.999900        1    2    4    5    6    7    8    9   10   13   14   16   17   18   22   23   24   25   42   43   44   47   48   49   53   54
   98   27     0.999904        1    2    3    4    5   23   24   25   26   27   28   29   30   33   34   35   36   37   41   42   48   55   56   60   61   65   66
   99   27     0.999910        1    2    3    4    5    6    7    8   22   23   24   25   26   27   28   29   30   36   37   41   42   55   56   60   61   65   66
  100   26     0.999911        1    2    3    4    5    6    7    8    9   14   17   18   22   23   24   25   26   27   41   42   43   44   48   49   53   54
  101   23     0.999901        1    2    4    5   24   25   26   27   28   29   30   35   36   37   38   41   42   43   56   60   61   65   66
 
 Executing the Boughton-Pulay algorithm...
  with occ MO completeness:    0.9500000000
 
   MO  Natoms  Completeness   Atoms
    1    1     0.977335        1
    2    1     0.977306        3
    3    1     0.982101       15
    4    1     0.982165       15
    5    2     0.979834        2   24
    6    2     0.989931        8    9
    7    1     0.978055        1
    8    1     0.978039        3
    9    2     0.990658       27   28
   10    2     0.960531        8   17
   11    3     0.964735       28   29   36
   12    2     0.993501       32   58
   13    2     0.993500       39   63
   14    2     0.993618       19   50
   15    2     0.993629       12   46
   16    2     0.991150       14   48
   17    2     0.993352       33   59
   18    2     0.993604       38   62
   19    2     0.993627       20   51
   20    2     0.992748       41   65
   21    2     0.993086       22   53
   22    2     0.992861        5   43
   23    2     0.992765       26   56
   24    2     0.993748       40   64
   25    2     0.993749       31   57
   26    1     0.978717        3
   27    2     0.992983       13   47
   28    2     0.991489       18   49
   29    2     0.992372       34   60
   30    2     0.992584       37   61
   31    2     0.993565       11   45
   32    2     0.993570       21   52
   33    2     0.992963       25   55
   34    2     0.993087        6   44
   35    2     0.992610       23   54
   36    2     0.992666       42   66
   37    1     0.978685        1
   38    4     0.950476       29   30   31   34
   39    2     0.993311       15   16
   40    3     0.957951        9   10   11
   41    2     0.991042       36   37
   42    2     0.990083        6    7
   43    2     0.990388       27   41
   44    3     0.961480        4    5   23
   45    3     0.958742       24   25   42
   46    3     0.954831       16   17   18
   47    2     0.991022       29   34
   48    3     0.957080        9   10   14
   49    4     0.950683       35   36   37   40
   50    3     0.957582       16   17   21
   51    2     0.994702        1    2
   52    2     0.955610       33   34
   53    2     0.954795       37   38
   54    2     0.991620       18   19
   55    3     0.963878       11   12   13
   56    3     0.957932       25   26   27
   57    2     0.990144        4    5
   58    2     0.990239       24   42
   59    2     0.991617       13   14
   60    3     0.954319        7   22   23
   61    2     0.993337       10   15
   62    2     0.951167       39   40
   63    2     0.950763       31   32
   64    4     0.951886       29   30   31   34
   65    2     0.991898       20   21
   66    4     0.951869       35   36   37   40
   67    2     0.988962        9   10
   68    2     0.994757        2    3
   69    2     0.990042       28   36
   70    3     0.958048       16   17   21
   71    3     0.957284        9   10   11
   72    2     0.989955       28   29
   73    2     0.979801        2    4
   74    3     0.957062       16   17   18
   75    2     0.988998       16   17
   76    3     0.954797        9   10   14
   77    2     0.991146       35   40
   78    2     0.990068        8   17
   79    3     0.963742       19   20   21
   80    3     0.962514       11   12   13
   81    2     0.952494       31   32
   82    2     0.952392       39   40
   83    2     0.991351       32   33
   84    2     0.991774       22   23
   85    3     0.962717       19   20   21
   86    2     0.955219       37   38
   87    2     0.991782       25   26
   88    3     0.963232        5    6    7
   89    2     0.991144       30   31
   90    3     0.964740        7   22   23
   91    3     0.966056       27   41   42
   92    2     0.991358       38   39
   93    2     0.954327       33   34
   94    2     0.991902       11   12
   95    2     0.989091       30   35
   96    2     0.990457        7    8
   97    3     0.961841        5    6    7
   98    3     0.960807       25   26   27
   99    3     0.961060       24   25   42
  100    3     0.961080        4    5   23
  101    3     0.958448       27   41   42
 
  102    2     0.991004        1    2
  103    1     0.985302        1
  104    2     0.985901        1    2
  105    3     0.987405        1    2    3
  106    4     0.982998        1    2    4   24
  107    5     0.980733        1    2    3    4   24
  108    3     0.987147        1    2    3
  109    4     0.980782        1    2    5   24
  110    5     0.982087        1    2    3    4   42
  111    2     0.992078        1    2
  112    2     0.990245        1    2
  113    2     0.989792        1    2
  114    1     0.999843        1
  115    1     0.999658        1
  116    1     0.999715        1
  117    1     0.999806        1
  118    1     0.999919        1
  119    1     0.992272        1
  120    1     0.988464        1
  121    1     0.987278        1
  122    1     0.991007        1
  123    1     0.996898        1
  124    1     0.999928        1
  125    1     0.999402        1
  126    1     0.999273        1
  127    1     0.999350        1
  128    1     0.999730        1
  129    1     0.999656        1
  130    1     0.999811        1
  131    5     0.991874        1    2    3    4   24
  132    5     0.993059        1    2    3    4   24
  133    5     0.987071        1    2    3    4   24
  134    5     0.981091        1    2    3    4   24
  135    5     0.984269        1    2    3    4   24
  136    5     0.986179        1    2    3    4   24
  137    3     0.998426        1    2    3
  138    5     0.993666        1    2    3    4   24
  139    5     0.989821        1    2    3    4   24
  140    8     0.984182        1    2    3    4    5   24   25   42
  141    7     0.983622        1    2    3    4    5   24   25
  142    7     0.988390        1    2    3    4   23   24   42
  143    5     0.991990        1    2    3    4   24
  144    5     0.981101        1    2    3    4   24
  145    4     0.980469        1    2    3    4
  146    5     0.985272        1    2    3    4   24
  147    9     0.986615        1    2    3    4    5    7   24   25   27
  148    3     0.982531        1    2    3
  149    3     0.995020        1    2    3
  150    3     0.990405        1    2    3
  151    3     0.996635        1    2    3
  152    2     0.980602        1    2
  153    1     0.984152        2
  154    4     0.989116        1    2    3   24
  155    2     0.986214        2    3
  156    3     0.984708        1    2    3
  157    3     0.993362        1    2    3
  158    2     0.980127        1    2
  159    2     0.982192        2    4
  160    2     0.990936        2    3
  161    1     0.985325        3
  162    2     0.985935        2    3
  163    3     0.986995        1    2    3
  164    5     0.986247        1    2    3    4   24
  165    5     0.980917        1    2    3    4   24
  166    3     0.986119        1    2    3
  167    4     0.980438        2    3    4   25
  168    5     0.982905        1    2    3   23   24
  169    2     0.992213        2    3
  170    2     0.989953        2    3
  171    2     0.989529        2    3
  172    1     0.999869        3
  173    1     0.999670        3
  174    1     0.999684        3
  175    1     0.999780        3
  176    1     0.999938        3
  177    1     0.993575        3
  178    1     0.988075        3
  179    1     0.986819        3
  180    1     0.989799        3
  181    1     0.997527        3
  182    1     0.999943        3
  183    1     0.999432        3
  184    1     0.999244        3
  185    1     0.999279        3
  186    1     0.999634        3
  187    1     0.999732        3
  188    1     0.999881        3
  189    5     0.984429        2    3    4    5   23
  190    4     0.985242        2    4    5   23
  191    6     0.981699        2    4    5    6   23   24
  192    5     0.980255        2    4    5    7   23
  193    7     0.983452        1    2    4    5    7   23   24
  194    7     0.983740        2    3    4    5    7   23   24
  195    5     0.988272        2    4    5    7   23
  196    7     0.980912        2    3    4    5    7   23   24
  197    7     0.982799        1    2    3    4    5    7   23
  198    9     0.981617        1    2    3    4    5   22   23   43   54
  199    8     0.981246        1    2    3    4    5    7   22   23
  200    8     0.983975        2    4    5    7   22   23   24   25
  201    1     0.993935        4
  202    1     0.992743        4
  203    1     0.988912        4
  204    1     0.992283        4
  205    1     0.995999        4
  206    5     0.981306        2    4    5    6   22
  207    6     0.983347        2    4    5    6   22   23
  208    5     0.987870        4    5    6   22   23
  209    5     0.980573        2    4    5    6   23
  210    6     0.985791        2    4    5   22   23   24
  211    1     0.995132        4
  212    1     0.983921        4
  213    1     0.991833        4
  214    1     0.982738        4
  215    1     0.987809        4
  216    1     0.988640        4
  217    1     0.993806        4
  218    4     0.993593        4    5    6   43
  219    3     0.991032        4    5    6
  220    5     0.981556        4    5    6   24   43
  221    5     0.988618        4    5    6   22   43
  222    4     0.983082        4    5    6   22
  223    5     0.984105        4    5    6   22   43
  224    5     0.987720        4    5    6   22   43
  225    4     0.982662        4    5    6   22
  226    5     0.983965        4    5    6   22   43
  227    6     0.984855        2    4    5    6   22   43
  228    7     0.983188        1    4    5    6    7   22   44
  229    9     0.980900        4    5    6    7   22   23   24   25   43
  230    1     0.996372        5
  231    1     0.993788        5
  232    1     0.994324        5
  233    1     0.991965        5
  234    1     0.991579        5
  235    3     0.984978        4    5    6
  236    3     0.985116        4    5    6
  237    3     0.985895        4    5   23
  238    5     0.991424        4    5    6    7   23
  239    5     0.989108        4    5    6    7   23
  240    1     0.992962        5
  241    1     0.985964        5
  242    1     0.994013        5
  243    1     0.983201        5
  244    1     0.992483        5
  245    1     0.995112        5
  246    1     0.993559        5
  247    4     0.990277        5    6    7   44
  248    3     0.989061        5    6    7
  249    6     0.984049        4    5    6    7   44   48
  250    5     0.987120        5    6    7   23   44
  251    6     0.985958        5    6    7    8   23   44
  252    4     0.983490        5    6    7   23
  253    5     0.989315        5    6    7   23   44
  254    5     0.982039        5    6    7   23   44
  255    4     0.980819        5    6    7   23
  256    7     0.983401        4    5    6    7    8   14   44
  257    8     0.983050        4    5    6    7    8   14   43   44
  258    5     0.982253        5    6    7    8   23
  259    1     0.996971        6
  260    1     0.991224        6
  261    1     0.994880        6
  262    1     0.996150        6
  263    1     0.991583        6
  264    4     0.991976        5    6    7    8
  265    4     0.980003        4    5    6    7
  266    3     0.985742        6    7   22
  267    3     0.989416        5    6    7
  268    4     0.983558        4    5    6   22
  269    1     0.990688        6
  270    1     0.985894        6
  271    1     0.993755        6
  272    1     0.985292        6
  273    1     0.993808        6
  274    1     0.994916        6
  275    1     0.995622        6
  276    4     0.985048        6    7    8   22
  277    4     0.990312        6    7    8   22
  278    7     0.982573        5    6    7    8   18   22   48
  279    5     0.987944        4    6    7    8   22
  280    5     0.981028        4    6    7    8   22
  281    5     0.980784        4    6    7    8   22
  282    5     0.987249        4    6    7    8   22
  283    5     0.983252        4    6    7    8   22
  284    5     0.983472        4    6    7    8   22
  285    8     0.984261        5    6    7    8    9   17   22   23
  286    8     0.980451        4    5    6    7    8   14   22   23
  287    8     0.980451        4    5    6    7    8   14   18   22
  288    1     0.992778        7
  289    1     0.984246        7
  290    1     0.988841        7
  291    1     0.988677        7
  292    1     0.991285        7
  293    6     0.981302        5    6    7    8   17   22
  294    7     0.984969        5    6    7    8    9   17   22
  295    5     0.985597        5    6    7   22   23
  296    6     0.986003        6    7    8   17   22   23
  297    5     0.980365        6    7    8    9   22
  298    1     0.980594        7
  299    2     0.980500        7   22
  300    1     0.990521        7
  301    3     0.988649        6    7   22
  302    1     0.988343        7
  303    1     0.986616        7
  304    1     0.992417        7
  305    4     0.988672        7    8    9   17
  306    4     0.990784        7    8    9   17
  307    5     0.983688        7    8    9   17   22
  308   14     0.980125        6    7    8    9   10   11   12   14   16   17   18   20   21   22
  309    4     0.984884        7    8    9   17
  310    4     0.985107        7    8    9   17
  311   12     0.981613        4    6    8    9   10   12   14   16   17   18   20   22
  312    5     0.980805        7    8    9   10   17
  313    5     0.982473        7    8    9   17   18
  314    5     0.985958        7    8    9   17   22
  315    8     0.985010        6    7    8    9   10   17   18   22
  316    8     0.985000        6    7    8    9   14   16   17   18
  317    1     0.994993        8
  318    1     0.996839        8
  319    1     0.999782        8
  320    1     0.996557        8
  321    1     0.994561        8
  322    5     0.986045        7    8    9   16   18
  323    4     0.983560        7    8    9   14
  324    2     0.985766        8   17
  325    5     0.981018        7    8   17   18   20
  326    6     0.985044        7    8    9   10   17   22
  327    1     0.986155        8
  328    1     0.995784        8
  329    1     0.999240        8
  330    1     0.997085        8
  331    1     0.999323        8
  332    1     0.996113        8
  333    1     0.997944        8
  334    4     0.988586        8    9   10   14
  335    4     0.989859        8    9   10   14
  336    7     0.982371        8    9   10   13   14   16   48
  337    5     0.981331        8    9   10   12   14
  338    6     0.982880        7    8    9   10   14   17
  339    6     0.981958        8    9   10   13   14   15
  340    6     0.989936        8    9   10   12   14   15
  341    5     0.981233        7    8    9   10   14
  342    4     0.984225        8    9   10   14
  343    6     0.980455        8    9   10   12   13   14
  344    9     0.981154        7    8    9   10   11   12   13   14   22
  345    9     0.983597        8    9   10   13   14   15   16   17   48
  346    1     0.986546        9
  347    1     0.983563        9
  348    1     0.999266        9
  349    1     0.987764        9
  350    1     0.988417        9
  351    6     0.985669        8    9   10   13   14   17
  352    4     0.982183        8    9   10   11
  353    3     0.981697        8    9   10
  354    5     0.985249        8    9   11   13   14
  355    7     0.991550        7    8    9   10   11   14   15
  356    3     0.981805        9   10   14
  357    1     0.981131        9
  358    1     0.996373        9
  359    1     0.993019        9
  360    1     0.996258        9
  361    1     0.983244        9
  362    1     0.985329        9
  363    4     0.989602        9   10   11   15
  364    4     0.991471        9   10   11   15
  365    5     0.982545        8    9   10   11   15
  366    6     0.981048        9   10   11   13   14   15
  367    5     0.984987        9   10   11   15   16
  368    5     0.982436        9   10   11   14   15
  369    6     0.993117        8    9   10   11   13   15
  370    4     0.983024        9   10   11   15
  371    4     0.984373        9   10   11   15
  372    5     0.981154        9   10   11   13   15
  373    6     0.982938        8    9   10   11   15   17
  374    8     0.981682        8    9   10   11   13   15   16   17
  375    1     0.982725       10
  376    1     0.989495       10
  377    1     0.998888       10
  378    1     0.981782       10
  379    1     0.985168       10
  380    5     0.982433        9   10   11   15   16
  381    5     0.991572        9   10   11   12   14
  382    3     0.983263       10   11   15
  383    4     0.988563        9   10   11   15
  384    6     0.983289        8    9   10   11   15   45
  385    4     0.984569        9   10   11   16
  386    1     0.986166       10
  387    1     0.995946       10
  388    1     0.990372       10
  389    1     0.995568       10
  390    2     0.994869       10   15
  391    1     0.982910       10
  392    4     0.994529       10   11   12   45
  393    3     0.990356       10   11   12
  394    4     0.983346       10   11   12   45
  395    5     0.992263       10   11   12   14   15
  396    4     0.985611       10   11   12   45
  397    4     0.983727       10   11   12   45
  398    5     0.994069       10   11   12   14   15
  399    4     0.990264       10   11   12   45
  400    4     0.987892       10   11   12   45
  401    3     0.980190       10   11   12
  402    5     0.981892        9   10   11   12   45
  403    6     0.988832       10   11   12   13   15   45
  404    1     0.988884       11
  405    1     0.995190       11
  406    1     0.999648       11
  407    1     0.992407       11
  408    1     0.994830       11
  409    5     0.980325       10   11   12   15   45
  410    3     0.988657        9   10   11
  411    2     0.982546       10   11
  412    4     0.987430        9   11   12   13
  413    4     0.989020        9   10   11   12
  414    2     0.986818       10   11
  415    1     0.997407       11
  416    1     0.997687       11
  417    1     0.996991       11
  418    1     0.997369       11
  419    1     0.986279       11
  420    1     0.989391       11
  421    4     0.996150       11   12   13   46
  422    3     0.993091       11   12   13
  423    4     0.988401       11   12   13   46
  424    6     0.982332        9   10   11   12   13   14
  425    5     0.981770       10   12   13   45   46
  426    4     0.988073       11   12   13   46
  427    4     0.981204        9   11   12   13
  428    4     0.992751       11   12   13   46
  429    4     0.987873       11   12   13   46
  430    4     0.988833        9   11   12   13
  431    5     0.988522        9   11   12   13   46
  432    4     0.980888       11   12   13   46
  433    1     0.990627       12
  434    1     0.997362       12
  435    1     0.999785       12
  436    1     0.990393       12
  437    1     0.990603       12
  438    3     0.982788       11   12   13
  439    2     0.987381       12   13
  440    2     0.986314       12   13
  441    4     0.985978       10   11   12   14
  442    3     0.980745       11   12   13
  443    2     0.986974       11   12
  444    1     0.993234       12
  445    1     0.997938       12
  446    1     0.997194       12
  447    1     0.997116       12
  448    1     0.991917       12
  449    1     0.989942       12
  450    4     0.995913       12   13   14   47
  451    3     0.992681       12   13   14
  452    4     0.987178       12   13   14   47
  453    4     0.984000       10   12   13   14
  454    3     0.986343       12   13   14
  455    4     0.989155       12   13   14   47
  456    4     0.986391       10   12   13   14
  457    3     0.984563       12   13   14
  458    4     0.989813       12   13   14   47
  459    4     0.988050       10   12   13   14
  460    3     0.982844       12   13   14
  461    6     0.985156        9   10   12   13   14   47
  462    1     0.993251       13
  463    1     0.988504       13
  464    1     0.999657       13
  465    1     0.998776       13
  466    1     0.987929       13
  467    3     0.985018       12   13   14
  468    5     0.990496        9   11   12   13   14
  469    2     0.984632       13   14
  470    2     0.985771       12   13
  471    5     0.982270       12   13   14   46   47
  472    2     0.987484       12   13
  473    1     0.986454       13
  474    1     0.997004       13
  475    1     0.997172       13
  476    1     0.998105       13
  477    1     0.998269       13
  478    1     0.989753       13
  479    4     0.993699        9   13   14   48
  480    3     0.990002        9   13   14
  481    5     0.981312        7    9   13   14   48
  482    5     0.987995        8    9   11   13   14
  483    6     0.981717        8   10   12   13   14   48
  484    4     0.980451        9   13   14   48
  485    5     0.991354        8    9   11   13   14
  486    4     0.980793        9   13   14   48
  487    4     0.982500        9   13   14   48
  488    6     0.982801        9   10   11   12   13   14
  489    8     0.980068        6    7    8    9   12   13   14   48
  490    8     0.981795        7    8    9   11   12   14   47   48
  491    1     0.989989       14
  492    1     0.995594       14
  493    1     0.999698       14
  494    1     0.992317       14
  495    1     0.992822       14
  496    5     0.982412        8    9   13   14   48
  497    3     0.989548       12   13   14
  498    2     0.984294       13   14
  499    4     0.989299        9   10   12   14
  500    4     0.987815        9   12   13   14
  501    2     0.986168        9   14
  502    1     0.997107       14
  503    1     0.997627       14
  504    1     0.997072       14
  505    1     0.997510       14
  506    1     0.987114       14
  507    1     0.989719       14
  508    3     0.984123       10   15   16
  509    2     0.983181       15   16
  510    3     0.987736       10   15   16
  511    9     0.982408        9   10   11   13   15   16   17   19   21
  512    4     0.980752       10   15   16   21
  513    3     0.984459       10   15   16
  514    8     0.983756       10   11   13   15   16   17   19   21
  515    5     0.980295       15   16   18   21   52
  516    4     0.982313       10   11   15   16
  517    3     0.993851       10   15   16
  518    4     0.981103       10   15   16   17
  519    4     0.980300       10   15   16   52
  520    1     0.998695       15
  521    1     0.999337       15
  522    1     0.999840       15
  523    1     0.998873       15
  524    1     0.998862       15
  525    3     0.992540       10   15   16
  526    2     0.993786       15   16
  527    1     0.993132       15
  528    2     0.986107       10   15
  529    2     0.990206       15   16
  530    1     0.996180       15
  531    1     0.999400       15
  532    1     0.999811       15
  533    1     0.998956       15
  534    1     0.999824       15
  535    1     0.998409       15
  536    1     0.999388       15
  537    4     0.989608       15   16   17   21
  538    4     0.991474       15   16   17   21
  539    5     0.982565        8   15   16   17   21
  540    6     0.981076       15   16   17   18   19   21
  541    6     0.980612       15   16   17   18   20   52
  542    5     0.985330       10   15   16   17   21
  543    6     0.993183        8   15   16   17   19   21
  544    4     0.982072       15   16   17   21
  545    4     0.986420       15   16   17   21
  546    5     0.981417       15   16   17   19   21
  547    7     0.980571        8   15   16   17   19   20   21
  548    7     0.982269        8    9   15   16   17   20   21
  549    1     0.983869       16
  550    1     0.983385       16
  551    1     0.998798       16
  552    1     0.988046       16
  553    1     0.984105       16
  554    5     0.980815       15   16   17   20   21
  555    4     0.991173       15   16   17   18
  556    3     0.983477       15   16   21
  557    5     0.984249       15   16   18   20   21
  558    5     0.982416       15   16   17   18   21
  559    4     0.983629       10   16   17   21
  560    1     0.980188       16
  561    1     0.995299       16
  562    1     0.990679       16
  563    1     0.995625       16
  564    1     0.980398       16
  565    1     0.986125       16
  566    4     0.988742        8   16   17   18
  567    4     0.989968        8   16   17   18
  568    7     0.980614        8   15   16   17   18   19   21
  569    5     0.981581        8   16   17   18   20
  570    5     0.981111        8   10   16   17   18
  571    6     0.982544        7    8    9   16   17   18
  572    6     0.990297        8   15   16   17   18   20
  573    4     0.984000        8   16   17   18
  574    5     0.982307        7    8   16   17   18
  575    6     0.980377        8   16   17   18   19   20
  576    8     0.981644        7    8    9   15   16   17   18   49
  577    9     0.980348        7    8    9   10   16   17   18   20   21
  578    1     0.987797       17
  579    1     0.989184       17
  580    1     0.999301       17
  581    1     0.982026       17
  582    1     0.987096       17
  583    6     0.981319        8    9   16   17   18   19
  584    5     0.993455       16   17   18   19   21
  585    3     0.981316        8   16   17
  586    5     0.982760        8    9   16   17   18
  587    6     0.983941        8   15   16   17   18   49
  588    3     0.980862       16   17   18
  589    1     0.985058       17
  590    1     0.996349       17
  591    1     0.992913       17
  592    1     0.996450       17
  593    2     0.980880       17   18
  594    1     0.987893       17
  595    4     0.993890       17   18   19   49
  596    3     0.990187       17   18   19
  597    5     0.981972        7   17   18   19   49
  598    5     0.988415        8   17   18   19   21
  599    5     0.984552       17   18   19   49   50
  600    4     0.980657       17   18   19   49
  601    5     0.991491        8   17   18   19   21
  602    4     0.983057       17   18   19   49
  603    4     0.982705       17   18   19   49
  604    5     0.980511       17   18   19   20   21
  605    5     0.982386       17   18   19   21   49
  606   10     0.981076        7    8   17   18   19   20   21   23   49   50
  607    1     0.988927       18
  608    1     0.996044       18
  609    1     0.999692       18
  610    1     0.991907       18
  611    1     0.993892       18
  612    5     0.984942       17   18   19   20   49
  613    3     0.991954       16   17   18
  614    2     0.984093       18   19
  615    4     0.984746       16   18   19   20
  616    4     0.985041       16   17   18   19
  617    2     0.985611       17   18
  618    1     0.996093       18
  619    1     0.997959       18
  620    1     0.997053       18
  621    1     0.997241       18
  622    1     0.988065       18
  623    1     0.991261       18
  624    4     0.996062       18   19   20   50
  625    3     0.992935       18   19   20
  626    4     0.988047       18   19   20   50
  627    4     0.984395       16   18   19   20
  628    4     0.989681       18   19   20   50
  629    4     0.987413       18   19   20   50
  630    4     0.986656       16   18   19   20
  631    4     0.993273       18   19   20   50
  632    4     0.987330       18   19   20   50
  633    3     0.980811       18   19   20
  634    5     0.980287       17   18   19   20   50
  635    5     0.983343       18   19   20   49   50
  636    1     0.989876       19
  637    1     0.996720       19
  638    1     0.999767       19
  639    1     0.990516       19
  640    1     0.991297       19
  641    4     0.980649       18   19   20   50
  642    2     0.985214       19   20
  643    2     0.985407       18   19
  644    4     0.984195       17   18   19   21
  645    3     0.981604       18   19   20
  646    2     0.986500       19   20
  647    1     0.994867       19
  648    1     0.997922       19
  649    1     0.997154       19
  650    1     0.997218       19
  651    1     0.990013       19
  652    1     0.991607       19
  653    4     0.996183       19   20   21   51
  654    3     0.993087       19   20   21
  655    4     0.988458       19   20   21   51
  656    5     0.980164       16   17   19   20   21
  657    3     0.988244       19   20   21
  658    4     0.989317       19   20   21   51
  659    4     0.981453       17   19   20   21
  660    3     0.986641       19   20   21
  661    4     0.993974       19   20   21   51
  662    4     0.988963       17   19   20   21
  663    3     0.985585       19   20   21
  664    5     0.981934       16   19   20   21   51
  665    1     0.993436       20
  666    1     0.988957       20
  667    1     0.999760       20
  668    1     0.998825       20
  669    1     0.987805       20
  670    3     0.985983       19   20   21
  671    4     0.981065       16   18   20   21
  672    2     0.985606       20   21
  673    2     0.983084       19   20
  674    4     0.981253       19   20   21   50
  675    2     0.986502       19   20
  676    1     0.986015       20
  677    1     0.996928       20
  678    1     0.997190       20
  679    1     0.998182       20
  680    1     0.999007       20
  681    1     0.991664       20
  682    4     0.994547       16   20   21   52
  683    3     0.990385       16   20   21
  684    4     0.983392       16   20   21   52
  685    7     0.980015       16   17   18   19   20   21   52
  686    4     0.983791       16   20   21   52
  687    4     0.985512       16   20   21   52
  688    5     0.994290       15   16   18   20   21
  689    4     0.991023       16   20   21   52
  690    4     0.987408       16   20   21   52
  691    3     0.980179       16   20   21
  692    6     0.985026       15   16   19   20   21   52
  693    6     0.983280       15   16   17   21   51   52
  694    1     0.991682       21
  695    1     0.996235       21
  696    1     0.999640       21
  697    1     0.991334       21
  698    1     0.992052       21
  699    4     0.982353       15   16   20   21
  700    2     0.982218       20   21
  701    2     0.982342       16   21
  702    4     0.986481       16   17   19   21
  703    3     0.980700       16   20   21
  704    2     0.985783       16   21
  705    1     0.995590       21
  706    1     0.997812       21
  707    1     0.996993       21
  708    1     0.997264       21
  709    1     0.988063       21
  710    1     0.991282       21
  711    4     0.991194        7   22   23   53
  712    3     0.989207        7   22   23
  713    7     0.980937        4    6    7    8   22   23   53
  714    5     0.986767        5    7   22   23   53
  715    5     0.982361        4    5    7   22   23
  716    6     0.981223        4    5    7   22   23   53
  717    5     0.989197        5    7   22   23   53
  718    5     0.982100        4    5    7   22   23
  719    5     0.981240        5    7   22   23   53
  720    7     0.983257        4    5    7    8   22   23   53
  721    6     0.985798        4    7    8   22   23   54
  722    8     0.984152        4    5    6    7   18   22   23   53
  723    1     0.996458       22
  724    1     0.994040       22
  725    1     0.995064       22
  726    1     0.992676       22
  727    1     0.992759       22
  728    3     0.982651        7   22   23
  729    3     0.984197        7   22   23
  730    3     0.985348        6    7   22
  731    5     0.991792        4    6    7   22   23
  732    4     0.980566        4    7   22   23
  733    1     0.992382       22
  734    1     0.986736       22
  735    1     0.994227       22
  736    1     0.984673       22
  737    1     0.993456       22
  738    1     0.995443       22
  739    1     0.993455       22
  740    4     0.994190        4   22   23   54
  741    3     0.991216        4   22   23
  742    5     0.982057        4    7   22   23   54
  743    5     0.988178        4    6   22   23   54
  744    5     0.983238        4    6   22   23   54
  745    4     0.981614        4    6   22   23
  746    5     0.988173        4    6   22   23   54
  747    5     0.985264        4    6   22   23   54
  748    4     0.982066        4    6   22   23
  749    6     0.989778        4    5    7   22   23   54
  750    7     0.980998        3    4    7   22   23   53   54
  751    7     0.982667        2    4    6    7   22   23   55
  752    1     0.996854       23
  753    1     0.990828       23
  754    1     0.994398       23
  755    1     0.996064       23
  756    1     0.990049       23
  757    3     0.986659        4   22   23
  758    4     0.980636        4    7   22   23
  759    3     0.987917        4    5   23
  760    3     0.989041        4   22   23
  761    4     0.980337        5    7   22   23
  762    1     0.989675       23
  763    1     0.985792       23
  764    1     0.993783       23
  765    1     0.984964       23
  766    1     0.993096       23
  767    1     0.994492       23
  768    1     0.995903       23
  769    5     0.984314        1    2   24   25   42
  770    4     0.985270        2   24   25   42
  771    6     0.980922        2    4   24   25   26   42
  772    6     0.980870        2   24   25   27   42   55
  773    7     0.982350        2    3    4   24   25   27   42
  774    7     0.982089        1    2    4   24   25   27   42
  775    5     0.987648        2   24   25   27   42
  776    7     0.983716        1    2    3   24   25   27   42
  777    7     0.980623        1    2    3   24   25   27   42
  778   10     0.981455        1    2    3   24   25   26   41   42   55   66
  779    8     0.981129        1    2    3   24   25   26   27   42
  780    8     0.982380        2    4    5   24   25   26   27   42
  781    1     0.993746       24
  782    1     0.992842       24
  783    1     0.988908       24
  784    1     0.992440       24
  785    1     0.996113       24
  786    5     0.980684        2   24   25   26   41
  787    6     0.984123        2   24   25   26   41   42
  788    5     0.988762       24   25   26   41   42
  789    6     0.984742        2   24   25   26   41   42
  790    5     0.980144        2    4   24   25   42
  791    1     0.995318       24
  792    1     0.983029       24
  793    1     0.990245       24
  794    1     0.982369       24
  795    1     0.990178       24
  796    1     0.989252       24
  797    1     0.993603       24
  798    4     0.993827       24   25   26   55
  799    3     0.991198       24   25   26
  800    5     0.980310       24   25   26   27   55
  801    5     0.989262       24   25   26   41   55
  802    4     0.984511       24   25   26   41
  803    5     0.985088       24   25   26   41   55
  804    5     0.988556       24   25   26   41   55
  805    4     0.985148       24   25   26   41
  806    5     0.984948       24   25   26   41   55
  807    5     0.980270       24   25   26   41   55
  808    6     0.983970        3   24   25   26   27   41
  809    8     0.983925        3    4   24   25   26   27   41   55
  810    1     0.996511       25
  811    1     0.994576       25
  812    1     0.994194       25
  813    1     0.991932       25
  814    1     0.990636       25
  815    3     0.985459       24   25   26
  816    3     0.986915       24   25   26
  817    3     0.987892       24   25   42
  818    5     0.991680       24   25   26   27   42
  819    5     0.988875       24   25   26   27   42
  820    1     0.994133       25
  821    1     0.984758       25
  822    1     0.993671       25
  823    1     0.983708       25
  824    1     0.993502       25
  825    1     0.995328       25
  826    1     0.992221       25
  827    4     0.992713       25   26   27   56
  828    3     0.989539       25   26   27
  829    6     0.980082       24   25   26   27   28   56
  830    5     0.987515       25   26   27   42   56
  831    7     0.980365       24   25   26   27   41   42   56
  832    4     0.980448       25   26   27   42
  833    5     0.988549       25   26   27   42   56
  834    6     0.982153       24   25   26   27   42   56
  835    5     0.980017       25   26   27   42   56
  836    6     0.987115       24   25   26   27   42   56
  837    7     0.981795       24   25   26   27   28   34   56
  838    5     0.986850       25   26   27   28   42
  839    1     0.997410       26
  840    1     0.991425       26
  841    1     0.995121       26
  842    1     0.995467       26
  843    1     0.992027       26
  844    3     0.984515       25   26   27
  845    4     0.980158       24   25   26   27
  846    3     0.985965       26   27   41
  847    3     0.988196       25   26   27
  848    4     0.982362       24   25   26   41
  849    1     0.991139       26
  850    1     0.985409       26
  851    1     0.993466       26
  852    1     0.984582       26
  853    1     0.994416       26
  854    1     0.996340       26
  855    1     0.995458       26
  856    4     0.989080       26   27   28   41
  857    4     0.991537       26   27   28   41
  858    7     0.983307       25   26   27   28   37   41   42
  859    5     0.986326       24   26   27   28   41
  860    5     0.983604       24   26   27   28   41
  861    5     0.983594       24   26   27   28   41
  862    5     0.987570       24   26   27   28   41
  863    5     0.983752       24   26   27   28   41
  864    5     0.983711       24   26   27   28   41
  865    8     0.981312       25   26   27   28   29   41   42   65
  866    9     0.983871       24   25   26   27   28   29   33   41   42
  867    8     0.984151       24   25   26   27   28   36   37   41
  868    1     0.992823       27
  869    1     0.985740       27
  870    1     0.988914       27
  871    1     0.988290       27
  872    1     0.989818       27
  873    5     0.985187       25   27   28   41   42
  874    7     0.985795       25   26   27   28   29   36   41
  875    5     0.989380       25   26   27   41   42
  876    6     0.984988       26   27   28   36   41   42
  877    5     0.982742       26   27   28   29   41
  878    1     0.983196       27
  879    2     0.980632       27   41
  880    1     0.988852       27
  881    3     0.988619       26   27   41
  882    1     0.990664       27
  883    1     0.989078       27
  884    1     0.990845       27
  885    4     0.988171       27   28   29   36
  886    4     0.990382       27   28   29   36
  887    4     0.980626       27   28   29   36
  888   12     0.984186       26   27   28   29   30   32   34   35   36   37   39   41
  889    4     0.983077       27   28   29   36
  890    5     0.984475       27   28   29   36   38
  891   12     0.980547       26   28   29   30   32   34   35   36   37   38   39   41
  892    6     0.982916       27   28   29   30   33   36
  893    6     0.980797       27   28   29   35   36   38
  894    5     0.984306       26   27   28   29   36
  895    7     0.983127       27   28   29   30   36   37   41
  896    7     0.982603       26   27   28   29   34   35   36
  897    1     0.994900       28
  898    1     0.996570       28
  899    1     0.998579       28
  900    1     0.996848       28
  901    1     0.994262       28
  902    5     0.985084       27   28   29   35   36
  903    4     0.981193       27   28   29   30
  904    3     0.985876       28   29   36
  905    4     0.980757       27   28   35   36
  906    6     0.984066       26   27   28   29   36   41
  907    1     0.988350       28
  908    1     0.994820       28
  909    1     0.998196       28
  910    1     0.998017       28
  911    1     0.998095       28
  912    1     0.996065       28
  913    1     0.994728       28
  914    4     0.988015       28   29   30   34
  915    4     0.989454       28   29   30   34
  916    6     0.983548       27   28   29   30   31   34
  917    7     0.983239       28   29   30   32   34   36   40
  918    6     0.983223       27   28   29   30   34   36
  919    6     0.984165       28   29   30   32   34   36
  920    7     0.981574       28   29   30   32   34   36   40
  921    6     0.981745       27   28   29   30   34   60
  922    5     0.982596       28   29   30   32   34
  923    7     0.980129       27   28   29   30   32   34   36
  924    9     0.981341       26   28   29   30   31   32   34   36   41
  925    8     0.981807       26   27   28   29   30   34   36   60
  926    1     0.986756       29
  927    1     0.984947       29
  928    1     0.995593       29
  929    1     0.990665       29
  930    1     0.986669       29
  931    6     0.987916       28   29   30   33   34   36
  932    6     0.984646       27   28   29   30   34   36
  933    5     0.988743       28   29   30   33   34
  934    6     0.986493       29   30   31   33   34   35
  935    6     0.983857       28   29   30   31   34   35
  936    2     0.988044       28   29
  937    1     0.981129       29
  938    1     0.988710       29
  939    1     0.995058       29
  940    1     0.995093       29
  941    1     0.982401       29
  942    3     0.986232       28   29   30
  943    4     0.989975       29   30   31   35
  944    4     0.990588       29   30   31   35
  945    5     0.986262       29   30   31   34   35
  946    6     0.986201       28   29   30   31   33   35
  947    5     0.980792       28   29   30   31   35
  948    5     0.982454       29   30   31   33   35
  949    6     0.988124       28   29   30   31   33   35
  950    5     0.984707       29   30   31   32   35
  951    6     0.984341       29   30   31   33   35   36
  952    6     0.980982       29   30   31   35   36   40
  953    7     0.986729       28   29   30   31   32   35   36
  954    7     0.989023       29   30   31   33   34   35   40
  955    1     0.987744       30
  956    1     0.989782       30
  957    1     0.996842       30
  958    1     0.993205       30
  959    1     0.990164       30
  960    6     0.981610       29   30   31   32   35   57
  961    6     0.981397       29   30   31   32   34   35
  962    5     0.980760       30   31   35   36   40
  963    5     0.980335       29   30   34   35   36
  964    6     0.983623       29   30   31   34   35   36
  965    1     0.986449       30
  966    1     0.986998       30
  967    1     0.992452       30
  968    1     0.996466       30
  969    1     0.995586       30
  970    1     0.987966       30
  971    3     0.987771       29   30   31
  972    4     0.995237       30   31   32   57
  973    3     0.991958       30   31   32
  974    5     0.990835       30   31   32   33   57
  975    6     0.980183       29   30   31   32   34   40
  976    4     0.981464       30   31   32   57
  977    5     0.983920       30   31   32   33   57
  978    5     0.981709       30   31   32   34   40
  979    4     0.981830       30   31   32   57
  980    5     0.989900       30   31   32   34   57
  981    4     0.983306       30   31   32   34
  982    7     0.985936       29   30   31   33   35   57   58
  983    7     0.987389       29   30   31   32   33   35   57
  984    1     0.988787       31
  985    1     0.992549       31
  986    1     0.997268       31
  987    1     0.996740       31
  988    1     0.993325       31
  989    4     0.981275       29   30   31   32
  990    4     0.980385       29   30   31   33
  991    3     0.984352       29   31   32
  992    2     0.983814       31   32
  993    3     0.984712       30   31   32
  994    1     0.991048       31
  995    1     0.995088       31
  996    1     0.997197       31
  997    1     0.997196       31
  998    1     0.995736       31
  999    1     0.988010       31
 1000    2     0.987881       30   31
 1001    4     0.996233       31   32   33   58
 1002    3     0.992755       31   32   33
 1003    4     0.987532       31   32   33   58
 1004    5     0.987165       28   29   31   32   33
 1005    4     0.984766       31   32   33   58
 1006    5     0.981026       31   32   33   57   59
 1007    5     0.988407       28   29   31   32   33
 1008    4     0.989285       31   32   33   58
 1009    4     0.987600       29   31   32   33
 1010    3     0.980606       31   32   33
 1011    6     0.983168       29   30   32   33   34   58
 1012    3     0.984719       31   32   33
 1013    1     0.993447       32
 1014    1     0.998062       32
 1015    1     0.998081       32
 1016    1     0.991340       32
 1017    1     0.988499       32
 1018    3     0.984721       31   32   33
 1019    3     0.989603       31   32   33
 1020    3     0.982142       30   31   32
 1021    4     0.980128       31   32   33   34
 1022    5     0.981243       31   32   33   58   59
 1023    1     0.990421       32
 1024    1     0.988172       32
 1025    1     0.997343       32
 1026    1     0.997116       32
 1027    1     0.996212       32
 1028    1     0.996365       32
 1029    2     0.989015       32   33
 1030    4     0.995967       32   33   34   59
 1031    3     0.992646       32   33   34
 1032    4     0.984872       32   33   34   59
 1033    7     0.980715       29   30   31   32   33   34   36
 1034    4     0.982772       32   33   34   59
 1035    5     0.986559       31   32   33   34   59
 1036    5     0.980297       30   32   33   34   36
 1037    4     0.981851       32   33   34   59
 1038    5     0.990309       30   32   33   34   59
 1039    4     0.980670       30   32   33   34
 1040    5     0.983445       32   33   34   59   60
 1041    6     0.980885       29   31   32   33   34   59
 1042    1     0.990693       33
 1043    1     0.990494       33
 1044    1     0.999471       33
 1045    1     0.996298       33
 1046    1     0.991244       33
 1047    3     0.980538       32   33   34
 1048    4     0.983793       29   31   33   34
 1049    2     0.985310       33   34
 1050    2     0.980674       32   33
 1051    3     0.980580       32   33   34
 1052    1     0.991435       33
 1053    1     0.993596       33
 1054    1     0.994752       33
 1055    1     0.997245       33
 1056    1     0.997798       33
 1057    1     0.991977       33
 1058    2     0.987585       33   34
 1059    4     0.994860       29   33   34   60
 1060    3     0.991110       29   33   34
 1061    5     0.982361       29   30   33   34   60
 1062    5     0.988836       28   29   31   33   34
 1063    5     0.984023       29   32   33   34   60
 1064    5     0.987411       29   31   33   34   60
 1065    5     0.991443       28   29   31   33   34
 1066    5     0.988540       29   32   33   34   60
 1067    5     0.986423       29   31   33   34   60
 1068    5     0.983945       29   30   31   33   34
 1069    8     0.982543       26   28   29   32   33   34   59   60
 1070    7     0.980476       27   28   29   31   33   34   60
 1071    1     0.988552       34
 1072    1     0.993366       34
 1073    1     0.997624       34
 1074    1     0.996607       34
 1075    1     0.994392       34
 1076    5     0.982683       29   32   33   34   60
 1077    5     0.990088       29   30   32   33   34
 1078    3     0.986248       29   33   34
 1079    3     0.987793       29   30   34
 1080    4     0.989170       29   30   33   34
 1081    1     0.990786       34
 1082    1     0.994934       34
 1083    1     0.997265       34
 1084    1     0.997398       34
 1085    1     0.995813       34
 1086    1     0.988762       34
 1087    2     0.988861       33   34
 1088    4     0.989985       30   35   36   40
 1089    4     0.990595       30   35   36   40
 1090    5     0.986272       30   35   36   37   40
 1091    6     0.986239       28   30   35   36   38   40
 1092    6     0.981475       29   30   31   35   36   40
 1093    6     0.983770       28   30   35   36   39   40
 1094    6     0.988071       28   30   35   36   38   40
 1095    5     0.980248       30   35   36   37   40
 1096    5     0.981556       30   35   36   38   40
 1097    6     0.984848       29   30   35   36   38   40
 1098   10     0.980686       28   29   30   31   35   37   38   39   40   57
 1099    7     0.985077       28   29   30   35   36   39   40
 1100    1     0.988288       35
 1101    1     0.992387       35
 1102    1     0.996710       35
 1103    1     0.990743       35
 1104    1     0.989652       35
 1105    6     0.981736       28   30   35   36   40   64
 1106    6     0.981425       29   30   31   35   36   37
 1107    5     0.981688       29   30   31   35   40
 1108    6     0.987298       29   30   35   37   39   40
 1109    6     0.985471       29   30   35   36   37   40
 1110    2     0.982974       35   36
 1111    1     0.989450       35
 1112    1     0.995891       35
 1113    1     0.996391       35
 1114    1     0.992358       35
 1115    1     0.984971       35
 1116    2     0.984577       35   40
 1117    4     0.988079       28   35   36   37
 1118    4     0.989511       28   35   36   37
 1119    6     0.983595       27   28   35   36   37   40
 1120    7     0.983431       28   29   31   35   36   37   39
 1121    6     0.982361       28   29   35   36   37   40
 1122    6     0.980007       27   28   29   35   36   37
 1123    7     0.981743       28   29   31   35   36   37   39
 1124    6     0.986736       28   29   35   36   37   40
 1125    6     0.980252       27   28   29   35   36   37
 1126    7     0.981003       27   28   29   35   36   37   39
 1127    9     0.987987       27   28   29   35   36   37   40   41   61
 1128    9     0.989296       27   28   29   35   36   37   38   39   41
 1129    1     0.987756       36
 1130    1     0.989963       36
 1131    1     0.995086       36
 1132    1     0.986071       36
 1133    1     0.985701       36
 1134    7     0.981330       27   28   35   36   37   38   40
 1135    6     0.988872       30   35   36   37   38   40
 1136    5     0.989154       28   35   36   37   38
 1137    5     0.983215       28   29   35   36   37
 1138    6     0.983367       28   30   35   36   37   61
 1139    3     0.981790       35   36   37
 1140    1     0.983870       36
 1141    1     0.995217       36
 1142    1     0.995576       36
 1143    1     0.986962       36
 1144    1     0.980452       36
 1145    1     0.984055       36
 1146    4     0.995031       36   37   38   61
 1147    3     0.991250       36   37   38
 1148    5     0.984125       35   36   37   38   61
 1149    5     0.989584       28   36   37   38   40
 1150    4     0.983671       36   37   38   61
 1151    5     0.982844       36   37   38   40   61
 1152    5     0.992391       28   36   37   38   40
 1153    4     0.984299       36   37   38   61
 1154    5     0.985340       36   37   38   40   61
 1155    4     0.981107       36   37   38   40
 1156    5     0.982052       36   37   38   40   61
 1157    7     0.982399       27   28   36   37   38   41   61
 1158    1     0.990585       37
 1159    1     0.997562       37
 1160    1     0.997221       37
 1161    1     0.992827       37
 1162    1     0.992436       37
 1163    4     0.989331       36   37   38   39
 1164    2     0.982319       36   37
 1165    3     0.984840       36   37   38
 1166    4     0.981805       36   37   38   39
 1167    4     0.986038       35   36   37   38
 1168    2     0.988590       36   37
 1169    1     0.991827       37
 1170    1     0.995970       37
 1171    1     0.997532       37
 1172    1     0.996905       37
 1173    1     0.991542       37
 1174    1     0.989233       37
 1175    4     0.996035       37   38   39   62
 1176    3     0.992809       37   38   39
 1177    5     0.992922       36   37   38   39   62
 1178    7     0.981270       29   35   36   37   38   39   40
 1179    4     0.984545       37   38   39   62
 1180    5     0.984925       36   37   38   39   62
 1181    5     0.980695       29   35   37   38   39
 1182    4     0.986540       37   38   39   62
 1183    5     0.985551       36   37   38   39   62
 1184    4     0.983708       35   37   38   39
 1185    5     0.984445       37   38   39   40   62
 1186    7     0.983658       36   37   38   40   61   62   63
 1187    1     0.989332       38
 1188    1     0.994138       38
 1189    1     0.999151       38
 1190    1     0.993040       38
 1191    1     0.992621       38
 1192    4     0.982463       37   38   39   61
 1193    3     0.985248       38   39   40
 1194    2     0.984625       37   38
 1195    4     0.989024       36   37   38   40
 1196    3     0.982152       37   38   39
 1197    2     0.989504       38   39
 1198    1     0.996665       38
 1199    1     0.997724       38
 1200    1     0.997096       38
 1201    1     0.995011       38
 1202    1     0.988511       38
 1203    1     0.988761       38
 1204    4     0.996248       38   39   40   63
 1205    3     0.992751       38   39   40
 1206    4     0.987562       38   39   40   63
 1207    5     0.986344       28   36   38   39   40
 1208    3     0.982555       38   39   40
 1209    5     0.987284       35   38   39   40   63
 1210    6     0.981739       35   36   37   38   39   40
 1211    4     0.981421       38   39   40   63
 1212    4     0.981903       38   39   40   63
 1213    4     0.987927       36   38   39   40
 1214    3     0.984290       38   39   40
 1215    6     0.982943       35   36   37   38   39   63
 1216    1     0.992924       39
 1217    1     0.990580       39
 1218    1     0.998570       39
 1219    1     0.998319       39
 1220    1     0.989062       39
 1221    3     0.982649       38   39   40
 1222    4     0.981494       37   38   39   40
 1223    2     0.980892       39   40
 1224    2     0.984264       39   40
 1225    4     0.981175       38   39   40   64
 1226    2     0.988568       38   39
 1227    1     0.989482       39
 1228    1     0.996059       39
 1229    1     0.997047       39
 1230    1     0.997246       39
 1231    1     0.995627       39
 1232    1     0.990387       39
 1233    4     0.995237       35   39   40   64
 1234    3     0.991967       35   39   40
 1235    5     0.990855       35   38   39   40   64
 1236    6     0.980882       31   35   36   37   39   40
 1237    4     0.981280       35   39   40   64
 1238    5     0.985959       35   37   39   40   64
 1239    5     0.982304       31   35   37   39   40
 1240    4     0.984878       35   39   40   64
 1241    5     0.985692       35   37   39   40   64
 1242    4     0.983769       35   37   39   40
 1243    6     0.983316       35   36   38   39   40   64
 1244    5     0.985441       30   35   39   40   63
 1245    1     0.991204       40
 1246    1     0.997683       40
 1247    1     0.996787       40
 1248    1     0.992012       40
 1249    1     0.990960       40
 1250    4     0.988452       35   36   39   40
 1251    2     0.987500       39   40
 1252    3     0.982352       36   39   40
 1253    5     0.989417       35   36   38   39   40
 1254    4     0.992141       35   38   39   40
 1255    2     0.988693       35   40
 1256    1     0.992152       40
 1257    1     0.995833       40
 1258    1     0.997433       40
 1259    1     0.996750       40
 1260    1     0.990711       40
 1261    1     0.989066       40
 1262    4     0.992995       27   41   42   65
 1263    3     0.989618       27   41   42
 1264    6     0.981982       24   27   28   41   42   65
 1265    5     0.987660       25   27   41   42   65
 1266    5     0.981054       24   25   27   41   42
 1267    7     0.980132       24   25   26   27   41   42   65
 1268    5     0.988611       25   27   41   42   65
 1269    5     0.981264       24   25   27   41   42
 1270    6     0.980439       24   25   27   41   42   65
 1271    5     0.984313       25   27   41   42   65
 1272    6     0.988024       24   27   28   41   42   66
 1273    8     0.983870       24   25   26   27   37   41   42   65
 1274    1     0.996833       41
 1275    1     0.994592       41
 1276    1     0.995124       41
 1277    1     0.992714       41
 1278    1     0.992274       41
 1279    3     0.984270       27   41   42
 1280    3     0.986548       27   41   42
 1281    3     0.986319       26   27   41
 1282    4     0.982031       24   27   41   42
 1283    5     0.988310       24   26   27   41   42
 1284    1     0.993794       41
 1285    1     0.985755       41
 1286    1     0.993763       41
 1287    1     0.985215       41
 1288    1     0.994316       41
 1289    1     0.995901       41
 1290    1     0.992208       41
 1291    4     0.994075       24   41   42   66
 1292    3     0.991184       24   41   42
 1293    5     0.980846       24   27   41   42   66
 1294    5     0.988033       24   26   41   42   66
 1295    5     0.984525       24   26   41   42   66
 1296    4     0.981642       24   26   41   42
 1297    5     0.988369       24   26   41   42   66
 1298    5     0.985777       24   26   41   42   66
 1299    4     0.982797       24   26   41   42
 1300    5     0.983571       24   26   41   42   66
 1301    6     0.980185        1   24   27   41   42   66
 1302    7     0.980884        2   24   26   27   41   42   43
 1303    1     0.997073       42
 1304    1     0.990605       42
 1305    1     0.994528       42
 1306    1     0.995469       42
 1307    1     0.990219       42
 1308    3     0.986925       24   41   42
 1309    5     0.991153       24   25   27   41   42
 1310    3     0.987216       24   25   42
 1311    3     0.987665       24   41   42
 1312    5     0.990030       24   25   27   41   42
 1313    1     0.990295       42
 1314    1     0.985125       42
 1315    1     0.993039       42
 1316    1     0.983951       42
 1317    1     0.993848       42
 1318    1     0.995786       42
 1319    1     0.995384       42
 1320    4     0.982480        4    5    6   43
 1321    3     0.984526        4    5   43
 1322    6     0.988130        1    2    4    5   42   43
 1323    1     0.995215       43
 1324    1     0.991816       43
 1325    1     0.993030       43
 1326    2     0.986776        5   43
 1327    3     0.987080        5    6   43
 1328    3     0.985836        5    6   43
 1329    1     0.992766       43
 1330    1     0.989468       43
 1331    1     0.984087       43
 1332    1     0.992762       43
 1333    1     0.993588       43
 1334    3     0.981138        5    6   44
 1335    3     0.986026        5    6   44
 1336    5     0.982243        5    6    7    9   44
 1337    1     0.995791       44
 1338    1     0.993327       44
 1339    1     0.990982       44
 1340    2     0.987754        6   44
 1341    3     0.989433        5    6   44
 1342    3     0.986950        5    6   44
 1343    1     0.993350       44
 1344    1     0.992097       44
 1345    1     0.984874       44
 1346    1     0.986981       44
 1347    1     0.995007       44
 1348    3     0.985313       11   12   45
 1349    3     0.986761       11   12   45
 1350    3     0.980451       11   12   45
 1351    1     0.989570       45
 1352    1     0.995780       45
 1353    1     0.994514       45
 1354    3     0.981426       10   11   45
 1355    2     0.989378       11   45
 1356    2     0.985500       11   45
 1357    1     0.992579       45
 1358    1     0.988812       45
 1359    1     0.997821       45
 1360    1     0.993269       45
 1361    2     0.996888       11   45
 1362    2     0.984143       12   46
 1363    3     0.987039       11   12   46
 1364    2     0.982799       12   46
 1365    1     0.989301       46
 1366    1     0.997273       46
 1367    1     0.993129       46
 1368    3     0.980834       12   13   46
 1369    2     0.990664       12   46
 1370    2     0.985617       12   46
 1371    1     0.986921       46
 1372    1     0.985229       46
 1373    1     0.997633       46
 1374    1     0.996967       46
 1375    1     0.985718       46
 1376    4     0.982200       12   13   14   47
 1377    3     0.986205       13   14   47
 1378    7     0.986560       12   13   14   32   47   59   60
 1379    1     0.989473       47
 1380    1     0.992191       47
 1381    1     0.997891       47
 1382    3     0.980309       12   13   47
 1383    2     0.983827       13   47
 1384    2     0.987943       13   47
 1385    2     0.996828       13   47
 1386    1     0.999507       47
 1387    1     0.997820       47
 1388    1     0.982697       47
 1389    1     0.993105       47
 1390    5     0.982830        7    9   13   14   48
 1391    3     0.981262        9   14   48
 1392    5     0.983015        6    7   13   14   48
 1393    1     0.988844       48
 1394    1     0.994100       48
 1395    1     0.994256       48
 1396    4     0.984969        9   13   14   48
 1397    3     0.981685        6   14   48
 1398    2     0.983860       14   48
 1399    1     0.991339       48
 1400    1     0.987910       48
 1401    1     0.997646       48
 1402    1     0.993374       48
 1403    2     0.996872       14   48
 1404    4     0.981505        7   17   18   49
 1405    3     0.980444       18   19   49
 1406    5     0.990429        7   18   19   22   49
 1407    1     0.988892       49
 1408    1     0.996195       49
 1409    1     0.992541       49
 1410    4     0.985440       17   18   19   49
 1411    2     0.989561       18   49
 1412    4     0.989349        7   18   19   49
 1413    1     0.990338       49
 1414    1     0.986679       49
 1415    1     0.997787       49
 1416    1     0.994558       49
 1417    1     0.981001       49
 1418    2     0.984207       19   50
 1419    3     0.986762       18   19   50
 1420    2     0.982575       19   50
 1421    1     0.989516       50
 1422    1     0.996977       50
 1423    1     0.993404       50
 1424    3     0.981080       19   20   50
 1425    2     0.990250       19   50
 1426    2     0.985810       19   50
 1427    1     0.988691       50
 1428    1     0.986213       50
 1429    1     0.997788       50
 1430    1     0.996143       50
 1431    1     0.983791       50
 1432    2     0.984231       20   51
 1433    3     0.987066       20   21   51
 1434    2     0.983015       20   51
 1435    1     0.989294       51
 1436    1     0.992174       51
 1437    1     0.998320       51
 1438    3     0.980833       19   20   51
 1439    2     0.984408       20   51
 1440    2     0.992191       20   51
 1441    2     0.996768       20   51
 1442    1     0.999637       51
 1443    1     0.997737       51
 1444    1     0.982386       51
 1445    1     0.993526       51
 1446    3     0.985362       20   21   52
 1447    3     0.986758       20   21   52
 1448    3     0.980582       20   21   52
 1449    1     0.989565       52
 1450    1     0.996664       52
 1451    1     0.993659       52
 1452    3     0.981394       16   21   52
 1453    2     0.988649       21   52
 1454    2     0.986316       21   52
 1455    1     0.989826       52
 1456    1     0.986808       52
 1457    1     0.997839       52
 1458    1     0.995235       52
 1459    1     0.982418       52
 1460    3     0.980801       22   23   53
 1461    3     0.986060       22   23   53
 1462    5     0.981987        7   17   22   23   53
 1463    1     0.995269       53
 1464    1     0.991833       53
 1465    1     0.992930       53
 1466    2     0.986738       22   53
 1467    2     0.980098       22   53
 1468    3     0.986613       22   23   53
 1469    1     0.992708       53
 1470    1     0.989230       53
 1471    1     0.984355       53
 1472    1     0.992679       53
 1473    1     0.993458       53
 1474    4     0.981037        4   22   23   54
 1475    3     0.983447       22   23   54
 1476    3     0.981148        3   23   54
 1477    1     0.995581       54
 1478    1     0.993116       54
 1479    1     0.991301       54
 1480    2     0.987099       23   54
 1481    3     0.985939       22   23   54
 1482    3     0.982214       22   23   54
 1483    1     0.993260       54
 1484    1     0.992315       54
 1485    1     0.984721       54
 1486    1     0.987482       54
 1487    1     0.995083       54
 1488    4     0.983722       24   25   26   55
 1489    3     0.984559       24   25   55
 1490    6     0.982176        2    3   24   25   26   55
 1491    1     0.995537       55
 1492    1     0.991676       55
 1493    1     0.993024       55
 1494    2     0.987299       25   55
 1495    3     0.986376       25   26   55
 1496    3     0.986879       25   26   55
 1497    1     0.993285       55
 1498    1     0.988201       55
 1499    1     0.984427       55
 1500    1     0.992464       55
 1501    1     0.994531       55
 1502    4     0.982936       25   26   27   56
 1503    3     0.984242       26   27   56
 1504    4     0.981460       26   29   34   56
 1505    1     0.995584       56
 1506    1     0.993025       56
 1507    1     0.990990       56
 1508    2     0.987507       26   56
 1509    3     0.986026       25   26   56
 1510    3     0.987406       25   26   56
 1511    1     0.992864       56
 1512    1     0.992431       56
 1513    1     0.984470       56
 1514    1     0.987759       56
 1515    1     0.994390       56
 1516    3     0.985324       31   32   57
 1517    3     0.986339       31   32   57
 1518    3     0.981068       31   35   57
 1519    1     0.990214       57
 1520    1     0.994077       57
 1521    1     0.995815       57
 1522    3     0.983202       31   32   57
 1523    2     0.986525       31   57
 1524    2     0.987330       31   57
 1525    1     0.992229       57
 1526    1     0.994194       57
 1527    1     0.997168       57
 1528    1     0.988705       57
 1529    1     0.980897       57
 1530    2     0.983976       32   58
 1531    3     0.986223       32   33   58
 1532    2     0.982242       32   58
 1533    1     0.989551       58
 1534    1     0.997999       58
 1535    1     0.992007       58
 1536    3     0.982581       31   32   58
 1537    2     0.991335       32   58
 1538    2     0.983123       32   58
 1539    1     0.980212       58
 1540    1     0.983643       58
 1541    1     0.996360       58
 1542    1     0.998878       58
 1543    1     0.993131       58
 1544    3     0.984879       33   34   59
 1545    3     0.987099       33   34   59
 1546    4     0.986866       32   33   47   59
 1547    1     0.990390       59
 1548    1     0.993073       59
 1549    1     0.996419       59
 1550    3     0.981842       33   34   59
 1551    2     0.984831       33   59
 1552    2     0.987693       33   59
 1553    1     0.988370       59
 1554    1     0.995676       59
 1555    1     0.994738       59
 1556    1     0.988638       59
 1557    1     0.985545       59
 1558    6     0.980121       29   30   32   33   34   60
 1559    3     0.983893       33   34   60
 1560    6     0.980746       26   27   29   33   34   60
 1561    1     0.989189       60
 1562    1     0.993381       60
 1563    1     0.995846       60
 1564    3     0.981699       33   34   60
 1565    3     0.985965       33   34   60
 1566    2     0.988011       34   60
 1567    1     0.991621       60
 1568    1     0.993686       60
 1569    1     0.997512       60
 1570    1     0.987762       60
 1571    1     0.981019       60
 1572    5     0.986744       27   36   37   38   61
 1573    3     0.984348       37   38   61
 1574    7     0.980945       27   28   36   37   38   42   61
 1575    1     0.989222       61
 1576    1     0.997032       61
 1577    1     0.992433       61
 1578    3     0.982128       37   38   61
 1579    2     0.989976       37   61
 1580    3     0.986225       37   38   61
 1581    1     0.986249       61
 1582    1     0.984139       61
 1583    1     0.997828       61
 1584    1     0.997012       61
 1585    1     0.986356       61
 1586    2     0.984418       38   62
 1587    3     0.987259       37   38   62
 1588    2     0.982008       38   62
 1589    1     0.990420       62
 1590    1     0.995606       62
 1591    1     0.993986       62
 1592    3     0.982437       37   38   62
 1593    2     0.988145       38   62
 1594    2     0.985599       38   62
 1595    1     0.992453       62
 1596    1     0.990672       62
 1597    1     0.994991       62
 1598    1     0.993562       62
 1599    1     0.981343       62
 1600    2     0.983981       39   63
 1601    3     0.986217       38   39   63
 1602    2     0.982239       39   63
 1603    1     0.989714       63
 1604    1     0.992197       63
 1605    1     0.997632       63
 1606    3     0.982766       39   40   63
 1607    2     0.983697       39   63
 1608    2     0.990411       39   63
 1609    1     0.981240       63
 1610    1     0.998287       63
 1611    1     0.995443       63
 1612    1     0.984849       63
 1613    1     0.992441       63
 1614    3     0.985342       39   40   64
 1615    3     0.986326       39   40   64
 1616    3     0.981091       30   40   64
 1617    1     0.990133       64
 1618    1     0.997149       64
 1619    1     0.992858       64
 1620    3     0.983107       39   40   64
 1621    2     0.989536       40   64
 1622    2     0.984532       40   64
 1623    1     0.986956       64
 1624    1     0.985290       64
 1625    1     0.997664       64
 1626    1     0.997160       64
 1627    1     0.986052       64
 1628    4     0.982359       27   41   42   65
 1629    3     0.985651       41   42   65
 1630    4     0.981638       36   37   41   65
 1631    1     0.995626       65
 1632    1     0.991480       65
 1633    1     0.992418       65
 1634    2     0.987444       41   65
 1635    3     0.988610       41   42   65
 1636    3     0.983747       41   42   65
 1637    1     0.993425       65
 1638    1     0.987565       65
 1639    1     0.984588       65
 1640    1     0.991985       65
 1641    1     0.994346       65
 1642    4     0.980700       24   41   42   66
 1643    3     0.983392       41   42   66
 1644    4     0.987542        1   41   42   66
 1645    1     0.995295       66
 1646    1     0.993370       66
 1647    1     0.991378       66
 1648    2     0.986653       42   66
 1649    3     0.985925       41   42   66
 1650    3     0.982378       41   42   66
 1651    1     0.992387       66
 1652    1     0.992940       66
 1653    1     0.984338       66
 1654    1     0.988713       66
 1655    1     0.994568       66
 
 Dimensions of the occupied LMO domains:  Minimum / Average / Maximum
 
 Number of atoms in domain:                   8      16.5        36
 Number of atomic orbitals:                 192     440.6       904
 
 Number of strong pairs: 0 (0.0%)
 chtol:   9.999999999999999E-005
 switch to dfcoralg=cholinv
       62.71 MB memory is used for domain independent quantities
 
 Calculating the contribution of occupied LMOs...
    using local fitting domains
 
 MO:     1
 Extended domain construction for local excited state calculation...
 
 The selected important local MOs:    #:    87
   10   85   80   79   55   46   76   74   48   40   71   70   50    3    4   60  100   44   42   90
   97   45   99   84   11   56   22   78   98   88   35    6   63   38   62   82   81   64   96   21
   75   14   19   32   54   65   15   27   31   59   94   28   39   16   61   67   57   73   34    5
   33   36   58   87   91  101    9   41   47   49   66   69   72   23   43   12   25   83   89   29
   52   93   95   13   24   77   92
 
 The selected important PAOs:    #:     0

 
 The selected additional local MOs:    #:     0

 
 The selected additional PAOs:    #:  1028
  305  306  307  308  309  310  311  312  313  314  315  316  317  318  319  320  321  322  323  324
  325  326  327  328  329  330  331  332  333  566  567  568  569  570  571  572  573  574  575  576
  577  578  579  580  581  582  583  584  585  586  587  588  589  590  591  592  593  594  624  625
  626  627  628  629  630  631  632  633  634  635  636  637  638  639  640  641  642  643  644  645
  646  647  648  649  650  651  652  653  654  655  656  657  658  659  660  661  662  663  664  665
  666  667  668  669  670  671  672  673  674  675  676  677  678  679  680  681  682  683  684  685
  686  687  688  689  690  691  692  693  694  695  696  697  698  699  700  701  702  703  704  705
  706  707  708  709  710  392  393  394  395  396  397  398  399  400  401  402  403  404  405  406
  407  408  409  410  411  412  413  414  415  416  417  418  419  420  421  422  423  424  425  426
  427  428  429  430  431  432  433  434  435  436  437  438  439  440  441  442  443  444  445  446
  447  448  449  450  451  452  453  454  455  456  457  458  459  460  461  462  463  464  465  466
  467  468  469  470  471  472  473  474  475  476  477  478  537  538  539  540  541  542  543  544
  545  546  547  548  549  550  551  552  553  554  555  556  557  558  559  560  561  562  563  564
  565  595  596  597  598  599  600  601  602  603  604  605  606  607  608  609  610  611  612  613
  614  615  616  617  618  619  620  621  622  623  334  335  336  337  338  339  340  341  342  343
  344  345  346  347  348  349  350  351  352  353  354  355  356  357  358  359  360  361  362  363
  364  365  366  367  368  369  370  371  372  373  374  375  376  377  378  379  380  381  382  383
  384  385  386  387  388  389  390  391  479  480  481  482  483  484  485  486  487  488  489  490
  491  492  493  494  495  496  497  498  499  500  501  502  503  504  505  506  507  508  509  510
  511  512  513  514  515  516  517  518  519  520  521  522  523  524  525  526  527  528  529  530
  531  532  533  534  535  536  276  277  278  279  280  281  282  283  284  285  286  287  288  289
  290  291  292  293  294  295  296  297  298  299  300  301  302  303  304  711  712  713  714  715
  716  717  718  719  720  721  722  723  724  725  726  727  728  729  730  731  732  733  734  735
  736  737  738  739  740  741  742  743  744  745  746  747  748  749  750  751  752  753  754  755
  756  757  758  759  760  761  762  763  764  765  766  767  768  189  190  191  192  193  194  195
  196  197  198  199  200  201  202  203  204  205  206  207  208  209  210  211  212  213  214  215
  216  217  218  219  220  221  222  223  224  225  226  227  228  229  230  231  232  233  234  235
  236  237  238  239  240  241  242  243  244  245  246  247  248  249  250  251  252  253  254  255
  256  257  258  259  260  261  262  263  264  265  266  267  268  269  270  271  272  273  274  275
  769  770  771  772  773  774  775  776  777  778  779  780  781  782  783  784  785  786  787  788
  789  790  791  792  793  794  795  796  797  798  799  800  801  802  803  804  805  806  807  808
  809  810  811  812  813  814  815  816  817  818  819  820  821  822  823  824  825  826 1291 1292
 1293 1294 1295 1296 1297 1298 1299 1300 1301 1302 1303 1304 1305 1306 1307 1308 1309 1310 1311 1312
 1313 1314 1315 1316 1317 1318 1319  885  886  887  888  889  890  891  892  893  894  895  896  897
  898  899  900  901  902  903  904  905  906  907  908  909  910  911  912  913  914  915  916  917
  918  919  920  921  922  923  924  925  926  927  928  929  930  931  932  933  934  935  936  937
  938  939  940  941  942 1117 1118 1119 1120 1121 1122 1123 1124 1125 1126 1127 1128 1129 1130 1131
 1132 1133 1134 1135 1136 1137 1138 1139 1140 1141 1142 1143 1144 1145  827  828  829  830  831  832
  833  834  835  836  837  838  839  840  841  842  843  844  845  846  847  848  849  850  851  852
  853  854  855  856  857  858  859  860  861  862  863  864  865  866  867  868  869  870  871  872
  873  874  875  876  877  878  879  880  881  882  883  884 1320 1321 1322 1323 1324 1325 1326 1327
 1328 1329 1330 1331 1332 1333 1474 1475 1476 1477 1478 1479 1480 1481 1482 1483 1484 1485 1486 1487
  972  973  974  975  976  977  978  979  980  981  982  983  984  985  986  987  988  989  990  991
  992  993  994  995  996  997  998  999 1000 1001 1002 1003 1004 1005 1006 1007 1008 1009 1010 1011
 1012 1013 1014 1015 1016 1017 1018 1019 1020 1021 1022 1023 1024 1025 1026 1027 1028 1029  943  944
  945  946  947  948  949  950  951  952  953  954  955  956  957  958  959  960  961  962  963  964
  965  966  967  968  969  970  971 1059 1060 1061 1062 1063 1064 1065 1066 1067 1068 1069 1070 1071
 1072 1073 1074 1075 1076 1077 1078 1079 1080 1081 1082 1083 1084 1085 1086 1087 1204 1205 1206 1207
 1208 1209 1210 1211 1212 1213 1214 1215 1216 1217 1218 1219 1220 1221 1222 1223 1224 1225 1226 1227
 1228 1229 1230 1231 1232 1233 1234 1235 1236 1237 1238 1239 1240 1241 1242 1243 1244 1245 1246 1247
 1248 1249 1250 1251 1252 1253 1254 1255 1256 1257 1258 1259 1260 1261 1460 1461 1462 1463 1464 1465
 1466 1467 1468 1469 1470 1471 1472 1473
 
 The selected atoms in the ED:    #:    66
    1    2    3    4    5    6    7    8    9   10   11   12   13   14   15   16   17   18   19   20
   21   22   23   24   25   26   27   28   29   30   31   32   33   34   35   36   37   38   39   40
   41   42   43   44   45   46   47   48   49   50   51   52   53   54   55   56   57   58   59   60
   61   62   63   64   65   66
 The selected atoms in the fitting domain  #:    60
    2    4    5    6    7    8    9   10   11   12   13   14   15   16   17   18   19   20   21   22
   23   24   25   26   27   28   29   30   31   32   33   34   35   36   37   38   39   40   41   42
   43   44   45   46   47   48   49   50   51   52   53   54   55   56   57   58   60   63   64   66
 
 Dimensions of the extended domain:
 
 Number of atoms in domain:      66 ( 100.00 %)
 Number of atomic orbitals:    1600 ( 100.00 %)
 Number of fitting functions:  3881  ( 93.23 %)
 Number of occupied orbitals:    87  ( 86.14 %)
 Number of virtual orbitals:   1028  ( 70.75 %)
 
 IJ and IA integral transformation...

 Executing cis...

 Allocation of 120.0 Gbytes of memory...
 
 Retrieve a J_ai^Q fitted MO integral list...
 Retrieve a J_ij^Q fitted MO integral list in upper triangle form...
 Unpack the upper triangle lists...
 
 Generate singlet trial vectors...
 
 Starting DF-MP2 calculation for root  1
 
 Iteration   1
 
 Assemble transformed J^Q_ia integrals...
 Calculate double excitation operators and Y^Q_ai vector...
 
 The DF-MP2 calculation has been performed.
 
 Final result in atomic units for root  1:
 
 Total reference energy:        -2108.772299825503
 Total MP2 energy:              -2114.361300320938
 MP2 correlation energy:           -5.589000495434
 
 ============================================================================
 
 
 Calculate pre-optimized initial guesses for adc(2) calculations
 Incore algorithm
 
 Calculate sigma vector for root  1
 
                       Excitation           Energy                Norm of
 Iteration  1         energy [au]        decrease [au]        residual vector
 ============================================================================
 for root  1           0.227057492        -0.0411087             0.0469401
 ============================================================================
  0/ 1 states have converged.
 
 
 Calculate sigma vector for root  1
 
                       Excitation           Energy                Norm of
 Iteration  2         energy [au]        decrease [au]        residual vector
 ============================================================================
 for root  1           0.216879962        -0.0101775             0.0022879
 ============================================================================
  1/ 1 states have converged.
 
 
 
 The micro iteration of pre-optimization has converged in  2 steps.
 
 
 ============================================================================
 Restart
 
 Calculate sigma vector for root  1
 
                       Excitation           Energy                Norm of
 Iteration  3         energy [au]        decrease [au]        residual vector
 ============================================================================
 for root  1           0.224768017         0.0078881             0.0027574
 ============================================================================
  1/ 1 states have converged.
 
 
 
 The micro iteration of pre-optimization has converged in  1 steps.
 
 
 ============================================================================
 Restart
 
 Calculate sigma vector for root  1
 
                       Excitation           Energy                Norm of
 Iteration  4         energy [au]        decrease [au]        residual vector
 ============================================================================
 for root  1           0.223617238        -0.0011508             0.0026024
 ============================================================================
  0/ 1 states have converged.
 
 
 Calculate sigma vector for root  1
 
                       Excitation           Energy                Norm of
 Iteration  5         energy [au]        decrease [au]        residual vector
 ============================================================================
 for root  1           0.223584604        -0.0000326             0.0002849
 ============================================================================
  1/ 1 states have converged.
 
 
 
 The micro iteration of pre-optimization has converged in  2 steps.
 
 
 ============================================================================
 Restart
 
 Calculate sigma vector for root  1
 
                       Excitation           Energy                Norm of
 Iteration  6         energy [au]        decrease [au]        residual vector
 ============================================================================
 for root  1           0.223757882         0.0001733             0.0002617
 ============================================================================
  1/ 1 states have converged.
 
 
 
 The micro iteration of pre-optimization has converged in  1 steps.
 
 
 ============================================================================
 
 The macro iteration of pre-optimization has converged in  6 steps!
 
 Starting DF-ADC(2) iteration for root  1
 
 Iteration   1
 
 Calculate similarity transformed basis and Fockian...
 Assemble transformed J^Q_ia integrals and symmetrize (ia|jb) list...
 Calculate double excitation operators and Y^Q_ai vector...
 Calculate double exc. operators contribution to sigma vector...
 
       Total ADC(2)          Energy                Norm of
       energy [au]        decrease [au]        residual vector
 ============================================================================
    -2114.137567781        -0.0000253             0.0002647
 ============================================================================
 
 Iteration   2
 
 Calculate similarity transformed basis and Fockian...
 Assemble transformed J^Q_ia integrals and symmetrize (ia|jb) list...
 Calculate double excitation operators and Y^Q_ai vector...
 Calculate double exc. operators contribution to sigma vector...
 
       Total ADC(2)          Energy                Norm of
       energy [au]        decrease [au]        residual vector
 ============================================================================
    -2114.137564322         0.0000035             0.0001761
 ============================================================================
 
 Iteration   3
 
 Calculate similarity transformed basis and Fockian...
 Assemble transformed J^Q_ia integrals and symmetrize (ia|jb) list...
 Calculate double excitation operators and Y^Q_ai vector...
 Calculate double exc. operators contribution to sigma vector...
 
       Total ADC(2)          Energy                Norm of
       energy [au]        decrease [au]        residual vector
 ============================================================================
    -2114.137565081        -0.0000008             0.0000752
 ============================================================================
 
 
 The ADC(2) iteration has converged in  3 steps.
 
 Final result in atomic units for root  1:
 
 Total reference energy:        -2108.772299825503
 Total ADC(2) energy:           -2114.137565081004
 ADC(2) excitation energy:          0.223735239934
 Spin multiplicity:                 1
 
 ============================================================================
 
 
 Final result of the ADC(2) calculations for the excited states:
 Singlet states
 
 Excited   Excitation     Excitation     Excitation        Absorption      
  state    energy [au]    energy [eV]  energy [cm^-1]    wavelength [nm]  
 ============================================================================
    1      0.22373524       6.0881        49104.21          203.65
 ============================================================================
 
 
                      Normal termination of mrcc.
 **********************************************************************
