# Supplementary material for: Scalable Correlated Local Approaches for Computing Valence and Core-Level Ionization Energies in Large Molecules
Source: J Chem Theory Comput. 2026 Jun 24;22(13):6584–98. doi: 10.1021/acs.jctc.6c00634 (PMC13374016; doi:10.1021/acs.jctc.6c00634)
Supplement: Supplementary file 2 [file ct6c00634_si_003.zip › SI/outputs/ACzCN_sos-pbe0-2l.out]

 **********************************************************************
                          MRCC program system
 **********************************************************************
 
                              Written by
     Mihaly Kallay, Peter R. Nagy, David Mester, Laszlo Gyevi-Nagy,
        Jozsef Csoka, P. Bernat Szabo, Zoltan Rolik, Gyula Samu,
      Bence Hegely, Bence Ladoczki, Klara Petrov, Jozsef Csontos,
     Adam Ganyecz, Istvan Ladjanszki, Lorant Szegedy, Mate Farkas,
          Pal D. Mezei, Reka A. Horvath, and Balazs D. Lorincz
 
        Department of Physical Chemistry and Materials Science
            Budapest University of Technology and Economics
                  Budapest P.O.Box 91, H-1521 Hungary
 
                              www.mrcc.hu
 
                            Version: 25.1.2

 Executing minp...

 Reading input from MINP...
 
 Input file:
 
basis=cc-pVTZ
verbosity=3

localcc=2016
redcost_exc=on


cialg=direct
ip_ea=ip
calc=tda
dft=user
4
0.7937 HFx
0.2063 PBEx
1.0000 MP2
0.5000 PBEc
scsps=0.6667
scspt=0.0000
dhexc=adc(2)
dyson=on
dendec=off
nstate=2

mem=120GB

geom=xyz
58
 energy: -85.802036233767 gnorm: 0.000431946813 xtb: 6.5.0 (746241f)
C            4.48536876474259        3.68781553237287        0.26990740214477
C            4.21991672425072        2.67492987500547        1.38273082469596
N            3.52797242069691        1.51370242669199        0.88861273650723
C            4.11809661505491        0.39728844184665        0.35916091913212
C            3.11331780286746       -0.50342103823240       -0.08115397731310
C            3.45952179066631       -1.71853425427698       -0.64575106102945
C            4.81164470699500       -2.02488633938710       -0.76971070873561
C            5.20468102249211       -3.25500668596408       -1.33988619526739
N            5.53192771499788       -4.25431619604487       -1.79871805301585
C            5.80168489655998       -1.12678291199104       -0.33683905695290
C            5.46734784030470        0.08429546371625        0.22663689370866
C            1.85598357245974        0.13376519564569        0.18912921344989
C            2.16267911581084        1.38355608763157        0.77886181625837
C            1.15419052303976        2.26152233691321        1.15405217450330
C           -0.15342645914554        1.87663029559056        0.93747599616711
C           -0.46337374549711        0.64269668340731        0.35715757526098
N           -1.82701248554131        0.29267499093942        0.14828267931233
C           -2.51053420478572       -0.37484527624704        1.15005785935795
C           -3.83941892368586       -0.77356566451046        0.97057561746683
C           -4.47217087959137       -1.44117967728582        2.00980680486913
C           -3.83200926326370       -1.71601208696914        3.20423666936594
C           -2.51878234667092       -1.31713082930173        3.37501630173692
C           -1.86486864139524       -0.65436876464381        2.35803545022689
C           -4.59583851100118       -0.50456798726196       -0.31681620306981
C           -5.84186742601595        0.33898536100999        0.00911016674063
C           -5.01188600643622       -1.85259239607249       -0.93348164852929
C           -3.74838062744172        0.24898784554924       -1.32468181446360
C           -2.42359586508733        0.61193632897066       -1.05944263701041
C           -1.69396443674256        1.30894224726343       -2.02701225827179
C           -2.25953223523062        1.64015964321346       -3.24006039559856
C           -3.56693956759237        1.27992121558604       -3.51147879602664
C           -4.29112354377759        0.59246949984608       -2.55494753519908
C            0.53606720107859       -0.23786159165533       -0.02072331718006
H            3.54799646526730        4.01287055918365       -0.17546161318510
H            5.09963780330902        3.24127947628530       -0.50860902522579
H            5.00288830138823        4.55560906379215        0.66934243333315
H            5.16360709271007        2.35175710451758        1.82996415071037
H            3.61213752628213        3.13064861114262        2.16882416462189
H            2.70619194576855       -2.41374741522834       -0.98380142442088
H            6.83952053416681       -1.40077503726466       -0.45518409503265
H            6.23986218505115        0.76507616227009        0.54983906950762
H            1.37326347821337        3.22004050342092        1.59874157177063
H           -0.96372867351329        2.53399687742869        1.21494985291155
H           -5.49634761504329       -1.76093052984262        1.88935167921104
H           -4.35461188361910       -2.23733429342275        3.99173849220503
H           -1.99973795417406       -1.52166510539173        4.29976600470366
H           -0.83913488222151       -0.34722150285233        2.49557773856641
H           -6.42002820324970        0.54106636683017       -0.88824528539898
H           -5.54084974796748        1.28986850352413        0.44505991197631
H           -6.48468675442337       -0.17505272355596        0.71825628629791
H           -4.12694479971038       -2.44423320070498       -1.16070287867456
H           -5.63467130673239       -2.41803695115004       -0.24567323662954
H           -5.56932076725011       -1.70253243120343       -1.85403912504037
H           -0.67266287095072        1.59143134073689       -1.82092024643090
H           -1.67633470034577        2.17916073311776       -3.97203811278248
H           -4.02058665424360        1.53067713358673       -4.45824156238947
H           -5.31023688677021        0.31670613242148       -2.78085621755883
H            0.28577282494324       -1.18681714899735       -0.46943197628746
scfiguess=off

 
 
 Checking keyword combinations...
 
 Keywords:
 
 active=none
 agrid=ld0006-ld0590
 agrid_pssp=ld0006-ld0194
 agrid_pssp_sm=ld0006-ld0074
 ao_trunc=off
 ao_trunc_tol=1e-4
 basis=cc-pvtz
 basis_sm=none
 basopt=off
 bfbasis=none
 bfgsmem=10
 bfgstol=1.0d-3
 bfgscimem=5
 boysalg=jacobi
 bpcompo=0.95
 bpcompv=0.98
 bpdfo=0.95
 bpocc=0.9999d0
 bppdo=0.999d0
 bppdv=0.98
 bpedo=0.9999d0
 bpedv=0.999999
 bp_subsyso=0.95
 bp_subsysv=0.95
 cabscorr=off
 cabsdom=bplarge
 cabsdual=off
 calc=adc(2)
 ccmaxit=50
 ccprog=cis
 ccsdalg=disk
 ccsdmkl=seq
 ccsdrest=off
 ccsdthreads=2
 cctol=6
 charge=0
 cialg=direct
 ciguess=off
 cmpgrp=auto
 comprest=off
 coord_sys=ric
 core=frozen
 corembed=off
 csapprox=off
 cvs=off
 dboc=off
 deltaf12=off
 delocsomofact=
 dendec=off
 dens=0
 denscorr=0
 dfalg=lineq
 dfbasis_cab=none
 dfbasis_cor=auto
 dfbasis_scf=auto
 dfbasis_scf_sm=auto
 dfintran=drpa
 df_trunc=off
 df_trunc_corr=off
 df_trunc_corr_tol=5e-4
 df_trunc_tol=5e-4
 dft=user
 dhexc=adc(2)
 diag=david
 docc=
 domrad=10.d0
 drpaalg=auto
 dual=off
 dual_df=off
 dyson=off
 ecp=auto
 edisp=off
 edisp_embed=off
 embed=off
 epairestfact=off
 epairscale=1.d0
 etemp=300
 epert=none
 eps=
 espcharge=off
 excrad=0.d0
 excrad_f12=0.d0
 excrad_fin=0.000000000D+00
 fastdbbsc=v2
 fitting=coulomb
 fmm=off
 fmmord=8
 fnonorb=
 freq=off
 gamma=1.d0
 gauss=spher
 geom=xyz
 gopt=off
 ghost=none
 gtol=7
 grdens=off
 grid=auto
 grid_sm=auto
 gridbatch_cos=2000
 grtol=10
 guido_ct=off
 hamilton=dc
 hl_scfalg=direct
 iface=none
 incore=off
 intalg=auto
 ip_ea=ip
 itol=10
 laptol=1.d-2
 lccoporder=trffirst
 lcorthr=loose
 lccrest=off
 ldfgrad_tol=8
 lmp2dens=on
 lnoepso=0.d0
 lnoepsv=0.000030d0
 localcc=2016
 localcorrsymm=off
 locintrf=
 mact=
 maxact=off
 maxdim=200
 maxex=0
 maxmicroit=100
 mcscfiguess=hf
 mem=120gb
 mmprog=
 molden=off
 mp2ongrid=off
 mpitasks=1
 mulmet=3
 mult=
 nab=off
 nacto=0
 nactv=0
 naf_amp=3.16d-3
 naf_cor=0.075d0
 naf_f12=off
 naf_scf=off
 nafalg=albe
 nafdens=off
 naftyp=jpq
 nchol=auto
 ndeps=1e-3
 nevpt=
 nstate=2
 nsing=0
 nto=off
 ntrip=0
 num_grad=off
 occ=
 occri=off
 oniom=off
 oniom_eechg=off
 oniom_pcm=off
 oniom_qcorr=off
 optalg=
 optmaxit=50
 optetol=1e-6
 optex=1
 optgtol=1e-4
 optstol=1e-3
 orblocc=off
 orbloce=off
 orbloco=boys
 orblocv=pao
 orblocguess=cholesky
 osveps=-1.d0
 ovirt=off
 ovltol=1e-7
 ovosnorb=80.0
 pao_subsys_tol=1e-3
 pao_tol=1e-3
 pcm=off
 popul=off
 pressure=100000
 pssp=off
 ptfreq=0.0
 ptthreads=2
 qmreg=
 qmmm=off
 qro=off
 qscf=off
 redcost_exc=6
 redcost_tddft=off
 refdet=none
 rest=0
 rgrid=log3
 rism=off
 rohfcore=standard
 rohftype=semicanonical
 scfalg=direct
 scf_conv=auto
 scfdamp=0.7d0
 scfdamp_mode=1
 scfdamp_end=3
 scfdamp_dampstep=0.d0
 scfdamp_dtol=0.0d0
 scfdamp_maxfact=0.7d0
 scfdamp_minfact=0.7d0
 scfdiis=on
 scfdiis_dtol=0.0d0
 scfdiis_end=50
 scfdiis_start=2
 scfdiis_step=1
 scfdiis_watch=off
 scfdiis_wrange=10
 scfdiis_wlimit=5
 scfdiis_delmax=2
 scfdtol=7
 scfext=10
 scfguessdens=
 scfiguess=off
 scfloc=off
 scflshift=0.20
 scflshift_end=8
 scflshift_dtol=0.0
 scflshift_gaptol=0.20
 scfmaxit=50
 scftype=
 scftype_low=
 scftype_high=
 scftol=6
 scspe=1.d0
 scsph=1.d0
 scsps=0.6667
 scsps_t=0.6667
 scspt=0.0000
 scspt_t=0.0000
 scspv=1.d0
 spairtol=-1.d0
 sqmprog=
 subminp=top
 subsys_bopu=on
 symm=
 talg=lapl
 temp=298.15
 test=off
 tfunc=off
 theodore=off
 tlmo=0.999
 tpao=0.94
 tprint=off
 uncontract=off
 unit=angs
 usedisk=2
 verbosity=3
 wpairtol=1.d-5

 Executing orbloc...

 Allocation of 120.0 Gbytes of memory...

 Localization of occupied orbitals...
 Localization type: Boys
 Localization algorithm: Jacobi
 
 Step   Convergence
   1  18.722064253939
   2   3.853067356598
   3   0.333748833801
   4   0.183085467536
   5   0.128228970404
   6   0.294945560195
   7   0.061396419161
   8   0.068325449259
   9   0.124847493871
  10   0.040991165760
  11   0.009048584339
  12   0.001743811489
  13   0.000351035139
  14   0.000084213167
  15   0.000026517065
  16   0.000012269544
  17   0.000008288939
  18   0.000007039094
  19   0.000006592701
  20   0.000006402469
  21   0.000006298898
  22   0.000006225848
  23   0.000006163798
  24   0.000006105732
  25   0.000006049073
  26   0.000005992870
  27   0.000005936771
  28   0.000005880658
  29   0.000005824492
  30   0.000005768274
  31   0.000005712011
  32   0.000005655720
  33   0.000005599416
  34   0.000005543116
  35   0.000005486836
  36   0.000005430594
  37   0.000005374404
  38   0.000005318283
  39   0.000005262246
  40   0.000005206308
  41   0.000005150484
  42   0.000005094787
  43   0.000005039233
  44   0.000004983834
  45   0.000004928603
  46   0.000004873554
  47   0.000004818699
  48   0.000004764050
  49   0.000004709618
  50   0.000004655415
  51   0.000004601452
  52   0.000004547740
  53   0.000004494288
  54   0.000004441107
  55   0.000004388206
  56   0.000004335594
  57   0.000004283280
  58   0.000004231273
  59   0.000004179580
  60   0.000004128210
  61   0.000004077170
  62   0.000004026467
  63   0.000003976108
  64   0.000003926098
  65   0.000003876446
  66   0.000003827156
  67   0.000003778233
  68   0.000003729684
  69   0.000003681513
  70   0.000003633724
  71   0.000003586323
  72   0.000003539312
  73   0.000003492697
  74   0.000003446480
  75   0.000003400666
  76   0.000003355255
  77   0.000003310253
  78   0.000003265661
  79   0.000003221481
  80   0.000003177716
  81   0.000003134367
  82   0.000003091437
  83   0.000003048926
  84   0.000003006835
  85   0.000002965166
  86   0.000002923920
  87   0.000002883096
  88   0.000002842696
  89   0.000002802720
  90   0.000002763167
  91   0.000002724038
  92   0.000002685333
  93   0.000002647050
  94   0.000002609190
  95   0.000002571751
  96   0.000002534733
  97   0.000002498135
  98   0.000002461955
  99   0.000002426192
 100   0.000002390846
 101   0.000002355914
 102   0.000002321394
 103   0.000002287286
 104   0.000002253586
 105   0.000002220294
 106   0.000002187407
 107   0.000002154922
 108   0.000002122839
 109   0.000002091154
 110   0.000002059865
 111   0.000002028969
 112   0.000001998465
 113   0.000001968349
 114   0.000001938619
 115   0.000001909272
 116   0.000001880305
 117   0.000001851715
 118   0.000001823500
 119   0.000001795656
 120   0.000001768181
 121   0.000001741071
 122   0.000001714324
 123   0.000001687936
 124   0.000001661904
 125   0.000001636225
 126   0.000001610896
 127   0.000001585914
 128   0.000001561275
 129   0.000001536975
 130   0.000001513013
 131   0.000001489384
 132   0.000001466085
 133   0.000001443113
 134   0.000001420464
 135   0.000001398136
 136   0.000001376124
 137   0.000001354425
 138   0.000001333037
 139   0.000001311955
 140   0.000001291176
 141   0.000001270697
 142   0.000001250515
 143   0.000001230625
 144   0.000001211026
 145   0.000001191713
 146   0.000001172683
 147   0.000001153933
 148   0.000001135460
 149   0.000001117259
 150   0.000001099329
 151   0.000001081665
 152   0.000001064264
 153   0.000001047124
 154   0.000001030240
 155   0.000001013610
 156   0.000000997231
 157   0.000000981099
 158   0.000000965211
 159   0.000000949563
 160   0.000000934154
 161   0.000000918980
 162   0.000000904037
 163   0.000000889323
 164   0.000000874835
 165   0.000000860569
 166   0.000000846523
 167   0.000000832694
 168   0.000000819078
 169   0.000000805674
 170   0.000000792477
 171   0.000000779486
 172   0.000000766697
 173   0.000000754108
 174   0.000000741715
 175   0.000000729516
 176   0.000000717509
 177   0.000000705690
 178   0.000000694058
 179   0.000000682608
 180   0.000000671340
 181   0.000000660249
 182   0.000000649335
 183   0.000000638593
 184   0.000000628022
 185   0.000000617619
 186   0.000000607381
 187   0.000000597307
 188   0.000000587394
 189   0.000000577639
 190   0.000000568041
 191   0.000000558596
 192   0.000000549303
 193   0.000000540159
 194   0.000000531163
 195   0.000000522311
 196   0.000000513602
 197   0.000000505034
 198   0.000000496604
 199   0.000000488311
 200   0.000000480152
 201   0.000000472125
 202   0.000000464228
 203   0.000000456460
 204   0.000000448818
 205   0.000000441301
 206   0.000000433906
 207   0.000000426632
 208   0.000000419477
 209   0.000000412438
 210   0.000000405515
 211   0.000000398705
 212   0.000000392007
 213   0.000000385418
 214   0.000000378938
 215   0.000000372564
 216   0.000000366295
 217   0.000000360129
 218   0.000000354065
 219   0.000000348100
 220   0.000000342234
 221   0.000000336465
 222   0.000000330791
 223   0.000000325211
 224   0.000000319723
 225   0.000000314326
 226   0.000000309018
 227   0.000000303799
 228   0.000000298666
 229   0.000000293618
 230   0.000000288653
 231   0.000000283772
 232   0.000000278971
 233   0.000000274251
 234   0.000000269609
 235   0.000000265044
 236   0.000000260555
 237   0.000000256142
 238   0.000000251801
 239   0.000000247534
 240   0.000000243337
 241   0.000000239211
 242   0.000000235153
 243   0.000000231164
 244   0.000000227241
 245   0.000000223384
 246   0.000000219592
 247   0.000000215863
 248   0.000000212196
 249   0.000000208591
 250   0.000000205047
 251   0.000000201562
 252   0.000000198136
 253   0.000000194767
 254   0.000000191455
 255   0.000000188198
 256   0.000000184997
 257   0.000000181849
 258   0.000000178754
 259   0.000000175711
 260   0.000000172720
 261   0.000000169779
 262   0.000000166887
 263   0.000000164044
 264   0.000000161250
 265   0.000000158502
 266   0.000000155801
 267   0.000000153145
 268   0.000000150534
 269   0.000000147968
 270   0.000000145445
 271   0.000000142964
 272   0.000000140525
 273   0.000000138128
 274   0.000000135771
 275   0.000000133454
 276   0.000000131177
 277   0.000000128938
 278   0.000000126737
 279   0.000000124573
 280   0.000000122446
 281   0.000000120354
 282   0.000000118299
 283   0.000000116278
 284   0.000000114292
 285   0.000000112339
 286   0.000000110419
 287   0.000000108532
 288   0.000000106677
 289   0.000000104854
 290   0.000000103061
 291   0.000000101299
 292   0.000000099567
 293   0.000000097864
 294   0.000000096191
 295   0.000000094545
 296   0.000000092928
 297   0.000000091338
 298   0.000000089776
 299   0.000000088240
 300   0.000000086730
 301   0.000000085246
 302   0.000000083787
 303   0.000000082353
 304   0.000000080943
 305   0.000000079557
 306   0.000000078195
 307   0.000000076856
 308   0.000000075540
 309   0.000000074247
 310   0.000000072975
 311   0.000000071726
 312   0.000000070497
 313   0.000000069290
 314   0.000000068103
 315   0.000000066936
 316   0.000000065789
 317   0.000000064662
 318   0.000000063554
 319   0.000000062465
 320   0.000000061394
 321   0.000000060342
 322   0.000000059308
 323   0.000000058292
 324   0.000000057292
 325   0.000000056310
 326   0.000000055345
 327   0.000000054396
 328   0.000000053464
 329   0.000000052547
 330   0.000000051646
 331   0.000000050760
 332   0.000000049890
 333   0.000000049034
 334   0.000000048193
 335   0.000000047367
 336   0.000000046554
 337   0.000000045756
 338   0.000000044971
 339   0.000000044200
 340   0.000000043441
 341   0.000000042696
 342   0.000000041964
 343   0.000000041244
 344   0.000000040536
 345   0.000000039840
 346   0.000000039157
 347   0.000000038485
 348   0.000000037825
 349   0.000000037175
 350   0.000000036537
 351   0.000000035910
 352   0.000000035294
 353   0.000000034688
 354   0.000000034093
 355   0.000000033508
 356   0.000000032933
 357   0.000000032367
 358   0.000000031812
 359   0.000000031266
 360   0.000000030729
 361   0.000000030201
 362   0.000000029683
 363   0.000000029173
 364   0.000000028672
 365   0.000000028180
 366   0.000000027696
 367   0.000000027221
 368   0.000000026753
 369   0.000000026294
 370   0.000000025842
 371   0.000000025399
 372   0.000000024962
 373   0.000000024534
 374   0.000000024112
 375   0.000000023698
 376   0.000000023291
 377   0.000000022891
 378   0.000000022498
 379   0.000000022112
 380   0.000000021732
 381   0.000000021359
 382   0.000000020992
 383   0.000000020631
 384   0.000000020277
 385   0.000000019928
 386   0.000000019586
 387   0.000000019250
 388   0.000000018919
 389   0.000000018594
 390   0.000000018275
 391   0.000000017961
 392   0.000000017652
 393   0.000000017349
 394   0.000000017051
 395   0.000000016758
 396   0.000000016470
 397   0.000000016187
 398   0.000000015909
 399   0.000000015635
 400   0.000000015367
 401   0.000000015103
 402   0.000000014843
 403   0.000000014588
 404   0.000000014338
 405   0.000000014091
 406   0.000000013849
 407   0.000000013611
 408   0.000000013377
 409   0.000000013147
 410   0.000000012921
 411   0.000000012699
 412   0.000000012481
 413   0.000000012267
 414   0.000000012056
 415   0.000000011849
 416   0.000000011645
 417   0.000000011445
 418   0.000000011248
 419   0.000000011055
 420   0.000000010865
 421   0.000000010678
 422   0.000000010495
 423   0.000000010314
 424   0.000000010137
 425   0.000000009963
 426   0.000000009792
 427   0.000000009623
 428   0.000000009458
 429   0.000000009295
 430   0.000000009136
 431   0.000000008979
 432   0.000000008824
 433   0.000000008673
 434   0.000000008523
 435   0.000000008377
 436   0.000000008233
 437   0.000000008091
 438   0.000000007952
 439   0.000000007816
 440   0.000000007681
 441   0.000000007549
 442   0.000000007420
 443   0.000000007292
 444   0.000000007167
 445   0.000000007043
 446   0.000000006922
 447   0.000000006803
 448   0.000000006686
 449   0.000000006571
 450   0.000000006459
 451   0.000000006347
 452   0.000000006238
 453   0.000000006131
 454   0.000000006026
 455   0.000000005922
 456   0.000000005820
 457   0.000000005720
 458   0.000000005622
 459   0.000000005525
 460   0.000000005430
 461   0.000000005337
 462   0.000000005245
 463   0.000000005155
 464   0.000000005066
 465   0.000000004979
 466   0.000000004894
 467   0.000000004810
 468   0.000000004727
 469   0.000000004646
 470   0.000000004566
 471   0.000000004487
 472   0.000000004410
 473   0.000000004334
 474   0.000000004260
 475   0.000000004187
 476   0.000000004115
 477   0.000000004044
 478   0.000000003974
 479   0.000000003906
 480   0.000000003839
 481   0.000000003773
 482   0.000000003708
 483   0.000000003644
 484   0.000000003582
 485   0.000000003520
 486   0.000000003459
 487   0.000000003400
 488   0.000000003342
 489   0.000000003284
 490   0.000000003228
 491   0.000000003172
 492   0.000000003118
 493   0.000000003064
 494   0.000000003011
 495   0.000000002960
 496   0.000000002909
 497   0.000000002859
 498   0.000000002809
 499   0.000000002761
 500   0.000000002714
 501   0.000000002667
 502   0.000000002621
 503   0.000000002576
 504   0.000000002532
 505   0.000000002488
 506   0.000000002445
 507   0.000000002403
 508   0.000000002362
 509   0.000000002322
 510   0.000000002282
 511   0.000000002242
 512   0.000000002204
 513   0.000000002166
 514   0.000000002129
 515   0.000000002092
 516   0.000000002056
 517   0.000000002021
 518   0.000000001986
 519   0.000000001952
 520   0.000000001918
 521   0.000000001885
 522   0.000000001853
 523   0.000000001821
 524   0.000000001790
 525   0.000000001759
 526   0.000000001729
 527   0.000000001699
 528   0.000000001670
 529   0.000000001641
 530   0.000000001613
 531   0.000000001585
 532   0.000000001558
 533   0.000000001531
 534   0.000000001505
 535   0.000000001479
 536   0.000000001453
 537   0.000000001428
 538   0.000000001404
 539   0.000000001380
 540   0.000000001356
 541   0.000000001333
 542   0.000000001310
 543   0.000000001287
 544   0.000000001265
 545   0.000000001243
 546   0.000000001222
 547   0.000000001201
 548   0.000000001180
 549   0.000000001160
 550   0.000000001140
 551   0.000000001120
 552   0.000000001101
 553   0.000000001082
 554   0.000000001064
 555   0.000000001045
 556   0.000000001027
 557   0.000000001010
 558   0.000000000992

 Localization succeeded.

 File MOCOEF is overwritten with localized orbitals.
 

 Executing cis...

 Allocation of 120.0 Gbytes of memory...
 
 WARNING! If scfiguess.eq.off and localcc.ne.off!
 Please be sure that MOCOEF is MOCOEF.CAN!
 
 
 Read MO coeff. matrix and orbital energies...
 
 Generate singlet trial vectors...
 
 Starting TDA DF-TDDFT iteration
 Functional: user
 Singlet excited states
 
 
 The iteration has converged in  0 steps for all the roots.
 
 Final result of the TDA-TDDFT calculations for the excited states:
 Functional: user
 Singlet excited states:
 
 Excited      Total          Excitation     Excitation     Excitation        Absorption
  state    energy [au]       energy [au]    energy [eV]  energy [cm^-1]    wavelength [nm]
 =========================================================================================
    1   -1317.750899197      0.25283021       6.8799        55489.82          180.21
 =========================================================================================
 
 

 Executing drpa...

 Three-index integral transformation
 Allocation of 120.0 Gbytes of memory...
 
 
 Constructing PAOs...
 PAO norm tolerance:     1.0000E-04
 Kept PAOs:   1307  1227  106.5200
 Threshold: 0.9990000
 Number of selected important orbitals:    28  (  35.0 %)
 
 
 Occupied LMO domain definition with Boughton-Pulay completeness:    0.9999000000
 
   MO  Natoms  Completeness   Atoms
    1    3     0.999952        7    8    9
    2   13     0.999915        1    2    3    4    5    6   11   12   13   14   36   37   38
    3   24     0.999910       12   14   15   16   17   18   19   20   21   22   23   24   26   27   28   29   30   31   32   33   43   49   51   58
    4   13     0.999905       18   19   20   21   22   23   24   25   26   44   45   50   52
    5   13     0.999905       24   25   26   27   28   29   30   31   32   48   53   56   57
    6   18     0.999905       17   18   19   20   21   24   25   26   27   28   31   32   44   48   49   50   52   57
    7   18     0.999902       17   18   19   20   21   24   25   26   27   28   31   32   44   48   51   52   53   57
    8    9     0.999916       27   28   29   30   31   32   54   55   56
    9    9     0.999916       18   19   20   21   22   23   45   46   47
   10   15     0.999914        1    2    3    4    5   11   12   13   14   34   35   37   38   41   42
   11   25     0.999902       12   14   15   16   17   18   19   20   21   22   23   24   25   26   27   28   29   30   31   32   33   43   47   54   58
   12    9     0.999902        4    5    6    7    8   10   11   40   41
   13   18     0.999905       17   18   19   20   21   24   25   26   27   28   31   32   44   48   49   50   53   57
   14   16     0.999901        2    3    4    5   12   13   14   15   16   33   34   38   42   43   47   54
   15   18     0.999902       17   18   19   20   21   24   25   26   27   28   31   32   44   50   51   52   53   57
   16   13     0.999900        5    6   12   13   14   15   16   17   18   28   33   54   58
   17   10     0.999909        4    5    6    7    8   10   11   12   33   39
   18   10     0.999912        1    2    3    4   13   34   35   36   37   38
   19   14     0.999900       12   15   16   17   24   27   28   29   30   31   32   33   54   55
   20   15     0.999906       14   15   16   17   18   19   20   21   22   23   24   28   33   46   47
   21    9     0.999915       27   28   29   30   31   32   55   56   57
   22    9     0.999915       18   19   20   21   22   23   44   45   46
   23   12     0.999925        2    3    4    5    7    8   10   11   12   35   40   41
   24   13     0.999901       12   13   14   15   16   17   18   28   33   42   43   47   54
   25    9     0.999918        3    4    5    6    7    8    9   10   11
   26   12     0.999901        1    2    3    4   13   34   35   36   37   38   41   42
   27   10     0.999902       19   24   25   26   27   44   48   49   50   52
   28   10     0.999902       19   24   25   26   27   50   51   52   53   57
   29   15     0.999908        1    2    3    4    5   11   12   13   14   34   35   37   38   41   42
   30   10     0.999910        1    2    3    4   13   34   35   36   37   38
   31   22     0.999913        1    2    3    4    5    6    7    8    9   10   11   12   13   14   15   16   17   33   36   37   38   54
   32   23     0.999900        2    3    4    5    6    7   10   11   12   13   14   15   16   17   23   29   33   37   39   42   47   54   58
   33   19     0.999904       17   18   19   20   24   25   26   27   28   29   31   32   48   49   50   51   52   53   57
   34   15     0.999907       16   17   18   19   20   21   22   23   24   25   26   27   28   44   45
   35   13     0.999940        2    3    4    5    6    7   10   11   12   13   14   40   41
   36   29     0.999904        2    3    4    5    6    7   11   12   13   14   15   16   17   18   19   20   22   23   27   28   29   30   33   34   38   43   47   54   58
   37   13     0.999935        2    3    4    5   11   12   13   14   15   16   33   42   43
   38   18     0.999901       15   16   17   18   19   24   27   28   29   30   31   32   33   49   51   54   55   57
   39   11     0.999964        4    5    6    7    8    9   10   11   39   40   41
   40   18     0.999901       15   16   17   18   19   20   21   22   23   24   27   28   33   44   46   47   49   51
   41   18     0.999901        2    3    4    5    6    7    8   10   11   12   13   14   16   33   39   40   41   58
   42   19     0.999936       17   18   19   20   21   22   24   25   26   27   28   29   30   31   32   48   49   50   51
   43   23     0.999901       12   14   15   16   17   18   19   23   24   25   26   27   28   29   30   31   32   33   49   51   54   55   56
   44   23     0.999902       12   14   15   16   17   18   19   20   21   22   23   24   25   26   27   28   29   33   45   46   47   49   51
   45   16     0.999917        1    2    3    4    5    6    7   10   11   12   13   14   15   33   38   41
   46    9     0.999918        5    6    7    8    9   10   11   39   40
   47   21     0.999902        5   12   13   14   15   16   17   18   19   22   23   27   28   29   30   33   42   43   47   54   58
   48   19     0.999912        1    2    3    4    5    6    7    8    9   10   11   12   13   14   33   35   37   39   40
   49   15     0.999907       16   17   18   19   24   25   26   27   28   29   30   31   32   56   57
   50   24     0.999908       15   16   17   18   19   20   21   22   23   24   25   26   27   28   29   32   33   43   44   45   46   47   50   52
   51   26     0.999911        1    2    3    4    5    6    7   10   11   12   13   14   15   16   17   18   22   23   28   29   30   33   34   38   42   43
   52   30     0.999916        1    2    3    4    5    6    7   11   12   13   14   15   16   17   18   19   22   23   27   28   29   30   32   33   34   38   43   47   54   58
   53    9     0.999921        3    4    5    6    7    8    9   10   11
   54    7     0.999901        6    7    8    9   10   39   40
   55   19     0.999919        2    3    4    5    6    7    8    9   10   11   12   13   14   15   33   35   37   40   41
   56   24     0.999901       12   14   15   16   17   18   19   20   21   22   23   24   25   27   28   29   30   31   32   33   43   47   54   58
   57   19     0.999904       17   18   19   20   21   23   24   25   26   27   28   32   44   48   49   50   51   52   53
   58   17     0.999901        2    3    4    5    6    7   10   11   12   13   14   15   16   17   33   39   58
   59   22     0.999912       15   16   17   18   19   20   21   22   23   24   25   26   27   28   29   31   32   33   44   47   49   53
   60   19     0.999935       17   18   19   20   21   22   24   25   26   27   28   29   30   31   32   49   51   52   53
   61   15     0.999914        1    2    3    4    5    6   10   11   12   13   14   15   33   37   38
   62   19     0.999916       12   14   15   16   17   18   19   20   23   24   27   28   29   32   33   43   47   54   58
   63   20     0.999944        1    2    3    4    5    6    7    8    9   10   11   12   13   14   15   16   33   35   39   41
   64   23     0.999909       15   16   17   18   19   20   21   23   24   25   26   27   28   29   30   31   32   33   43   49   52   54   57
   65   11     0.999931       16   27   28   29   30   31   32   54   55   56   57
   66   25     0.999921        1    2    3    4    5    6    7   10   11   12   13   14   15   16   17   18   23   28   29   33   34   42   47   54   58
   67   18     0.999911        2    3    4    5    6    7    8    9   10   11   12   13   14   15   33   35   40   41
   68   24     0.999904       12   14   15   16   17   18   19   23   24   25   26   27   28   29   30   31   32   33   49   51   54   55   56   57
   69   24     0.999904       12   14   15   16   17   18   19   20   21   22   23   24   25   26   27   28   29   33   44   45   46   47   49   51
   70   19     0.999913        1    2    3    4    5    6    7    8    9   10   11   12   13   14   33   35   37   39   40
   71   26     0.999911        1    2    3    4    5    6    7   10   11   12   13   14   15   16   17   18   22   23   28   29   30   33   34   38   42   43
   72   22     0.999916       15   16   17   18   19   20   21   22   23   24   25   26   27   28   29   31   32   33   44   47   48   51
   73   24     0.999908       15   16   17   18   19   20   23   24   25   26   27   28   29   30   31   32   33   43   48   53   54   55   56   57
   74   24     0.999910       15   16   17   18   19   20   21   22   23   24   25   26   27   28   29   32   33   44   45   46   47   50   52   53
   75   20     0.999915        1    2    3    4    5    6   10   11   12   13   14   15   33   34   35   36   37   38   41   42
   76   19     0.999923        2    3    4    5    6    7    8    9   10   11   12   13   14   15   16   33   35   39   41
   77   25     0.999921        1    2    3    4    5    6    7   10   11   12   13   14   15   16   17   18   23   28   29   33   34   42   47   54   58
   78   22     0.999919       15   16   17   18   19   20   21   23   24   25   26   27   28   29   30   31   32   33   50   51   54   57
   79   24     0.999908       15   16   17   18   19   20   23   24   25   26   27   28   29   30   31   32   33   48   53   54   55   56   57   58
   80   11     0.999931       16   18   19   20   21   22   23   44   45   46   47
 
 Executing the Boughton-Pulay algorithm...
  with occ MO completeness:    0.9500000000
 
   MO  Natoms  Completeness   Atoms
    1    1     0.991365        9
    2    2     0.989363        2    3
    3    2     0.955912       17   28
    4    2     0.991618       20   44
    5    2     0.991616       32   57
    6    2     0.992411       25   50
    7    2     0.992492       26   53
    8    2     0.993325       30   55
    9    2     0.993326       22   46
   10    2     0.990176        2   37
   11    2     0.989416       17   18
   12    2     0.993205       10   40
   13    2     0.992409       25   48
   14    2     0.992600       14   42
   15    2     0.992495       26   52
   16    2     0.993218       33   58
   17    2     0.993421        6   39
   18    2     0.993925        1   35
   19    2     0.990639       29   54
   20    2     0.990656       23   47
   21    2     0.993195       31   56
   22    2     0.993194       21   45
   23    2     0.992540       11   41
   24    2     0.993010       15   43
   25    2     0.992977        8    9
   26    2     0.994845        1   36
   27    2     0.993858       25   49
   28    2     0.993859       26   51
   29    2     0.990203        2   38
   30    2     0.993917        1   34
   31    3     0.965277        3    4   13
   32    2     0.990929       12   33
   33    2     0.986317       24   27
   34    2     0.990070       19   20
   35    2     0.990531        4   11
   36    3     0.959984       15   16   33
   37    2     0.990519       13   14
   38    2     0.990127       28   29
   39    2     0.989603        7   10
   40    2     0.990129       18   23
   41    2     0.990766        5    6
   42    2     0.988695       24   25
   43    2     0.951325       29   30
   44    2     0.951326       22   23
   45    2     0.987837        3    4
   46    2     0.993516        7    8
   47    2     0.989186       15   16
   48    3     0.962713        6    7   10
   49    2     0.990070       27   32
   50    3     0.965536       20   21   22
   51    2     0.954749       14   15
   52    3     0.960216       15   16   33
   53    2     0.993154        8    9
   54    2     0.995347        8    9
   55    2     0.955385       10   11
   56    2     0.989415       17   28
   57    2     0.986318       19   24
   58    2     0.988422        5   12
   59    3     0.950021       18   19   20
   60    2     0.988584       24   26
   61    2     0.988504        3   13
   62    2     0.989446       16   17
   63    4     0.968492        4    5    6   10
   64    3     0.950016       27   28   32
   65    2     0.990801       30   31
   66    3     0.953846       12   13   15
   67    2     0.955850       10   11
   68    2     0.951490       29   30
   69    2     0.951461       22   23
   70    3     0.963073        6    7   10
   71    2     0.955437       14   15
   72    4     0.959833       18   19   20   23
   73    3     0.965490       30   31   32
   74    3     0.965444       20   21   22
   75    2     0.991923        1    2
   76    4     0.951252        4    5    6   11
   77    5     0.957752        5   12   13   14   33
   78    4     0.959831       27   28   29   32
   79    3     0.965500       30   31   32
   80    2     0.990802       21   22
 
   81    5     0.995974        1    2   34   35   36
   82    2     0.983319        1    2
   83    5     0.981219        1    2   34   35   36
   84    5     0.986141        1    2   34   35   36
   85    4     0.983463        1    2   35   36
   86    5     0.997479        1    2   34   35   36
   87    5     0.988501        1    2   34   35   36
   88    4     0.982856        1    2   35   36
   89    5     0.995997        1    2   34   35   36
   90    3     0.984974        1    2   35
   91    4     0.982795        1    2    3   36
   92    5     0.982021        1    2   34   35   36
   93    1     0.996789        1
   94    1     0.998129        1
   95    1     0.997262        1
   96    1     0.995852        1
   97    1     0.998292        1
   98    2     0.986642        1    2
   99    2     0.996912        1    2
  100    2     0.990739        1    2
  101    3     0.992703        1   37   38
  102    2     0.991271        1    2
  103    1     0.997892        1
  104    1     0.994656        1
  105    1     0.995637        1
  106    1     0.996974        1
  107    1     0.998480        1
  108    1     0.997538        1
  109    1     0.997549        1
  110    5     0.994766        1    2    3   37   38
  111    3     0.988935        1    2    3
  112    7     0.980315        1    2    3    4   36   37   38
  113    5     0.990396        1    2    3   37   38
  114    4     0.982183        1    2    3   38
  115    5     0.988175        1    2    3   37   38
  116    4     0.982114        1    2    3   38
  117    4     0.980346        1    2    3   38
  118    5     0.988114        1    2    3   37   38
  119    5     0.984565        1    2    3   11   38
  120    6     0.980842        1    2    3    4   37   38
  121    8     0.982923        1    2    3   13   14   34   37   38
  122    1     0.993106        2
  123    1     0.990944        2
  124    1     0.993635        2
  125    1     0.992516        2
  126    1     0.992375        2
  127    4     0.989117        1    2    3   34
  128    3     0.984385        1    2    3
  129    3     0.988967        1    2    3
  130    7     0.980243        1    2   13   34   35   37   38
  131    3     0.981193        1    2    3
  132    1     0.986701        2
  133    1     0.988826        2
  134    1     0.980766        2
  135    1     0.995391        2
  136    1     0.993149        2
  137    1     0.992765        2
  138    1     0.994226        2
  139    4     0.989122        2    3    4   13
  140    4     0.990854        2    3    4   13
  141    4     0.980118        2    3    4   13
  142   10     0.985769        2    3    4    5    7   11   12   13   14   16
  143    7     0.980278        1    2    3    4    5   10   13
  144    4     0.987297        2    3    4   13
  145    9     0.981374        2    3    4    5    7   11   13   14   16
  146    8     0.980125        1    2    3    4   10   11   12   13
  147    5     0.983841        2    3    4   13   15
  148    4     0.982683        2    3    4   13
  149    6     0.981531        1    2    3    4    5   13
  150    6     0.981573        2    3    4   11   13   14
  151    1     0.994828        3
  152    1     0.997664        3
  153    1     0.997959        3
  154    1     0.995545        3
  155    1     0.994934        3
  156    5     0.987571        2    3    4   12   13
  157    3     0.989528        2    3    4
  158    3     0.980308        1    3    4
  159    5     0.984828        2    3    4   12   13
  160    4     0.985209        2    3    4   13
  161    1     0.987371        3
  162    1     0.997720        3
  163    1     0.995959        3
  164    1     0.998405        3
  165    1     0.997856        3
  166    1     0.992877        3
  167    1     0.997167        3
  168    4     0.987855        3    4    5   11
  169    4     0.989027        3    4    5   11
  170    7     0.986284        3    4    5   10   11   13   41
  171    9     0.980689        3    4    5    6    7    9   10   11   13
  172    7     0.982233        2    3    4    5    7   11   13
  173    5     0.982565        3    4    5   11   13
  174    8     0.981168        3    4    5    7    9   11   13   33
  175    7     0.983227        2    3    4    5    7   11   13
  176    4     0.981136        3    4    5   11
  177    8     0.991033        2    3    4    5    6    7   10   11
  178    8     0.980194        1    2    3    4    5    7   11   13
  179    7     0.981193        2    3    4    5   10   11   12
  180    1     0.986219        4
  181    1     0.992704        4
  182    1     0.990262        4
  183    1     0.987108        4
  184    1     0.986961        4
  185    6     0.988350        3    4    5   10   11   13
  186    4     0.982259        3    4    5    6
  187    5     0.987381        3    4    5   11   13
  188    6     0.981161        3    4    5   10   11   13
  189    6     0.982423        2    3    4    5   11   12
  190    3     0.989494        3    4   11
  191    1     0.985514        4
  192    1     0.987478        4
  193    1     0.994917        4
  194    1     0.985613        4
  195    1     0.981755        4
  196    2     0.981950        3    4
  197    4     0.988657        4    5    6   12
  198    4     0.989830        4    5    6   12
  199    4     0.982986        4    5    6   12
  200    6     0.983822        3    4    5    6   10   12
  201    6     0.984983        3    4    5    6   10   12
  202    7     0.981045        4    5    7   11   12   13   39
  203    6     0.985447        3    4    5    6   10   12
  204    6     0.986784        3    4    5    6   10   12
  205    5     0.981463        4    5    6   12   13
  206    6     0.982136        4    5    6   12   13   33
  207    7     0.984311        3    4    5    6   11   12   13
  208    7     0.988340        4    5    6    7   10   12   33
  209    1     0.988358        5
  210    1     0.994925        5
  211    1     0.994206        5
  212    1     0.990159        5
  213    1     0.990042        5
  214    6     0.985607        4    5    6    7   12   13
  215    5     0.981638        3    4    5    6   13
  216    6     0.985286        4    5    6    7   11   12
  217    6     0.980432        4    5    6   12   13   15
  218    7     0.985465        3    4    5    6   11   12   33
  219    1     0.982777        5
  220    1     0.982846        5
  221    1     0.993606        5
  222    1     0.995557        5
  223    1     0.990360        5
  224    1     0.988551        5
  225    2     0.983635        5   12
  226    4     0.992501        5    6    7   39
  227    3     0.989577        5    6    7
  228    4     0.984061        5    6    7   39
  229    8     0.982191        4    5    6    7    9   11   13   39
  230    8     0.982643        4    5    6    7    8    9   11   39
  231    4     0.982894        5    6    7   39
  232    7     0.986222        5    6    7    9   11   13   33
  233    7     0.981430        4    5    6    7    9   11   39
  234    7     0.981254        4    6    7    8   10   12   39
  235    6     0.981295        4    5    6    7   11   39
  236    7     0.988533        4    5    6    7    8   12   39
  237    7     0.982614        5    6    7    8   12   33   39
  238    1     0.989489        6
  239    1     0.996805        6
  240    1     0.996203        6
  241    1     0.992022        6
  242    1     0.993935        6
  243    5     0.982551        5    6    7    8   12
  244    3     0.985025        4    5    6
  245    4     0.987456        4    5    6   10
  246    5     0.990147        4    5    6    7   10
  247    4     0.987812        4    5    6    7
  248    1     0.983048        6
  249    1     0.993590        6
  250    1     0.993254        6
  251    1     0.995251        6
  252    1     0.997455        6
  253    1     0.988824        6
  254    1     0.987185        6
  255    4     0.994824        6    7    8   10
  256    4     0.994133        6    7    8   10
  257    4     0.988150        6    7    8   10
  258    6     0.986408        3    4    6    7    8   10
  259    5     0.983946        4    6    7    8   10
  260    4     0.984790        6    7    8   10
  261    6     0.986235        3    4    6    7    8   10
  262    5     0.983345        4    6    7    8   10
  263    4     0.986140        6    7    8   10
  264    5     0.981548        6    7    8    9   10
  265    6     0.987294        4    5    6    7    8   10
  266    5     0.981159        6    7    8    9   10
  267    1     0.987919        7
  268    1     0.995384        7
  269    1     0.995468        7
  270    1     0.989076        7
  271    1     0.988893        7
  272    6     0.990571        5    6    7    8    9   10
  273    4     0.985174        7    8    9   10
  274    4     0.983029        7    8    9   10
  275    6     0.988806        5    6    7    9   10   11
  276    5     0.984729        6    7    8    9   10
  277    2     0.986991        6    7
  278    1     0.989069        7
  279    1     0.991754        7
  280    1     0.995915        7
  281    1     0.991798        7
  282    1     0.988353        7
  283    2     0.987398        6    7
  284    3     0.994118        7    8    9
  285    3     0.993613        7    8    9
  286    3     0.990912        7    8    9
  287    3     0.987138        7    8    9
  288    3     0.989766        7    8    9
  289    3     0.990975        7    8    9
  290    3     0.991949        7    8    9
  291    3     0.991565        7    8    9
  292    3     0.996478        7    8    9
  293    4     0.985868        6    7    8    9
  294    4     0.991029        7    8    9   10
  295    5     0.990016        7    8    9   39   40
  296    1     0.992280        8
  297    1     0.993340        8
  298    1     0.990183        8
  299    1     0.996477        8
  300    1     0.993046        8
  301    4     0.992368        6    7    8    9
  302    4     0.988027        7    8    9   10
  303    4     0.980297        6    7    8    9
  304    3     0.989513        7    8    9
  305    4     0.989613        7    8    9   10
  306    1     0.990731        8
  307    1     0.991029        8
  308    1     0.991064        8
  309    1     0.995433        8
  310    1     0.998848        8
  311    1     0.989775        8
  312    1     0.990550        8
  313    2     0.997377        8    9
  314    2     0.998833        8    9
  315    2     0.993441        8    9
  316    5     0.991694        4    6    8    9   10
  317    4     0.988094        6    8    9   10
  318    3     0.989290        7    8    9
  319    4     0.982834        6    8    9   10
  320    3     0.984603        7    8    9
  321    3     0.991091        7    8    9
  322    2     0.983504        8    9
  323    3     0.996702        7    8    9
  324    2     0.991171        8    9
  325    1     0.998934        9
  326    1     0.999082        9
  327    1     0.999164        9
  328    1     0.999587        9
  329    1     0.999079        9
  330    1     0.985569        9
  331    2     0.999242        8    9
  332    1     0.990459        9
  333    1     0.994860        9
  334    1     0.983793        9
  335    1     0.998163        9
  336    1     0.997466        9
  337    1     0.998361        9
  338    1     0.997968        9
  339    1     0.999802        9
  340    1     0.996513        9
  341    1     0.997218        9
  342    4     0.993108        7   10   11   40
  343    3     0.990434        7   10   11
  344    4     0.985480        7   10   11   40
  345    7     0.981817        4    5    7    9   10   11   13
  346    6     0.980488        4    5    7    8   10   11
  347    4     0.985472        7   10   11   40
  348    6     0.981218        5    7    9   10   11   13
  349    6     0.981932        4    5    7    9   10   11
  350    4     0.991767        7   10   11   40
  351    5     0.981654        4    5    7   10   11
  352    6     0.984836        4    7    9   10   11   41
  353    6     0.990920        4    5    7   10   11   40
  354    1     0.993105       10
  355    1     0.994846       10
  356    1     0.993196       10
  357    1     0.996640       10
  358    1     0.990468       10
  359    3     0.983223        7   10   11
  360    3     0.982422        7   10   11
  361    4     0.980896        4    6   10   11
  362    3     0.988444        7   10   11
  363    4     0.983233        6    7   10   11
  364    1     0.987217       10
  365    1     0.989606       10
  366    1     0.995033       10
  367    1     0.997518       10
  368    1     0.993696       10
  369    1     0.991310       10
  370    1     0.985567       10
  371    4     0.994607        4   10   11   41
  372    3     0.991293        4   10   11
  373    4     0.981790        4   10   11   41
  374    5     0.981242        3    4    6   10   11
  375    6     0.981986        4    6    7   10   11   41
  376    4     0.985566        4   10   11   41
  377    5     0.985600        3    4    6   10   11
  378    5     0.980636        4    6   10   11   41
  379    4     0.987186        4   10   11   41
  380    5     0.982558        4    6   10   11   37
  381    8     0.984353        2    3    4    7   10   11   40   41
  382    6     0.985588        3    4    7   10   11   41
  383    1     0.989591       11
  384    1     0.997351       11
  385    1     0.996820       11
  386    1     0.992865       11
  387    1     0.994207       11
  388    6     0.981616        3    4   10   11   40   41
  389    2     0.980973       10   11
  390    3     0.984430        4   10   11
  391    5     0.984839        4    5    7   10   11
  392    3     0.981027        4   10   11
  393    1     0.983071       11
  394    1     0.993722       11
  395    1     0.994130       11
  396    1     0.995565       11
  397    1     0.997491       11
  398    1     0.989097       11
  399    1     0.987580       11
  400    4     0.988222        5   12   13   33
  401    4     0.989790        5   12   13   33
  402    4     0.982583        5   12   13   33
  403    6     0.983449        3    5   12   13   15   33
  404    6     0.985649        3    5   12   13   15   33
  405    5     0.981595        3    5   12   13   33
  406    6     0.984647        3    5   12   13   15   33
  407    6     0.985019        3    5   12   13   15   33
  408    5     0.982906        5   12   13   16   33
  409    6     0.981190        4    5    6   12   13   33
  410    8     0.987244        3    4    5    6   12   13   15   33
  411    9     0.980862        3    4    5    6   12   15   16   33   58
  412    1     0.988511       12
  413    1     0.995720       12
  414    1     0.994889       12
  415    1     0.988566       12
  416    1     0.989454       12
  417    7     0.980512        3    5   12   13   16   33   58
  418    4     0.981020        5   12   13   14
  419    6     0.982094        3    4   12   13   14   16
  420    8     0.983653        4    5    6   12   13   14   16   33
  421    6     0.985927        4    5   12   13   16   33
  422    1     0.982109       12
  423    1     0.985660       12
  424    1     0.993964       12
  425    1     0.994267       12
  426    1     0.990680       12
  427    1     0.988739       12
  428    2     0.982150        5   12
  429    4     0.987746        3   12   13   14
  430    4     0.989040        3   12   13   14
  431    5     0.981209        3    5   12   13   14
  432    8     0.980105        3    4    6   12   13   14   15   16
  433    7     0.981124        3    4    5   12   13   14   16
  434    5     0.983402        3    4   12   13   14
  435    8     0.985034        3    4    6   10   12   13   14   16
  436    7     0.981782        3    4    5   12   13   14   16
  437    5     0.984225        3    4   12   13   14
  438    7     0.980370        3    4   12   13   14   15   33
  439    9     0.985693        2    3    4    5   12   13   14   33   42
  440    9     0.981198        3    4    5   12   13   14   15   16   33
  441    1     0.985945       13
  442    1     0.994821       13
  443    1     0.993437       13
  444    1     0.982914       13
  445    1     0.986534       13
  446    7     0.983542        2    3    5   12   13   14   33
  447    4     0.983287       12   13   14   33
  448    5     0.980619       12   13   14   15   33
  449    6     0.981023        2    3    4   12   13   14
  450    5     0.980618        3   12   13   14   15
  451    2     0.982816        3   13
  452    1     0.986171       13
  453    1     0.992659       13
  454    1     0.990349       13
  455    1     0.990556       13
  456    2     0.990009        3   13
  457    2     0.981425        3   13
  458    4     0.994315       13   14   15   42
  459    3     0.991229       13   14   15
  460    4     0.981401       13   14   15   42
  461    6     0.986446        3   13   14   15   33   42
  462    5     0.981022       13   14   15   33   42
  463    4     0.982619       13   14   15   16
  464    5     0.982310        3   13   14   15   33
  465    5     0.981769       13   14   15   33   42
  466    3     0.980271       13   14   15
  467    6     0.982656       13   14   15   16   33   42
  468    5     0.980211       13   14   15   33   42
  469    7     0.982195        3   13   14   15   16   38   43
  470    1     0.991705       14
  471    1     0.997544       14
  472    1     0.998778       14
  473    1     0.990478       14
  474    1     0.991714       14
  475    4     0.986586       13   14   15   16
  476    3     0.980187       13   14   42
  477    2     0.980575       13   14
  478    5     0.983298       12   13   14   15   16
  479    4     0.984189        3   13   14   15
  480    1     0.986961       14
  481    1     0.991102       14
  482    1     0.997490       14
  483    1     0.997166       14
  484    1     0.991065       14
  485    1     0.994694       14
  486    1     0.981514       14
  487    4     0.989921       14   15   16   43
  488    3     0.988914       14   15   16
  489    7     0.980664       13   14   15   16   17   42   43
  490    8     0.980785        4    6   12   13   14   15   16   17
  491    7     0.980824       12   14   15   16   17   33   43
  492    4     0.981558       14   15   16   43
  493    8     0.980498        4    6   10   12   13   14   15   16
  494    7     0.981229       12   14   15   16   17   33   43
  495    4     0.988086       14   15   16   43
  496    7     0.981024       12   13   14   15   16   29   33
  497    7     0.984706       14   15   16   17   23   33   43
  498    7     0.984688       12   13   14   15   16   17   43
  499    1     0.989977       15
  500    1     0.996664       15
  501    1     0.995296       15
  502    1     0.993058       15
  503    1     0.993680       15
  504    6     0.981051       14   15   16   17   42   43
  505    3     0.982545       15   16   33
  506    4     0.987625       13   15   16   33
  507    5     0.987963       13   14   15   16   33
  508    4     0.987226       13   14   15   16
  509    1     0.985499       15
  510    1     0.992395       15
  511    1     0.992892       15
  512    1     0.995578       15
  513    1     0.997008       15
  514    1     0.990522       15
  515    1     0.985285       15
  516    4     0.982580       15   16   17   33
  517    4     0.989056       15   16   17   33
  518    8     0.980239       14   15   16   17   23   33   47   54
  519    7     0.981902        3   12   13   15   16   17   33
  520    6     0.980259       13   14   15   16   17   33
  521    5     0.982770       15   16   17   18   33
  522    6     0.980525        3   13   15   16   17   33
  523    6     0.981209       12   13   15   16   17   33
  524    5     0.984247       15   16   17   18   33
  525    9     0.983800       14   15   16   17   18   23   28   29   33
  526    9     0.980626       12   14   15   16   17   23   29   33   58
  527    9     0.988503       12   13   14   15   16   17   23   29   33
  528    1     0.984577       16
  529    1     0.993844       16
  530    1     0.992953       16
  531    1     0.989830       16
  532    1     0.985572       16
  533    6     0.984044       14   15   16   17   18   33
  534    7     0.983746       12   14   15   16   23   28   33
  535    7     0.981680       12   14   15   16   17   18   33
  536    6     0.982771       12   15   16   17   28   33
  537    6     0.980316       12   15   16   17   33   58
  538    2     0.985555       16   17
  539    1     0.982256       16
  540    1     0.992362       16
  541    1     0.992137       16
  542    1     0.988750       16
  543    1     0.983434       16
  544    3     0.990561       16   17   33
  545    4     0.987808       16   17   18   28
  546    4     0.989580       16   17   18   28
  547    5     0.981381       16   17   18   28   33
  548    7     0.980377       16   17   18   19   28   30   32
  549   10     0.981127       16   17   18   19   21   23   27   28   29   31
  550    5     0.980433       16   17   18   28   33
  551   10     0.980883       16   17   18   19   20   21   28   30   31   32
  552   11     0.990176       15   16   17   18   19   21   23   27   28   29   31
  553    8     0.982116       12   16   17   18   23   28   29   33
  554    7     0.980585       16   17   18   23   28   29   33
  555    6     0.984794       15   16   17   18   28   29
  556    7     0.983850       16   17   18   19   27   28   33
  557    1     0.996888       17
  558    1     0.997325       17
  559    1     0.995444       17
  560    1     0.994837       17
  561    1     0.997037       17
  562    4     0.982872       16   17   18   28
  563    4     0.984885       17   18   28   29
  564    5     0.981195       17   18   23   28   29
  565    6     0.983709       15   16   17   18   28   33
  566    6     0.980698       16   17   18   19   23   33
  567    1     0.996394       17
  568    1     0.997482       17
  569    1     0.995962       17
  570    1     0.993742       17
  571    1     0.996471       17
  572    1     0.993001       17
  573    1     0.997167       17
  574    4     0.988776       17   18   19   23
  575    4     0.989801       17   18   19   23
  576    6     0.983244       16   17   18   19   22   23
  577    6     0.982740       17   18   19   21   23   28
  578    6     0.981884       17   18   19   20   21   23
  579    6     0.980288       17   18   19   20   21   23
  580    5     0.980732       17   18   19   21   23
  581    7     0.980536       16   17   18   19   20   21   23
  582    6     0.981323       17   18   19   20   21   23
  583    9     0.984920       17   18   19   20   21   23   24   27   28
  584    7     0.982607       15   17   18   19   20   21   23
  585   10     0.982931       15   16   17   18   19   21   23   24   33   47
  586    1     0.989925       18
  587    1     0.991375       18
  588    1     0.986485       18
  589    1     0.986148       18
  590    1     0.988856       18
  591    5     0.984868       17   18   19   20   22
  592    5     0.989745       17   18   20   22   23
  593    6     0.986783       17   18   19   22   23   28
  594    6     0.981726       17   18   19   23   24   47
  595    7     0.984545       16   17   18   19   23   28   47
  596    1     0.987582       18
  597    1     0.990406       18
  598    1     0.985310       18
  599    2     0.985483       18   23
  600    1     0.982095       18
  601    2     0.985211       17   18
  602    1     0.988519       18
  603    4     0.988842       18   19   20   24
  604    4     0.989568       18   19   20   24
  605    7     0.981672       17   18   19   20   24   26   27
  606    7     0.982062       18   19   20   22   23   24   26
  607    6     0.983761       17   18   19   20   22   24
  608    6     0.981970       17   18   19   20   22   24
  609    7     0.981696       18   19   20   21   22   24   26
  610    8     0.980739       17   18   19   20   22   23   26   28
  611    6     0.985835       17   18   19   20   22   24
  612    9     0.986141       18   19   20   21   22   24   26   27   28
  613   12     0.980073       17   18   19   20   21   22   23   24   25   28   49   51
  614    9     0.983608       17   18   19   20   22   24   25   26   44
  615    1     0.992359       19
  616    1     0.994650       19
  617    1     0.990962       19
  618    1     0.990186       19
  619    1     0.992772       19
  620    6     0.981521       17   18   19   20   23   24
  621    6     0.984689       18   19   20   21   24   27
  622    6     0.983770       18   19   20   21   24   27
  623    6     0.981326       17   18   19   20   23   24
  624    6     0.987815       18   19   20   21   23   24
  625    1     0.988694       19
  626    1     0.988782       19
  627    1     0.987775       19
  628    1     0.981301       19
  629    1     0.988198       19
  630    1     0.982445       19
  631    1     0.993382       19
  632    4     0.993510       19   20   21   44
  633    3     0.990235       19   20   21
  634    6     0.983669       18   19   20   21   24   44
  635    4     0.981423       19   20   21   23
  636    5     0.981610       18   19   20   21   23
  637    5     0.988932       19   20   21   23   44
  638    4     0.983520       19   20   21   23
  639    4     0.980500       19   20   21   23
  640    5     0.986339       19   20   21   23   44
  641    9     0.981795       19   20   21   22   23   24   44   45   52
  642    7     0.980706       18   19   20   21   22   23   24
  643    7     0.986294       18   19   20   21   23   25   44
  644    1     0.997058       20
  645    1     0.993324       20
  646    1     0.988770       20
  647    1     0.993670       20
  648    1     0.994442       20
  649    3     0.984076       19   20   21
  650    4     0.985470       19   20   21   22
  651    5     0.983578       18   19   20   21   22
  652    4     0.987416       19   20   21   22
  653    4     0.984575       18   19   20   22
  654    1     0.995612       20
  655    1     0.991265       20
  656    1     0.989045       20
  657    1     0.988545       20
  658    1     0.989725       20
  659    1     0.986700       20
  660    1     0.995953       20
  661    4     0.995754       20   21   22   45
  662    3     0.992373       20   21   22
  663    4     0.988119       20   21   22   45
  664    5     0.985077       18   20   21   22   45
  665    7     0.980988       18   19   20   21   22   23   45
  666    5     0.983143       20   21   22   23   45
  667    5     0.986848       18   20   21   22   45
  668    5     0.981251       17   18   20   21   22
  669    5     0.987706       18   20   21   22   45
  670    5     0.986345       19   20   21   22   45
  671    4     0.984890       18   20   21   22
  672    5     0.984606       19   20   21   22   45
  673    1     0.992917       21
  674    1     0.994831       21
  675    1     0.994334       21
  676    1     0.990693       21
  677    1     0.996066       21
  678    4     0.992802       19   21   22   23
  679    3     0.984143       19   20   21
  680    3     0.980255       19   20   21
  681    3     0.982291       20   21   22
  682    3     0.981798       21   22   44
  683    1     0.994438       21
  684    1     0.995891       21
  685    1     0.993288       21
  686    1     0.984993       21
  687    1     0.992460       21
  688    1     0.987357       21
  689    1     0.991336       21
  690    4     0.995715       21   22   23   46
  691    3     0.992521       21   22   23
  692    4     0.987963       21   22   23   46
  693    5     0.990038       19   21   22   23   46
  694    4     0.984264       19   21   22   23
  695    5     0.989815       19   21   22   23   46
  696    5     0.992642       19   21   22   23   46
  697    4     0.986771       19   21   22   23
  698    5     0.990833       19   21   22   23   46
  699    5     0.984757       18   21   22   23   46
  700    4     0.988293       19   21   22   23
  701    6     0.993000       20   21   22   23   46   47
  702    1     0.992997       22
  703    1     0.997909       22
  704    1     0.993922       22
  705    1     0.989788       22
  706    1     0.992581       22
  707    3     0.982207       21   22   23
  708    2     0.985792       22   23
  709    3     0.987038       18   22   23
  710    4     0.989414       20   21   22   23
  711    4     0.985114       20   21   22   23
  712    1     0.990007       22
  713    1     0.993042       22
  714    1     0.993764       22
  715    1     0.988328       22
  716    1     0.991077       22
  717    1     0.987445       22
  718    1     0.994806       22
  719    4     0.993296       18   22   23   47
  720    3     0.989145       18   22   23
  721    5     0.984046       16   18   22   23   47
  722    5     0.982686       17   18   20   22   23
  723    5     0.982927       17   18   20   22   23
  724    5     0.984668       18   20   22   23   47
  725    5     0.988577       17   18   20   22   23
  726    5     0.986983       17   18   20   22   23
  727    5     0.980902       18   20   22   23   47
  728    8     0.988156       16   17   18   21   22   23   46   47
  729    6     0.981121       16   18   20   21   22   23
  730    7     0.987530       16   18   20   21   22   23   47
  731    1     0.996994       23
  732    1     0.994309       23
  733    1     0.989585       23
  734    1     0.994555       23
  735    1     0.995249       23
  736    3     0.984489       18   22   23
  737    4     0.985357       18   19   22   23
  738    5     0.987514       18   19   21   22   23
  739    4     0.984968       18   19   22   23
  740    4     0.986861       19   21   22   23
  741    1     0.995777       23
  742    1     0.991306       23
  743    1     0.989472       23
  744    1     0.988430       23
  745    1     0.990589       23
  746    1     0.987263       23
  747    1     0.996163       23
  748    5     0.993261       19   24   25   26   27
  749    5     0.993452       19   24   25   26   27
  750    7     0.982400       19   20   24   25   26   27   32
  751    5     0.981874       19   24   25   26   27
  752    5     0.988818       19   24   25   26   27
  753    5     0.985141       19   24   25   26   27
  754    6     0.983683       18   19   24   25   26   27
  755   11     0.980228       20   24   25   26   27   28   32   48   50   51   52
  756    5     0.986239       19   24   25   26   27
  757   11     0.986843       18   19   20   24   25   26   27   32   51   52   53
  758   12     0.982459       18   19   20   24   25   26   27   28   30   32   50   51
  759   10     0.981191       18   19   20   24   25   26   27   28   32   51
  760    1     0.990420       24
  761    1     0.991071       24
  762    1     0.991485       24
  763    1     0.991040       24
  764    1     0.991028       24
  765    6     0.981446       19   24   25   26   27   28
  766    6     0.982034       19   20   24   25   26   27
  767    7     0.984574       19   20   24   25   26   27   32
  768    6     0.980473       18   19   24   25   27   53
  769    6     0.980842       19   24   25   26   27   32
  770    1     0.990393       24
  771    1     0.985740       24
  772    1     0.982505       24
  773    1     0.984940       24
  774    1     0.989412       24
  775    1     0.982103       24
  776    1     0.982869       24
  777    5     0.992152       24   25   48   49   50
  778    3     0.984454       24   25   49
  779    9     0.980567       18   19   24   25   27   28   48   49   50
  780    5     0.988181       24   25   48   49   50
  781    4     0.980852       24   25   49   50
  782    6     0.980901       24   25   27   48   49   50
  783    5     0.988603       24   25   48   49   50
  784    4     0.983683       24   25   49   50
  785    7     0.983633       19   24   25   26   27   48   50
  786    9     0.980470       19   24   25   26   27   48   49   50   57
  787    7     0.983583       19   24   25   26   27   49   50
  788    5     0.984053       19   24   25   27   50
  789    1     0.997628       25
  790    1     0.997236       25
  791    1     0.999305       25
  792    1     0.994941       25
  793    1     0.995721       25
  794    2     0.987539       24   25
  795    2     0.981083       24   25
  796    1     0.981807       25
  797    4     0.983399       24   25   27   48
  798    3     0.985021       24   25   27
  799    1     0.997995       25
  800    1     0.995882       25
  801    1     0.998437       25
  802    1     0.997729       25
  803    1     0.996834       25
  804    1     0.997397       25
  805    1     0.992074       25
  806    5     0.992113       24   26   51   52   53
  807    3     0.984468       24   26   51
  808    8     0.980042       18   19   24   26   27   51   52   53
  809    5     0.984019       19   24   26   52   53
  810    6     0.983133       24   25   26   27   51   52
  811    5     0.986998       24   26   51   52   53
  812    4     0.980003       24   26   52   53
  813    6     0.984220       24   25   26   27   51   52
  814    5     0.991537       24   26   51   52   53
  815    8     0.986033       19   20   24   25   26   27   52   53
  816    6     0.980728       24   25   26   27   51   52
  817    7     0.981190       19   24   26   27   51   52   53
  818    1     0.995034       26
  819    1     0.997282       26
  820    1     0.997332       26
  821    1     0.996807       26
  822    1     0.998368       26
  823    3     0.984027       24   26   27
  824    2     0.983421       24   26
  825    2     0.982060       24   26
  826    4     0.980960       24   26   51   53
  827    2     0.991379       24   26
  828    1     0.995678       26
  829    1     0.996226       26
  830    1     0.992783       26
  831    1     0.999214       26
  832    1     0.998682       26
  833    1     0.997483       26
  834    1     0.996329       26
  835    4     0.988843       24   27   28   32
  836    4     0.989569       24   27   28   32
  837    7     0.981646       17   19   24   26   27   28   32
  838    6     0.980903       18   24   27   28   30   32
  839    6     0.983096       17   24   27   28   30   32
  840    6     0.980192       24   25   27   28   30   32
  841    6     0.980197       24   27   28   30   31   32
  842    6     0.986395       17   24   27   28   30   32
  843    6     0.985201       17   24   27   28   30   32
  844    9     0.980880       17   18   19   24   25   27   28   31   32
  845    8     0.980786       24   26   27   28   29   30   31   32
  846    9     0.983941       17   24   25   26   27   28   30   32   57
  847    1     0.992373       27
  848    1     0.993902       27
  849    1     0.991101       27
  850    1     0.990092       27
  851    1     0.993460       27
  852    5     0.981182       24   27   28   29   31
  853    5     0.984721       24   27   28   31   32
  854    6     0.984488       24   26   27   28   31   32
  855    6     0.986046       17   24   25   27   28   32
  856    5     0.985310       24   25   27   28   32
  857    1     0.991106       27
  858    1     0.994351       27
  859    1     0.987566       27
  860    1     0.983013       27
  861    1     0.985506       27
  862    2     0.986682       27   28
  863    1     0.989263       27
  864    4     0.988762       17   27   28   29
  865    4     0.989794       17   27   28   29
  866    6     0.983215       16   17   27   28   29   30
  867    6     0.982384       17   18   27   28   29   31
  868    5     0.980387       17   27   28   29   31
  869    6     0.980446       17   27   28   29   31   32
  870    6     0.982928       16   17   27   28   29   31
  871    7     0.981244       16   17   27   28   29   31   32
  872    5     0.980118       17   27   28   29   31
  873    9     0.984556       16   17   18   19   27   28   29   31   32
  874    8     0.982318       17   19   27   28   29   30   31   32
  875   10     0.983921       16   17   19   24   27   28   29   31   33   54
  876    1     0.989301       28
  877    1     0.990042       28
  878    1     0.984808       28
  879    1     0.987270       28
  880    1     0.991350       28
  881    5     0.982722       17   27   28   29   32
  882    5     0.983279       17   18   28   29   30
  883    6     0.987900       17   18   27   28   29   30
  884    6     0.984048       16   17   27   28   29   32
  885    6     0.983659       16   27   28   29   30   32
  886    1     0.987564       28
  887    1     0.987726       28
  888    1     0.984370       28
  889    2     0.988438       17   28
  890    1     0.982147       28
  891    2     0.983930       28   29
  892    1     0.990928       28
  893    4     0.993294       28   29   30   54
  894    3     0.989136       28   29   30
  895    5     0.984018       16   28   29   30   54
  896    5     0.982467       17   28   29   30   32
  897    5     0.982886       17   28   29   30   32
  898    5     0.984377       28   29   30   32   54
  899    5     0.986825       17   28   29   30   32
  900    5     0.987796       17   28   29   30   32
  901    5     0.980598       28   29   30   32   54
  902    7     0.982909       16   17   28   29   30   31   55
  903    6     0.980642       17   28   29   30   31   32
  904    6     0.982700       16   28   29   30   32   54
  905    1     0.997642       29
  906    1     0.994222       29
  907    1     0.990796       29
  908    1     0.993479       29
  909    1     0.994552       29
  910    3     0.986188       28   29   30
  911    3     0.980028       28   29   30
  912    5     0.985222       27   28   29   30   31
  913    4     0.984394       28   29   30   31
  914    4     0.984500       27   28   29   31
  915    1     0.995405       29
  916    1     0.992832       29
  917    1     0.988884       29
  918    1     0.989954       29
  919    1     0.988804       29
  920    1     0.987332       29
  921    1     0.995788       29
  922    4     0.995713       29   30   31   55
  923    3     0.992520       29   30   31
  924    4     0.987961       29   30   31   55
  925    5     0.988862       27   29   30   31   55
  926    5     0.987376       27   29   30   31   55
  927    5     0.990014       27   29   30   31   55
  928    5     0.990797       27   29   30   31   55
  929    5     0.989823       27   29   30   31   55
  930    5     0.991207       27   29   30   31   55
  931    6     0.989068       28   29   30   31   54   55
  932    4     0.985089       27   29   30   31
  933    6     0.992574       29   30   31   32   54   55
  934    1     0.992158       30
  935    1     0.994414       30
  936    1     0.993654       30
  937    1     0.990587       30
  938    1     0.996400       30
  939    4     0.989171       28   30   31   32
  940    3     0.981153       28   29   30
  941    4     0.991650       28   29   30   31
  942    3     0.982486       29   30   31
  943    3     0.990670       29   30   31
  944    1     0.993448       30
  945    1     0.996627       30
  946    1     0.993083       30
  947    1     0.985838       30
  948    1     0.990210       30
  949    1     0.987392       30
  950    1     0.991840       30
  951    4     0.995753       30   31   32   56
  952    3     0.992373       30   31   32
  953    4     0.988121       30   31   32   56
  954    5     0.985673       28   30   31   32   56
  955    5     0.986231       17   28   30   31   32
  956    5     0.982825       29   30   31   32   56
  957    5     0.988268       28   30   31   32   56
  958    5     0.987690       17   28   30   31   32
  959    5     0.987249       28   30   31   32   56
  960    6     0.994054       27   28   30   31   32   56
  961    4     0.987497       28   30   31   32
  962    7     0.980180       27   29   30   31   55   56   57
  963    1     0.993111       31
  964    1     0.997833       31
  965    1     0.993843       31
  966    1     0.990905       31
  967    1     0.993140       31
  968    3     0.981667       30   31   32
  969    2     0.985112       31   32
  970    3     0.982185       27   31   32
  971    4     0.991142       29   30   31   32
  972    4     0.987686       27   30   31   32
  973    1     0.989205       31
  974    1     0.993860       31
  975    1     0.993755       31
  976    1     0.991173       31
  977    1     0.988788       31
  978    1     0.987325       31
  979    1     0.995652       31
  980    4     0.993508       27   31   32   57
  981    3     0.990233       27   31   32
  982    6     0.983648       24   27   28   31   32   57
  983    5     0.982613       27   28   29   31   32
  984    4     0.980866       27   29   31   32
  985    5     0.988953       27   29   31   32   57
  986    4     0.981715       27   29   31   32
  987    4     0.981255       27   29   31   32
  988    5     0.986400       27   29   31   32   57
  989    7     0.984505       24   27   28   31   32   48   57
  990    6     0.980518       27   28   29   31   32   53
  991    9     0.982563       24   25   26   28   29   30   31   32   57
  992    1     0.997116       32
  993    1     0.993607       32
  994    1     0.988966       32
  995    1     0.993523       32
  996    1     0.994056       32
  997    3     0.985666       27   31   32
  998    4     0.987022       27   28   31   32
  999    5     0.987556       27   28   30   31   32
 1000    4     0.986119       27   28   31   32
 1001    4     0.982530       28   30   31   32
 1002    1     0.995204       32
 1003    1     0.992087       32
 1004    1     0.988545       32
 1005    1     0.989698       32
 1006    1     0.988824       32
 1007    1     0.987026       32
 1008    1     0.995474       32
 1009    4     0.989554       12   16   33   58
 1010    3     0.988108       12   16   33
 1011    7     0.981862        5   12   15   16   17   33   58
 1012   10     0.980532        4    5    6   12   13   14   15   16   33   58
 1013    7     0.980977        5   12   13   14   16   33   58
 1014    5     0.982312        5   12   16   17   33
 1015    8     0.981706        4    6   10   12   14   16   33   58
 1016    6     0.980601        6   12   14   16   33   58
 1017    4     0.981843       12   16   33   58
 1018    7     0.980688       12   13   14   16   23   29   33
 1019    8     0.986193        5   12   13   15   16   29   33   58
 1020    8     0.983790        5    6   12   13   16   17   23   33
 1021    1     0.991777       33
 1022    1     0.997495       33
 1023    1     0.998469       33
 1024    1     0.989572       33
 1025    1     0.991588       33
 1026    4     0.985576       12   13   16   33
 1027    3     0.986495       15   16   33
 1028    3     0.989228       12   16   33
 1029    5     0.984603       12   13   15   16   33
 1030    5     0.981605       12   16   17   33   58
 1031    1     0.986903       33
 1032    1     0.990928       33
 1033    1     0.997097       33
 1034    1     0.996913       33
 1035    1     0.990493       33
 1036    1     0.994345       33
 1037    1     0.981274       33
 1038    2     0.980626        1   34
 1039    2     0.980946        1   34
 1040    4     0.980504        1    2    3   34
 1041    1     0.991238       34
 1042    1     0.991007       34
 1043    1     0.996342       34
 1044    2     0.988818        1   34
 1045    2     0.988673        1   34
 1046    2     0.996001        1   34
 1047    1     0.985955       34
 1048    1     0.993708       34
 1049    1     0.992766       34
 1050    1     0.986860       34
 1051    1     0.989500       34
 1052    2     0.980875        1   35
 1053    2     0.980917        1   35
 1054    5     0.981236        1    2   34   35   41
 1055    1     0.994341       35
 1056    1     0.991622       35
 1057    1     0.992583       35
 1058    2     0.987883        1   35
 1059    2     0.989710        1   35
 1060    2     0.995681        1   35
 1061    1     0.993154       35
 1062    1     0.988106       35
 1063    1     0.984234       35
 1064    1     0.992415       35
 1065    1     0.990923       35
 1066    2     0.984652        1   36
 1067    2     0.981969        1   36
 1068    2     0.980438        1   36
 1069    1     0.992085       36
 1070    1     0.994803       36
 1071    1     0.991692       36
 1072    2     0.992575        1   36
 1073    2     0.988286        1   36
 1074    2     0.995694        1   36
 1075    1     0.991030       36
 1076    1     0.988578       36
 1077    1     0.991552       36
 1078    1     0.993117       36
 1079    1     0.984492       36
 1080    4     0.981516        1    2    3   37
 1081    3     0.983377        1    2   37
 1082    5     0.986846        1    2    3   37   41
 1083    1     0.991425       37
 1084    1     0.992936       37
 1085    1     0.996008       37
 1086    2     0.984509        2   37
 1087    3     0.987006        1    2   37
 1088    2     0.987191        2   37
 1089    1     0.987649       37
 1090    1     0.993628       37
 1091    1     0.992818       37
 1092    1     0.987063       37
 1093    1     0.989709       37
 1094    4     0.981452        1    2    3   38
 1095    3     0.983281        1    2   38
 1096    5     0.986692        1    2    3   38   42
 1097    1     0.994241       38
 1098    1     0.992592       38
 1099    1     0.993512       38
 1100    2     0.983713        2   38
 1101    3     0.991788        2    3   38
 1102    2     0.986367        2   38
 1103    1     0.992658       38
 1104    1     0.989113       38
 1105    1     0.984270       38
 1106    1     0.993084       38
 1107    1     0.991788       38
 1108    3     0.983339        6    7   39
 1109    3     0.984996        6    7   39
 1110    5     0.984598        5    6    7    8   39
 1111    1     0.991397       39
 1112    1     0.993934       39
 1113    1     0.994736       39
 1114    3     0.983694        5    6   39
 1115    2     0.983082        6   39
 1116    2     0.986425        6   39
 1117    1     0.992997       39
 1118    1     0.992590       39
 1119    1     0.993361       39
 1120    1     0.992052       39
 1121    1     0.982023       39
 1122    2     0.980951       10   40
 1123    3     0.987088       10   11   40
 1124    3     0.981944        7   10   40
 1125    1     0.990505       40
 1126    1     0.991901       40
 1127    1     0.997581       40
 1128    3     0.983689       10   11   40
 1129    3     0.990319       10   11   40
 1130    2     0.991349       10   40
 1131    1     0.983084       40
 1132    1     0.998268       40
 1133    1     0.997084       40
 1134    1     0.983733       40
 1135    1     0.990268       40
 1136    4     0.985976        4   10   11   41
 1137    3     0.983977       10   11   41
 1138    5     0.987478        4   10   11   37   41
 1139    1     0.989978       41
 1140    1     0.993332       41
 1141    1     0.995080       41
 1142    3     0.983642       10   11   41
 1143    2     0.980183       11   41
 1144    2     0.987468       11   41
 1145    1     0.992790       41
 1146    1     0.992433       41
 1147    1     0.992971       41
 1148    1     0.991381       41
 1149    1     0.981831       41
 1150    3     0.980004       13   14   42
 1151    3     0.983727       13   14   42
 1152    5     0.987293       13   14   15   38   42
 1153    1     0.990681       42
 1154    1     0.995734       42
 1155    1     0.991978       42
 1156    3     0.983200       14   15   42
 1157    2     0.986456       14   42
 1158    3     0.990026       14   15   42
 1159    1     0.985223       42
 1160    1     0.990226       42
 1161    1     0.990074       42
 1162    1     0.994820       42
 1163    1     0.991108       42
 1164    3     0.984667       14   15   43
 1165    3     0.986098       14   15   43
 1166    4     0.986364       14   15   17   43
 1167    1     0.990764       43
 1168    1     0.993415       43
 1169    1     0.995540       43
 1170    3     0.983565       15   16   43
 1171    2     0.982749       15   43
 1172    2     0.986401       15   43
 1173    1     0.992279       43
 1174    1     0.993108       43
 1175    1     0.994505       43
 1176    1     0.990351       43
 1177    1     0.981675       43
 1178    5     0.983740       18   19   20   21   44
 1179    3     0.984063       19   20   44
 1180    6     0.983436       19   20   24   44   50   52
 1181    1     0.991134       44
 1182    1     0.990683       44
 1183    1     0.996737       44
 1184    3     0.985000       20   21   44
 1185    3     0.982080       19   20   44
 1186    2     0.985059       20   44
 1187    1     0.985169       44
 1188    1     0.997494       44
 1189    1     0.996288       44
 1190    1     0.981522       44
 1191    1     0.989923       44
 1192    2     0.982727       21   45
 1193    3     0.985349       21   22   45
 1194    2     0.982850       21   45
 1195    1     0.994348       45
 1196    1     0.991451       45
 1197    1     0.993002       45
 1198    2     0.984826       21   45
 1199    3     0.984042       20   21   45
 1200    2     0.983868       21   45
 1201    1     0.993100       45
 1202    1     0.992331       45
 1203    1     0.984408       45
 1204    1     0.991899       45
 1205    1     0.990013       45
 1206    2     0.983191       22   46
 1207    3     0.985868       22   23   46
 1208    2     0.982844       22   46
 1209    1     0.995984       46
 1210    1     0.990687       46
 1211    1     0.993015       46
 1212    2     0.987152       22   46
 1213    3     0.986084       22   23   46
 1214    2     0.984053       22   46
 1215    1     0.995386       46
 1216    1     0.987600       46
 1217    1     0.985649       46
 1218    1     0.989737       46
 1219    1     0.994076       46
 1220    4     0.982276       16   22   23   47
 1221    4     0.988322       18   22   23   47
 1222    5     0.983292       16   22   23   33   47
 1223    1     0.991147       47
 1224    1     0.989487       47
 1225    1     0.995968       47
 1226    4     0.985648       18   22   23   47
 1227    4     0.981846       18   22   23   47
 1228    2     0.981099       23   47
 1229    1     0.984813       47
 1230    1     0.997439       47
 1231    1     0.996233       47
 1232    1     0.981219       47
 1233    1     0.989537       47
 1234    4     0.980764       24   25   27   48
 1235    3     0.989408       24   25   48
 1236    5     0.981226       25   27   48   53   57
 1237    1     0.995195       48
 1238    1     0.990327       48
 1239    1     0.992190       48
 1240    2     0.987417       25   48
 1241    2     0.991011       25   48
 1242    2     0.983250       25   48
 1243    1     0.992650       48
 1244    1     0.985367       48
 1245    1     0.985101       48
 1246    1     0.990057       48
 1247    1     0.994521       48
 1248    2     0.980092       25   49
 1249    2     0.981217       25   49
 1250    5     0.988874       19   24   25   27   49
 1251    1     0.991699       49
 1252    1     0.995559       49
 1253    1     0.991370       49
 1254    2     0.993028       25   49
 1255    2     0.989700       25   49
 1256    2     0.987108       25   49
 1257    1     0.985578       49
 1258    1     0.989356       49
 1259    1     0.989570       49
 1260    1     0.993549       49
 1261    1     0.990506       49
 1262    4     0.980757       19   24   25   50
 1263    3     0.989401       24   25   50
 1264    5     0.981255       19   25   44   50   52
 1265    1     0.992656       50
 1266    1     0.992343       50
 1267    1     0.992665       50
 1268    2     0.990349       25   50
 1269    2     0.987932       25   50
 1270    2     0.983536       25   50
 1271    1     0.991481       50
 1272    1     0.992440       50
 1273    1     0.984696       50
 1274    1     0.991615       50
 1275    1     0.987554       50
 1276    2     0.980142       26   51
 1277    2     0.981192       26   51
 1278    5     0.989041       19   24   26   27   51
 1279    1     0.990583       51
 1280    1     0.992212       51
 1281    1     0.995844       51
 1282    2     0.991036       26   51
 1283    2     0.983726       26   51
 1284    2     0.995361       26   51
 1285    1     0.990591       51
 1286    1     0.993271       51
 1287    1     0.996317       51
 1288    1     0.984942       51
 1289    1     0.983360       51
 1290    4     0.981340       19   24   26   52
 1291    3     0.989493       24   26   52
 1292    5     0.981334       19   26   44   50   52
 1293    1     0.992910       52
 1294    1     0.992444       52
 1295    1     0.992388       52
 1296    2     0.984878       26   52
 1297    2     0.984441       26   52
 1298    2     0.993337       26   52
 1299    1     0.992090       52
 1300    1     0.992075       52
 1301    1     0.985301       52
 1302    1     0.991980       52
 1303    1     0.986430       52
 1304    4     0.981317       24   26   27   53
 1305    3     0.989476       24   26   53
 1306    5     0.981345       26   27   48   53   57
 1307    1     0.995209       53
 1308    1     0.990686       53
 1309    1     0.991903       53
 1310    2     0.989049       26   53
 1311    2     0.980590       26   53
 1312    2     0.993250       26   53
 1313    1     0.993183       53
 1314    1     0.985046       53
 1315    1     0.984438       53
 1316    1     0.990276       53
 1317    1     0.994823       53
 1318    4     0.982258       16   29   30   54
 1319    4     0.988316       28   29   30   54
 1320    5     0.983856       16   29   30   33   54
 1321    1     0.990662       54
 1322    1     0.989906       54
 1323    1     0.996017       54
 1324    4     0.986745       16   29   30   54
 1325    4     0.986363       28   29   30   54
 1326    2     0.982564       29   54
 1327    1     0.984041       54
 1328    1     0.997405       54
 1329    1     0.994705       54
 1330    1     0.982637       54
 1331    1     0.990450       54
 1332    2     0.983187       30   55
 1333    3     0.985867       29   30   55
 1334    2     0.982838       30   55
 1335    1     0.994018       55
 1336    1     0.992231       55
 1337    1     0.993368       55
 1338    2     0.984636       30   55
 1339    3     0.985813       29   30   55
 1340    2     0.984426       30   55
 1341    1     0.992904       55
 1342    1     0.992588       55
 1343    1     0.985224       55
 1344    1     0.992852       55
 1345    1     0.988981       55
 1346    2     0.982727       31   56
 1347    3     0.985350       30   31   56
 1348    2     0.982851       31   56
 1349    1     0.995987       56
 1350    1     0.990228       56
 1351    1     0.992651       56
 1352    2     0.986747       31   56
 1353    3     0.985122       31   32   56
 1354    2     0.983425       31   56
 1355    1     0.995733       56
 1356    1     0.987239       56
 1357    1     0.985803       56
 1358    1     0.988362       56
 1359    1     0.994498       56
 1360    5     0.983732       27   28   31   32   57
 1361    3     0.984060       27   32   57
 1362    6     0.983435       24   27   32   48   53   57
 1363    1     0.991571       57
 1364    1     0.990352       57
 1365    1     0.996624       57
 1366    3     0.987266       27   32   57
 1367    3     0.980960       31   32   57
 1368    2     0.984131       32   57
 1369    1     0.984760       57
 1370    1     0.997705       57
 1371    1     0.995026       57
 1372    1     0.982386       57
 1373    1     0.990531       57
 1374    3     0.981417       12   33   58
 1375    3     0.984854       12   33   58
 1376    6     0.984209        5   12   16   17   33   58
 1377    1     0.991731       58
 1378    1     0.995758       58
 1379    1     0.992365       58
 1380    3     0.984746       16   33   58
 1381    2     0.985912       33   58
 1382    2     0.982582       33   58
 1383    1     0.985957       58
 1384    1     0.990587       58
 1385    1     0.990470       58
 1386    1     0.994864       58
 1387    1     0.990381       58
 
 Dimensions of the occupied LMO domains:  Minimum / Average / Maximum
 
 Number of atoms in domain:                   3      17.1        30
 Number of atomic orbitals:                  90     446.8       804
 
 
 Calculating (mui|P) integrals...
 
 Block 1: occupied orbitals 1 to 80
 Calculating and transforming integrals...
 Number of strong pairs: 0 (0.0%)
 chtol:   9.999999999999999E-005
 switch to dfcoralg=cholinv
       43.42 MB memory is used for domain independent quantities
 
 Calculating the contribution of occupied LMOs...
    using local fitting domains
 
 MO:     1
 Extended domain construction for local excited state calculation...
 
 The selected important local MOs:    #:    53
    3   72   78   59   64   74   50   79   73   60   42   47   69   68   43   44   52   36   11   56
   32    7   15    6   13   14   51   71   38   62    4   20   34   40   57    5   19   33   49    9
   22   80    8   21   65   28   27   24   66   16   77   58   37
 
 The selected important PAOs:    #:     0

 
 The selected additional local MOs:    #:     0

 
 The selected additional PAOs:    #:   679
  545  546  547  548  549  550  551  552  553  554  555  556  557  558  559  560  561  562  563  564
  565  566  567  568  569  570  571  572  573  864  865  866  867  868  869  870  871  872  873  874
  875  876  877  878  879  880  881  882  883  884  885  886  887  888  889  890  891  892  574  575
  576  577  578  579  580  581  582  583  584  585  586  587  588  589  590  591  592  593  594  595
  596  597  598  599  600  601  602  603  604  605  606  607  608  609  610  611  612  613  614  615
  616  617  618  619  620  621  622  623  624  625  626  627  628  629  630  631  632  633  634  635
  636  637  638  639  640  641  642  643  644  645  646  647  648  649  650  651  652  653  654  655
  656  657  658  659  660  719  720  721  722  723  724  725  726  727  728  729  730  731  732  733
  734  735  736  737  738  739  740  741  742  743  744  745  746  747  835  836  837  838  839  840
  841  842  843  844  845  846  847  848  849  850  851  852  853  854  855  856  857  858  859  860
  861  862  863  893  894  895  896  897  898  899  900  901  902  903  904  905  906  907  908  909
  910  911  912  913  914  915  916  917  918  919  920  921  980  981  982  983  984  985  986  987
  988  989  990  991  992  993  994  995  996  997  998  999 1000 1001 1002 1003 1004 1005 1006 1007
 1008  661  662  663  664  665  666  667  668  669  670  671  672  673  674  675  676  677  678  679
  680  681  682  683  684  685  686  687  688  689  690  691  692  693  694  695  696  697  698  699
  700  701  702  703  704  705  706  707  708  709  710  711  712  713  714  715  716  717  718  922
  923  924  925  926  927  928  929  930  931  932  933  934  935  936  937  938  939  940  941  942
  943  944  945  946  947  948  949  950  951  952  953  954  955  956  957  958  959  960  961  962
  963  964  965  966  967  968  969  970  971  972  973  974  975  976  977  978  979  748  749  750
  751  752  753  754  755  756  757  758  759  760  761  762  763  764  765  766  767  768  769  770
  771  772  773  774  775  776  806  807  808  809  810  811  812  813  814  815  816  817  818  819
  820  821  822  823  824  825  826  827  828  829  830  831  832  833  834  777  778  779  780  781
  782  783  784  785  786  787  788  789  790  791  792  793  794  795  796  797  798  799  800  801
  802  803  804  805  487  488  489  490  491  492  493  494  495  496  497  498  499  500  501  502
  503  504  505  506  507  508  509  510  511  512  513  514  515  516  517  518  519  520  521  522
  523  524  525  526  527  528  529  530  531  532  533  534  535  536  537  538  539  540  541  542
  543  544 1009 1010 1011 1012 1013 1014 1015 1016 1017 1018 1019 1020 1021 1022 1023 1024 1025 1026
 1027 1028 1029 1030 1031 1032 1033 1034 1035 1036 1037  400  401  402  403  404  405  406  407  408
  409  410  411  412  413  414  415  416  417  418  419  420  421  422  423  424  425  426  427  428
 1304 1305 1306 1307 1308 1309 1310 1311 1312 1313 1314 1315 1316 1317 1290 1291 1292 1293 1294 1295
 1296 1297 1298 1299 1300 1301 1302 1303 1262 1263 1264 1265 1266 1267 1268 1269 1270 1271 1272 1273
 1274 1275 1234 1235 1236 1237 1238 1239 1240 1241 1242 1243 1244 1245 1246 1247  458  459  460  461
  462  463  464  465  466  467  468  469  470  471  472  473  474  475  476  477  478  479  480  481
  482  483  484  485  486 1150 1151 1152 1153 1154 1155 1156 1157 1158 1159 1160 1161 1162 1163
 
 The selected atoms in the ED:    #:    52
    1    2    3    4    5    6    7   10   11   12   13   14   15   16   17   18   19   20   21   22
   23   24   25   26   27   28   29   30   31   32   33   34   37   38   39   42   43   44   45   46
   47   48   49   50   51   52   53   54   55   56   57   58
 The selected atoms in the fitting domain  #:    40
    5   12   13   14   15   16   17   18   19   20   21   22   23   24   25   26   27   28   29   30
   31   32   33   42   43   44   45   46   47   48   49   50   51   52   53   54   55   56   57   58
 
 Dimensions of the extended domain:
 
 Number of atoms in domain:      52  ( 89.66 %)
 Number of atomic orbitals:    1224  ( 91.34 %)
 Number of fitting functions:  2373  ( 69.33 %)
 Number of occupied orbitals:    53  ( 66.25 %)
 Number of virtual orbitals:    657  ( 53.55 %)
 
 IJ and IA integral transformation...

 Executing cis...

 Allocation of 120.0 Gbytes of memory...
 
 Retrieve a J_ai^Q fitted MO integral list...
 Retrieve a J_ij^Q fitted MO integral list in upper triangle form...
 Unpack the upper triangle lists...
 
 Generate singlet trial vectors...
 
 Starting DF-MP2 calculation for root  1
 
 Iteration   1
 
 Assemble transformed J^Q_ia integrals...
 Calculate double excitation operators and Y^Q_ai vector...
 
 The DF-MP2 calculation has been performed.
 
 Final result in atomic units for root  1:
 
 Total reference energy:        -1318.003729410499
 MP2 correlation energy:           -1.761410151708
 MP2 contribution:                 -1.761410151708
 Total double hybrid energy:    -1319.765139562207
 
 ============================================================================
 
 Calculate pre-optimized initial guesses for adc(2) calculations
 Incore algorithm
 
 Calculate sigma vector for root  1
 
                       Excitation           Energy                Norm of
 Iteration  1         energy [au]        decrease [au]        residual vector
 ============================================================================
 for root  1           0.239295462        -0.0134300             0.0189414
 ============================================================================
  0/ 1 states have converged.
 
 
 Calculate sigma vector for root  1
 
                       Excitation           Energy                Norm of
 Iteration  2         energy [au]        decrease [au]        residual vector
 ============================================================================
 for root  1           0.237340904        -0.0019546             0.0004438
 ============================================================================
  1/ 1 states have converged.
 
 
 
 The micro iteration of pre-optimization has converged in  2 steps.
 
 
 ============================================================================
 Restart
 
 Calculate sigma vector for root  1
 
                       Excitation           Energy                Norm of
 Iteration  3         energy [au]        decrease [au]        residual vector
 ============================================================================
 for root  1           0.238514083         0.0011732             0.0005549
 ============================================================================
  1/ 1 states have converged.
 
 
 
 The micro iteration of pre-optimization has converged in  1 steps.
 
 
 ============================================================================
 Restart
 
 Calculate sigma vector for root  1
 
                       Excitation           Energy                Norm of
 Iteration  4         energy [au]        decrease [au]        residual vector
 ============================================================================
 for root  1           0.238426407        -0.0000877             0.0005394
 ============================================================================
  0/ 1 states have converged.
 
 
 Calculate sigma vector for root  1
 
                       Excitation           Energy                Norm of
 Iteration  5         energy [au]        decrease [au]        residual vector
 ============================================================================
 for root  1           0.238424839        -0.0000016             0.0000268
 ============================================================================
  1/ 1 states have converged.
 
 
 
 The micro iteration of pre-optimization has converged in  2 steps.
 
 
 ============================================================================
 Restart
 
 Calculate sigma vector for root  1
 
                       Excitation           Energy                Norm of
 Iteration  6         energy [au]        decrease [au]        residual vector
 ============================================================================
 for root  1           0.238431510         0.0000067             0.0000254
 ============================================================================
  0/ 1 states have converged.
 
 
 Calculate sigma vector for root  1
 
                       Excitation           Energy                Norm of
 Iteration  7         energy [au]        decrease [au]        residual vector
 ============================================================================
 for root  1           0.238431507        -0.0000000             0.0000010
 ============================================================================
  1/ 1 states have converged.
 
 
 
 The micro iteration of pre-optimization has converged in  2 steps.
 
 
 ============================================================================
 Restart
 
 Calculate sigma vector for root  1
 
                       Excitation           Energy                Norm of
 Iteration  8         energy [au]        decrease [au]        residual vector
 ============================================================================
 for root  1           0.238431009        -0.0000005             0.0000010
 ============================================================================
  1/ 1 states have converged.
 
 
 
 The micro iteration of pre-optimization has converged in  1 steps.
 
 
 ============================================================================
 
 The macro iteration of pre-optimization has converged in  8 steps!
 
 Final result of the double hybrid calculations for the excited states:
 Functional: user
 Singlet excited states:
 
 Excited      Total          Excitation     Excitation     Excitation        Absorption
  state    energy [au]       energy [au]    energy [eV]  energy [cm^-1]    wavelength [nm]
 =========================================================================================
    1   -1319.526708554      0.23843101       6.4880        52329.56          191.10
 =========================================================================================
 
 
                      Normal termination of mrcc.
 **********************************************************************
