# Supplementary material for: Scalable Correlated Local Approaches for Computing Valence and Core-Level Ionization Energies in Large Molecules
Source: J Chem Theory Comput. 2026 Jun 24;22(13):6584–98. doi: 10.1021/acs.jctc.6c00634 (PMC13374016; doi:10.1021/acs.jctc.6c00634)
Supplement: Supplementary file 2 [file ct6c00634_si_003.zip › SI/outputs/DBCTRZ_sos-pbe0-2.out]

 **********************************************************************
                          MRCC program system
 **********************************************************************
 
                              Written by
     Mihaly Kallay, Peter R. Nagy, David Mester, Laszlo Gyevi-Nagy,
        Jozsef Csoka, P. Bernat Szabo, Zoltan Rolik, Gyula Samu,
      Bence Hegely, Bence Ladoczki, Klara Petrov, Jozsef Csontos,
     Adam Ganyecz, Istvan Ladjanszki, Lorant Szegedy, Mate Farkas,
          Pal D. Mezei, Reka A. Horvath, and Balazs D. Lorincz
 
        Department of Physical Chemistry and Materials Science
            Budapest University of Technology and Economics
                  Budapest P.O.Box 91, H-1521 Hungary
 
                              www.mrcc.hu
 
                            Version: 25.1.2

 Executing minp...

 Reading input from MINP...
 
 Input file:
 
basis=cc-pVTZ
verbosity=3


cialg=direct
ip_ea=ip
calc=tda
dft=user
4
0.7937 HFx
0.2063 PBEx
1.0000 MP2
0.5000 PBEc
scsps=0.6667
scspt=0.0000
dhexc=adc(2)
dyson=on
dendec=off
nstate=2

mem=120GB

geom=xyz
89
 energy: -140.738235322076 gnorm: 0.000237794180 xtb: 6.5.0 (746241f)
C            9.53310249810171       -2.37649401488573       -5.19932423063433
C            8.17580876164685       -2.13439202244387       -5.05503844665737
C            7.67771568138807       -1.67532150810671       -3.85121480294246
C            8.53910325616434       -1.45450790932545       -2.77856188207239
C            8.01561728152827       -0.96877858097871       -1.50081738935842
N            8.87990410196991       -0.76974961112564       -0.50949807632576
C            8.36293964563663       -0.32953768790090        0.63424609851784
C            9.27440410684825       -0.09680999287799        1.75565731687941
C            8.78256454066181        0.37187485265915        2.97216618693664
C            9.64481016029680        0.59052487388520        4.02885248911210
C           11.00109589898989        0.34431574397062        3.88210602434231
C           11.49546174185180       -0.12188347957274        2.67382359769373
C           10.63846368462080       -0.34242428449396        1.61320999987092
N            7.06967291829225       -0.08741571722625        0.82109958263250
C            6.27600915278510       -0.31146296656040       -0.22359231055889
C            4.84773240732548       -0.05395133286651       -0.06499184635842
C            3.96707280224908       -0.27035781768771       -1.12397645854450
C            2.61998833707275       -0.02256741478922       -0.96995073918292
C            2.11416949049320        0.45164871509137        0.24127149704379
C            0.68108878471070        0.72520560093198        0.40776650195400
C            0.26095009780708        1.85084212110490        1.10642988074367
C           -1.09578724114886        2.08723099279041        1.25685467497380
C           -2.04056599493772        1.18192233862669        0.72052402697082
C           -1.62739823250097        0.06672876472129        0.00507594799221
C           -0.27209080034421       -0.14426736145584       -0.14142434708272
N           -3.31402456204027        1.63867304848308        0.98846608722736
C           -4.50974028536349        1.01163063630097        0.61588511233092
C           -4.71769806463767       -0.33495803643997        0.90301015901209
C           -5.90208231127311       -0.94728542048725        0.54678037385506
C           -6.89864756409128       -0.22474892346469       -0.10524534453075
N           -8.10335856749759       -0.84212544753358       -0.45956526099751
C           -9.36861804441519       -0.35641737700706       -0.18939982716851
C          -10.33262742391966       -1.25690238895555       -0.69719047833471
C          -11.68584672034702       -0.99261533030686       -0.53248548021573
C          -12.05880474176844        0.15362451117253        0.14033865190227
C          -11.10165062470054        1.02227608296146        0.65960844954061
C           -9.74956776067027        0.78074992985267        0.50810470416828
C           -9.60438720025637       -2.33428718708818       -1.30685111536395
C           -8.23235165655784       -2.04073675324038       -1.13486212380651
C           -7.25208502673531       -2.87179593668112       -1.65746610135473
C           -7.66024839564952       -4.01305600648346       -2.32112095699928
C           -9.00967759656216       -4.32327853979364       -2.47328024625204
C           -9.99003969847094       -3.48745281705640       -1.97734709216211
C           -6.68682544037023        1.12045090881115       -0.39871718195808
C           -5.50367809436464        1.73330722510208       -0.04031020155521
C           -3.21278182604834        2.82300235824438        1.69358237359181
C           -1.84825670214504        3.13852110554695        1.88350566772360
C           -1.49036197323534        4.28175579149630        2.58544296362744
C           -2.49105896966559        5.08511314632463        3.09444012772608
C           -3.83304786885233        4.75288616548082        2.92351857030692
C           -4.21362398229189        3.62135163728716        2.22767784189312
C            3.00187805806309        0.66593633102204        1.29698445791233
C            4.34864362313200        0.41566890008190        1.14934781149021
N            6.70757354263405       -0.75355139908638       -1.40241339531207
C            9.90261228675995       -1.69885527769759       -2.92895608641793
C           10.39436994644112       -2.15786292938541       -4.13532510156749
H            9.92011941802972       -2.73580403622723       -6.14183194040543
H            7.50666071872717       -2.30512198222426       -5.88579182612189
H            6.62483763814815       -1.48121376973216       -3.72031354260099
H            7.72440912614392        0.55771319189112        3.06754889891087
H            9.26178157259164        0.95398406028054        4.97131763103015
H           11.67346233248116        0.51592407304866        4.71015939836836
H           12.55279098025219       -0.31300416388060        2.56178046035307
H           11.00497117422163       -0.70487476069167        0.66574546402422
H            4.36115577737097       -0.62997034890940       -2.06157274011284
H            1.94849204876819       -0.17465698416961       -1.80248972289961
H            0.98145330058840        2.55007814717127        1.50272848001785
H           -2.34183872553890       -0.61386253976756       -0.43303069101259
H            0.06769449036428       -1.01828907627306       -0.67684690999250
H           -3.95646900633332       -0.89097827603629        1.42918721066241
H           -6.07205026184750       -1.98401334983921        0.79490582610080
H          -12.42675232641513       -1.67518467533032       -0.92043693227350
H          -13.10578216905038        0.37953661857467        0.27721980927517
H          -11.42316050011524        1.90284907708992        1.19605102166968
H           -9.01687385379998        1.45131589524562        0.93128607566570
H           -6.20377510099874       -2.63209622671016       -1.56184495466913
H           -6.91578201228626       -4.67759573791218       -2.73425152488908
H           -9.28772303175240       -5.22647300005444       -2.99564717572938
H          -11.03627730468941       -3.71840845774768       -2.10926563393949
H           -7.44630991093931        1.67564921311513       -0.92802543589851
H           -5.33374294414149        2.77073130729488       -0.28599130939274
H           -0.45007241471701        4.53039639859341        2.73109218810928
H           -2.23497963741671        5.97983101419082        3.64191132951508
H           -4.59343107599797        5.39185342582705        3.34768637955864
H           -5.25595504373577        3.36325978428977        2.11612947642314
H            2.62146790564828        1.01304218783941        2.24672139479737
H            5.03549003707919        0.57531918168344        1.96560332770405
H           10.55746962222241       -1.52294584626153       -2.09015530964912
H           11.45179974052951       -2.34688065331308       -4.25000937685540
 
 
 Checking keyword combinations...
 
 Keywords:
 
 active=none
 agrid=ld0006-ld0590
 agrid_pssp=ld0006-ld0194
 agrid_pssp_sm=ld0006-ld0074
 ao_trunc=off
 ao_trunc_tol=1e-4
 basis=cc-pvtz
 basis_sm=none
 basopt=off
 bfbasis=none
 bfgsmem=10
 bfgstol=1.0d-3
 bfgscimem=5
 boysalg=jacobi
 bpcompo=0.95
 bpcompv=0.98
 bpdfo=0.95
 bpocc=0.95
 bppdo=0.95
 bppdv=0.98
 bpedo=0.95
 bpedv=0.98
 bp_subsyso=0.95
 bp_subsysv=0.95
 cabscorr=off
 cabsdom=bplarge
 cabsdual=off
 calc=adc(2)
 ccmaxit=50
 ccprog=cis
 ccsdalg=disk
 ccsdmkl=seq
 ccsdrest=off
 ccsdthreads=2
 cctol=6
 charge=0
 cialg=direct
 ciguess=off
 cmpgrp=auto
 comprest=off
 coord_sys=ric
 core=frozen
 corembed=off
 csapprox=off
 cvs=off
 dboc=off
 deltaf12=off
 delocsomofact=
 dendec=off
 dens=0
 denscorr=0
 dfalg=lineq
 dfbasis_cab=none
 dfbasis_cor=auto
 dfbasis_scf=auto
 dfbasis_scf_sm=auto
 dfintran=drpa
 df_trunc=off
 df_trunc_corr=off
 df_trunc_corr_tol=5e-4
 df_trunc_tol=5e-4
 dft=user
 dhexc=adc(2)
 diag=david
 docc=
 domrad=10.d0
 drpaalg=fit
 dual=off
 dual_df=off
 dyson=on
 ecp=auto
 edisp=off
 edisp_embed=off
 embed=off
 epairestfact=off
 epairscale=1.d0
 etemp=300
 epert=none
 eps=
 espcharge=off
 excrad=0.d0
 excrad_f12=0.d0
 excrad_fin=0.000000000D+00
 fastdbbsc=v2
 fitting=coulomb
 fmm=off
 fmmord=8
 fnonorb=
 freq=off
 gamma=1.d0
 gauss=spher
 geom=xyz
 gopt=off
 ghost=none
 gtol=7
 grdens=off
 grid=auto
 grid_sm=auto
 gridbatch_cos=2000
 grtol=10
 guido_ct=off
 hamilton=dc
 hl_scfalg=auto
 iface=none
 incore=off
 intalg=auto
 ip_ea=ip
 itol=10
 laptol=1.d-2
 lccoporder=trffirst
 lcorthr=normal
 lccrest=off
 ldfgrad_tol=8
 lmp2dens=on
 lnoepso=0.d0
 lnoepsv=0.0d0
 localcc=off
 localcorrsymm=off
 locintrf=disk
 mact=
 maxact=off
 maxdim=200
 maxex=0
 maxmicroit=100
 mcscfiguess=hf
 mem=120gb
 mmprog=
 molden=on
 mp2ongrid=off
 mpitasks=1
 mulmet=0
 mult=
 nab=off
 nacto=0
 nactv=0
 naf_amp=3.16d-3
 naf_cor=0.d0
 naf_f12=off
 naf_scf=off
 nafalg=albe
 nafdens=off
 naftyp=
 nchol=auto
 ndeps=1e-3
 nevpt=
 nstate=2
 nsing=0
 nto=off
 ntrip=0
 num_grad=off
 occ=
 occri=off
 oniom=off
 oniom_eechg=off
 oniom_pcm=off
 oniom_qcorr=off
 optalg=
 optmaxit=50
 optetol=1e-6
 optex=1
 optgtol=1e-4
 optstol=1e-3
 orblocc=off
 orbloce=off
 orbloco=off
 orblocv=off
 orblocguess=cholesky
 osveps=1e-3
 ovirt=off
 ovltol=1e-7
 ovosnorb=80.0
 pao_subsys_tol=1e-3
 pao_tol=1e-3
 pcm=off
 popul=off
 pressure=100000
 pssp=off
 ptfreq=0.0
 ptthreads=2
 qmreg=
 qmmm=off
 qro=off
 qscf=off
 redcost_exc=off
 redcost_tddft=off
 refdet=none
 rest=0
 rgrid=log3
 rism=off
 rohfcore=semicanonical
 rohftype=semicanonical
 scfalg=auto
 scf_conv=auto
 scfdamp=0.7d0
 scfdamp_mode=1
 scfdamp_end=3
 scfdamp_dampstep=0.d0
 scfdamp_dtol=0.0d0
 scfdamp_maxfact=0.7d0
 scfdamp_minfact=0.7d0
 scfdiis=on
 scfdiis_dtol=0.0d0
 scfdiis_end=50
 scfdiis_start=2
 scfdiis_step=1
 scfdiis_watch=off
 scfdiis_wrange=10
 scfdiis_wlimit=5
 scfdiis_delmax=2
 scfdtol=7
 scfext=10
 scfguessdens=
 scfiguess=sad
 scfloc=off
 scflshift=0.20
 scflshift_end=8
 scflshift_dtol=0.0
 scflshift_gaptol=0.20
 scfmaxit=50
 scftype=
 scftype_low=
 scftype_high=
 scftol=6
 scspe=1.d0
 scsph=1.d0
 scsps=0.6667
 scsps_t=0.6667
 scspt=0.0000
 scspt_t=0.0000
 scspv=1.d0
 spairtol=1e-4
 sqmprog=
 subminp=top
 subsys_bopu=on
 symm=
 talg=occ
 temp=298.15
 test=off
 tfunc=off
 theodore=off
 tlmo=0.999
 tpao=0.94
 tprint=off
 uncontract=off
 unit=angs
 usedisk=2
 verbosity=3
 wpairtol=0.100000000E-05

 Executing scf...

 @scfsetup: integrals calculated directly
            mrcc/integ direct run
 @scfsetup: calculating on full matrices
            not using symmetry adapted basis
 @scfsetup: diis switched on
 @scfsetup: number of steps to extrapolate from  10
 @scfsetup: tolerance in energy deviation    0.100000E-05
            tolerance in density deviation    0.100000E-06
 @scfsetup: maximum number of iterations:  50
 @scfsetup: restricted closed shell hf calc
 @scfsetup: starting scf from superposition of atomic densities
 @scfsetup: occupation set:
            from initial orbitals
 @scfsetup: Parameter-set for SCF acceleration: normal
 @scfsetup: diis runs from iteration:   2
 @scfsetup: diis runs to iteration:  50
 @scfsetup: diis runs in every iteration
 @scfsetup: diiswatch is disabled                   
 @scfsetup: diis dtol criteria to switch on:      0.0000E+00
           (or the iteration number below is reached)
 @scfsetup: static damping scheme
            iteration step criteria to turn damping off: 3
 @scfsetup: dynamic level shifting
            tolarance in HOMO-LUMO gap:  0.200
            tolarance in density deviation:     0.0000E+00
            iteration step criteria to turn level shifting off: 8
 Allocation of 120.0 Gbytes of memory...
 ======================================================================
 ITERATION STEP   1
 

 SCF control                  : initial
 Damping factor/level shift   : 0.700/0.200
 DIIS [start/end/frequency]   :   2 / 50 /  1

 Constructing Fock-matrix...
 
 First step of Coulomb + first step of exchange...
 Exchange contribution is evaluated for MOs 1 to 187.
   1% done.
  12% done.
  23% done.
  34% done.
  45% done.
  56% done.
  67% done.
  78% done.
  89% done.
 100% done.
 
 Fitting and assembly step of exchange...
 
 Second step of Coulomb...
   1% done.
  12% done.
  23% done.
  34% done.
  45% done.
  56% done.
  67% done.
  78% done.
  89% done.
 100% done.
 
 Calculating the exchange-correlation matrix...
                  0.2063*PBEX [au]:    -62.815104008251
                  0.5000*PBEC [au]:     -6.371425604885
 Exchange-correlation energy  [au]:    -69.186529613136
 
 Coulomb energy + HF exchange [au]:   6776.862655374945
 Gradient norm:      1.7866E+00
 RMS of [F,P]:                                         0.00529581120208
 RMS of difference density:                            0.00167410822590
 Gap [au]:  0.21236316
 ALPHA OCC: 187
 BETA  OCC: 187
 
 ***KOHN-SHAM ENERGY IN STEP   1 IS         -2221.9018780894712108 [AU]
 ======================================================================
 ITERATION STEP   2
 

 SCF control                  : diis+damping
 Damping factor/level shift   : 0.700/0.000
 DIIS [start/end/frequency]   :   2 / 50 /  1

 Constructing Fock-matrix...
 
 First step of Coulomb + first step of exchange...
 Exchange contribution is evaluated for MOs 1 to 187.
   1% done.
  12% done.
  23% done.
  34% done.
  45% done.
  56% done.
  67% done.
  78% done.
  89% done.
 100% done.
 
 Fitting and assembly step of exchange...
 
 Second step of Coulomb...
   1% done.
  12% done.
  23% done.
  34% done.
  45% done.
  56% done.
  67% done.
  78% done.
  89% done.
 100% done.
 
 Calculating the exchange-correlation matrix...
                  0.2063*PBEX [au]:    -63.185923508303
                  0.5000*PBEC [au]:     -6.364545515718
 Exchange-correlation energy  [au]:    -69.550469024021
 
 Coulomb energy + HF exchange [au]:   6813.022336117975
 Gradient norm:      7.9869E-02
 DIIS is running in this iteration step.
 RMS of [F,P]:                                         0.00368413498246
 RMS of difference density:                            0.00121525530065
 Gap [au]:  0.28554082
 ALPHA OCC: 187
 BETA  OCC: 187
 
 ***KOHN-SHAM ENERGY IN STEP   2 IS         -2226.0353224536829657 [AU]
 
 Step comparison  Energy Drift [au]  DIIS error drift  Gradient drift
        1            4.1334E+00         1.6117E-03       1.7067E+00
        2            2.2260E+03         1.0000E-07       1.7067E+00
 ======================================================================
 ITERATION STEP   3
 

 SCF control                  : diis+damping
 Damping factor/level shift   : 0.700/0.000
 DIIS [start/end/frequency]   :   2 / 50 /  1

 Constructing Fock-matrix...
 
 First step of Coulomb + first step of exchange...
 Exchange contribution is evaluated for MOs 1 to 187.
   1% done.
  12% done.
  23% done.
  34% done.
  45% done.
  56% done.
  67% done.
  78% done.
  89% done.
 100% done.
 
 Fitting and assembly step of exchange...
 
 Second step of Coulomb...
   1% done.
  12% done.
  23% done.
  34% done.
  45% done.
  56% done.
  67% done.
  78% done.
  89% done.
 100% done.
 
 Calculating the exchange-correlation matrix...
                  0.2063*PBEX [au]:    -63.402034619437
                  0.5000*PBEC [au]:     -6.357590035964
 Exchange-correlation energy  [au]:    -69.759624655401
 
 Coulomb energy + HF exchange [au]:   6833.048241345938
 Gradient norm:      3.7342E-02
 DIIS is running in this iteration step.
 RMS of [F,P]:                                         0.00259728583444
 RMS of difference density:                            0.00090076094496
 Gap [au]:  0.25427909
 ALPHA OCC: 187
 BETA  OCC: 187
 
 ***KOHN-SHAM ENERGY IN STEP   3 IS         -2227.8294638647748798 [AU]
 
 Step comparison  Energy Drift [au]  DIIS error drift  Gradient drift
        2            1.7941E+00         1.0868E-03       4.2527E-02
 ======================================================================
 ITERATION STEP   4
 

 SCF control                  : diis
 Damping factor/level shift   : 0.000/0.000
 DIIS [start/end/frequency]   :   2 / 50 /  1

 Constructing Fock-matrix...
 
 First step of Coulomb + first step of exchange...
 Exchange contribution is evaluated for MOs 1 to 187.
   1% done.
  12% done.
  23% done.
  34% done.
  45% done.
  56% done.
  67% done.
  78% done.
  89% done.
 100% done.
 
 Fitting and assembly step of exchange...
 
 Second step of Coulomb...
   1% done.
  12% done.
  23% done.
  34% done.
  45% done.
  56% done.
  67% done.
  78% done.
  89% done.
 100% done.
 
 Calculating the exchange-correlation matrix...
                  0.2063*PBEX [au]:    -63.590463955555
                  0.5000*PBEC [au]:     -6.313131075104
 Exchange-correlation energy  [au]:    -69.903595030659
 
 Coulomb energy + HF exchange [au]:   6837.998054793557
 Gradient norm:      6.2846E-02
 DIIS is running in this iteration step.
 RMS of [F,P]:                                         0.00210466000051
 RMS of difference density:                            0.00322434842972
 Gap [au]:  0.26823467
 ALPHA OCC: 187
 BETA  OCC: 187
 
 ***KOHN-SHAM ENERGY IN STEP   4 IS         -2228.8948976296578621 [AU]
 
 Step comparison  Energy Drift [au]  DIIS error drift  Gradient drift
        3            1.0654E+00         4.9263E-04      -2.5504E-02
 Warning! The gradient goes uphill (with respect to previous step).
 Warning! The gradient goes uphill (with respect to step   3 ).
 ======================================================================
 ITERATION STEP   5
 

 SCF control                  : diis
 Damping factor/level shift   : 0.000/0.000
 DIIS [start/end/frequency]   :   2 / 50 /  1

 Constructing Fock-matrix...
 
 First step of Coulomb + first step of exchange...
 Exchange contribution is evaluated for MOs 1 to 187.
   1% done.
  12% done.
  23% done.
  34% done.
  45% done.
  56% done.
  67% done.
  78% done.
  89% done.
 100% done.
 
 Fitting and assembly step of exchange...
 
 Second step of Coulomb...
   1% done.
  12% done.
  23% done.
  34% done.
  45% done.
  56% done.
  67% done.
  78% done.
  89% done.
 100% done.
 
 Calculating the exchange-correlation matrix...
                  0.2063*PBEX [au]:    -63.775802143712
                  0.5000*PBEC [au]:     -6.302841826402
 Exchange-correlation energy  [au]:    -70.078643970114
 
 Coulomb energy + HF exchange [au]:   6859.397132062853
 Gradient norm:      8.0460E-02
 DIIS is running in this iteration step.
 RMS of [F,P]:                                         0.00043549518067
 RMS of difference density:                            0.00053722345159
 Gap [au]:  0.27702246
 ALPHA OCC: 187
 BETA  OCC: 187
 
 ***KOHN-SHAM ENERGY IN STEP   5 IS         -2229.4651884355280345 [AU]
 
 Step comparison  Energy Drift [au]  DIIS error drift  Gradient drift
        4            5.7029E-01         1.6692E-03      -1.7614E-02
 Warning! The gradient goes uphill (with respect to previous step).
 Warning! The gradient goes uphill (with respect to step   3 ).
 ======================================================================
 ITERATION STEP   6
 

 SCF control                  : diis
 Damping factor/level shift   : 0.000/0.000
 DIIS [start/end/frequency]   :   2 / 50 /  1

 Constructing Fock-matrix...
 
 First step of Coulomb + first step of exchange...
 Exchange contribution is evaluated for MOs 1 to 187.
   1% done.
  12% done.
  23% done.
  34% done.
  45% done.
  56% done.
  67% done.
  78% done.
  89% done.
 100% done.
 
 Fitting and assembly step of exchange...
 
 Second step of Coulomb...
   1% done.
  12% done.
  23% done.
  34% done.
  45% done.
  56% done.
  67% done.
  78% done.
  89% done.
 100% done.
 
 Calculating the exchange-correlation matrix...
                  0.2063*PBEX [au]:    -63.742624367983
                  0.5000*PBEC [au]:     -6.314862254662
 Exchange-correlation energy  [au]:    -70.057486622646
 
 Coulomb energy + HF exchange [au]:   6861.584207466188
 Gradient norm:      1.7040E-02
 DIIS is running in this iteration step.
 RMS of [F,P]:                                         0.00016167094661
 RMS of difference density:                            0.00012820994469
 Gap [au]:  0.27301799
 ALPHA OCC: 187
 BETA  OCC: 187
 
 ***KOHN-SHAM ENERGY IN STEP   6 IS         -2229.5441550382238347 [AU]
 
 Step comparison  Energy Drift [au]  DIIS error drift  Gradient drift
        5            7.8967E-02         2.7382E-04       6.3420E-02
 ======================================================================
 ITERATION STEP   7
 

 SCF control                  : diis
 Damping factor/level shift   : 0.000/0.000
 DIIS [start/end/frequency]   :   2 / 50 /  1

 Constructing Fock-matrix...
 
 First step of Coulomb + first step of exchange...
 Exchange contribution is evaluated for MOs 1 to 187.
   1% done.
  12% done.
  23% done.
  34% done.
  45% done.
  56% done.
  67% done.
  78% done.
  89% done.
 100% done.
 
 Fitting and assembly step of exchange...
 
 Second step of Coulomb...
   1% done.
  12% done.
  23% done.
  34% done.
  45% done.
  56% done.
  67% done.
  78% done.
  89% done.
 100% done.
 
 Calculating the exchange-correlation matrix...
                  0.2063*PBEX [au]:    -63.739864516691
                  0.5000*PBEC [au]:     -6.316353487198
 Exchange-correlation energy  [au]:    -70.056218003889
 
 Coulomb energy + HF exchange [au]:   6861.250939624566
 Gradient norm:      1.7442E-02
 DIIS is running in this iteration step.
 RMS of [F,P]:                                         0.00011429043948
 RMS of difference density:                            0.00007828034599
 Gap [au]:  0.27456842
 ALPHA OCC: 187
 BETA  OCC: 187
 
 ***KOHN-SHAM ENERGY IN STEP   7 IS         -2229.5506697673299641 [AU]
 
 Step comparison  Energy Drift [au]  DIIS error drift  Gradient drift
        6            6.5147E-03         4.7381E-05      -4.0239E-04
 Warning! The gradient goes uphill (with respect to previous step).
 Warning! The gradient goes uphill (with respect to step   6 ).
 ======================================================================
 ITERATION STEP   8
 

 SCF control                  : diis
 Damping factor/level shift   : 0.000/0.000
 DIIS [start/end/frequency]   :   2 / 50 /  1

 Constructing Fock-matrix...
 
 First step of Coulomb + first step of exchange...
 Exchange contribution is evaluated for MOs 1 to 187.
   1% done.
  12% done.
  23% done.
  34% done.
  45% done.
  56% done.
  67% done.
  78% done.
  89% done.
 100% done.
 
 Fitting and assembly step of exchange...
 
 Second step of Coulomb...
   1% done.
  12% done.
  23% done.
  34% done.
  45% done.
  56% done.
  67% done.
  78% done.
  89% done.
 100% done.
 
 Calculating the exchange-correlation matrix...
                  0.2063*PBEX [au]:    -63.727251823593
                  0.5000*PBEC [au]:     -6.317314564788
 Exchange-correlation energy  [au]:    -70.044566388380
 
 Coulomb energy + HF exchange [au]:   6860.833303951351
 Gradient norm:      1.1148E-02
 DIIS is running in this iteration step.
 RMS of [F,P]:                                         0.00008056568867
 RMS of difference density:                            0.00005462800840
 Gap [au]:  0.27396332
 ALPHA OCC: 187
 BETA  OCC: 187
 
 ***KOHN-SHAM ENERGY IN STEP   8 IS         -2229.5546520361604053 [AU]
 
 Step comparison  Energy Drift [au]  DIIS error drift  Gradient drift
        7            3.9823E-03         3.3725E-05       6.2937E-03
 ======================================================================
 ITERATION STEP   9
 

 SCF control                  : diis
 Damping factor/level shift   : 0.000/0.000
 DIIS [start/end/frequency]   :   2 / 50 /  1

 Constructing Fock-matrix...
 
 First step of Coulomb + first step of exchange...
 Exchange contribution is evaluated for MOs 1 to 187.
   1% done.
  12% done.
  23% done.
  34% done.
  45% done.
  56% done.
  67% done.
  78% done.
  89% done.
 100% done.
 
 Fitting and assembly step of exchange...
 
 Second step of Coulomb...
   1% done.
  12% done.
  23% done.
  34% done.
  45% done.
  56% done.
  67% done.
  78% done.
  89% done.
 100% done.
 
 Calculating the exchange-correlation matrix...
                  0.2063*PBEX [au]:    -63.719504349890
                  0.5000*PBEC [au]:     -6.318124857711
 Exchange-correlation energy  [au]:    -70.037629207601
 
 Coulomb energy + HF exchange [au]:   6860.438210811019
 Gradient norm:      8.2048E-03
 DIIS is running in this iteration step.
 RMS of [F,P]:                                         0.00005869480696
 RMS of difference density:                            0.00004808402806
 Gap [au]:  0.27393406
 ALPHA OCC: 187
 BETA  OCC: 187
 
 ***KOHN-SHAM ENERGY IN STEP   9 IS         -2229.5566283793596085 [AU]
 
 Step comparison  Energy Drift [au]  DIIS error drift  Gradient drift
        8            1.9763E-03         2.1871E-05       2.9437E-03
 ======================================================================
 ITERATION STEP  10
 

 SCF control                  : diis
 Damping factor/level shift   : 0.000/0.000
 DIIS [start/end/frequency]   :   2 / 50 /  1

 Constructing Fock-matrix...
 
 First step of Coulomb + first step of exchange...
 Exchange contribution is evaluated for MOs 1 to 187.
   1% done.
  12% done.
  23% done.
  34% done.
  45% done.
  56% done.
  67% done.
  78% done.
  89% done.
 100% done.
 
 Fitting and assembly step of exchange...
 
 Second step of Coulomb...
   1% done.
  12% done.
  23% done.
  34% done.
  45% done.
  56% done.
  67% done.
  78% done.
  89% done.
 100% done.
 
 Calculating the exchange-correlation matrix...
                  0.2063*PBEX [au]:    -63.713866790569
                  0.5000*PBEC [au]:     -6.318820222383
 Exchange-correlation energy  [au]:    -70.032687012952
 
 Coulomb energy + HF exchange [au]:   6860.250570918633
 Gradient norm:      5.7220E-03
 DIIS is running in this iteration step.
 RMS of [F,P]:                                         0.00004054479015
 RMS of difference density:                            0.00005677745624
 Gap [au]:  0.27367694
 ALPHA OCC: 187
 BETA  OCC: 187
 
 ***KOHN-SHAM ENERGY IN STEP  10 IS         -2229.5578369894792559 [AU]
 
 Step comparison  Energy Drift [au]  DIIS error drift  Gradient drift
        9            1.2086E-03         1.8150E-05       2.4827E-03
 ======================================================================
 ITERATION STEP  11
 

 SCF control                  : diis
 Damping factor/level shift   : 0.000/0.000
 DIIS [start/end/frequency]   :   2 / 50 /  1

 Constructing Fock-matrix...
 
 First step of Coulomb + first step of exchange...
 Exchange contribution is evaluated for MOs 1 to 187.
   1% done.
  12% done.
  23% done.
  34% done.
  45% done.
  56% done.
  67% done.
  78% done.
  89% done.
 100% done.
 
 Fitting and assembly step of exchange...
 
 Second step of Coulomb...
   1% done.
  12% done.
  23% done.
  34% done.
  45% done.
  56% done.
  67% done.
  78% done.
  89% done.
 100% done.
 
 Calculating the exchange-correlation matrix...
                  0.2063*PBEX [au]:    -63.706920063192
                  0.5000*PBEC [au]:     -6.319621941103
 Exchange-correlation energy  [au]:    -70.026542004295
 
 Coulomb energy + HF exchange [au]:   6859.957618587825
 Gradient norm:      2.6798E-03
 DIIS is running in this iteration step.
 RMS of [F,P]:                                         0.00001938253994
 RMS of difference density:                            0.00002751942640
 Gap [au]:  0.27350099
 ALPHA OCC: 187
 BETA  OCC: 187
 
 ***KOHN-SHAM ENERGY IN STEP  11 IS         -2229.5586989172807080 [AU]
 
 Step comparison  Energy Drift [au]  DIIS error drift  Gradient drift
       10            8.6193E-04         2.1162E-05       3.0422E-03
 ======================================================================
 ITERATION STEP  12
 

 SCF control                  : diis
 Damping factor/level shift   : 0.000/0.000
 DIIS [start/end/frequency]   :   2 / 50 /  1

 Constructing Fock-matrix...
 
 First step of Coulomb + first step of exchange...
 Exchange contribution is evaluated for MOs 1 to 187.
   1% done.
  12% done.
  23% done.
  34% done.
  45% done.
  56% done.
  67% done.
  78% done.
  89% done.
 100% done.
 
 Fitting and assembly step of exchange...
 
 Second step of Coulomb...
   1% done.
  12% done.
  23% done.
  34% done.
  45% done.
  56% done.
  67% done.
  78% done.
  89% done.
 100% done.
 
 Calculating the exchange-correlation matrix...
                  0.2063*PBEX [au]:    -63.703740668683
                  0.5000*PBEC [au]:     -6.319991850039
 Exchange-correlation energy  [au]:    -70.023732518722
 
 Coulomb energy + HF exchange [au]:   6859.825919808191
 Gradient norm:      1.3074E-03
 DIIS is running in this iteration step.
 RMS of [F,P]:                                         0.00000964196895
 RMS of difference density:                            0.00001361740857
 Gap [au]:  0.27341470
 ALPHA OCC: 187
 BETA  OCC: 187
 
 ***KOHN-SHAM ENERGY IN STEP  12 IS         -2229.5588960798977496 [AU]
 
 Step comparison  Energy Drift [au]  DIIS error drift  Gradient drift
       11            1.9716E-04         9.7406E-06       1.3724E-03
 ======================================================================
 ITERATION STEP  13
 

 SCF control                  : diis
 Damping factor/level shift   : 0.000/0.000
 DIIS [start/end/frequency]   :   2 / 50 /  1

 Constructing Fock-matrix...
 
 First step of Coulomb + first step of exchange...
 Exchange contribution is evaluated for MOs 1 to 187.
   1% done.
  12% done.
  23% done.
  34% done.
  45% done.
  56% done.
  67% done.
  78% done.
  89% done.
 100% done.
 
 Fitting and assembly step of exchange...
 
 Second step of Coulomb...
   1% done.
  12% done.
  23% done.
  34% done.
  45% done.
  56% done.
  67% done.
  78% done.
  89% done.
 100% done.
 
 Calculating the exchange-correlation matrix...
                  0.2063*PBEX [au]:    -63.702245260576
                  0.5000*PBEC [au]:     -6.320167150653
 Exchange-correlation energy  [au]:    -70.022412411228
 
 Coulomb energy + HF exchange [au]:   6859.763163960910
 Gradient norm:      6.8201E-04
 DIIS is running in this iteration step.
 RMS of [F,P]:                                         0.00000497827262
 RMS of difference density:                            0.00001397033775
 Gap [au]:  0.27329181
 ALPHA OCC: 187
 BETA  OCC: 187
 
 ***KOHN-SHAM ENERGY IN STEP  13 IS         -2229.5589443066965032 [AU]
 
 Step comparison  Energy Drift [au]  DIIS error drift  Gradient drift
       12            4.8227E-05         4.6637E-06       6.2537E-04
 ======================================================================
 ITERATION STEP  14
 

 SCF control                  : diis
 Damping factor/level shift   : 0.000/0.000
 DIIS [start/end/frequency]   :   2 / 50 /  1

 Constructing Fock-matrix...
 
 First step of Coulomb + first step of exchange...
 Exchange contribution is evaluated for MOs 1 to 187.
   1% done.
  12% done.
  23% done.
  34% done.
  45% done.
  56% done.
  67% done.
  78% done.
  89% done.
 100% done.
 
 Fitting and assembly step of exchange...
 
 Second step of Coulomb...
   1% done.
  12% done.
  23% done.
  34% done.
  45% done.
  56% done.
  67% done.
  78% done.
  89% done.
 100% done.
 
 Calculating the exchange-correlation matrix...
                  0.2063*PBEX [au]:    -63.700610945693
                  0.5000*PBEC [au]:     -6.320352064283
 Exchange-correlation energy  [au]:    -70.020963009976
 
 Coulomb energy + HF exchange [au]:   6859.694390791835
 Gradient norm:      6.7174E-05
 DIIS is running in this iteration step.
 RMS of [F,P]:                                         0.00000019444476
 RMS of difference density:                            0.00000041874497
 Gap [au]:  0.27329665
 ALPHA OCC: 187
 BETA  OCC: 187
 
 ***KOHN-SHAM ENERGY IN STEP  14 IS         -2229.5589615742374008 [AU]
 
 Step comparison  Energy Drift [au]  DIIS error drift  Gradient drift
       13            1.7268E-05         4.7838E-06       6.1483E-04
 ======================================================================
 ITERATION STEP  15
 

 SCF control                  : diis
 Damping factor/level shift   : 0.000/0.000
 DIIS [start/end/frequency]   :   2 / 50 /  1

 Constructing Fock-matrix...
 
 First step of Coulomb + first step of exchange...
 Exchange contribution is evaluated for MOs 1 to 187.
   1% done.
  12% done.
  23% done.
  34% done.
  45% done.
  56% done.
  67% done.
  78% done.
  89% done.
 100% done.
 
 Fitting and assembly step of exchange...
 
 Second step of Coulomb...
   1% done.
  12% done.
  23% done.
  34% done.
  45% done.
  56% done.
  67% done.
  78% done.
  89% done.
 100% done.
 
 Calculating the exchange-correlation matrix...
                  0.2063*PBEX [au]:    -63.700616841577
                  0.5000*PBEC [au]:     -6.320351267476
 Exchange-correlation energy  [au]:    -70.020968109053
 
 Coulomb energy + HF exchange [au]:   6859.694857973994
 Gradient norm:      2.4610E-05
 DIIS is running in this iteration step.
 RMS of [F,P]:                                         0.00000006083202
 RMS of difference density:                            0.00000016185919
 Gap [au]:  0.27329453
 ALPHA OCC: 187
 BETA  OCC: 187
 
 ***KOHN-SHAM ENERGY IN STEP  15 IS         -2229.5589616153465613 [AU]
 
 Step comparison  Energy Drift [au]  DIIS error drift  Gradient drift
       14            4.1109E-08         1.3361E-07       4.2564E-05
 ======================================================================
 ITERATION STEP  16
 

 SCF control                  : diis
 Damping factor/level shift   : 0.000/0.000
 DIIS [start/end/frequency]   :   2 / 50 /  1

 Constructing Fock-matrix...
 
 First step of Coulomb + first step of exchange...
 Exchange contribution is evaluated for MOs 1 to 187.
   1% done.
  12% done.
  23% done.
  34% done.
  45% done.
  56% done.
  67% done.
  78% done.
  89% done.
 100% done.
 
 Fitting and assembly step of exchange...
 
 Second step of Coulomb...
   1% done.
  12% done.
  23% done.
  34% done.
  45% done.
  56% done.
  67% done.
  78% done.
  89% done.
 100% done.
 
 Calculating the exchange-correlation matrix...
                  0.2063*PBEX [au]:    -63.700612949740
                  0.5000*PBEC [au]:     -6.320351251370
 Exchange-correlation energy  [au]:    -70.020964201110
 
 Coulomb energy + HF exchange [au]:   6859.694572827375
 Gradient norm:      1.9805E-05
 DIIS is running in this iteration step.
 RMS of [F,P]:                                         0.00000003204527
 RMS of difference density:                            0.00000006061581
 Gap [au]:  0.27329308
 ALPHA OCC: 187
 BETA  OCC: 187
 
 ***KOHN-SHAM ENERGY IN STEP  16 IS         -2229.5589616205761558 [AU]
 
 Step comparison  Energy Drift [au]  DIIS error drift  Gradient drift
       15            5.2296E-09         2.8787E-08       4.8050E-06
 ======================================================================
 
 SUCCESS...
 THE SCF ITERATION HAS CONVERGED!
 
                   A   
 FINAL ALPHA OCC: 187
 FINAL BETA  OCC: 187
 
 ***FINAL KOHN-SHAM ENERGY:         -2229.5589616205761558 [AU]
 
 Orbital energies [au]:
      Irrep         Alpha          Beta
    1   A        -15.300718     -15.300718
    2   A        -15.298335     -15.298335
    3   A        -15.239603     -15.239603
    4   A        -15.239409     -15.239409
    5   A        -15.239372     -15.239372
    6   A        -11.053882     -11.053882
    7   A        -11.053801     -11.053801
    8   A        -11.053791     -11.053791
    9   A        -11.024056     -11.024056
   10   A        -11.023994     -11.023994
   11   A        -11.009970     -11.009970
   12   A        -11.008583     -11.008583
   13   A        -11.006623     -11.006623
   14   A        -11.006591     -11.006591
   15   A        -10.983452     -10.983452
   16   A        -10.983257     -10.983257
   17   A        -10.982191     -10.982191
   18   A        -10.982037     -10.982037
   19   A        -10.979521     -10.979521
   20   A        -10.970426     -10.970426
   21   A        -10.970019     -10.970019
   22   A        -10.969972     -10.969972
   23   A        -10.969440     -10.969440
   24   A        -10.968632     -10.968632
   25   A        -10.968590     -10.968590
   26   A        -10.968412     -10.968412
   27   A        -10.968154     -10.968154
   28   A        -10.967843     -10.967843
   29   A        -10.967740     -10.967740
   30   A        -10.967035     -10.967035
   31   A        -10.966306     -10.966306
   32   A        -10.965976     -10.965976
   33   A        -10.965920     -10.965920
   34   A        -10.965828     -10.965828
   35   A        -10.965724     -10.965724
   36   A        -10.965313     -10.965313
   37   A        -10.965267     -10.965267
   38   A        -10.965215     -10.965215
   39   A        -10.965127     -10.965127
   40   A        -10.965057     -10.965057
   41   A        -10.964562     -10.964562
   42   A        -10.964426     -10.964426
   43   A        -10.964193     -10.964193
   44   A        -10.964170     -10.964170
   45   A        -10.963837     -10.963837
   46   A        -10.962775     -10.962775
   47   A        -10.962769     -10.962769
   48   A        -10.962207     -10.962207
   49   A        -10.962156     -10.962156
   50   A        -10.962110     -10.962110
   51   A        -10.962052     -10.962052
   52   A        -10.960482     -10.960482
   53   A        -10.960173     -10.960173
   54   A        -10.956534     -10.956534
   55   A        -10.954835     -10.954835
   56   A        -10.954791     -10.954791
   57   A         -1.282116      -1.282116
   58   A         -1.263275      -1.263275
   59   A         -1.259981      -1.259981
   60   A         -1.148482      -1.148482
   61   A         -1.148325      -1.148325
   62   A         -1.127140      -1.127140
   63   A         -1.109908      -1.109908
   64   A         -1.096257      -1.096257
   65   A         -1.094286      -1.094286
   66   A         -1.091892      -1.091892
   67   A         -1.086311      -1.086311
   68   A         -1.084775      -1.084775
   69   A         -1.075468      -1.075468
   70   A         -1.025953      -1.025953
   71   A         -1.007376      -1.007376
   72   A         -0.998954      -0.998954
   73   A         -0.988908      -0.988908
   74   A         -0.984725      -0.984725
   75   A         -0.979129      -0.979129
   76   A         -0.977305      -0.977305
   77   A         -0.969408      -0.969408
   78   A         -0.965155      -0.965155
   79   A         -0.963808      -0.963808
   80   A         -0.963030      -0.963030
   81   A         -0.960810      -0.960810
   82   A         -0.945095      -0.945095
   83   A         -0.931337      -0.931337
   84   A         -0.928708      -0.928708
   85   A         -0.916895      -0.916895
   86   A         -0.871098      -0.871098
   87   A         -0.869107      -0.869107
   88   A         -0.848141      -0.848141
   89   A         -0.828243      -0.828243
   90   A         -0.824001      -0.824001
   91   A         -0.812309      -0.812309
   92   A         -0.807677      -0.807677
   93   A         -0.795047      -0.795047
   94   A         -0.788307      -0.788307
   95   A         -0.785734      -0.785734
   96   A         -0.783255      -0.783255
   97   A         -0.775887      -0.775887
   98   A         -0.771437      -0.771437
   99   A         -0.755633      -0.755633
  100   A         -0.752321      -0.752321
  101   A         -0.750167      -0.750167
  102   A         -0.749101      -0.749101
  103   A         -0.742510      -0.742510
  104   A         -0.704973      -0.704973
  105   A         -0.701783      -0.701783
  106   A         -0.697959      -0.697959
  107   A         -0.695032      -0.695032
  108   A         -0.680626      -0.680626
  109   A         -0.674389      -0.674389
  110   A         -0.672692      -0.672692
  111   A         -0.666843      -0.666843
  112   A         -0.659433      -0.659433
  113   A         -0.647607      -0.647607
  114   A         -0.641269      -0.641269
  115   A         -0.623922      -0.623922
  116   A         -0.620479      -0.620479
  117   A         -0.614147      -0.614147
  118   A         -0.607546      -0.607546
  119   A         -0.605776      -0.605776
  120   A         -0.600310      -0.600310
  121   A         -0.599219      -0.599219
  122   A         -0.593168      -0.593168
  123   A         -0.590906      -0.590906
  124   A         -0.589400      -0.589400
  125   A         -0.589232      -0.589232
  126   A         -0.584721      -0.584721
  127   A         -0.584002      -0.584002
  128   A         -0.583683      -0.583683
  129   A         -0.580419      -0.580419
  130   A         -0.579708      -0.579708
  131   A         -0.574534      -0.574534
  132   A         -0.571682      -0.571682
  133   A         -0.567294      -0.567294
  134   A         -0.564963      -0.564963
  135   A         -0.563472      -0.563472
  136   A         -0.562179      -0.562179
  137   A         -0.559488      -0.559488
  138   A         -0.557925      -0.557925
  139   A         -0.555332      -0.555332
  140   A         -0.553066      -0.553066
  141   A         -0.551987      -0.551987
  142   A         -0.549069      -0.549069
  143   A         -0.536922      -0.536922
  144   A         -0.521820      -0.521820
  145   A         -0.512481      -0.512481
  146   A         -0.507514      -0.507514
  147   A         -0.503100      -0.503100
  148   A         -0.501158      -0.501158
  149   A         -0.499151      -0.499151
  150   A         -0.493360      -0.493360
  151   A         -0.491263      -0.491263
  152   A         -0.490813      -0.490813
  153   A         -0.484591      -0.484591
  154   A         -0.483129      -0.483129
  155   A         -0.476108      -0.476108
  156   A         -0.474700      -0.474700
  157   A         -0.474333      -0.474333
  158   A         -0.472754      -0.472754
  159   A         -0.469751      -0.469751
  160   A         -0.467851      -0.467851
  161   A         -0.463788      -0.463788
  162   A         -0.463392      -0.463392
  163   A         -0.460843      -0.460843
  164   A         -0.457529      -0.457529
  165   A         -0.454910      -0.454910
  166   A         -0.451698      -0.451698
  167   A         -0.441904      -0.441904
  168   A         -0.424703      -0.424703
  169   A         -0.423026      -0.423026
  170   A         -0.385899      -0.385899
  171   A         -0.385666      -0.385666
  172   A         -0.378690      -0.378690
  173   A         -0.374462      -0.374462
  174   A         -0.355572      -0.355572
  175   A         -0.352472      -0.352472
  176   A         -0.346265      -0.346265
  177   A         -0.337694      -0.337694
  178   A         -0.333674      -0.333674
  179   A         -0.332339      -0.332339
  180   A         -0.331899      -0.331899
  181   A         -0.324258      -0.324258
  182   A         -0.318890      -0.318890
  183   A         -0.314578      -0.314578
  184   A         -0.285348      -0.285348
  185   A         -0.282279      -0.282279
  186   A         -0.277293      -0.277293
  187   A         -0.262075      -0.262075
 
  188   A          0.011218       0.011218
  189   A          0.015359       0.015359
  190   A          0.040286       0.040286
  191   A          0.043987       0.043987
  192   A          0.049990       0.049990
  193   A          0.059324       0.059324
  194   A          0.061570       0.061570
  195   A          0.083020       0.083020
  196   A          0.083684       0.083684
  197   A          0.084871       0.084871
  198   A          0.088247       0.088247
  199   A          0.092243       0.092243
  200   A          0.100324       0.100324
  201   A          0.108928       0.108928
  202   A          0.112179       0.112179
  203   A          0.113771       0.113771
  204   A          0.117729       0.117729
  205   A          0.121187       0.121187
  206   A          0.121715       0.121715
  207   A          0.122788       0.122788
  208   A          0.123129       0.123129
  209   A          0.127683       0.127683
  210   A          0.128672       0.128672
  211   A          0.134563       0.134563
  212   A          0.136221       0.136221
  213   A          0.140707       0.140707
  214   A          0.142688       0.142688
  215   A          0.145887       0.145887
  216   A          0.146792       0.146792
  217   A          0.148473       0.148473
  218   A          0.153650       0.153650
  219   A          0.156794       0.156794
  220   A          0.159417       0.159417
  221   A          0.160633       0.160633
  222   A          0.162676       0.162676
  223   A          0.164308       0.164308
  224   A          0.171798       0.171798
  225   A          0.173505       0.173505
  226   A          0.177543       0.177543
  227   A          0.180571       0.180571
  228   A          0.187848       0.187848
  229   A          0.188869       0.188869
  230   A          0.190448       0.190448
  231   A          0.199479       0.199479
  232   A          0.217819       0.217819
  233   A          0.220667       0.220667
  234   A          0.225670       0.225670
  235   A          0.229858       0.229858
  236   A          0.230973       0.230973
  237   A          0.233515       0.233515
  238   A          0.245235       0.245235
  239   A          0.249323       0.249323
  240   A          0.254031       0.254031
  241   A          0.258620       0.258620
  242   A          0.258764       0.258764
  243   A          0.267792       0.267792
  244   A          0.276499       0.276499
  245   A          0.280150       0.280150
  246   A          0.284540       0.284540
  247   A          0.290282       0.290282
  248   A          0.291624       0.291624
  249   A          0.294052       0.294052
  250   A          0.295651       0.295651
  251   A          0.298441       0.298441
  252   A          0.302735       0.302735
  253   A          0.305688       0.305688
  254   A          0.309774       0.309774
  255   A          0.312086       0.312086
  256   A          0.313589       0.313589
  257   A          0.314332       0.314332
  258   A          0.315424       0.315424
  259   A          0.317632       0.317632
  260   A          0.320079       0.320079
  261   A          0.320536       0.320536
  262   A          0.323764       0.323764
  263   A          0.325624       0.325624
  264   A          0.327700       0.327700
  265   A          0.330913       0.330913
  266   A          0.332901       0.332901
  267   A          0.333325       0.333325
  268   A          0.340956       0.340956
  269   A          0.344182       0.344182
  270   A          0.345824       0.345824
  271   A          0.347346       0.347346
  272   A          0.347720       0.347720
  273   A          0.348976       0.348976
  274   A          0.350635       0.350635
  275   A          0.352959       0.352959
  276   A          0.356451       0.356451
  277   A          0.357581       0.357581
  278   A          0.361701       0.361701
  279   A          0.362253       0.362253
  280   A          0.365622       0.365622
  281   A          0.369543       0.369543
  282   A          0.371354       0.371354
  283   A          0.372888       0.372888
  284   A          0.373915       0.373915
  285   A          0.375081       0.375081
  286   A          0.377143       0.377143
  287   A          0.382194       0.382194
  288   A          0.383199       0.383199
  289   A          0.385478       0.385478
  290   A          0.385962       0.385962
  291   A          0.387250       0.387250
  292   A          0.389583       0.389583
  293   A          0.392903       0.392903
  294   A          0.393914       0.393914
  295   A          0.395180       0.395180
  296   A          0.396065       0.396065
  297   A          0.401672       0.401672
  298   A          0.404127       0.404127
  299   A          0.407966       0.407966
  300   A          0.408150       0.408150
  301   A          0.410708       0.410708
  302   A          0.414299       0.414299
  303   A          0.415299       0.415299
  304   A          0.417558       0.417558
  305   A          0.422527       0.422527
  306   A          0.423441       0.423441
  307   A          0.425705       0.425705
  308   A          0.426211       0.426211
  309   A          0.428924       0.428924
  310   A          0.430898       0.430898
  311   A          0.433106       0.433106
  312   A          0.433904       0.433904
  313   A          0.435880       0.435880
  314   A          0.437368       0.437368
  315   A          0.437640       0.437640
  316   A          0.438467       0.438467
  317   A          0.440110       0.440110
  318   A          0.441868       0.441868
  319   A          0.442609       0.442609
  320   A          0.446372       0.446372
  321   A          0.447942       0.447942
  322   A          0.451338       0.451338
  323   A          0.453537       0.453537
  324   A          0.454206       0.454206
  325   A          0.456974       0.456974
  326   A          0.458621       0.458621
  327   A          0.460182       0.460182
  328   A          0.464284       0.464284
  329   A          0.466983       0.466983
  330   A          0.467533       0.467533
  331   A          0.470395       0.470395
  332   A          0.471689       0.471689
  333   A          0.472735       0.472735
  334   A          0.475225       0.475225
  335   A          0.477762       0.477762
  336   A          0.480455       0.480455
  337   A          0.483195       0.483195
  338   A          0.484003       0.484003
  339   A          0.485744       0.485744
  340   A          0.487121       0.487121
  341   A          0.488877       0.488877
  342   A          0.492187       0.492187
  343   A          0.493463       0.493463
  344   A          0.494306       0.494306
  345   A          0.497774       0.497774
  346   A          0.500685       0.500685
  347   A          0.503231       0.503231
  348   A          0.504261       0.504261
  349   A          0.505538       0.505538
  350   A          0.507120       0.507120
  351   A          0.509689       0.509689
  352   A          0.511171       0.511171
  353   A          0.513275       0.513275
  354   A          0.514781       0.514781
  355   A          0.515491       0.515491
  356   A          0.517975       0.517975
  357   A          0.520056       0.520056
  358   A          0.521092       0.521092
  359   A          0.522380       0.522380
  360   A          0.523908       0.523908
  361   A          0.525854       0.525854
  362   A          0.526435       0.526435
  363   A          0.529265       0.529265
  364   A          0.530412       0.530412
  365   A          0.531906       0.531906
  366   A          0.534255       0.534255
  367   A          0.536526       0.536526
  368   A          0.538304       0.538304
  369   A          0.538512       0.538512
  370   A          0.539645       0.539645
  371   A          0.540647       0.540647
  372   A          0.541563       0.541563
  373   A          0.542857       0.542857
  374   A          0.544264       0.544264
  375   A          0.545881       0.545881
  376   A          0.547143       0.547143
  377   A          0.548907       0.548907
  378   A          0.549263       0.549263
  379   A          0.549863       0.549863
  380   A          0.552371       0.552371
  381   A          0.553939       0.553939
  382   A          0.554414       0.554414
  383   A          0.555701       0.555701
  384   A          0.558627       0.558627
  385   A          0.560868       0.560868
  386   A          0.562274       0.562274
  387   A          0.564795       0.564795
  388   A          0.568580       0.568580
  389   A          0.569938       0.569938
  390   A          0.571240       0.571240
  391   A          0.571950       0.571950
  392   A          0.572496       0.572496
  393   A          0.573598       0.573598
  394   A          0.576768       0.576768
  395   A          0.577267       0.577267
  396   A          0.579237       0.579237
  397   A          0.580795       0.580795
  398   A          0.581601       0.581601
  399   A          0.584310       0.584310
  400   A          0.586091       0.586091
  401   A          0.588156       0.588156
  402   A          0.588854       0.588854
  403   A          0.592480       0.592480
  404   A          0.593153       0.593153
  405   A          0.594908       0.594908
  406   A          0.600723       0.600723
  407   A          0.602963       0.602963
  408   A          0.604093       0.604093
  409   A          0.610283       0.610283
  410   A          0.612259       0.612259
  411   A          0.614676       0.614676
  412   A          0.615981       0.615981
  413   A          0.617933       0.617933
  414   A          0.620822       0.620822
  415   A          0.622727       0.622727
  416   A          0.624871       0.624871
  417   A          0.626636       0.626636
  418   A          0.628721       0.628721
  419   A          0.631091       0.631091
  420   A          0.631479       0.631479
  421   A          0.632361       0.632361
  422   A          0.635091       0.635091
  423   A          0.637417       0.637417
  424   A          0.642003       0.642003
  425   A          0.645609       0.645609
  426   A          0.647859       0.647859
  427   A          0.651281       0.651281
  428   A          0.654390       0.654390
  429   A          0.658974       0.658974
  430   A          0.659960       0.659960
  431   A          0.661548       0.661548
  432   A          0.667957       0.667957
  433   A          0.668868       0.668868
  434   A          0.670348       0.670348
  435   A          0.673222       0.673222
  436   A          0.677071       0.677071
  437   A          0.679057       0.679057
  438   A          0.680295       0.680295
  439   A          0.684239       0.684239
  440   A          0.687389       0.687389
  441   A          0.688927       0.688927
  442   A          0.691439       0.691439
  443   A          0.692161       0.692161
  444   A          0.693695       0.693695
  445   A          0.695325       0.695325
  446   A          0.697919       0.697919
  447   A          0.699367       0.699367
  448   A          0.702945       0.702945
  449   A          0.706457       0.706457
  450   A          0.707290       0.707290
  451   A          0.709114       0.709114
  452   A          0.711371       0.711371
  453   A          0.713874       0.713874
  454   A          0.718800       0.718800
  455   A          0.722050       0.722050
  456   A          0.723864       0.723864
  457   A          0.725958       0.725958
  458   A          0.728473       0.728473
  459   A          0.731777       0.731777
  460   A          0.735728       0.735728
  461   A          0.736531       0.736531
  462   A          0.737812       0.737812
  463   A          0.739799       0.739799
  464   A          0.741350       0.741350
  465   A          0.743669       0.743669
  466   A          0.745221       0.745221
  467   A          0.752977       0.752977
  468   A          0.757465       0.757465
  469   A          0.761726       0.761726
  470   A          0.765378       0.765378
  471   A          0.766609       0.766609
  472   A          0.769124       0.769124
  473   A          0.774492       0.774492
  474   A          0.782278       0.782278
  475   A          0.784042       0.784042
  476   A          0.788148       0.788148
  477   A          0.792645       0.792645
  478   A          0.795591       0.795591
  479   A          0.796700       0.796700
  480   A          0.797498       0.797498
  481   A          0.799054       0.799054
  482   A          0.801192       0.801192
  483   A          0.804126       0.804126
  484   A          0.805487       0.805487
  485   A          0.810037       0.810037
  486   A          0.813870       0.813870
  487   A          0.815632       0.815632
  488   A          0.819500       0.819500
  489   A          0.820891       0.820891
  490   A          0.821561       0.821561
  491   A          0.826239       0.826239
  492   A          0.828277       0.828277
  493   A          0.830437       0.830437
  494   A          0.833226       0.833226
  495   A          0.835371       0.835371
  496   A          0.837490       0.837490
  497   A          0.839402       0.839402
  498   A          0.839842       0.839842
  499   A          0.840742       0.840742
  500   A          0.844902       0.844902
  501   A          0.845719       0.845719
  502   A          0.846162       0.846162
  503   A          0.847828       0.847828
  504   A          0.849145       0.849145
  505   A          0.851778       0.851778
  506   A          0.854162       0.854162
  507   A          0.855448       0.855448
  508   A          0.859932       0.859932
  509   A          0.861840       0.861840
  510   A          0.862989       0.862989
  511   A          0.864429       0.864429
  512   A          0.865861       0.865861
  513   A          0.871283       0.871283
  514   A          0.872333       0.872333
  515   A          0.874166       0.874166
  516   A          0.880261       0.880261
  517   A          0.884426       0.884426
  518   A          0.885855       0.885855
  519   A          0.887911       0.887911
  520   A          0.890461       0.890461
  521   A          0.893805       0.893805
  522   A          0.895145       0.895145
  523   A          0.895635       0.895635
  524   A          0.899263       0.899263
  525   A          0.899968       0.899968
  526   A          0.902572       0.902572
  527   A          0.903132       0.903132
  528   A          0.907025       0.907025
  529   A          0.909938       0.909938
  530   A          0.911215       0.911215
  531   A          0.913350       0.913350
  532   A          0.914322       0.914322
  533   A          0.918245       0.918245
  534   A          0.920863       0.920863
  535   A          0.923803       0.923803
  536   A          0.926439       0.926439
  537   A          0.927883       0.927883
  538   A          0.929995       0.929995
  539   A          0.930794       0.930794
  540   A          0.934376       0.934376
  541   A          0.935493       0.935493
  542   A          0.936276       0.936276
  543   A          0.937225       0.937225
  544   A          0.941510       0.941510
  545   A          0.942525       0.942525
  546   A          0.945812       0.945812
  547   A          0.948516       0.948516
  548   A          0.949457       0.949457
  549   A          0.952103       0.952103
  550   A          0.954202       0.954202
  551   A          0.954462       0.954462
  552   A          0.955719       0.955719
  553   A          0.957642       0.957642
  554   A          0.959354       0.959354
  555   A          0.961261       0.961261
  556   A          0.961538       0.961538
  557   A          0.966161       0.966161
  558   A          0.969164       0.969164
  559   A          0.970452       0.970452
  560   A          0.973940       0.973940
  561   A          0.974724       0.974724
  562   A          0.976517       0.976517
  563   A          0.977419       0.977419
  564   A          0.979896       0.979896
  565   A          0.983244       0.983244
  566   A          0.988542       0.988542
  567   A          0.989397       0.989397
  568   A          0.992731       0.992731
  569   A          0.992892       0.992892
  570   A          0.996229       0.996229
  571   A          0.999023       0.999023
  572   A          1.000495       1.000495
  573   A          1.004673       1.004673
  574   A          1.007627       1.007627
  575   A          1.009057       1.009057
  576   A          1.012486       1.012486
  577   A          1.014243       1.014243
  578   A          1.015758       1.015758
  579   A          1.018725       1.018725
  580   A          1.019291       1.019291
  581   A          1.023185       1.023185
  582   A          1.025901       1.025901
  583   A          1.028702       1.028702
  584   A          1.031024       1.031024
  585   A          1.033880       1.033880
  586   A          1.034083       1.034083
  587   A          1.039771       1.039771
  588   A          1.044472       1.044472
  589   A          1.049757       1.049757
  590   A          1.050938       1.050938
  591   A          1.057246       1.057246
  592   A          1.061733       1.061733
  593   A          1.064239       1.064239
  594   A          1.065387       1.065387
  595   A          1.068872       1.068872
  596   A          1.070739       1.070739
  597   A          1.072121       1.072121
  598   A          1.073172       1.073172
  599   A          1.075098       1.075098
  600   A          1.079486       1.079486
  601   A          1.080411       1.080411
  602   A          1.083593       1.083593
  603   A          1.085404       1.085404
  604   A          1.087378       1.087378
  605   A          1.088683       1.088683
  606   A          1.090991       1.090991
  607   A          1.092701       1.092701
  608   A          1.095962       1.095962
  609   A          1.097318       1.097318
  610   A          1.099172       1.099172
  611   A          1.101824       1.101824
  612   A          1.103893       1.103893
  613   A          1.106084       1.106084
  614   A          1.106560       1.106560
  615   A          1.107866       1.107866
  616   A          1.116040       1.116040
  617   A          1.116265       1.116265
  618   A          1.118566       1.118566
  619   A          1.119360       1.119360
  620   A          1.122746       1.122746
  621   A          1.124401       1.124401
  622   A          1.124681       1.124681
  623   A          1.128964       1.128964
  624   A          1.129829       1.129829
  625   A          1.130790       1.130790
  626   A          1.132071       1.132071
  627   A          1.133321       1.133321
  628   A          1.136471       1.136471
  629   A          1.139779       1.139779
  630   A          1.146244       1.146244
  631   A          1.149093       1.149093
  632   A          1.151152       1.151152
  633   A          1.152613       1.152613
  634   A          1.155330       1.155330
  635   A          1.156809       1.156809
  636   A          1.158226       1.158226
  637   A          1.160968       1.160968
  638   A          1.162912       1.162912
  639   A          1.165720       1.165720
  640   A          1.169075       1.169075
  641   A          1.172415       1.172415
  642   A          1.174418       1.174418
  643   A          1.176728       1.176728
  644   A          1.178898       1.178898
  645   A          1.183764       1.183764
  646   A          1.184753       1.184753
  647   A          1.186125       1.186125
  648   A          1.188022       1.188022
  649   A          1.189513       1.189513
  650   A          1.191087       1.191087
  651   A          1.192481       1.192481
  652   A          1.197194       1.197194
  653   A          1.199167       1.199167
  654   A          1.201538       1.201538
  655   A          1.205546       1.205546
  656   A          1.213915       1.213915
  657   A          1.214124       1.214124
  658   A          1.218976       1.218976
  659   A          1.222620       1.222620
  660   A          1.227058       1.227058
  661   A          1.229589       1.229589
  662   A          1.232167       1.232167
  663   A          1.233876       1.233876
  664   A          1.234681       1.234681
  665   A          1.240598       1.240598
  666   A          1.242688       1.242688
  667   A          1.247623       1.247623
  668   A          1.248987       1.248987
  669   A          1.251605       1.251605
  670   A          1.256597       1.256597
  671   A          1.260385       1.260385
  672   A          1.261786       1.261786
  673   A          1.262593       1.262593
  674   A          1.267685       1.267685
  675   A          1.271949       1.271949
  676   A          1.274580       1.274580
  677   A          1.277009       1.277009
  678   A          1.281494       1.281494
  679   A          1.285861       1.285861
  680   A          1.289095       1.289095
  681   A          1.293697       1.293697
  682   A          1.296316       1.296316
  683   A          1.298875       1.298875
  684   A          1.300814       1.300814
  685   A          1.303937       1.303937
  686   A          1.305499       1.305499
  687   A          1.305858       1.305858
  688   A          1.312569       1.312569
  689   A          1.314520       1.314520
  690   A          1.315341       1.315341
  691   A          1.318903       1.318903
  692   A          1.325737       1.325737
  693   A          1.329555       1.329555
  694   A          1.332894       1.332894
  695   A          1.333780       1.333780
  696   A          1.338431       1.338431
  697   A          1.343264       1.343264
  698   A          1.344218       1.344218
  699   A          1.349394       1.349394
  700   A          1.352862       1.352862
  701   A          1.358049       1.358049
  702   A          1.358821       1.358821
  703   A          1.364646       1.364646
  704   A          1.367235       1.367235
  705   A          1.368481       1.368481
  706   A          1.376121       1.376121
  707   A          1.377337       1.377337
  708   A          1.379296       1.379296
  709   A          1.382899       1.382899
  710   A          1.386103       1.386103
  711   A          1.391379       1.391379
  712   A          1.392381       1.392381
  713   A          1.400546       1.400546
  714   A          1.403402       1.403402
  715   A          1.404229       1.404229
  716   A          1.407093       1.407093
  717   A          1.412710       1.412710
  718   A          1.417139       1.417139
  719   A          1.418891       1.418891
  720   A          1.422160       1.422160
  721   A          1.423724       1.423724
  722   A          1.426782       1.426782
  723   A          1.428383       1.428383
  724   A          1.430942       1.430942
  725   A          1.432223       1.432223
  726   A          1.436051       1.436051
  727   A          1.436245       1.436245
  728   A          1.439046       1.439046
  729   A          1.442434       1.442434
  730   A          1.444887       1.444887
  731   A          1.445519       1.445519
  732   A          1.449359       1.449359
  733   A          1.450258       1.450258
  734   A          1.453122       1.453122
  735   A          1.454851       1.454851
  736   A          1.456202       1.456202
  737   A          1.458287       1.458287
  738   A          1.459679       1.459679
  739   A          1.462117       1.462117
  740   A          1.462747       1.462747
  741   A          1.463656       1.463656
  742   A          1.468319       1.468319
  743   A          1.469408       1.469408
  744   A          1.471343       1.471343
  745   A          1.472553       1.472553
  746   A          1.477738       1.477738
  747   A          1.478690       1.478690
  748   A          1.482485       1.482485
  749   A          1.482793       1.482793
  750   A          1.486949       1.486949
  751   A          1.488446       1.488446
  752   A          1.491634       1.491634
  753   A          1.494851       1.494851
  754   A          1.498004       1.498004
  755   A          1.499649       1.499649
  756   A          1.503534       1.503534
  757   A          1.507890       1.507890
  758   A          1.508895       1.508895
  759   A          1.511264       1.511264
  760   A          1.513233       1.513233
  761   A          1.515303       1.515303
  762   A          1.520077       1.520077
  763   A          1.521463       1.521463
  764   A          1.522462       1.522462
  765   A          1.522672       1.522672
  766   A          1.523847       1.523847
  767   A          1.527102       1.527102
  768   A          1.528976       1.528976
  769   A          1.536128       1.536128
  770   A          1.539732       1.539732
  771   A          1.540630       1.540630
  772   A          1.544231       1.544231
  773   A          1.545416       1.545416
  774   A          1.548386       1.548386
  775   A          1.549308       1.549308
  776   A          1.550719       1.550719
  777   A          1.553744       1.553744
  778   A          1.554403       1.554403
  779   A          1.556762       1.556762
  780   A          1.558304       1.558304
  781   A          1.560148       1.560148
  782   A          1.562190       1.562190
  783   A          1.563940       1.563940
  784   A          1.564343       1.564343
  785   A          1.569354       1.569354
  786   A          1.571020       1.571020
  787   A          1.573347       1.573347
  788   A          1.579925       1.579925
  789   A          1.583467       1.583467
  790   A          1.584840       1.584840
  791   A          1.586456       1.586456
  792   A          1.587946       1.587946
  793   A          1.591327       1.591327
  794   A          1.592580       1.592580
  795   A          1.596174       1.596174
  796   A          1.598221       1.598221
  797   A          1.598969       1.598969
  798   A          1.604431       1.604431
  799   A          1.609502       1.609502
  800   A          1.612690       1.612690
  801   A          1.615526       1.615526
  802   A          1.617881       1.617881
  803   A          1.621440       1.621440
  804   A          1.626603       1.626603
  805   A          1.630265       1.630265
  806   A          1.632010       1.632010
  807   A          1.636801       1.636801
  808   A          1.639267       1.639267
  809   A          1.642490       1.642490
  810   A          1.647651       1.647651
  811   A          1.653211       1.653211
  812   A          1.656139       1.656139
  813   A          1.658747       1.658747
  814   A          1.663762       1.663762
  815   A          1.665595       1.665595
  816   A          1.669094       1.669094
  817   A          1.670904       1.670904
  818   A          1.675659       1.675659
  819   A          1.677925       1.677925
  820   A          1.679414       1.679414
  821   A          1.684579       1.684579
  822   A          1.686978       1.686978
  823   A          1.691854       1.691854
  824   A          1.696040       1.696040
  825   A          1.697282       1.697282
  826   A          1.702024       1.702024
  827   A          1.702382       1.702382
  828   A          1.704549       1.704549
  829   A          1.706493       1.706493
  830   A          1.709110       1.709110
  831   A          1.710933       1.710933
  832   A          1.719822       1.719822
  833   A          1.721080       1.721080
  834   A          1.727503       1.727503
  835   A          1.728748       1.728748
  836   A          1.737591       1.737591
  837   A          1.739595       1.739595
  838   A          1.742069       1.742069
  839   A          1.746531       1.746531
  840   A          1.750730       1.750730
  841   A          1.754710       1.754710
  842   A          1.763845       1.763845
  843   A          1.766954       1.766954
  844   A          1.778086       1.778086
  845   A          1.780000       1.780000
  846   A          1.785279       1.785279
  847   A          1.786918       1.786918
  848   A          1.787496       1.787496
  849   A          1.792881       1.792881
  850   A          1.796491       1.796491
  851   A          1.802539       1.802539
  852   A          1.807050       1.807050
  853   A          1.807545       1.807545
  854   A          1.811316       1.811316
  855   A          1.817124       1.817124
  856   A          1.818935       1.818935
  857   A          1.822222       1.822222
  858   A          1.825060       1.825060
  859   A          1.833342       1.833342
  860   A          1.838575       1.838575
  861   A          1.840132       1.840132
  862   A          1.857594       1.857594
  863   A          1.866300       1.866300
  864   A          1.882311       1.882311
  865   A          1.886783       1.886783
  866   A          1.900083       1.900083
  867   A          1.910875       1.910875
  868   A          1.912712       1.912712
  869   A          1.913826       1.913826
  870   A          1.917208       1.917208
  871   A          1.924572       1.924572
  872   A          1.932887       1.932887
  873   A          1.936807       1.936807
  874   A          1.939338       1.939338
  875   A          1.951398       1.951398
  876   A          1.954369       1.954369
  877   A          1.957726       1.957726
  878   A          1.962884       1.962884
  879   A          1.964789       1.964789
  880   A          1.967967       1.967967
  881   A          1.972429       1.972429
  882   A          1.986305       1.986305
  883   A          1.991958       1.991958
  884   A          1.999030       1.999030
  885   A          2.003366       2.003366
  886   A          2.011037       2.011037
  887   A          2.015975       2.015975
  888   A          2.025331       2.025331
  889   A          2.039453       2.039453
  890   A          2.052689       2.052689
  891   A          2.055291       2.055291
  892   A          2.055971       2.055971
  893   A          2.067810       2.067810
  894   A          2.077133       2.077133
  895   A          2.086424       2.086424
  896   A          2.092396       2.092396
  897   A          2.096826       2.096826
  898   A          2.103449       2.103449
  899   A          2.110305       2.110305
  900   A          2.115739       2.115739
  901   A          2.120210       2.120210
  902   A          2.126018       2.126018
  903   A          2.137873       2.137873
  904   A          2.140041       2.140041
  905   A          2.152186       2.152186
  906   A          2.156304       2.156304
  907   A          2.161416       2.161416
  908   A          2.166158       2.166158
  909   A          2.176837       2.176837
  910   A          2.178569       2.178569
  911   A          2.182854       2.182854
  912   A          2.187953       2.187953
  913   A          2.190471       2.190471
  914   A          2.195384       2.195384
  915   A          2.201783       2.201783
  916   A          2.203334       2.203334
  917   A          2.226293       2.226293
  918   A          2.230048       2.230048
  919   A          2.233289       2.233289
  920   A          2.236856       2.236856
  921   A          2.237212       2.237212
  922   A          2.237841       2.237841
  923   A          2.240163       2.240163
  924   A          2.242033       2.242033
  925   A          2.247346       2.247346
  926   A          2.253486       2.253486
  927   A          2.258145       2.258145
  928   A          2.261343       2.261343
  929   A          2.263999       2.263999
  930   A          2.266130       2.266130
  931   A          2.271081       2.271081
  932   A          2.274654       2.274654
  933   A          2.282521       2.282521
  934   A          2.284591       2.284591
  935   A          2.292734       2.292734
  936   A          2.298307       2.298307
  937   A          2.305811       2.305811
  938   A          2.310354       2.310354
  939   A          2.310800       2.310800
  940   A          2.314926       2.314926
  941   A          2.324477       2.324477
  942   A          2.328320       2.328320
  943   A          2.333438       2.333438
  944   A          2.336628       2.336628
  945   A          2.339023       2.339023
  946   A          2.342925       2.342925
  947   A          2.344918       2.344918
  948   A          2.354277       2.354277
  949   A          2.355407       2.355407
  950   A          2.358246       2.358246
  951   A          2.359222       2.359222
  952   A          2.363869       2.363869
  953   A          2.368873       2.368873
  954   A          2.372162       2.372162
  955   A          2.375903       2.375903
  956   A          2.380260       2.380260
  957   A          2.390758       2.390758
  958   A          2.398898       2.398898
  959   A          2.401002       2.401002
  960   A          2.402691       2.402691
  961   A          2.404025       2.404025
  962   A          2.404949       2.404949
  963   A          2.409317       2.409317
  964   A          2.415914       2.415914
  965   A          2.417151       2.417151
  966   A          2.417652       2.417652
  967   A          2.426916       2.426916
  968   A          2.428135       2.428135
  969   A          2.431842       2.431842
  970   A          2.446731       2.446731
  971   A          2.449670       2.449670
  972   A          2.457741       2.457741
  973   A          2.458830       2.458830
  974   A          2.463262       2.463262
  975   A          2.465187       2.465187
  976   A          2.473078       2.473078
  977   A          2.477177       2.477177
  978   A          2.483179       2.483179
  979   A          2.483746       2.483746
  980   A          2.491472       2.491472
  981   A          2.495215       2.495215
  982   A          2.497022       2.497022
  983   A          2.501677       2.501677
  984   A          2.510737       2.510737
  985   A          2.515426       2.515426
  986   A          2.519535       2.519535
  987   A          2.529761       2.529761
  988   A          2.531886       2.531886
  989   A          2.533706       2.533706
  990   A          2.538388       2.538388
  991   A          2.539503       2.539503
  992   A          2.544721       2.544721
  993   A          2.548002       2.548002
  994   A          2.550279       2.550279
  995   A          2.553990       2.553990
  996   A          2.555582       2.555582
  997   A          2.560471       2.560471
  998   A          2.564939       2.564939
  999   A          2.569004       2.569004
 1000   A          2.570763       2.570763
 1001   A          2.574897       2.574897
 1002   A          2.577077       2.577077
 1003   A          2.577273       2.577273
 1004   A          2.582713       2.582713
 1005   A          2.586284       2.586284
 1006   A          2.591115       2.591115
 1007   A          2.592598       2.592598
 1008   A          2.594159       2.594159
 1009   A          2.597542       2.597542
 1010   A          2.601113       2.601113
 1011   A          2.606308       2.606308
 1012   A          2.610939       2.610939
 1013   A          2.611794       2.611794
 1014   A          2.614356       2.614356
 1015   A          2.616411       2.616411
 1016   A          2.624166       2.624166
 1017   A          2.625980       2.625980
 1018   A          2.631755       2.631755
 1019   A          2.633136       2.633136
 1020   A          2.636823       2.636823
 1021   A          2.642038       2.642038
 1022   A          2.647549       2.647549
 1023   A          2.649659       2.649659
 1024   A          2.655881       2.655881
 1025   A          2.659600       2.659600
 1026   A          2.661054       2.661054
 1027   A          2.664574       2.664574
 1028   A          2.666690       2.666690
 1029   A          2.667849       2.667849
 1030   A          2.670077       2.670077
 1031   A          2.674564       2.674564
 1032   A          2.674905       2.674905
 1033   A          2.679650       2.679650
 1034   A          2.685051       2.685051
 1035   A          2.686895       2.686895
 1036   A          2.690340       2.690340
 1037   A          2.692138       2.692138
 1038   A          2.695536       2.695536
 1039   A          2.696497       2.696497
 1040   A          2.697780       2.697780
 1041   A          2.700116       2.700116
 1042   A          2.701243       2.701243
 1043   A          2.707682       2.707682
 1044   A          2.711642       2.711642
 1045   A          2.715253       2.715253
 1046   A          2.718815       2.718815
 1047   A          2.722063       2.722063
 1048   A          2.726024       2.726024
 1049   A          2.728716       2.728716
 1050   A          2.733090       2.733090
 1051   A          2.733320       2.733320
 1052   A          2.733804       2.733804
 1053   A          2.734481       2.734481
 1054   A          2.739427       2.739427
 1055   A          2.740159       2.740159
 1056   A          2.743386       2.743386
 1057   A          2.744574       2.744574
 1058   A          2.746919       2.746919
 1059   A          2.750072       2.750072
 1060   A          2.754567       2.754567
 1061   A          2.755913       2.755913
 1062   A          2.757370       2.757370
 1063   A          2.761316       2.761316
 1064   A          2.762539       2.762539
 1065   A          2.764799       2.764799
 1066   A          2.765526       2.765526
 1067   A          2.767867       2.767867
 1068   A          2.771793       2.771793
 1069   A          2.775394       2.775394
 1070   A          2.777424       2.777424
 1071   A          2.780766       2.780766
 1072   A          2.783124       2.783124
 1073   A          2.785258       2.785258
 1074   A          2.786364       2.786364
 1075   A          2.792256       2.792256
 1076   A          2.797663       2.797663
 1077   A          2.798999       2.798999
 1078   A          2.806090       2.806090
 1079   A          2.807938       2.807938
 1080   A          2.811411       2.811411
 1081   A          2.815906       2.815906
 1082   A          2.821267       2.821267
 1083   A          2.828075       2.828075
 1084   A          2.829897       2.829897
 1085   A          2.830841       2.830841
 1086   A          2.831222       2.831222
 1087   A          2.833066       2.833066
 1088   A          2.834107       2.834107
 1089   A          2.838079       2.838079
 1090   A          2.839834       2.839834
 1091   A          2.844053       2.844053
 1092   A          2.848432       2.848432
 1093   A          2.849968       2.849968
 1094   A          2.850665       2.850665
 1095   A          2.863104       2.863104
 1096   A          2.865156       2.865156
 1097   A          2.866289       2.866289
 1098   A          2.866683       2.866683
 1099   A          2.868694       2.868694
 1100   A          2.869508       2.869508
 1101   A          2.872102       2.872102
 1102   A          2.876266       2.876266
 1103   A          2.877826       2.877826
 1104   A          2.879971       2.879971
 1105   A          2.885609       2.885609
 1106   A          2.892770       2.892770
 1107   A          2.901448       2.901448
 1108   A          2.902071       2.902071
 1109   A          2.902600       2.902600
 1110   A          2.905500       2.905500
 1111   A          2.909487       2.909487
 1112   A          2.910443       2.910443
 1113   A          2.913574       2.913574
 1114   A          2.915066       2.915066
 1115   A          2.916535       2.916535
 1116   A          2.918051       2.918051
 1117   A          2.920706       2.920706
 1118   A          2.924621       2.924621
 1119   A          2.930684       2.930684
 1120   A          2.931957       2.931957
 1121   A          2.934813       2.934813
 1122   A          2.935935       2.935935
 1123   A          2.937322       2.937322
 1124   A          2.938366       2.938366
 1125   A          2.941575       2.941575
 1126   A          2.942394       2.942394
 1127   A          2.946876       2.946876
 1128   A          2.948619       2.948619
 1129   A          2.950171       2.950171
 1130   A          2.951266       2.951266
 1131   A          2.955527       2.955527
 1132   A          2.958053       2.958053
 1133   A          2.959308       2.959308
 1134   A          2.961660       2.961660
 1135   A          2.963954       2.963954
 1136   A          2.965400       2.965400
 1137   A          2.966187       2.966187
 1138   A          2.968183       2.968183
 1139   A          2.968990       2.968990
 1140   A          2.970228       2.970228
 1141   A          2.973387       2.973387
 1142   A          2.974533       2.974533
 1143   A          2.975733       2.975733
 1144   A          2.977541       2.977541
 1145   A          2.979380       2.979380
 1146   A          2.982079       2.982079
 1147   A          2.983093       2.983093
 1148   A          2.986218       2.986218
 1149   A          2.992025       2.992025
 1150   A          2.994340       2.994340
 1151   A          2.996077       2.996077
 1152   A          2.997367       2.997367
 1153   A          3.001795       3.001795
 1154   A          3.004280       3.004280
 1155   A          3.006746       3.006746
 1156   A          3.011374       3.011374
 1157   A          3.013926       3.013926
 1158   A          3.015369       3.015369
 1159   A          3.019732       3.019732
 1160   A          3.020963       3.020963
 1161   A          3.023237       3.023237
 1162   A          3.024454       3.024454
 1163   A          3.026633       3.026633
 1164   A          3.027946       3.027946
 1165   A          3.029262       3.029262
 1166   A          3.030200       3.030200
 1167   A          3.033245       3.033245
 1168   A          3.039330       3.039330
 1169   A          3.039427       3.039427
 1170   A          3.042239       3.042239
 1171   A          3.048739       3.048739
 1172   A          3.050426       3.050426
 1173   A          3.051705       3.051705
 1174   A          3.057571       3.057571
 1175   A          3.061080       3.061080
 1176   A          3.063795       3.063795
 1177   A          3.066027       3.066027
 1178   A          3.069755       3.069755
 1179   A          3.071824       3.071824
 1180   A          3.076943       3.076943
 1181   A          3.082763       3.082763
 1182   A          3.084646       3.084646
 1183   A          3.091224       3.091224
 1184   A          3.094636       3.094636
 1185   A          3.095364       3.095364
 1186   A          3.096298       3.096298
 1187   A          3.100898       3.100898
 1188   A          3.100949       3.100949
 1189   A          3.103976       3.103976
 1190   A          3.105816       3.105816
 1191   A          3.111627       3.111627
 1192   A          3.112834       3.112834
 1193   A          3.120897       3.120897
 1194   A          3.123570       3.123570
 1195   A          3.123988       3.123988
 1196   A          3.125502       3.125502
 1197   A          3.127827       3.127827
 1198   A          3.129580       3.129580
 1199   A          3.133592       3.133592
 1200   A          3.135679       3.135679
 1201   A          3.137193       3.137193
 1202   A          3.137817       3.137817
 1203   A          3.143425       3.143425
 1204   A          3.144193       3.144193
 1205   A          3.147978       3.147978
 1206   A          3.149833       3.149833
 1207   A          3.155275       3.155275
 1208   A          3.158992       3.158992
 1209   A          3.162458       3.162458
 1210   A          3.163737       3.163737
 1211   A          3.166067       3.166067
 1212   A          3.167308       3.167308
 1213   A          3.171206       3.171206
 1214   A          3.172643       3.172643
 1215   A          3.177814       3.177814
 1216   A          3.181254       3.181254
 1217   A          3.182868       3.182868
 1218   A          3.184401       3.184401
 1219   A          3.185859       3.185859
 1220   A          3.189890       3.189890
 1221   A          3.191814       3.191814
 1222   A          3.192462       3.192462
 1223   A          3.195549       3.195549
 1224   A          3.198222       3.198222
 1225   A          3.203289       3.203289
 1226   A          3.205434       3.205434
 1227   A          3.206170       3.206170
 1228   A          3.211190       3.211190
 1229   A          3.212461       3.212461
 1230   A          3.213368       3.213368
 1231   A          3.215646       3.215646
 1232   A          3.216688       3.216688
 1233   A          3.216925       3.216925
 1234   A          3.220105       3.220105
 1235   A          3.221394       3.221394
 1236   A          3.225633       3.225633
 1237   A          3.226409       3.226409
 1238   A          3.227509       3.227509
 1239   A          3.230167       3.230167
 1240   A          3.230393       3.230393
 1241   A          3.232525       3.232525
 1242   A          3.235549       3.235549
 1243   A          3.240375       3.240375
 1244   A          3.241187       3.241187
 1245   A          3.243441       3.243441
 1246   A          3.244667       3.244667
 1247   A          3.247531       3.247531
 1248   A          3.251556       3.251556
 1249   A          3.252792       3.252792
 1250   A          3.257759       3.257759
 1251   A          3.258792       3.258792
 1252   A          3.259569       3.259569
 1253   A          3.261816       3.261816
 1254   A          3.264001       3.264001
 1255   A          3.268709       3.268709
 1256   A          3.269564       3.269564
 1257   A          3.271800       3.271800
 1258   A          3.273776       3.273776
 1259   A          3.276656       3.276656
 1260   A          3.278438       3.278438
 1261   A          3.279315       3.279315
 1262   A          3.280289       3.280289
 1263   A          3.281103       3.281103
 1264   A          3.283893       3.283893
 1265   A          3.284702       3.284702
 1266   A          3.287084       3.287084
 1267   A          3.289148       3.289148
 1268   A          3.290159       3.290159
 1269   A          3.290728       3.290728
 1270   A          3.292180       3.292180
 1271   A          3.294400       3.294400
 1272   A          3.298231       3.298231
 1273   A          3.299089       3.299089
 1274   A          3.299673       3.299673
 1275   A          3.302743       3.302743
 1276   A          3.303478       3.303478
 1277   A          3.305414       3.305414
 1278   A          3.306120       3.306120
 1279   A          3.308315       3.308315
 1280   A          3.308986       3.308986
 1281   A          3.310243       3.310243
 1282   A          3.311810       3.311810
 1283   A          3.315008       3.315008
 1284   A          3.317011       3.317011
 1285   A          3.318518       3.318518
 1286   A          3.321235       3.321235
 1287   A          3.324435       3.324435
 1288   A          3.326185       3.326185
 1289   A          3.328268       3.328268
 1290   A          3.330855       3.330855
 1291   A          3.331810       3.331810
 1292   A          3.334537       3.334537
 1293   A          3.335326       3.335326
 1294   A          3.338579       3.338579
 1295   A          3.340880       3.340880
 1296   A          3.341325       3.341325
 1297   A          3.345366       3.345366
 1298   A          3.346757       3.346757
 1299   A          3.348155       3.348155
 1300   A          3.349992       3.349992
 1301   A          3.351040       3.351040
 1302   A          3.353308       3.353308
 1303   A          3.355503       3.355503
 1304   A          3.358001       3.358001
 1305   A          3.358564       3.358564
 1306   A          3.360810       3.360810
 1307   A          3.362564       3.362564
 1308   A          3.365899       3.365899
 1309   A          3.367225       3.367225
 1310   A          3.369178       3.369178
 1311   A          3.370338       3.370338
 1312   A          3.370862       3.370862
 1313   A          3.373814       3.373814
 1314   A          3.376258       3.376258
 1315   A          3.378254       3.378254
 1316   A          3.378435       3.378435
 1317   A          3.379324       3.379324
 1318   A          3.382501       3.382501
 1319   A          3.383916       3.383916
 1320   A          3.385719       3.385719
 1321   A          3.389975       3.389975
 1322   A          3.391698       3.391698
 1323   A          3.392261       3.392261
 1324   A          3.394711       3.394711
 1325   A          3.397244       3.397244
 1326   A          3.398413       3.398413
 1327   A          3.404370       3.404370
 1328   A          3.406478       3.406478
 1329   A          3.407439       3.407439
 1330   A          3.407945       3.407945
 1331   A          3.412977       3.412977
 1332   A          3.414663       3.414663
 1333   A          3.415891       3.415891
 1334   A          3.419497       3.419497
 1335   A          3.420554       3.420554
 1336   A          3.422265       3.422265
 1337   A          3.426601       3.426601
 1338   A          3.428054       3.428054
 1339   A          3.429356       3.429356
 1340   A          3.431071       3.431071
 1341   A          3.433188       3.433188
 1342   A          3.434569       3.434569
 1343   A          3.441067       3.441067
 1344   A          3.444930       3.444930
 1345   A          3.448113       3.448113
 1346   A          3.452727       3.452727
 1347   A          3.454141       3.454141
 1348   A          3.456649       3.456649
 1349   A          3.459381       3.459381
 1350   A          3.459768       3.459768
 1351   A          3.462380       3.462380
 1352   A          3.463610       3.463610
 1353   A          3.466337       3.466337
 1354   A          3.467025       3.467025
 1355   A          3.469228       3.469228
 1356   A          3.470176       3.470176
 1357   A          3.474444       3.474444
 1358   A          3.475644       3.475644
 1359   A          3.476507       3.476507
 1360   A          3.480570       3.480570
 1361   A          3.485535       3.485535
 1362   A          3.486233       3.486233
 1363   A          3.486855       3.486855
 1364   A          3.491550       3.491550
 1365   A          3.494387       3.494387
 1366   A          3.500009       3.500009
 1367   A          3.500992       3.500992
 1368   A          3.507147       3.507147
 1369   A          3.509793       3.509793
 1370   A          3.512687       3.512687
 1371   A          3.517144       3.517144
 1372   A          3.518408       3.518408
 1373   A          3.521580       3.521580
 1374   A          3.521829       3.521829
 1375   A          3.524131       3.524131
 1376   A          3.525381       3.525381
 1377   A          3.528866       3.528866
 1378   A          3.533606       3.533606
 1379   A          3.538050       3.538050
 1380   A          3.540002       3.540002
 1381   A          3.541647       3.541647
 1382   A          3.543790       3.543790
 1383   A          3.550507       3.550507
 1384   A          3.551648       3.551648
 1385   A          3.556130       3.556130
 1386   A          3.557750       3.557750
 1387   A          3.559414       3.559414
 1388   A          3.561184       3.561184
 1389   A          3.562635       3.562635
 1390   A          3.564728       3.564728
 1391   A          3.568775       3.568775
 1392   A          3.570755       3.570755
 1393   A          3.572202       3.572202
 1394   A          3.575497       3.575497
 1395   A          3.576390       3.576390
 1396   A          3.578266       3.578266
 1397   A          3.579348       3.579348
 1398   A          3.582746       3.582746
 1399   A          3.583776       3.583776
 1400   A          3.586263       3.586263
 1401   A          3.589030       3.589030
 1402   A          3.591116       3.591116
 1403   A          3.592868       3.592868
 1404   A          3.595817       3.595817
 1405   A          3.598716       3.598716
 1406   A          3.599164       3.599164
 1407   A          3.602873       3.602873
 1408   A          3.605696       3.605696
 1409   A          3.606265       3.606265
 1410   A          3.610109       3.610109
 1411   A          3.615356       3.615356
 1412   A          3.616501       3.616501
 1413   A          3.618534       3.618534
 1414   A          3.619720       3.619720
 1415   A          3.621193       3.621193
 1416   A          3.622513       3.622513
 1417   A          3.623440       3.623440
 1418   A          3.624284       3.624284
 1419   A          3.627343       3.627343
 1420   A          3.629188       3.629188
 1421   A          3.629952       3.629952
 1422   A          3.631294       3.631294
 1423   A          3.634692       3.634692
 1424   A          3.638443       3.638443
 1425   A          3.641327       3.641327
 1426   A          3.644219       3.644219
 1427   A          3.647173       3.647173
 1428   A          3.648394       3.648394
 1429   A          3.649845       3.649845
 1430   A          3.653700       3.653700
 1431   A          3.656307       3.656307
 1432   A          3.658070       3.658070
 1433   A          3.660320       3.660320
 1434   A          3.664231       3.664231
 1435   A          3.666477       3.666477
 1436   A          3.667535       3.667535
 1437   A          3.670131       3.670131
 1438   A          3.672657       3.672657
 1439   A          3.674116       3.674116
 1440   A          3.675106       3.675106
 1441   A          3.677180       3.677180
 1442   A          3.680284       3.680284
 1443   A          3.683306       3.683306
 1444   A          3.685260       3.685260
 1445   A          3.688555       3.688555
 1446   A          3.690030       3.690030
 1447   A          3.693079       3.693079
 1448   A          3.693829       3.693829
 1449   A          3.696140       3.696140
 1450   A          3.697076       3.697076
 1451   A          3.702711       3.702711
 1452   A          3.705833       3.705833
 1453   A          3.706695       3.706695
 1454   A          3.707248       3.707248
 1455   A          3.708231       3.708231
 1456   A          3.711440       3.711440
 1457   A          3.715325       3.715325
 1458   A          3.717345       3.717345
 1459   A          3.722254       3.722254
 1460   A          3.724735       3.724735
 1461   A          3.728652       3.728652
 1462   A          3.734088       3.734088
 1463   A          3.737094       3.737094
 1464   A          3.744792       3.744792
 1465   A          3.745970       3.745970
 1466   A          3.749931       3.749931
 1467   A          3.757063       3.757063
 1468   A          3.759469       3.759469
 1469   A          3.761739       3.761739
 1470   A          3.764254       3.764254
 1471   A          3.768027       3.768027
 1472   A          3.772933       3.772933
 1473   A          3.774857       3.774857
 1474   A          3.777327       3.777327
 1475   A          3.779463       3.779463
 1476   A          3.786250       3.786250
 1477   A          3.789578       3.789578
 1478   A          3.791444       3.791444
 1479   A          3.794992       3.794992
 1480   A          3.800705       3.800705
 1481   A          3.805632       3.805632
 1482   A          3.814182       3.814182
 1483   A          3.815894       3.815894
 1484   A          3.817083       3.817083
 1485   A          3.821387       3.821387
 1486   A          3.824751       3.824751
 1487   A          3.829882       3.829882
 1488   A          3.833240       3.833240
 1489   A          3.836245       3.836245
 1490   A          3.852085       3.852085
 1491   A          3.854102       3.854102
 1492   A          3.857779       3.857779
 1493   A          3.863100       3.863100
 1494   A          3.864266       3.864266
 1495   A          3.870875       3.870875
 1496   A          3.877277       3.877277
 1497   A          3.883042       3.883042
 1498   A          3.883269       3.883269
 1499   A          3.888350       3.888350
 1500   A          3.891666       3.891666
 1501   A          3.893267       3.893267
 1502   A          3.894391       3.894391
 1503   A          3.898874       3.898874
 1504   A          3.902781       3.902781
 1505   A          3.906220       3.906220
 1506   A          3.909033       3.909033
 1507   A          3.916815       3.916815
 1508   A          3.919827       3.919827
 1509   A          3.920678       3.920678
 1510   A          3.923726       3.923726
 1511   A          3.925445       3.925445
 1512   A          3.927354       3.927354
 1513   A          3.928003       3.928003
 1514   A          3.929781       3.929781
 1515   A          3.933872       3.933872
 1516   A          3.935751       3.935751
 1517   A          3.938942       3.938942
 1518   A          3.940472       3.940472
 1519   A          3.944020       3.944020
 1520   A          3.946355       3.946355
 1521   A          3.950371       3.950371
 1522   A          3.957585       3.957585
 1523   A          3.959508       3.959508
 1524   A          3.960974       3.960974
 1525   A          3.963687       3.963687
 1526   A          3.965921       3.965921
 1527   A          3.967613       3.967613
 1528   A          3.970096       3.970096
 1529   A          3.971318       3.971318
 1530   A          3.976202       3.976202
 1531   A          3.980100       3.980100
 1532   A          3.985250       3.985250
 1533   A          3.987439       3.987439
 1534   A          3.990927       3.990927
 1535   A          3.995221       3.995221
 1536   A          3.997182       3.997182
 1537   A          3.999944       3.999944
 1538   A          4.003192       4.003192
 1539   A          4.006692       4.006692
 1540   A          4.008315       4.008315
 1541   A          4.011653       4.011653
 1542   A          4.012698       4.012698
 1543   A          4.013806       4.013806
 1544   A          4.015958       4.015958
 1545   A          4.016465       4.016465
 1546   A          4.017101       4.017101
 1547   A          4.018095       4.018095
 1548   A          4.019389       4.019389
 1549   A          4.019834       4.019834
 1550   A          4.023258       4.023258
 1551   A          4.025327       4.025327
 1552   A          4.028659       4.028659
 1553   A          4.029141       4.029141
 1554   A          4.032019       4.032019
 1555   A          4.035721       4.035721
 1556   A          4.037570       4.037570
 1557   A          4.042392       4.042392
 1558   A          4.043763       4.043763
 1559   A          4.048499       4.048499
 1560   A          4.052001       4.052001
 1561   A          4.053258       4.053258
 1562   A          4.055563       4.055563
 1563   A          4.056541       4.056541
 1564   A          4.057083       4.057083
 1565   A          4.058410       4.058410
 1566   A          4.060121       4.060121
 1567   A          4.060481       4.060481
 1568   A          4.061264       4.061264
 1569   A          4.063662       4.063662
 1570   A          4.066369       4.066369
 1571   A          4.067145       4.067145
 1572   A          4.069341       4.069341
 1573   A          4.073505       4.073505
 1574   A          4.075065       4.075065
 1575   A          4.076206       4.076206
 1576   A          4.076666       4.076666
 1577   A          4.081836       4.081836
 1578   A          4.082759       4.082759
 1579   A          4.084367       4.084367
 1580   A          4.088415       4.088415
 1581   A          4.090080       4.090080
 1582   A          4.093875       4.093875
 1583   A          4.096274       4.096274
 1584   A          4.100341       4.100341
 1585   A          4.104645       4.104645
 1586   A          4.106862       4.106862
 1587   A          4.109345       4.109345
 1588   A          4.111854       4.111854
 1589   A          4.112646       4.112646
 1590   A          4.116075       4.116075
 1591   A          4.118754       4.118754
 1592   A          4.121741       4.121741
 1593   A          4.123053       4.123053
 1594   A          4.124936       4.124936
 1595   A          4.126611       4.126611
 1596   A          4.131174       4.131174
 1597   A          4.134616       4.134616
 1598   A          4.135963       4.135963
 1599   A          4.137296       4.137296
 1600   A          4.141698       4.141698
 1601   A          4.143307       4.143307
 1602   A          4.148454       4.148454
 1603   A          4.150178       4.150178
 1604   A          4.151698       4.151698
 1605   A          4.152580       4.152580
 1606   A          4.160646       4.160646
 1607   A          4.162235       4.162235
 1608   A          4.164155       4.164155
 1609   A          4.168969       4.168969
 1610   A          4.170487       4.170487
 1611   A          4.174551       4.174551
 1612   A          4.181092       4.181092
 1613   A          4.189763       4.189763
 1614   A          4.193276       4.193276
 1615   A          4.194629       4.194629
 1616   A          4.195709       4.195709
 1617   A          4.202645       4.202645
 1618   A          4.206009       4.206009
 1619   A          4.208252       4.208252
 1620   A          4.210502       4.210502
 1621   A          4.213480       4.213480
 1622   A          4.216409       4.216409
 1623   A          4.218270       4.218270
 1624   A          4.219859       4.219859
 1625   A          4.222325       4.222325
 1626   A          4.224133       4.224133
 1627   A          4.231055       4.231055
 1628   A          4.234338       4.234338
 1629   A          4.236823       4.236823
 1630   A          4.243976       4.243976
 1631   A          4.246079       4.246079
 1632   A          4.251251       4.251251
 1633   A          4.254722       4.254722
 1634   A          4.259365       4.259365
 1635   A          4.261685       4.261685
 1636   A          4.264659       4.264659
 1637   A          4.265779       4.265779
 1638   A          4.269333       4.269333
 1639   A          4.277694       4.277694
 1640   A          4.284917       4.284917
 1641   A          4.289504       4.289504
 1642   A          4.292698       4.292698
 1643   A          4.299960       4.299960
 1644   A          4.304059       4.304059
 1645   A          4.308274       4.308274
 1646   A          4.315335       4.315335
 1647   A          4.318279       4.318279
 1648   A          4.322204       4.322204
 1649   A          4.323854       4.323854
 1650   A          4.325688       4.325688
 1651   A          4.329676       4.329676
 1652   A          4.330343       4.330343
 1653   A          4.332183       4.332183
 1654   A          4.335919       4.335919
 1655   A          4.337633       4.337633
 1656   A          4.339506       4.339506
 1657   A          4.341209       4.341209
 1658   A          4.343536       4.343536
 1659   A          4.345690       4.345690
 1660   A          4.348747       4.348747
 1661   A          4.353128       4.353128
 1662   A          4.356061       4.356061
 1663   A          4.358984       4.358984
 1664   A          4.361285       4.361285
 1665   A          4.364518       4.364518
 1666   A          4.366355       4.366355
 1667   A          4.366859       4.366859
 1668   A          4.372016       4.372016
 1669   A          4.376117       4.376117
 1670   A          4.381987       4.381987
 1671   A          4.383341       4.383341
 1672   A          4.385426       4.385426
 1673   A          4.387130       4.387130
 1674   A          4.392735       4.392735
 1675   A          4.394065       4.394065
 1676   A          4.397128       4.397128
 1677   A          4.398508       4.398508
 1678   A          4.400093       4.400093
 1679   A          4.401433       4.401433
 1680   A          4.401874       4.401874
 1681   A          4.405198       4.405198
 1682   A          4.407055       4.407055
 1683   A          4.409894       4.409894
 1684   A          4.414438       4.414438
 1685   A          4.417221       4.417221
 1686   A          4.418330       4.418330
 1687   A          4.424414       4.424414
 1688   A          4.428254       4.428254
 1689   A          4.428995       4.428995
 1690   A          4.433673       4.433673
 1691   A          4.437738       4.437738
 1692   A          4.439510       4.439510
 1693   A          4.443310       4.443310
 1694   A          4.444655       4.444655
 1695   A          4.450110       4.450110
 1696   A          4.457348       4.457348
 1697   A          4.460781       4.460781
 1698   A          4.464047       4.464047
 1699   A          4.467116       4.467116
 1700   A          4.472625       4.472625
 1701   A          4.474733       4.474733
 1702   A          4.479765       4.479765
 1703   A          4.481707       4.481707
 1704   A          4.484893       4.484893
 1705   A          4.487681       4.487681
 1706   A          4.488526       4.488526
 1707   A          4.492588       4.492588
 1708   A          4.500660       4.500660
 1709   A          4.502119       4.502119
 1710   A          4.505451       4.505451
 1711   A          4.508829       4.508829
 1712   A          4.510935       4.510935
 1713   A          4.515137       4.515137
 1714   A          4.516397       4.516397
 1715   A          4.519933       4.519933
 1716   A          4.522517       4.522517
 1717   A          4.527935       4.527935
 1718   A          4.528854       4.528854
 1719   A          4.529981       4.529981
 1720   A          4.531449       4.531449
 1721   A          4.533947       4.533947
 1722   A          4.536159       4.536159
 1723   A          4.538402       4.538402
 1724   A          4.539947       4.539947
 1725   A          4.544176       4.544176
 1726   A          4.546528       4.546528
 1727   A          4.550954       4.550954
 1728   A          4.554051       4.554051
 1729   A          4.556374       4.556374
 1730   A          4.558934       4.558934
 1731   A          4.560126       4.560126
 1732   A          4.564350       4.564350
 1733   A          4.565348       4.565348
 1734   A          4.568085       4.568085
 1735   A          4.570944       4.570944
 1736   A          4.572983       4.572983
 1737   A          4.578248       4.578248
 1738   A          4.579026       4.579026
 1739   A          4.581633       4.581633
 1740   A          4.583058       4.583058
 1741   A          4.583380       4.583380
 1742   A          4.584146       4.584146
 1743   A          4.586469       4.586469
 1744   A          4.586774       4.586774
 1745   A          4.587852       4.587852
 1746   A          4.587947       4.587947
 1747   A          4.590513       4.590513
 1748   A          4.593524       4.593524
 1749   A          4.597001       4.597001
 1750   A          4.602202       4.602202
 1751   A          4.603430       4.603430
 1752   A          4.604515       4.604515
 1753   A          4.611581       4.611581
 1754   A          4.613759       4.613759
 1755   A          4.615824       4.615824
 1756   A          4.619176       4.619176
 1757   A          4.621160       4.621160
 1758   A          4.622588       4.622588
 1759   A          4.624515       4.624515
 1760   A          4.627367       4.627367
 1761   A          4.628344       4.628344
 1762   A          4.631022       4.631022
 1763   A          4.639328       4.639328
 1764   A          4.640559       4.640559
 1765   A          4.642954       4.642954
 1766   A          4.646035       4.646035
 1767   A          4.649472       4.649472
 1768   A          4.650341       4.650341
 1769   A          4.656416       4.656416
 1770   A          4.659704       4.659704
 1771   A          4.662160       4.662160
 1772   A          4.669509       4.669509
 1773   A          4.674436       4.674436
 1774   A          4.677628       4.677628
 1775   A          4.681945       4.681945
 1776   A          4.685954       4.685954
 1777   A          4.687818       4.687818
 1778   A          4.697403       4.697403
 1779   A          4.699272       4.699272
 1780   A          4.705241       4.705241
 1781   A          4.711170       4.711170
 1782   A          4.719094       4.719094
 1783   A          4.719292       4.719292
 1784   A          4.724687       4.724687
 1785   A          4.730630       4.730630
 1786   A          4.733087       4.733087
 1787   A          4.740563       4.740563
 1788   A          4.744797       4.744797
 1789   A          4.748471       4.748471
 1790   A          4.754770       4.754770
 1791   A          4.756077       4.756077
 1792   A          4.761968       4.761968
 1793   A          4.770667       4.770667
 1794   A          4.775367       4.775367
 1795   A          4.779838       4.779838
 1796   A          4.782080       4.782080
 1797   A          4.790613       4.790613
 1798   A          4.794435       4.794435
 1799   A          4.795957       4.795957
 1800   A          4.798553       4.798553
 1801   A          4.806056       4.806056
 1802   A          4.809764       4.809764
 1803   A          4.811734       4.811734
 1804   A          4.814166       4.814166
 1805   A          4.820644       4.820644
 1806   A          4.826037       4.826037
 1807   A          4.832461       4.832461
 1808   A          4.833842       4.833842
 1809   A          4.846826       4.846826
 1810   A          4.861538       4.861538
 1811   A          4.864589       4.864589
 1812   A          4.880085       4.880085
 1813   A          4.887588       4.887588
 1814   A          4.889957       4.889957
 1815   A          4.892962       4.892962
 1816   A          4.900879       4.900879
 1817   A          4.901913       4.901913
 1818   A          4.911172       4.911172
 1819   A          4.913497       4.913497
 1820   A          4.920229       4.920229
 1821   A          4.926398       4.926398
 1822   A          4.934200       4.934200
 1823   A          4.938854       4.938854
 1824   A          4.941968       4.941968
 1825   A          4.945883       4.945883
 1826   A          4.948676       4.948676
 1827   A          4.950186       4.950186
 1828   A          4.954236       4.954236
 1829   A          4.962623       4.962623
 1830   A          4.965104       4.965104
 1831   A          4.966138       4.966138
 1832   A          4.968105       4.968105
 1833   A          4.969289       4.969289
 1834   A          4.970450       4.970450
 1835   A          4.971682       4.971682
 1836   A          4.977617       4.977617
 1837   A          4.980201       4.980201
 1838   A          4.982867       4.982867
 1839   A          4.986984       4.986984
 1840   A          4.989425       4.989425
 1841   A          4.997583       4.997583
 1842   A          5.007955       5.007955
 1843   A          5.010415       5.010415
 1844   A          5.014082       5.014082
 1845   A          5.018482       5.018482
 1846   A          5.021761       5.021761
 1847   A          5.028731       5.028731
 1848   A          5.029232       5.029232
 1849   A          5.032161       5.032161
 1850   A          5.032475       5.032475
 1851   A          5.035503       5.035503
 1852   A          5.039775       5.039775
 1853   A          5.043994       5.043994
 1854   A          5.050085       5.050085
 1855   A          5.050875       5.050875
 1856   A          5.055189       5.055189
 1857   A          5.055446       5.055446
 1858   A          5.056432       5.056432
 1859   A          5.063197       5.063197
 1860   A          5.067328       5.067328
 1861   A          5.071128       5.071128
 1862   A          5.074518       5.074518
 1863   A          5.075434       5.075434
 1864   A          5.078512       5.078512
 1865   A          5.084229       5.084229
 1866   A          5.087137       5.087137
 1867   A          5.088811       5.088811
 1868   A          5.092059       5.092059
 1869   A          5.093088       5.093088
 1870   A          5.099253       5.099253
 1871   A          5.117861       5.117861
 1872   A          5.126273       5.126273
 1873   A          5.131196       5.131196
 1874   A          5.136848       5.136848
 1875   A          5.151972       5.151972
 1876   A          5.158942       5.158942
 1877   A          5.165332       5.165332
 1878   A          5.168732       5.168732
 1879   A          5.172404       5.172404
 1880   A          5.173045       5.173045
 1881   A          5.184016       5.184016
 1882   A          5.185622       5.185622
 1883   A          5.190399       5.190399
 1884   A          5.195188       5.195188
 1885   A          5.196680       5.196680
 1886   A          5.197083       5.197083
 1887   A          5.203267       5.203267
 1888   A          5.205122       5.205122
 1889   A          5.212281       5.212281
 1890   A          5.221361       5.221361
 1891   A          5.226700       5.226700
 1892   A          5.232251       5.232251
 1893   A          5.236727       5.236727
 1894   A          5.239603       5.239603
 1895   A          5.245130       5.245130
 1896   A          5.249000       5.249000
 1897   A          5.251667       5.251667
 1898   A          5.258428       5.258428
 1899   A          5.262989       5.262989
 1900   A          5.268075       5.268075
 1901   A          5.273542       5.273542
 1902   A          5.276265       5.276265
 1903   A          5.277738       5.277738
 1904   A          5.283268       5.283268
 1905   A          5.286991       5.286991
 1906   A          5.288253       5.288253
 1907   A          5.290307       5.290307
 1908   A          5.293671       5.293671
 1909   A          5.294000       5.294000
 1910   A          5.298487       5.298487
 1911   A          5.302015       5.302015
 1912   A          5.303478       5.303478
 1913   A          5.306386       5.306386
 1914   A          5.309112       5.309112
 1915   A          5.313052       5.313052
 1916   A          5.314495       5.314495
 1917   A          5.317628       5.317628
 1918   A          5.319952       5.319952
 1919   A          5.325580       5.325580
 1920   A          5.329406       5.329406
 1921   A          5.332909       5.332909
 1922   A          5.336653       5.336653
 1923   A          5.336944       5.336944
 1924   A          5.348101       5.348101
 1925   A          5.349279       5.349279
 1926   A          5.362246       5.362246
 1927   A          5.370366       5.370366
 1928   A          5.374464       5.374464
 1929   A          5.386762       5.386762
 1930   A          5.395627       5.395627
 1931   A          5.399194       5.399194
 1932   A          5.402354       5.402354
 1933   A          5.403265       5.403265
 1934   A          5.406133       5.406133
 1935   A          5.411801       5.411801
 1936   A          5.418182       5.418182
 1937   A          5.422063       5.422063
 1938   A          5.423353       5.423353
 1939   A          5.429559       5.429559
 1940   A          5.434873       5.434873
 1941   A          5.437064       5.437064
 1942   A          5.437298       5.437298
 1943   A          5.442916       5.442916
 1944   A          5.451701       5.451701
 1945   A          5.454840       5.454840
 1946   A          5.458439       5.458439
 1947   A          5.471091       5.471091
 1948   A          5.473520       5.473520
 1949   A          5.480446       5.480446
 1950   A          5.486348       5.486348
 1951   A          5.489819       5.489819
 1952   A          5.493957       5.493957
 1953   A          5.501712       5.501712
 1954   A          5.511112       5.511112
 1955   A          5.522768       5.522768
 1956   A          5.528968       5.528968
 1957   A          5.535197       5.535197
 1958   A          5.542356       5.542356
 1959   A          5.560549       5.560549
 1960   A          5.561504       5.561504
 1961   A          5.569373       5.569373
 1962   A          5.575761       5.575761
 1963   A          5.584757       5.584757
 1964   A          5.596278       5.596278
 1965   A          5.607162       5.607162
 1966   A          5.619263       5.619263
 1967   A          5.621215       5.621215
 1968   A          5.626642       5.626642
 1969   A          5.642285       5.642285
 1970   A          5.647469       5.647469
 1971   A          5.655201       5.655201
 1972   A          5.668682       5.668682
 1973   A          5.680657       5.680657
 1974   A          5.682815       5.682815
 1975   A          5.683175       5.683175
 1976   A          5.687441       5.687441
 1977   A          5.700179       5.700179
 1978   A          5.709395       5.709395
 1979   A          5.725237       5.725237
 1980   A          5.735722       5.735722
 1981   A          5.751519       5.751519
 1982   A          5.755024       5.755024
 1983   A          5.758165       5.758165
 1984   A          5.766877       5.766877
 1985   A          5.771423       5.771423
 1986   A          5.778394       5.778394
 1987   A          5.788503       5.788503
 1988   A          5.793013       5.793013
 1989   A          5.807884       5.807884
 1990   A          5.818056       5.818056
 1991   A          5.825183       5.825183
 1992   A          5.830234       5.830234
 1993   A          5.836520       5.836520
 1994   A          5.837675       5.837675
 1995   A          5.848290       5.848290
 1996   A          5.849236       5.849236
 1997   A          5.852675       5.852675
 1998   A          5.860227       5.860227
 1999   A          5.867154       5.867154
 2000   A          5.870135       5.870135
 2001   A          5.901443       5.901443
 2002   A          5.903253       5.903253
 2003   A          5.903689       5.903689
 2004   A          5.904582       5.904582
 2005   A          5.906556       5.906556
 2006   A          5.911593       5.911593
 2007   A          5.919542       5.919542
 2008   A          5.922343       5.922343
 2009   A          5.954439       5.954439
 2010   A          5.970241       5.970241
 2011   A          5.980320       5.980320
 2012   A          5.990498       5.990498
 2013   A          5.996589       5.996589
 2014   A          6.012529       6.012529
 2015   A          6.022768       6.022768
 2016   A          6.029181       6.029181
 2017   A          6.044067       6.044067
 2018   A          6.061238       6.061238
 2019   A          6.072999       6.072999
 2020   A          6.094956       6.094956
 2021   A          6.096872       6.096872
 2022   A          6.115039       6.115039
 2023   A          6.130363       6.130363
 2024   A          6.145345       6.145345
 2025   A          6.155767       6.155767
 2026   A          6.176263       6.176263
 2027   A          6.190951       6.190951
 2028   A          6.208823       6.208823
 2029   A          6.213743       6.213743
 2030   A          6.214888       6.214888
 2031   A          6.226790       6.226790
 2032   A          6.241066       6.241066
 2033   A          6.257148       6.257148
 2034   A          6.262256       6.262256
 2035   A          6.269554       6.269554
 2036   A          6.274702       6.274702
 2037   A          6.277849       6.277849
 2038   A          6.293341       6.293341
 2039   A          6.300094       6.300094
 2040   A          6.305231       6.305231
 2041   A          6.307950       6.307950
 2042   A          6.321769       6.321769
 2043   A          6.324696       6.324696
 2044   A          6.334015       6.334015
 2045   A          6.340612       6.340612
 2046   A          6.346964       6.346964
 2047   A          6.362840       6.362840
 2048   A          6.365731       6.365731
 2049   A          6.375192       6.375192
 2050   A          6.385605       6.385605
 2051   A          6.388068       6.388068
 2052   A          6.402491       6.402491
 2053   A          6.410663       6.410663
 2054   A          6.417281       6.417281
 2055   A          6.419097       6.419097
 2056   A          6.422431       6.422431
 2057   A          6.431299       6.431299
 2058   A          6.446842       6.446842
 2059   A          6.514946       6.514946
 2060   A          6.517156       6.517156
 2061   A          6.560085       6.560085
 2062   A          6.575292       6.575292
 2063   A          6.590767       6.590767
 2064   A          6.603923       6.603923
 2065   A          6.612308       6.612308
 2066   A          6.636379       6.636379
 2067   A          6.677620       6.677620
 2068   A          6.690658       6.690658
 2069   A          6.698404       6.698404
 2070   A          6.713722       6.713722
 2071   A          6.738523       6.738523
 2072   A          6.741314       6.741314
 2073   A          6.820549       6.820549
 2074   A          6.836998       6.836998
 2075   A          6.845714       6.845714
 2076   A          6.877309       6.877309
 2077   A          6.944736       6.944736
 2078   A          6.970179       6.970179
 2079   A          7.043903       7.043903
 2080   A          7.047432       7.047432
 2081   A          7.175356       7.175356
 2082   A          7.202172       7.202172
 2083   A          7.244125       7.244125
 2084   A          7.370518       7.370518
 2085   A          7.428161       7.428161
 2086   A          7.457904       7.457904
 2087   A          8.915664       8.915664
 2088   A          9.156770       9.156770
 2089   A          9.451409       9.451409
 2090   A          9.849319       9.849319
 2091   A          9.877899       9.877899
 2092   A         10.089140      10.089140
 2093   A         10.839938      10.839938
 2094   A         10.965276      10.965276
 2095   A         11.587914      11.587914
 2096   A         12.510693      12.510693
 2097   A         12.527869      12.527869
 2098   A         12.574000      12.574000
 2099   A         12.749597      12.749597
 2100   A         12.947932      12.947932
 2101   A         13.122019      13.122019
 2102   A         13.154724      13.154724
 2103   A         13.241053      13.241053
 2104   A         13.273812      13.273812
 2105   A         13.296854      13.296854
 2106   A         13.344381      13.344381
 2107   A         13.421832      13.421832
 2108   A         13.459609      13.459609
 2109   A         13.513558      13.513558
 2110   A         13.515085      13.515085
 2111   A         13.555646      13.555646
 2112   A         13.578240      13.578240
 2113   A         13.578934      13.578934
 2114   A         13.590935      13.590935
 2115   A         13.606670      13.606670
 2116   A         13.673875      13.673875
 2117   A         13.755549      13.755549
 2118   A         13.789967      13.789967
 2119   A         13.814189      13.814189
 2120   A         13.909296      13.909296
 2121   A         13.964797      13.964797
 2122   A         14.005962      14.005962
 2123   A         14.025816      14.025816
 2124   A         14.228851      14.228851
 2125   A         14.332178      14.332178
 2126   A         14.370465      14.370465
 2127   A         14.439809      14.439809
 2128   A         14.468524      14.468524
 2129   A         14.613675      14.613675
 2130   A         14.671271      14.671271
 2131   A         14.791944      14.791944
 2132   A         14.831542      14.831542
 2133   A         15.003628      15.003628
 2134   A         15.207514      15.207514
 2135   A         16.179832      16.179832
 2136   A         16.265899      16.265899
 2137   A         16.296433      16.296433
 2138   A         16.304578      16.304578
 2139   A         16.315505      16.315505
 2140   A         16.452951      16.452951
 2141   A         16.478008      16.478008
 2142   A         16.534529      16.534529
 
 RETURNING FROM SCF ALGORITHM
 ======================================================================

 Executing drpa...

 Three-index integral transformation
 Allocation of 120.0 Gbytes of memory...
 
 Minimal memory requirement for (ai|P) and (ij|P) integrals:   349.8 MB

 Calculating (ai|P) and (ij|P) integrals...
 Number of integral batches:    1
 Occupied indices per batch:  131
 
 Transforming integrals of batch 1...

 Executing cis...

 Allocation of 120.0 Gbytes of memory...
 
 Read MO coeff. matrix and orbital energies...
 
 Generate singlet trial vectors...
 
 Starting TDA DF-TDDFT iteration
 Functional: user
 Singlet excited states
 
 
 The iteration has converged in  0 steps for all the roots.
 
 Final result of the TDA-TDDFT calculations for the excited states:
 Functional: user
 Singlet excited states:
 
 Excited      Total          Excitation     Excitation     Excitation        Absorption
  state    energy [au]       energy [au]    energy [eV]  energy [cm^-1]    wavelength [nm]
 =========================================================================================
    1   -2229.296886665      0.26207496       7.1314        57518.81          173.86
 =========================================================================================
 
 
 Retrieve a J_ai^Q fitted MO integral list...
 Retrieve a J_ij^Q fitted MO integral list in upper triangle form...
 Starting DF-MP2 calculation for root  1
 
 Iteration   1
 
 Assemble transformed J^Q_ia integrals...
 Calculate double excitation operators and Y^Q_ai vector...
 
 The DF-MP2 calculation has been performed.
 
 Final result in atomic units for root  1:
 
 Total reference energy:        -2229.558961620576
 MP2 correlation energy:           -4.723957536922
 MP2 contribution:                 -4.723957536922
 Total double hybrid energy:    -2234.282919157498
 
 ============================================================================
 
 Calculate pre-optimized initial guesses for adc(2) calculations
 Direct algorithm for AB contributions!!!
 
 Calculate sigma vector for root  1
 
                       Excitation           Energy                Norm of
 Iteration  1         energy [au]        decrease [au]        residual vector
 ============================================================================
 for root  1           0.252087888        -0.0099871             0.0143759
 ============================================================================
  0/ 1 states have converged.
 
 
 Calculate sigma vector for root  1
 
                       Excitation           Energy                Norm of
 Iteration  2         energy [au]        decrease [au]        residual vector
 ============================================================================
 for root  1           0.250885900        -0.0012020             0.0005655
 ============================================================================
  1/ 1 states have converged.
 
 
 
 The micro iteration of pre-optimization has converged in  2 steps.
 
 
 ============================================================================
 Restart
 
 Calculate sigma vector for root  1
 
                       Excitation           Energy                Norm of
 Iteration  3         energy [au]        decrease [au]        residual vector
 ============================================================================
 for root  1           0.251740832         0.0008549             0.0006381
 ============================================================================
  1/ 1 states have converged.
 
 
 
 The micro iteration of pre-optimization has converged in  1 steps.
 
 
 ============================================================================
 Restart
 
 Calculate sigma vector for root  1
 
                       Excitation           Energy                Norm of
 Iteration  4         energy [au]        decrease [au]        residual vector
 ============================================================================
 for root  1           0.251676522        -0.0000643             0.0006309
 ============================================================================
  0/ 1 states have converged.
 
 
 Calculate sigma vector for root  1
 
                       Excitation           Energy                Norm of
 Iteration  5         energy [au]        decrease [au]        residual vector
 ============================================================================
 for root  1           0.251671861        -0.0000047             0.0001258
 ============================================================================
  0/ 1 states have converged.
 
 
 Calculate sigma vector for root  1
 
                       Excitation           Energy                Norm of
 Iteration  6         energy [au]        decrease [au]        residual vector
 ============================================================================
 for root  1           0.251671691        -0.0000002             0.0000235
 ============================================================================
  1/ 1 states have converged.
 
 
 
 The micro iteration of pre-optimization has converged in  3 steps.
 
 
 ============================================================================
 Restart
 
 Calculate sigma vector for root  1
 
                       Excitation           Energy                Norm of
 Iteration  7         energy [au]        decrease [au]        residual vector
 ============================================================================
 for root  1           0.251676893         0.0000052             0.0000244
 ============================================================================
  0/ 1 states have converged.
 
 
 Calculate sigma vector for root  1
 
                       Excitation           Energy                Norm of
 Iteration  8         energy [au]        decrease [au]        residual vector
 ============================================================================
 for root  1           0.251676888        -0.0000000             0.0000037
 ============================================================================
  1/ 1 states have converged.
 
 
 
 The micro iteration of pre-optimization has converged in  2 steps.
 
 
 ============================================================================
 Restart
 
 Calculate sigma vector for root  1
 
                       Excitation           Energy                Norm of
 Iteration  9         energy [au]        decrease [au]        residual vector
 ============================================================================
 for root  1           0.251676497        -0.0000004             0.0000038
 ============================================================================
  1/ 1 states have converged.
 
 
 
 The micro iteration of pre-optimization has converged in  1 steps.
 
 
 ============================================================================
 
 The macro iteration of pre-optimization has converged in  9 steps!
 
 Final result of the double hybrid calculations for the excited states:
 Functional: user
 Singlet excited states:
 
 Excited      Total          Excitation     Excitation     Excitation        Absorption
  state    energy [au]       energy [au]    energy [eV]  energy [cm^-1]    wavelength [nm]
 =========================================================================================
    1   -2234.031242661      0.25167650       6.8485        55236.61          181.04
 =========================================================================================
 
