# Supplementary material for: Scalable Correlated Local Approaches for Computing Valence and Core-Level Ionization Energies in Large Molecules
Source: J Chem Theory Comput. 2026 Jun 24;22(13):6584–98. doi: 10.1021/acs.jctc.6c00634 (PMC13374016; doi:10.1021/acs.jctc.6c00634)
Supplement: Supplementary file 2 [file ct6c00634_si_003.zip › SI/outputs/arginine_N_1_ladc2_0.99999_test.out]

 **********************************************************************
                          MRCC program system
 **********************************************************************
 
                              Written by
     Mihaly Kallay, Peter R. Nagy, David Mester, Laszlo Gyevi-Nagy,
        Jozsef Csoka, P. Bernat Szabo, Zoltan Rolik, Gyula Samu,
      Bence Hegely, Bence Ladoczki, Klara Petrov, Jozsef Csontos,
     Adam Ganyecz, Istvan Ladjanszki, Lorant Szegedy, Mate Farkas,
          Pal D. Mezei, Reka A. Horvath, and Balazs D. Lorincz
 
        Department of Physical Chemistry and Materials Science
            Budapest University of Technology and Economics
                  Budapest P.O.Box 91, H-1521 Hungary
 
                              www.mrcc.hu
 
                            Version: 25.1.2

 Executing minp...

 Reading input from MINP...
 
 Input file:
 
basis=cc-pCVTZ-X2C
verbosity=3

tprint=0.1
localcc=2016
redcost_exc=on


cialg=direct
ip_ea=ip
calc=ADC(2)

mem=120GB

dfbasis_scf=cc-pCVTZ-X2C_autoaux
dfbasis_cor=cc-pCVTZ-X2C_autoaux
scfiguess=off

bpcompo=0.99999
bpedo=0.99999
hamilton=SFX2C1e
core=5
cvs=1-1
nstate=2
unit=bohr
geom=xyz
26
L-arginine
N 1.574162 -5.274014 -2.144589
C 2.978636 -2.928549 -2.449249
C 5.836243 -3.308781 -2.312929
O 6.936257 -5.124887 -1.347597
O 7.132467 -1.309794 -3.383470
C 2.178474 -0.947420 -0.431581
H 3.442023 0.692337 -0.561570
H 2.452040 -1.794437 1.448203
C -0.584067 -0.113931 -0.751923
H -1.792613 -1.796835 -0.790009
H -0.806870 0.856281 -2.577255
C -1.446786 1.669325 1.371048
H -0.207172 3.344101 1.403790
H -1.226510 0.691363 3.200192
N -4.068752 2.425205 0.973169
H -5.041522 1.685937 -0.492746
C -5.445641 4.123267 2.399817
N -7.752485 4.640803 1.704248
H -8.679886 5.883046 2.859696
N -4.183654 5.130633 4.479046
H -2.433880 4.585500 4.990612
H -5.068135 6.401108 5.583032
H 1.448120 -6.369742 -3.710107
H 2.045256 -6.296728 -0.591396
H 2.554808 -2.149024 -4.321716
H 8.969461 -1.541530 -3.242090
 
 
 Checking keyword combinations...
 
 Keywords:
 
 active=none
 agrid=ld0006-ld0590
 agrid_pssp=ld0006-ld0194
 agrid_pssp_sm=ld0006-ld0074
 ao_trunc=off
 ao_trunc_tol=1e-4
 basis=cc-pcvtz-x2c
 basis_sm=none
 basopt=off
 bfbasis=none
 bfgsmem=10
 bfgstol=1.0d-3
 bfgscimem=5
 boysalg=jacobi
 bpcompo=0.99999
 bpcompv=0.98
 bpdfo=0.99999
 bpocc=0.99999
 bppdo=0.999d0
 bppdv=0.98
 bpedo=0.99999
 bpedv=0.999999
 bp_subsyso=0.95
 bp_subsysv=0.95
 cabscorr=off
 cabsdom=bplarge
 cabsdual=off
 calc=adc(2)
 ccmaxit=50
 ccprog=cis
 ccsdalg=disk
 ccsdmkl=seq
 ccsdrest=off
 ccsdthreads=2
 cctol=6
 charge=0
 cialg=direct
 ciguess=off
 cmpgrp=auto
 comprest=off
 coord_sys=ric
 core=5
 corembed=off
 csapprox=off
 cvs=1-1
 dboc=off
 deltaf12=off
 delocsomofact=
 dendec=laplace
 dens=0
 denscorr=0
 dfalg=lineq
 dfbasis_cab=none
 dfbasis_cor=cc-pcvtz-x2c_autoaux
 dfbasis_scf=cc-pcvtz-x2c_autoaux
 dfbasis_scf_sm=auto
 dfintran=drpa
 df_trunc=off
 df_trunc_corr=off
 df_trunc_corr_tol=5e-4
 df_trunc_tol=5e-4
 dft=off
 dhexc=adc(2)
 diag=david
 docc=
 domrad=10.d0
 drpaalg=auto
 dual=off
 dual_df=off
 dyson=off
 ecp=auto
 edisp=off
 edisp_embed=off
 embed=off
 epairestfact=off
 epairscale=1.d0
 etemp=300
 epert=none
 eps=
 espcharge=off
 excrad=0.d0
 excrad_f12=0.d0
 excrad_fin=0.000000000D+00
 fastdbbsc=v2
 fitting=coulomb
 fmm=off
 fmmord=8
 fnonorb=
 freq=off
 gamma=1.d0
 gauss=spher
 geom=xyz
 gopt=off
 ghost=none
 gtol=7
 grdens=off
 grid=auto
 grid_sm=auto
 gridbatch_cos=2000
 grtol=10
 guido_ct=off
 hamilton=sfx2c1e
 hl_scfalg=direct
 iface=none
 incore=off
 intalg=auto
 ip_ea=ip
 itol=10
 laptol=1.d-2
 lccoporder=trffirst
 lcorthr=loose
 lccrest=off
 ldfgrad_tol=8
 lmp2dens=on
 lnoepso=0.d0
 lnoepsv=0.000075d0
 localcc=2016
 localcorrsymm=off
 locintrf=direct
 mact=
 maxact=off
 maxdim=200
 maxex=0
 maxmicroit=100
 mcscfiguess=hf
 mem=120gb
 mmprog=
 molden=off
 mp2ongrid=off
 mpitasks=1
 mulmet=3
 mult=
 nab=off
 nacto=0
 nactv=0
 naf_amp=3.16d-3
 naf_cor=0.1d0
 naf_f12=off
 naf_scf=off
 nafalg=albe
 nafdens=off
 naftyp=jpq
 nchol=auto
 ndeps=1e-3
 nevpt=
 nstate=2
 nsing=0
 nto=off
 ntrip=0
 num_grad=off
 occ=
 occri=off
 oniom=off
 oniom_eechg=off
 oniom_pcm=off
 oniom_qcorr=off
 optalg=
 optmaxit=50
 optetol=1e-6
 optex=1
 optgtol=1e-4
 optstol=1e-3
 orblocc=off
 orbloce=off
 orbloco=boys
 orblocv=pao
 orblocguess=cholesky
 osveps=-1.d0
 ovirt=off
 ovltol=1e-7
 ovosnorb=80.0
 pao_subsys_tol=1e-3
 pao_tol=1e-3
 pcm=off
 popul=off
 pressure=100000
 pssp=off
 ptfreq=0.0
 ptthreads=2
 qmreg=
 qmmm=off
 qro=off
 qscf=off
 redcost_exc=6
 redcost_tddft=off
 refdet=none
 rest=0
 rgrid=log3
 rism=off
 rohfcore=standard
 rohftype=semicanonical
 scfalg=direct
 scf_conv=auto
 scfdamp=0.0d0
 scfdamp_mode=off
 scfdamp_end=50
 scfdamp_dampstep=0.d0
 scfdamp_dtol=0.0d0
 scfdamp_maxfact=0.0d0
 scfdamp_minfact=0.0d0
 scfdiis=on
 scfdiis_dtol=0.0d0
 scfdiis_end=50
 scfdiis_start=2
 scfdiis_step=1
 scfdiis_watch=off
 scfdiis_wrange=10
 scfdiis_wlimit=5
 scfdiis_delmax=2
 scfdtol=7
 scfext=10
 scfguessdens=
 scfiguess=off
 scfloc=off
 scflshift=0.20
 scflshift_end=8
 scflshift_dtol=0.0
 scflshift_gaptol=0.20
 scfmaxit=50
 scftype=
 scftype_low=
 scftype_high=
 scftol=6
 scspe=1.d0
 scsph=1.d0
 scsps=0.0d0
 scsps_t=0.0d0
 scspt=0.0d0
 scspt_t=0.0d0
 scspv=1.d0
 spairtol=-1.d0
 sqmprog=
 subminp=top
 subsys_bopu=on
 symm=
 talg=lapl
 temp=298.15
 test=off
 tfunc=off
 theodore=off
 tlmo=0.999
 tpao=0.94
 tprint=0.1
 uncontract=off
 unit=bohr
 usedisk=2
 verbosity=3
 wpairtol=1.d-5

 Executing orbloc...

 Allocation of 120.0 Gbytes of memory...

 Localization of core orbitals...
 Localization type: Boys
 Localization algorithm: Jacobi
 
 Step   Convergence
   1   0.000000000000

 Localization of occupied orbitals...
 Localization type: Boys
 Localization algorithm: Jacobi
 
 Step   Convergence
   1   8.201448465848
   2   1.069397511024
   3   0.064938579637
   4   0.012840972011
   5   0.004082701620
   6   0.001754361972
   7   0.000807089570
   8   0.000373618385
   9   0.000172610934
  10   0.000079565671
  11   0.000036615247
  12   0.000016830870
  13   0.000007730728
  14   0.000003549048
  15   0.000001628748
  16   0.000000747300
  17   0.000000342822
  18   0.000000157252
  19   0.000000072126
  20   0.000000033080
  21   0.000000015172
  22   0.000000006958
  23   0.000000003191
  24   0.000000001463
  25   0.000000000671

 Localization succeeded.

 File MOCOEF is overwritten with localized orbitals.
 

 Executing cis...

 Allocation of 120.0 Gbytes of memory...
 
 WARNING! If scfiguess.eq.off and localcc.ne.off!
 Please be sure that MOCOEF is MOCOEF.CAN!
 
 Core orbitals considered in CVS treatment:   1
 
 Read MO coeff. matrix and orbital energies...
 
 Sorting for the CVS calculation...
 Generate singlet trial vectors...
 
 Starting DF-CIS iteration
 Singlet excited states
 
 
 The iteration has converged in  0 steps for all the roots.
 
 Final result of the CIS calculations for the excited states:
 Singlet excited states:
 
 Excited      Total          Excitation     Excitation     Excitation        Absorption
  state    energy [au]       energy [au]    energy [eV]  energy [cm^-1]    wavelength [nm]
 =========================================================================================
    1    -587.926154863     15.49208763     421.5612      3400120.22            2.94
 =========================================================================================
 
 
 Dominant coefficients
 Printing threshold: 0.100000
 
 for root  1
    coeff.   occ.       virt.
   0.707107     6  -->    48

 Executing drpa...

 Three-index integral transformation
 Allocation of 120.0 Gbytes of memory...
 
 
 Constructing PAOs...
 PAO norm tolerance:     1.0000E-04
 Kept PAOs:    700   665  105.2632
 Threshold: 0.9990000
 Number of selected important orbitals:     1  (   2.4 %)
 
 
 Occupied LMO domain definition with Boughton-Pulay completeness:    0.9999900000
 
   MO  Natoms  Completeness   Atoms
    1    3     1.000000       17   18   19
    2    5     0.999995        2    3    4    5    6
    3    4     0.999996       15   17   18   20
    4    5     0.999994        9   12   13   14   15
    5    5     0.999994        6    9   10   11   12
    6    5     0.999993        2    6    7    8    9
    7    5     0.999992        1    2    3    6   25
    8   11     0.999990        1    2    3    4    5    6    8   23   24   25   26
    9   11     0.999991        1    2    3    4    5    6    7    8    9   25   26
   10   12     0.999990        1    2    3    4    5    6    8    9   23   24   25   26
   11   12     0.999991        9   10   11   12   15   16   17   18   19   20   21   22
   12   17     0.999992        1    2    3    4    5    6    7    9   10   11   12   13   16   23   24   25   26
   13   11     0.999995        1    2    3    4    5    6    7    9   24   25   26
   14    9     0.999993        1    2    3    4    5    6    7   25   26
   15   15     0.999990        2    6    7    8    9   10   11   12   13   14   15   16   17   18   20
   16   14     0.999992        1    2    3    4    5    6    7    8    9   10   12   23   24   25
   17   18     0.999994        1    2    3    4    5    6    7    8    9   10   11   12   13   14   15   23   25   26
   18   19     0.999992        1    2    3    6    7    8    9   10   11   12   13   14   15   16   17   18   19   20   21
   19   19     0.999990        1    2    3    6    7    8    9   10   11   12   13   14   15   16   17   20   21   24   25
   20   16     0.999997        1    2    6    7    9   10   11   12   13   14   15   16   17   18   20   21
   21   17     0.999993        1    2    3    4    5    6    7    8    9   10   11   12   13   14   15   24   25
   22   19     0.999997        1    2    3    5    6    7    8    9   10   11   12   13   14   15   16   17   20   21   25
   23   13     0.999995        1    2    3    4    5    6    7    9   10   12   23   24   25
   24   17     0.999991        6    7    8    9   10   11   12   13   14   15   16   17   18   19   20   21   22
   25   12     0.999997        9   12   13   14   15   16   17   18   19   20   21   22
   26   11     0.999996        9   12   13   15   16   17   18   19   20   21   22
   27   13     0.999994        1    2    3    4    5    6    7    8    9   23   24   25   26
   28   11     0.999990        1    2    3    4    5    6    7    8   23   25   26
   29   15     0.999990        1    2    3    4    5    6    7    8    9   10   11   23   24   25   26
   30   11     0.999991        9   12   14   15   16   17   18   19   20   21   22
   31   15     0.999991        8    9   10   11   12   13   14   15   16   17   18   19   20   21   22
   32   14     0.999994        6    9   10   11   12   13   14   15   16   17   18   20   21   22
   33   12     0.999996        1    2    3    4    5    6    8    9   10   23   24   25
   34   11     0.999998        9   12   14   15   16   17   18   19   20   21   22
   35   14     0.999992        6    9   11   12   13   14   15   16   17   18   19   20   21   22
   36   14     0.999992        1    2    3    4    5    6    7    8    9   10   23   24   25   26
   37   14     0.999992        6    9   10   12   13   14   15   16   17   18   19   20   21   22
   38   15     0.999991        2    6    9   10   12   13   14   15   16   17   18   19   20   21   22
   39   19     0.999994        1    2    3    4    5    6    7    8    9   10   11   12   13   14   15   16   17   18   25
   40   20     0.999995        1    2    3    4    5    6    7    8    9   10   11   12   13   14   15   17   23   24   25   26
   41   17     0.999995        1    2    3    4    5    6    7    8    9   10   11   12   15   23   24   25   26
   42   21     0.999993        1    2    3    4    5    6    7    8    9   10   11   12   13   14   15   16   17   18   20   21   25
 
 Executing the Boughton-Pulay algorithm...
  with occ MO completeness:    0.9999900000
 
   MO  Natoms  Completeness   Atoms
    1    3     1.000000       17   18   19
    2    5     0.999995        2    3    4    5    6
    3    4     0.999996       15   17   18   20
    4    5     0.999994        9   12   13   14   15
    5    5     0.999994        6    9   10   11   12
    6    5     0.999993        2    6    7    8    9
    7    5     0.999992        1    2    3    6   25
    8   11     0.999990        1    2    3    4    5    6    8   23   24   25   26
    9   11     0.999991        1    2    3    4    5    6    7    8    9   25   26
   10   12     0.999990        1    2    3    4    5    6    8    9   23   24   25   26
   11   12     0.999991        9   10   11   12   15   16   17   18   19   20   21   22
   12   17     0.999992        1    2    3    4    5    6    7    9   10   11   12   13   16   23   24   25   26
   13   11     0.999995        1    2    3    4    5    6    7    9   24   25   26
   14    9     0.999993        1    2    3    4    5    6    7   25   26
   15   15     0.999990        2    6    7    8    9   10   11   12   13   14   15   16   17   18   20
   16   14     0.999992        1    2    3    4    5    6    7    8    9   10   12   23   24   25
   17   18     0.999994        1    2    3    4    5    6    7    8    9   10   11   12   13   14   15   23   25   26
   18   19     0.999992        1    2    3    6    7    8    9   10   11   12   13   14   15   16   17   18   19   20   21
   19   19     0.999990        1    2    3    6    7    8    9   10   11   12   13   14   15   16   17   20   21   24   25
   20   16     0.999997        1    2    6    7    9   10   11   12   13   14   15   16   17   18   20   21
   21   17     0.999993        1    2    3    4    5    6    7    8    9   10   11   12   13   14   15   24   25
   22   19     0.999997        1    2    3    5    6    7    8    9   10   11   12   13   14   15   16   17   20   21   25
   23   13     0.999995        1    2    3    4    5    6    7    9   10   12   23   24   25
   24   17     0.999991        6    7    8    9   10   11   12   13   14   15   16   17   18   19   20   21   22
   25   12     0.999997        9   12   13   14   15   16   17   18   19   20   21   22
   26   11     0.999996        9   12   13   15   16   17   18   19   20   21   22
   27   13     0.999994        1    2    3    4    5    6    7    8    9   23   24   25   26
   28   11     0.999990        1    2    3    4    5    6    7    8   23   25   26
   29   15     0.999990        1    2    3    4    5    6    7    8    9   10   11   23   24   25   26
   30   11     0.999991        9   12   14   15   16   17   18   19   20   21   22
   31   15     0.999991        8    9   10   11   12   13   14   15   16   17   18   19   20   21   22
   32   14     0.999994        6    9   10   11   12   13   14   15   16   17   18   20   21   22
   33   12     0.999996        1    2    3    4    5    6    8    9   10   23   24   25
   34   11     0.999998        9   12   14   15   16   17   18   19   20   21   22
   35   14     0.999992        6    9   11   12   13   14   15   16   17   18   19   20   21   22
   36   14     0.999992        1    2    3    4    5    6    7    8    9   10   23   24   25   26
   37   14     0.999992        6    9   10   12   13   14   15   16   17   18   19   20   21   22
   38   15     0.999991        2    6    9   10   12   13   14   15   16   17   18   19   20   21   22
   39   19     0.999994        1    2    3    4    5    6    7    8    9   10   11   12   13   14   15   16   17   18   25
   40   20     0.999995        1    2    3    4    5    6    7    8    9   10   11   12   13   14   15   17   23   24   25   26
   41   17     0.999995        1    2    3    4    5    6    7    8    9   10   11   12   15   23   24   25   26
   42   21     0.999993        1    2    3    4    5    6    7    8    9   10   11   12   13   14   15   16   17   18   20   21   25
 
   43    4     0.992952        1    2   23   24
   44    2     0.990268        1    2
   45    4     0.981229        1    2   23   24
   46    1     0.998750        1
   47    1     0.995740        1
   48    4     0.995161        1    2   23   24
   49    3     0.985804        1    2   23
   50    6     0.981693        1    2    3   10   23   24
   51    3     0.980527        1    2   24
   52    3     0.981765        1    2   23
   53    6     0.984316        1    2    9   10   23   24
   54    3     0.984029        1    2   24
   55    4     0.985940        1    2    3   23
   56    5     0.982653        1    2    9   10   23
   57    1     0.998093        1
   58    1     0.996215        1
   59    1     0.998149        1
   60    1     0.999818        1
   61    1     0.999638        1
   62    1     0.999822        1
   63    1     0.998442        1
   64    1     0.998933        1
   65    1     0.998113        1
   66    1     0.999646        1
   67    1     0.999501        1
   68    2     0.990009        1    2
   69    2     0.997872        1    2
   70    2     0.994660        1    2
   71    1     0.992253        1
   72    1     0.985156        1
   73    1     0.999996        1
   74    1     0.999997        1
   75    1     0.999995        1
   76    1     0.999999        1
   77    1     0.999998        1
   78    1     0.999419        1
   79    1     0.998568        1
   80    1     0.996812        1
   81    1     0.999773        1
   82    1     0.999890        1
   83    1     0.999556        1
   84    1     0.997859        1
   85    5     0.994353        1    2    3    6   25
   86    4     0.990643        1    2    3    6
   87    7     0.984692        1    2    3    4    5    6   25
   88    1     0.996999        2
   89    1     0.989465        2
   90    5     0.991359        1    2    3    6   25
   91    4     0.984092        1    2    3    6
   92    4     0.987120        1    2    3    6
   93    5     0.994515        1    2    3    6   25
   94    4     0.989255        1    2    3    6
   95    4     0.980398        1    2    3    6
   96    7     0.988048        1    2    3    4    5    6   25
   97    7     0.985224        1    2    3    5    6    7   23
   98    6     0.985398        1    2    3    4    6    9
   99    1     0.997701        2
  100    1     0.995071        2
  101    1     0.995182        2
  102    1     0.999787        2
  103    1     0.999544        2
  104    1     0.999553        2
  105    1     0.984772        2
  106    1     0.994258        2
  107    1     0.990895        2
  108    1     0.995904        2
  109    1     0.992138        2
  110    4     0.989206        1    2    3    6
  111    4     0.987295        1    2    3    6
  112    7     0.983664        2    3    4    6   23   24   25
  113    4     0.981057        2    3    4    6
  114    5     0.980583        1    2    3    4    6
  115    1     0.999990        2
  116    1     0.999997        2
  117    1     0.999995        2
  118    1     0.999998        2
  119    1     0.999996        2
  120    1     0.993309        2
  121    1     0.984253        2
  122    1     0.984792        2
  123    1     0.996532        2
  124    1     0.994290        2
  125    1     0.993384        2
  126    2     0.981096        2    6
  127    4     0.995201        2    3    4    5
  128    4     0.992823        2    3    4    5
  129    4     0.983203        2    3    4    5
  130    1     0.994989        3
  131    1     0.982714        3
  132    4     0.980201        3    4    5   25
  133    4     0.987782        2    3    4    5
  134    4     0.989536        2    3    4    5
  135    4     0.985021        3    4    5   25
  136    4     0.993084        2    3    4    5
  137    4     0.991325        2    3    4    5
  138    5     0.988267        1    2    3    4    5
  139    5     0.986242        1    2    3    4    5
  140    5     0.990430        2    3    4    5    6
  141    1     0.993841        3
  142    1     0.994271        3
  143    1     0.994261        3
  144    1     0.999431        3
  145    1     0.999470        3
  146    1     0.999468        3
  147    1     0.984980        3
  148    2     0.992588        3    4
  149    2     0.985429        3    5
  150    1     0.988086        3
  151    1     0.984551        3
  152    4     0.984300        2    3    4    5
  153    4     0.993084        2    3    4    5
  154    4     0.991242        2    3    4    5
  155    5     0.985648        3    4    5   25   26
  156    5     0.987607        2    3    4    5    6
  157    1     0.999991        3
  158    1     0.999986        3
  159    1     0.999984        3
  160    1     0.999991        3
  161    1     0.999990        3
  162    1     0.986778        3
  163    3     0.986929        2    3    4
  164    2     0.989299        3    5
  165    2     0.988520        3    4
  166    1     0.983652        3
  167    1     0.984002        3
  168    2     0.983282        2    3
  169    2     0.996479        3    4
  170    1     0.985992        4
  171    2     0.988565        3    4
  172    1     0.999489        4
  173    1     0.998238        4
  174    3     0.984337        3    4    5
  175    4     0.986744        2    3    4    5
  176    4     0.994724        2    3    4    5
  177    3     0.989260        3    4    5
  178    4     0.982179        3    4    5   24
  179    4     0.992661        3    4    5   25
  180    2     0.987230        3    4
  181    2     0.985682        3    4
  182    2     0.988951        3    4
  183    1     0.995633        4
  184    1     0.996423        4
  185    1     0.995821        4
  186    1     0.999573        4
  187    1     0.999650        4
  188    1     0.999592        4
  189    1     0.999773        4
  190    1     0.999624        4
  191    1     0.999606        4
  192    1     0.999696        4
  193    1     0.999780        4
  194    1     0.992899        4
  195    1     0.986560        4
  196    1     0.989394        4
  197    1     0.990225        4
  198    1     0.991877        4
  199    1     0.999999        4
  200    1     0.999998        4
  201    1     0.999997        4
  202    1     0.999997        4
  203    1     0.999999        4
  204    1     0.999790        4
  205    1     0.998967        4
  206    1     0.999385        4
  207    1     0.999400        4
  208    1     0.999300        4
  209    1     0.999208        4
  210    1     0.999668        4
  211    3     0.988578        3    5   26
  212    2     0.993665        3    5
  213    3     0.988766        3    5   26
  214    1     0.999038        5
  215    1     0.996890        5
  216    4     0.991599        3    4    5   26
  217    4     0.993048        3    4    5   26
  218    4     0.992331        3    4    5   26
  219    3     0.988179        3    4    5
  220    4     0.991657        3    4    5   26
  221    3     0.980083        3    5   26
  222    2     0.990108        3    5
  223    2     0.980741        3    5
  224    3     0.984027        3    5   26
  225    1     0.996535        5
  226    1     0.996416        5
  227    1     0.998007        5
  228    1     0.999661        5
  229    1     0.999649        5
  230    1     0.999805        5
  231    1     0.999382        5
  232    1     0.999777        5
  233    1     0.999524        5
  234    1     0.999824        5
  235    1     0.999842        5
  236    1     0.981586        5
  237    1     0.993294        5
  238    1     0.984298        5
  239    1     0.992286        5
  240    1     0.995135        5
  241    1     0.999997        5
  242    1     0.999998        5
  243    1     0.999998        5
  244    1     0.999999        5
  245    1     0.999999        5
  246    1     0.999827        5
  247    1     0.998999        5
  248    1     0.999436        5
  249    1     0.999427        5
  250    1     0.999808        5
  251    1     0.999839        5
  252    1     0.999566        5
  253    5     0.991499        2    6    7    8    9
  254    3     0.986452        2    6    9
  255    7     0.984406        1    2    6    7    8    9   12
  256    1     0.997753        6
  257    1     0.992109        6
  258    4     0.980945        2    6    8    9
  259    4     0.986376        2    6    7    9
  260    4     0.985647        2    3    6    9
  261    4     0.985293        2    6    8    9
  262    4     0.988011        2    6    7    9
  263    5     0.983440        2    3    6    9   12
  264    6     0.980088        1    2    6    7    8    9
  265    6     0.982233        1    2    3    6    7    9
  266    6     0.985198        2    3    5    6    9   12
  267    1     0.998278        6
  268    1     0.997577        6
  269    1     0.995049        6
  270    1     0.999841        6
  271    1     0.999776        6
  272    1     0.999542        6
  273    1     0.995635        6
  274    1     0.998228        6
  275    1     0.993952        6
  276    1     0.995569        6
  277    1     0.992886        6
  278    3     0.986113        2    6    9
  279    2     0.982953        2    6
  280    3     0.983151        2    6    9
  281    3     0.992937        2    6    9
  282    5     0.981282        2    3    6    7    9
  283    1     0.999997        6
  284    1     0.999999        6
  285    1     0.999996        6
  286    1     0.999998        6
  287    1     0.999996        6
  288    1     0.996599        6
  289    1     0.993870        6
  290    1     0.997398        6
  291    1     0.997651        6
  292    1     0.990744        6
  293    1     0.996027        6
  294    1     0.984462        6
  295    4     0.986373        2    6    7    9
  296    3     0.985973        6    7    9
  297    6     0.985211        2    3    5    6    7    9
  298    1     0.991871        7
  299    1     0.996760        7
  300    1     0.991132        7
  301    2     0.994367        6    7
  302    2     0.986735        6    7
  303    3     0.986905        6    7    9
  304    1     0.981008        7
  305    1     0.987814        7
  306    1     0.989885        7
  307    1     0.998292        7
  308    1     0.993647        7
  309    3     0.980138        6    8    9
  310    3     0.984444        6    8    9
  311    6     0.981182        1    6    8    9   14   24
  312    1     0.997936        8
  313    1     0.990889        8
  314    1     0.991100        8
  315    2     0.990724        6    8
  316    2     0.990360        6    8
  317    3     0.988837        6    8    9
  318    1     0.999129        8
  319    2     0.998170        6    8
  320    1     0.992686        8
  321    1     0.980143        8
  322    1     0.999452        8
  323    5     0.993331        6    9   10   11   12
  324    3     0.987651        6    9   12
  325    7     0.986587        2    6    9   10   11   12   15
  326    1     0.997801        9
  327    1     0.992235        9
  328    4     0.984718        6    9   11   12
  329    4     0.988065        6    9   10   12
  330    3     0.984969        6    9   12
  331    4     0.988720        6    9   11   12
  332    4     0.987905        6    9   10   12
  333    3     0.980310        6    9   12
  334    6     0.981261        6    9   10   11   12   16
  335    5     0.984670        1    6    9   10   12
  336    6     0.992325        1    2    6    9   12   15
  337    1     0.998199        9
  338    1     0.997569        9
  339    1     0.995256        9
  340    1     0.999833        9
  341    1     0.999775        9
  342    1     0.999562        9
  343    1     0.995593        9
  344    1     0.998716        9
  345    1     0.993342        9
  346    1     0.995397        9
  347    1     0.992753        9
  348    3     0.990000        6    9   12
  349    2     0.985156        9   12
  350    3     0.984988        6    9   12
  351    3     0.992721        6    9   12
  352    5     0.983301        2    6    9   10   12
  353    1     0.999997        9
  354    1     0.999999        9
  355    1     0.999996        9
  356    1     0.999997        9
  357    1     0.999996        9
  358    1     0.996620        9
  359    1     0.994696        9
  360    1     0.997321        9
  361    1     0.997916        9
  362    1     0.989587        9
  363    1     0.995672        9
  364    1     0.984334        9
  365    4     0.981795        6    9   10   12
  366    3     0.982586        9   10   12
  367    5     0.983974        1    6    9   10   12
  368    1     0.991646       10
  369    1     0.996765       10
  370    1     0.991061       10
  371    2     0.994202        9   10
  372    2     0.984709        9   10
  373    3     0.983134        6    9   10
  374    2     0.996084        9   10
  375    1     0.985874       10
  376    1     0.991759       10
  377    1     0.998955       10
  378    1     0.993792       10
  379    3     0.981852        9   11   12
  380    3     0.983518        6    9   11
  381    5     0.982411        6    9   11   12   16
  382    1     0.997987       11
  383    1     0.990739       11
  384    1     0.991295       11
  385    2     0.990323        9   11
  386    2     0.990961        9   11
  387    3     0.989450        6    9   11
  388    1     0.999388       11
  389    2     0.998190        9   11
  390    1     0.992714       11
  391    2     0.996124        9   11
  392    1     0.999207       11
  393    5     0.991699        9   12   13   14   15
  394    3     0.987377        9   12   15
  395    7     0.984641        6    9   12   13   14   15   17
  396    1     0.997761       12
  397    1     0.992045       12
  398    4     0.983593        9   12   14   15
  399    4     0.988152        9   12   13   15
  400    3     0.982518        9   12   15
  401    4     0.985706        9   12   14   15
  402    4     0.988993        9   12   13   15
  403    3     0.984009        9   12   15
  404    6     0.984722        9   12   13   14   15   21
  405    5     0.984054        9   12   13   15   21
  406    6     0.990071        6    9   12   15   20   21
  407    1     0.998141       12
  408    1     0.997589       12
  409    1     0.995102       12
  410    1     0.999828       12
  411    1     0.999777       12
  412    1     0.999547       12
  413    1     0.993237       12
  414    1     0.997918       12
  415    1     0.990200       12
  416    1     0.991706       12
  417    1     0.990511       12
  418    3     0.989344        9   12   15
  419    2     0.983030       12   15
  420    4     0.985850        9   12   15   17
  421    3     0.989791        9   12   15
  422    5     0.988746        6    9   12   13   15
  423    1     0.999996       12
  424    1     0.999999       12
  425    1     0.999994       12
  426    1     0.999995       12
  427    1     0.999995       12
  428    1     0.994397       12
  429    1     0.991576       12
  430    1     0.996235       12
  431    1     0.996506       12
  432    1     0.985878       12
  433    1     0.991716       12
  434    2     0.991656       12   15
  435    4     0.987716        9   12   13   15
  436    3     0.981886       12   13   15
  437    6     0.980252        7   12   13   17   20   21
  438    1     0.992035       13
  439    1     0.997097       13
  440    1     0.992280       13
  441    2     0.994003       12   13
  442    2     0.983244       12   13
  443    3     0.986950       12   13   15
  444    1     0.981865       13
  445    1     0.986225       13
  446    1     0.992064       13
  447    1     0.998927       13
  448    1     0.994279       13
  449    4     0.988424        9   12   14   15
  450    3     0.981472       12   14   15
  451    6     0.982277        6    8   12   14   20   21
  452    1     0.997792       14
  453    1     0.991427       14
  454    1     0.992323       14
  455    2     0.987861       12   14
  456    2     0.989904       12   14
  457    3     0.987654       12   14   15
  458    1     0.999165       14
  459    1     0.980336       14
  460    1     0.992963       14
  461    1     0.981794       14
  462    1     0.999230       14
  463    4     0.990844       12   15   16   17
  464    3     0.989985       12   15   17
  465    4     0.983961       12   15   16   17
  466    1     0.997469       15
  467    1     0.991465       15
  468    6     0.992240       12   15   16   17   18   20
  469    5     0.987023       12   15   16   17   18
  470    3     0.989855       12   15   17
  471    5     0.981139       12   15   16   17   18
  472    5     0.989080       12   15   16   17   18
  473    4     0.981310       12   15   16   17
  474    4     0.982735       12   15   16   17
  475    5     0.987761       12   15   16   17   20
  476    5     0.991717        9   12   15   17   18
  477    1     0.996431       15
  478    1     0.996804       15
  479    1     0.994718       15
  480    1     0.999656       15
  481    1     0.999693       15
  482    1     0.999495       15
  483    1     0.997609       15
  484    1     0.999127       15
  485    1     0.999143       15
  486    1     0.997603       15
  487    1     0.996774       15
  488    3     0.988350       12   15   17
  489    2     0.983409       15   16
  490    2     0.989009       12   15
  491    3     0.988482       12   15   17
  492    4     0.991230        9   12   15   17
  493    1     0.999994       15
  494    1     0.999998       15
  495    1     0.999998       15
  496    1     0.999994       15
  497    1     0.999992       15
  498    1     0.998156       15
  499    1     0.997878       15
  500    1     0.999328       15
  501    1     0.999050       15
  502    1     0.997214       15
  503    1     0.998270       15
  504    1     0.994514       15
  505    4     0.983791       12   15   16   17
  506    2     0.984088       15   16
  507    5     0.981160        9   12   15   16   17
  508    1     0.981066       16
  509    1     0.988738       16
  510    1     0.988355       16
  511    2     0.985366       15   16
  512    2     0.987188       15   16
  513    3     0.985166       15   16   17
  514    2     0.996099       15   16
  515    1     0.986836       16
  516    2     0.997123       15   16
  517    1     0.989357       16
  518    1     0.984976       16
  519    4     0.996665       15   17   18   20
  520    4     0.996156       15   17   18   20
  521    4     0.991841       15   17   18   20
  522    1     0.995746       17
  523    1     0.985204       17
  524    4     0.996168       15   17   18   20
  525    4     0.995104       15   17   18   20
  526    4     0.990780       15   17   18   20
  527    4     0.993843       15   17   18   20
  528    4     0.993771       15   17   18   20
  529    4     0.990778       15   17   18   20
  530    4     0.993821       15   17   18   20
  531    4     0.988572       15   17   18   20
  532    5     0.985985       12   15   17   18   20
  533    1     0.995074       17
  534    1     0.995023       17
  535    1     0.994405       17
  536    1     0.999544       17
  537    1     0.999541       17
  538    1     0.999484       17
  539    1     0.982676       17
  540    1     0.992258       17
  541    1     0.983587       17
  542    2     0.991982       15   17
  543    2     0.984818       17   19
  544    6     0.994673       15   16   17   18   20   22
  545    3     0.985217       17   18   20
  546    4     0.984237       17   18   19   20
  547    4     0.992216       15   17   18   20
  548    5     0.992107       15   17   18   19   20
  549    1     0.999989       17
  550    1     0.999995       17
  551    1     0.999989       17
  552    1     0.999987       17
  553    1     0.999987       17
  554    2     0.988241       15   17
  555    2     0.984363       17   18
  556    1     0.985621       17
  557    1     0.989001       17
  558    1     0.980764       17
  559    1     0.984340       17
  560    3     0.991275       15   17   18
  561    3     0.985894       17   18   19
  562    2     0.993811       17   18
  563    3     0.987903       17   18   19
  564    1     0.999127       18
  565    1     0.996911       18
  566    4     0.985027       15   17   18   20
  567    5     0.993168       15   17   18   19   20
  568    3     0.995283       17   18   19
  569    4     0.991015       15   17   18   20
  570    6     0.981696       16   17   18   19   20   21
  571    3     0.992516       17   18   19
  572    2     0.985911       17   18
  573    2     0.981341       17   18
  574    4     0.997464       15   17   18   19
  575    1     0.995943       18
  576    1     0.996516       18
  577    1     0.997445       18
  578    1     0.999611       18
  579    1     0.999667       18
  580    1     0.999757       18
  581    1     0.999157       18
  582    1     0.999611       18
  583    1     0.999399       18
  584    1     0.999371       18
  585    1     0.998491       18
  586    1     0.984487       18
  587    1     0.987855       18
  588    1     0.984591       18
  589    1     0.985869       18
  590    2     0.988915       17   18
  591    1     0.999997       18
  592    1     0.999999       18
  593    1     0.999998       18
  594    1     0.999998       18
  595    1     0.999997       18
  596    1     0.998120       18
  597    1     0.998681       18
  598    1     0.999297       18
  599    1     0.999552       18
  600    1     0.998972       18
  601    1     0.998360       18
  602    1     0.997962       18
  603    2     0.980441       18   19
  604    2     0.986237       18   19
  605    3     0.986066       18   19   22
  606    1     0.980659       19
  607    1     0.981981       19
  608    1     0.995291       19
  609    3     0.992981       17   18   19
  610    3     0.995474       17   18   19
  611    2     0.989851       18   19
  612    2     0.997714       18   19
  613    1     0.996346       19
  614    1     0.994620       19
  615    2     0.996498       18   19
  616    1     0.982112       19
  617    4     0.994287       17   20   21   22
  618    2     0.988331       17   20
  619    4     0.987486       17   20   21   22
  620    1     0.998511       20
  621    1     0.994978       20
  622    5     0.986847       15   17   18   20   21
  623    5     0.986502       17   18   20   21   22
  624    4     0.995696       17   20   21   22
  625    5     0.994055       15   17   18   20   21
  626    5     0.987300       17   18   20   21   22
  627    3     0.982488       20   21   22
  628    2     0.986643       17   20
  629    2     0.981405       17   20
  630    6     0.992762       12   17   18   20   21   22
  631    1     0.997281       20
  632    1     0.996746       20
  633    1     0.998505       20
  634    1     0.999740       20
  635    1     0.999689       20
  636    1     0.999857       20
  637    1     0.998079       20
  638    1     0.999566       20
  639    1     0.999113       20
  640    1     0.998983       20
  641    1     0.999273       20
  642    2     0.985896       17   20
  643    1     0.981314       20
  644    2     0.992524       17   20
  645    2     0.992273       17   20
  646    1     0.983533       20
  647    1     0.999996       20
  648    1     0.999999       20
  649    1     0.999998       20
  650    1     0.999998       20
  651    1     0.999998       20
  652    1     0.999234       20
  653    1     0.998229       20
  654    1     0.998148       20
  655    1     0.999510       20
  656    1     0.999683       20
  657    1     0.999441       20
  658    1     0.998154       20
  659    4     0.980282       17   18   20   21
  660    2     0.986341       20   21
  661    6     0.987812        9   12   13   14   20   21
  662    1     0.980682       21
  663    1     0.984589       21
  664    1     0.991885       21
  665    2     0.986829       20   21
  666    2     0.986182       20   21
  667    2     0.983156       20   21
  668    1     0.982875       21
  669    1     0.990909       21
  670    2     0.998912       20   21
  671    1     0.981711       21
  672    2     0.998303       20   21
  673    2     0.981421       20   22
  674    2     0.990071       20   22
  675    3     0.983805       19   20   22
  676    2     0.988447       17   22
  677    1     0.984165       22
  678    1     0.994730       22
  679    2     0.989386       20   22
  680    2     0.987897       20   22
  681    2     0.995082       20   22
  682    2     0.997620       20   22
  683    1     0.994892       22
  684    1     0.993967       22
  685    2     0.997507       20   22
  686    1     0.980463       22
  687    2     0.985371        1   23
  688    2     0.989890        1   23
  689    3     0.990211        1    2   23
  690    1     0.988859       23
  691    1     0.988937       23
  692    1     0.980800       23
  693    2     0.994030        1   23
  694    2     0.983906        1   23
  695    2     0.994578        1   23
  696    1     0.988272       23
  697    1     0.986174       23
  698    1     0.980619       23
  699    1     0.990236       23
  700    2     0.997642        1   23
  701    3     0.987112        1    2   24
  702    2     0.988079        1   24
  703    5     0.987070        1    2    3    4   24
  704    1     0.995443       24
  705    1     0.986036       24
  706    2     0.985990       23   24
  707    2     0.992213        1   24
  708    2     0.985133        1   24
  709    2     0.992577        1   24
  710    1     0.998728       24
  711    2     0.996263        1   24
  712    1     0.986360       24
  713    2     0.998532        1   24
  714    1     0.998208       24
  715    4     0.984188        2    3    6   25
  716    4     0.985393        2    3    6   25
  717    6     0.989112        1    2    5    6   11   25
  718    1     0.997544       25
  719    1     0.992781       25
  720    1     0.990896       25
  721    2     0.986774        2   25
  722    3     0.991145        1    2   25
  723    3     0.985816        2    3   25
  724    1     0.997606       25
  725    1     0.981804       25
  726    1     0.991702       25
  727    1     0.980238       25
  728    1     0.999251       25
  729    3     0.989864        3    5   26
  730    2     0.988221        5   26
  731    3     0.989380        4    5   26
  732    2     0.987889        3   26
  733    1     0.981135       26
  734    1     0.984678       26
  735    2     0.989710        5   26
  736    2     0.988082        5   26
  737    2     0.995464        5   26
  738    1     0.985477       26
  739    1     0.981236       26
  740    1     0.992201       26
  741    2     0.997922        5   26
  742    2     0.997825        5   26
 
 Dimensions of the occupied LMO domains:  Minimum / Average / Maximum
 
 Number of atoms in domain:                   3      12.9        21
 Number of atomic orbitals:                 100     382.6       642
 
 Number of strong pairs: 0 (0.0%)
 chtol:   9.999999999999999E-005
 switch to dfcoralg=cholinv
       16.83 MB memory is used for domain independent quantities
 
 Calculating the contribution of occupied LMOs...
    using local fitting domains
 
 MO:     1
 Extended domain construction for local excited state calculation...
 
 The selected important local MOs:    #:    21
    1    3   11   15   18   19   20   22   24   25   26   30   31   32   34   35   37   38   39   40
   42
 
 The selected important PAOs:    #:     0

 
 The selected additional local MOs:    #:     0

 
 The selected additional PAOs:    #:   712
   43   44   45   46   47   48   49   50   51   52   53   54   55   56   57   58   59   60   61   62
   63   64   65   66   67   68   69   70   71   72   73   74   75   76   77   78   79   80   81   82
   83   84   85   86   87   88   89   90   91   92   93   94   95   96   97   98   99  100  101  102
  103  104  105  106  107  108  109  110  111  112  113  114  115  116  117  118  119  120  121  122
  123  124  125  126  127  128  129  130  131  132  133  134  135  136  137  138  139  140  141  142
  143  144  145  146  147  148  149  150  151  152  153  154  155  156  157  158  159  160  161  162
  163  164  165  166  167  168  169  170  171  172  173  174  175  176  177  178  179  180  181  182
  183  184  185  186  187  188  189  190  191  192  193  194  195  196  197  198  199  200  201  202
  203  204  205  206  207  208  209  210  211  212  213  214  215  216  217  218  219  220  221  222
  223  224  225  226  227  228  229  230  231  232  233  234  235  236  237  238  239  240  241  242
  243  244  245  246  247  248  249  250  251  252  253  254  255  256  257  258  259  260  261  262
  263  264  265  266  267  268  269  270  271  272  273  274  275  276  277  278  279  280  281  282
  283  284  285  286  287  288  289  290  291  292  293  294  295  296  297  298  299  300  301  302
  303  304  305  306  307  308  309  310  311  312  313  314  315  316  317  318  319  320  321  322
  323  324  325  326  327  328  329  330  331  332  333  334  335  336  337  338  339  340  341  342
  343  344  345  346  347  348  349  350  351  352  353  354  355  356  357  358  359  360  361  362
  363  364  365  366  367  368  369  370  371  372  373  374  375  376  377  378  379  380  381  382
  383  384  385  386  387  388  389  390  391  392  393  394  395  396  397  398  399  400  401  402
  403  404  405  406  407  408  409  410  411  412  413  414  415  416  417  418  419  420  421  422
  423  424  425  426  427  428  429  430  431  432  433  434  435  436  437  438  439  440  441  442
  443  444  445  446  447  448  449  450  451  452  453  454  455  456  457  458  459  460  461  462
  463  464  465  466  467  468  469  470  471  472  473  474  475  476  477  478  479  480  481  482
  483  484  485  486  487  488  489  490  491  492  493  494  495  496  497  498  499  500  501  502
  503  504  505  506  507  508  509  510  511  512  513  514  515  516  517  518  519  520  521  522
  523  524  525  526  527  528  529  530  531  532  533  534  535  536  537  538  539  540  541  542
  543  544  545  546  547  548  549  550  551  552  553  554  555  556  557  558  559  560  561  562
  563  564  565  566  567  568  569  570  571  572  573  574  575  576  577  578  579  580  581  582
  583  584  585  586  587  588  589  590  591  592  593  594  595  596  597  598  599  600  601  602
  603  604  605  606  607  608  609  610  611  612  613  614  615  616  617  618  619  620  621  622
  623  624  625  626  627  628  629  630  631  632  633  634  635  636  637  638  639  640  641  642
  643  644  645  646  647  648  649  650  651  652  653  654  655  656  657  658  659  660  661  662
  663  664  665  666  667  668  669  670  671  672  673  674  675  676  677  678  679  680  681  682
  683  684  685  686  687  688  689  690  691  692  693  694  695  696  697  698  699  700  701  702
  703  704  705  706  707  708  709  710  711  712  713  714  715  716  717  718  719  720  721  722
  723  724  725  726  727  728  729  730  731  732  733  734  735  736  737  738  739  740  741  742
  743  744  745  746  747  748  749  750  751  752  753  754
 
 The selected atoms in the ED:    #:    26
    1    2    3    4    5    6    7    8    9   10   11   12   13   14   15   16   17   18   19   20
   21   22   23   24   25   26
 The selected atoms in the fitting domain  #:    26
    1    2    3    4    5    6    7    8    9   10   11   12   13   14   15   16   17   18   19   20
   21   22   23   24   25   26
 
 Dimensions of the extended domain:
 
 Number of atoms in domain:      26 ( 100.00 %)
 Number of atomic orbitals:     712 ( 100.00 %)
 Number of fitting functions:  3494 ( 100.00 %)
 Warning: drop high-lying PAOs                    24
 Number of occupied orbitals:    21  ( 50.00 %)
 Number of virtual orbitals:    641  ( 96.39 %)
 
 IJ and IA integral transformation...

 Executing cis...

 Allocation of 120.0 Gbytes of memory...
 Core orbitals considered in CVS treatment:   1
 
 -15.4920852618
 -11.3453444246
  -1.2860716702
  -1.1841956728
  -1.1174957869
  -1.0514073293
  -0.9069186912
  -0.8072212220
  -0.7569837291
  -0.7137987948
  -0.6863300863

 Retrieve a J_ai^Q fitted MO integral list...
 Retrieve a J_ij^Q fitted MO integral list in upper triangle form...
 Unpack the upper triangle lists...
 
 Sorting for the CVS calculation...
 Generate singlet trial vectors...
 
 The ground-state intermediates are not necessary!
 
 Calculate pre-optimized initial guesses for adc(2) calculations
 Incore algorithm
 
 Calculate sigma vector for root  1
 
                       Excitation           Energy                Norm of
 Iteration  1         energy [au]        decrease [au]        residual vector
 ============================================================================
 for root  1          14.462993965        -1.0290913             0.0000000
 ============================================================================
  1/ 1 states have converged.
 
 
 
 The micro iteration of pre-optimization has converged in  1 steps.
 
 
 Dominant coefficients
 Printing threshold: 0.100000
 
 for root  1
    coeff.   occ.       virt.
   1.000000     6  -->    27
 ============================================================================
 Restart
 
 Calculate sigma vector for root  1
 
                       Excitation           Energy                Norm of
 Iteration  2         energy [au]        decrease [au]        residual vector
 ============================================================================
 for root  1          14.915065581         0.4520716             0.0000000
 ============================================================================
  1/ 1 states have converged.
 
 
 
 The micro iteration of pre-optimization has converged in  1 steps.
 
 
 Dominant coefficients
 Printing threshold: 0.100000
 
 for root  1
    coeff.   occ.       virt.
   1.000000     6  -->    27
 ============================================================================
 Restart
 
 Calculate sigma vector for root  1
 
                       Excitation           Energy                Norm of
 Iteration  3         energy [au]        decrease [au]        residual vector
 ============================================================================
 for root  1          14.786882573        -0.1281830             0.0000000
 ============================================================================
  1/ 1 states have converged.
 
 
 
 The micro iteration of pre-optimization has converged in  1 steps.
 
 
 Dominant coefficients
 Printing threshold: 0.100000
 
 for root  1
    coeff.   occ.       virt.
   1.000000     6  -->    27
 ============================================================================
 Restart
 
 Calculate sigma vector for root  1
 
                       Excitation           Energy                Norm of
 Iteration  4         energy [au]        decrease [au]        residual vector
 ============================================================================
 for root  1          14.829561170         0.0426786             0.0000000
 ============================================================================
  1/ 1 states have converged.
 
 
 
 The micro iteration of pre-optimization has converged in  1 steps.
 
 
 Dominant coefficients
 Printing threshold: 0.100000
 
 for root  1
    coeff.   occ.       virt.
   1.000000     6  -->    27
 ============================================================================
 Restart
 
 Calculate sigma vector for root  1
 
                       Excitation           Energy                Norm of
 Iteration  5         energy [au]        decrease [au]        residual vector
 ============================================================================
 for root  1          14.816031553        -0.0135296             0.0000000
 ============================================================================
  1/ 1 states have converged.
 
 
 
 The micro iteration of pre-optimization has converged in  1 steps.
 
 
 Dominant coefficients
 Printing threshold: 0.100000
 
 for root  1
    coeff.   occ.       virt.
   1.000000     6  -->    27
 ============================================================================
 Restart
 
 Calculate sigma vector for root  1
 
                       Excitation           Energy                Norm of
 Iteration  6         energy [au]        decrease [au]        residual vector
 ============================================================================
 for root  1          14.820389689         0.0043581             0.0000000
 ============================================================================
  1/ 1 states have converged.
 
 
 
 The micro iteration of pre-optimization has converged in  1 steps.
 
 
 Dominant coefficients
 Printing threshold: 0.100000
 
 for root  1
    coeff.   occ.       virt.
   1.000000     6  -->    27
 ============================================================================
 Restart
 
 Calculate sigma vector for root  1
 
                       Excitation           Energy                Norm of
 Iteration  7         energy [au]        decrease [au]        residual vector
 ============================================================================
 for root  1          14.818992999        -0.0013967             0.0000000
 ============================================================================
  1/ 1 states have converged.
 
 
 
 The micro iteration of pre-optimization has converged in  1 steps.
 
 
 Dominant coefficients
 Printing threshold: 0.100000
 
 for root  1
    coeff.   occ.       virt.
   1.000000     6  -->    27
 ============================================================================
 Restart
 
 Calculate sigma vector for root  1
 
                       Excitation           Energy                Norm of
 Iteration  8         energy [au]        decrease [au]        residual vector
 ============================================================================
 for root  1          14.819441343         0.0004483             0.0000000
 ============================================================================
  1/ 1 states have converged.
 
 
 
 The micro iteration of pre-optimization has converged in  1 steps.
 
 
 Dominant coefficients
 Printing threshold: 0.100000
 
 for root  1
    coeff.   occ.       virt.
   1.000000     6  -->    27
 ============================================================================
 
 The macro iteration of pre-optimization has converged in  8 steps!
 
 Starting DF-ADC(2) iteration for root  1
 
 Iteration   1
 
 Calculate double excitation amplitudes and Y^Q_ai vector...
 
       Total ADC(2)          Energy                Norm of
       energy [au]        decrease [au]        residual vector
 ============================================================================
     -588.598944992        -0.0001438             0.0000000
 ============================================================================
 
 Iteration   2
 
 Calculate double excitation amplitudes and Y^Q_ai vector...
 
       Total ADC(2)          Energy                Norm of
       energy [au]        decrease [au]        residual vector
 ============================================================================
     -588.598898834         0.0000462             0.0000000
 ============================================================================
 
 
 The ADC(2) iteration has converged in  2 steps.
 
 Final result in atomic units for root  1:
 
 Total reference energy:         -603.418242490203
 Total ADC(2) energy:            -588.598898833893
 ADC(2) excitation energy:         14.819343656309
 Spin multiplicity:                 1
 
 Dominant coefficients
 Printing threshold: 0.100000
 
    coeff.   occ.       virt.
   1.000000     6  -->    27
 ============================================================================
 
 
 Final result of the ADC(2) calculations for the excited states:
 Singlet states
 
 Excited   Excitation     Excitation     Excitation        Absorption      
  state    energy [au]    energy [eV]  energy [cm^-1]    wavelength [nm]  
 ============================================================================
    1     14.81934366     403.2549      3252469.99            3.07
 ============================================================================
 
 
                      Normal termination of mrcc.
 **********************************************************************
