# Supplementary material for: Scalable Correlated Local Approaches for Computing Valence and Core-Level Ionization Energies in Large Molecules
Source: J Chem Theory Comput. 2026 Jun 24;22(13):6584–98. doi: 10.1021/acs.jctc.6c00634 (PMC13374016; doi:10.1021/acs.jctc.6c00634)
Supplement: Supplementary file 2 [file ct6c00634_si_003.zip › SI/outputs/histidine_O_2_ladc2_0.999999_test.out]

 **********************************************************************
                          MRCC program system
 **********************************************************************
 
                              Written by
     Mihaly Kallay, Peter R. Nagy, David Mester, Laszlo Gyevi-Nagy,
        Jozsef Csoka, P. Bernat Szabo, Zoltan Rolik, Gyula Samu,
      Bence Hegely, Bence Ladoczki, Klara Petrov, Jozsef Csontos,
     Adam Ganyecz, Istvan Ladjanszki, Lorant Szegedy, Mate Farkas,
          Pal D. Mezei, Reka A. Horvath, and Balazs D. Lorincz
 
        Department of Physical Chemistry and Materials Science
            Budapest University of Technology and Economics
                  Budapest P.O.Box 91, H-1521 Hungary
 
                              www.mrcc.hu
 
                            Version: 25.1.2

 Executing minp...

 Reading input from MINP...
 
 Input file:
 
basis=cc-pCVTZ-X2C
verbosity=3

tprint=0.1
localcc=2016
redcost_exc=on


cialg=direct
ip_ea=ip
calc=ADC(2)

mem=120GB

dfbasis_scf=cc-pCVTZ-X2C_autoaux
dfbasis_cor=cc-pCVTZ-X2C_autoaux
scfiguess=off

bpcompo=0.999999
bpedo=0.999999
hamilton=SFX2C1e
core=0
cvs=1-1
nstate=2
geom=xyz
20
 energy: -34.346655641810 gnorm: 0.000541039952 xtb: 6.5.0 (746241f)
O           -2.80784694997238        0.57139224293692       -1.35578095659281
O           -3.31193320579783       -0.67653165255921        0.42760936952489
N            1.77714709128698       -0.02059803772098        0.91040190016142
N           -0.90549239005866       -0.09240296084561        1.67280022775562
N            3.44608433466885        0.41567069135422       -0.45412137341938
C           -0.13255099083255       -0.52166477389130       -0.62108406243351
C           -1.10130880462231        0.27503321169134        0.27883201127778
C            1.28327205052938       -0.14310516358527       -0.35961331210039
C           -2.52625456612036       -0.00243184423170       -0.18518809956319
C            2.33875367021576        0.13004663260552       -1.18756800275264
C            3.07913427138165        0.32445638088559        0.79368649183954
H           -0.36565916954112       -0.32726112989704       -1.66819105795093
H           -0.27978065055497       -1.58922028877341       -0.42517455741492
H           -0.89651870160512        1.34381878436455        0.15687549992388
H            1.19111151046037       -0.10903404369425        1.73032340070651
H            2.37006157323966        0.13646240117724       -2.25843069165533
H           -1.25939703879794       -1.03569907509135        1.81578750593277
H           -1.45104608890776        0.51686562933008        2.27446437646840
H            3.72168339510987        0.49497963392119        1.63409456133244
H           -3.71304934008193        0.35734336202345       -1.63464323104020
 
 
 Checking keyword combinations...
 
 Keywords:
 
 active=none
 agrid=ld0006-ld0590
 agrid_pssp=ld0006-ld0194
 agrid_pssp_sm=ld0006-ld0074
 ao_trunc=off
 ao_trunc_tol=1e-4
 basis=cc-pcvtz-x2c
 basis_sm=none
 basopt=off
 bfbasis=none
 bfgsmem=10
 bfgstol=1.0d-3
 bfgscimem=5
 boysalg=jacobi
 bpcompo=0.999999
 bpcompv=0.98
 bpdfo=0.999999
 bpocc=0.999999
 bppdo=0.999d0
 bppdv=0.98
 bpedo=0.999999
 bpedv=0.999999
 bp_subsyso=0.95
 bp_subsysv=0.95
 cabscorr=off
 cabsdom=bplarge
 cabsdual=off
 calc=adc(2)
 ccmaxit=50
 ccprog=cis
 ccsdalg=disk
 ccsdmkl=seq
 ccsdrest=off
 ccsdthreads=2
 cctol=6
 charge=0
 cialg=direct
 ciguess=off
 cmpgrp=auto
 comprest=off
 coord_sys=ric
 core=corr
 corembed=off
 csapprox=off
 cvs=1-1
 dboc=off
 deltaf12=off
 delocsomofact=
 dendec=laplace
 dens=0
 denscorr=0
 dfalg=lineq
 dfbasis_cab=none
 dfbasis_cor=cc-pcvtz-x2c_autoaux
 dfbasis_scf=cc-pcvtz-x2c_autoaux
 dfbasis_scf_sm=auto
 dfintran=drpa
 df_trunc=off
 df_trunc_corr=off
 df_trunc_corr_tol=5e-4
 df_trunc_tol=5e-4
 dft=off
 dhexc=adc(2)
 diag=david
 docc=
 domrad=10.d0
 drpaalg=auto
 dual=off
 dual_df=off
 dyson=off
 ecp=auto
 edisp=off
 edisp_embed=off
 embed=off
 epairestfact=off
 epairscale=1.d0
 etemp=300
 epert=none
 eps=
 espcharge=off
 excrad=0.d0
 excrad_f12=0.d0
 excrad_fin=0.000000000D+00
 fastdbbsc=v2
 fitting=coulomb
 fmm=off
 fmmord=8
 fnonorb=
 freq=off
 gamma=1.d0
 gauss=spher
 geom=xyz
 gopt=off
 ghost=none
 gtol=7
 grdens=off
 grid=auto
 grid_sm=auto
 gridbatch_cos=2000
 grtol=10
 guido_ct=off
 hamilton=sfx2c1e
 hl_scfalg=direct
 iface=none
 incore=off
 intalg=auto
 ip_ea=ip
 itol=10
 laptol=1.d-2
 lccoporder=trffirst
 lcorthr=loose
 lccrest=off
 ldfgrad_tol=8
 lmp2dens=on
 lnoepso=0.d0
 lnoepsv=0.000075d0
 localcc=2016
 localcorrsymm=off
 locintrf=direct
 mact=
 maxact=off
 maxdim=200
 maxex=0
 maxmicroit=100
 mcscfiguess=hf
 mem=120gb
 mmprog=
 molden=off
 mp2ongrid=off
 mpitasks=1
 mulmet=3
 mult=
 nab=off
 nacto=0
 nactv=0
 naf_amp=3.16d-3
 naf_cor=0.1d0
 naf_f12=off
 naf_scf=off
 nafalg=albe
 nafdens=off
 naftyp=jpq
 nchol=auto
 ndeps=1e-3
 nevpt=
 nstate=2
 nsing=0
 nto=off
 ntrip=0
 num_grad=off
 occ=
 occri=off
 oniom=off
 oniom_eechg=off
 oniom_pcm=off
 oniom_qcorr=off
 optalg=
 optmaxit=50
 optetol=1e-6
 optex=1
 optgtol=1e-4
 optstol=1e-3
 orblocc=boys
 orbloce=off
 orbloco=boys
 orblocv=pao
 orblocguess=cholesky
 osveps=-1.d0
 ovirt=off
 ovltol=1e-7
 ovosnorb=80.0
 pao_subsys_tol=1e-3
 pao_tol=1e-3
 pcm=off
 popul=off
 pressure=100000
 pssp=off
 ptfreq=0.0
 ptthreads=2
 qmreg=
 qmmm=off
 qro=off
 qscf=off
 redcost_exc=6
 redcost_tddft=off
 refdet=none
 rest=0
 rgrid=log3
 rism=off
 rohfcore=standard
 rohftype=semicanonical
 scfalg=direct
 scf_conv=auto
 scfdamp=0.0d0
 scfdamp_mode=off
 scfdamp_end=50
 scfdamp_dampstep=0.d0
 scfdamp_dtol=0.0d0
 scfdamp_maxfact=0.0d0
 scfdamp_minfact=0.0d0
 scfdiis=on
 scfdiis_dtol=0.0d0
 scfdiis_end=50
 scfdiis_start=2
 scfdiis_step=1
 scfdiis_watch=off
 scfdiis_wrange=10
 scfdiis_wlimit=5
 scfdiis_delmax=2
 scfdtol=7
 scfext=10
 scfguessdens=
 scfiguess=off
 scfloc=off
 scflshift=0.20
 scflshift_end=8
 scflshift_dtol=0.0
 scflshift_gaptol=0.20
 scfmaxit=50
 scftype=
 scftype_low=
 scftype_high=
 scftol=6
 scspe=1.d0
 scsph=1.d0
 scsps=0.0d0
 scsps_t=0.0d0
 scspt=0.0d0
 scspt_t=0.0d0
 scspv=1.d0
 spairtol=-1.d0
 sqmprog=
 subminp=top
 subsys_bopu=on
 symm=
 talg=lapl
 temp=298.15
 test=off
 tfunc=off
 theodore=off
 tlmo=0.999
 tpao=0.94
 tprint=0.1
 uncontract=off
 unit=angs
 usedisk=2
 verbosity=3
 wpairtol=1.d-5

 Executing orbloc...

 Allocation of 120.0 Gbytes of memory...

 Localization of core orbitals...
 Localization type: Boys
 Localization algorithm: Jacobi
 
 Step   Convergence
   1   0.000000000000

 Localization of occupied orbitals...
 Localization type: Boys
 Localization algorithm: Jacobi
 
 Step   Convergence
   1   7.489746330693
   2   0.683703509245
   3   0.150076766026
   4   0.018756849067
   5   0.005048822360
   6   0.002501927643
   7   0.001563745751
   8   0.001050505536
   9   0.000723719239
  10   0.000505333501
  11   0.000355914801
  12   0.000252071751
  13   0.000179088567
  14   0.000127401997
  15   0.000090629014
  16   0.000064409035
  17   0.000045705891
  18   0.000032375454
  19   0.000022889328
  20   0.000016152323
  21   0.000011378068
  22   0.000008002038
  23   0.000005619629
  24   0.000003941560
  25   0.000002761583
  26   0.000001933073
  27   0.000001352079
  28   0.000000945098
  29   0.000000660270
  30   0.000000461082
  31   0.000000321872
  32   0.000000224629
  33   0.000000156730
  34   0.000000109336
  35   0.000000076263
  36   0.000000053189
  37   0.000000037094
  38   0.000000025867
  39   0.000000018038
  40   0.000000012578
  41   0.000000008770
  42   0.000000006116
  43   0.000000004264
  44   0.000000002973
  45   0.000000002073
  46   0.000000001446
  47   0.000000001008
  48   0.000000000703

 Localization succeeded.

 File MOCOEF is overwritten with localized orbitals.
 

 Executing cis...

 Allocation of 120.0 Gbytes of memory...
 
 WARNING! If scfiguess.eq.off and localcc.ne.off!
 Please be sure that MOCOEF is MOCOEF.CAN!
 
 Core orbitals considered in CVS treatment:   1
 
 Read MO coeff. matrix and orbital energies...
 
 Sorting for the CVS calculation...
 Generate singlet trial vectors...
 
 Starting DF-CIS iteration
 Singlet excited states
 
 
 The iteration has converged in  0 steps for all the roots.
 
 Final result of the CIS calculations for the excited states:
 Singlet excited states:
 
 Excited      Total          Excitation     Excitation     Excitation        Absorption
  state    energy [au]       energy [au]    energy [eV]  energy [cm^-1]    wavelength [nm]
 =========================================================================================
    1    -525.372660440     20.64184651     561.6933      4530361.65            2.21
 =========================================================================================
 
 
 Dominant coefficients
 Printing threshold: 0.100000
 
 for root  1
    coeff.   occ.       virt.
   0.707107     1  -->    42

 Executing drpa...

 Three-index integral transformation
 Allocation of 120.0 Gbytes of memory...
 
 
 Constructing PAOs...
 PAO norm tolerance:     1.0000E-04
 Kept PAOs:    588   558  105.3763
 Threshold: 0.9990000
 Number of selected important orbitals:     1  (   2.4 %)
 
 
 Occupied LMO domain definition with Boughton-Pulay completeness:    0.9999990000
 
   MO  Natoms  Completeness   Atoms
    1    5     1.000000        1    2    6    9   20
    2    8     0.999999        1    2    4    6    7    9   14   20
    3   11     0.999999        3    5    6    7    8   10   11   12   13   15   16
    4    8     0.999999        3    4    6    7    9   15   17   18
    5    7     0.999999        3    5    8   10   11   15   19
    6    4     0.999999        1    2    7    9
    7   12     0.999999        1    3    4    6    7    8    9   10   12   13   14   16
    8    7     0.999999        3    5    6    8   10   11   16
    9   12     0.999999        1    2    3    4    6    7    8    9   12   13   14   18
   10    7     1.000000        3    5    8   10   11   16   19
   11    8     1.000000        3    4    5    6    8   10   11   15
   12   14     0.999999        1    2    3    4    6    7    8    9   10   12   13   14   18   20
   13   18     1.000000        1    2    3    4    5    6    7    8    9   10   11   12   13   14   15   17   18   20
   14   17     0.999999        1    2    3    4    6    7    8    9   10   11   12   13   14   16   17   18   20
   15   18     1.000000        1    2    3    4    5    6    7    8    9   10   11   12   13   15   16   17   18   19
   16   16     0.999999        1    2    3    4    6    7    8    9   10   11   12   14   15   17   18   20
   17   20     1.000000        1    2    3    4    5    6    7    8    9   10   11   12   13   14   15   16   17   18   19   20
   18   19     1.000000        1    2    3    4    5    6    7    8    9   10   11   12   13   14   15   16   17   18   19
   19   17     0.999999        1    2    3    4    6    7    8    9   10   11   12   13   14   15   17   18   20
   20   20     1.000000        1    2    3    4    5    6    7    8    9   10   11   12   13   14   15   16   17   18   19   20
   21   14     1.000000        3    4    5    6    7    8   10   11   12   13   14   15   16   19
   22   20     1.000000        1    2    3    4    5    6    7    8    9   10   11   12   13   14   15   16   17   18   19   20
   23   12     0.999999        3    4    5    6    7    8   10   11   12   15   16   19
   24   17     1.000000        1    2    3    4    5    6    7    8    9   10   11   12   13   14   15   17   18
   25   18     1.000000        1    2    3    4    5    6    7    8    9   10   11   12   13   14   15   17   18   20
   26   15     0.999999        1    2    3    4    6    7    8    9   12   13   14   15   17   18   20
   27   18     0.999999        1    3    4    5    6    7    8    9   10   11   12   13   14   15   16   17   18   19
   28   16     0.999999        1    2    3    4    6    7    8    9   10   12   13   14   15   17   18   20
   29   17     1.000000        1    2    3    4    5    6    7    8    9   10   11   12   13   14   15   16   19
   30   18     0.999999        1    2    3    4    6    7    8    9   10   11   12   13   14   15   16   17   18   20
   31   20     1.000000        1    2    3    4    5    6    7    8    9   10   11   12   13   14   15   16   17   18   19   20
   32   19     0.999999        1    2    3    4    5    6    7    8    9   10   11   12   13   14   15   16   17   18   19
   33   17     1.000000        1    2    3    4    5    6    7    8    9   10   11   12   13   14   15   17   18
   34   20     1.000000        1    2    3    4    5    6    7    8    9   10   11   12   13   14   15   16   17   18   19   20
   35   18     1.000000        1    3    4    5    6    7    8    9   10   11   12   13   14   15   16   17   18   19
   36   19     1.000000        1    2    3    4    5    6    7    8    9   10   11   12   13   14   15   16   17   18   19
   37   18     0.999999        1    2    3    4    5    6    7    8    9   10   11   12   13   14   15   16   18   19
   38   18     0.999999        1    2    3    4    5    6    7    8    9   10   11   12   13   14   15   16   18   19
   39   17     0.999999        1    2    3    4    6    7    8    9   10   11   12   13   14   15   17   18   20
   40   19     1.000000        1    2    3    4    5    6    7    8    9   10   11   12   13   14   15   16   17   18   19
   41   18     1.000000        1    2    3    4    5    6    7    8    9   10   11   12   13   14   15   17   18   20
 
 Executing the Boughton-Pulay algorithm...
  with occ MO completeness:    0.9999990000
 
   MO  Natoms  Completeness   Atoms
    1    5     1.000000        1    2    6    9   20
    2    8     0.999999        1    2    4    6    7    9   14   20
    3   11     0.999999        3    5    6    7    8   10   11   12   13   15   16
    4    8     0.999999        3    4    6    7    9   15   17   18
    5    7     0.999999        3    5    8   10   11   15   19
    6    4     0.999999        1    2    7    9
    7   12     0.999999        1    3    4    6    7    8    9   10   12   13   14   16
    8    7     0.999999        3    5    6    8   10   11   16
    9   12     0.999999        1    2    3    4    6    7    8    9   12   13   14   18
   10    7     1.000000        3    5    8   10   11   16   19
   11    8     1.000000        3    4    5    6    8   10   11   15
   12   14     0.999999        1    2    3    4    6    7    8    9   10   12   13   14   18   20
   13   18     1.000000        1    2    3    4    5    6    7    8    9   10   11   12   13   14   15   17   18   20
   14   17     0.999999        1    2    3    4    6    7    8    9   10   11   12   13   14   16   17   18   20
   15   18     1.000000        1    2    3    4    5    6    7    8    9   10   11   12   13   15   16   17   18   19
   16   16     0.999999        1    2    3    4    6    7    8    9   10   11   12   14   15   17   18   20
   17   20     1.000000        1    2    3    4    5    6    7    8    9   10   11   12   13   14   15   16   17   18   19   20
   18   19     1.000000        1    2    3    4    5    6    7    8    9   10   11   12   13   14   15   16   17   18   19
   19   17     0.999999        1    2    3    4    6    7    8    9   10   11   12   13   14   15   17   18   20
   20   20     1.000000        1    2    3    4    5    6    7    8    9   10   11   12   13   14   15   16   17   18   19   20
   21   14     1.000000        3    4    5    6    7    8   10   11   12   13   14   15   16   19
   22   20     1.000000        1    2    3    4    5    6    7    8    9   10   11   12   13   14   15   16   17   18   19   20
   23   12     0.999999        3    4    5    6    7    8   10   11   12   15   16   19
   24   17     1.000000        1    2    3    4    5    6    7    8    9   10   11   12   13   14   15   17   18
   25   18     1.000000        1    2    3    4    5    6    7    8    9   10   11   12   13   14   15   17   18   20
   26   15     0.999999        1    2    3    4    6    7    8    9   12   13   14   15   17   18   20
   27   18     0.999999        1    3    4    5    6    7    8    9   10   11   12   13   14   15   16   17   18   19
   28   16     0.999999        1    2    3    4    6    7    8    9   10   12   13   14   15   17   18   20
   29   17     1.000000        1    2    3    4    5    6    7    8    9   10   11   12   13   14   15   16   19
   30   18     0.999999        1    2    3    4    6    7    8    9   10   11   12   13   14   15   16   17   18   20
   31   20     1.000000        1    2    3    4    5    6    7    8    9   10   11   12   13   14   15   16   17   18   19   20
   32   19     0.999999        1    2    3    4    5    6    7    8    9   10   11   12   13   14   15   16   17   18   19
   33   17     1.000000        1    2    3    4    5    6    7    8    9   10   11   12   13   14   15   17   18
   34   20     1.000000        1    2    3    4    5    6    7    8    9   10   11   12   13   14   15   16   17   18   19   20
   35   18     1.000000        1    3    4    5    6    7    8    9   10   11   12   13   14   15   16   17   18   19
   36   19     1.000000        1    2    3    4    5    6    7    8    9   10   11   12   13   14   15   16   17   18   19
   37   18     0.999999        1    2    3    4    5    6    7    8    9   10   11   12   13   14   15   16   18   19
   38   18     0.999999        1    2    3    4    5    6    7    8    9   10   11   12   13   14   15   16   18   19
   39   17     0.999999        1    2    3    4    6    7    8    9   10   11   12   13   14   15   17   18   20
   40   19     1.000000        1    2    3    4    5    6    7    8    9   10   11   12   13   14   15   16   17   18   19
   41   18     1.000000        1    2    3    4    5    6    7    8    9   10   11   12   13   14   15   17   18   20
 
   42    3     0.990080        1    9   20
   43    2     0.993678        1    9
   44    3     0.987613        1    9   20
   45    1     0.998997        1
   46    1     0.996763        1
   47    4     0.982929        1    2    9   20
   48    3     0.983979        1    2    9
   49    3     0.990787        1    9   20
   50    3     0.984165        1    2    9
   51    3     0.987335        1    2    9
   52    3     0.989479        1    9   20
   53    2     0.992679        1    9
   54    2     0.988558        1    9
   55    4     0.983975        1    9   12   20
   56    1     0.997432        1
   57    1     0.995579        1
   58    1     0.997929        1
   59    1     0.999749        1
   60    1     0.999567        1
   61    1     0.999797        1
   62    1     0.999251        1
   63    1     0.999637        1
   64    1     0.999765        1
   65    1     0.999925        1
   66    1     0.999484        1
   67    2     0.994526        1    9
   68    1     0.987135        1
   69    1     0.991512        1
   70    1     0.997397        1
   71    1     0.988664        1
   72    1     0.999997        1
   73    1     0.999998        1
   74    1     0.999999        1
   75    1     1.000000        1
   76    1     0.999996        1
   77    1     0.999525        1
   78    1     0.999573        1
   79    1     0.999244        1
   80    1     0.999882        1
   81    1     0.999946        1
   82    1     0.999395        1
   83    1     0.998484        1
   84    2     0.996182        2    9
   85    1     0.984530        2
   86    2     0.986322        2    9
   87    1     0.999427        2
   88    1     0.998026        2
   89    4     0.992866        1    2    7    9
   90    4     0.992667        1    2    7    9
   91    4     0.982052        2    7    9   20
   92    3     0.981625        1    2    9
   93    3     0.987481        1    2    9
   94    4     0.984756        2    9   14   20
   95    2     0.991059        2    9
   96    2     0.980130        2    9
   97    2     0.982562        2    9
   98    1     0.995168        2
   99    1     0.996486        2
  100    1     0.996254        2
  101    1     0.999527        2
  102    1     0.999657        2
  103    1     0.999635        2
  104    1     0.999691        2
  105    1     0.999709        2
  106    1     0.999784        2
  107    1     0.999767        2
  108    1     0.999323        2
  109    1     0.990698        2
  110    1     0.990323        2
  111    1     0.994792        2
  112    1     0.992508        2
  113    2     0.993928        2    9
  114    1     0.999997        2
  115    1     0.999998        2
  116    1     0.999998        2
  117    1     0.999998        2
  118    1     0.999997        2
  119    1     0.998964        2
  120    1     0.999209        2
  121    1     0.999652        2
  122    1     0.999727        2
  123    1     0.999707        2
  124    1     0.998736        2
  125    1     0.998551        2
  126    4     0.989454        3    8   11   15
  127    3     0.988467        3    8   11
  128    4     0.981264        3    8   11   15
  129    1     0.997587        3
  130    1     0.991954        3
  131    5     0.986414        3    5    8   10   11
  132    5     0.988687        3    8   10   11   15
  133    4     0.987385        3    8   11   15
  134    5     0.988832        3    5    8   10   11
  135    5     0.981314        3    8   10   11   15
  136    5     0.985180        3    8   10   11   15
  137    4     0.996045        3    8   10   11
  138    5     0.986481        3    5    8   11   15
  139    6     0.982134        3    4    5    8   11   15
  140    1     0.995136        3
  141    1     0.996075        3
  142    1     0.995190        3
  143    1     0.999532        3
  144    1     0.999624        3
  145    1     0.999540        3
  146    1     0.995234        3
  147    1     0.997901        3
  148    1     0.998925        3
  149    1     0.996425        3
  150    1     0.996887        3
  151    4     0.992465        3    5    8   11
  152    2     0.985821        3    8
  153    3     0.985900        3    5   11
  154    3     0.983809        3   10   11
  155    3     0.986322        3    8   11
  156    1     0.999989        3
  157    1     0.999995        3
  158    1     0.999997        3
  159    1     0.999991        3
  160    1     0.999992        3
  161    1     0.988784        3
  162    1     0.997343        3
  163    1     0.998605        3
  164    1     0.998941        3
  165    1     0.999096        3
  166    1     0.994345        3
  167    1     0.996890        3
  168    4     0.988183        4    7   17   18
  169    2     0.988551        4    7
  170    7     0.980487        3    4    7    8   15   17   18
  171    1     0.998731        4
  172    1     0.995708        4
  173    4     0.997176        4    7   17   18
  174    3     0.980174        4    7   18
  175    6     0.981516        4    7    9   15   17   18
  176    3     0.984119        4   17   18
  177    4     0.982523        4    7   17   18
  178    6     0.983421        4    7    9   15   17   18
  179    4     0.985178        4    7   17   18
  180    4     0.980650        4    7   17   18
  181    5     0.980675        2    4    7   15   18
  182    1     0.998533        4
  183    1     0.995710        4
  184    1     0.997566        4
  185    1     0.999859        4
  186    1     0.999589        4
  187    1     0.999766        4
  188    1     0.998344        4
  189    1     0.997508        4
  190    1     0.999421        4
  191    1     0.999642        4
  192    1     0.999463        4
  193    2     0.990974        4    7
  194    3     0.994620        4    7   14
  195    1     0.988307        4
  196    1     0.995893        4
  197    2     0.992429        4    7
  198    1     0.999996        4
  199    1     0.999994        4
  200    1     0.999998        4
  201    1     0.999999        4
  202    1     0.999998        4
  203    1     0.998747        4
  204    1     0.999432        4
  205    1     0.999139        4
  206    1     0.998758        4
  207    1     0.999421        4
  208    1     0.997943        4
  209    1     0.997380        4
  210    3     0.994937        5   10   11
  211    3     0.997723        5   10   11
  212    3     0.984680        5   10   11
  213    1     0.998449        5
  214    1     0.994602        5
  215    4     0.992022        3    5   10   11
  216    3     0.989986        5   10   11
  217    4     0.983230        5    8   10   11
  218    4     0.992120        3    5   10   11
  219    3     0.987334        5   10   11
  220    4     0.986080        5    8   10   11
  221    3     0.990333        5   10   11
  222    3     0.991052        5   10   11
  223    5     0.980167        3    5    8   10   16
  224    1     0.994584        5
  225    1     0.995286        5
  226    1     0.995574        5
  227    1     0.999478        5
  228    1     0.999550        5
  229    1     0.999577        5
  230    1     0.996964        5
  231    1     0.996193        5
  232    1     0.999206        5
  233    1     0.998762        5
  234    1     0.997058        5
  235    3     0.989803        5   10   11
  236    3     0.986369        5    8   11
  237    2     0.990404        5   10
  238    2     0.993481        5   10
  239    3     0.992436        5   10   11
  240    1     0.999992        5
  241    1     0.999990        5
  242    1     0.999997        5
  243    1     0.999996        5
  244    1     0.999992        5
  245    1     0.994385        5
  246    1     0.996367        5
  247    1     0.999190        5
  248    1     0.999090        5
  249    1     0.998268        5
  250    1     0.995615        5
  251    1     0.990280        5
  252    5     0.991602        6    7    8   12   13
  253    3     0.986673        6    7    8
  254    7     0.983144        3    4    6    7    8   12   13
  255    1     0.997971        6
  256    1     0.992793        6
  257    4     0.983877        6    7    8   13
  258    5     0.987026        6    7    8   12   13
  259    5     0.980338        6    7    8    9   10
  260    4     0.988496        6    7    8   13
  261    4     0.981852        6    7    8   12
  262    6     0.980869        3    6    7    8    9   10
  263    6     0.984074        3    6    7    8   10   13
  264    6     0.980535        3    4    6    7    8   12
  265    6     0.982376        1    6    7    8    9   10
  266    1     0.997630        6
  267    1     0.998004        6
  268    1     0.995717        6
  269    1     0.999781        6
  270    1     0.999816        6
  271    1     0.999605        6
  272    1     0.995365        6
  273    1     0.998608        6
  274    1     0.993080        6
  275    1     0.992403        6
  276    1     0.994465        6
  277    4     0.987986        3    6    7    8
  278    2     0.988397        6    7
  279    4     0.981666        6    7    8   14
  280    5     0.992917        6    7    8   10   11
  281    5     0.982625        6    7    8    9   12
  282    1     0.999998        6
  283    1     0.999999        6
  284    1     0.999996        6
  285    1     0.999995        6
  286    1     0.999997        6
  287    1     0.990272        6
  288    1     0.996674        6
  289    1     0.996249        6
  290    1     0.994112        6
  291    1     0.992360        6
  292    1     0.990914        6
  293    1     0.993894        6
  294    5     0.992892        4    6    7    9   14
  295    4     0.989678        4    6    7    9
  296    8     0.989483        1    2    3    4    6    7    9   14
  297    1     0.996984        7
  298    1     0.989403        7
  299    5     0.989914        4    6    7    9   14
  300    4     0.983111        4    6    7    9
  301    4     0.980629        4    6    7    9
  302    7     0.980374        6    7    8    9   13   14   17
  303    6     0.980488        2    4    6    7   10   18
  304    5     0.981183        4    6    7    9   20
  305    6     0.980810        2    4    6    7    9   14
  306   11     0.981316        1    2    3    4    7    9   12   14   15   17   18
  307    7     0.985561        2    3    4    6    7    8    9
  308    1     0.997490        7
  309    1     0.994852        7
  310    1     0.995337        7
  311    1     0.999767        7
  312    1     0.999524        7
  313    1     0.999568        7
  314    1     0.986723        7
  315    1     0.991924        7
  316    1     0.992058        7
  317    1     0.996428        7
  318    1     0.990784        7
  319    5     0.989794        1    4    6    7    9
  320    4     0.992535        4    6    7   17
  321    6     0.988914        4    6    7    9   13   14
  322    3     0.983801        2    6    7
  323    5     0.981647        2    4    6    7    9
  324    1     0.999993        7
  325    1     0.999996        7
  326    1     0.999995        7
  327    1     0.999998        7
  328    1     0.999994        7
  329    1     0.987824        7
  330    1     0.996036        7
  331    1     0.993753        7
  332    1     0.989843        7
  333    1     0.992818        7
  334    1     0.981263        7
  335    2     0.990953        4    7
  336    4     0.990664        3    6    8   10
  337    4     0.991600        3    6    8   10
  338    5     0.982676        3    5    6    8   10
  339    1     0.996314        8
  340    1     0.986880        8
  341    6     0.982262        3    5    8   10   11   13
  342    7     0.980149        3    8   10   11   12   15   16
  343    5     0.986001        3    5    6    8   10
  344    5     0.980466        3    5    8   10   11
  345    4     0.986292        3    6    8   10
  346    5     0.984108        3    6    8   10   11
  347    5     0.983441        3    6    8   10   11
  348    8     0.982842        3    6    7    8   10   11   15   16
  349    8     0.982577        3    5    6    7    8   10   11   13
  350    1     0.993721        8
  351    1     0.994891        8
  352    1     0.995522        8
  353    1     0.999413        8
  354    1     0.999531        8
  355    1     0.999588        8
  356    1     0.987432        8
  357    1     0.984719        8
  358    1     0.997649        8
  359    1     0.992619        8
  360    1     0.986652        8
  361    6     0.991446        3    6    8   10   11   12
  362    4     0.990126        3    8   10   11
  363    4     0.981536        3    6    7    8
  364    5     0.981672        5    6    8   10   13
  365    5     0.987564        3    5    6    8   10
  366    1     0.999992        8
  367    1     0.999991        8
  368    1     0.999999        8
  369    1     0.999996        8
  370    1     0.999992        8
  371    2     0.981320        3    8
  372    1     0.980917        8
  373    1     0.992865        8
  374    1     0.995064        8
  375    1     0.992479        8
  376    1     0.985560        8
  377    2     0.987295        8   10
  378    4     0.994818        1    2    7    9
  379    4     0.993120        1    2    7    9
  380    4     0.982229        1    2    7    9
  381    1     0.995062        9
  382    1     0.982772        9
  383    5     0.992046        1    2    6    9   14
  384    5     0.993687        1    2    4    7    9
  385    4     0.990181        1    2    7    9
  386    4     0.985527        1    2    6    9
  387    5     0.980611        1    2    4    9   20
  388    4     0.988627        1    2    7    9
  389    4     0.981188        1    2    7    9
  390    6     0.980202        1    2    4    7    9   20
  391    5     0.983422        1    2    6    7    9
  392    1     0.994619        9
  393    1     0.993744        9
  394    1     0.994030        9
  395    1     0.999502        9
  396    1     0.999425        9
  397    1     0.999448        9
  398    1     0.980619        9
  399    1     0.980987        9
  400    1     0.985342        9
  401    1     0.988544        9
  402    2     0.988847        2    9
  403    6     0.993753        1    2    4    7    9   20
  404    3     0.989029        1    2    9
  405    4     0.991549        1    2    7    9
  406    5     0.985203        2    6    7    9   14
  407    4     0.984441        1    2    7    9
  408    1     0.999987        9
  409    1     0.999987        9
  410    1     0.999990        9
  411    1     0.999992        9
  412    1     0.999977        9
  413    3     0.984064        2    7    9
  414    1     0.982544        9
  415    1     0.980890        9
  416    1     0.993266        9
  417    1     0.984606        9
  418    2     0.981513        2    9
  419    3     0.991739        1    2    9
  420    4     0.991967        5    8   10   16
  421    3     0.988623        5    8   10
  422    4     0.986985        5    8   10   16
  423    1     0.997473       10
  424    1     0.990924       10
  425    5     0.987541        3    5    6    8   10
  426    5     0.989670        5    8   10   11   16
  427    3     0.983087        5    8   10
  428    5     0.987396        3    5    6    8   10
  429    4     0.986623        5    8   10   16
  430    3     0.981487        5    8   10
  431    3     0.989301        5    8   10
  432    5     0.989119        3    5    8   10   16
  433    4     0.992646        5    6    8   10
  434    1     0.994404       10
  435    1     0.997579       10
  436    1     0.994663       10
  437    1     0.999478       10
  438    1     0.999778       10
  439    1     0.999509       10
  440    1     0.990790       10
  441    1     0.997548       10
  442    1     0.997744       10
  443    1     0.987388       10
  444    1     0.984985       10
  445    3     0.983763        5    8   10
  446    3     0.992142        3    5   10
  447    3     0.983376        5   10   11
  448    4     0.990487        5    8   10   11
  449    5     0.991241        3    5    8   10   11
  450    1     0.999993       10
  451    1     0.999999       10
  452    1     0.999998       10
  453    1     0.999992       10
  454    1     0.999992       10
  455    1     0.987533       10
  456    2     0.986506        8   10
  457    1     0.994971       10
  458    1     0.996708       10
  459    1     0.995251       10
  460    1     0.995577       10
  461    2     0.985278        5   10
  462    4     0.993920        3    5   11   19
  463    3     0.988891        3    5   11
  464    4     0.984703        3    5   11   19
  465    1     0.997254       11
  466    1     0.990158       11
  467    4     0.986363        3    5    8   11
  468    4     0.981780        3    5   11   19
  469    4     0.981575        3    5   11   19
  470    4     0.985603        3    5    8   11
  471    4     0.988244        3    5   11   19
  472    4     0.982247        3    5   11   19
  473    3     0.991822        3    5   11
  474    4     0.986675        3    5   10   11
  475    5     0.994330        3    5    8   11   19
  476    1     0.993218       11
  477    1     0.995783       11
  478    1     0.995665       11
  479    1     0.999367       11
  480    1     0.999612       11
  481    1     0.999603       11
  482    1     0.981882       11
  483    1     0.989377       11
  484    1     0.998756       11
  485    1     0.987848       11
  486    1     0.985759       11
  487    5     0.994257        3    5    8   10   11
  488    4     0.999216        3    5   10   11
  489    2     0.980209        3   11
  490    3     0.981181        3    8   11
  491    4     0.994966        3    5   10   11
  492    1     0.999990       11
  493    1     0.999993       11
  494    1     0.999999       11
  495    1     0.999992       11
  496    1     0.999989       11
  497    3     0.996151        3    5   11
  498    1     0.996654       11
  499    1     0.996008       11
  500    1     0.994695       11
  501    1     0.992631       11
  502    2     0.983866        5   11
  503    2     0.981352        3   11
  504    4     0.984348        6    7    8   12
  505    3     0.983026        6    8   12
  506    5     0.987792        1    6    7    8   12
  507    1     0.990871       12
  508    1     0.997495       12
  509    1     0.991468       12
  510    2     0.990212        6   12
  511    2     0.990562        6   12
  512    3     0.989092        6    8   12
  513    1     0.982380       12
  514    1     0.980011       12
  515    1     0.997168       12
  516    1     0.998958       12
  517    1     0.990308       12
  518    4     0.987273        6    7    8   13
  519    4     0.988902        6    7    8   13
  520    5     0.983050        6    7    8   13   17
  521    1     0.996876       13
  522    1     0.991551       13
  523    1     0.991108       13
  524    2     0.987131        6   13
  525    2     0.992140        6   13
  526    3     0.991108        6    8   13
  527    1     0.998620       13
  528    1     0.985354       13
  529    1     0.987777       13
  530    1     0.982807       13
  531    1     0.995290       13
  532    4     0.984347        6    7    9   14
  533    4     0.985010        6    7    9   14
  534    5     0.982853        1    4    7    8   14
  535    1     0.996778       14
  536    1     0.992858       14
  537    1     0.991552       14
  538    2     0.987194        7   14
  539    3     0.994748        4    7   14
  540    3     0.990042        7    9   14
  541    1     0.998191       14
  542    1     0.985377       14
  543    1     0.987943       14
  544    1     0.983639       14
  545    1     0.995500       14
  546    3     0.983843        3    4   15
  547    3     0.987461        3    4   15
  548    4     0.982486        3    4    8   15
  549    2     0.988064       11   15
  550    1     0.990583       15
  551    1     0.985236       15
  552    3     0.984128        3   11   15
  553    2     0.982543        3   15
  554    3     0.985724        3    4   15
  555    1     0.989223       15
  556    2     0.996246        3   15
  557    1     0.997093       15
  558    1     0.986901       15
  559    2     0.992537        3   15
  560    2     0.985076       10   16
  561    2     0.980049       10   16
  562    2     0.981854       10   16
  563    1     0.988894       16
  564    1     0.998241       16
  565    1     0.993272       16
  566    3     0.984072        8   10   16
  567    2     0.991982       10   16
  568    2     0.983289       10   16
  569    1     0.981950       16
  570    1     0.981712       16
  571    1     0.997139       16
  572    1     0.999335       16
  573    1     0.993171       16
  574    4     0.980775        4    7   17   18
  575    2     0.987187        4   17
  576    6     0.981903        2    4    7    9   17   18
  577    1     0.992950       17
  578    1     0.985911       17
  579    1     0.980449       17
  580    2     0.993288        4   17
  581    3     0.997158        4    7   17
  582    3     0.988976        4    7   17
  583    1     0.995046       17
  584    2     0.996418        4   17
  585    2     0.998494        4   17
  586    2     0.998808        4   17
  587    1     0.989457       17
  588    2     0.980958        4   18
  589    2     0.990073        4   18
  590    4     0.988074        4    7    9   18
  591    1     0.990334       18
  592    1     0.987362       18
  593    1     0.981590       18
  594    2     0.996083        4   18
  595    3     0.997457        4    7   18
  596    2     0.993570        4   18
  597    1     0.990544       18
  598    1     0.987073       18
  599    2     0.997827        4   18
  600    1     0.986777       18
  601    2     0.997651        4   18
  602    2     0.986351       11   19
  603    2     0.980920       11   19
  604    2     0.988739       11   19
  605    1     0.989985       19
  606    1     0.996365       19
  607    1     0.995552       19
  608    4     0.985049        3    5   11   19
  609    2     0.986265       11   19
  610    2     0.985287       11   19
  611    1     0.992932       19
  612    1     0.989906       19
  613    1     0.995690       19
  614    1     0.993130       19
  615    1     0.984032       19
  616    3     0.989454        1    9   20
  617    2     0.987446        1   20
  618    3     0.988677        1    2   20
  619    2     0.984716        9   20
  620    2     0.988841        9   20
  621    1     0.988913       20
  622    2     0.992841        1   20
  623    3     0.997294        1    9   20
  624    2     0.994560        1   20
  625    2     0.995355        1   20
  626    1     0.993753       20
  627    1     0.991139       20
  628    2     0.997877        1   20
  629    2     0.998812        1   20
 
 Dimensions of the occupied LMO domains:  Minimum / Average / Maximum
 
 Number of atoms in domain:                   4      15.0        20
 Number of atomic orbitals:                 172     475.6       599
 
 Number of strong pairs: 0 (0.0%)
 chtol:   9.999999999999999E-005
 switch to dfcoralg=cholinv
       12.70 MB memory is used for domain independent quantities
 
 Calculating the contribution of occupied LMOs...
    using local fitting domains
 
 MO:     1
 Extended domain construction for local excited state calculation...
 
 The selected important local MOs:    #:    39
    1    2    3    4    6    7    8    9   11   12   13   14   15   16   17   18   19   20   21   22
   23   24   25   26   27   28   29   30   31   32   33   34   35   36   37   38   39   40   41
 
 The selected important PAOs:    #:     0

 
 The selected additional local MOs:    #:     0

 
 The selected additional PAOs:    #:   599
   42   43   44   45   46   47   48   49   50   51   52   53   54   55   56   57   58   59   60   61
   62   63   64   65   66   67   68   69   70   71   72   73   74   75   76   77   78   79   80   81
   82   83   84   85   86   87   88   89   90   91   92   93   94   95   96   97   98   99  100  101
  102  103  104  105  106  107  108  109  110  111  112  113  114  115  116  117  118  119  120  121
  122  123  124  125  126  127  128  129  130  131  132  133  134  135  136  137  138  139  140  141
  142  143  144  145  146  147  148  149  150  151  152  153  154  155  156  157  158  159  160  161
  162  163  164  165  166  167  168  169  170  171  172  173  174  175  176  177  178  179  180  181
  182  183  184  185  186  187  188  189  190  191  192  193  194  195  196  197  198  199  200  201
  202  203  204  205  206  207  208  209  210  211  212  213  214  215  216  217  218  219  220  221
  222  223  224  225  226  227  228  229  230  231  232  233  234  235  236  237  238  239  240  241
  242  243  244  245  246  247  248  249  250  251  252  253  254  255  256  257  258  259  260  261
  262  263  264  265  266  267  268  269  270  271  272  273  274  275  276  277  278  279  280  281
  282  283  284  285  286  287  288  289  290  291  292  293  294  295  296  297  298  299  300  301
  302  303  304  305  306  307  308  309  310  311  312  313  314  315  316  317  318  319  320  321
  322  323  324  325  326  327  328  329  330  331  332  333  334  335  336  337  338  339  340  341
  342  343  344  345  346  347  348  349  350  351  352  353  354  355  356  357  358  359  360  361
  362  363  364  365  366  367  368  369  370  371  372  373  374  375  376  377  378  379  380  381
  382  383  384  385  386  387  388  389  390  391  392  393  394  395  396  397  398  399  400  401
  402  403  404  405  406  407  408  409  410  411  412  413  414  415  416  417  418  419  420  421
  422  423  424  425  426  427  428  429  430  431  432  433  434  435  436  437  438  439  440  441
  442  443  444  445  446  447  448  449  450  451  452  453  454  455  456  457  458  459  460  461
  462  463  464  465  466  467  468  469  470  471  472  473  474  475  476  477  478  479  480  481
  482  483  484  485  486  487  488  489  490  491  492  493  494  495  496  497  498  499  500  501
  502  503  504  505  506  507  508  509  510  511  512  513  514  515  516  517  518  519  520  521
  522  523  524  525  526  527  528  529  530  531  532  533  534  535  536  537  538  539  540  541
  542  543  544  545  546  547  548  549  550  551  552  553  554  555  556  557  558  559  560  561
  562  563  564  565  566  567  568  569  570  571  572  573  574  575  576  577  578  579  580  581
  582  583  584  585  586  587  588  589  590  591  592  593  594  595  596  597  598  599  600  601
  602  603  604  605  606  607  608  609  610  611  612  613  614  615  616  617  618  619  620  621
  622  623  624  625  626  627  628  629  630  631  632  633  634  635  636  637  638  639  640
 
 The selected atoms in the ED:    #:    20
    1    2    3    4    5    6    7    8    9   10   11   12   13   14   15   16   17   18   19   20
 The selected atoms in the fitting domain  #:    20
    1    2    3    4    5    6    7    8    9   10   11   12   13   14   15   16   17   18   19   20
 
 Dimensions of the extended domain:
 
 Number of atoms in domain:      20 ( 100.00 %)
 Number of atomic orbitals:     599 ( 100.00 %)
 Number of fitting functions:  3008 ( 100.00 %)
 Warning: drop high-lying PAOs                    20
 Number of occupied orbitals:    39  ( 95.12 %)
 Number of virtual orbitals:    538  ( 96.42 %)
 
 IJ and IA integral transformation...

 Executing cis...

 Allocation of 120.0 Gbytes of memory...
 Core orbitals considered in CVS treatment:   1
 
 -20.6418448053
 -20.5752980156
 -15.6051846399
 -15.5788381979
 -11.3980245227
 -11.3009494458
 -11.2591445554
 -11.2563618105
 -11.2291134382
  -1.4862611200
  -1.3809816820

 Retrieve a J_ai^Q fitted MO integral list...
 Retrieve a J_ij^Q fitted MO integral list in upper triangle form...
 Unpack the upper triangle lists...
 
 Sorting for the CVS calculation...
 Generate singlet trial vectors...
 
 The ground-state intermediates are not necessary!
 
 Calculate pre-optimized initial guesses for adc(2) calculations
 Incore algorithm
 
 Calculate sigma vector for root  1
 
                       Excitation           Energy                Norm of
 Iteration  1         energy [au]        decrease [au]        residual vector
 ============================================================================
 for root  1          19.437527408        -1.2043174             0.0000000
 ============================================================================
  1/ 1 states have converged.
 
 
 
 The micro iteration of pre-optimization has converged in  1 steps.
 
 
 Dominant coefficients
 Printing threshold: 0.100000
 
 for root  1
    coeff.   occ.       virt.
   1.000000     1  -->    40
 ============================================================================
 Restart
 
 Calculate sigma vector for root  1
 
                       Excitation           Energy                Norm of
 Iteration  2         energy [au]        decrease [au]        residual vector
 ============================================================================
 for root  1          19.943140192         0.5056128             0.0000000
 ============================================================================
  1/ 1 states have converged.
 
 
 
 The micro iteration of pre-optimization has converged in  1 steps.
 
 
 Dominant coefficients
 Printing threshold: 0.100000
 
 for root  1
    coeff.   occ.       virt.
   1.000000     1  -->    40
 ============================================================================
 Restart
 
 Calculate sigma vector for root  1
 
                       Excitation           Energy                Norm of
 Iteration  3         energy [au]        decrease [au]        residual vector
 ============================================================================
 for root  1          19.803692415        -0.1394478             0.0000000
 ============================================================================
  1/ 1 states have converged.
 
 
 
 The micro iteration of pre-optimization has converged in  1 steps.
 
 
 Dominant coefficients
 Printing threshold: 0.100000
 
 for root  1
    coeff.   occ.       virt.
   1.000000     1  -->    40
 ============================================================================
 Restart
 
 Calculate sigma vector for root  1
 
                       Excitation           Energy                Norm of
 Iteration  4         energy [au]        decrease [au]        residual vector
 ============================================================================
 for root  1          19.848306428         0.0446140             0.0000000
 ============================================================================
  1/ 1 states have converged.
 
 
 
 The micro iteration of pre-optimization has converged in  1 steps.
 
 
 Dominant coefficients
 Printing threshold: 0.100000
 
 for root  1
    coeff.   occ.       virt.
   1.000000     1  -->    40
 ============================================================================
 Restart
 
 Calculate sigma vector for root  1
 
                       Excitation           Energy                Norm of
 Iteration  5         energy [au]        decrease [au]        residual vector
 ============================================================================
 for root  1          19.834645051        -0.0136614             0.0000000
 ============================================================================
  1/ 1 states have converged.
 
 
 
 The micro iteration of pre-optimization has converged in  1 steps.
 
 
 Dominant coefficients
 Printing threshold: 0.100000
 
 for root  1
    coeff.   occ.       virt.
   1.000000     1  -->    40
 ============================================================================
 Restart
 
 Calculate sigma vector for root  1
 
                       Excitation           Energy                Norm of
 Iteration  6         energy [au]        decrease [au]        residual vector
 ============================================================================
 for root  1          19.838886269         0.0042412             0.0000000
 ============================================================================
  1/ 1 states have converged.
 
 
 
 The micro iteration of pre-optimization has converged in  1 steps.
 
 
 Dominant coefficients
 Printing threshold: 0.100000
 
 for root  1
    coeff.   occ.       virt.
   1.000000     1  -->    40
 ============================================================================
 Restart
 
 Calculate sigma vector for root  1
 
                       Excitation           Energy                Norm of
 Iteration  7         energy [au]        decrease [au]        residual vector
 ============================================================================
 for root  1          19.837575137        -0.0013111             0.0000000
 ============================================================================
  1/ 1 states have converged.
 
 
 
 The micro iteration of pre-optimization has converged in  1 steps.
 
 
 Dominant coefficients
 Printing threshold: 0.100000
 
 for root  1
    coeff.   occ.       virt.
   1.000000     1  -->    40
 ============================================================================
 Restart
 
 Calculate sigma vector for root  1
 
                       Excitation           Energy                Norm of
 Iteration  8         energy [au]        decrease [au]        residual vector
 ============================================================================
 for root  1          19.837980994         0.0004059             0.0000000
 ============================================================================
  1/ 1 states have converged.
 
 
 
 The micro iteration of pre-optimization has converged in  1 steps.
 
 
 Dominant coefficients
 Printing threshold: 0.100000
 
 for root  1
    coeff.   occ.       virt.
   1.000000     1  -->    40
 ============================================================================
 
 The macro iteration of pre-optimization has converged in  8 steps!
 
 Starting DF-ADC(2) iteration for root  1
 
 Iteration   1
 
 Calculate double excitation amplitudes and Y^Q_ai vector...
 
       Total ADC(2)          Energy                Norm of
       energy [au]        decrease [au]        residual vector
 ============================================================================
     -526.176651537        -0.0001256             0.0000000
 ============================================================================
 
 Iteration   2
 
 Calculate double excitation amplitudes and Y^Q_ai vector...
 
       Total ADC(2)          Energy                Norm of
       energy [au]        decrease [au]        residual vector
 ============================================================================
     -526.176612675         0.0000389             0.0000000
 ============================================================================
 
 
 The ADC(2) iteration has converged in  2 steps.
 
 Final result in atomic units for root  1:
 
 Total reference energy:         -546.014506949814
 Total ADC(2) energy:            -526.176612674598
 ADC(2) excitation energy:         19.837894275216
 Spin multiplicity:                 1
 
 Dominant coefficients
 Printing threshold: 0.100000
 
    coeff.   occ.       virt.
   1.000000     1  -->    40
 ============================================================================
 
 
 Final result of the ADC(2) calculations for the excited states:
 Singlet states
 
 Excited   Excitation     Excitation     Excitation        Absorption      
  state    energy [au]    energy [eV]  energy [cm^-1]    wavelength [nm]  
 ============================================================================
    1     19.83789428     539.8166      4353914.53            2.30
 ============================================================================
 
 
                      Normal termination of mrcc.
 **********************************************************************
