# Supplementary material for: Scalable Correlated Local Approaches for Computing Valence and Core-Level Ionization Energies in Large Molecules
Source: J Chem Theory Comput. 2026 Jun 24;22(13):6584–98. doi: 10.1021/acs.jctc.6c00634 (PMC13374016; doi:10.1021/acs.jctc.6c00634)
Supplement: Supplementary file 2 [file ct6c00634_si_003.zip › SI/outputs/cholesterol_sos-adc2.out]

 **********************************************************************
                          MRCC program system
 **********************************************************************
 
                              Written by
     Mihaly Kallay, Peter R. Nagy, David Mester, Laszlo Gyevi-Nagy,
        Jozsef Csoka, P. Bernat Szabo, Zoltan Rolik, Gyula Samu,
      Bence Hegely, Bence Ladoczki, Klara Petrov, Jozsef Csontos,
     Adam Ganyecz, Istvan Ladjanszki, Lorant Szegedy, Mate Farkas,
          Pal D. Mezei, Reka A. Horvath, and Balazs D. Lorincz
 
        Department of Physical Chemistry and Materials Science
            Budapest University of Technology and Economics
                  Budapest P.O.Box 91, H-1521 Hungary
 
                              www.mrcc.hu
 
                            Version: 25.1.2

 Executing minp...

 Reading input from MINP...
 
 Input file:
 
basis=cc-pVTZ
verbosity=3


cialg=direct
ip_ea=ip
calc=SOS-ADC(2)
dyson=on
dendec=off
nstate=2

mem=120GB

geom=xyz
74
 energy: -85.431019790936 gnorm: 0.000598558662 xtb: 6.5.0 (746241f)
O           -8.13152422052615       -0.17305675452295        0.86136831853321
C            0.53841737056027       -0.26734351342659       -0.17249730533593
C           -0.32639995653168        0.99714234650460       -0.01509065929729
C           -1.78126795254213        0.82937180913283       -0.43893837013553
C           -2.41594893986983       -0.29566375092145        0.39348907536753
C            1.91506248843337        0.28874801020552        0.27659002194978
C           -0.09088907745946       -1.32523997464330        0.73557236500321
C           -3.89174509327159       -0.56175721471734       -0.01540711325153
C            0.49476543275938        2.08157136969217       -0.70353921837053
C           -1.55509496317270       -1.56571044507669        0.35645966240905
C            1.94351227473921        1.71068540778969       -0.34271593134701
C           -2.54706737776418        2.12965415497972       -0.20059881129683
C            3.18012009531246       -0.51367488819949       -0.07475095646911
C            0.61168135273427       -0.76001818451796       -1.61948348234832
C           -4.63421509452811        0.75204198969754       -0.17207923427197
C           -4.56891182301100       -1.36975866993877        1.11279622330004
C           -4.02422311019767        1.92608303011517       -0.24535111889762
C           -3.97898229390674       -1.33972742611225       -1.33802067127202
C           -6.13444947185227        0.67352438643083       -0.25451812402386
C           -6.08061600205129       -1.49548691041992        0.96355792999462
C            4.42642442321649        0.20381380939798        0.47434783446666
C           -6.72355961665868       -0.11045533171941        0.92295831055104
C            3.13946771531827       -1.93609962591539        0.48297628406681
C            5.71613935947734       -0.20520025634426       -0.23625112550458
C            6.93252083267615        0.49560108300283        0.36578635556887
C            8.23018590291207        0.26264307986411       -0.41590898116160
C            8.66704300949941       -1.19988024451623       -0.36891687744049
C            9.34050271209190        1.15184599982731        0.14199914110119
H           -0.33737082214920        1.23091410237814        1.05743571590722
H           -1.83961823393055        0.58680400449305       -1.50244773162358
H           -2.43477705913975        0.06176570303467        1.43076472258741
H            1.88650053888745        0.38345088545334        1.36817726852297
H           -0.03442721003321       -0.98607542238817        1.77296072961325
H            0.43724271403858       -2.27591111715803        0.66959580123662
H            0.23573420891634        3.07967528721346       -0.35285020735960
H            0.33368479844286        2.05434335735546       -1.78147097929364
H           -1.58160609327731       -2.00251421758201       -0.63987689445709
H           -1.96741506986669       -2.30033812595674        1.05050346224548
H            2.57871947739048        1.72581578536628       -1.22863467903463
H            2.35157071271517        2.42931086645642        0.36736466128918
H           -2.26182631866187        2.87508623325686       -0.94686413477781
H           -2.27824951384952        2.54021716702009        0.77947440037639
H            3.27346194474035       -0.56630709430339       -1.16390617784523
H            1.10145333714308       -1.72966809838310       -1.66311189689189
H           -0.37646000802622       -0.86776614125760       -2.05492188079624
H            1.17546674891911       -0.06775383503333       -2.23685404224050
H           -4.36089354512545       -0.87640513761238        2.06556915889785
H           -4.13503622986943       -2.36998332363178        1.15297698298851
H           -4.61377251468808        2.82945286129541       -0.33918473291701
H           -3.66548369230992       -2.37191844790282       -1.20394995329434
H           -4.99700828923400       -1.34947818833354       -1.71569631991278
H           -3.35383183539562       -0.87576060396883       -2.09656695445233
H           -6.55861872173471        1.67901727752964       -0.26955791860620
H           -6.43586274294220        0.17712852639365       -1.18367075777426
H           -6.33181454268379       -2.03943184032343        0.04921518806963
H           -6.48658768882121       -2.05893123540213        1.80665954198918
H            4.31328134786635        1.28190513103589        0.36557201804073
H            4.51588230831396       -0.00957046726604        1.54181761858714
H           -6.51155467520367        0.42129204330946        1.85693173686668
H            4.11680294925073       -2.40415241137383        0.39585710200974
H            2.43126916342063       -2.55746312962683       -0.05598488432661
H            2.86153034980454       -1.92274408406496        1.53454070198541
H            5.84983533542813       -1.28507334012617       -0.17092145689404
H            5.63829040711629        0.05631273011027       -1.29473677028838
H           -8.38165471357393       -0.63459141457962        0.05219128064941
H            7.07047314169707        0.15865348230529        1.39606104203573
H            6.73472486467246        1.57035469646791        0.39647881469459
H            8.05675356733858        0.54127152918063       -1.46210457226988
H            9.61994102479124       -1.32605277821610       -0.87895650245584
H            8.78548789290409       -1.52575073751698        0.66292856240554
H            7.93814402528282       -1.84366992127388       -0.85379498339074
H            9.54048650123289        0.89961849733081        1.18166896318700
H            9.05704190418443        2.20081822911819        0.09216169058536
H           10.25929227963850        1.01839943153680       -0.42514627574637
 
 
 Checking keyword combinations...
 
 Keywords:
 
 active=none
 agrid=ld0006-ld0590
 agrid_pssp=ld0006-ld0194
 agrid_pssp_sm=ld0006-ld0074
 ao_trunc=off
 ao_trunc_tol=1e-4
 basis=cc-pvtz
 basis_sm=none
 basopt=off
 bfbasis=none
 bfgsmem=10
 bfgstol=1.0d-3
 bfgscimem=5
 boysalg=jacobi
 bpcompo=0.95
 bpcompv=0.98
 bpdfo=0.95
 bpocc=0.95
 bppdo=0.95
 bppdv=0.98
 bpedo=0.95
 bpedv=0.98
 bp_subsyso=0.95
 bp_subsysv=0.95
 cabscorr=off
 cabsdom=bplarge
 cabsdual=off
 calc=adc(2)
 ccmaxit=50
 ccprog=cis
 ccsdalg=disk
 ccsdmkl=seq
 ccsdrest=off
 ccsdthreads=2
 cctol=6
 charge=0
 cialg=direct
 ciguess=off
 cmpgrp=auto
 comprest=off
 coord_sys=ric
 core=frozen
 corembed=off
 csapprox=off
 cvs=off
 dboc=off
 deltaf12=off
 delocsomofact=
 dendec=off
 dens=0
 denscorr=0
 dfalg=lineq
 dfbasis_cab=none
 dfbasis_cor=auto
 dfbasis_scf=auto
 dfbasis_scf_sm=auto
 dfintran=drpa
 df_trunc=off
 df_trunc_corr=off
 df_trunc_corr_tol=5e-4
 df_trunc_tol=5e-4
 dft=off
 dhexc=adc(2)
 diag=david
 docc=
 domrad=10.d0
 drpaalg=fit
 dual=off
 dual_df=off
 dyson=on
 ecp=auto
 edisp=off
 edisp_embed=off
 embed=off
 epairestfact=off
 epairscale=1.d0
 etemp=300
 epert=none
 eps=
 espcharge=off
 excrad=0.d0
 excrad_f12=0.d0
 excrad_fin=0.000000000D+00
 fastdbbsc=v2
 fitting=coulomb
 fmm=off
 fmmord=8
 fnonorb=
 freq=off
 gamma=1.d0
 gauss=spher
 geom=xyz
 gopt=off
 ghost=none
 gtol=7
 grdens=off
 grid=auto
 grid_sm=auto
 gridbatch_cos=2000
 grtol=10
 guido_ct=off
 hamilton=dc
 hl_scfalg=auto
 iface=none
 incore=off
 intalg=auto
 ip_ea=ip
 itol=10
 laptol=1.d-2
 lccoporder=trffirst
 lcorthr=normal
 lccrest=off
 ldfgrad_tol=8
 lmp2dens=on
 lnoepso=0.d0
 lnoepsv=0.0d0
 localcc=off
 localcorrsymm=off
 locintrf=disk
 mact=
 maxact=off
 maxdim=200
 maxex=0
 maxmicroit=100
 mcscfiguess=hf
 mem=120gb
 mmprog=
 molden=on
 mp2ongrid=off
 mpitasks=1
 mulmet=0
 mult=
 nab=off
 nacto=0
 nactv=0
 naf_amp=3.16d-3
 naf_cor=0.d0
 naf_f12=off
 naf_scf=off
 nafalg=albe
 nafdens=off
 naftyp=
 nchol=auto
 ndeps=1e-3
 nevpt=
 nstate=2
 nsing=0
 nto=off
 ntrip=0
 num_grad=off
 occ=
 occri=off
 oniom=off
 oniom_eechg=off
 oniom_pcm=off
 oniom_qcorr=off
 optalg=
 optmaxit=50
 optetol=1e-6
 optex=1
 optgtol=1e-4
 optstol=1e-3
 orblocc=off
 orbloce=off
 orbloco=off
 orblocv=off
 orblocguess=cholesky
 osveps=1e-3
 ovirt=off
 ovltol=1e-7
 ovosnorb=80.0
 pao_subsys_tol=1e-3
 pao_tol=1e-3
 pcm=off
 popul=off
 pressure=100000
 pssp=off
 ptfreq=0.0
 ptthreads=2
 qmreg=
 qmmm=off
 qro=off
 qscf=off
 redcost_exc=off
 redcost_tddft=off
 refdet=none
 rest=0
 rgrid=log3
 rism=off
 rohfcore=semicanonical
 rohftype=semicanonical
 scfalg=auto
 scf_conv=auto
 scfdamp=0.0d0
 scfdamp_mode=off
 scfdamp_end=50
 scfdamp_dampstep=0.d0
 scfdamp_dtol=0.0d0
 scfdamp_maxfact=0.0d0
 scfdamp_minfact=0.0d0
 scfdiis=on
 scfdiis_dtol=0.0d0
 scfdiis_end=50
 scfdiis_start=2
 scfdiis_step=1
 scfdiis_watch=off
 scfdiis_wrange=10
 scfdiis_wlimit=5
 scfdiis_delmax=2
 scfdtol=7
 scfext=10
 scfguessdens=
 scfiguess=sad
 scfloc=off
 scflshift=0.20
 scflshift_end=8
 scflshift_dtol=0.0
 scflshift_gaptol=0.20
 scfmaxit=50
 scftype=
 scftype_low=
 scftype_high=
 scftol=6
 scspe=1.d0
 scsph=1.d0
 scsps=1.3d0
 scsps_t=1.3d0
 scspt=0.0d0
 scspt_t=0.0d0
 scspv=1.d0
 spairtol=1e-4
 sqmprog=
 subminp=top
 subsys_bopu=on
 symm=
 talg=occ
 temp=298.15
 test=off
 tfunc=off
 theodore=off
 tlmo=0.999
 tpao=0.94
 tprint=off
 uncontract=off
 unit=angs
 usedisk=2
 verbosity=3
 wpairtol=0.100000000E-05

 Executing scf...

 @scfsetup: integrals calculated directly
            mrcc/integ direct run
 @scfsetup: calculating on full matrices
            not using symmetry adapted basis
 @scfsetup: diis switched on
 @scfsetup: number of steps to extrapolate from  10
 @scfsetup: tolerance in energy deviation    0.100000E-05
            tolerance in density deviation    0.100000E-06
 @scfsetup: maximum number of iterations:  50
 @scfsetup: restricted closed shell hf calc
 @scfsetup: starting scf from superposition of atomic densities
 @scfsetup: occupation set:
            from initial orbitals
 @scfsetup: Parameter-set for SCF acceleration: normal
 @scfsetup: diis runs from iteration:   2
 @scfsetup: diis runs to iteration:  50
 @scfsetup: diis runs in every iteration
 @scfsetup: diiswatch is disabled                   
 @scfsetup: diis dtol criteria to switch on:      0.0000E+00
           (or the iteration number below is reached)
 @scfsetup: static damping scheme
            iteration step criteria to turn damping off: 3
 @scfsetup: dynamic level shifting
            tolarance in HOMO-LUMO gap:  0.200
            tolarance in density deviation:     0.0000E+00
            iteration step criteria to turn level shifting off: 8
 Allocation of 120.0 Gbytes of memory...
 ======================================================================
 ITERATION STEP   1
 

 SCF control                  : initial
 Damping factor/level shift   : 0.000/0.200
 DIIS [start/end/frequency]   :   2 / 50 /  1

 Constructing Fock-matrix...
 
 First step of Coulomb + first step of exchange...
 Exchange contribution is evaluated for MOs 1 to 108.
   1% done.
  12% done.
  23% done.
  34% done.
  45% done.
  56% done.
  67% done.
  78% done.
  89% done.
 100% done.
 
 Fitting and assembly step of exchange...
 
 Second step of Coulomb...
   1% done.
  12% done.
  23% done.
  34% done.
  45% done.
  56% done.
  67% done.
  78% done.
  89% done.
 100% done.
 
 Gradient norm:      2.1883E+00
 RMS of [F,P]:                                         0.00537857802257
 RMS of difference density:                            0.00696715237969
 Gap [au]:  0.40811343
 ALPHA OCC: 108
 BETA  OCC: 108
 
 ***HARTREE-FOCK ENERGY IN STEP   1 IS      -1120.2302167398902384 [AU]
 ======================================================================
 ITERATION STEP   2
 

 SCF control                  : diis
 Damping factor/level shift   : 0.000/0.000
 DIIS [start/end/frequency]   :   2 / 50 /  1

 Constructing Fock-matrix...
 
 First step of Coulomb + first step of exchange...
 Exchange contribution is evaluated for MOs 1 to 108.
   1% done.
  12% done.
  23% done.
  34% done.
  45% done.
  56% done.
  67% done.
  78% done.
  89% done.
 100% done.
 
 Fitting and assembly step of exchange...
 
 Second step of Coulomb...
   1% done.
  12% done.
  23% done.
  34% done.
  45% done.
  56% done.
  67% done.
  78% done.
  89% done.
 100% done.
 
 Gradient norm:      1.7506E-01
 DIIS is running in this iteration step.
 RMS of [F,P]:                                         0.00124063418487
 RMS of difference density:                            0.00226353844697
 Gap [au]:  0.40256725
 ALPHA OCC: 108
 BETA  OCC: 108
 
 ***HARTREE-FOCK ENERGY IN STEP   2 IS      -1124.0449929657725079 [AU]
 
 Step comparison  Energy Drift [au]  DIIS error drift  Gradient drift
        1            3.8148E+00         4.1379E-03       2.0132E+00
        2            1.1240E+03         1.0000E-07       2.0132E+00
 ======================================================================
 ITERATION STEP   3
 

 SCF control                  : diis
 Damping factor/level shift   : 0.000/0.000
 DIIS [start/end/frequency]   :   2 / 50 /  1

 Constructing Fock-matrix...
 
 First step of Coulomb + first step of exchange...
 Exchange contribution is evaluated for MOs 1 to 108.
   1% done.
  12% done.
  23% done.
  34% done.
  45% done.
  56% done.
  67% done.
  78% done.
  89% done.
 100% done.
 
 Fitting and assembly step of exchange...
 
 Second step of Coulomb...
   1% done.
  12% done.
  23% done.
  34% done.
  45% done.
  56% done.
  67% done.
  78% done.
  89% done.
 100% done.
 
 Gradient norm:      9.3024E-02
 DIIS is running in this iteration step.
 RMS of [F,P]:                                         0.00071380037794
 RMS of difference density:                            0.00090585315230
 Gap [au]:  0.46880475
 ALPHA OCC: 108
 BETA  OCC: 108
 
 ***HARTREE-FOCK ENERGY IN STEP   3 IS      -1124.3241852596138415 [AU]
 
 Step comparison  Energy Drift [au]  DIIS error drift  Gradient drift
        2            2.7919E-01         5.2683E-04       8.2040E-02
 ======================================================================
 ITERATION STEP   4
 

 SCF control                  : diis
 Damping factor/level shift   : 0.000/0.000
 DIIS [start/end/frequency]   :   2 / 50 /  1

 Constructing Fock-matrix...
 
 First step of Coulomb + first step of exchange...
 Exchange contribution is evaluated for MOs 1 to 108.
   1% done.
  12% done.
  23% done.
  34% done.
  45% done.
  56% done.
  67% done.
  78% done.
  89% done.
 100% done.
 
 Fitting and assembly step of exchange...
 
 Second step of Coulomb...
   1% done.
  12% done.
  23% done.
  34% done.
  45% done.
  56% done.
  67% done.
  78% done.
  89% done.
 100% done.
 
 Gradient norm:      1.9946E-02
 DIIS is running in this iteration step.
 RMS of [F,P]:                                         0.00011054694104
 RMS of difference density:                            0.00016309229104
 Gap [au]:  0.46635136
 ALPHA OCC: 108
 BETA  OCC: 108
 
 ***HARTREE-FOCK ENERGY IN STEP   4 IS      -1124.4483383908545875 [AU]
 
 Step comparison  Energy Drift [au]  DIIS error drift  Gradient drift
        3            1.2415E-01         6.0325E-04       7.3078E-02
 ======================================================================
 ITERATION STEP   5
 

 SCF control                  : diis
 Damping factor/level shift   : 0.000/0.000
 DIIS [start/end/frequency]   :   2 / 50 /  1

 Constructing Fock-matrix...
 
 First step of Coulomb + first step of exchange...
 Exchange contribution is evaluated for MOs 1 to 108.
   1% done.
  12% done.
  23% done.
  34% done.
  45% done.
  56% done.
  67% done.
  78% done.
  89% done.
 100% done.
 
 Fitting and assembly step of exchange...
 
 Second step of Coulomb...
   1% done.
  12% done.
  23% done.
  34% done.
  45% done.
  56% done.
  67% done.
  78% done.
  89% done.
 100% done.
 
 Gradient norm:      9.0221E-03
 DIIS is running in this iteration step.
 RMS of [F,P]:                                         0.00004003953976
 RMS of difference density:                            0.00007103136696
 Gap [au]:  0.46656995
 ALPHA OCC: 108
 BETA  OCC: 108
 
 ***HARTREE-FOCK ENERGY IN STEP   5 IS      -1124.4519276681630799 [AU]
 
 Step comparison  Energy Drift [au]  DIIS error drift  Gradient drift
        4            3.5893E-03         7.0507E-05       1.0924E-02
 ======================================================================
 ITERATION STEP   6
 

 SCF control                  : diis
 Damping factor/level shift   : 0.000/0.000
 DIIS [start/end/frequency]   :   2 / 50 /  1

 Constructing Fock-matrix...
 
 First step of Coulomb + first step of exchange...
 Exchange contribution is evaluated for MOs 1 to 108.
   1% done.
  12% done.
  23% done.
  34% done.
  45% done.
  56% done.
  67% done.
  78% done.
  89% done.
 100% done.
 
 Fitting and assembly step of exchange...
 
 Second step of Coulomb...
   1% done.
  12% done.
  23% done.
  34% done.
  45% done.
  56% done.
  67% done.
  78% done.
  89% done.
 100% done.
 
 Gradient norm:      1.6789E-03
 DIIS is running in this iteration step.
 RMS of [F,P]:                                         0.00000849897136
 RMS of difference density:                            0.00002153616689
 Gap [au]:  0.46584312
 ALPHA OCC: 108
 BETA  OCC: 108
 
 ***HARTREE-FOCK ENERGY IN STEP   6 IS      -1124.4525070608360693 [AU]
 
 Step comparison  Energy Drift [au]  DIIS error drift  Gradient drift
        5            5.7939E-04         3.1541E-05       7.3433E-03
 ======================================================================
 ITERATION STEP   7
 

 SCF control                  : diis
 Damping factor/level shift   : 0.000/0.000
 DIIS [start/end/frequency]   :   2 / 50 /  1

 Constructing Fock-matrix...
 
 First step of Coulomb + first step of exchange...
 Exchange contribution is evaluated for MOs 1 to 108.
   1% done.
  12% done.
  23% done.
  34% done.
  45% done.
  56% done.
  67% done.
  78% done.
  89% done.
 100% done.
 
 Fitting and assembly step of exchange...
 
 Second step of Coulomb...
   1% done.
  12% done.
  23% done.
  34% done.
  45% done.
  56% done.
  67% done.
  78% done.
  89% done.
 100% done.
 
 Gradient norm:      5.3497E-04
 DIIS is running in this iteration step.
 RMS of [F,P]:                                         0.00000285702625
 RMS of difference density:                            0.00000630373834
 Gap [au]:  0.46599625
 ALPHA OCC: 108
 BETA  OCC: 108
 
 ***HARTREE-FOCK ENERGY IN STEP   7 IS      -1124.4525375659359270 [AU]
 
 Step comparison  Energy Drift [au]  DIIS error drift  Gradient drift
        6            3.0505E-05         5.6419E-06       1.1439E-03
 ======================================================================
 ITERATION STEP   8
 

 SCF control                  : diis
 Damping factor/level shift   : 0.000/0.000
 DIIS [start/end/frequency]   :   2 / 50 /  1

 Constructing Fock-matrix...
 
 First step of Coulomb + first step of exchange...
 Exchange contribution is evaluated for MOs 1 to 108.
   1% done.
  12% done.
  23% done.
  34% done.
  45% done.
  56% done.
  67% done.
  78% done.
  89% done.
 100% done.
 
 Fitting and assembly step of exchange...
 
 Second step of Coulomb...
   1% done.
  12% done.
  23% done.
  34% done.
  45% done.
  56% done.
  67% done.
  78% done.
  89% done.
 100% done.
 
 Gradient norm:      8.8426E-05
 DIIS is running in this iteration step.
 RMS of [F,P]:                                         0.00000068261811
 RMS of difference density:                            0.00000203079238
 Gap [au]:  0.46595748
 ALPHA OCC: 108
 BETA  OCC: 108
 
 ***HARTREE-FOCK ENERGY IN STEP   8 IS      -1124.4525405914710063 [AU]
 
 Step comparison  Energy Drift [au]  DIIS error drift  Gradient drift
        7            3.0255E-06         2.1744E-06       4.4655E-04
 ======================================================================
 ITERATION STEP   9
 

 SCF control                  : diis
 Damping factor/level shift   : 0.000/0.000
 DIIS [start/end/frequency]   :   2 / 50 /  1

 Constructing Fock-matrix...
 
 First step of Coulomb + first step of exchange...
 Exchange contribution is evaluated for MOs 1 to 108.
   1% done.
  12% done.
  23% done.
  34% done.
  45% done.
  56% done.
  67% done.
  78% done.
  89% done.
 100% done.
 
 Fitting and assembly step of exchange...
 
 Second step of Coulomb...
   1% done.
  12% done.
  23% done.
  34% done.
  45% done.
  56% done.
  67% done.
  78% done.
  89% done.
 100% done.
 
 Gradient norm:      2.9133E-05
 DIIS is running in this iteration step.
 RMS of [F,P]:                                         0.00000020585049
 RMS of difference density:                            0.00000056011236
 Gap [au]:  0.46594774
 ALPHA OCC: 108
 BETA  OCC: 108
 
 ***HARTREE-FOCK ENERGY IN STEP   9 IS      -1124.4525408196723220 [AU]
 
 Step comparison  Energy Drift [au]  DIIS error drift  Gradient drift
        8            2.2820E-07         4.7677E-07       5.9294E-05
 ======================================================================
 ITERATION STEP  10
 

 SCF control                  : diis
 Damping factor/level shift   : 0.000/0.000
 DIIS [start/end/frequency]   :   2 / 50 /  1

 Constructing Fock-matrix...
 
 First step of Coulomb + first step of exchange...
 Exchange contribution is evaluated for MOs 1 to 108.
   1% done.
  12% done.
  23% done.
  34% done.
  45% done.
  56% done.
  67% done.
  78% done.
  89% done.
 100% done.
 
 Fitting and assembly step of exchange...
 
 Second step of Coulomb...
   1% done.
  12% done.
  23% done.
  34% done.
  45% done.
  56% done.
  67% done.
  78% done.
  89% done.
 100% done.
 
 Gradient norm:      1.5238E-05
 DIIS is running in this iteration step.
 RMS of [F,P]:                                         0.00000006896289
 RMS of difference density:                            0.00000016507170
 Gap [au]:  0.46594148
 ALPHA OCC: 108
 BETA  OCC: 108
 
 ***HARTREE-FOCK ENERGY IN STEP  10 IS      -1124.4525408424533452 [AU]
 
 Step comparison  Energy Drift [au]  DIIS error drift  Gradient drift
        9            2.2781E-08         1.3689E-07       1.3895E-05
 ======================================================================
 ITERATION STEP  11
 

 SCF control                  : diis
 Damping factor/level shift   : 0.000/0.000
 DIIS [start/end/frequency]   :   2 / 50 /  1

 Constructing Fock-matrix...
 
 First step of Coulomb + first step of exchange...
 Exchange contribution is evaluated for MOs 1 to 108.
   1% done.
  12% done.
  23% done.
  34% done.
  45% done.
  56% done.
  67% done.
  78% done.
  89% done.
 100% done.
 
 Fitting and assembly step of exchange...
 
 Second step of Coulomb...
   1% done.
  12% done.
  23% done.
  34% done.
  45% done.
  56% done.
  67% done.
  78% done.
  89% done.
 100% done.
 
 Gradient norm:      5.8999E-06
 DIIS is running in this iteration step.
 RMS of [F,P]:                                         0.00000002712877
 RMS of difference density:                            0.00000007280819
 Gap [au]:  0.46594056
 ALPHA OCC: 108
 BETA  OCC: 108
 
 ***HARTREE-FOCK ENERGY IN STEP  11 IS      -1124.4525408452964257 [AU]
 
 Step comparison  Energy Drift [au]  DIIS error drift  Gradient drift
       10            2.8431E-09         4.1834E-08       9.3377E-06
 ======================================================================
 
 SUCCESS...
 THE SCF ITERATION HAS CONVERGED!
 
                   A   
 FINAL ALPHA OCC: 108
 FINAL BETA  OCC: 108
 
 ***FINAL HARTREE-FOCK ENERGY:      -1124.4525408452964257 [AU]
 
 Orbital energies [au]:
      Irrep         Alpha          Beta
    1   A        -20.546519     -20.546519
    2   A        -11.270007     -11.270007
    3   A        -11.232530     -11.232530
    4   A        -11.219065     -11.219065
    5   A        -11.218700     -11.218700
    6   A        -11.218292     -11.218292
    7   A        -11.217263     -11.217263
    8   A        -11.216415     -11.216415
    9   A        -11.216072     -11.216072
   10   A        -11.216029     -11.216029
   11   A        -11.214234     -11.214234
   12   A        -11.213928     -11.213928
   13   A        -11.213301     -11.213301
   14   A        -11.213157     -11.213157
   15   A        -11.210105     -11.210105
   16   A        -11.210044     -11.210044
   17   A        -11.209285     -11.209285
   18   A        -11.209193     -11.209193
   19   A        -11.208927     -11.208927
   20   A        -11.208607     -11.208607
   21   A        -11.208247     -11.208247
   22   A        -11.207463     -11.207463
   23   A        -11.206900     -11.206900
   24   A        -11.206640     -11.206640
   25   A        -11.205246     -11.205246
   26   A        -11.204619     -11.204619
   27   A        -11.204099     -11.204099
   28   A        -11.202940     -11.202940
   29   A         -1.356985      -1.356985
   30   A         -1.169261      -1.169261
   31   A         -1.144526      -1.144526
   32   A         -1.103003      -1.103003
   33   A         -1.086914      -1.086914
   34   A         -1.067896      -1.067896
   35   A         -1.062338      -1.062338
   36   A         -1.033002      -1.033002
   37   A         -1.018357      -1.018357
   38   A         -1.000971      -1.000971
   39   A         -0.982109      -0.982109
   40   A         -0.962598      -0.962598
   41   A         -0.930962      -0.930962
   42   A         -0.926460      -0.926460
   43   A         -0.924546      -0.924546
   44   A         -0.911466      -0.911466
   45   A         -0.910035      -0.910035
   46   A         -0.859886      -0.859886
   47   A         -0.838122      -0.838122
   48   A         -0.825201      -0.825201
   49   A         -0.821220      -0.821220
   50   A         -0.788762      -0.788762
   51   A         -0.779567      -0.779567
   52   A         -0.766146      -0.766146
   53   A         -0.761597      -0.761597
   54   A         -0.741705      -0.741705
   55   A         -0.722242      -0.722242
   56   A         -0.683562      -0.683562
   57   A         -0.666654      -0.666654
   58   A         -0.656988      -0.656988
   59   A         -0.651602      -0.651602
   60   A         -0.645012      -0.645012
   61   A         -0.636959      -0.636959
   62   A         -0.630057      -0.630057
   63   A         -0.615622      -0.615622
   64   A         -0.613236      -0.613236
   65   A         -0.609658      -0.609658
   66   A         -0.607557      -0.607557
   67   A         -0.597487      -0.597487
   68   A         -0.589800      -0.589800
   69   A         -0.584145      -0.584145
   70   A         -0.578905      -0.578905
   71   A         -0.570400      -0.570400
   72   A         -0.567132      -0.567132
   73   A         -0.561340      -0.561340
   74   A         -0.556087      -0.556087
   75   A         -0.552398      -0.552398
   76   A         -0.548313      -0.548313
   77   A         -0.545039      -0.545039
   78   A         -0.534945      -0.534945
   79   A         -0.534048      -0.534048
   80   A         -0.532638      -0.532638
   81   A         -0.528579      -0.528579
   82   A         -0.526616      -0.526616
   83   A         -0.521549      -0.521549
   84   A         -0.518181      -0.518181
   85   A         -0.508345      -0.508345
   86   A         -0.501005      -0.501005
   87   A         -0.496319      -0.496319
   88   A         -0.487578      -0.487578
   89   A         -0.485261      -0.485261
   90   A         -0.480643      -0.480643
   91   A         -0.478083      -0.478083
   92   A         -0.473957      -0.473957
   93   A         -0.467064      -0.467064
   94   A         -0.464876      -0.464876
   95   A         -0.458912      -0.458912
   96   A         -0.457498      -0.457498
   97   A         -0.452516      -0.452516
   98   A         -0.448899      -0.448899
   99   A         -0.447282      -0.447282
  100   A         -0.443656      -0.443656
  101   A         -0.439349      -0.439349
  102   A         -0.437528      -0.437528
  103   A         -0.424899      -0.424899
  104   A         -0.419655      -0.419655
  105   A         -0.414353      -0.414353
  106   A         -0.396851      -0.396851
  107   A         -0.381983      -0.381983
  108   A         -0.332047      -0.332047
 
  109   A          0.133894       0.133894
  110   A          0.138629       0.138629
  111   A          0.139441       0.139441
  112   A          0.146507       0.146507
  113   A          0.149664       0.149664
  114   A          0.151924       0.151924
  115   A          0.156501       0.156501
  116   A          0.159218       0.159218
  117   A          0.168184       0.168184
  118   A          0.172266       0.172266
  119   A          0.175598       0.175598
  120   A          0.176291       0.176291
  121   A          0.179479       0.179479
  122   A          0.181485       0.181485
  123   A          0.183804       0.183804
  124   A          0.189865       0.189865
  125   A          0.195337       0.195337
  126   A          0.203120       0.203120
  127   A          0.204206       0.204206
  128   A          0.208941       0.208941
  129   A          0.213492       0.213492
  130   A          0.214168       0.214168
  131   A          0.219731       0.219731
  132   A          0.223693       0.223693
  133   A          0.225182       0.225182
  134   A          0.228978       0.228978
  135   A          0.230012       0.230012
  136   A          0.234232       0.234232
  137   A          0.239062       0.239062
  138   A          0.247023       0.247023
  139   A          0.249008       0.249008
  140   A          0.257370       0.257370
  141   A          0.258609       0.258609
  142   A          0.262241       0.262241
  143   A          0.267427       0.267427
  144   A          0.270920       0.270920
  145   A          0.274606       0.274606
  146   A          0.277806       0.277806
  147   A          0.281067       0.281067
  148   A          0.285906       0.285906
  149   A          0.289473       0.289473
  150   A          0.294113       0.294113
  151   A          0.295752       0.295752
  152   A          0.299160       0.299160
  153   A          0.305282       0.305282
  154   A          0.311386       0.311386
  155   A          0.313772       0.313772
  156   A          0.318539       0.318539
  157   A          0.322260       0.322260
  158   A          0.330458       0.330458
  159   A          0.333935       0.333935
  160   A          0.337706       0.337706
  161   A          0.340891       0.340891
  162   A          0.343976       0.343976
  163   A          0.348778       0.348778
  164   A          0.350179       0.350179
  165   A          0.361664       0.361664
  166   A          0.362856       0.362856
  167   A          0.365082       0.365082
  168   A          0.367777       0.367777
  169   A          0.370651       0.370651
  170   A          0.374661       0.374661
  171   A          0.375187       0.375187
  172   A          0.381660       0.381660
  173   A          0.384126       0.384126
  174   A          0.388310       0.388310
  175   A          0.390136       0.390136
  176   A          0.398564       0.398564
  177   A          0.407093       0.407093
  178   A          0.409100       0.409100
  179   A          0.412566       0.412566
  180   A          0.423662       0.423662
  181   A          0.426969       0.426969
  182   A          0.431492       0.431492
  183   A          0.436843       0.436843
  184   A          0.444961       0.444961
  185   A          0.447081       0.447081
  186   A          0.448506       0.448506
  187   A          0.452010       0.452010
  188   A          0.455130       0.455130
  189   A          0.459853       0.459853
  190   A          0.465955       0.465955
  191   A          0.469501       0.469501
  192   A          0.475513       0.475513
  193   A          0.480484       0.480484
  194   A          0.481023       0.481023
  195   A          0.487802       0.487802
  196   A          0.489043       0.489043
  197   A          0.494575       0.494575
  198   A          0.500254       0.500254
  199   A          0.503023       0.503023
  200   A          0.507725       0.507725
  201   A          0.510911       0.510911
  202   A          0.515655       0.515655
  203   A          0.518375       0.518375
  204   A          0.519751       0.519751
  205   A          0.527001       0.527001
  206   A          0.528115       0.528115
  207   A          0.534572       0.534572
  208   A          0.542014       0.542014
  209   A          0.544543       0.544543
  210   A          0.547011       0.547011
  211   A          0.551936       0.551936
  212   A          0.554335       0.554335
  213   A          0.558269       0.558269
  214   A          0.564846       0.564846
  215   A          0.567645       0.567645
  216   A          0.570900       0.570900
  217   A          0.573173       0.573173
  218   A          0.573924       0.573924
  219   A          0.579676       0.579676
  220   A          0.582326       0.582326
  221   A          0.585012       0.585012
  222   A          0.588614       0.588614
  223   A          0.590553       0.590553
  224   A          0.592182       0.592182
  225   A          0.594407       0.594407
  226   A          0.595979       0.595979
  227   A          0.598997       0.598997
  228   A          0.603831       0.603831
  229   A          0.605095       0.605095
  230   A          0.609643       0.609643
  231   A          0.613505       0.613505
  232   A          0.614745       0.614745
  233   A          0.615837       0.615837
  234   A          0.619230       0.619230
  235   A          0.622972       0.622972
  236   A          0.624453       0.624453
  237   A          0.628574       0.628574
  238   A          0.628846       0.628846
  239   A          0.630605       0.630605
  240   A          0.633409       0.633409
  241   A          0.637160       0.637160
  242   A          0.640226       0.640226
  243   A          0.642578       0.642578
  244   A          0.644499       0.644499
  245   A          0.647161       0.647161
  246   A          0.650683       0.650683
  247   A          0.652673       0.652673
  248   A          0.653753       0.653753
  249   A          0.655267       0.655267
  250   A          0.658632       0.658632
  251   A          0.661588       0.661588
  252   A          0.665246       0.665246
  253   A          0.667561       0.667561
  254   A          0.669454       0.669454
  255   A          0.673422       0.673422
  256   A          0.676330       0.676330
  257   A          0.676655       0.676655
  258   A          0.679138       0.679138
  259   A          0.680035       0.680035
  260   A          0.682958       0.682958
  261   A          0.684097       0.684097
  262   A          0.689302       0.689302
  263   A          0.693808       0.693808
  264   A          0.696506       0.696506
  265   A          0.698597       0.698597
  266   A          0.702126       0.702126
  267   A          0.703818       0.703818
  268   A          0.705973       0.705973
  269   A          0.708447       0.708447
  270   A          0.711735       0.711735
  271   A          0.713305       0.713305
  272   A          0.719441       0.719441
  273   A          0.722894       0.722894
  274   A          0.724205       0.724205
  275   A          0.725235       0.725235
  276   A          0.727628       0.727628
  277   A          0.730854       0.730854
  278   A          0.737706       0.737706
  279   A          0.739567       0.739567
  280   A          0.741814       0.741814
  281   A          0.745585       0.745585
  282   A          0.751873       0.751873
  283   A          0.753386       0.753386
  284   A          0.754558       0.754558
  285   A          0.765288       0.765288
  286   A          0.769680       0.769680
  287   A          0.773889       0.773889
  288   A          0.777681       0.777681
  289   A          0.778949       0.778949
  290   A          0.786321       0.786321
  291   A          0.789682       0.789682
  292   A          0.794443       0.794443
  293   A          0.796549       0.796549
  294   A          0.799136       0.799136
  295   A          0.803378       0.803378
  296   A          0.813961       0.813961
  297   A          0.818830       0.818830
  298   A          0.822688       0.822688
  299   A          0.829668       0.829668
  300   A          0.831165       0.831165
  301   A          0.839515       0.839515
  302   A          0.842142       0.842142
  303   A          0.848216       0.848216
  304   A          0.853368       0.853368
  305   A          0.855555       0.855555
  306   A          0.863034       0.863034
  307   A          0.866901       0.866901
  308   A          0.874346       0.874346
  309   A          0.878184       0.878184
  310   A          0.884988       0.884988
  311   A          0.894434       0.894434
  312   A          0.895707       0.895707
  313   A          0.900842       0.900842
  314   A          0.909899       0.909899
  315   A          0.912115       0.912115
  316   A          0.917678       0.917678
  317   A          0.922302       0.922302
  318   A          0.922797       0.922797
  319   A          0.933418       0.933418
  320   A          0.938267       0.938267
  321   A          0.944827       0.944827
  322   A          0.948090       0.948090
  323   A          0.951351       0.951351
  324   A          0.962080       0.962080
  325   A          0.963083       0.963083
  326   A          0.966854       0.966854
  327   A          0.970449       0.970449
  328   A          0.979950       0.979950
  329   A          0.985065       0.985065
  330   A          0.991954       0.991954
  331   A          0.994347       0.994347
  332   A          0.995280       0.995280
  333   A          1.003116       1.003116
  334   A          1.014905       1.014905
  335   A          1.016294       1.016294
  336   A          1.018166       1.018166
  337   A          1.023728       1.023728
  338   A          1.027210       1.027210
  339   A          1.033363       1.033363
  340   A          1.036046       1.036046
  341   A          1.037071       1.037071
  342   A          1.042160       1.042160
  343   A          1.045594       1.045594
  344   A          1.051402       1.051402
  345   A          1.053952       1.053952
  346   A          1.061975       1.061975
  347   A          1.064484       1.064484
  348   A          1.071650       1.071650
  349   A          1.076917       1.076917
  350   A          1.078960       1.078960
  351   A          1.084828       1.084828
  352   A          1.089964       1.089964
  353   A          1.094633       1.094633
  354   A          1.098713       1.098713
  355   A          1.104727       1.104727
  356   A          1.112004       1.112004
  357   A          1.116994       1.116994
  358   A          1.123057       1.123057
  359   A          1.126377       1.126377
  360   A          1.128908       1.128908
  361   A          1.131026       1.131026
  362   A          1.137301       1.137301
  363   A          1.141041       1.141041
  364   A          1.145662       1.145662
  365   A          1.153165       1.153165
  366   A          1.155812       1.155812
  367   A          1.159462       1.159462
  368   A          1.161389       1.161389
  369   A          1.163173       1.163173
  370   A          1.170494       1.170494
  371   A          1.171948       1.171948
  372   A          1.179362       1.179362
  373   A          1.184854       1.184854
  374   A          1.185005       1.185005
  375   A          1.187799       1.187799
  376   A          1.196225       1.196225
  377   A          1.199458       1.199458
  378   A          1.202667       1.202667
  379   A          1.206464       1.206464
  380   A          1.209126       1.209126
  381   A          1.215729       1.215729
  382   A          1.218614       1.218614
  383   A          1.224046       1.224046
  384   A          1.227568       1.227568
  385   A          1.233090       1.233090
  386   A          1.233573       1.233573
  387   A          1.236499       1.236499
  388   A          1.243593       1.243593
  389   A          1.246067       1.246067
  390   A          1.252160       1.252160
  391   A          1.255095       1.255095
  392   A          1.256505       1.256505
  393   A          1.259041       1.259041
  394   A          1.264858       1.264858
  395   A          1.270542       1.270542
  396   A          1.272211       1.272211
  397   A          1.274887       1.274887
  398   A          1.279400       1.279400
  399   A          1.281249       1.281249
  400   A          1.286810       1.286810
  401   A          1.289909       1.289909
  402   A          1.296248       1.296248
  403   A          1.299283       1.299283
  404   A          1.303708       1.303708
  405   A          1.306368       1.306368
  406   A          1.309615       1.309615
  407   A          1.312221       1.312221
  408   A          1.315022       1.315022
  409   A          1.320005       1.320005
  410   A          1.325608       1.325608
  411   A          1.329165       1.329165
  412   A          1.329845       1.329845
  413   A          1.334713       1.334713
  414   A          1.340423       1.340423
  415   A          1.343505       1.343505
  416   A          1.346919       1.346919
  417   A          1.351433       1.351433
  418   A          1.354959       1.354959
  419   A          1.357616       1.357616
  420   A          1.363080       1.363080
  421   A          1.363863       1.363863
  422   A          1.368358       1.368358
  423   A          1.370883       1.370883
  424   A          1.374747       1.374747
  425   A          1.377264       1.377264
  426   A          1.381504       1.381504
  427   A          1.388364       1.388364
  428   A          1.391159       1.391159
  429   A          1.393778       1.393778
  430   A          1.396155       1.396155
  431   A          1.400305       1.400305
  432   A          1.404381       1.404381
  433   A          1.406128       1.406128
  434   A          1.407863       1.407863
  435   A          1.413507       1.413507
  436   A          1.415915       1.415915
  437   A          1.422688       1.422688
  438   A          1.424431       1.424431
  439   A          1.426071       1.426071
  440   A          1.430295       1.430295
  441   A          1.438091       1.438091
  442   A          1.438958       1.438958
  443   A          1.445142       1.445142
  444   A          1.449148       1.449148
  445   A          1.454027       1.454027
  446   A          1.456940       1.456940
  447   A          1.458719       1.458719
  448   A          1.460848       1.460848
  449   A          1.462177       1.462177
  450   A          1.463962       1.463962
  451   A          1.467686       1.467686
  452   A          1.470367       1.470367
  453   A          1.475023       1.475023
  454   A          1.479089       1.479089
  455   A          1.482779       1.482779
  456   A          1.487151       1.487151
  457   A          1.489013       1.489013
  458   A          1.490382       1.490382
  459   A          1.491212       1.491212
  460   A          1.494697       1.494697
  461   A          1.496793       1.496793
  462   A          1.497951       1.497951
  463   A          1.501120       1.501120
  464   A          1.504414       1.504414
  465   A          1.507670       1.507670
  466   A          1.510078       1.510078
  467   A          1.512736       1.512736
  468   A          1.518667       1.518667
  469   A          1.521596       1.521596
  470   A          1.527150       1.527150
  471   A          1.528035       1.528035
  472   A          1.534224       1.534224
  473   A          1.537938       1.537938
  474   A          1.539341       1.539341
  475   A          1.543354       1.543354
  476   A          1.546040       1.546040
  477   A          1.548087       1.548087
  478   A          1.554256       1.554256
  479   A          1.557189       1.557189
  480   A          1.562228       1.562228
  481   A          1.564563       1.564563
  482   A          1.568609       1.568609
  483   A          1.572020       1.572020
  484   A          1.575932       1.575932
  485   A          1.577439       1.577439
  486   A          1.578130       1.578130
  487   A          1.579303       1.579303
  488   A          1.585178       1.585178
  489   A          1.587930       1.587930
  490   A          1.591555       1.591555
  491   A          1.595269       1.595269
  492   A          1.599233       1.599233
  493   A          1.602296       1.602296
  494   A          1.607156       1.607156
  495   A          1.612382       1.612382
  496   A          1.613247       1.613247
  497   A          1.617084       1.617084
  498   A          1.620795       1.620795
  499   A          1.622462       1.622462
  500   A          1.627805       1.627805
  501   A          1.632277       1.632277
  502   A          1.637544       1.637544
  503   A          1.638127       1.638127
  504   A          1.643568       1.643568
  505   A          1.647755       1.647755
  506   A          1.655063       1.655063
  507   A          1.657694       1.657694
  508   A          1.657858       1.657858
  509   A          1.664197       1.664197
  510   A          1.666025       1.666025
  511   A          1.669653       1.669653
  512   A          1.675035       1.675035
  513   A          1.676418       1.676418
  514   A          1.681151       1.681151
  515   A          1.683707       1.683707
  516   A          1.688567       1.688567
  517   A          1.695268       1.695268
  518   A          1.697427       1.697427
  519   A          1.704436       1.704436
  520   A          1.707405       1.707405
  521   A          1.711100       1.711100
  522   A          1.714660       1.714660
  523   A          1.717215       1.717215
  524   A          1.718684       1.718684
  525   A          1.723668       1.723668
  526   A          1.725484       1.725484
  527   A          1.728911       1.728911
  528   A          1.733830       1.733830
  529   A          1.737577       1.737577
  530   A          1.738412       1.738412
  531   A          1.745380       1.745380
  532   A          1.752284       1.752284
  533   A          1.753699       1.753699
  534   A          1.762650       1.762650
  535   A          1.765134       1.765134
  536   A          1.768457       1.768457
  537   A          1.771698       1.771698
  538   A          1.777940       1.777940
  539   A          1.780466       1.780466
  540   A          1.787192       1.787192
  541   A          1.791704       1.791704
  542   A          1.793980       1.793980
  543   A          1.795646       1.795646
  544   A          1.804518       1.804518
  545   A          1.808985       1.808985
  546   A          1.812470       1.812470
  547   A          1.813945       1.813945
  548   A          1.820040       1.820040
  549   A          1.823102       1.823102
  550   A          1.830951       1.830951
  551   A          1.835958       1.835958
  552   A          1.837913       1.837913
  553   A          1.843461       1.843461
  554   A          1.845425       1.845425
  555   A          1.848350       1.848350
  556   A          1.853887       1.853887
  557   A          1.860161       1.860161
  558   A          1.864237       1.864237
  559   A          1.869466       1.869466
  560   A          1.873746       1.873746
  561   A          1.878225       1.878225
  562   A          1.886843       1.886843
  563   A          1.893442       1.893442
  564   A          1.895480       1.895480
  565   A          1.903458       1.903458
  566   A          1.904990       1.904990
  567   A          1.909258       1.909258
  568   A          1.917667       1.917667
  569   A          1.919088       1.919088
  570   A          1.924791       1.924791
  571   A          1.927997       1.927997
  572   A          1.934592       1.934592
  573   A          1.937980       1.937980
  574   A          1.944577       1.944577
  575   A          1.948294       1.948294
  576   A          1.956989       1.956989
  577   A          1.958896       1.958896
  578   A          1.964840       1.964840
  579   A          1.978089       1.978089
  580   A          1.978722       1.978722
  581   A          1.985756       1.985756
  582   A          1.991810       1.991810
  583   A          2.003376       2.003376
  584   A          2.010983       2.010983
  585   A          2.015293       2.015293
  586   A          2.019212       2.019212
  587   A          2.021628       2.021628
  588   A          2.037930       2.037930
  589   A          2.043672       2.043672
  590   A          2.051772       2.051772
  591   A          2.067403       2.067403
  592   A          2.070457       2.070457
  593   A          2.074369       2.074369
  594   A          2.082440       2.082440
  595   A          2.091656       2.091656
  596   A          2.097769       2.097769
  597   A          2.107553       2.107553
  598   A          2.115597       2.115597
  599   A          2.124379       2.124379
  600   A          2.131250       2.131250
  601   A          2.146698       2.146698
  602   A          2.155466       2.155466
  603   A          2.166697       2.166697
  604   A          2.171981       2.171981
  605   A          2.187272       2.187272
  606   A          2.202184       2.202184
  607   A          2.215582       2.215582
  608   A          2.222651       2.222651
  609   A          2.236564       2.236564
  610   A          2.245377       2.245377
  611   A          2.268383       2.268383
  612   A          2.281149       2.281149
  613   A          2.305878       2.305878
  614   A          2.309696       2.309696
  615   A          2.323899       2.323899
  616   A          2.337293       2.337293
  617   A          2.344833       2.344833
  618   A          2.352640       2.352640
  619   A          2.371649       2.371649
  620   A          2.395764       2.395764
  621   A          2.471705       2.471705
  622   A          2.509785       2.509785
  623   A          2.557064       2.557064
  624   A          2.570500       2.570500
  625   A          2.588325       2.588325
  626   A          2.592436       2.592436
  627   A          2.604363       2.604363
  628   A          2.612141       2.612141
  629   A          2.624660       2.624660
  630   A          2.632494       2.632494
  631   A          2.638651       2.638651
  632   A          2.661301       2.661301
  633   A          2.665481       2.665481
  634   A          2.672094       2.672094
  635   A          2.679670       2.679670
  636   A          2.692513       2.692513
  637   A          2.698477       2.698477
  638   A          2.700896       2.700896
  639   A          2.705298       2.705298
  640   A          2.716199       2.716199
  641   A          2.727159       2.727159
  642   A          2.731401       2.731401
  643   A          2.732470       2.732470
  644   A          2.743791       2.743791
  645   A          2.753267       2.753267
  646   A          2.754499       2.754499
  647   A          2.760398       2.760398
  648   A          2.761942       2.761942
  649   A          2.767166       2.767166
  650   A          2.774691       2.774691
  651   A          2.783515       2.783515
  652   A          2.787480       2.787480
  653   A          2.793968       2.793968
  654   A          2.804512       2.804512
  655   A          2.814364       2.814364
  656   A          2.818108       2.818108
  657   A          2.818599       2.818599
  658   A          2.827137       2.827137
  659   A          2.831267       2.831267
  660   A          2.835636       2.835636
  661   A          2.839569       2.839569
  662   A          2.843418       2.843418
  663   A          2.851835       2.851835
  664   A          2.856241       2.856241
  665   A          2.858470       2.858470
  666   A          2.860965       2.860965
  667   A          2.862329       2.862329
  668   A          2.865697       2.865697
  669   A          2.870015       2.870015
  670   A          2.874566       2.874566
  671   A          2.876504       2.876504
  672   A          2.882757       2.882757
  673   A          2.884715       2.884715
  674   A          2.893876       2.893876
  675   A          2.897481       2.897481
  676   A          2.898819       2.898819
  677   A          2.908726       2.908726
  678   A          2.912517       2.912517
  679   A          2.913934       2.913934
  680   A          2.918292       2.918292
  681   A          2.923468       2.923468
  682   A          2.930256       2.930256
  683   A          2.932316       2.932316
  684   A          2.933614       2.933614
  685   A          2.938039       2.938039
  686   A          2.941223       2.941223
  687   A          2.943744       2.943744
  688   A          2.949510       2.949510
  689   A          2.957834       2.957834
  690   A          2.961280       2.961280
  691   A          2.963294       2.963294
  692   A          2.969995       2.969995
  693   A          2.970808       2.970808
  694   A          2.982062       2.982062
  695   A          2.985055       2.985055
  696   A          2.988421       2.988421
  697   A          2.991430       2.991430
  698   A          2.993782       2.993782
  699   A          2.998911       2.998911
  700   A          3.005038       3.005038
  701   A          3.005503       3.005503
  702   A          3.009085       3.009085
  703   A          3.015097       3.015097
  704   A          3.018026       3.018026
  705   A          3.023507       3.023507
  706   A          3.027604       3.027604
  707   A          3.029226       3.029226
  708   A          3.031831       3.031831
  709   A          3.037814       3.037814
  710   A          3.043219       3.043219
  711   A          3.045239       3.045239
  712   A          3.049762       3.049762
  713   A          3.055722       3.055722
  714   A          3.056622       3.056622
  715   A          3.064432       3.064432
  716   A          3.069056       3.069056
  717   A          3.072231       3.072231
  718   A          3.075685       3.075685
  719   A          3.076912       3.076912
  720   A          3.080862       3.080862
  721   A          3.086279       3.086279
  722   A          3.094055       3.094055
  723   A          3.099602       3.099602
  724   A          3.102747       3.102747
  725   A          3.104245       3.104245
  726   A          3.109690       3.109690
  727   A          3.116575       3.116575
  728   A          3.117846       3.117846
  729   A          3.122561       3.122561
  730   A          3.124208       3.124208
  731   A          3.127408       3.127408
  732   A          3.133915       3.133915
  733   A          3.139038       3.139038
  734   A          3.140724       3.140724
  735   A          3.143017       3.143017
  736   A          3.146274       3.146274
  737   A          3.147131       3.147131
  738   A          3.149006       3.149006
  739   A          3.153981       3.153981
  740   A          3.161178       3.161178
  741   A          3.169266       3.169266
  742   A          3.173187       3.173187
  743   A          3.175002       3.175002
  744   A          3.177287       3.177287
  745   A          3.180618       3.180618
  746   A          3.189411       3.189411
  747   A          3.197564       3.197564
  748   A          3.201053       3.201053
  749   A          3.210323       3.210323
  750   A          3.210783       3.210783
  751   A          3.213416       3.213416
  752   A          3.217024       3.217024
  753   A          3.219870       3.219870
  754   A          3.228326       3.228326
  755   A          3.232906       3.232906
  756   A          3.235865       3.235865
  757   A          3.239594       3.239594
  758   A          3.245772       3.245772
  759   A          3.249794       3.249794
  760   A          3.253061       3.253061
  761   A          3.261839       3.261839
  762   A          3.262709       3.262709
  763   A          3.268300       3.268300
  764   A          3.271191       3.271191
  765   A          3.276611       3.276611
  766   A          3.280380       3.280380
  767   A          3.282868       3.282868
  768   A          3.286144       3.286144
  769   A          3.290746       3.290746
  770   A          3.293036       3.293036
  771   A          3.295208       3.295208
  772   A          3.298529       3.298529
  773   A          3.307545       3.307545
  774   A          3.309256       3.309256
  775   A          3.311091       3.311091
  776   A          3.317607       3.317607
  777   A          3.318766       3.318766
  778   A          3.321101       3.321101
  779   A          3.328561       3.328561
  780   A          3.332452       3.332452
  781   A          3.333830       3.333830
  782   A          3.336708       3.336708
  783   A          3.339170       3.339170
  784   A          3.345163       3.345163
  785   A          3.348505       3.348505
  786   A          3.352088       3.352088
  787   A          3.357451       3.357451
  788   A          3.361612       3.361612
  789   A          3.363379       3.363379
  790   A          3.365317       3.365317
  791   A          3.370190       3.370190
  792   A          3.372650       3.372650
  793   A          3.373463       3.373463
  794   A          3.377066       3.377066
  795   A          3.382070       3.382070
  796   A          3.387279       3.387279
  797   A          3.390015       3.390015
  798   A          3.393207       3.393207
  799   A          3.395585       3.395585
  800   A          3.401904       3.401904
  801   A          3.402224       3.402224
  802   A          3.405882       3.405882
  803   A          3.407044       3.407044
  804   A          3.410187       3.410187
  805   A          3.411051       3.411051
  806   A          3.417110       3.417110
  807   A          3.422479       3.422479
  808   A          3.424031       3.424031
  809   A          3.428234       3.428234
  810   A          3.430857       3.430857
  811   A          3.432398       3.432398
  812   A          3.435737       3.435737
  813   A          3.438153       3.438153
  814   A          3.443723       3.443723
  815   A          3.445913       3.445913
  816   A          3.448705       3.448705
  817   A          3.450382       3.450382
  818   A          3.453770       3.453770
  819   A          3.454902       3.454902
  820   A          3.457333       3.457333
  821   A          3.458953       3.458953
  822   A          3.460263       3.460263
  823   A          3.466722       3.466722
  824   A          3.473384       3.473384
  825   A          3.475047       3.475047
  826   A          3.476121       3.476121
  827   A          3.476827       3.476827
  828   A          3.483586       3.483586
  829   A          3.484566       3.484566
  830   A          3.487301       3.487301
  831   A          3.490012       3.490012
  832   A          3.493003       3.493003
  833   A          3.494601       3.494601
  834   A          3.497425       3.497425
  835   A          3.505669       3.505669
  836   A          3.506216       3.506216
  837   A          3.509500       3.509500
  838   A          3.511327       3.511327
  839   A          3.515610       3.515610
  840   A          3.517623       3.517623
  841   A          3.520512       3.520512
  842   A          3.526696       3.526696
  843   A          3.530881       3.530881
  844   A          3.531318       3.531318
  845   A          3.534365       3.534365
  846   A          3.536761       3.536761
  847   A          3.539513       3.539513
  848   A          3.544298       3.544298
  849   A          3.546057       3.546057
  850   A          3.548505       3.548505
  851   A          3.553491       3.553491
  852   A          3.557908       3.557908
  853   A          3.564726       3.564726
  854   A          3.566913       3.566913
  855   A          3.572573       3.572573
  856   A          3.573171       3.573171
  857   A          3.577728       3.577728
  858   A          3.580796       3.580796
  859   A          3.582885       3.582885
  860   A          3.588358       3.588358
  861   A          3.590604       3.590604
  862   A          3.593643       3.593643
  863   A          3.596227       3.596227
  864   A          3.598124       3.598124
  865   A          3.604231       3.604231
  866   A          3.611836       3.611836
  867   A          3.616657       3.616657
  868   A          3.617975       3.617975
  869   A          3.621087       3.621087
  870   A          3.624341       3.624341
  871   A          3.626119       3.626119
  872   A          3.629538       3.629538
  873   A          3.637409       3.637409
  874   A          3.642687       3.642687
  875   A          3.644095       3.644095
  876   A          3.645759       3.645759
  877   A          3.652241       3.652241
  878   A          3.657362       3.657362
  879   A          3.657920       3.657920
  880   A          3.661917       3.661917
  881   A          3.663249       3.663249
  882   A          3.668210       3.668210
  883   A          3.669089       3.669089
  884   A          3.672669       3.672669
  885   A          3.677423       3.677423
  886   A          3.679789       3.679789
  887   A          3.684265       3.684265
  888   A          3.686218       3.686218
  889   A          3.690685       3.690685
  890   A          3.694792       3.694792
  891   A          3.697228       3.697228
  892   A          3.702322       3.702322
  893   A          3.709459       3.709459
  894   A          3.711013       3.711013
  895   A          3.713377       3.713377
  896   A          3.720008       3.720008
  897   A          3.724362       3.724362
  898   A          3.727658       3.727658
  899   A          3.729215       3.729215
  900   A          3.732729       3.732729
  901   A          3.733552       3.733552
  902   A          3.739103       3.739103
  903   A          3.747981       3.747981
  904   A          3.749529       3.749529
  905   A          3.756418       3.756418
  906   A          3.757942       3.757942
  907   A          3.761464       3.761464
  908   A          3.766169       3.766169
  909   A          3.769090       3.769090
  910   A          3.776319       3.776319
  911   A          3.778977       3.778977
  912   A          3.781499       3.781499
  913   A          3.787397       3.787397
  914   A          3.791549       3.791549
  915   A          3.795049       3.795049
  916   A          3.795275       3.795275
  917   A          3.801198       3.801198
  918   A          3.805162       3.805162
  919   A          3.807228       3.807228
  920   A          3.813629       3.813629
  921   A          3.814833       3.814833
  922   A          3.818489       3.818489
  923   A          3.823712       3.823712
  924   A          3.826881       3.826881
  925   A          3.829107       3.829107
  926   A          3.832783       3.832783
  927   A          3.836935       3.836935
  928   A          3.837954       3.837954
  929   A          3.843303       3.843303
  930   A          3.844927       3.844927
  931   A          3.846973       3.846973
  932   A          3.856719       3.856719
  933   A          3.862760       3.862760
  934   A          3.863401       3.863401
  935   A          3.871748       3.871748
  936   A          3.872857       3.872857
  937   A          3.876430       3.876430
  938   A          3.879777       3.879777
  939   A          3.883435       3.883435
  940   A          3.883905       3.883905
  941   A          3.892990       3.892990
  942   A          3.894920       3.894920
  943   A          3.899563       3.899563
  944   A          3.901529       3.901529
  945   A          3.906218       3.906218
  946   A          3.911355       3.911355
  947   A          3.917891       3.917891
  948   A          3.923022       3.923022
  949   A          3.924644       3.924644
  950   A          3.927971       3.927971
  951   A          3.929613       3.929613
  952   A          3.934300       3.934300
  953   A          3.937887       3.937887
  954   A          3.940503       3.940503
  955   A          3.944372       3.944372
  956   A          3.947499       3.947499
  957   A          3.954735       3.954735
  958   A          3.956620       3.956620
  959   A          3.963798       3.963798
  960   A          3.965292       3.965292
  961   A          3.969742       3.969742
  962   A          3.972133       3.972133
  963   A          3.974941       3.974941
  964   A          3.981312       3.981312
  965   A          3.985240       3.985240
  966   A          3.987604       3.987604
  967   A          3.989076       3.989076
  968   A          3.992281       3.992281
  969   A          3.996442       3.996442
  970   A          3.999914       3.999914
  971   A          4.008407       4.008407
  972   A          4.011871       4.011871
  973   A          4.015515       4.015515
  974   A          4.021553       4.021553
  975   A          4.024448       4.024448
  976   A          4.026749       4.026749
  977   A          4.029018       4.029018
  978   A          4.032699       4.032699
  979   A          4.038094       4.038094
  980   A          4.041928       4.041928
  981   A          4.045591       4.045591
  982   A          4.049245       4.049245
  983   A          4.052531       4.052531
  984   A          4.059706       4.059706
  985   A          4.060925       4.060925
  986   A          4.068038       4.068038
  987   A          4.072848       4.072848
  988   A          4.078143       4.078143
  989   A          4.081118       4.081118
  990   A          4.081407       4.081407
  991   A          4.086332       4.086332
  992   A          4.096833       4.096833
  993   A          4.097818       4.097818
  994   A          4.101962       4.101962
  995   A          4.105158       4.105158
  996   A          4.106987       4.106987
  997   A          4.109203       4.109203
  998   A          4.114755       4.114755
  999   A          4.116156       4.116156
 1000   A          4.121913       4.121913
 1001   A          4.128106       4.128106
 1002   A          4.130844       4.130844
 1003   A          4.135609       4.135609
 1004   A          4.140053       4.140053
 1005   A          4.141760       4.141760
 1006   A          4.147247       4.147247
 1007   A          4.148370       4.148370
 1008   A          4.154278       4.154278
 1009   A          4.154912       4.154912
 1010   A          4.159801       4.159801
 1011   A          4.163151       4.163151
 1012   A          4.169077       4.169077
 1013   A          4.171365       4.171365
 1014   A          4.175400       4.175400
 1015   A          4.179768       4.179768
 1016   A          4.184325       4.184325
 1017   A          4.186992       4.186992
 1018   A          4.189397       4.189397
 1019   A          4.192705       4.192705
 1020   A          4.196283       4.196283
 1021   A          4.198413       4.198413
 1022   A          4.202107       4.202107
 1023   A          4.204071       4.204071
 1024   A          4.207266       4.207266
 1025   A          4.216918       4.216918
 1026   A          4.223951       4.223951
 1027   A          4.224423       4.224423
 1028   A          4.227027       4.227027
 1029   A          4.230203       4.230203
 1030   A          4.231474       4.231474
 1031   A          4.233830       4.233830
 1032   A          4.243350       4.243350
 1033   A          4.244966       4.244966
 1034   A          4.249615       4.249615
 1035   A          4.251280       4.251280
 1036   A          4.255674       4.255674
 1037   A          4.258384       4.258384
 1038   A          4.263587       4.263587
 1039   A          4.272762       4.272762
 1040   A          4.278803       4.278803
 1041   A          4.280286       4.280286
 1042   A          4.284780       4.284780
 1043   A          4.286815       4.286815
 1044   A          4.291305       4.291305
 1045   A          4.295436       4.295436
 1046   A          4.296854       4.296854
 1047   A          4.305794       4.305794
 1048   A          4.307740       4.307740
 1049   A          4.310801       4.310801
 1050   A          4.317915       4.317915
 1051   A          4.320575       4.320575
 1052   A          4.322250       4.322250
 1053   A          4.324515       4.324515
 1054   A          4.328232       4.328232
 1055   A          4.333891       4.333891
 1056   A          4.337338       4.337338
 1057   A          4.342049       4.342049
 1058   A          4.344588       4.344588
 1059   A          4.346116       4.346116
 1060   A          4.347489       4.347489
 1061   A          4.350538       4.350538
 1062   A          4.358240       4.358240
 1063   A          4.360395       4.360395
 1064   A          4.365159       4.365159
 1065   A          4.367113       4.367113
 1066   A          4.369487       4.369487
 1067   A          4.373757       4.373757
 1068   A          4.375823       4.375823
 1069   A          4.379273       4.379273
 1070   A          4.380685       4.380685
 1071   A          4.385179       4.385179
 1072   A          4.388406       4.388406
 1073   A          4.395122       4.395122
 1074   A          4.398771       4.398771
 1075   A          4.401553       4.401553
 1076   A          4.405349       4.405349
 1077   A          4.411467       4.411467
 1078   A          4.412688       4.412688
 1079   A          4.421522       4.421522
 1080   A          4.422839       4.422839
 1081   A          4.429570       4.429570
 1082   A          4.432691       4.432691
 1083   A          4.438384       4.438384
 1084   A          4.438775       4.438775
 1085   A          4.447554       4.447554
 1086   A          4.448418       4.448418
 1087   A          4.454142       4.454142
 1088   A          4.456136       4.456136
 1089   A          4.459062       4.459062
 1090   A          4.463770       4.463770
 1091   A          4.464902       4.464902
 1092   A          4.469157       4.469157
 1093   A          4.474680       4.474680
 1094   A          4.475113       4.475113
 1095   A          4.481021       4.481021
 1096   A          4.484864       4.484864
 1097   A          4.489133       4.489133
 1098   A          4.489582       4.489582
 1099   A          4.491539       4.491539
 1100   A          4.497148       4.497148
 1101   A          4.500145       4.500145
 1102   A          4.505331       4.505331
 1103   A          4.506925       4.506925
 1104   A          4.509733       4.509733
 1105   A          4.513516       4.513516
 1106   A          4.514267       4.514267
 1107   A          4.517182       4.517182
 1108   A          4.520503       4.520503
 1109   A          4.525618       4.525618
 1110   A          4.530106       4.530106
 1111   A          4.533559       4.533559
 1112   A          4.536696       4.536696
 1113   A          4.541304       4.541304
 1114   A          4.542860       4.542860
 1115   A          4.547057       4.547057
 1116   A          4.553083       4.553083
 1117   A          4.555046       4.555046
 1118   A          4.558986       4.558986
 1119   A          4.566199       4.566199
 1120   A          4.567344       4.567344
 1121   A          4.570280       4.570280
 1122   A          4.571435       4.571435
 1123   A          4.575039       4.575039
 1124   A          4.580620       4.580620
 1125   A          4.586870       4.586870
 1126   A          4.592623       4.592623
 1127   A          4.594115       4.594115
 1128   A          4.596073       4.596073
 1129   A          4.602671       4.602671
 1130   A          4.604118       4.604118
 1131   A          4.609081       4.609081
 1132   A          4.614943       4.614943
 1133   A          4.616453       4.616453
 1134   A          4.620131       4.620131
 1135   A          4.623399       4.623399
 1136   A          4.625045       4.625045
 1137   A          4.630829       4.630829
 1138   A          4.632119       4.632119
 1139   A          4.636428       4.636428
 1140   A          4.640307       4.640307
 1141   A          4.644606       4.644606
 1142   A          4.646558       4.646558
 1143   A          4.653882       4.653882
 1144   A          4.657330       4.657330
 1145   A          4.660593       4.660593
 1146   A          4.666081       4.666081
 1147   A          4.672804       4.672804
 1148   A          4.674974       4.674974
 1149   A          4.676572       4.676572
 1150   A          4.679184       4.679184
 1151   A          4.685133       4.685133
 1152   A          4.690802       4.690802
 1153   A          4.692478       4.692478
 1154   A          4.698619       4.698619
 1155   A          4.705954       4.705954
 1156   A          4.708134       4.708134
 1157   A          4.709508       4.709508
 1158   A          4.715203       4.715203
 1159   A          4.720707       4.720707
 1160   A          4.722809       4.722809
 1161   A          4.729546       4.729546
 1162   A          4.731410       4.731410
 1163   A          4.739269       4.739269
 1164   A          4.741603       4.741603
 1165   A          4.751504       4.751504
 1166   A          4.753549       4.753549
 1167   A          4.754671       4.754671
 1168   A          4.759584       4.759584
 1169   A          4.765086       4.765086
 1170   A          4.767818       4.767818
 1171   A          4.775805       4.775805
 1172   A          4.785033       4.785033
 1173   A          4.788688       4.788688
 1174   A          4.793289       4.793289
 1175   A          4.796374       4.796374
 1176   A          4.800112       4.800112
 1177   A          4.803065       4.803065
 1178   A          4.805441       4.805441
 1179   A          4.813639       4.813639
 1180   A          4.819955       4.819955
 1181   A          4.825251       4.825251
 1182   A          4.829513       4.829513
 1183   A          4.835314       4.835314
 1184   A          4.841463       4.841463
 1185   A          4.845101       4.845101
 1186   A          4.847490       4.847490
 1187   A          4.851288       4.851288
 1188   A          4.854952       4.854952
 1189   A          4.858460       4.858460
 1190   A          4.863374       4.863374
 1191   A          4.867690       4.867690
 1192   A          4.870824       4.870824
 1193   A          4.880841       4.880841
 1194   A          4.887763       4.887763
 1195   A          4.892799       4.892799
 1196   A          4.902811       4.902811
 1197   A          4.905010       4.905010
 1198   A          4.910796       4.910796
 1199   A          4.914001       4.914001
 1200   A          4.924728       4.924728
 1201   A          4.929865       4.929865
 1202   A          4.935052       4.935052
 1203   A          4.941167       4.941167
 1204   A          4.942685       4.942685
 1205   A          4.953192       4.953192
 1206   A          4.958503       4.958503
 1207   A          4.963448       4.963448
 1208   A          4.969823       4.969823
 1209   A          4.973255       4.973255
 1210   A          4.985487       4.985487
 1211   A          4.989834       4.989834
 1212   A          4.994515       4.994515
 1213   A          4.997878       4.997878
 1214   A          5.006032       5.006032
 1215   A          5.017603       5.017603
 1216   A          5.017957       5.017957
 1217   A          5.028532       5.028532
 1218   A          5.033086       5.033086
 1219   A          5.034555       5.034555
 1220   A          5.042762       5.042762
 1221   A          5.048753       5.048753
 1222   A          5.054519       5.054519
 1223   A          5.059653       5.059653
 1224   A          5.068069       5.068069
 1225   A          5.068566       5.068566
 1226   A          5.078360       5.078360
 1227   A          5.079536       5.079536
 1228   A          5.086544       5.086544
 1229   A          5.089354       5.089354
 1230   A          5.093663       5.093663
 1231   A          5.099023       5.099023
 1232   A          5.103158       5.103158
 1233   A          5.114225       5.114225
 1234   A          5.119586       5.119586
 1235   A          5.125418       5.125418
 1236   A          5.130033       5.130033
 1237   A          5.131121       5.131121
 1238   A          5.143172       5.143172
 1239   A          5.146143       5.146143
 1240   A          5.151105       5.151105
 1241   A          5.155933       5.155933
 1242   A          5.161187       5.161187
 1243   A          5.168270       5.168270
 1244   A          5.179037       5.179037
 1245   A          5.180809       5.180809
 1246   A          5.185189       5.185189
 1247   A          5.186047       5.186047
 1248   A          5.192248       5.192248
 1249   A          5.194255       5.194255
 1250   A          5.203634       5.203634
 1251   A          5.207823       5.207823
 1252   A          5.215724       5.215724
 1253   A          5.222307       5.222307
 1254   A          5.224408       5.224408
 1255   A          5.226779       5.226779
 1256   A          5.234878       5.234878
 1257   A          5.237674       5.237674
 1258   A          5.245280       5.245280
 1259   A          5.248882       5.248882
 1260   A          5.249872       5.249872
 1261   A          5.255383       5.255383
 1262   A          5.264486       5.264486
 1263   A          5.265165       5.265165
 1264   A          5.272104       5.272104
 1265   A          5.275745       5.275745
 1266   A          5.280605       5.280605
 1267   A          5.289928       5.289928
 1268   A          5.292144       5.292144
 1269   A          5.295422       5.295422
 1270   A          5.298995       5.298995
 1271   A          5.303476       5.303476
 1272   A          5.308075       5.308075
 1273   A          5.312971       5.312971
 1274   A          5.316728       5.316728
 1275   A          5.327055       5.327055
 1276   A          5.330247       5.330247
 1277   A          5.330626       5.330626
 1278   A          5.337876       5.337876
 1279   A          5.344294       5.344294
 1280   A          5.349960       5.349960
 1281   A          5.354216       5.354216
 1282   A          5.360364       5.360364
 1283   A          5.369758       5.369758
 1284   A          5.375401       5.375401
 1285   A          5.376001       5.376001
 1286   A          5.384670       5.384670
 1287   A          5.385578       5.385578
 1288   A          5.390247       5.390247
 1289   A          5.394079       5.394079
 1290   A          5.404319       5.404319
 1291   A          5.408916       5.408916
 1292   A          5.418211       5.418211
 1293   A          5.419433       5.419433
 1294   A          5.420526       5.420526
 1295   A          5.429478       5.429478
 1296   A          5.433616       5.433616
 1297   A          5.436012       5.436012
 1298   A          5.442230       5.442230
 1299   A          5.447777       5.447777
 1300   A          5.453923       5.453923
 1301   A          5.455957       5.455957
 1302   A          5.463282       5.463282
 1303   A          5.472242       5.472242
 1304   A          5.477669       5.477669
 1305   A          5.484072       5.484072
 1306   A          5.491109       5.491109
 1307   A          5.493642       5.493642
 1308   A          5.502004       5.502004
 1309   A          5.505249       5.505249
 1310   A          5.513308       5.513308
 1311   A          5.515009       5.515009
 1312   A          5.527779       5.527779
 1313   A          5.531227       5.531227
 1314   A          5.537007       5.537007
 1315   A          5.542523       5.542523
 1316   A          5.543812       5.543812
 1317   A          5.549979       5.549979
 1318   A          5.551837       5.551837
 1319   A          5.557888       5.557888
 1320   A          5.559256       5.559256
 1321   A          5.563046       5.563046
 1322   A          5.578733       5.578733
 1323   A          5.580404       5.580404
 1324   A          5.587361       5.587361
 1325   A          5.592671       5.592671
 1326   A          5.602546       5.602546
 1327   A          5.606537       5.606537
 1328   A          5.610772       5.610772
 1329   A          5.614465       5.614465
 1330   A          5.623160       5.623160
 1331   A          5.628749       5.628749
 1332   A          5.633200       5.633200
 1333   A          5.639462       5.639462
 1334   A          5.643089       5.643089
 1335   A          5.649697       5.649697
 1336   A          5.654668       5.654668
 1337   A          5.658581       5.658581
 1338   A          5.667477       5.667477
 1339   A          5.673442       5.673442
 1340   A          5.679940       5.679940
 1341   A          5.686726       5.686726
 1342   A          5.692567       5.692567
 1343   A          5.697089       5.697089
 1344   A          5.700961       5.700961
 1345   A          5.708203       5.708203
 1346   A          5.714256       5.714256
 1347   A          5.718146       5.718146
 1348   A          5.719669       5.719669
 1349   A          5.724211       5.724211
 1350   A          5.729536       5.729536
 1351   A          5.742003       5.742003
 1352   A          5.748879       5.748879
 1353   A          5.751174       5.751174
 1354   A          5.758294       5.758294
 1355   A          5.759836       5.759836
 1356   A          5.768798       5.768798
 1357   A          5.770677       5.770677
 1358   A          5.777036       5.777036
 1359   A          5.781547       5.781547
 1360   A          5.788044       5.788044
 1361   A          5.790588       5.790588
 1362   A          5.795233       5.795233
 1363   A          5.798000       5.798000
 1364   A          5.807379       5.807379
 1365   A          5.810330       5.810330
 1366   A          5.813569       5.813569
 1367   A          5.818606       5.818606
 1368   A          5.826751       5.826751
 1369   A          5.833899       5.833899
 1370   A          5.843957       5.843957
 1371   A          5.845455       5.845455
 1372   A          5.849573       5.849573
 1373   A          5.855792       5.855792
 1374   A          5.859861       5.859861
 1375   A          5.864527       5.864527
 1376   A          5.871235       5.871235
 1377   A          5.878298       5.878298
 1378   A          5.880253       5.880253
 1379   A          5.885681       5.885681
 1380   A          5.889238       5.889238
 1381   A          5.894887       5.894887
 1382   A          5.898481       5.898481
 1383   A          5.906370       5.906370
 1384   A          5.907461       5.907461
 1385   A          5.909850       5.909850
 1386   A          5.918816       5.918816
 1387   A          5.919977       5.919977
 1388   A          5.926567       5.926567
 1389   A          5.932576       5.932576
 1390   A          5.942365       5.942365
 1391   A          5.954870       5.954870
 1392   A          5.958171       5.958171
 1393   A          5.959082       5.959082
 1394   A          5.968854       5.968854
 1395   A          5.979784       5.979784
 1396   A          5.987869       5.987869
 1397   A          5.990463       5.990463
 1398   A          6.006370       6.006370
 1399   A          6.008944       6.008944
 1400   A          6.018696       6.018696
 1401   A          6.033389       6.033389
 1402   A          6.041875       6.041875
 1403   A          6.053720       6.053720
 1404   A          6.073630       6.073630
 1405   A          6.081953       6.081953
 1406   A          6.088310       6.088310
 1407   A          6.097269       6.097269
 1408   A          6.107315       6.107315
 1409   A          6.129641       6.129641
 1410   A          6.137086       6.137086
 1411   A          6.164205       6.164205
 1412   A          6.175075       6.175075
 1413   A          6.183755       6.183755
 1414   A          6.228918       6.228918
 1415   A          6.236430       6.236430
 1416   A          6.252065       6.252065
 1417   A          6.282298       6.282298
 1418   A          6.304145       6.304145
 1419   A          6.318461       6.318461
 1420   A          6.322677       6.322677
 1421   A          6.332619       6.332619
 1422   A          6.338952       6.338952
 1423   A          6.350160       6.350160
 1424   A          6.359077       6.359077
 1425   A          6.380085       6.380085
 1426   A          6.381941       6.381941
 1427   A          6.399998       6.399998
 1428   A          6.407314       6.407314
 1429   A          6.413200       6.413200
 1430   A          6.424731       6.424731
 1431   A          6.433847       6.433847
 1432   A          6.439183       6.439183
 1433   A          6.452697       6.452697
 1434   A          6.464348       6.464348
 1435   A          6.471232       6.471232
 1436   A          6.480710       6.480710
 1437   A          6.486136       6.486136
 1438   A          6.487987       6.487987
 1439   A          6.506202       6.506202
 1440   A          6.521511       6.521511
 1441   A          6.532565       6.532565
 1442   A          6.552572       6.552572
 1443   A          6.566398       6.566398
 1444   A          6.571293       6.571293
 1445   A          6.572224       6.572224
 1446   A          6.610560       6.610560
 1447   A          6.630344       6.630344
 1448   A          6.803465       6.803465
 1449   A          7.011784       7.011784
 1450   A          7.175027       7.175027
 1451   A          7.221642       7.221642
 1452   A          7.314810       7.314810
 1453   A          7.454828       7.454828
 1454   A          7.545518       7.545518
 1455   A          7.768570       7.768570
 1456   A          8.002020       8.002020
 1457   A         10.798321      10.798321
 1458   A         12.005050      12.005050
 1459   A         12.215268      12.215268
 1460   A         12.238784      12.238784
 1461   A         12.488784      12.488784
 1462   A         12.747852      12.747852
 1463   A         13.031742      13.031742
 1464   A         13.116201      13.116201
 1465   A         13.327285      13.327285
 1466   A         13.609219      13.609219
 1467   A         13.707606      13.707606
 1468   A         13.713273      13.713273
 1469   A         13.890036      13.890036
 1470   A         13.945555      13.945555
 1471   A         14.000025      14.000025
 1472   A         14.108642      14.108642
 1473   A         14.167748      14.167748
 1474   A         14.238055      14.238055
 1475   A         14.349041      14.349041
 1476   A         14.405909      14.405909
 1477   A         14.419740      14.419740
 1478   A         14.484417      14.484417
 1479   A         14.518761      14.518761
 1480   A         14.550269      14.550269
 1481   A         14.714582      14.714582
 1482   A         14.846595      14.846595
 1483   A         15.064450      15.064450
 1484   A         15.403419      15.403419
 
 RETURNING FROM SCF ALGORITHM
 ======================================================================

 Executing drpa...

 Three-index integral transformation
 Allocation of 120.0 Gbytes of memory...
 
 Minimal memory requirement for (ai|P) and (ij|P) integrals:   162.7 MB

 Calculating (ai|P) and (ij|P) integrals...
 Number of integral batches:    1
 Occupied indices per batch:   80
 
 Transforming integrals of batch 1...

 Executing cis...

 Allocation of 120.0 Gbytes of memory...
 
 Read MO coeff. matrix and orbital energies...
 
 Generate singlet trial vectors...
 
 Starting DF-CIS iteration
 Singlet excited states
 
 
 The iteration has converged in  0 steps for all the roots.
 
 Final result of the CIS calculations for the excited states:
 Singlet excited states:
 
 Excited      Total          Excitation     Excitation     Excitation        Absorption
  state    energy [au]       energy [au]    energy [eV]  energy [cm^-1]    wavelength [nm]
 =========================================================================================
    1   -1124.120494146      0.33204670       9.0355        72875.83          137.22
 =========================================================================================
 
 
 Retrieve a J_ai^Q fitted MO integral list...
 Retrieve a J_ij^Q fitted MO integral list in upper triangle form...
 Starting DF-MP2 calculation for root  1
 
 Iteration   1
 
 Assemble transformed J^Q_ia integrals...
 Calculate double excitation operators and Y^Q_ai vector...
 
 The DF-MP2 calculation has been performed.
 
 Final result in atomic units for root  1:
 
 Total reference energy:        -1124.452540845296
 Total MP2 energy:              -1129.300840310197
 MP2 correlation energy:           -4.848299464901
 
 ============================================================================
 
 
 Calculate pre-optimized initial guesses for adc(2) calculations
 Direct algorithm for AB contributions!!!
 
 Calculate sigma vector for root  1
 
                       Excitation           Energy                Norm of
 Iteration  1         energy [au]        decrease [au]        residual vector
 ============================================================================
 for root  1           0.315619997        -0.0164267             0.0102501
 ============================================================================
  1/ 1 states have converged.
 
 
 
 The micro iteration of pre-optimization has converged in  1 steps.
 
 
 ============================================================================
 Restart
 
 Calculate sigma vector for root  1
 
                       Excitation           Energy                Norm of
 Iteration  2         energy [au]        decrease [au]        residual vector
 ============================================================================
 for root  1           0.317021432         0.0014014             0.0101542
 ============================================================================
  0/ 1 states have converged.
 
 
 Calculate sigma vector for root  1
 
                       Excitation           Energy                Norm of
 Iteration  3         energy [au]        decrease [au]        residual vector
 ============================================================================
 for root  1           0.315750656        -0.0012708             0.0043209
 ============================================================================
  0/ 1 states have converged.
 
 
 Calculate sigma vector for root  1
 
                       Excitation           Energy                Norm of
 Iteration  4         energy [au]        decrease [au]        residual vector
 ============================================================================
 for root  1           0.315656997        -0.0000937             0.0005846
 ============================================================================
  1/ 1 states have converged.
 
 
 
 The micro iteration of pre-optimization has converged in  3 steps.
 
 
 ============================================================================
 Restart
 
 Calculate sigma vector for root  1
 
                       Excitation           Energy                Norm of
 Iteration  5         energy [au]        decrease [au]        residual vector
 ============================================================================
 for root  1           0.315653833        -0.0000032             0.0005848
 ============================================================================
  1/ 1 states have converged.
 
 
 
 The micro iteration of pre-optimization has converged in  1 steps.
 
 
 ============================================================================
 
 The macro iteration of pre-optimization has converged in  5 steps!
 
 Starting DF-ADC(2) iteration for root  1
 
 Iteration   1
 
 Calculate similarity transformed basis and Fockian...
 Assemble transformed J^Q_ia integrals and symmetrize (ia|jb) list...
 Calculate double excitation operators and Y^Q_ai vector...
 Calculate double exc. operators contribution to sigma vector...
 
       Total ADC(2)          Energy                Norm of
       energy [au]        decrease [au]        residual vector
 ============================================================================
    -1128.985186206         0.0000003             0.0005847
 ============================================================================
 
 Iteration   2
 
 Calculate similarity transformed basis and Fockian...
 Assemble transformed J^Q_ia integrals and symmetrize (ia|jb) list...
 Calculate double excitation operators and Y^Q_ai vector...
 Calculate double exc. operators contribution to sigma vector...
 
       Total ADC(2)          Energy                Norm of
       energy [au]        decrease [au]        residual vector
 ============================================================================
    -1128.985186936        -0.0000007             0.0003030
 ============================================================================
 
 Iteration   3
 
 Calculate similarity transformed basis and Fockian...
 Assemble transformed J^Q_ia integrals and symmetrize (ia|jb) list...
 Calculate double excitation operators and Y^Q_ai vector...
 Calculate double exc. operators contribution to sigma vector...
 
       Total ADC(2)          Energy                Norm of
       energy [au]        decrease [au]        residual vector
 ============================================================================
    -1128.985187275        -0.0000003             0.0001209
 ============================================================================
 
 Iteration   4
 
 Calculate similarity transformed basis and Fockian...
 Assemble transformed J^Q_ia integrals and symmetrize (ia|jb) list...
 Calculate double excitation operators and Y^Q_ai vector...
 Calculate double exc. operators contribution to sigma vector...
 
       Total ADC(2)          Energy                Norm of
       energy [au]        decrease [au]        residual vector
 ============================================================================
    -1128.985187371        -0.0000001             0.0000434
 ============================================================================
 
 
 The ADC(2) iteration has converged in  4 steps.
 
 Final result in atomic units for root  1:
 
 Total reference energy:        -1124.452540845296
 Total ADC(2) energy:           -1128.985187370654
 ADC(2) excitation energy:          0.315652939543
 Spin multiplicity:                 1
 
 ============================================================================
 
 
 Final result of the ADC(2) calculations for the excited states:
 Singlet states
 
 Excited   Excitation     Excitation     Excitation        Absorption      
  state    energy [au]    energy [eV]  energy [cm^-1]    wavelength [nm]  
 ============================================================================
    1      0.31565294       8.5894        69277.82          144.35
 ============================================================================
 
