# Supplementary material for: Scalable Correlated Local Approaches for Computing Valence and Core-Level Ionization Energies in Large Molecules
Source: J Chem Theory Comput. 2026 Jun 24;22(13):6584–98. doi: 10.1021/acs.jctc.6c00634 (PMC13374016; doi:10.1021/acs.jctc.6c00634)
Supplement: Supplementary file 2 [file ct6c00634_si_003.zip › SI/outputs/alanine_N_1_sos-pbe0-2l_tailored-X2C.out]

 **********************************************************************
                          MRCC program system
 **********************************************************************
 
                              Written by
     Mihaly Kallay, Peter R. Nagy, David Mester, Laszlo Gyevi-Nagy,
        Jozsef Csoka, P. Bernat Szabo, Zoltan Rolik, Gyula Samu,
      Bence Hegely, Bence Ladoczki, Klara Petrov, Jozsef Csontos,
     Adam Ganyecz, Istvan Ladjanszki, Lorant Szegedy, Mate Farkas,
          Pal D. Mezei, Reka A. Horvath, and Balazs D. Lorincz
 
        Department of Physical Chemistry and Materials Science
            Budapest University of Technology and Economics
                  Budapest P.O.Box 91, H-1521 Hungary
 
                              www.mrcc.hu
 
                            Version: 25.1.2

 Executing minp...

 Reading input from MINP...
 
 Input file:
 
basis=cc-pCVTZ-X2C
verbosity=3

tprint=0.1
localcc=2016
redcost_exc=on


cialg=direct
ip_ea=ip
calc=tda
dft=user
4
0.7937 HFx
0.2063 PBEx
1.0000 MP2
0.5000 PBEc
scsps=0.6667
scspt=0.0000
dhexc=adc(2)
dendec=off

mem=120GB

dfbasis_scf=cc-pCVTZ-X2C_autoaux
dfbasis_cor=cc-pCVTZ-X2C_autoaux
scfiguess=off

bpcompo=0.9999
hamilton=SFX2C1e
core=2
cvs=1-1
nstate=2
unit=bohr
geom=xyz
13
L-alanine
H 4.083818 0.162730 2.197858
N 3.240059 -0.342772 0.563194
H 3.987638 0.415737 -1.025015
C 0.504988 -0.640031 0.608217
H 0.003191 -2.405058 1.579659
C -0.935320 1.555881 1.927171
H -0.262712 1.729275 3.878739
H -0.572080 3.347170 0.952334
H -2.973654 1.198107 1.966871
C -0.410862 -0.893174 -2.090076
O 0.769497 -0.268871 -4.003800
O -2.823001 -1.872010 -2.205414
H -3.417433 -1.976512 -3.960242
 
 
 Checking keyword combinations...
 
 Keywords:
 
 active=none
 agrid=ld0006-ld0590
 agrid_pssp=ld0006-ld0194
 agrid_pssp_sm=ld0006-ld0074
 ao_trunc=off
 ao_trunc_tol=1e-4
 basis=cc-pcvtz-x2c
 basis_sm=none
 basopt=off
 bfbasis=none
 bfgsmem=10
 bfgstol=1.0d-3
 bfgscimem=5
 boysalg=jacobi
 bpcompo=0.9999
 bpcompv=0.98
 bpdfo=0.9999
 bpocc=0.9999d0
 bppdo=0.999d0
 bppdv=0.98
 bpedo=0.9999d0
 bpedv=0.999999
 bp_subsyso=0.95
 bp_subsysv=0.95
 cabscorr=off
 cabsdom=bplarge
 cabsdual=off
 calc=adc(2)
 ccmaxit=50
 ccprog=cis
 ccsdalg=disk
 ccsdmkl=seq
 ccsdrest=off
 ccsdthreads=2
 cctol=6
 charge=0
 cialg=direct
 ciguess=off
 cmpgrp=auto
 comprest=off
 coord_sys=ric
 core=2
 corembed=off
 csapprox=off
 cvs=1-1
 dboc=off
 deltaf12=off
 delocsomofact=
 dendec=off
 dens=0
 denscorr=0
 dfalg=lineq
 dfbasis_cab=none
 dfbasis_cor=cc-pcvtz-x2c_autoaux
 dfbasis_scf=cc-pcvtz-x2c_autoaux
 dfbasis_scf_sm=auto
 dfintran=drpa
 df_trunc=off
 df_trunc_corr=off
 df_trunc_corr_tol=5e-4
 df_trunc_tol=5e-4
 dft=user
 dhexc=adc(2)
 diag=david
 docc=
 domrad=10.d0
 drpaalg=auto
 dual=off
 dual_df=off
 dyson=off
 ecp=auto
 edisp=off
 edisp_embed=off
 embed=off
 epairestfact=off
 epairscale=1.d0
 etemp=300
 epert=none
 eps=
 espcharge=off
 excrad=0.d0
 excrad_f12=0.d0
 excrad_fin=0.000000000D+00
 fastdbbsc=v2
 fitting=coulomb
 fmm=off
 fmmord=8
 fnonorb=
 freq=off
 gamma=1.d0
 gauss=spher
 geom=xyz
 gopt=off
 ghost=none
 gtol=7
 grdens=off
 grid=auto
 grid_sm=auto
 gridbatch_cos=2000
 grtol=10
 guido_ct=off
 hamilton=sfx2c1e
 hl_scfalg=direct
 iface=none
 incore=off
 intalg=auto
 ip_ea=ip
 itol=10
 laptol=1.d-2
 lccoporder=trffirst
 lcorthr=loose
 lccrest=off
 ldfgrad_tol=8
 lmp2dens=on
 lnoepso=0.d0
 lnoepsv=0.000030d0
 localcc=2016
 localcorrsymm=off
 locintrf=
 mact=
 maxact=off
 maxdim=200
 maxex=0
 maxmicroit=100
 mcscfiguess=hf
 mem=120gb
 mmprog=
 molden=off
 mp2ongrid=off
 mpitasks=1
 mulmet=3
 mult=
 nab=off
 nacto=0
 nactv=0
 naf_amp=3.16d-3
 naf_cor=0.075d0
 naf_f12=off
 naf_scf=off
 nafalg=albe
 nafdens=off
 naftyp=jpq
 nchol=auto
 ndeps=1e-3
 nevpt=
 nstate=2
 nsing=0
 nto=off
 ntrip=0
 num_grad=off
 occ=
 occri=off
 oniom=off
 oniom_eechg=off
 oniom_pcm=off
 oniom_qcorr=off
 optalg=
 optmaxit=50
 optetol=1e-6
 optex=1
 optgtol=1e-4
 optstol=1e-3
 orblocc=off
 orbloce=off
 orbloco=boys
 orblocv=pao
 orblocguess=cholesky
 osveps=-1.d0
 ovirt=off
 ovltol=1e-7
 ovosnorb=80.0
 pao_subsys_tol=1e-3
 pao_tol=1e-3
 pcm=off
 popul=off
 pressure=100000
 pssp=off
 ptfreq=0.0
 ptthreads=2
 qmreg=
 qmmm=off
 qro=off
 qscf=off
 redcost_exc=6
 redcost_tddft=off
 refdet=none
 rest=0
 rgrid=log3
 rism=off
 rohfcore=standard
 rohftype=semicanonical
 scfalg=direct
 scf_conv=auto
 scfdamp=0.7d0
 scfdamp_mode=1
 scfdamp_end=3
 scfdamp_dampstep=0.d0
 scfdamp_dtol=0.0d0
 scfdamp_maxfact=0.7d0
 scfdamp_minfact=0.7d0
 scfdiis=on
 scfdiis_dtol=0.0d0
 scfdiis_end=50
 scfdiis_start=2
 scfdiis_step=1
 scfdiis_watch=off
 scfdiis_wrange=10
 scfdiis_wlimit=5
 scfdiis_delmax=2
 scfdtol=7
 scfext=10
 scfguessdens=
 scfiguess=off
 scfloc=off
 scflshift=0.20
 scflshift_end=8
 scflshift_dtol=0.0
 scflshift_gaptol=0.20
 scfmaxit=50
 scftype=
 scftype_low=
 scftype_high=
 scftol=6
 scspe=1.d0
 scsph=1.d0
 scsps=0.6667
 scsps_t=0.6667
 scspt=0.0000
 scspt_t=0.0000
 scspv=1.d0
 spairtol=-1.d0
 sqmprog=
 subminp=top
 subsys_bopu=on
 symm=
 talg=lapl
 temp=298.15
 test=off
 tfunc=off
 theodore=off
 tlmo=0.999
 tpao=0.94
 tprint=0.1
 uncontract=off
 unit=bohr
 usedisk=2
 verbosity=3
 wpairtol=1.d-5

 Executing orbloc...

 Allocation of 120.0 Gbytes of memory...

 Localization of core orbitals...
 Localization type: Boys
 Localization algorithm: Jacobi
 
 Step   Convergence
   1   0.000000000000

 Localization of occupied orbitals...
 Localization type: Boys
 Localization algorithm: Jacobi
 
 Step   Convergence
   1   3.493704843197
   2   0.914146698061
   3   0.423891574264
   4   0.009282519808
   5   0.001180932761
   6   0.000426444170
   7   0.000259716243
   8   0.000143859905
   9   0.000080448320
  10   0.000044808964
  11   0.000024966561
  12   0.000013907202
  13   0.000007744981
  14   0.000004312148
  15   0.000002400361
  16   0.000001335940
  17   0.000000743433
  18   0.000000413670
  19   0.000000230163
  20   0.000000128054
  21   0.000000071241
  22   0.000000039633
  23   0.000000022048
  24   0.000000012265
  25   0.000000006823
  26   0.000000003796
  27   0.000000002111
  28   0.000000001175
  29   0.000000000653

 Localization succeeded.

 File MOCOEF is overwritten with localized orbitals.
 

 Executing cis...

 Allocation of 120.0 Gbytes of memory...
 
 WARNING! If scfiguess.eq.off and localcc.ne.off!
 Please be sure that MOCOEF is MOCOEF.CAN!
 
 Core orbitals considered in CVS treatment:   1
 
 Read MO coeff. matrix and orbital energies...
 
 Sorting for the CVS calculation...
 Generate singlet trial vectors...
 
 Starting TDA DF-TDDFT iteration
 Functional: user
 Singlet excited states
 
 
 The iteration has converged in  0 steps for all the roots.
 
 Final result of the TDA-TDDFT calculations for the excited states:
 Functional: user
 Singlet excited states:
 
 Excited      Total          Excitation     Excitation     Excitation        Absorption
  state    energy [au]       energy [au]    energy [eV]  energy [cm^-1]    wavelength [nm]
 =========================================================================================
    1    -307.710544963     15.22331519     414.2475      3341131.49            2.99
 =========================================================================================
 
 
 Dominant coefficients
 Printing threshold: 0.100000
 
 for root  1
    coeff.   occ.       virt.
   0.707107     3  -->    25

 Executing drpa...

 Three-index integral transformation
 Allocation of 120.0 Gbytes of memory...
 
 
 Constructing PAOs...
 PAO norm tolerance:     1.0000E-04
 Kept PAOs:    350   332  105.4217
 Threshold: 0.9990000
 Number of selected important orbitals:     1  (   4.5 %)
 
 
 Occupied LMO domain definition with Boughton-Pulay completeness:    0.9999000000
 
   MO  Natoms  Completeness   Atoms
    1    1     0.999999        2
    2    3     0.999946       10   11   12
    3    1     0.999919        6
    4    3     0.999914        2    4    5
    5    8     0.999968        2    3    4    6   10   11   12   13
    6    6     0.999900        4    5   10   11   12   13
    7    7     0.999951        2    3    4   10   11   12   13
    8    7     0.999963        4    6    9   10   11   12   13
    9   10     0.999935        1    2    3    4    5    6    8    9   10   11
   10    7     0.999968        2    4    6   10   11   12   13
   11   11     0.999992        2    3    4    5    6    7    8    9   10   11   12
   12   10     0.999995        2    4    5    6    7    8    9   10   11   12
   13    8     0.999969        2    4    6    7    8    9   10   12
   14   10     0.999902        1    2    3    4    5    6    7    8   10   11
   15    8     0.999979        2    4    5    6    7    8    9   10
   16   13     1.000000        1    2    3    4    5    6    7    8    9   10   11   12   13
   17    8     0.999910        1    2    3    4    5    8   10   11
   18    8     0.999977        2    4    5    6   10   11   12   13
   19    6     0.999939        2    4   10   11   12   13
   20   10     0.999943        1    2    3    4    5    6    9   10   11   12
   21    9     0.999988        2    4    5    6    8   10   11   12   13
   22   11     0.999960        2    3    4    5    6    7    8    9   10   11   12
 
 Executing the Boughton-Pulay algorithm...
  with occ MO completeness:    0.9999000000
 
   MO  Natoms  Completeness   Atoms
    1    1     0.999999        2
    2    3     0.999946       10   11   12
    3    1     0.999919        6
    4    3     0.999914        2    4    5
    5    8     0.999968        2    3    4    6   10   11   12   13
    6    6     0.999900        4    5   10   11   12   13
    7    7     0.999951        2    3    4   10   11   12   13
    8    7     0.999963        4    6    9   10   11   12   13
    9   10     0.999935        1    2    3    4    5    6    8    9   10   11
   10    7     0.999968        2    4    6   10   11   12   13
   11   11     0.999992        2    3    4    5    6    7    8    9   10   11   12
   12   10     0.999995        2    4    5    6    7    8    9   10   11   12
   13    8     0.999969        2    4    6    7    8    9   10   12
   14   10     0.999902        1    2    3    4    5    6    7    8   10   11
   15    8     0.999979        2    4    5    6    7    8    9   10
   16   13     1.000000        1    2    3    4    5    6    7    8    9   10   11   12   13
   17    8     0.999910        1    2    3    4    5    8   10   11
   18    8     0.999977        2    4    5    6   10   11   12   13
   19    6     0.999939        2    4   10   11   12   13
   20   10     0.999943        1    2    3    4    5    6    9   10   11   12
   21    9     0.999988        2    4    5    6    8   10   11   12   13
   22   11     0.999960        2    3    4    5    6    7    8    9   10   11   12
 
   23    2     0.981667        1    2
   24    2     0.988854        1    2
   25    3     0.984048        1    2    4
   26    2     0.998772        1    2
   27    1     0.985474        1
   28    1     0.996244        1
   29    3     0.995358        1    2    3
   30    2     0.987132        1    2
   31    2     0.992143        1    2
   32    2     0.996376        1    2
   33    1     0.999095        1
   34    1     0.997106        1
   35    2     0.998259        1    2
   36    1     0.991585        1
   37    4     0.995541        1    2    3    4
   38    2     0.989588        2    4
   39    4     0.983523        1    2    3    4
   40    1     0.998688        2
   41    1     0.995498        2
   42    5     0.980645        2    3    4    8    9
   43    3     0.981105        2    3    4
   44    3     0.981218        1    2    4
   45    3     0.982083        2    3    4
   46    4     0.991498        2    3    4    6
   47    3     0.984825        1    2    4
   48    3     0.990416        2    3    4
   49    3     0.986191        2    3    4
   50    4     0.985854        1    2    4   11
   51    1     0.998204        2
   52    1     0.996293        2
   53    1     0.997709        2
   54    1     0.999826        2
   55    1     0.999643        2
   56    1     0.999780        2
   57    1     0.999306        2
   58    1     0.998441        2
   59    1     0.999798        2
   60    1     0.999645        2
   61    1     0.997593        2
   62    1     0.981541        2
   63    2     0.984709        2    5
   64    1     0.993743        2
   65    1     0.988085        2
   66    2     0.987123        2    4
   67    1     0.999998        2
   68    1     0.999996        2
   69    1     0.999999        2
   70    1     0.999999        2
   71    1     0.999994        2
   72    1     0.996590        2
   73    1     0.997947        2
   74    1     0.999795        2
   75    1     0.998884        2
   76    1     0.999690        2
   77    1     0.999390        2
   78    1     0.999583        2
   79    3     0.986553        2    3   11
   80    2     0.982541        2    3
   81    3     0.980437        2    3   11
   82    1     0.981064        3
   83    1     0.988600        3
   84    1     0.986870        3
   85    2     0.991854        2    3
   86    2     0.985104        2    3
   87    4     0.980561        1    2    3    4
   88    1     0.982851        3
   89    1     0.988999        3
   90    2     0.998072        2    3
   91    1     0.990267        3
   92    1     0.980224        3
   93    5     0.996308        2    4    5    6   10
   94    4     0.992314        2    4    6   10
   95    6     0.988830        2    4    5    6   10   11
   96    1     0.997044        4
   97    1     0.989478        4
   98    5     0.996867        2    4    5    6   10
   99    4     0.985590        2    4    6   10
  100    4     0.985649        2    4    6   10
  101    5     0.995825        2    4    5    6   10
  102    9     0.980016        1    2    3    4    5    6    7    8    9
  103    4     0.985263        2    4    6   10
  104    6     0.987830        2    4    5    6   10   11
  105    7     0.991195        2    4    5    6   10   11   12
  106    5     0.988143        2    4    6   10   12
  107    1     0.997377        4
  108    1     0.995193        4
  109    1     0.995105        4
  110    1     0.999755        4
  111    1     0.999552        4
  112    1     0.999543        4
  113    1     0.992131        4
  114    1     0.987318        4
  115    1     0.992887        4
  116    1     0.994844        4
  117    1     0.989662        4
  118    6     0.990260        2    4    6    7   10   11
  119    3     0.981206        2    4    6
  120    6     0.991128        2    4    5    6    8   10
  121    6     0.980385        3    4    6   10   11   12
  122    6     0.992110        1    2    3    4    6   10
  123    1     0.999995        4
  124    1     0.999992        4
  125    1     0.999996        4
  126    1     0.999997        4
  127    1     0.999994        4
  128    2     0.990351        2    4
  129    1     0.983610        4
  130    1     0.993037        4
  131    1     0.988478        4
  132    1     0.994806        4
  133    1     0.991792        4
  134    1     0.991704        4
  135    3     0.982122        4    5   10
  136    4     0.983079        4    5    6   10
  137    4     0.980986        4    5    6   10
  138    1     0.996737        5
  139    1     0.992517        5
  140    1     0.991652        5
  141    2     0.987336        4    5
  142    3     0.991406        2    4    5
  143    3     0.988761        4    5   10
  144    1     0.995763        5
  145    1     0.986557        5
  146    1     0.988237        5
  147    1     0.983706        5
  148    1     0.997213        5
  149    5     0.993283        4    6    7    8    9
  150    2     0.981958        4    6
  151    6     0.980253        4    6    7    8    9   10
  152    1     0.998475        6
  153    1     0.994552        6
  154    3     0.980925        4    6    8
  155    4     0.983525        4    6    8    9
  156    4     0.985671        4    6    7    9
  157    3     0.984688        4    6    8
  158    4     0.980435        4    6    8    9
  159    4     0.990273        4    6    7    9
  160    3     0.987255        4    6    8
  161    4     0.988318        2    4    6    9
  162    5     0.980967        2    4    6    7   12
  163    1     0.997883        6
  164    1     0.997394        6
  165    1     0.998569        6
  166    1     0.999803        6
  167    1     0.999757        6
  168    1     0.999867        6
  169    1     0.997091        6
  170    1     0.998826        6
  171    1     0.994547        6
  172    1     0.999275        6
  173    1     0.997256        6
  174    2     0.984487        4    6
  175    1     0.980462        6
  176    3     0.989659        4    5    6
  177    1     0.982258        6
  178    2     0.985277        2    6
  179    1     0.999998        6
  180    1     0.999999        6
  181    1     0.999997        6
  182    1     1.000000        6
  183    1     0.999998        6
  184    1     0.996844        6
  185    1     0.997585        6
  186    1     0.994618        6
  187    1     0.997866        6
  188    1     0.998437        6
  189    1     0.996848        6
  190    1     0.997944        6
  191    2     0.982552        6    7
  192    2     0.980653        6    7
  193    3     0.983256        4    6    7
  194    1     0.991104        7
  195    1     0.990854        7
  196    1     0.997280        7
  197    2     0.992328        6    7
  198    2     0.989084        6    7
  199    2     0.993699        6    7
  200    1     0.981694        7
  201    1     0.997551        7
  202    1     0.994438        7
  203    1     0.984897        7
  204    1     0.992194        7
  205    2     0.982465        6    8
  206    2     0.981785        6    8
  207    4     0.983024        4    6    8   10
  208    1     0.997127        8
  209    1     0.991939        8
  210    1     0.990382        8
  211    2     0.989093        6    8
  212    2     0.990936        6    8
  213    2     0.993957        6    8
  214    1     0.997174        8
  215    1     0.985120        8
  216    1     0.988796        8
  217    1     0.981798        8
  218    1     0.998057        8
  219    2     0.980447        6    9
  220    2     0.982326        6    9
  221    3     0.982876        6    9   12
  222    1     0.990820        9
  223    1     0.995533        9
  224    1     0.992919        9
  225    2     0.992448        6    9
  226    2     0.987760        6    9
  227    2     0.993196        6    9
  228    1     0.992764        9
  229    1     0.985247        9
  230    1     0.997084        9
  231    1     0.995013        9
  232    1     0.980959        9
  233    4     0.995514        4   10   11   12
  234    4     0.994578        4   10   11   12
  235    4     0.982482        4   10   11   12
  236    1     0.995054       10
  237    1     0.982527       10
  238    5     0.998337        4    6   10   11   12
  239    5     0.991658        2    6   10   11   12
  240    4     0.993584        4   10   11   12
  241    4     0.983777        6   10   11   12
  242    4     0.980150        6   10   11   12
  243    4     0.991680        4   10   11   12
  244    5     0.992530        4    6   10   11   12
  245    6     0.997667        2    4    6   10   11   12
  246    6     0.980252        2    4   10   11   12   13
  247    1     0.994269       10
  248    1     0.993461       10
  249    1     0.994044       10
  250    1     0.999464       10
  251    1     0.999392       10
  252    1     0.999445       10
  253    2     0.989240       10   11
  254    1     0.985997       10
  255    1     0.987779       10
  256    1     0.985645       10
  257    2     0.986811       10   12
  258    5     0.983282        4    6   10   11   12
  259    4     0.991591        5   10   11   12
  260    4     0.982192        6   10   11   12
  261    4     0.989132        4   10   11   12
  262    4     0.984528        4   10   11   12
  263    1     0.999982       10
  264    1     0.999991       10
  265    1     0.999992       10
  266    1     0.999991       10
  267    1     0.999986       10
  268    4     0.980384        4    6   10   12
  269    2     0.981510       10   11
  270    1     0.985457       10
  271    1     0.992567       10
  272    1     0.984818       10
  273    1     0.980678       10
  274    2     0.980922       10   11
  275    2     0.995227       10   11
  276    1     0.985638       11
  277    2     0.987427       10   11
  278    1     0.999471       11
  279    1     0.998181       11
  280    4     0.993070        6   10   11   12
  281    3     0.986915       10   11   12
  282    4     0.982059        4   10   11   12
  283    4     0.995463        6   10   11   12
  284    3     0.989606       10   11   12
  285    4     0.981010        3    4   10   11
  286    2     0.990351       10   11
  287    2     0.985195       10   11
  288    2     0.980490       10   11
  289    1     0.994612       11
  290    1     0.995516       11
  291    1     0.996843       11
  292    1     0.999469       11
  293    1     0.999560       11
  294    1     0.999689       11
  295    1     0.999540       11
  296    1     0.999674       11
  297    1     0.999791       11
  298    1     0.999836       11
  299    1     0.999580       11
  300    1     0.982226       11
  301    1     0.990924       11
  302    1     0.995123       11
  303    1     0.993838       11
  304    1     0.986666       11
  305    1     0.999998       11
  306    1     0.999997       11
  307    1     0.999999       11
  308    1     0.999999       11
  309    1     0.999997       11
  310    1     0.998701       11
  311    1     0.999200       11
  312    1     0.999459       11
  313    1     0.999815       11
  314    1     0.999941       11
  315    1     0.999156       11
  316    1     0.999282       11
  317    3     0.987982       10   12   13
  318    2     0.993438       10   12
  319    3     0.988493       10   12   13
  320    1     0.999018       12
  321    1     0.996814       12
  322    5     0.991925        6   10   11   12   13
  323    4     0.992132       10   11   12   13
  324    3     0.991883       10   12   13
  325    4     0.987956       10   11   12   13
  326    3     0.986933       10   11   12
  327    3     0.991523       10   12   13
  328    2     0.992155       10   12
  329    2     0.988051       10   12
  330    3     0.981403       10   12   13
  331    1     0.997387       12
  332    1     0.996030       12
  333    1     0.996919       12
  334    1     0.999743       12
  335    1     0.999610       12
  336    1     0.999696       12
  337    1     0.999780       12
  338    1     0.999778       12
  339    1     0.999828       12
  340    1     0.999781       12
  341    1     0.999122       12
  342    1     0.993282       12
  343    1     0.990971       12
  344    1     0.993517       12
  345    1     0.994230       12
  346    2     0.993464       10   12
  347    1     0.999999       12
  348    1     0.999999       12
  349    1     0.999999       12
  350    1     0.999999       12
  351    1     0.999996       12
  352    1     0.998647       12
  353    1     0.999614       12
  354    1     0.999652       12
  355    1     0.999853       12
  356    1     0.999758       12
  357    1     0.999543       12
  358    1     0.999698       12
  359    3     0.989507       10   12   13
  360    2     0.987727       12   13
  361    3     0.989411       11   12   13
  362    2     0.984467       10   13
  363    2     0.988771       10   13
  364    1     0.989434       13
  365    2     0.993061       12   13
  366    2     0.988190       12   13
  367    2     0.989993       12   13
  368    2     0.997357       12   13
  369    1     0.995150       13
  370    1     0.987963       13
  371    2     0.998241       12   13
  372    1     0.981415       13
 
 Dimensions of the occupied LMO domains:  Minimum / Average / Maximum
 
 Number of atoms in domain:                   1       7.5        13
 Number of atomic orbitals:                  43     240.8       356
 
 
 Calculating (mui|P) integrals...
 
 Block 1: occupied orbitals 1 to 22
 Calculating and transforming integrals...
 Number of strong pairs: 0 (0.0%)
 chtol:   9.999999999999999E-005
 switch to dfcoralg=cholinv
        5.74 MB memory is used for domain independent quantities
 
 Calculating the contribution of occupied LMOs...
    using local fitting domains
 
 MO:     1
 Extended domain construction for local excited state calculation...
 
 The selected important local MOs:    #:    18
    1    4    5    7    9   10   11   12   13   14   15   16   17   18   19   20   21   22
 
 The selected important PAOs:    #:     0

 
 The selected additional local MOs:    #:     0

 
 The selected additional PAOs:    #:   350
   37   38   39   40   41   42   43   44   45   46   47   48   49   50   51   52   53   54   55   56
   57   58   59   60   61   62   63   64   65   66   67   68   69   70   71   72   73   74   75   76
   77   78   93   94   95   96   97   98   99  100  101  102  103  104  105  106  107  108  109  110
  111  112  113  114  115  116  117  118  119  120  121  122  123  124  125  126  127  128  129  130
  131  132  133  134  135  136  137  138  139  140  141  142  143  144  145  146  147  148   79   80
   81   82   83   84   85   86   87   88   89   90   91   92  149  150  151  152  153  154  155  156
  157  158  159  160  161  162  163  164  165  166  167  168  169  170  171  172  173  174  175  176
  177  178  179  180  181  182  183  184  185  186  187  188  189  190  233  234  235  236  237  238
  239  240  241  242  243  244  245  246  247  248  249  250  251  252  253  254  255  256  257  258
  259  260  261  262  263  264  265  266  267  268  269  270  271  272  273  274  275  276  277  278
  279  280  281  282  283  284  285  286  287  288  289  290  291  292  293  294  295  296  297  298
  299  300  301  302  303  304  305  306  307  308  309  310  311  312  313  314  315  316  317  318
  319  320  321  322  323  324  325  326  327  328  329  330  331  332  333  334  335  336  337  338
  339  340  341  342  343  344  345  346  347  348  349  350  351  352  353  354  355  356  357  358
  359  360  361  362  363  364  365  366  367  368  369  370  371  372   23   24   25   26   27   28
   29   30   31   32   33   34   35   36  205  206  207  208  209  210  211  212  213  214  215  216
  217  218  219  220  221  222  223  224  225  226  227  228  229  230  231  232  191  192  193  194
  195  196  197  198  199  200  201  202  203  204
 
 The selected atoms in the ED:    #:    13
    1    2    3    4    5    6    7    8    9   10   11   12   13
 The selected atoms in the fitting domain  #:    13
    1    2    3    4    5    6    7    8    9   10   11   12   13
 
 Dimensions of the extended domain:
 
 Number of atoms in domain:      13 ( 100.00 %)
 Number of atomic orbitals:     356 ( 100.00 %)
 Number of fitting functions:  1747 ( 100.00 %)
 Warning: drop high-lying PAOs                    12
 Number of occupied orbitals:    18  ( 81.82 %)
 Number of virtual orbitals:    320  ( 96.39 %)
 
 IJ and IA integral transformation...

 Executing cis...

 Allocation of 120.0 Gbytes of memory...
 Core orbitals considered in CVS treatment:   1
 
 Retrieve a J_ai^Q fitted MO integral list...
 Retrieve a J_ij^Q fitted MO integral list in upper triangle form...
 Unpack the upper triangle lists...
 
 Sorting for the CVS calculation...
 Generate singlet trial vectors...
 
 The ground-state intermediates are not necessary!
 Calculate pre-optimized initial guesses for adc(2) calculations
 Incore algorithm
 
 Calculate sigma vector for root  1
 
                       Excitation           Energy                Norm of
 Iteration  1         energy [au]        decrease [au]        residual vector
 ============================================================================
 for root  1          14.845465925        -0.3778311             0.0000000
 ============================================================================
  1/ 1 states have converged.
 
 
 
 The micro iteration of pre-optimization has converged in  1 steps.
 
 
 Dominant coefficients
 Printing threshold: 0.100000
 
 for root  1
    coeff.   occ.       virt.
   0.707107     3  -->    21
 ============================================================================
 Restart
 
 Calculate sigma vector for root  1
 
                       Excitation           Energy                Norm of
 Iteration  2         energy [au]        decrease [au]        residual vector
 ============================================================================
 for root  1          14.929284462         0.0838185             0.0000000
 ============================================================================
  1/ 1 states have converged.
 
 
 
 The micro iteration of pre-optimization has converged in  1 steps.
 
 
 Dominant coefficients
 Printing threshold: 0.100000
 
 for root  1
    coeff.   occ.       virt.
   0.707107     3  -->    21
 ============================================================================
 Restart
 
 Calculate sigma vector for root  1
 
                       Excitation           Energy                Norm of
 Iteration  3         energy [au]        decrease [au]        residual vector
 ============================================================================
 for root  1          14.914634770        -0.0146497             0.0000000
 ============================================================================
  1/ 1 states have converged.
 
 
 
 The micro iteration of pre-optimization has converged in  1 steps.
 
 
 Dominant coefficients
 Printing threshold: 0.100000
 
 for root  1
    coeff.   occ.       virt.
   0.707107     3  -->    21
 ============================================================================
 Restart
 
 Calculate sigma vector for root  1
 
                       Excitation           Energy                Norm of
 Iteration  4         energy [au]        decrease [au]        residual vector
 ============================================================================
 for root  1          14.917318463         0.0026837             0.0000000
 ============================================================================
  1/ 1 states have converged.
 
 
 
 The micro iteration of pre-optimization has converged in  1 steps.
 
 
 Dominant coefficients
 Printing threshold: 0.100000
 
 for root  1
    coeff.   occ.       virt.
   0.707107     3  -->    21
 ============================================================================
 Restart
 
 Calculate sigma vector for root  1
 
                       Excitation           Energy                Norm of
 Iteration  5         energy [au]        decrease [au]        residual vector
 ============================================================================
 for root  1          14.916830955        -0.0004875             0.0000000
 ============================================================================
  1/ 1 states have converged.
 
 
 
 The micro iteration of pre-optimization has converged in  1 steps.
 
 
 Dominant coefficients
 Printing threshold: 0.100000
 
 for root  1
    coeff.   occ.       virt.
   0.707107     3  -->    21
 ============================================================================
 Restart
 
 Calculate sigma vector for root  1
 
                       Excitation           Energy                Norm of
 Iteration  6         energy [au]        decrease [au]        residual vector
 ============================================================================
 for root  1          14.916919649         0.0000887             0.0000000
 ============================================================================
  1/ 1 states have converged.
 
 
 
 The micro iteration of pre-optimization has converged in  1 steps.
 
 
 Dominant coefficients
 Printing threshold: 0.100000
 
 for root  1
    coeff.   occ.       virt.
   0.707107     3  -->    21
 ============================================================================
 Restart
 
 Calculate sigma vector for root  1
 
                       Excitation           Energy                Norm of
 Iteration  7         energy [au]        decrease [au]        residual vector
 ============================================================================
 for root  1          14.916903517        -0.0000161             0.0000000
 ============================================================================
  1/ 1 states have converged.
 
 
 
 The micro iteration of pre-optimization has converged in  1 steps.
 
 
 Dominant coefficients
 Printing threshold: 0.100000
 
 for root  1
    coeff.   occ.       virt.
   0.707107     3  -->    21
 ============================================================================
 Restart
 
 Calculate sigma vector for root  1
 
                       Excitation           Energy                Norm of
 Iteration  8         energy [au]        decrease [au]        residual vector
 ============================================================================
 for root  1          14.916906452         0.0000029             0.0000000
 ============================================================================
  1/ 1 states have converged.
 
 
 
 The micro iteration of pre-optimization has converged in  1 steps.
 
 
 Dominant coefficients
 Printing threshold: 0.100000
 
 for root  1
    coeff.   occ.       virt.
   0.707107     3  -->    21
 ============================================================================
 
 The macro iteration of pre-optimization has converged in  8 steps!
 
 Final result of the double hybrid calculations for the excited states:
 Functional: user
 Singlet excited states:
 
 Excited      Total          Excitation     Excitation     Excitation        Absorption
  state    energy [au]       energy [au]    energy [eV]  energy [cm^-1]    wavelength [nm]
 =========================================================================================
    1    -308.016953700     14.91690645     405.9097      3273882.54            3.05
 =========================================================================================
 
 
                      Normal termination of mrcc.
 **********************************************************************
