# Supplementary material for: Scalable Correlated Local Approaches for Computing Valence and Core-Level Ionization Energies in Large Molecules
Source: J Chem Theory Comput. 2026 Jun 24;22(13):6584–98. doi: 10.1021/acs.jctc.6c00634 (PMC13374016; doi:10.1021/acs.jctc.6c00634)
Supplement: Supplementary file 2 [file ct6c00634_si_003.zip › SI/outputs/arginine_N_4_ladc2_0.999999_test.out]

 **********************************************************************
                          MRCC program system
 **********************************************************************
 
                              Written by
     Mihaly Kallay, Peter R. Nagy, David Mester, Laszlo Gyevi-Nagy,
        Jozsef Csoka, P. Bernat Szabo, Zoltan Rolik, Gyula Samu,
      Bence Hegely, Bence Ladoczki, Klara Petrov, Jozsef Csontos,
     Adam Ganyecz, Istvan Ladjanszki, Lorant Szegedy, Mate Farkas,
          Pal D. Mezei, Reka A. Horvath, and Balazs D. Lorincz
 
        Department of Physical Chemistry and Materials Science
            Budapest University of Technology and Economics
                  Budapest P.O.Box 91, H-1521 Hungary
 
                              www.mrcc.hu
 
                            Version: 25.1.2

 Executing minp...

 Reading input from MINP...
 
 Input file:
 
basis=cc-pCVTZ-X2C
verbosity=3

tprint=0.1
localcc=2016
redcost_exc=on


cialg=direct
ip_ea=ip
calc=ADC(2)

mem=120GB

dfbasis_scf=cc-pCVTZ-X2C_autoaux
dfbasis_cor=cc-pCVTZ-X2C_autoaux
scfiguess=off

bpcompo=0.999999
bpedo=0.999999
hamilton=SFX2C1e
core=2
cvs=1-1
nstate=2
unit=bohr
geom=xyz
26
L-arginine
N 1.574162 -5.274014 -2.144589
C 2.978636 -2.928549 -2.449249
C 5.836243 -3.308781 -2.312929
O 6.936257 -5.124887 -1.347597
O 7.132467 -1.309794 -3.383470
C 2.178474 -0.947420 -0.431581
H 3.442023 0.692337 -0.561570
H 2.452040 -1.794437 1.448203
C -0.584067 -0.113931 -0.751923
H -1.792613 -1.796835 -0.790009
H -0.806870 0.856281 -2.577255
C -1.446786 1.669325 1.371048
H -0.207172 3.344101 1.403790
H -1.226510 0.691363 3.200192
N -4.068752 2.425205 0.973169
H -5.041522 1.685937 -0.492746
C -5.445641 4.123267 2.399817
N -7.752485 4.640803 1.704248
H -8.679886 5.883046 2.859696
N -4.183654 5.130633 4.479046
H -2.433880 4.585500 4.990612
H -5.068135 6.401108 5.583032
H 1.448120 -6.369742 -3.710107
H 2.045256 -6.296728 -0.591396
H 2.554808 -2.149024 -4.321716
H 8.969461 -1.541530 -3.242090
 
 
 Checking keyword combinations...
 
 Keywords:
 
 active=none
 agrid=ld0006-ld0590
 agrid_pssp=ld0006-ld0194
 agrid_pssp_sm=ld0006-ld0074
 ao_trunc=off
 ao_trunc_tol=1e-4
 basis=cc-pcvtz-x2c
 basis_sm=none
 basopt=off
 bfbasis=none
 bfgsmem=10
 bfgstol=1.0d-3
 bfgscimem=5
 boysalg=jacobi
 bpcompo=0.999999
 bpcompv=0.98
 bpdfo=0.999999
 bpocc=0.999999
 bppdo=0.999d0
 bppdv=0.98
 bpedo=0.999999
 bpedv=0.999999
 bp_subsyso=0.95
 bp_subsysv=0.95
 cabscorr=off
 cabsdom=bplarge
 cabsdual=off
 calc=adc(2)
 ccmaxit=50
 ccprog=cis
 ccsdalg=disk
 ccsdmkl=seq
 ccsdrest=off
 ccsdthreads=2
 cctol=6
 charge=0
 cialg=direct
 ciguess=off
 cmpgrp=auto
 comprest=off
 coord_sys=ric
 core=2
 corembed=off
 csapprox=off
 cvs=1-1
 dboc=off
 deltaf12=off
 delocsomofact=
 dendec=laplace
 dens=0
 denscorr=0
 dfalg=lineq
 dfbasis_cab=none
 dfbasis_cor=cc-pcvtz-x2c_autoaux
 dfbasis_scf=cc-pcvtz-x2c_autoaux
 dfbasis_scf_sm=auto
 dfintran=drpa
 df_trunc=off
 df_trunc_corr=off
 df_trunc_corr_tol=5e-4
 df_trunc_tol=5e-4
 dft=off
 dhexc=adc(2)
 diag=david
 docc=
 domrad=10.d0
 drpaalg=auto
 dual=off
 dual_df=off
 dyson=off
 ecp=auto
 edisp=off
 edisp_embed=off
 embed=off
 epairestfact=off
 epairscale=1.d0
 etemp=300
 epert=none
 eps=
 espcharge=off
 excrad=0.d0
 excrad_f12=0.d0
 excrad_fin=0.000000000D+00
 fastdbbsc=v2
 fitting=coulomb
 fmm=off
 fmmord=8
 fnonorb=
 freq=off
 gamma=1.d0
 gauss=spher
 geom=xyz
 gopt=off
 ghost=none
 gtol=7
 grdens=off
 grid=auto
 grid_sm=auto
 gridbatch_cos=2000
 grtol=10
 guido_ct=off
 hamilton=sfx2c1e
 hl_scfalg=direct
 iface=none
 incore=off
 intalg=auto
 ip_ea=ip
 itol=10
 laptol=1.d-2
 lccoporder=trffirst
 lcorthr=loose
 lccrest=off
 ldfgrad_tol=8
 lmp2dens=on
 lnoepso=0.d0
 lnoepsv=0.000075d0
 localcc=2016
 localcorrsymm=off
 locintrf=direct
 mact=
 maxact=off
 maxdim=200
 maxex=0
 maxmicroit=100
 mcscfiguess=hf
 mem=120gb
 mmprog=
 molden=off
 mp2ongrid=off
 mpitasks=1
 mulmet=3
 mult=
 nab=off
 nacto=0
 nactv=0
 naf_amp=3.16d-3
 naf_cor=0.1d0
 naf_f12=off
 naf_scf=off
 nafalg=albe
 nafdens=off
 naftyp=jpq
 nchol=auto
 ndeps=1e-3
 nevpt=
 nstate=2
 nsing=0
 nto=off
 ntrip=0
 num_grad=off
 occ=
 occri=off
 oniom=off
 oniom_eechg=off
 oniom_pcm=off
 oniom_qcorr=off
 optalg=
 optmaxit=50
 optetol=1e-6
 optex=1
 optgtol=1e-4
 optstol=1e-3
 orblocc=off
 orbloce=off
 orbloco=boys
 orblocv=pao
 orblocguess=cholesky
 osveps=-1.d0
 ovirt=off
 ovltol=1e-7
 ovosnorb=80.0
 pao_subsys_tol=1e-3
 pao_tol=1e-3
 pcm=off
 popul=off
 pressure=100000
 pssp=off
 ptfreq=0.0
 ptthreads=2
 qmreg=
 qmmm=off
 qro=off
 qscf=off
 redcost_exc=6
 redcost_tddft=off
 refdet=none
 rest=0
 rgrid=log3
 rism=off
 rohfcore=standard
 rohftype=semicanonical
 scfalg=direct
 scf_conv=auto
 scfdamp=0.0d0
 scfdamp_mode=off
 scfdamp_end=50
 scfdamp_dampstep=0.d0
 scfdamp_dtol=0.0d0
 scfdamp_maxfact=0.0d0
 scfdamp_minfact=0.0d0
 scfdiis=on
 scfdiis_dtol=0.0d0
 scfdiis_end=50
 scfdiis_start=2
 scfdiis_step=1
 scfdiis_watch=off
 scfdiis_wrange=10
 scfdiis_wlimit=5
 scfdiis_delmax=2
 scfdtol=7
 scfext=10
 scfguessdens=
 scfiguess=off
 scfloc=off
 scflshift=0.20
 scflshift_end=8
 scflshift_dtol=0.0
 scflshift_gaptol=0.20
 scfmaxit=50
 scftype=
 scftype_low=
 scftype_high=
 scftol=6
 scspe=1.d0
 scsph=1.d0
 scsps=0.0d0
 scsps_t=0.0d0
 scspt=0.0d0
 scspt_t=0.0d0
 scspv=1.d0
 spairtol=-1.d0
 sqmprog=
 subminp=top
 subsys_bopu=on
 symm=
 talg=lapl
 temp=298.15
 test=off
 tfunc=off
 theodore=off
 tlmo=0.999
 tpao=0.94
 tprint=0.1
 uncontract=off
 unit=bohr
 usedisk=2
 verbosity=3
 wpairtol=1.d-5

 Executing orbloc...

 Allocation of 120.0 Gbytes of memory...

 Localization of core orbitals...
 Localization type: Boys
 Localization algorithm: Jacobi
 
 Step   Convergence
   1   0.000000000000

 Localization of occupied orbitals...
 Localization type: Boys
 Localization algorithm: Jacobi
 
 Step   Convergence
   1   8.957174097576
   2   1.487043474906
   3   0.166087100720
   4   0.014075348215
   5   0.004134482948
   6   0.001767568679
   7   0.000810110818
   8   0.000374141589
   9   0.000172647875
  10   0.000079545208
  11   0.000036602295
  12   0.000016826087
  13   0.000007729497
  14   0.000003548940
  15   0.000001628880
  16   0.000000747428
  17   0.000000342904
  18   0.000000157298
  19   0.000000072150
  20   0.000000033092
  21   0.000000015177
  22   0.000000006961
  23   0.000000003192
  24   0.000000001464
  25   0.000000000671

 Localization succeeded.

 File MOCOEF is overwritten with localized orbitals.
 

 Executing cis...

 Allocation of 120.0 Gbytes of memory...
 
 WARNING! If scfiguess.eq.off and localcc.ne.off!
 Please be sure that MOCOEF is MOCOEF.CAN!
 
 Core orbitals considered in CVS treatment:   1
 
 Read MO coeff. matrix and orbital energies...
 
 Sorting for the CVS calculation...
 Generate singlet trial vectors...
 
 Starting DF-CIS iteration
 Singlet excited states
 
 
 The iteration has converged in  0 steps for all the roots.
 
 Final result of the CIS calculations for the excited states:
 Singlet excited states:
 
 Excited      Total          Excitation     Excitation     Excitation        Absorption
  state    energy [au]       energy [au]    energy [eV]  energy [cm^-1]    wavelength [nm]
 =========================================================================================
    1    -587.838552038     15.57969045     423.9450      3419346.82            2.92
 =========================================================================================
 
 
 Dominant coefficients
 Printing threshold: 0.100000
 
 for root  1
    coeff.   occ.       virt.
   0.707107     3  -->    48

 Executing drpa...

 Three-index integral transformation
 Allocation of 120.0 Gbytes of memory...
 
 
 Constructing PAOs...
 PAO norm tolerance:     1.0000E-04
 Kept PAOs:    700   665  105.2632
 Threshold: 0.9990000
 Number of selected important orbitals:     1  (   2.2 %)
 
 
 Occupied LMO domain definition with Boughton-Pulay completeness:    0.9999990000
 
   MO  Natoms  Completeness   Atoms
    1    6     1.000000       12   15   17   20   21   22
    2    7     0.999999        1    2    3    4    5    6   25
    3    9     1.000000       12   15   16   17   18   19   20   21   22
    4   11     0.999999        6    9   11   12   13   14   15   16   17   20   21
    5   22     0.999999        1    2    3    4    5    6    7    8    9   10   11   12   13   14   15   16   17   21   23   24   25   26
    6   11     0.999999        1    2    6    8    9   10   11   12   13   14   15
    7   12     0.999999        1    2    3    5    6    7    8    9   10   11   12   25
    8    5     0.999999       15   17   18   19   20
    9   11     0.999999        1    2    3    4    5    6    7    8    9   23   25
   10   12     0.999999        9   10   11   12   13   14   15   16   17   18   19   20
   11   16     0.999999        1    2    3    4    5    6    7    8    9   10   11   12   23   24   25   26
   12   18     0.999999        1    2    3    4    5    6    7    8    9   10   11   12   13   15   23   24   25   26
   13   17     0.999999        1    2    3    4    5    6    7    8    9   10   11   12   15   23   24   25   26
   14   21     0.999999        1    2    6    7    8    9   10   11   12   13   14   15   16   17   18   19   20   21   22   24   25
   15    9     0.999999        1    2    3    6    9   10   23   24   25
   16   16     0.999999        1    2    3    4    5    6    7    8    9   10   12   13   23   24   25   26
   17   15     0.999999        1    2    3    4    5    6    7    8    9   10   11   23   24   25   26
   18   21     0.999999        1    2    3    6    7    8    9   10   11   12   13   14   15   16   17   18   19   20   21   22   25
   19   19     0.999999        1    2    3    4    5    6    7    8    9   10   11   12   13   14   16   23   24   25   26
   20   22     0.999999        1    2    3    4    5    6    7    8    9   10   11   12   13   14   15   16   17   18   23   24   25   26
   21   22     1.000000        1    2    3    4    5    6    7    8    9   10   11   12   13   14   15   16   17   18   19   20   21   22
   22   21     0.999999        1    2    3    4    5    6    7    8    9   10   11   12   13   14   15   16   17   18   20   21   25
   23   20     0.999999        1    2    6    7    8    9   10   11   12   13   14   15   16   17   18   19   20   21   22   25
   24   21     0.999999        1    2    3    4    5    6    7    8    9   10   11   12   13   14   15   17   18   23   24   25   26
   25   22     0.999999        1    2    3    5    6    7    8    9   10   11   12   13   14   15   16   17   18   20   21   23   24   25
   26   17     0.999999        1    2    3    4    5    6    7    8    9   10   11   12   13   16   23   24   25
   27   21     0.999999        1    2    6    7    8    9   10   11   12   13   14   15   16   17   18   19   20   21   22   24   25
   28   14     0.999999        6    8    9   12   13   14   15   16   17   18   19   20   21   22
   29   13     0.999999        9   11   12   13   14   15   16   17   18   19   20   21   22
   30   18     0.999999        1    2    3    4    5    6    7    8    9   10   11   12   13   14   23   24   25   26
   31   14     0.999999        1    2    3    4    5    6    7    8    9   11   12   23   25   26
   32   18     0.999999        1    2    3    4    5    6    7    8    9   10   11   12   14   15   23   24   25   26
   33   15     0.999999        2    6    9   12   13   14   15   16   17   18   19   20   21   22   25
   34   18     0.999999        2    6    7    8    9   10   11   12   13   14   15   16   17   18   19   20   21   22
   35   18     0.999999        2    6    7    8    9   10   11   12   13   14   15   16   17   18   19   20   21   22
   36   14     0.999999        1    2    3    4    5    6    7    8    9   10   12   23   24   25
   37   13     0.999999        9   10   12   13   14   15   16   17   18   19   20   21   22
   38   19     0.999999        2    6    7    8    9   10   11   12   13   14   15   16   17   18   19   20   21   22   25
   39   18     0.999999        1    2    3    4    5    6    7    8    9   10   11   12   13   16   23   24   25   26
   40   18     0.999999        2    6    7    8    9   10   11   12   13   14   15   16   17   18   19   20   21   22
   41   20     0.999999        2    3    4    5    6    7    9   10   11   12   13   14   15   16   17   18   19   20   21   22
   42   24     1.000000        1    2    3    4    5    6    7    8    9   10   11   12   13   14   15   16   17   18   19   20   23   24   25   26
   43   23     1.000000        1    2    3    4    5    6    7    8    9   10   11   12   13   14   15   17   18   20   21   23   24   25   26
   44   21     0.999999        1    2    3    4    5    6    7    8    9   10   11   12   13   15   16   17   21   23   24   25   26
   45   24     0.999999        1    2    3    4    5    6    7    8    9   10   11   12   13   14   15   16   17   18   19   20   21   23   24   25
 
 Executing the Boughton-Pulay algorithm...
  with occ MO completeness:    0.9999990000
 
   MO  Natoms  Completeness   Atoms
    1    6     1.000000       12   15   17   20   21   22
    2    7     0.999999        1    2    3    4    5    6   25
    3    9     1.000000       12   15   16   17   18   19   20   21   22
    4   11     0.999999        6    9   11   12   13   14   15   16   17   20   21
    5   22     0.999999        1    2    3    4    5    6    7    8    9   10   11   12   13   14   15   16   17   21   23   24   25   26
    6   11     0.999999        1    2    6    8    9   10   11   12   13   14   15
    7   12     0.999999        1    2    3    5    6    7    8    9   10   11   12   25
    8    5     0.999999       15   17   18   19   20
    9   11     0.999999        1    2    3    4    5    6    7    8    9   23   25
   10   12     0.999999        9   10   11   12   13   14   15   16   17   18   19   20
   11   16     0.999999        1    2    3    4    5    6    7    8    9   10   11   12   23   24   25   26
   12   18     0.999999        1    2    3    4    5    6    7    8    9   10   11   12   13   15   23   24   25   26
   13   17     0.999999        1    2    3    4    5    6    7    8    9   10   11   12   15   23   24   25   26
   14   21     0.999999        1    2    6    7    8    9   10   11   12   13   14   15   16   17   18   19   20   21   22   24   25
   15    9     0.999999        1    2    3    6    9   10   23   24   25
   16   16     0.999999        1    2    3    4    5    6    7    8    9   10   12   13   23   24   25   26
   17   15     0.999999        1    2    3    4    5    6    7    8    9   10   11   23   24   25   26
   18   21     0.999999        1    2    3    6    7    8    9   10   11   12   13   14   15   16   17   18   19   20   21   22   25
   19   19     0.999999        1    2    3    4    5    6    7    8    9   10   11   12   13   14   16   23   24   25   26
   20   22     0.999999        1    2    3    4    5    6    7    8    9   10   11   12   13   14   15   16   17   18   23   24   25   26
   21   22     1.000000        1    2    3    4    5    6    7    8    9   10   11   12   13   14   15   16   17   18   19   20   21   22
   22   21     0.999999        1    2    3    4    5    6    7    8    9   10   11   12   13   14   15   16   17   18   20   21   25
   23   20     0.999999        1    2    6    7    8    9   10   11   12   13   14   15   16   17   18   19   20   21   22   25
   24   21     0.999999        1    2    3    4    5    6    7    8    9   10   11   12   13   14   15   17   18   23   24   25   26
   25   22     0.999999        1    2    3    5    6    7    8    9   10   11   12   13   14   15   16   17   18   20   21   23   24   25
   26   17     0.999999        1    2    3    4    5    6    7    8    9   10   11   12   13   16   23   24   25
   27   21     0.999999        1    2    6    7    8    9   10   11   12   13   14   15   16   17   18   19   20   21   22   24   25
   28   14     0.999999        6    8    9   12   13   14   15   16   17   18   19   20   21   22
   29   13     0.999999        9   11   12   13   14   15   16   17   18   19   20   21   22
   30   18     0.999999        1    2    3    4    5    6    7    8    9   10   11   12   13   14   23   24   25   26
   31   14     0.999999        1    2    3    4    5    6    7    8    9   11   12   23   25   26
   32   18     0.999999        1    2    3    4    5    6    7    8    9   10   11   12   14   15   23   24   25   26
   33   15     0.999999        2    6    9   12   13   14   15   16   17   18   19   20   21   22   25
   34   18     0.999999        2    6    7    8    9   10   11   12   13   14   15   16   17   18   19   20   21   22
   35   18     0.999999        2    6    7    8    9   10   11   12   13   14   15   16   17   18   19   20   21   22
   36   14     0.999999        1    2    3    4    5    6    7    8    9   10   12   23   24   25
   37   13     0.999999        9   10   12   13   14   15   16   17   18   19   20   21   22
   38   19     0.999999        2    6    7    8    9   10   11   12   13   14   15   16   17   18   19   20   21   22   25
   39   18     0.999999        1    2    3    4    5    6    7    8    9   10   11   12   13   16   23   24   25   26
   40   18     0.999999        2    6    7    8    9   10   11   12   13   14   15   16   17   18   19   20   21   22
   41   20     0.999999        2    3    4    5    6    7    9   10   11   12   13   14   15   16   17   18   19   20   21   22
   42   24     1.000000        1    2    3    4    5    6    7    8    9   10   11   12   13   14   15   16   17   18   19   20   23   24   25   26
   43   23     1.000000        1    2    3    4    5    6    7    8    9   10   11   12   13   14   15   17   18   20   21   23   24   25   26
   44   21     0.999999        1    2    3    4    5    6    7    8    9   10   11   12   13   15   16   17   21   23   24   25   26
   45   24     0.999999        1    2    3    4    5    6    7    8    9   10   11   12   13   14   15   16   17   18   19   20   21   23   24   25
 
   46    4     0.992952        1    2   23   24
   47    2     0.990268        1    2
   48    4     0.981229        1    2   23   24
   49    1     0.998750        1
   50    1     0.995740        1
   51    4     0.995161        1    2   23   24
   52    3     0.985804        1    2   23
   53    6     0.981693        1    2    3   10   23   24
   54    3     0.980527        1    2   24
   55    3     0.981765        1    2   23
   56    6     0.984316        1    2    9   10   23   24
   57    3     0.984029        1    2   24
   58    4     0.985940        1    2    3   23
   59    5     0.982653        1    2    9   10   23
   60    1     0.998093        1
   61    1     0.996215        1
   62    1     0.998149        1
   63    1     0.999818        1
   64    1     0.999638        1
   65    1     0.999822        1
   66    1     0.998442        1
   67    1     0.998933        1
   68    1     0.998113        1
   69    1     0.999646        1
   70    1     0.999501        1
   71    2     0.990009        1    2
   72    2     0.997872        1    2
   73    2     0.994660        1    2
   74    1     0.992253        1
   75    1     0.985156        1
   76    1     0.999996        1
   77    1     0.999997        1
   78    1     0.999995        1
   79    1     0.999999        1
   80    1     0.999998        1
   81    1     0.999419        1
   82    1     0.998568        1
   83    1     0.996812        1
   84    1     0.999773        1
   85    1     0.999890        1
   86    1     0.999556        1
   87    1     0.997859        1
   88    5     0.994353        1    2    3    6   25
   89    4     0.990643        1    2    3    6
   90    7     0.984692        1    2    3    4    5    6   25
   91    1     0.996999        2
   92    1     0.989465        2
   93    5     0.991359        1    2    3    6   25
   94    4     0.984092        1    2    3    6
   95    4     0.987120        1    2    3    6
   96    5     0.994515        1    2    3    6   25
   97    4     0.989255        1    2    3    6
   98    4     0.980398        1    2    3    6
   99    7     0.988048        1    2    3    4    5    6   25
  100    7     0.985224        1    2    3    5    6    7   23
  101    6     0.985398        1    2    3    4    6    9
  102    1     0.997701        2
  103    1     0.995071        2
  104    1     0.995182        2
  105    1     0.999787        2
  106    1     0.999544        2
  107    1     0.999553        2
  108    1     0.984772        2
  109    1     0.994258        2
  110    1     0.990895        2
  111    1     0.995904        2
  112    1     0.992138        2
  113    4     0.989206        1    2    3    6
  114    4     0.987295        1    2    3    6
  115    7     0.983664        2    3    4    6   23   24   25
  116    4     0.981057        2    3    4    6
  117    5     0.980583        1    2    3    4    6
  118    1     0.999990        2
  119    1     0.999997        2
  120    1     0.999995        2
  121    1     0.999998        2
  122    1     0.999996        2
  123    1     0.993309        2
  124    1     0.984253        2
  125    1     0.984792        2
  126    1     0.996532        2
  127    1     0.994290        2
  128    1     0.993384        2
  129    2     0.981096        2    6
  130    4     0.995201        2    3    4    5
  131    4     0.992823        2    3    4    5
  132    4     0.983203        2    3    4    5
  133    1     0.994989        3
  134    1     0.982714        3
  135    4     0.980201        3    4    5   25
  136    4     0.987782        2    3    4    5
  137    4     0.989536        2    3    4    5
  138    4     0.985021        3    4    5   25
  139    4     0.993084        2    3    4    5
  140    4     0.991325        2    3    4    5
  141    5     0.988267        1    2    3    4    5
  142    5     0.986242        1    2    3    4    5
  143    5     0.990430        2    3    4    5    6
  144    1     0.993841        3
  145    1     0.994271        3
  146    1     0.994261        3
  147    1     0.999431        3
  148    1     0.999470        3
  149    1     0.999468        3
  150    1     0.984980        3
  151    2     0.992588        3    4
  152    2     0.985429        3    5
  153    1     0.988086        3
  154    1     0.984551        3
  155    4     0.984300        2    3    4    5
  156    4     0.993084        2    3    4    5
  157    4     0.991242        2    3    4    5
  158    5     0.985648        3    4    5   25   26
  159    5     0.987607        2    3    4    5    6
  160    1     0.999991        3
  161    1     0.999986        3
  162    1     0.999984        3
  163    1     0.999991        3
  164    1     0.999990        3
  165    1     0.986778        3
  166    3     0.986929        2    3    4
  167    2     0.989299        3    5
  168    2     0.988520        3    4
  169    1     0.983652        3
  170    1     0.984002        3
  171    2     0.983282        2    3
  172    2     0.996479        3    4
  173    1     0.985992        4
  174    2     0.988565        3    4
  175    1     0.999489        4
  176    1     0.998238        4
  177    3     0.984337        3    4    5
  178    4     0.986744        2    3    4    5
  179    4     0.994724        2    3    4    5
  180    3     0.989260        3    4    5
  181    4     0.982179        3    4    5   24
  182    4     0.992661        3    4    5   25
  183    2     0.987230        3    4
  184    2     0.985682        3    4
  185    2     0.988951        3    4
  186    1     0.995633        4
  187    1     0.996423        4
  188    1     0.995821        4
  189    1     0.999573        4
  190    1     0.999650        4
  191    1     0.999592        4
  192    1     0.999773        4
  193    1     0.999624        4
  194    1     0.999606        4
  195    1     0.999696        4
  196    1     0.999780        4
  197    1     0.992899        4
  198    1     0.986560        4
  199    1     0.989394        4
  200    1     0.990225        4
  201    1     0.991877        4
  202    1     0.999999        4
  203    1     0.999998        4
  204    1     0.999997        4
  205    1     0.999997        4
  206    1     0.999999        4
  207    1     0.999790        4
  208    1     0.998967        4
  209    1     0.999385        4
  210    1     0.999400        4
  211    1     0.999300        4
  212    1     0.999208        4
  213    1     0.999668        4
  214    3     0.988578        3    5   26
  215    2     0.993665        3    5
  216    3     0.988766        3    5   26
  217    1     0.999038        5
  218    1     0.996890        5
  219    4     0.991599        3    4    5   26
  220    4     0.993048        3    4    5   26
  221    4     0.992331        3    4    5   26
  222    3     0.988179        3    4    5
  223    4     0.991657        3    4    5   26
  224    3     0.980083        3    5   26
  225    2     0.990108        3    5
  226    2     0.980741        3    5
  227    3     0.984027        3    5   26
  228    1     0.996535        5
  229    1     0.996416        5
  230    1     0.998007        5
  231    1     0.999661        5
  232    1     0.999649        5
  233    1     0.999805        5
  234    1     0.999382        5
  235    1     0.999777        5
  236    1     0.999524        5
  237    1     0.999824        5
  238    1     0.999842        5
  239    1     0.981586        5
  240    1     0.993294        5
  241    1     0.984298        5
  242    1     0.992286        5
  243    1     0.995135        5
  244    1     0.999997        5
  245    1     0.999998        5
  246    1     0.999998        5
  247    1     0.999999        5
  248    1     0.999999        5
  249    1     0.999827        5
  250    1     0.998999        5
  251    1     0.999436        5
  252    1     0.999427        5
  253    1     0.999808        5
  254    1     0.999839        5
  255    1     0.999566        5
  256    5     0.991499        2    6    7    8    9
  257    3     0.986452        2    6    9
  258    7     0.984406        1    2    6    7    8    9   12
  259    1     0.997753        6
  260    1     0.992109        6
  261    4     0.980945        2    6    8    9
  262    4     0.986376        2    6    7    9
  263    4     0.985647        2    3    6    9
  264    4     0.985293        2    6    8    9
  265    4     0.988011        2    6    7    9
  266    5     0.983440        2    3    6    9   12
  267    6     0.980088        1    2    6    7    8    9
  268    6     0.982233        1    2    3    6    7    9
  269    6     0.985198        2    3    5    6    9   12
  270    1     0.998278        6
  271    1     0.997577        6
  272    1     0.995049        6
  273    1     0.999841        6
  274    1     0.999776        6
  275    1     0.999542        6
  276    1     0.995635        6
  277    1     0.998228        6
  278    1     0.993952        6
  279    1     0.995569        6
  280    1     0.992886        6
  281    3     0.986113        2    6    9
  282    2     0.982953        2    6
  283    3     0.983151        2    6    9
  284    3     0.992937        2    6    9
  285    5     0.981282        2    3    6    7    9
  286    1     0.999997        6
  287    1     0.999999        6
  288    1     0.999996        6
  289    1     0.999998        6
  290    1     0.999996        6
  291    1     0.996599        6
  292    1     0.993870        6
  293    1     0.997398        6
  294    1     0.997651        6
  295    1     0.990744        6
  296    1     0.996027        6
  297    1     0.984462        6
  298    4     0.986373        2    6    7    9
  299    3     0.985973        6    7    9
  300    6     0.985211        2    3    5    6    7    9
  301    1     0.991871        7
  302    1     0.996760        7
  303    1     0.991132        7
  304    2     0.994367        6    7
  305    2     0.986735        6    7
  306    3     0.986905        6    7    9
  307    1     0.981008        7
  308    1     0.987814        7
  309    1     0.989885        7
  310    1     0.998292        7
  311    1     0.993647        7
  312    3     0.980138        6    8    9
  313    3     0.984444        6    8    9
  314    6     0.981182        1    6    8    9   14   24
  315    1     0.997936        8
  316    1     0.990889        8
  317    1     0.991100        8
  318    2     0.990724        6    8
  319    2     0.990360        6    8
  320    3     0.988837        6    8    9
  321    1     0.999129        8
  322    2     0.998170        6    8
  323    1     0.992686        8
  324    1     0.980143        8
  325    1     0.999452        8
  326    5     0.993331        6    9   10   11   12
  327    3     0.987651        6    9   12
  328    7     0.986587        2    6    9   10   11   12   15
  329    1     0.997801        9
  330    1     0.992235        9
  331    4     0.984718        6    9   11   12
  332    4     0.988065        6    9   10   12
  333    3     0.984969        6    9   12
  334    4     0.988720        6    9   11   12
  335    4     0.987905        6    9   10   12
  336    3     0.980310        6    9   12
  337    6     0.981261        6    9   10   11   12   16
  338    5     0.984670        1    6    9   10   12
  339    6     0.992325        1    2    6    9   12   15
  340    1     0.998199        9
  341    1     0.997569        9
  342    1     0.995256        9
  343    1     0.999833        9
  344    1     0.999775        9
  345    1     0.999562        9
  346    1     0.995593        9
  347    1     0.998716        9
  348    1     0.993342        9
  349    1     0.995397        9
  350    1     0.992753        9
  351    3     0.990000        6    9   12
  352    2     0.985156        9   12
  353    3     0.984988        6    9   12
  354    3     0.992721        6    9   12
  355    5     0.983301        2    6    9   10   12
  356    1     0.999997        9
  357    1     0.999999        9
  358    1     0.999996        9
  359    1     0.999997        9
  360    1     0.999996        9
  361    1     0.996620        9
  362    1     0.994696        9
  363    1     0.997321        9
  364    1     0.997916        9
  365    1     0.989587        9
  366    1     0.995672        9
  367    1     0.984334        9
  368    4     0.981795        6    9   10   12
  369    3     0.982586        9   10   12
  370    5     0.983974        1    6    9   10   12
  371    1     0.991646       10
  372    1     0.996765       10
  373    1     0.991061       10
  374    2     0.994202        9   10
  375    2     0.984709        9   10
  376    3     0.983134        6    9   10
  377    2     0.996084        9   10
  378    1     0.985874       10
  379    1     0.991759       10
  380    1     0.998955       10
  381    1     0.993792       10
  382    3     0.981852        9   11   12
  383    3     0.983518        6    9   11
  384    5     0.982411        6    9   11   12   16
  385    1     0.997987       11
  386    1     0.990739       11
  387    1     0.991295       11
  388    2     0.990323        9   11
  389    2     0.990961        9   11
  390    3     0.989450        6    9   11
  391    1     0.999388       11
  392    2     0.998190        9   11
  393    1     0.992714       11
  394    2     0.996124        9   11
  395    1     0.999207       11
  396    5     0.991699        9   12   13   14   15
  397    3     0.987377        9   12   15
  398    7     0.984641        6    9   12   13   14   15   17
  399    1     0.997761       12
  400    1     0.992045       12
  401    4     0.983593        9   12   14   15
  402    4     0.988152        9   12   13   15
  403    3     0.982518        9   12   15
  404    4     0.985706        9   12   14   15
  405    4     0.988993        9   12   13   15
  406    3     0.984009        9   12   15
  407    6     0.984722        9   12   13   14   15   21
  408    5     0.984054        9   12   13   15   21
  409    6     0.990071        6    9   12   15   20   21
  410    1     0.998141       12
  411    1     0.997589       12
  412    1     0.995102       12
  413    1     0.999828       12
  414    1     0.999777       12
  415    1     0.999547       12
  416    1     0.993237       12
  417    1     0.997918       12
  418    1     0.990200       12
  419    1     0.991706       12
  420    1     0.990511       12
  421    3     0.989344        9   12   15
  422    2     0.983030       12   15
  423    4     0.985850        9   12   15   17
  424    3     0.989791        9   12   15
  425    5     0.988746        6    9   12   13   15
  426    1     0.999996       12
  427    1     0.999999       12
  428    1     0.999994       12
  429    1     0.999995       12
  430    1     0.999995       12
  431    1     0.994397       12
  432    1     0.991576       12
  433    1     0.996235       12
  434    1     0.996506       12
  435    1     0.985878       12
  436    1     0.991716       12
  437    2     0.991656       12   15
  438    4     0.987716        9   12   13   15
  439    3     0.981886       12   13   15
  440    6     0.980252        7   12   13   17   20   21
  441    1     0.992035       13
  442    1     0.997097       13
  443    1     0.992280       13
  444    2     0.994003       12   13
  445    2     0.983244       12   13
  446    3     0.986950       12   13   15
  447    1     0.981865       13
  448    1     0.986225       13
  449    1     0.992064       13
  450    1     0.998927       13
  451    1     0.994279       13
  452    4     0.988424        9   12   14   15
  453    3     0.981472       12   14   15
  454    6     0.982277        6    8   12   14   20   21
  455    1     0.997792       14
  456    1     0.991427       14
  457    1     0.992323       14
  458    2     0.987861       12   14
  459    2     0.989904       12   14
  460    3     0.987654       12   14   15
  461    1     0.999165       14
  462    1     0.980336       14
  463    1     0.992963       14
  464    1     0.981794       14
  465    1     0.999230       14
  466    4     0.990844       12   15   16   17
  467    3     0.989985       12   15   17
  468    4     0.983961       12   15   16   17
  469    1     0.997469       15
  470    1     0.991465       15
  471    6     0.992240       12   15   16   17   18   20
  472    5     0.987023       12   15   16   17   18
  473    3     0.989855       12   15   17
  474    5     0.981139       12   15   16   17   18
  475    5     0.989080       12   15   16   17   18
  476    4     0.981310       12   15   16   17
  477    4     0.982735       12   15   16   17
  478    5     0.987761       12   15   16   17   20
  479    5     0.991717        9   12   15   17   18
  480    1     0.996431       15
  481    1     0.996804       15
  482    1     0.994718       15
  483    1     0.999656       15
  484    1     0.999693       15
  485    1     0.999495       15
  486    1     0.997609       15
  487    1     0.999127       15
  488    1     0.999143       15
  489    1     0.997603       15
  490    1     0.996774       15
  491    3     0.988350       12   15   17
  492    2     0.983409       15   16
  493    2     0.989009       12   15
  494    3     0.988482       12   15   17
  495    4     0.991230        9   12   15   17
  496    1     0.999994       15
  497    1     0.999998       15
  498    1     0.999998       15
  499    1     0.999994       15
  500    1     0.999992       15
  501    1     0.998156       15
  502    1     0.997878       15
  503    1     0.999328       15
  504    1     0.999050       15
  505    1     0.997214       15
  506    1     0.998270       15
  507    1     0.994514       15
  508    4     0.983791       12   15   16   17
  509    2     0.984088       15   16
  510    5     0.981160        9   12   15   16   17
  511    1     0.981066       16
  512    1     0.988738       16
  513    1     0.988355       16
  514    2     0.985366       15   16
  515    2     0.987188       15   16
  516    3     0.985166       15   16   17
  517    2     0.996099       15   16
  518    1     0.986836       16
  519    2     0.997123       15   16
  520    1     0.989357       16
  521    1     0.984976       16
  522    4     0.996665       15   17   18   20
  523    4     0.996156       15   17   18   20
  524    4     0.991841       15   17   18   20
  525    1     0.995746       17
  526    1     0.985204       17
  527    4     0.996168       15   17   18   20
  528    4     0.995104       15   17   18   20
  529    4     0.990780       15   17   18   20
  530    4     0.993843       15   17   18   20
  531    4     0.993771       15   17   18   20
  532    4     0.990778       15   17   18   20
  533    4     0.993821       15   17   18   20
  534    4     0.988572       15   17   18   20
  535    5     0.985985       12   15   17   18   20
  536    1     0.995074       17
  537    1     0.995023       17
  538    1     0.994405       17
  539    1     0.999544       17
  540    1     0.999541       17
  541    1     0.999484       17
  542    1     0.982676       17
  543    1     0.992258       17
  544    1     0.983587       17
  545    2     0.991982       15   17
  546    2     0.984818       17   19
  547    6     0.994673       15   16   17   18   20   22
  548    3     0.985217       17   18   20
  549    4     0.984237       17   18   19   20
  550    4     0.992216       15   17   18   20
  551    5     0.992107       15   17   18   19   20
  552    1     0.999989       17
  553    1     0.999995       17
  554    1     0.999989       17
  555    1     0.999987       17
  556    1     0.999987       17
  557    2     0.988241       15   17
  558    2     0.984363       17   18
  559    1     0.985621       17
  560    1     0.989001       17
  561    1     0.980764       17
  562    1     0.984340       17
  563    3     0.991275       15   17   18
  564    3     0.985894       17   18   19
  565    2     0.993811       17   18
  566    3     0.987903       17   18   19
  567    1     0.999127       18
  568    1     0.996911       18
  569    4     0.985027       15   17   18   20
  570    5     0.993168       15   17   18   19   20
  571    3     0.995283       17   18   19
  572    4     0.991015       15   17   18   20
  573    6     0.981696       16   17   18   19   20   21
  574    3     0.992516       17   18   19
  575    2     0.985911       17   18
  576    2     0.981341       17   18
  577    4     0.997464       15   17   18   19
  578    1     0.995943       18
  579    1     0.996516       18
  580    1     0.997445       18
  581    1     0.999611       18
  582    1     0.999667       18
  583    1     0.999757       18
  584    1     0.999157       18
  585    1     0.999611       18
  586    1     0.999399       18
  587    1     0.999371       18
  588    1     0.998491       18
  589    1     0.984487       18
  590    1     0.987855       18
  591    1     0.984591       18
  592    1     0.985869       18
  593    2     0.988915       17   18
  594    1     0.999997       18
  595    1     0.999999       18
  596    1     0.999998       18
  597    1     0.999998       18
  598    1     0.999997       18
  599    1     0.998120       18
  600    1     0.998681       18
  601    1     0.999297       18
  602    1     0.999552       18
  603    1     0.998972       18
  604    1     0.998360       18
  605    1     0.997962       18
  606    2     0.980441       18   19
  607    2     0.986237       18   19
  608    3     0.986066       18   19   22
  609    1     0.980659       19
  610    1     0.981981       19
  611    1     0.995291       19
  612    3     0.992981       17   18   19
  613    3     0.995474       17   18   19
  614    2     0.989851       18   19
  615    2     0.997714       18   19
  616    1     0.996346       19
  617    1     0.994620       19
  618    2     0.996498       18   19
  619    1     0.982112       19
  620    4     0.994287       17   20   21   22
  621    2     0.988331       17   20
  622    4     0.987486       17   20   21   22
  623    1     0.998511       20
  624    1     0.994978       20
  625    5     0.986847       15   17   18   20   21
  626    5     0.986502       17   18   20   21   22
  627    4     0.995696       17   20   21   22
  628    5     0.994055       15   17   18   20   21
  629    5     0.987300       17   18   20   21   22
  630    3     0.982488       20   21   22
  631    2     0.986643       17   20
  632    2     0.981405       17   20
  633    6     0.992762       12   17   18   20   21   22
  634    1     0.997281       20
  635    1     0.996746       20
  636    1     0.998505       20
  637    1     0.999740       20
  638    1     0.999689       20
  639    1     0.999857       20
  640    1     0.998079       20
  641    1     0.999566       20
  642    1     0.999113       20
  643    1     0.998983       20
  644    1     0.999273       20
  645    2     0.985896       17   20
  646    1     0.981314       20
  647    2     0.992524       17   20
  648    2     0.992273       17   20
  649    1     0.983533       20
  650    1     0.999996       20
  651    1     0.999999       20
  652    1     0.999998       20
  653    1     0.999998       20
  654    1     0.999998       20
  655    1     0.999234       20
  656    1     0.998229       20
  657    1     0.998148       20
  658    1     0.999510       20
  659    1     0.999683       20
  660    1     0.999441       20
  661    1     0.998154       20
  662    4     0.980282       17   18   20   21
  663    2     0.986341       20   21
  664    6     0.987812        9   12   13   14   20   21
  665    1     0.980682       21
  666    1     0.984589       21
  667    1     0.991885       21
  668    2     0.986829       20   21
  669    2     0.986182       20   21
  670    2     0.983156       20   21
  671    1     0.982875       21
  672    1     0.990909       21
  673    2     0.998912       20   21
  674    1     0.981711       21
  675    2     0.998303       20   21
  676    2     0.981421       20   22
  677    2     0.990071       20   22
  678    3     0.983805       19   20   22
  679    2     0.988447       17   22
  680    1     0.984165       22
  681    1     0.994730       22
  682    2     0.989386       20   22
  683    2     0.987897       20   22
  684    2     0.995082       20   22
  685    2     0.997620       20   22
  686    1     0.994892       22
  687    1     0.993967       22
  688    2     0.997507       20   22
  689    1     0.980463       22
  690    2     0.985371        1   23
  691    2     0.989890        1   23
  692    3     0.990211        1    2   23
  693    1     0.988859       23
  694    1     0.988937       23
  695    1     0.980800       23
  696    2     0.994030        1   23
  697    2     0.983906        1   23
  698    2     0.994578        1   23
  699    1     0.988272       23
  700    1     0.986174       23
  701    1     0.980619       23
  702    1     0.990236       23
  703    2     0.997642        1   23
  704    3     0.987112        1    2   24
  705    2     0.988079        1   24
  706    5     0.987070        1    2    3    4   24
  707    1     0.995443       24
  708    1     0.986036       24
  709    2     0.985990       23   24
  710    2     0.992213        1   24
  711    2     0.985133        1   24
  712    2     0.992577        1   24
  713    1     0.998728       24
  714    2     0.996263        1   24
  715    1     0.986360       24
  716    2     0.998532        1   24
  717    1     0.998208       24
  718    4     0.984188        2    3    6   25
  719    4     0.985393        2    3    6   25
  720    6     0.989112        1    2    5    6   11   25
  721    1     0.997544       25
  722    1     0.992781       25
  723    1     0.990896       25
  724    2     0.986774        2   25
  725    3     0.991145        1    2   25
  726    3     0.985816        2    3   25
  727    1     0.997606       25
  728    1     0.981804       25
  729    1     0.991702       25
  730    1     0.980238       25
  731    1     0.999251       25
  732    3     0.989864        3    5   26
  733    2     0.988221        5   26
  734    3     0.989380        4    5   26
  735    2     0.987889        3   26
  736    1     0.981135       26
  737    1     0.984678       26
  738    2     0.989710        5   26
  739    2     0.988082        5   26
  740    2     0.995464        5   26
  741    1     0.985477       26
  742    1     0.981236       26
  743    1     0.992201       26
  744    2     0.997922        5   26
  745    2     0.997825        5   26
 
 Dimensions of the occupied LMO domains:  Minimum / Average / Maximum
 
 Number of atoms in domain:                   5      16.6        24
 Number of atomic orbitals:                 186     473.1       684
 
 Number of strong pairs: 0 (0.0%)
 chtol:   9.999999999999999E-005
 switch to dfcoralg=cholinv
       17.07 MB memory is used for domain independent quantities
 
 Calculating the contribution of occupied LMOs...
    using local fitting domains
 
 MO:     1
 Extended domain construction for local excited state calculation...
 
 The selected important local MOs:    #:    41
    1    3    4    5    6    7    8   10   11   12   13   14   16   18   19   20   21   22   23   24
   25   26   27   28   29   30   31   32   33   34   35   36   37   38   39   40   41   42   43   44
   45
 
 The selected important PAOs:    #:     0

 
 The selected additional local MOs:    #:     0

 
 The selected additional PAOs:    #:   712
   46   47   48   49   50   51   52   53   54   55   56   57   58   59   60   61   62   63   64   65
   66   67   68   69   70   71   72   73   74   75   76   77   78   79   80   81   82   83   84   85
   86   87   88   89   90   91   92   93   94   95   96   97   98   99  100  101  102  103  104  105
  106  107  108  109  110  111  112  113  114  115  116  117  118  119  120  121  122  123  124  125
  126  127  128  129  130  131  132  133  134  135  136  137  138  139  140  141  142  143  144  145
  146  147  148  149  150  151  152  153  154  155  156  157  158  159  160  161  162  163  164  165
  166  167  168  169  170  171  172  173  174  175  176  177  178  179  180  181  182  183  184  185
  186  187  188  189  190  191  192  193  194  195  196  197  198  199  200  201  202  203  204  205
  206  207  208  209  210  211  212  213  214  215  216  217  218  219  220  221  222  223  224  225
  226  227  228  229  230  231  232  233  234  235  236  237  238  239  240  241  242  243  244  245
  246  247  248  249  250  251  252  253  254  255  256  257  258  259  260  261  262  263  264  265
  266  267  268  269  270  271  272  273  274  275  276  277  278  279  280  281  282  283  284  285
  286  287  288  289  290  291  292  293  294  295  296  297  298  299  300  301  302  303  304  305
  306  307  308  309  310  311  312  313  314  315  316  317  318  319  320  321  322  323  324  325
  326  327  328  329  330  331  332  333  334  335  336  337  338  339  340  341  342  343  344  345
  346  347  348  349  350  351  352  353  354  355  356  357  358  359  360  361  362  363  364  365
  366  367  368  369  370  371  372  373  374  375  376  377  378  379  380  381  382  383  384  385
  386  387  388  389  390  391  392  393  394  395  396  397  398  399  400  401  402  403  404  405
  406  407  408  409  410  411  412  413  414  415  416  417  418  419  420  421  422  423  424  425
  426  427  428  429  430  431  432  433  434  435  436  437  438  439  440  441  442  443  444  445
  446  447  448  449  450  451  452  453  454  455  456  457  458  459  460  461  462  463  464  465
  466  467  468  469  470  471  472  473  474  475  476  477  478  479  480  481  482  483  484  485
  486  487  488  489  490  491  492  493  494  495  496  497  498  499  500  501  502  503  504  505
  506  507  508  509  510  511  512  513  514  515  516  517  518  519  520  521  522  523  524  525
  526  527  528  529  530  531  532  533  534  535  536  537  538  539  540  541  542  543  544  545
  546  547  548  549  550  551  552  553  554  555  556  557  558  559  560  561  562  563  564  565
  566  567  568  569  570  571  572  573  574  575  576  577  578  579  580  581  582  583  584  585
  586  587  588  589  590  591  592  593  594  595  596  597  598  599  600  601  602  603  604  605
  606  607  608  609  610  611  612  613  614  615  616  617  618  619  620  621  622  623  624  625
  626  627  628  629  630  631  632  633  634  635  636  637  638  639  640  641  642  643  644  645
  646  647  648  649  650  651  652  653  654  655  656  657  658  659  660  661  662  663  664  665
  666  667  668  669  670  671  672  673  674  675  676  677  678  679  680  681  682  683  684  685
  686  687  688  689  690  691  692  693  694  695  696  697  698  699  700  701  702  703  704  705
  706  707  708  709  710  711  712  713  714  715  716  717  718  719  720  721  722  723  724  725
  726  727  728  729  730  731  732  733  734  735  736  737  738  739  740  741  742  743  744  745
  746  747  748  749  750  751  752  753  754  755  756  757
 
 The selected atoms in the ED:    #:    26
    1    2    3    4    5    6    7    8    9   10   11   12   13   14   15   16   17   18   19   20
   21   22   23   24   25   26
 The selected atoms in the fitting domain  #:    26
    1    2    3    4    5    6    7    8    9   10   11   12   13   14   15   16   17   18   19   20
   21   22   23   24   25   26
 
 Dimensions of the extended domain:
 
 Number of atoms in domain:      26 ( 100.00 %)
 Number of atomic orbitals:     712 ( 100.00 %)
 Number of fitting functions:  3494 ( 100.00 %)
 Warning: drop high-lying PAOs                    24
 Number of occupied orbitals:    41  ( 91.11 %)
 Number of virtual orbitals:    641  ( 96.39 %)
 
 IJ and IA integral transformation...

 Executing cis...

 Allocation of 120.0 Gbytes of memory...
 Core orbitals considered in CVS treatment:   1
 
 -15.5796896873
 -15.5691657361
 -15.4920756346
 -11.3453761297
 -11.2797242483
 -11.2522628086
 -11.2426650774
  -1.4191878944
  -1.2832768049
  -1.2595576340
  -1.2224642279

 Retrieve a J_ai^Q fitted MO integral list...
 Retrieve a J_ij^Q fitted MO integral list in upper triangle form...
 Unpack the upper triangle lists...
 
 Sorting for the CVS calculation...
 Generate singlet trial vectors...
 
 The ground-state intermediates are not necessary!
 
 Calculate pre-optimized initial guesses for adc(2) calculations
 Incore algorithm
 
 Calculate sigma vector for root  1
 
                       Excitation           Energy                Norm of
 Iteration  1         energy [au]        decrease [au]        residual vector
 ============================================================================
 for root  1          14.619951467        -0.9597382             0.0000000
 ============================================================================
  1/ 1 states have converged.
 
 
 
 The micro iteration of pre-optimization has converged in  1 steps.
 
 
 Dominant coefficients
 Printing threshold: 0.100000
 
 for root  1
    coeff.   occ.       virt.
   1.000000     3  -->    44
 ============================================================================
 Restart
 
 Calculate sigma vector for root  1
 
                       Excitation           Energy                Norm of
 Iteration  2         energy [au]        decrease [au]        residual vector
 ============================================================================
 for root  1          15.001025742         0.3810743             0.0000000
 ============================================================================
  1/ 1 states have converged.
 
 
 
 The micro iteration of pre-optimization has converged in  1 steps.
 
 
 Dominant coefficients
 Printing threshold: 0.100000
 
 for root  1
    coeff.   occ.       virt.
   1.000000     3  -->    44
 ============================================================================
 Restart
 
 Calculate sigma vector for root  1
 
                       Excitation           Energy                Norm of
 Iteration  3         energy [au]        decrease [au]        residual vector
 ============================================================================
 for root  1          14.898823315        -0.1022024             0.0000000
 ============================================================================
  1/ 1 states have converged.
 
 
 
 The micro iteration of pre-optimization has converged in  1 steps.
 
 
 Dominant coefficients
 Printing threshold: 0.100000
 
 for root  1
    coeff.   occ.       virt.
   1.000000     3  -->    44
 ============================================================================
 Restart
 
 Calculate sigma vector for root  1
 
                       Excitation           Energy                Norm of
 Iteration  4         energy [au]        decrease [au]        residual vector
 ============================================================================
 for root  1          14.930113953         0.0312906             0.0000000
 ============================================================================
  1/ 1 states have converged.
 
 
 
 The micro iteration of pre-optimization has converged in  1 steps.
 
 
 Dominant coefficients
 Printing threshold: 0.100000
 
 for root  1
    coeff.   occ.       virt.
   1.000000     3  -->    44
 ============================================================================
 Restart
 
 Calculate sigma vector for root  1
 
                       Excitation           Energy                Norm of
 Iteration  5         energy [au]        decrease [au]        residual vector
 ============================================================================
 for root  1          14.920888590        -0.0092254             0.0000000
 ============================================================================
  1/ 1 states have converged.
 
 
 
 The micro iteration of pre-optimization has converged in  1 steps.
 
 
 Dominant coefficients
 Printing threshold: 0.100000
 
 for root  1
    coeff.   occ.       virt.
   1.000000     3  -->    44
 ============================================================================
 Restart
 
 Calculate sigma vector for root  1
 
                       Excitation           Energy                Norm of
 Iteration  6         energy [au]        decrease [au]        residual vector
 ============================================================================
 for root  1          14.923639557         0.0027510             0.0000000
 ============================================================================
  1/ 1 states have converged.
 
 
 
 The micro iteration of pre-optimization has converged in  1 steps.
 
 
 Dominant coefficients
 Printing threshold: 0.100000
 
 for root  1
    coeff.   occ.       virt.
   1.000000     3  -->    44
 ============================================================================
 Restart
 
 Calculate sigma vector for root  1
 
                       Excitation           Energy                Norm of
 Iteration  7         energy [au]        decrease [au]        residual vector
 ============================================================================
 for root  1          14.922821986        -0.0008176             0.0000000
 ============================================================================
  1/ 1 states have converged.
 
 
 
 The micro iteration of pre-optimization has converged in  1 steps.
 
 
 Dominant coefficients
 Printing threshold: 0.100000
 
 for root  1
    coeff.   occ.       virt.
   1.000000     3  -->    44
 ============================================================================
 
 The macro iteration of pre-optimization has converged in  7 steps!
 
 Starting DF-ADC(2) iteration for root  1
 
 Iteration   1
 
 Calculate double excitation amplitudes and Y^Q_ai vector...
 
       Total ADC(2)          Energy                Norm of
       energy [au]        decrease [au]        residual vector
 ============================================================================
     -588.495177283         0.0002432             0.0000000
 ============================================================================
 
 Iteration   2
 
 Calculate double excitation amplitudes and Y^Q_ai vector...
 
       Total ADC(2)          Energy                Norm of
       energy [au]        decrease [au]        residual vector
 ============================================================================
     -588.495249618        -0.0000723             0.0000000
 ============================================================================
 
 
 The ADC(2) iteration has converged in  2 steps.
 
 Final result in atomic units for root  1:
 
 Total reference energy:         -603.418242490203
 Total ADC(2) energy:            -588.495249618098
 ADC(2) excitation energy:         14.922992872105
 Spin multiplicity:                 1
 
 Dominant coefficients
 Printing threshold: 0.100000
 
    coeff.   occ.       virt.
   1.000000     3  -->    44
 ============================================================================
 
 
 Final result of the ADC(2) calculations for the excited states:
 Singlet states
 
 Excited   Excitation     Excitation     Excitation        Absorption      
  state    energy [au]    energy [eV]  energy [cm^-1]    wavelength [nm]  
 ============================================================================
    1     14.92299287     406.0753      3275218.36            3.05
 ============================================================================
 
 
                      Normal termination of mrcc.
 **********************************************************************
