# Supplementary material for: Scalable Correlated Local Approaches for Computing Valence and Core-Level Ionization Energies in Large Molecules
Source: J Chem Theory Comput. 2026 Jun 24;22(13):6584–98. doi: 10.1021/acs.jctc.6c00634 (PMC13374016; doi:10.1021/acs.jctc.6c00634)
Supplement: Supplementary file 2 [file ct6c00634_si_003.zip › SI/outputs/PhlCzDP_sos-ladc2.out]

 **********************************************************************
                          MRCC program system
 **********************************************************************
 
                              Written by
     Mihaly Kallay, Peter R. Nagy, David Mester, Laszlo Gyevi-Nagy,
        Jozsef Csoka, P. Bernat Szabo, Zoltan Rolik, Gyula Samu,
      Bence Hegely, Bence Ladoczki, Klara Petrov, Jozsef Csontos,
     Adam Ganyecz, Istvan Ladjanszki, Lorant Szegedy, Mate Farkas,
          Pal D. Mezei, Reka A. Horvath, and Balazs D. Lorincz
 
        Department of Physical Chemistry and Materials Science
            Budapest University of Technology and Economics
                  Budapest P.O.Box 91, H-1521 Hungary
 
                              www.mrcc.hu
 
                            Version: 25.1.2

 Executing minp...

 Reading input from MINP...
 
 Input file:
 
basis=cc-pVTZ
verbosity=3

localcc=2016
redcost_exc=on


cialg=direct
ip_ea=ip
calc=SOS-ADC(2)
dyson=on
dendec=off
nstate=2

mem=120GB

geom=xyz
84
 energy: -128.428824059932 gnorm: 0.000163445377 xtb: 6.5.0 (746241f)
C           -0.00707235792719       -7.69601674692391        0.00580269874248
C           -0.86095669783555       -7.00122420149932       -0.83414106148211
C           -0.86194539583816       -5.61877568775531       -0.83637338317486
C           -0.00468759729979       -4.90656885843973       -0.00118342712558
C           -0.00333798772638       -3.43169965569026       -0.00499780447000
C            1.23816343590234       -2.77142455444677       -0.01269994315964
C            1.25847471292920       -1.38257686869224       -0.01875790271844
C           -0.00083917549141       -0.80165589707087       -0.01239855415229
C           -1.26125666881174       -1.38011917662783       -0.00114445228943
C           -1.24358133083753       -2.76902709799197        0.00001086751642
C           -2.14723746315996       -0.22795376141849        0.00674113807146
C           -1.32977418491630        0.94775527479038       -0.00065894535644
C           -1.90398967523875        2.20537661311848        0.00773744014561
C           -3.28314085520165        2.30033501322002        0.01523700307992
C           -4.09649613792894        1.16185894649293        0.02719014519178
N           -5.49221279091903        1.29892084402912        0.03326201560734
C           -6.27277446092905        0.42604266240708       -0.73165061504048
C           -5.82171216806393       -0.01664020676033       -1.97547623151613
C           -6.58934602592254       -0.88462411678962       -2.72681554443682
C           -7.81884269263541       -1.31937197550412       -2.25961433200568
C           -8.27283853435541       -0.88149192682957       -1.02626611774131
C           -7.50829909194201       -0.02091783495363       -0.26299997356037
C           -6.09364084369401        2.29148859048529        0.81181261653963
C           -5.54959199593439        2.64978713436767        2.04563052402331
C           -6.14529460013706        3.63310481492761        2.81086253035595
C           -7.29340651016340        4.26927893179369        2.36831781801476
C           -7.83868122049815        3.91710887149704        1.14445214180280
C           -7.24499296776746        2.94218547248777        0.36716651378212
C           -3.52345113858462       -0.10882655392902        0.02728174115823
N            0.00048730323623        0.55685972041847       -0.01439950742411
C            1.33154009621680        0.94515472031207       -0.02514014017119
C            2.14670721379374       -0.23217255099145       -0.02704470859051
C            3.52321861431958       -0.11573047879535       -0.04019955966896
C            4.09878628004555        1.15382451233191       -0.03782464765157
N            5.49487109558946        1.28737280317030       -0.03154402780423
C            6.26519265676658        0.41583036101533        0.74528072260277
C            7.50513777461755       -0.03491924055393        0.29223421188933
C            8.25944040817407       -0.89412493754242        1.06716362361775
C            7.79071357104139       -1.32690308850208        2.29679488636015
C            6.55678438854963       -0.88837855971360        2.74850178307529
C            5.79931907667444       -0.02167573291630        1.98548057032334
C            6.10631185967740        2.27863268787562       -0.80378128287442
C            7.25428288658022        2.92721072507022       -0.34739999026416
C            7.85772838845229        3.90098001071253       -1.11857816147727
C            7.32568650657532        4.25412137201807       -2.34797244410546
C            6.18097347024763        3.62006600899958       -2.80223162111415
C            5.57559750163943        2.63790559580869       -2.04312009798432
C            1.90829121836690        2.20161564819809       -0.03384352664566
C            3.28766686085801        2.29391469216328       -0.03372862136986
C            0.85128503190554       -5.61605710824652        0.83764012581151
C            0.84794791780096       -6.99849149785527        0.84231773918953
H           -0.00793145210588       -8.77606449626365        0.00844684065301
H           -1.52745579330260       -7.53959749619213       -1.49253214021786
H           -1.51879775096147       -5.08241347402693       -1.50612734076721
H            2.14634511309250       -3.35467345683351       -0.03401346928771
H           -2.15282919647249       -3.35044506739840        0.02565723535665
H           -1.29535958380393        3.09621413242937       -0.00189870490227
H           -3.75071417835772        3.27361983875299        0.01023290444799
H           -4.86774922621559        0.32765691765599       -2.34744757458440
H           -6.22783142375180       -1.21706463246369       -3.68894677183979
H           -8.41804940415587       -1.99446196399004       -2.85152939774249
H           -9.22720125103905       -1.21996517447645       -0.65013610107480
H           -7.86066767500025        0.30837066962209        0.70355555659143
H           -4.66098744046589        2.14795467523456        2.39981473275383
H           -5.71424982358871        3.89771050526500        3.76540199924938
H           -7.75933641970575        5.03329305137135        2.97189147097002
H           -8.73014136510284        4.41166574781966        0.78727577076341
H           -7.66705137437264        2.67894675331362       -0.59169135998837
H           -4.15045487773753       -0.98756645198666        0.04283791152587
H            4.14862835461613       -0.99568539550006       -0.05026574321957
H            7.86906097219049        0.29044862773631       -0.67136074670096
H            9.21744094094153       -1.23553333763381        0.70314010157314
H            8.38195886058475       -2.00093924451325        2.89784483346982
H            6.18374768488059       -1.21676655232410        3.70762090498648
H            4.84187915182530        0.32564210208939        2.34550885027518
H            7.66595180717425        2.66338806229243        0.61580294587699
H            8.74636374854767        4.39392016419500       -0.75223140223418
H            7.79917198695468        5.01729650673591       -2.94671016720808
H            5.76020376080860        3.88552198738318       -3.76111055567577
H            4.68966599861268        2.13777336302954       -2.40630088571163
H            1.30138115319630        3.09366660653369       -0.02927576063038
H            3.75707734408106        3.26631000498603       -0.02772000891846
H            1.50899131528385       -5.07749628836656        1.50478659000407
H            1.51355234314981       -7.53469039574688        1.50337725067936
scfiguess=off

 
 
 Checking keyword combinations...
 
 Keywords:
 
 active=none
 agrid=ld0006-ld0590
 agrid_pssp=ld0006-ld0194
 agrid_pssp_sm=ld0006-ld0074
 ao_trunc=off
 ao_trunc_tol=1e-4
 basis=cc-pvtz
 basis_sm=none
 basopt=off
 bfbasis=none
 bfgsmem=10
 bfgstol=1.0d-3
 bfgscimem=5
 boysalg=jacobi
 bpcompo=0.95
 bpcompv=0.98
 bpdfo=0.95
 bpocc=0.9999d0
 bppdo=0.999d0
 bppdv=0.98
 bpedo=0.9999d0
 bpedv=0.999999
 bp_subsyso=0.95
 bp_subsysv=0.95
 cabscorr=off
 cabsdom=bplarge
 cabsdual=off
 calc=adc(2)
 ccmaxit=50
 ccprog=cis
 ccsdalg=disk
 ccsdmkl=seq
 ccsdrest=off
 ccsdthreads=2
 cctol=6
 charge=0
 cialg=direct
 ciguess=off
 cmpgrp=auto
 comprest=off
 coord_sys=ric
 core=frozen
 corembed=off
 csapprox=off
 cvs=off
 dboc=off
 deltaf12=off
 delocsomofact=
 dendec=off
 dens=0
 denscorr=0
 dfalg=lineq
 dfbasis_cab=none
 dfbasis_cor=auto
 dfbasis_scf=auto
 dfbasis_scf_sm=auto
 dfintran=drpa
 df_trunc=off
 df_trunc_corr=off
 df_trunc_corr_tol=5e-4
 df_trunc_tol=5e-4
 dft=off
 dhexc=adc(2)
 diag=david
 docc=
 domrad=10.d0
 drpaalg=auto
 dual=off
 dual_df=off
 dyson=off
 ecp=auto
 edisp=off
 edisp_embed=off
 embed=off
 epairestfact=off
 epairscale=1.d0
 etemp=300
 epert=none
 eps=
 espcharge=off
 excrad=0.d0
 excrad_f12=0.d0
 excrad_fin=0.000000000D+00
 fastdbbsc=v2
 fitting=coulomb
 fmm=off
 fmmord=8
 fnonorb=
 freq=off
 gamma=1.d0
 gauss=spher
 geom=xyz
 gopt=off
 ghost=none
 gtol=7
 grdens=off
 grid=auto
 grid_sm=auto
 gridbatch_cos=2000
 grtol=10
 guido_ct=off
 hamilton=dc
 hl_scfalg=direct
 iface=none
 incore=off
 intalg=auto
 ip_ea=ip
 itol=10
 laptol=1.d-2
 lccoporder=trffirst
 lcorthr=loose
 lccrest=off
 ldfgrad_tol=8
 lmp2dens=on
 lnoepso=0.d0
 lnoepsv=0.000030d0
 localcc=2016
 localcorrsymm=off
 locintrf=
 mact=
 maxact=off
 maxdim=200
 maxex=0
 maxmicroit=100
 mcscfiguess=hf
 mem=120gb
 mmprog=
 molden=off
 mp2ongrid=off
 mpitasks=1
 mulmet=3
 mult=
 nab=off
 nacto=0
 nactv=0
 naf_amp=3.16d-3
 naf_cor=0.075d0
 naf_f12=off
 naf_scf=off
 nafalg=albe
 nafdens=off
 naftyp=jpq
 nchol=auto
 ndeps=1e-3
 nevpt=
 nstate=2
 nsing=0
 nto=off
 ntrip=0
 num_grad=off
 occ=
 occri=off
 oniom=off
 oniom_eechg=off
 oniom_pcm=off
 oniom_qcorr=off
 optalg=
 optmaxit=50
 optetol=1e-6
 optex=1
 optgtol=1e-4
 optstol=1e-3
 orblocc=off
 orbloce=off
 orbloco=boys
 orblocv=pao
 orblocguess=cholesky
 osveps=-1.d0
 ovirt=off
 ovltol=1e-7
 ovosnorb=80.0
 pao_subsys_tol=1e-3
 pao_tol=1e-3
 pcm=off
 popul=off
 pressure=100000
 pssp=off
 ptfreq=0.0
 ptthreads=2
 qmreg=
 qmmm=off
 qro=off
 qscf=off
 redcost_exc=6
 redcost_tddft=off
 refdet=none
 rest=0
 rgrid=log3
 rism=off
 rohfcore=standard
 rohftype=semicanonical
 scfalg=direct
 scf_conv=auto
 scfdamp=0.0d0
 scfdamp_mode=off
 scfdamp_end=50
 scfdamp_dampstep=0.d0
 scfdamp_dtol=0.0d0
 scfdamp_maxfact=0.0d0
 scfdamp_minfact=0.0d0
 scfdiis=on
 scfdiis_dtol=0.0d0
 scfdiis_end=50
 scfdiis_start=2
 scfdiis_step=1
 scfdiis_watch=off
 scfdiis_wrange=10
 scfdiis_wlimit=5
 scfdiis_delmax=2
 scfdtol=7
 scfext=10
 scfguessdens=
 scfiguess=off
 scfloc=off
 scflshift=0.20
 scflshift_end=8
 scflshift_dtol=0.0
 scflshift_gaptol=0.20
 scfmaxit=50
 scftype=
 scftype_low=
 scftype_high=
 scftol=6
 scspe=1.d0
 scsph=1.d0
 scsps=1.3d0
 scsps_t=1.3d0
 scspt=0.0d0
 scspt_t=0.0d0
 scspv=1.d0
 spairtol=-1.d0
 sqmprog=
 subminp=top
 subsys_bopu=on
 symm=
 talg=lapl
 temp=298.15
 test=off
 tfunc=off
 theodore=off
 tlmo=0.999
 tpao=0.94
 tprint=off
 uncontract=off
 unit=angs
 usedisk=2
 verbosity=3
 wpairtol=1.d-5

 Executing orbloc...

 Allocation of 120.0 Gbytes of memory...

 Localization of occupied orbitals...
 Localization type: Boys
 Localization algorithm: Jacobi
 
 Step   Convergence
   1  25.948129733653
   2   2.715882053784
   3   1.114051605333
   4   0.391134176010
   5   0.212230263702
   6   0.118106183220
   7   0.208912123525
   8   0.153338576809
   9   0.159245967155
  10   0.188938434338
  11   0.116933424159
  12   0.077518181222
  13   0.024278566624
  14   0.006718243141
  15   0.001988473711
  16   0.000616114574
  17   0.000198485206
  18   0.000067394835
  19   0.000024887202
  20   0.000010455787
  21   0.000005179061
  22   0.000003009187
  23   0.000001964592
  24   0.000001373183
  25   0.000000993733
  26   0.000000731028
  27   0.000000541809
  28   0.000000402928
  29   0.000000300116
  30   0.000000223712
  31   0.000000166833
  32   0.000000124454
  33   0.000000092862
  34   0.000000069304
  35   0.000000051733
  36   0.000000038623
  37   0.000000028840
  38   0.000000021538
  39   0.000000016087
  40   0.000000012017
  41   0.000000008977
  42   0.000000006707
  43   0.000000005012
  44   0.000000003745
  45   0.000000002798
  46   0.000000002091
  47   0.000000001563
  48   0.000000001168
  49   0.000000000873

 Localization succeeded.

 File MOCOEF is overwritten with localized orbitals.
 

 Executing cis...

 Allocation of 120.0 Gbytes of memory...
 
 WARNING! If scfiguess.eq.off and localcc.ne.off!
 Please be sure that MOCOEF is MOCOEF.CAN!
 
 
 Read MO coeff. matrix and orbital energies...
 
 Generate singlet trial vectors...
 
 Starting DF-CIS iteration
 Singlet excited states
 
 
 The iteration has converged in  0 steps for all the roots.
 
 Final result of the CIS calculations for the excited states:
 Singlet excited states:
 
 Excited      Total          Excitation     Excitation     Excitation        Absorption
  state    energy [au]       energy [au]    energy [eV]  energy [cm^-1]    wavelength [nm]
 =========================================================================================
    1   -2000.624594106      0.24419416       6.6449        53594.43          186.59
 =========================================================================================
 
 

 Executing drpa...

 Three-index integral transformation
 Allocation of 120.0 Gbytes of memory...
 
 
 Constructing PAOs...
 PAO norm tolerance:     1.0000E-04
 Kept PAOs:   1941  1821  106.5898
 Threshold: 0.9990000
 Number of selected important orbitals:    77  (  64.2 %)
 
 
 Occupied LMO domain definition with Boughton-Pulay completeness:    0.9999000000
 
   MO  Natoms  Completeness   Atoms
    1   14     0.999923        7    8    9   10   11   12   13   30   31   32   33   48   49   81
    2   20     0.999920       11   13   14   15   16   17   18   19   21   22   23   24   25   27   28   29   59   63   68   69
    3   20     0.999920       32   33   34   35   36   37   38   40   41   42   43   44   46   47   48   49   70   71   75   76
    4    8     0.999904       23   25   26   27   28   66   67   68
    5    8     0.999904       42   43   44   45   46   76   77   78
    6   10     0.999912        1    3    4    5    6   50   51   55   83   84
    7    9     0.999924       36   37   38   39   40   41   71   72   73
    8    9     0.999924       17   18   19   20   21   22   61   62   63
    9    8     0.999907        1    2    3    4   51   52   53   54
   10    9     0.999925       42   43   44   45   46   47   78   79   80
   11    9     0.999925       23   24   25   26   27   28   64   65   66
   12    8     0.999904       36   38   39   40   41   73   74   75
   13    8     0.999904       17   18   19   20   21   59   60   61
   14   13     0.999917        3    4    5    6    7    8    9   10   11   29   30   54   56
   15   13     0.999917        4    5    6    7    8    9   10   30   32   33   50   55   83
   16   12     0.999903        7   12   30   31   32   33   34   48   49   57   81   82
   17   13     0.999903       11   12   13   14   15   16   23   24   28   29   30   57   58
   18    8     0.999912        1    2    4   50   51   52   83   84
   19   10     0.999912        1    2    3    4    5   10   50   53   54   56
   20   14     0.999901        6    7   30   31   32   33   34   35   36   37   41   48   49   70
   21   14     0.999901        9   10   11   12   13   14   15   16   17   18   22   29   30   69
   22   50     0.999903        3    4    5    6    7    8    9   10   11   12   13   14   15   16   17   18   19   22   23   24   25   28   29   30   31   32   33   34   35   36   37   40   41   42   43   46   47   48   49   50   54   58   59   64   69   70   75   80   82   83
   23   13     0.999906       35   36   37   41   42   43   44   45   46   47   76   77   80
   24   13     0.999906       16   17   18   22   23   24   25   26   27   28   64   67   68
   25   12     0.999908       33   34   35   36   37   38   39   40   41   49   74   75
   26   12     0.999908       14   15   16   17   18   19   20   21   22   29   59   60
   27   12     0.999903        9   11   12   13   14   15   29   30   31   57   58   81
   28   12     0.999906       33   34   35   42   43   44   45   46   47   49   79   80
   29   12     0.999906       14   15   16   23   24   25   26   27   28   29   64   65
   30   12     0.999903       35   36   37   38   39   40   41   42   43   47   71   72
   31   12     0.999903       16   17   18   19   20   21   22   23   24   28   62   63
   32   13     0.999903       30   31   32   33   34   35   42   43   47   48   49   81   82
   33    8     0.999956        1    2    3   50   51   52   53   84
   34    8     0.999953       24   25   26   27   28   65   66   67
   35    8     0.999953       43   44   45   46   47   77   78   79
   36    8     0.999953       37   38   39   40   41   72   73   74
   37    8     0.999953       18   19   20   21   22   60   61   62
   38   15     0.999905        5    6    7    8    9   10   11   12   15   29   30   31   32   48   56
   39   29     0.999901        8    9   10   11   12   13   14   15   16   17   18   19   20   21   22   23   24   25   26   27   28   29   30   58   59   63   64   68   69
   40   29     0.999902        6    7    8   30   31   32   33   34   35   36   37   38   39   40   41   42   43   44   45   46   47   48   49   70   71   75   76   80   82
   41   28     0.999902        4    5    6    7    8    9   10   11   12   13   14   15   16   17   18   19   23   24   29   30   31   32   48   57   58   59   64   69
   42   13     0.999903        1    2    3    4    5    6    7   10   50   51   53   54   83
   43   29     0.999900        4    5    6    7    8    9   10   11   12   13   30   31   32   33   34   35   36   40   41   42   47   48   49   70   75   80   81   82   83
   44   36     0.999936        5    6    7    8    9   10   11   12   13   14   15   16   17   18   19   20   21   22   23   24   25   26   27   28   29   30   31   32   48   49   57   58   59   64   69   81
   45   36     0.999937        5    6    7    8    9   10   11   12   13   14   30   31   32   33   34   35   36   37   38   39   40   41   42   43   44   45   46   47   48   49   57   70   75   80   81   82
   46   14     0.999911        2    3    4    5    6    7    8    9   10   11   50   51   55   56
   47   15     0.999910       15   16   17   18   19   20   21   22   23   28   29   59   62   63   68
   48   15     0.999910       33   34   35   36   37   38   39   40   41   42   43   71   72   75   76
   49   14     0.999902       34   35   36   42   43   44   45   46   47   49   76   79   80   82
   50   14     0.999902       14   15   16   17   23   24   25   26   27   28   58   64   65   68
   51   34     0.999906        5    6    7    8    9   10   11   12   13   14   15   29   30   31   32   33   34   35   36   37   40   41   42   43   45   46   47   48   49   57   75   80   81   82
   52   34     0.999905        5    6    7    8    9   10   11   12   13   14   15   16   17   18   19   22   23   24   25   26   28   29   30   31   32   33   34   48   49   57   58   59   64   81
   53   23     0.999906        3    4    5    6    7    8    9   10   11   12   13   14   15   29   30   31   32   33   48   49   50   54   56
   54   17     0.999901        4    5    6    7    8    9   10   11   12   30   31   32   33   48   50   55   83
   55   17     0.999925        1    2    3    4    5    6    7    9   10   50   51   52   53   55   56   83   84
   56   17     0.999910       15   16   17   18   19   20   21   22   23   24   27   28   29   61   62   63   69
   57   11     0.999900       35   36   42   43   44   45   46   47   76   77   78
   58   17     0.999910       33   34   35   36   37   38   39   40   41   42   43   44   47   70   71   72   73
   59   11     0.999900       16   17   23   24   25   26   27   28   66   67   68
   60   16     0.999906        7   31   32   33   34   35   36   37   41   42   43   48   49   70   75   82
   61   16     0.999904        9   11   12   13   14   15   16   17   18   22   23   28   29   58   59   69
   62   11     0.999906       15   16   17   18   19   20   21   22   59   60   61
   63   18     0.999909       32   33   34   35   36   41   42   43   44   45   46   47   48   49   71   78   79   80
   64   18     0.999909       11   13   14   15   16   17   18   23   24   25   26   27   28   29   63   64   65   66
   65   11     0.999906       34   35   36   37   38   39   40   41   73   74   75
   66   20     0.999908       32   33   34   35   36   37   38   40   41   42   43   44   46   47   48   49   71   76   80   82
   67   20     0.999906       11   13   14   15   16   17   18   19   21   22   23   24   25   27   28   29   58   63   64   68
   68   27     0.999933        1    2    3    4    5    6    7    8    9   10   11   12   13   14   15   29   30   31   32   33   48   50   51   55   56   69   83
   69   11     0.999904        1    2    3    4    5    6   50   51   52   83   84
   70   14     0.999919        1    2    3    4    5    6    9   10   50   51   52   53   54   56
   71   17     0.999900        6    7    8    9   12   13   30   31   32   33   34   48   49   57   70   81   82
   72   17     0.999900        7    8    9   10   11   12   13   14   15   29   30   31   48   57   58   69   81
   73   15     0.999902        6    7    8    9   10   11   12   13   14   29   30   31   32   48   57
   74   20     0.999901       13   14   15   16   17   18   22   23   24   25   26   27   28   29   58   64   65   66   67   68
   75   10     0.999963       36   37   38   39   40   41   71   72   73   74
   76   29     0.999902        2    3    4    5    6    7    8    9   10   11   12   13   14   15   29   30   31   32   33   34   35   41   48   49   50   51   55   75   83
   77   20     0.999902       33   34   35   36   37   41   42   43   44   45   46   47   48   49   76   77   78   79   80   82
   78   22     0.999914       11   14   15   16   17   18   19   20   21   22   23   24   27   28   29   59   60   61   62   63   68   69
   79   10     0.999963       17   18   19   20   21   22   60   61   62   63
   80   22     0.999914       32   33   34   35   36   37   38   39   40   41   42   43   44   47   49   70   71   72   73   74   75   76
   81   10     0.999962       23   24   25   26   27   28   64   65   66   67
   82   10     0.999962       42   43   44   45   46   47   77   78   79   80
   83   22     0.999902       32   33   34   35   36   37   38   40   41   42   43   44   46   47   48   49   70   71   75   76   80   82
   84   22     0.999901       11   13   14   15   16   17   18   19   21   22   23   24   25   27   28   29   58   59   63   64   68   69
   85   35     0.999909        5    6    7    8    9   10   11   12   13   30   31   32   33   34   35   36   37   38   39   40   41   42   43   44   45   46   47   48   49   57   70   75   80   81   82
   86   26     0.999916        1    3    4    5    6    7    8    9   10   11   12   13   14   15   29   30   31   32   33   48   50   51   54   55   56   69
   87   35     0.999910        5    6    7    8    9   10   11   12   13   14   15   16   17   18   19   20   21   22   23   24   25   26   27   28   29   30   31   32   48   57   58   59   64   69   81
   88   22     0.999905       11   13   14   15   16   17   18   19   21   22   23   24   25   26   27   28   29   58   63   64   67   68
   89   29     0.999900        2    3    4    5    6    7    8    9   10   11   12   13   14   15   29   30   31   32   33   34   35   41   48   49   50   51   55   75   83
   90   23     0.999909        3    4    5    6    7    8    9   10   11   12   13   14   15   29   30   31   32   33   48   49   50   54   56
   91   22     0.999905       32   33   34   35   36   37   38   40   41   42   43   44   45   46   47   48   49   71   76   77   80   82
   92   36     0.999900        5    6    7    8    9   10   11   12   13   14   15   29   30   31   32   33   34   35   36   37   40   41   42   43   46   47   48   49   55   57   70   75   76   80   81   82
   93   35     0.999911        5    6    7    8    9   10   11   12   13   14   15   16   17   18   19   22   23   24   25   26   28   29   30   31   32   33   34   48   49   57   58   59   64   69   81
   94   16     0.999909        2    3    4    5    6    7    8    9   10   32   50   51   54   55   56   83
   95   14     0.999922        6    7    8    9   11   12   13   14   29   30   31   32   48   57
   96    9     0.999930        1    2    3   50   51   52   53   54   84
   97   17     0.999924        1    2    3    4    5    6    7    9   10   50   51   52   53   55   56   83   84
   98   31     0.999902        4    5    6    7    8    9   10   11   12   13   14   29   30   31   32   33   34   35   36   37   40   41   42   47   48   49   70   80   81   82   83
   99   30     0.999900        5    6    7    8    9   10   11   12   13   14   15   16   17   18   19   22   23   24   29   30   31   32   33   48   49   54   57   58   64   69
  100   19     0.999902       33   34   35   36   37   42   43   44   45   46   47   48   49   71   76   78   79   80   82
  101   19     0.999902       13   14   15   16   17   22   23   24   25   26   27   28   29   58   63   64   65   66   68
  102   20     0.999913       33   34   35   36   37   38   39   40   41   42   43   44   47   49   71   72   73   74   75   76
  103   20     0.999913       14   15   16   17   18   19   20   21   22   23   24   27   28   29   59   60   61   62   63   68
  104   21     0.999902       14   15   16   17   18   19   20   21   22   23   24   27   28   29   59   60   61   62   63   68   69
  105   21     0.999902       33   34   35   36   37   38   39   40   41   42   43   44   47   49   70   71   72   73   74   75   76
  106   23     0.999907       32   33   34   35   36   37   38   39   40   41   42   43   44   46   47   48   49   70   71   72   74   75   76
  107   26     0.999902        9   11   12   13   14   15   16   17   18   19   20   21   22   23   24   25   27   28   29   59   60   61   62   63   68   69
  108   17     0.999909        1    2    3    4    5    6    7    8    9   10   30   32   50   51   54   83   84
  109   15     0.999909        8   11   12   13   14   15   16   23   24   29   30   31   57   58   81
  110   15     0.999909        8   12   30   31   32   33   34   35   42   47   48   49   57   81   82
  111   16     0.999913        1    2    3    4    5    6    7    8    9   10   50   51   54   55   83   84
  112   20     0.999901        5    6    7    8    9   10   11   12   13   14   15   16   17   18   29   30   31   56   57   69
  113   20     0.999900        5    6    7    8    9   10   12   30   31   32   33   34   35   36   41   48   49   55   70   81
  114   21     0.999910       13   14   15   16   17   18   21   22   23   24   25   26   27   28   29   58   63   65   66   67   68
  115   21     0.999910       33   34   35   36   37   38   41   42   43   44   45   46   47   48   49   71   76   77   78   79   82
  116   26     0.999900       33   34   35   36   37   38   39   40   41   42   43   44   45   46   47   48   49   70   71   75   76   77   78   79   80   82
  117   26     0.999900       13   14   15   16   17   18   19   20   21   22   23   24   25   26   27   28   29   58   59   63   64   65   66   67   68   69
  118   22     0.999902       11   13   14   15   16   17   18   19   20   21   22   23   24   25   27   28   29   59   60   63   68   69
  119   26     0.999902        7   31   32   33   34   35   36   37   38   39   40   41   42   43   44   46   47   48   49   70   71   72   73   74   75   76
  120   13     0.999934        1    2    3    4    5    6   10   50   51   52   53   54   56
 
 Executing the Boughton-Pulay algorithm...
  with occ MO completeness:    0.9500000000
 
   MO  Natoms  Completeness   Atoms
    1    2     0.990547       30   31
    2    2     0.989954       16   17
    3    2     0.989969       35   36
    4    2     0.993704       27   67
    5    2     0.993704       44   77
    6    2     0.992760       50   83
    7    2     0.993688       38   72
    8    2     0.993688       21   62
    9    2     0.993672        2   53
   10    2     0.993690       46   79
   11    2     0.993689       25   65
   12    2     0.993701       40   74
   13    2     0.993701       19   60
   14    2     0.993079       10   56
   15    2     0.993056        6   55
   16    2     0.993587       48   81
   17    2     0.992550       14   58
   18    2     0.993677       51   84
   19    2     0.992837        3   54
   20    2     0.992737       33   70
   21    2     0.992739       29   69
   22    3     0.952955        8   30   31
   23    2     0.992325       43   76
   24    2     0.992334       28   68
   25    2     0.992343       41   75
   26    2     0.992352       18   59
   27    2     0.993587       13   57
   28    2     0.992345       47   80
   29    2     0.992339       24   64
   30    2     0.992369       37   71
   31    2     0.992362       22   63
   32    2     0.992548       49   82
   33    2     0.993629        1   52
   34    2     0.993587       26   66
   35    2     0.993587       45   78
   36    2     0.993588       39   73
   37    2     0.993588       20   61
   38    2     0.989651        8    9
   39    2     0.959112       16   23
   40    2     0.959103       35   42
   41    3     0.957608       11   12   29
   42    2     0.990478        3    4
   43    3     0.957654       31   32   33
   44    4     0.960558       13   14   15   29
   45    4     0.960496       33   34   48   49
   46    2     0.990921        5   10
   47    2     0.990437       17   22
   48    2     0.990434       36   37
   49    2     0.990437       42   47
   50    2     0.990437       23   24
   51    3     0.953177       31   48   49
   52    3     0.953496       12   13   14
   53    3     0.959180        8    9   10
   54    2     0.990980        6    7
   55    3     0.963818        1    2   51
   56    2     0.951054       21   22
   57    2     0.991664       43   44
   58    2     0.951050       37   38
   59    2     0.991663       27   28
   60    2     0.990718       33   34
   61    2     0.990713       15   29
   62    2     0.991659       18   19
   63    3     0.963514       42   46   47
   64    3     0.963494       23   24   25
   65    2     0.991659       40   41
   66    2     0.989974       35   42
   67    2     0.989954       16   23
   68    3     0.958153        5    6   10
   69    2     0.991474       50   51
   70    3     0.963688        2    3    4
   71    2     0.988520       31   32
   72    2     0.988586       11   12
   73    2     0.990636        8   30
   74    3     0.964867       25   26   27
   75    2     0.991330       38   39
   76    3     0.953756        7    8   10
   77    3     0.964883       44   45   46
   78    3     0.964142       19   20   21
   79    2     0.991330       20   21
   80    3     0.964139       38   39   40
   81    2     0.991330       25   26
   82    2     0.991330       45   46
   83    2     0.989918       34   35
   84    2     0.989902       15   16
   85    3     0.954853       33   34   49
   86    3     0.955300        5    6   10
   87    3     0.954787       14   15   29
   88    3     0.960965       23   27   28
   89    3     0.953189        7    8   10
   90    3     0.959336        8    9   10
   91    3     0.960981       42   43   44
   92    3     0.953886       31   48   49
   93    3     0.954024       12   13   14
   94    2     0.990042        4    5
   95    2     0.990489       12   30
   96    2     0.991350        1    2
   97    3     0.963593        1    2   51
   98    3     0.954343       31   32   33
   99    3     0.954082       11   12   29
  100    2     0.951059       46   47
  101    2     0.951056       24   25
  102    3     0.964691       38   39   40
  103    3     0.964687       19   20   21
  104    3     0.963284       17   21   22
  105    3     0.963284       36   37   38
  106    3     0.960863       36   40   41
  107    3     0.952256       17   18   19
  108    3     0.954644        3    4   50
  109    2     0.992206       13   14
  110    2     0.992207       48   49
  111    3     0.958548        4   50   51
  112    2     0.989621        9   11
  113    2     0.989438        7   32
  114    3     0.964079       25   26   27
  115    3     0.964079       44   45   46
  116    3     0.951878       42   43   44
  117    3     0.951877       23   27   28
  118    3     0.960866       17   18   19
  119    3     0.952248       36   40   41
  120    3     0.962646        1    2    3
 
  121    4     0.996307        1    2   51   52
  122    3     0.992692        1    2   51
  123    4     0.987926        1    2   51   52
  124    4     0.985609        1    2    4   51
  125    4     0.990463        1    2   51   52
  126    4     0.985006        1    2    4   51
  127    4     0.986968        1    2    4   51
  128    4     0.994795        1    2   51   52
  129    4     0.986820        1    2    4   51
  130    3     0.981640        1    2   51
  131    6     0.989606        1    3    4   50   51   52
  132    3     0.981491        1    2   51
  133    1     0.996101        1
  134    1     0.996259        1
  135    1     0.989983        1
  136    1     0.996817        1
  137    1     0.990281        1
  138    3     0.988929        1    2   51
  139    3     0.989329        1    2   51
  140    4     0.984458        1    2    3   50
  141    3     0.997401        1    2   51
  142    4     0.985031        1    2   50   51
  143    1     0.992815        1
  144    1     0.993364        1
  145    1     0.990519        1
  146    1     0.996827        1
  147    1     0.992723        1
  148    1     0.985336        1
  149    1     0.989032        1
  150    4     0.996166        1    2    3   53
  151    3     0.992645        1    2    3
  152    4     0.987497        1    2    3   53
  153    5     0.995904        1    2    3   50   53
  154    4     0.987993        1    2    3   53
  155    5     0.995179        1    2    3   50   53
  156    4     0.982279        1    2    3   50
  157    4     0.988585        1    2    3   53
  158    4     0.981091        1    2    3   50
  159    4     0.984763        1    2    3   50
  160    5     0.982162        1    2    3   53   54
  161    5     0.985161        1    2    3    4   53
  162    1     0.990188        2
  163    1     0.990275        2
  164    1     0.995902        2
  165    1     0.997839        2
  166    1     0.994500        2
  167    4     0.988897        1    2    3    4
  168    4     0.989611        1    2    3    4
  169    3     0.989915        1    2   51
  170    2     0.989223        1    2
  171    3     0.988176        1    2    3
  172    1     0.993734        2
  173    1     0.996517        2
  174    1     0.994697        2
  175    1     0.991696        2
  176    1     0.994556        2
  177    1     0.986151        2
  178    1     0.982791        2
  179    4     0.994284        2    3    4   54
  180    3     0.990716        2    3    4
  181    5     0.983082        2    3    4    5   54
  182    5     0.984348        2    3    4   51   54
  183    4     0.981030        2    3    4   54
  184    5     0.982104        2    3    4   51   54
  185    5     0.984400        2    3    4   51   54
  186    4     0.985355        2    3    4   54
  187    5     0.981715        2    3    4   51   54
  188    5     0.984704        2    3    4   51   54
  189    8     0.981980        1    2    3    4   10   50   53   54
  190    5     0.981399        2    3    4   51   54
  191    1     0.990386        3
  192    1     0.990510        3
  193    1     0.996052        3
  194    1     0.997945        3
  195    1     0.994655        3
  196    4     0.986268        1    2    3    4
  197    4     0.989463        1    2    3    4
  198    3     0.986835        3    4   50
  199    2     0.988136        3    4
  200    3     0.980007        2    3    4
  201    1     0.993623        3
  202    1     0.996493        3
  203    1     0.994404        3
  204    1     0.991918        3
  205    1     0.994637        3
  206    1     0.985961        3
  207    1     0.982429        3
  208    4     0.992841        3    4    5   50
  209    4     0.992179        3    4    5   50
  210    6     0.983170        2    3    4    5   50   51
  211    5     0.989942        1    3    4    5   50
  212    4     0.983144        3    4    5   50
  213    6     0.980677        1    3    4    6   50   51
  214    5     0.995040        1    3    4    5   50
  215    5     0.984327        3    4    5    6   50
  216    6     0.980942        1    2    3    4   50   51
  217    7     0.983591        1    3    4    5    6   10   50
  218    7     0.981823        2    3    4    5   10   50   51
  219    7     0.985491        1    3    4    5    6   10   50
  220    1     0.991879        4
  221    1     0.989487        4
  222    1     0.989947        4
  223    1     0.996821        4
  224    1     0.990035        4
  225    5     0.980564        3    4    5    6   50
  226    7     0.985013        3    4    5    6    8   10   50
  227    5     0.990728        2    3    4   50   51
  228    3     0.994342        3    4   50
  229    5     0.982739        2    3    4    5   50
  230    1     0.990398        4
  231    1     0.993386        4
  232    1     0.989625        4
  233    1     0.991237        4
  234    1     0.990919        4
  235    2     0.987087        4   50
  236    2     0.987724        4    5
  237    4     0.992759        4    5    6   10
  238    4     0.991892        4    5    6   10
  239    5     0.980135        4    5    6    7   10
  240    6     0.984047        4    5    6    8   10   30
  241    4     0.981480        4    5    6   10
  242    5     0.983275        4    5    6    7   10
  243    6     0.984177        4    5    6    8   10   30
  244    5     0.981160        4    5    6    8   10
  245    4     0.983777        4    5    6   10
  246    6     0.980733        4    5    6    9   10   50
  247    7     0.980401        3    4    5    6    8   10   50
  248    7     0.982789        3    4    5    6   10   50   55
  249    1     0.989378        5
  250    1     0.993015        5
  251    1     0.999668        5
  252    1     0.989369        5
  253    1     0.988716        5
  254    7     0.984219        3    4    5    6    7   10   50
  255    6     0.983560        3    4    5    6   10   50
  256    3     0.985055        4    5    6
  257    5     0.980982        5    6    7    9   10
  258    6     0.982832        4    5    6   10   55   56
  259    1     0.990304        5
  260    1     0.987654        5
  261    1     0.997290        5
  262    1     0.995737        5
  263    1     0.997017        5
  264    1     0.989900        5
  265    3     0.988419        5    6   10
  266    4     0.992815        5    6    7   55
  267    3     0.990072        5    6    7
  268    5     0.980628        5    6    7   32   55
  269   11     0.980290        4    5    6    7    8    9   12   31   33   49   50
  270    5     0.985973        4    5    6    7   55
  271    4     0.984247        5    6    7   55
  272   10     0.980024        5    6    7    9   12   14   29   31   33   49
  273    4     0.983204        5    6    7   55
  274    4     0.986815        5    6    7   55
  275    7     0.981453        5    6    7    8    9   10   83
  276    7     0.981235        4    5    6    7    9   50   55
  277    7     0.986974        4    5    6    7    9   32   55
  278    1     0.989022        6
  279    1     0.991159        6
  280    1     0.999728        6
  281    1     0.996362        6
  282    1     0.992952        6
  283    5     0.980660        5    6    7    8   55
  284    5     0.985749        5    6    7    8   10
  285    2     0.984156        5    6
  286    2     0.984108        5    6
  287    4     0.988338        5    6    7   10
  288    1     0.992307        6
  289    1     0.995866        6
  290    1     0.997325        6
  291    1     0.996970        6
  292    1     0.998158        6
  293    1     0.988627        6
  294    2     0.985210        6    7
  295    4     0.990363        6    7    8   32
  296    4     0.991328        6    7    8   32
  297    5     0.988004        6    7    8    9   32
  298    6     0.985566        6    7    8   10   30   32
  299    4     0.981048        6    7    8   32
  300    4     0.983332        6    7    8   32
  301    6     0.987589        6    7    8   10   30   32
  302    4     0.981437        6    7    8   32
  303    4     0.980992        6    7    8   32
  304    5     0.980162        6    7    8   10   32
  305    7     0.980699        5    6    7   30   31   32   33
  306    8     0.981020        5    6    7    8    9   30   31   33
  307    1     0.987561        7
  308    1     0.988304        7
  309    1     0.999676        7
  310    1     0.992025        7
  311    1     0.990234        7
  312    6     0.980457        5    6    7    8   32   55
  313    8     0.983167        5    6    7    9   31   32   33   49
  314    3     0.984771        7    8   32
  315    6     0.980344        7    8    9   31   32   33
  316    5     0.980774        6    7    8   31   32
  317    2     0.983942        6    7
  318    1     0.987463        7
  319    1     0.996246        7
  320    1     0.996037        7
  321    1     0.997461        7
  322    1     0.987869        7
  323    2     0.980719        7    8
  324    4     0.986534        7    8    9   30
  325    4     0.986057        7    8    9   30
  326   11     0.980215        6    8    9   10   11   12   13   30   31   32   48
  327   12     0.980040        5    6    7    8    9   10   12   14   29   30   31   33
  328    6     0.982842        7    8    9   12   30   31
  329    6     0.984859        7    8    9   11   30   32
  330   11     0.986022        5    7    8    9   12   14   29   30   31   33   49
  331    4     0.981678        7    8    9   30
  332    6     0.986626        6    7    8    9   10   30
  333    6     0.981445        6    7    8    9   10   30
  334    9     0.981409        5    7    8    9   11   12   30   31   32
  335    9     0.984506        6    8    9   10   11   12   30   31   32
  336    1     0.986552        8
  337    1     0.982430        8
  338    1     0.999353        8
  339    1     0.987727        8
  340    1     0.985399        8
  341    9     0.985901        6    7    8    9   10   11   30   31   32
  342    6     0.982082        7    8    9   12   30   31
  343    6     0.980197        8   11   12   30   31   32
  344    6     0.980713        6    7    8    9   10   11
  345    8     0.980543        7    8    9   11   12   30   31   32
  346    2     0.983369        8   30
  347    1     0.985691        8
  348    1     0.996605        8
  349    1     0.992752        8
  350    1     0.995416        8
  351    2     0.987478        8   30
  352    4     0.991057        7    8    9   30
  353    4     0.990363        8    9   10   11
  354    4     0.991327        8    9   10   11
  355    5     0.988005        7    8    9   10   11
  356    6     0.985563        6    8    9   10   11   30
  357    4     0.981058        8    9   10   11
  358    4     0.983321        8    9   10   11
  359    6     0.987587        6    8    9   10   11   30
  360    4     0.981437        8    9   10   11
  361    7     0.982133        5    7    8    9   11   12   29
  362    5     0.980159        6    8    9   10   11
  363    7     0.980678        5    9   10   11   12   29   30
  364    8     0.981028        5    7    8    9   10   12   29   30
  365    1     0.987562        9
  366    1     0.988302        9
  367    1     0.999676        9
  368    1     0.992027        9
  369    1     0.990235        9
  370    6     0.980404        5    8    9   10   11   56
  371    8     0.983206        5    7    9   10   11   12   14   29
  372    3     0.984772        8    9   11
  373    6     0.980333        7    8    9   11   12   29
  374    5     0.980812        8    9   10   11   12
  375    2     0.983876        9   10
  376    1     0.987501        9
  377    1     0.996248        9
  378    1     0.996036        9
  379    1     0.997458        9
  380    1     0.987832        9
  381    2     0.980756        8    9
  382    4     0.992815        5    9   10   56
  383    3     0.990074        5    9   10
  384    5     0.980629        5    9   10   11   56
  385   11     0.980294        3    4    5    7    8    9   10   12   14   29   31
  386    5     0.985955        4    5    9   10   56
  387    4     0.984237        5    9   10   56
  388   10     0.980017        5    7    9   10   12   14   29   31   33   49
  389    4     0.983213        5    9   10   56
  390    4     0.986813        5    9   10   56
  391    7     0.981477        5    6    7    8    9   10   54
  392    7     0.981191        3    4    5    7    9   10   56
  393    7     0.986962        4    5    7    9   10   11   56
  394    1     0.989033       10
  395    1     0.991145       10
  396    1     0.999731       10
  397    1     0.996371       10
  398    1     0.992943       10
  399    5     0.980723        5    8    9   10   56
  400    5     0.985741        5    6    8    9   10
  401    2     0.984173        5   10
  402    2     0.984149        5   10
  403    4     0.988309        5    6    9   10
  404    1     0.992314       10
  405    1     0.995839       10
  406    1     0.997324       10
  407    1     0.996970       10
  408    1     0.998161       10
  409    1     0.988656       10
  410    2     0.985201        9   10
  411    4     0.988530        9   11   12   29
  412    4     0.990378        9   11   12   29
  413    4     0.983361        9   11   12   29
  414    6     0.980420        9   11   12   14   29   30
  415    6     0.981351        8    9   11   12   15   69
  416    5     0.983524        9   11   12   29   30
  417    6     0.983749        9   11   12   14   29   30
  418    5     0.981828        9   11   12   29   30
  419    4     0.980510        9   11   12   29
  420    6     0.981415        9   11   12   14   15   29
  421    7     0.992054        9   10   11   12   13   15   29
  422    8     0.980679        7    8    9   11   15   29   30   69
  423    1     0.987489       11
  424    1     0.991931       11
  425    1     0.999636       11
  426    1     0.988258       11
  427    1     0.990207       11
  428    5     0.981610        9   11   12   15   29
  429    5     0.980446        9   10   11   12   13
  430    3     0.984517       11   12   29
  431    7     0.980270        8    9   11   12   13   15   29
  432    6     0.984428        8    9   11   12   13   29
  433    3     0.986073       11   12   29
  434    1     0.984766       11
  435    1     0.997863       11
  436    1     0.995950       11
  437    1     0.996129       11
  438    1     0.989737       11
  439    1     0.986856       11
  440    4     0.989272       11   12   13   30
  441    4     0.990320       11   12   13   30
  442    4     0.982138       11   12   13   30
  443    9     0.980399        6    8   10   11   12   13   14   15   30
  444    5     0.984670        8   11   12   13   30
  445    5     0.983173       11   12   13   30   31
  446   10     0.980276        6    8   10   11   12   13   14   15   29   30
  447    4     0.981630       11   12   13   30
  448    7     0.982237        9   11   12   14   30   31   57
  449    5     0.982706       11   12   13   15   30
  450    8     0.982017        8    9   12   13   29   30   48   57
  451    8     0.980748        8   11   12   13   15   30   31   48
  452    1     0.986226       12
  453    1     0.988821       12
  454    1     0.999411       12
  455    1     0.984169       12
  456    1     0.986716       12
  457    6     0.991164        8   11   12   13   14   30
  458    6     0.982551        9   11   12   13   14   29
  459    3     0.982746       11   12   30
  460    6     0.982508        8   11   12   13   30   31
  461    6     0.981416        9   11   12   13   30   57
  462    3     0.985165       11   12   30
  463    1     0.981224       12
  464    1     0.996203       12
  465    1     0.993272       12
  466    1     0.997072       12
  467    1     0.982410       12
  468    2     0.988034       12   30
  469    4     0.995037       12   13   14   57
  470    3     0.991750       12   13   14
  471    4     0.985588       12   13   14   57
  472    5     0.982551       12   13   14   29   30
  473    4     0.987918       12   13   14   57
  474    4     0.986694       12   13   14   57
  475    5     0.985998       12   13   14   29   30
  476    4     0.990453       12   13   14   57
  477    4     0.987737       12   13   14   57
  478    4     0.986222       12   13   14   29
  479    5     0.984260       11   12   13   14   57
  480    9     0.981897        8   11   12   13   14   15   31   57   58
  481    1     0.988603       13
  482    1     0.995530       13
  483    1     0.999782       13
  484    1     0.991802       13
  485    1     0.994016       13
  486    5     0.981896       12   13   14   15   57
  487    3     0.987208       11   12   13
  488    2     0.984805       12   13
  489    5     0.985764       11   12   13   14   15
  490    4     0.992199       11   12   13   14
  491    2     0.986124       12   13
  492    1     0.997055       13
  493    1     0.997823       13
  494    1     0.997090       13
  495    1     0.997412       13
  496    1     0.987227       13
  497    1     0.990579       13
  498    4     0.992663       13   14   15   58
  499    3     0.989901       13   14   15
  500    8     0.980520       11   12   13   14   15   16   57   58
  501    8     0.981052        8   10   11   12   13   14   15   16
  502    4     0.984233       13   14   15   58
  503    5     0.983694       12   13   14   15   58
  504    7     0.980984        8   10   11   13   14   15   16
  505    4     0.986678       13   14   15   58
  506    4     0.985875       13   14   15   58
  507    7     0.980787       11   12   13   14   15   29   64
  508    6     0.987929       12   13   14   15   29   58
  509    7     0.984665       12   13   14   15   16   23   24
  510    1     0.990137       14
  511    1     0.996947       14
  512    1     0.999678       14
  513    1     0.990269       14
  514    1     0.992875       14
  515    4     0.986837       12   13   14   15
  516    2     0.984698       14   15
  517    2     0.981723       14   15
  518    5     0.983680       12   13   14   15   29
  519    4     0.985432       13   14   15   29
  520    2     0.987291       13   14
  521    1     0.993405       14
  522    1     0.998176       14
  523    1     0.996769       14
  524    1     0.996973       14
  525    1     0.990948       14
  526    1     0.990589       14
  527    4     0.986510       14   15   16   29
  528    4     0.990451       14   15   16   29
  529    7     0.980053       12   14   15   16   18   23   29
  530    6     0.982713       12   14   15   16   29   30
  531    4     0.980229       14   15   16   29
  532    5     0.982762       14   15   16   17   29
  533    7     0.982462       11   12   14   15   16   29   30
  534    4     0.983852       14   15   16   29
  535    5     0.984370       14   15   16   17   29
  536    9     0.982441       13   14   15   16   17   23   29   59   64
  537    9     0.982196       14   15   16   17   18   23   29   58   69
  538    9     0.987656       11   12   13   14   15   16   17   23   29
  539    1     0.984629       15
  540    1     0.989205       15
  541    1     0.999212       15
  542    1     0.986068       15
  543    1     0.986373       15
  544    7     0.989930       11   14   15   16   17   23   29
  545    5     0.982030       11   13   14   15   29
  546    4     0.988229       14   15   16   29
  547    6     0.984344       14   15   16   17   23   29
  548    5     0.981550       14   15   16   29   58
  549    3     0.981666       14   15   29
  550    1     0.985942       15
  551    1     0.996184       15
  552    1     0.992175       15
  553    1     0.996438       15
  554    1     0.981707       15
  555    1     0.985402       15
  556    4     0.989194       15   16   17   23
  557    4     0.990330       15   16   17   23
  558    6     0.983347       15   16   17   18   23   29
  559   11     0.980637       14   15   16   17   18   20   23   24   26   28   29
  560   10     0.981510       14   15   16   17   18   22   23   24   27   29
  561    4     0.984022       15   16   17   23
  562   11     0.984257       15   16   17   18   20   22   23   24   26   28   29
  563   11     0.981234       14   15   16   17   20   22   23   26   27   28   29
  564    5     0.981884       13   15   16   17   23
  565    8     0.982473       14   15   16   17   18   22   23   29
  566    7     0.982501       14   15   16   17   18   23   29
  567    8     0.984940       14   15   16   17   22   23   28   29
  568    1     0.996008       16
  569    1     0.998523       16
  570    1     0.997282       16
  571    1     0.995256       16
  572    1     0.995355       16
  573    4     0.981615       15   16   17   23
  574    3     0.990470       16   17   23
  575    3     0.980281       16   17   23
  576    6     0.982954       14   15   16   17   23   29
  577    6     0.983188       15   16   17   18   22   23
  578    1     0.991396       16
  579    1     0.998626       16
  580    1     0.995638       16
  581    1     0.997238       16
  582    1     0.997118       16
  583    1     0.994057       16
  584    1     0.997050       16
  585    4     0.987014       16   17   18   22
  586    4     0.990622       16   17   18   22
  587    9     0.985478       15   16   17   18   19   21   22   23   28
  588    5     0.986885       16   17   18   20   22
  589    5     0.987494       16   17   18   20   22
  590    5     0.981080       16   17   18   20   22
  591    5     0.987758       16   17   18   20   22
  592    5     0.987157       16   17   18   20   22
  593    5     0.986105       16   17   18   20   22
  594    8     0.983524       16   17   18   19   21   22   23   63
  595    9     0.982418       16   17   18   19   20   21   22   23   68
  596   13     0.981555       11   15   16   17   18   19   20   21   22   23   59   63   69
  597    1     0.990568       17
  598    1     0.991774       17
  599    1     0.984446       17
  600    1     0.987841       17
  601    1     0.990039       17
  602    5     0.984463       16   17   19   21   22
  603    5     0.985674       16   17   18   19   21
  604    7     0.982492       15   16   17   18   21   22   23
  605    4     0.981431       16   17   18   22
  606    7     0.983810       15   16   17   21   22   23   59
  607    1     0.986288       17
  608    1     0.993752       17
  609    2     0.987137       17   18
  610    1     0.987587       17
  611    2     0.980210       17   18
  612    2     0.983702       17   22
  613    1     0.986459       17
  614    4     0.993111       17   18   19   59
  615    3     0.989927       17   18   19
  616    7     0.980724       16   17   18   19   21   22   59
  617    5     0.980181       17   18   19   21   59
  618    6     0.981396       17   18   19   20   21   59
  619    5     0.981283       17   18   19   21   59
  620    5     0.984327       17   18   19   21   59
  621    5     0.987468       16   17   18   19   21
  622    5     0.980376       17   18   19   21   59
  623    7     0.984956       16   17   18   19   29   59   60
  624    8     0.980623       17   18   19   20   21   22   23   59
  625    8     0.990311       15   17   18   19   20   21   29   59
  626    1     0.997024       18
  627    1     0.994560       18
  628    1     0.990991       18
  629    1     0.993692       18
  630    1     0.994635       18
  631    3     0.985747       17   18   19
  632    4     0.989384       16   17   18   19
  633    4     0.983700       17   18   19   20
  634    4     0.983815       17   18   19   22
  635    4     0.984381       18   19   20   22
  636    1     0.994141       18
  637    1     0.993727       18
  638    1     0.987255       18
  639    1     0.991158       18
  640    1     0.988970       18
  641    1     0.989359       18
  642    1     0.995305       18
  643    4     0.996067       18   19   20   60
  644    3     0.992841       18   19   20
  645    4     0.987406       18   19   20   60
  646    5     0.994451       18   19   20   22   60
  647    4     0.988387       18   19   20   22
  648    4     0.984996       18   19   20   22
  649    5     0.996418       18   19   20   22   60
  650    4     0.990843       18   19   20   22
  651    4     0.986089       18   19   20   22
  652    5     0.982889       17   18   19   20   60
  653    4     0.988184       18   19   20   22
  654    7     0.995991       17   18   19   20   21   59   61
  655    1     0.994170       19
  656    1     0.997077       19
  657    1     0.993722       19
  658    1     0.992618       19
  659    1     0.990463       19
  660    3     0.988414       18   19   20
  661    2     0.981164       18   19
  662    3     0.983925       18   19   20
  663    4     0.991605       18   19   20   21
  664    4     0.981281       17   18   19   20
  665    1     0.989100       19
  666    1     0.993815       19
  667    1     0.992348       19
  668    1     0.995601       19
  669    1     0.985470       19
  670    1     0.988123       19
  671    1     0.995206       19
  672    4     0.996282       19   20   21   61
  673    3     0.992714       19   20   21
  674    4     0.988205       19   20   21   61
  675    5     0.987122       17   19   20   21   61
  676    5     0.981919       17   19   20   21   61
  677    5     0.987852       17   19   20   21   61
  678    5     0.988301       17   19   20   21   61
  679    5     0.984750       17   19   20   21   61
  680    5     0.989276       17   19   20   21   61
  681    5     0.984657       19   20   21   22   62
  682    4     0.983407       17   19   20   21
  683    6     0.988389       17   18   19   20   21   60
  684    1     0.994059       20
  685    1     0.994062       20
  686    1     0.993418       20
  687    1     0.991815       20
  688    1     0.996377       20
  689    3     0.980974       18   19   20
  690    3     0.981146       20   21   22
  691    4     0.987696       18   20   21   22
  692    3     0.986907       19   20   21
  693    3     0.988711       19   20   21
  694    1     0.994593       20
  695    1     0.996542       20
  696    1     0.992555       20
  697    1     0.989755       20
  698    1     0.985873       20
  699    1     0.989181       20
  700    1     0.992465       20
  701    4     0.996053       20   21   22   62
  702    3     0.992837       20   21   22
  703    4     0.987382       20   21   22   62
  704    4     0.984211       18   20   21   22
  705    4     0.988979       18   20   21   22
  706    5     0.992936       18   20   21   22   62
  707    4     0.985942       18   20   21   22
  708    4     0.990650       18   20   21   22
  709    5     0.995624       18   20   21   22   62
  710    5     0.988932       19   20   21   22   61
  711    4     0.988209       18   20   21   22
  712    5     0.982307       17   20   21   22   62
  713    1     0.997084       21
  714    1     0.993885       21
  715    1     0.990922       21
  716    1     0.992387       21
  717    1     0.993766       21
  718    2     0.981062       21   22
  719    3     0.987657       20   21   22
  720    4     0.985354       17   20   21   22
  721    4     0.990789       19   20   21   22
  722    4     0.986782       17   19   21   22
  723    1     0.994214       21
  724    1     0.993829       21
  725    1     0.987483       21
  726    1     0.991433       21
  727    1     0.988391       21
  728    1     0.989229       21
  729    1     0.995108       21
  730    4     0.993049       17   21   22   63
  731    3     0.989933       17   21   22
  732    7     0.980044       16   17   18   19   21   22   63
  733    5     0.987464       17   19   21   22   63
  734    5     0.983407       16   17   19   21   22
  735    5     0.982462       17   19   21   22   63
  736    5     0.987153       17   19   21   22   63
  737    5     0.985280       16   17   19   21   22
  738    5     0.981355       17   19   21   22   63
  739    6     0.983362       17   19   21   22   23   63
  740    8     0.983758       16   17   19   21   22   27   28   68
  741    6     0.985901       16   17   19   21   22   63
  742    1     0.994497       22
  743    1     0.996998       22
  744    1     0.993750       22
  745    1     0.994031       22
  746    1     0.991655       22
  747    4     0.989056       17   18   21   22
  748    3     0.985827       17   21   22
  749    5     0.981438       17   21   22   62   63
  750    4     0.989307       17   18   21   22
  751    5     0.989439       17   18   20   21   22
  752    1     0.989197       22
  753    1     0.993609       22
  754    1     0.992225       22
  755    1     0.995535       22
  756    1     0.985726       22
  757    1     0.988724       22
  758    1     0.994979       22
  759    4     0.987114       16   23   24   28
  760    4     0.990675       16   23   24   28
  761    9     0.985823       15   16   17   22   23   24   25   27   28
  762    5     0.986977       16   23   24   26   28
  763    5     0.986676       16   23   24   26   28
  764    5     0.982467       16   23   24   26   28
  765    5     0.987734       16   23   24   26   28
  766    5     0.986485       16   23   24   26   28
  767    5     0.987007       16   23   24   26   28
  768    8     0.983803       16   17   23   24   25   27   28   68
  769    8     0.980030       16   17   23   24   26   27   28   63
  770   13     0.983303       13   15   16   23   24   25   26   27   28   58   63   64   68
  771    1     0.992583       23
  772    1     0.990553       23
  773    1     0.984201       23
  774    1     0.989431       23
  775    1     0.987831       23
  776    5     0.980634       16   23   24   27   28
  777    5     0.984593       16   23   24   25   28
  778    7     0.988949       16   17   23   24   25   27   28
  779    4     0.982501       16   23   24   28
  780    7     0.986488       16   17   23   25   27   28   64
  781    1     0.986492       23
  782    1     0.990935       23
  783    2     0.982255       23   24
  784    1     0.986723       23
  785    2     0.986065       23   24
  786    2     0.988712       16   23
  787    1     0.986066       23
  788    4     0.993201       23   24   25   64
  789    3     0.989948       23   24   25
  790    7     0.981100       16   23   24   25   27   28   64
  791    5     0.980834       16   23   24   25   27
  792    5     0.981259       23   24   25   27   64
  793    6     0.981999       23   24   25   27   28   64
  794    5     0.984000       23   24   25   27   64
  795    5     0.981024       23   24   25   27   64
  796    7     0.980244       23   24   25   26   27   28   64
  797    7     0.985010       14   16   23   24   25   64   65
  798    6     0.981866       15   23   24   25   26   27
  799    8     0.980690       13   15   23   24   25   27   28   64
  800    1     0.995684       24
  801    1     0.994424       24
  802    1     0.990778       24
  803    1     0.994181       24
  804    1     0.995877       24
  805    3     0.981715       24   25   26
  806    4     0.989917       16   23   24   25
  807    4     0.983111       23   24   25   26
  808    4     0.984972       23   24   25   28
  809    3     0.980073       23   24   25
  810    1     0.993665       24
  811    1     0.993941       24
  812    1     0.984850       24
  813    1     0.991207       24
  814    1     0.991970       24
  815    1     0.988556       24
  816    1     0.995767       24
  817    4     0.996071       24   25   26   65
  818    3     0.992841       24   25   26
  819    4     0.987412       24   25   26   65
  820    5     0.994429       24   25   26   28   65
  821    4     0.989293       24   25   26   28
  822    4     0.983468       24   25   26   28
  823    5     0.996388       24   25   26   28   65
  824    4     0.991441       24   25   26   28
  825    4     0.985398       24   25   26   28
  826    5     0.983125       23   24   25   26   65
  827    4     0.988008       24   25   26   28
  828    4     0.985717       24   25   26   27
  829    1     0.995330       25
  830    1     0.996444       25
  831    1     0.993894       25
  832    1     0.993047       25
  833    1     0.989326       25
  834    3     0.986951       25   26   64
  835    3     0.989001       24   25   26
  836    3     0.984224       24   25   26
  837    4     0.991367       24   25   26   27
  838    5     0.992611       23   24   25   26   27
  839    1     0.992400       25
  840    1     0.993284       25
  841    1     0.989241       25
  842    1     0.995142       25
  843    1     0.989348       25
  844    1     0.988706       25
  845    1     0.991578       25
  846    4     0.996281       25   26   27   66
  847    3     0.992715       25   26   27
  848    4     0.988212       25   26   27   66
  849    5     0.986917       23   25   26   27   66
  850    5     0.983167       23   25   26   27   66
  851    5     0.985759       23   25   26   27   66
  852    5     0.988151       23   25   26   27   66
  853    5     0.985879       23   25   26   27   66
  854    5     0.987153       23   25   26   27   66
  855    5     0.984231       25   26   27   28   67
  856    5     0.989343       23   25   26   27   66
  857    5     0.988551       23   24   25   26   27
  858    1     0.995407       26
  859    1     0.993042       26
  860    1     0.993540       26
  861    1     0.993003       26
  862    1     0.994772       26
  863    3     0.981894       24   25   26
  864    4     0.992714       25   26   27   28
  865    4     0.989001       24   26   27   28
  866    3     0.989326       25   26   27
  867    4     0.987532       24   25   26   28
  868    1     0.995635       26
  869    1     0.994872       26
  870    1     0.990982       26
  871    1     0.989288       26
  872    1     0.988717       26
  873    1     0.990465       26
  874    1     0.991034       26
  875    4     0.996056       26   27   28   67
  876    3     0.992840       26   27   28
  877    4     0.987376       26   27   28   67
  878    4     0.985135       24   26   27   28
  879    4     0.983031       24   26   27   28
  880    5     0.993162       24   26   27   28   67
  881    4     0.986834       24   26   27   28
  882    4     0.985650       24   26   27   28
  883    5     0.995480       24   26   27   28   67
  884    5     0.989215       25   26   27   28   66
  885    4     0.985894       24   26   27   28
  886    5     0.982895       23   26   27   28   67
  887    1     0.995606       27
  888    1     0.993621       27
  889    1     0.990627       27
  890    1     0.993046       27
  891    1     0.995117       27
  892    3     0.982237       23   27   28
  893    3     0.988474       26   27   28
  894    4     0.984683       23   26   27   28
  895    4     0.990208       25   26   27   28
  896    4     0.988153       23   25   27   28
  897    1     0.993617       27
  898    1     0.994031       27
  899    1     0.985045       27
  900    1     0.991447       27
  901    1     0.991408       27
  902    1     0.988391       27
  903    1     0.995703       27
  904    4     0.993051       23   27   28   68
  905    3     0.989936       23   27   28
  906    7     0.980069       16   23   24   25   27   28   68
  907    5     0.987203       23   25   27   28   68
  908    5     0.984004       16   23   25   27   28
  909    5     0.981138       23   25   27   28   68
  910    5     0.986879       23   25   27   28   68
  911    5     0.986753       16   23   25   27   28
  912    6     0.980869       23   24   25   27   28   68
  913    6     0.983251       17   23   25   27   28   68
  914    6     0.980181       16   22   23   25   27   28
  915    6     0.986867       16   23   24   25   27   28
  916    1     0.995320       28
  917    1     0.996473       28
  918    1     0.993870       28
  919    1     0.994440       28
  920    1     0.990867       28
  921    3     0.983653       23   27   28
  922    3     0.984127       23   27   28
  923    5     0.982015       23   27   28   67   68
  924    4     0.989488       23   24   27   28
  925    4     0.980419       23   24   26   28
  926    1     0.992527       28
  927    1     0.993124       28
  928    1     0.989150       28
  929    1     0.995108       28
  930    1     0.989504       28
  931    1     0.989235       28
  932    1     0.991389       28
  933    4     0.991826       11   15   29   69
  934    3     0.988868       11   15   29
  935    7     0.981266        9   11   13   15   17   29   69
  936    7     0.980209        8   10   11   13   15   16   29
  937    4     0.982608       11   15   29   69
  938    5     0.983424       11   15   16   29   69
  939    7     0.981743        8   10   11   13   15   16   29
  940    4     0.985541       11   15   29   69
  941    4     0.985068       11   15   29   69
  942    8     0.982914        9   11   12   13   14   15   29   59
  943    8     0.981578        9   10   11   12   15   16   29   69
  944    8     0.982443       11   12   15   16   17   18   29   69
  945    1     0.989138       29
  946    1     0.995392       29
  947    1     0.999662       29
  948    1     0.991966       29
  949    1     0.994030       29
  950    6     0.983507        9   11   15   16   29   69
  951    3     0.990003       14   15   29
  952    2     0.981513       15   29
  953    5     0.982061       11   12   14   15   29
  954    4     0.987481       11   14   15   29
  955    2     0.986171       15   29
  956    1     0.997210       29
  957    1     0.997948       29
  958    1     0.996728       29
  959    1     0.997110       29
  960    1     0.986675       29
  961    1     0.990109       29
  962    4     0.986571        8   12   30   31
  963    4     0.990338        8   12   30   31
  964    7     0.992171        8   12   13   30   31   32   48
  965   13     0.986636        5    7    8    9   11   12   13   15   30   31   32   34   48
  966    4     0.986500        8   12   30   31
  967    4     0.986809        8   12   30   31
  968   12     0.980777        5    7    8    9   11   12   13   30   31   32   34   48
  969    5     0.980432        8   12   13   30   31
  970    6     0.983702        8   11   12   30   31   32
  971    4     0.990016        8   12   30   31
  972    6     0.982313        8   12   13   30   31   48
  973    7     0.984940        8   11   12   30   31   32   48
  974    1     0.994463       30
  975    1     0.995944       30
  976    1     0.999831       30
  977    1     0.994883       30
  978    1     0.995180       30
  979    5     0.983187        7    9   12   30   31
  980    5     0.981248        5    7    8    9   30
  981    2     0.986379       12   30
  982    6     0.981874       11   12   30   31   32   48
  983    4     0.982548        8   12   30   31
  984    1     0.994015       30
  985    1     0.998359       30
  986    1     0.999435       30
  987    1     0.997870       30
  988    1     0.999210       30
  989    1     0.991475       30
  990    1     0.983734       30
  991    4     0.989272       30   31   32   48
  992    4     0.990320       30   31   32   48
  993    4     0.982138       30   31   32   48
  994    9     0.980410        6    8   10   30   31   32   34   48   49
  995    5     0.984656        8   30   31   32   48
  996    5     0.983182       12   30   31   32   48
  997   10     0.980285        6    8   10   30   31   32   33   34   48   49
  998    4     0.981616       30   31   32   48
  999    7     0.982203        7   12   30   31   32   49   81
 1000    5     0.982707       30   31   32   34   48
 1001    8     0.982030        7    8   13   30   31   33   48   81
 1002    8     0.980739        8   12   13   30   31   32   34   48
 1003    1     0.986231       31
 1004    1     0.988829       31
 1005    1     0.999414       31
 1006    1     0.984157       31
 1007    1     0.986711       31
 1008    6     0.991131        8   30   31   32   48   49
 1009    6     0.982661        7   31   32   33   48   49
 1010    3     0.982747       30   31   32
 1011    6     0.982507        8   12   30   31   32   48
 1012    6     0.981449        7   30   31   32   48   81
 1013    3     0.985130       30   31   32
 1014    1     0.981259       31
 1015    1     0.996208       31
 1016    1     0.993271       31
 1017    1     0.997074       31
 1018    1     0.982373       31
 1019    2     0.988099       30   31
 1020    4     0.988529        7   31   32   33
 1021    4     0.990378        7   31   32   33
 1022    4     0.983355        7   31   32   33
 1023    6     0.980423        7   30   31   32   33   49
 1024    6     0.981360        7    8   31   32   34   70
 1025    5     0.983521        7   30   31   32   33
 1026    6     0.983735        7   30   31   32   33   49
 1027    5     0.981836        7   30   31   32   33
 1028    4     0.980523        7   31   32   33
 1029    6     0.981408        7   31   32   33   34   49
 1030    7     0.992054        6    7   31   32   33   34   48
 1031    8     0.980676        7    8    9   30   32   33   34   70
 1032    1     0.987491       32
 1033    1     0.991933       32
 1034    1     0.999639       32
 1035    1     0.988252       32
 1036    1     0.990206       32
 1037    5     0.981608        7   31   32   33   34
 1038    5     0.980488        6    7   31   32   48
 1039    3     0.984533       31   32   33
 1040    7     0.980247        7    8   31   32   33   34   48
 1041    6     0.984459        7    8   31   32   33   48
 1042    3     0.986093       31   32   33
 1043    1     0.984793       32
 1044    1     0.997864       32
 1045    1     0.995949       32
 1046    1     0.996131       32
 1047    1     0.989714       32
 1048    1     0.986857       32
 1049    4     0.991797       32   33   34   70
 1050    3     0.988865       32   33   34
 1051    7     0.981193        7   32   33   34   36   48   70
 1052    7     0.980197        6    8   32   33   34   35   48
 1053    4     0.982630       32   33   34   70
 1054    5     0.983487       32   33   34   35   70
 1055    7     0.981720        6    8   32   33   34   35   48
 1056    4     0.985592       32   33   34   70
 1057    4     0.985184       32   33   34   70
 1058    8     0.982643        7   31   32   33   34   48   49   75
 1059    8     0.981538        6    7   31   32   33   34   35   70
 1060    8     0.982477       31   32   33   34   35   36   41   70
 1061    1     0.989144       33
 1062    1     0.995404       33
 1063    1     0.999661       33
 1064    1     0.991949       33
 1065    1     0.994025       33
 1066    6     0.983510        7   32   33   34   35   70
 1067    3     0.990092       33   34   49
 1068    2     0.981447       33   34
 1069    5     0.982021       31   32   33   34   49
 1070    4     0.987513       32   33   34   49
 1071    2     0.986145       33   34
 1072    1     0.997196       33
 1073    1     0.997948       33
 1074    1     0.996721       33
 1075    1     0.997111       33
 1076    1     0.986692       33
 1077    1     0.990152       33
 1078    4     0.986504       33   34   35   49
 1079    4     0.990450       33   34   35   49
 1080    7     0.980094       31   33   34   35   41   42   49
 1081    6     0.982692       30   31   33   34   35   49
 1082    4     0.980259       33   34   35   49
 1083    5     0.982757       33   34   35   36   49
 1084    7     0.982456       30   31   32   33   34   35   49
 1085    4     0.983866       33   34   35   49
 1086    5     0.984471       33   34   35   42   49
 1087    9     0.982401       33   34   35   36   42   48   49   75   80
 1088    9     0.982291       33   34   35   36   41   42   49   70   82
 1089    9     0.987734       31   32   33   34   35   36   42   48   49
 1090    1     0.984610       34
 1091    1     0.989199       34
 1092    1     0.999213       34
 1093    1     0.986105       34
 1094    1     0.986360       34
 1095    7     0.989907       32   33   34   35   36   42   49
 1096    5     0.982076       32   33   34   48   49
 1097    4     0.988194       33   34   35   49
 1098    6     0.984368       33   34   35   36   42   49
 1099    5     0.981588       33   34   35   49   82
 1100    3     0.981614       33   34   49
 1101    1     0.985931       34
 1102    1     0.996196       34
 1103    1     0.992164       34
 1104    1     0.996437       34
 1105    1     0.981751       34
 1106    1     0.985497       34
 1107    4     0.989196       34   35   36   42
 1108    4     0.990330       34   35   36   42
 1109    6     0.983338       33   34   35   36   42   49
 1110   11     0.980818       33   34   35   36   39   41   42   43   45   47   49
 1111   10     0.981380       33   34   35   36   37   41   42   44   47   49
 1112    4     0.983962       34   35   36   42
 1113   11     0.984397       33   34   35   36   37   39   41   42   43   45   47
 1114   11     0.981157       33   34   35   36   37   39   42   43   44   45   49
 1115    5     0.981856       34   35   36   42   48
 1116    8     0.982236       33   34   35   36   37   41   42   49
 1117    7     0.982531       33   34   35   36   41   42   49
 1118    8     0.984974       33   34   35   36   37   42   43   49
 1119    1     0.996020       35
 1120    1     0.998520       35
 1121    1     0.997268       35
 1122    1     0.995252       35
 1123    1     0.995366       35
 1124    4     0.981660       34   35   36   42
 1125    3     0.990470       35   36   42
 1126    3     0.980231       35   36   42
 1127    6     0.982963       33   34   35   36   42   49
 1128    6     0.983115       34   35   36   37   41   42
 1129    1     0.991384       35
 1130    1     0.998675       35
 1131    1     0.995625       35
 1132    1     0.997203       35
 1133    1     0.997126       35
 1134    1     0.994005       35
 1135    1     0.997102       35
 1136    4     0.987004       35   36   37   41
 1137    4     0.990617       35   36   37   41
 1138    9     0.985483       34   35   36   37   38   40   41   42   43
 1139    5     0.986829       35   36   37   39   41
 1140    5     0.987532       35   36   37   39   41
 1141    5     0.981025       35   36   37   39   41
 1142    5     0.987697       35   36   37   39   41
 1143    5     0.987168       35   36   37   39   41
 1144    5     0.986132       35   36   37   39   41
 1145    9     0.988590       34   35   36   37   38   40   41   42   71
 1146    9     0.982436       35   36   37   38   39   40   41   42   76
 1147   13     0.981290       32   34   35   36   37   38   39   40   41   42   70   71   75
 1148    1     0.990518       36
 1149    1     0.991830       36
 1150    1     0.984333       36
 1151    1     0.987912       36
 1152    1     0.990079       36
 1153    5     0.984376       35   36   37   38   40
 1154    5     0.985792       35   36   38   40   41
 1155    7     0.982276       34   35   36   37   38   41   42
 1156    4     0.981290       35   36   37   41
 1157    6     0.984016       35   36   37   38   41   42
 1158    1     0.986404       36
 1159    1     0.993702       36
 1160    2     0.987150       36   41
 1161    1     0.987028       36
 1162    2     0.980665       36   41
 1163    2     0.983479       36   37
 1164    1     0.986459       36
 1165    4     0.993042       36   37   38   71
 1166    3     0.989935       36   37   38
 1167    7     0.980022       35   36   37   38   40   41   71
 1168    5     0.987430       36   37   38   40   71
 1169    5     0.983507       35   36   37   38   40
 1170    5     0.982535       36   37   38   40   71
 1171    5     0.987143       36   37   38   40   71
 1172    5     0.985385       35   36   37   38   40
 1173    5     0.981399       36   37   38   40   71
 1174    6     0.983248       36   37   38   40   42   71
 1175    8     0.983848       35   36   37   38   40   43   44   76
 1176    6     0.986022       35   36   37   38   40   71
 1177    1     0.994463       37
 1178    1     0.997066       37
 1179    1     0.993767       37
 1180    1     0.993924       37
 1181    1     0.991708       37
 1182    4     0.989080       36   37   38   41
 1183    3     0.985968       36   37   38
 1184    5     0.981656       36   37   38   71   72
 1185    4     0.989062       36   37   38   41
 1186    5     0.989519       36   37   38   39   41
 1187    1     0.989254       37
 1188    1     0.993622       37
 1189    1     0.992220       37
 1190    1     0.995270       37
 1191    1     0.986071       37
 1192    1     0.988666       37
 1193    1     0.994897       37
 1194    4     0.996053       37   38   39   72
 1195    3     0.992838       37   38   39
 1196    4     0.987379       37   38   39   72
 1197    4     0.984676       37   38   39   41
 1198    4     0.988924       37   38   39   41
 1199    5     0.992956       37   38   39   41   72
 1200    4     0.986369       37   38   39   41
 1201    4     0.990603       37   38   39   41
 1202    5     0.995646       37   38   39   41   72
 1203    5     0.989103       37   38   39   40   73
 1204    4     0.988196       37   38   39   41
 1205    5     0.982228       36   37   38   39   72
 1206    1     0.997047       38
 1207    1     0.993884       38
 1208    1     0.990793       38
 1209    1     0.992502       38
 1210    1     0.993818       38
 1211    2     0.980877       37   38
 1212    3     0.987581       37   38   39
 1213    4     0.985180       36   37   38   39
 1214    4     0.990868       37   38   39   40
 1215    4     0.986768       36   37   38   40
 1216    1     0.994258       38
 1217    1     0.993796       38
 1218    1     0.987476       38
 1219    1     0.991395       38
 1220    1     0.988604       38
 1221    1     0.988974       38
 1222    1     0.995182       38
 1223    4     0.996282       38   39   40   73
 1224    3     0.992714       38   39   40
 1225    4     0.988205       38   39   40   73
 1226    5     0.987116       36   38   39   40   73
 1227    5     0.981897       36   38   39   40   73
 1228    5     0.987908       36   38   39   40   73
 1229    5     0.988327       36   38   39   40   73
 1230    5     0.984730       36   38   39   40   73
 1231    5     0.989305       36   38   39   40   73
 1232    5     0.984399       37   38   39   40   72
 1233    4     0.983444       36   38   39   40
 1234    6     0.988503       36   38   39   40   41   74
 1235    1     0.994030       39
 1236    1     0.994087       39
 1237    1     0.993501       39
 1238    1     0.991795       39
 1239    1     0.996317       39
 1240    3     0.980704       39   40   41
 1241    3     0.981453       37   38   39
 1242    4     0.988350       37   38   39   41
 1243    3     0.986870       38   39   40
 1244    3     0.988668       38   39   40
 1245    1     0.994605       39
 1246    1     0.996554       39
 1247    1     0.992537       39
 1248    1     0.989490       39
 1249    1     0.986388       39
 1250    1     0.989067       39
 1251    1     0.992325       39
 1252    4     0.996066       39   40   41   74
 1253    3     0.992841       39   40   41
 1254    4     0.987407       39   40   41   74
 1255    5     0.994429       37   39   40   41   74
 1256    4     0.988503       37   39   40   41
 1257    4     0.984540       37   39   40   41
 1258    5     0.996390       37   39   40   41   74
 1259    4     0.990938       37   39   40   41
 1260    4     0.985667       37   39   40   41
 1261    5     0.982959       36   39   40   41   74
 1262    4     0.988230       37   39   40   41
 1263    7     0.995972       38   39   40   41   73   74   75
 1264    1     0.994148       40
 1265    1     0.997139       40
 1266    1     0.993765       40
 1267    1     0.992473       40
 1268    1     0.990523       40
 1269    3     0.988328       39   40   41
 1270    2     0.981485       40   41
 1271    3     0.983974       39   40   41
 1272    4     0.991504       38   39   40   41
 1273    4     0.981306       36   39   40   41
 1274    1     0.989150       40
 1275    1     0.993834       40
 1276    1     0.992338       40
 1277    1     0.995322       40
 1278    1     0.985838       40
 1279    1     0.988066       40
 1280    1     0.995117       40
 1281    4     0.993110       36   40   41   75
 1282    3     0.989921       36   40   41
 1283    7     0.980691       35   36   37   38   40   41   75
 1284    5     0.980063       36   38   40   41   75
 1285    6     0.981372       36   38   39   40   41   75
 1286    5     0.981410       36   38   40   41   75
 1287    5     0.984271       36   38   40   41   75
 1288    5     0.987426       35   36   38   40   41
 1289    5     0.980423       36   38   40   41   75
 1290    7     0.984965       33   35   36   40   41   74   75
 1291    8     0.980640       36   37   38   39   40   41   42   75
 1292    8     0.990409       33   34   36   38   39   40   41   75
 1293    1     0.996983       41
 1294    1     0.994572       41
 1295    1     0.990875       41
 1296    1     0.993782       41
 1297    1     0.994686       41
 1298    3     0.985655       36   40   41
 1299    4     0.989345       35   36   40   41
 1300    4     0.983500       36   39   40   41
 1301    4     0.983878       36   37   40   41
 1302    4     0.984433       37   39   40   41
 1303    1     0.994186       41
 1304    1     0.993700       41
 1305    1     0.987234       41
 1306    1     0.991113       41
 1307    1     0.989179       41
 1308    1     0.989121       41
 1309    1     0.995375       41
 1310    4     0.987127       35   42   43   47
 1311    4     0.990682       35   42   43   47
 1312    9     0.985834       34   35   36   37   42   43   44   46   47
 1313    5     0.986921       35   42   43   45   47
 1314    5     0.986706       35   42   43   45   47
 1315    5     0.982533       35   42   43   45   47
 1316    5     0.987742       35   42   43   45   47
 1317    5     0.986500       35   42   43   45   47
 1318    5     0.986986       35   42   43   45   47
 1319    8     0.983896       35   36   42   43   44   46   47   76
 1320    8     0.980058       35   36   42   43   44   45   47   71
 1321   13     0.983633       34   35   42   43   44   45   46   47   48   71   76   80   82
 1322    1     0.992651       42
 1323    1     0.990491       42
 1324    1     0.984305       42
 1325    1     0.989330       42
 1326    1     0.987815       42
 1327    5     0.980875       35   42   43   44   47
 1328    5     0.984478       35   42   43   46   47
 1329    7     0.988994       35   36   42   43   44   46   47
 1330    4     0.982532       35   42   43   47
 1331    7     0.986393       35   36   42   43   44   46   80
 1332    1     0.986443       42
 1333    1     0.991209       42
 1334    2     0.982234       42   47
 1335    1     0.987043       42
 1336    2     0.985719       42   47
 1337    2     0.988773       35   42
 1338    1     0.986249       42
 1339    4     0.993061       42   43   44   76
 1340    3     0.989936       42   43   44
 1341    7     0.980095       35   42   43   44   46   47   76
 1342    5     0.987310       42   43   44   46   76
 1343    5     0.984019       35   42   43   44   46
 1344    5     0.981061       42   43   44   46   76
 1345    5     0.986966       42   43   44   46   76
 1346    5     0.986767       35   42   43   44   46
 1347    6     0.980821       42   43   44   46   47   76
 1348    6     0.983276       36   42   43   44   46   76
 1349    6     0.980205       35   37   42   43   44   46
 1350    6     0.986933       35   42   43   44   46   47
 1351    1     0.995361       43
 1352    1     0.996442       43
 1353    1     0.993806       43
 1354    1     0.994534       43
 1355    1     0.990830       43
 1356    3     0.983727       42   43   44
 1357    3     0.984076       42   43   44
 1358    5     0.981775       42   43   44   76   77
 1359    4     0.989709       42   43   44   47
 1360    4     0.980283       42   43   45   47
 1361    1     0.992497       43
 1362    1     0.993204       43
 1363    1     0.989110       43
 1364    1     0.995259       43
 1365    1     0.989264       43
 1366    1     0.989131       43
 1367    1     0.991572       43
 1368    4     0.996057       43   44   45   77
 1369    3     0.992839       43   44   45
 1370    4     0.987378       43   44   45   77
 1371    4     0.984766       43   44   45   47
 1372    4     0.983085       43   44   45   47
 1373    5     0.993155       43   44   45   47   77
 1374    4     0.986473       43   44   45   47
 1375    4     0.985703       43   44   45   47
 1376    5     0.995473       43   44   45   47   77
 1377    5     0.989116       43   44   45   46   78
 1378    4     0.985919       43   44   45   47
 1379    5     0.982960       42   43   44   45   77
 1380    1     0.995690       44
 1381    1     0.993548       44
 1382    1     0.990740       44
 1383    1     0.992926       44
 1384    1     0.995110       44
 1385    3     0.982742       42   43   44
 1386    3     0.988256       43   44   45
 1387    4     0.984987       42   43   44   45
 1388    4     0.990132       43   44   45   46
 1389    4     0.988276       42   43   44   46
 1390    1     0.993621       44
 1391    1     0.994153       44
 1392    1     0.984937       44
 1393    1     0.991417       44
 1394    1     0.991240       44
 1395    1     0.988531       44
 1396    1     0.995741       44
 1397    4     0.996281       44   45   46   78
 1398    3     0.992715       44   45   46
 1399    4     0.988212       44   45   46   78
 1400    5     0.987006       42   44   45   46   78
 1401    5     0.983140       42   44   45   46   78
 1402    5     0.985693       42   44   45   46   78
 1403    5     0.988214       42   44   45   46   78
 1404    5     0.985853       42   44   45   46   78
 1405    5     0.987112       42   44   45   46   78
 1406    5     0.984372       43   44   45   46   77
 1407    5     0.989345       42   44   45   46   78
 1408    5     0.988509       42   44   45   46   47
 1409    1     0.995452       45
 1410    1     0.992994       45
 1411    1     0.993504       45
 1412    1     0.992960       45
 1413    1     0.994854       45
 1414    3     0.982424       45   46   47
 1415    4     0.992689       43   44   45   46
 1416    4     0.988506       43   44   45   47
 1417    3     0.989191       44   45   46
 1418    4     0.987924       43   45   46   47
 1419    1     0.995658       45
 1420    1     0.994988       45
 1421    1     0.990865       45
 1422    1     0.989455       45
 1423    1     0.988296       45
 1424    1     0.990543       45
 1425    1     0.991187       45
 1426    4     0.996072       45   46   47   79
 1427    3     0.992842       45   46   47
 1428    4     0.987411       45   46   47   79
 1429    5     0.994437       43   45   46   47   79
 1430    4     0.989306       43   45   46   47
 1431    4     0.983915       43   45   46   47
 1432    5     0.996414       43   45   46   47   79
 1433    4     0.991454       43   45   46   47
 1434    4     0.985788       43   45   46   47
 1435    5     0.983036       42   45   46   47   79
 1436    4     0.988016       43   45   46   47
 1437    5     0.990042       43   44   45   46   47
 1438    1     0.995364       46
 1439    1     0.996420       46
 1440    1     0.993813       46
 1441    1     0.993164       46
 1442    1     0.989281       46
 1443    3     0.993762       45   46   47
 1444    3     0.988926       45   46   47
 1445    3     0.984067       45   46   47
 1446    4     0.991524       44   45   46   47
 1447    5     0.992536       42   44   45   46   47
 1448    1     0.992377       46
 1449    1     0.993356       46
 1450    1     0.989202       46
 1451    1     0.995306       46
 1452    1     0.989092       46
 1453    1     0.988594       46
 1454    1     0.991770       46
 1455    4     0.993203       42   46   47   80
 1456    3     0.989953       42   46   47
 1457    6     0.981493       34   42   43   46   47   80
 1458    5     0.980044       42   44   46   47   80
 1459    5     0.981244       42   44   46   47   80
 1460    6     0.981888       42   43   44   46   47   80
 1461    5     0.984116       42   44   46   47   80
 1462    5     0.980997       42   44   46   47   80
 1463    7     0.980202       42   43   44   45   46   47   80
 1464    7     0.985071       35   42   46   47   49   79   80
 1465    6     0.981907       34   42   44   45   46   47
 1466    8     0.980414       34   42   43   44   46   47   48   80
 1467    1     0.995762       47
 1468    1     0.994359       47
 1469    1     0.990867       47
 1470    1     0.994092       47
 1471    1     0.995867       47
 1472    3     0.982146       45   46   47
 1473    4     0.989743       35   42   46   47
 1474    4     0.983371       42   45   46   47
 1475    4     0.984937       42   43   46   47
 1476    3     0.980020       42   46   47
 1477    1     0.993669       47
 1478    1     0.994059       47
 1479    1     0.984748       47
 1480    1     0.991184       47
 1481    1     0.991809       47
 1482    1     0.988686       47
 1483    1     0.995807       47
 1484    4     0.995038       31   48   49   81
 1485    3     0.991750       31   48   49
 1486    4     0.985594       31   48   49   81
 1487    5     0.982546       30   31   33   48   49
 1488    4     0.987917       31   48   49   81
 1489    4     0.986730       31   48   49   81
 1490    5     0.986010       30   31   33   48   49
 1491    4     0.990460       31   48   49   81
 1492    4     0.987763       31   48   49   81
 1493    4     0.986224       31   33   48   49
 1494    5     0.984252       31   32   48   49   81
 1495    9     0.981908        8   12   31   32   34   48   49   81   82
 1496    1     0.988609       48
 1497    1     0.995547       48
 1498    1     0.999784       48
 1499    1     0.991785       48
 1500    1     0.994010       48
 1501    5     0.981963       31   34   48   49   81
 1502    3     0.987292       31   32   48
 1503    2     0.984821       31   48
 1504    5     0.985725       31   32   34   48   49
 1505    4     0.992197       31   32   48   49
 1506    2     0.986105       31   48
 1507    1     0.997032       48
 1508    1     0.997824       48
 1509    1     0.997090       48
 1510    1     0.997412       48
 1511    1     0.987249       48
 1512    1     0.990620       48
 1513    4     0.992686       34   48   49   82
 1514    3     0.989903       34   48   49
 1515    8     0.980623       31   32   34   35   48   49   81   82
 1516    8     0.981069        6    8   31   32   34   35   48   49
 1517    4     0.984251       34   48   49   82
 1518    5     0.983634       31   34   48   49   82
 1519    7     0.980978        6    8   32   34   35   48   49
 1520    4     0.986694       34   48   49   82
 1521    4     0.985846       34   48   49   82
 1522    7     0.980991       31   32   33   34   48   49   80
 1523    6     0.987955       31   33   34   48   49   82
 1524    7     0.984608       31   34   35   42   47   48   49
 1525    1     0.990125       49
 1526    1     0.996939       49
 1527    1     0.999682       49
 1528    1     0.990277       49
 1529    1     0.992884       49
 1530    4     0.986791       31   34   48   49
 1531    2     0.984692       34   49
 1532    2     0.981809       34   49
 1533    5     0.983656       31   33   34   48   49
 1534    4     0.985440       33   34   48   49
 1535    2     0.987267       48   49
 1536    1     0.993443       49
 1537    1     0.998179       49
 1538    1     0.996773       49
 1539    1     0.996976       49
 1540    1     0.990908       49
 1541    1     0.990626       49
 1542    4     0.994284        4   50   51   83
 1543    3     0.990717        4   50   51
 1544    5     0.983075        4    5   50   51   83
 1545    5     0.984330        2    4   50   51   83
 1546    4     0.981062        4   50   51   83
 1547    5     0.982108        2    4   50   51   83
 1548    5     0.984402        2    4   50   51   83
 1549    4     0.985363        4   50   51   83
 1550    5     0.981720        2    4   50   51   83
 1551    5     0.984603        2    4   50   51   83
 1552    8     0.982007        1    3    4    6   50   51   83   84
 1553    5     0.981353        2    4   50   51   83
 1554    1     0.990376       50
 1555    1     0.990519       50
 1556    1     0.996016       50
 1557    1     0.997953       50
 1558    1     0.994685       50
 1559    4     0.986236        1    4   50   51
 1560    4     0.989434        1    4   50   51
 1561    3     0.986644        3    4   50
 1562    2     0.988179        4   50
 1563    3     0.980106        4   50   51
 1564    1     0.993621       50
 1565    1     0.996475       50
 1566    1     0.994492       50
 1567    1     0.991841       50
 1568    1     0.994637       50
 1569    1     0.985923       50
 1570    1     0.982475       50
 1571    4     0.996166        1   50   51   84
 1572    3     0.992645        1   50   51
 1573    4     0.987497        1   50   51   84
 1574    5     0.995912        1    3   50   51   84
 1575    4     0.987981        1   50   51   84
 1576    5     0.995176        1    3   50   51   84
 1577    4     0.982151        1    3   50   51
 1578    4     0.988549        1   50   51   84
 1579    4     0.981114        1    3   50   51
 1580    4     0.984717        1    3   50   51
 1581    5     0.982252        1   50   51   83   84
 1582    5     0.985163        1    4   50   51   84
 1583    1     0.990199       51
 1584    1     0.990268       51
 1585    1     0.995940       51
 1586    1     0.997830       51
 1587    1     0.994466       51
 1588    4     0.988940        1    4   50   51
 1589    4     0.989569        1    4   50   51
 1590    3     0.990139        1    2   51
 1591    2     0.989181        1   51
 1592    3     0.988091        1   50   51
 1593    1     0.993737       51
 1594    1     0.996531       51
 1595    1     0.994604       51
 1596    1     0.991772       51
 1597    1     0.994560       51
 1598    1     0.986187       51
 1599    1     0.982752       51
 1600    2     0.983943        1   52
 1601    3     0.986486        1    2   52
 1602    2     0.982459        1   52
 1603    1     0.990791       52
 1604    1     0.998357       52
 1605    1     0.990804       52
 1606    3     0.986852        1    2   52
 1607    2     0.992011        1   52
 1608    3     0.986982        1   51   52
 1609    1     0.980655       52
 1610    1     0.980791       52
 1611    1     0.997777       52
 1612    1     0.999673       52
 1613    1     0.993801       52
 1614    2     0.984013        2   53
 1615    3     0.986475        1    2   53
 1616    2     0.982246        2   53
 1617    1     0.993170       53
 1618    1     0.993581       53
 1619    1     0.993278       53
 1620    2     0.980571        2   53
 1621    2     0.985865        2   53
 1622    2     0.980840        2   53
 1623    1     0.992727       53
 1624    1     0.992803       53
 1625    1     0.987510       53
 1626    1     0.992615       53
 1627    1     0.987599       53
 1628    4     0.985823        2    3    4   54
 1629    3     0.985054        3    4   54
 1630    5     0.989814        2    3    5   54   56
 1631    1     0.993087       54
 1632    1     0.993373       54
 1633    1     0.992799       54
 1634    2     0.980095        3   54
 1635    3     0.991029        2    3   54
 1636    3     0.988773        3    4   54
 1637    1     0.992634       54
 1638    1     0.992529       54
 1639    1     0.987015       54
 1640    1     0.992447       54
 1641    1     0.987492       54
 1642    4     0.983131        5    6    7   55
 1643    3     0.985117        5    6   55
 1644    6     0.980613        5    6    7   32   55   83
 1645    1     0.989663       55
 1646    1     0.993624       55
 1647    1     0.996253       55
 1648    4     0.985492        5    6    7   55
 1649    3     0.990359        6    7   55
 1650    2     0.989464        6   55
 1651    1     0.991201       55
 1652    1     0.994809       55
 1653    1     0.997817       55
 1654    1     0.987673       55
 1655    1     0.981160       55
 1656    4     0.983155        5    9   10   56
 1657    3     0.985117        5   10   56
 1658    6     0.980617        5    9   10   11   54   56
 1659    1     0.989667       56
 1660    1     0.993615       56
 1661    1     0.996259       56
 1662    4     0.985525        5    9   10   56
 1663    3     0.990342        9   10   56
 1664    2     0.989472       10   56
 1665    1     0.991174       56
 1666    1     0.994829       56
 1667    1     0.997810       56
 1668    1     0.987659       56
 1669    1     0.981191       56
 1670    3     0.983512       13   14   57
 1671    3     0.986541       13   14   57
 1672    4     0.988166       13   14   57   81
 1673    1     0.989133       57
 1674    1     0.996269       57
 1675    1     0.994035       57
 1676    3     0.981059       13   14   57
 1677    2     0.989612       13   57
 1678    2     0.984979       13   57
 1679    1     0.991645       57
 1680    1     0.987764       57
 1681    1     0.997855       57
 1682    1     0.994024       57
 1683    1     0.981082       57
 1684    4     0.981372       13   14   15   58
 1685    3     0.985030       13   14   58
 1686    5     0.981175       13   14   15   23   58
 1687    1     0.989441       58
 1688    1     0.996750       58
 1689    1     0.992971       58
 1690    4     0.985314       13   14   15   58
 1691    2     0.990265       14   58
 1692    3     0.987945       13   14   58
 1693    1     0.987948       58
 1694    1     0.985574       58
 1695    1     0.997769       58
 1696    1     0.995995       58
 1697    1     0.983998       58
 1698    4     0.980786       17   18   19   59
 1699    3     0.984009       18   19   59
 1700    5     0.981782       15   17   18   19   59
 1701    1     0.992357       59
 1702    1     0.990810       59
 1703    1     0.995701       59
 1704    3     0.987962       17   18   59
 1705    3     0.985947       18   19   59
 1706    2     0.981195       18   59
 1707    1     0.986980       59
 1708    1     0.996351       59
 1709    1     0.992528       59
 1710    1     0.986074       59
 1711    1     0.989251       59
 1712    2     0.984186       19   60
 1713    3     0.986921       18   19   60
 1714    2     0.982318       19   60
 1715    1     0.996595       60
 1716    1     0.991331       60
 1717    1     0.992306       60
 1718    2     0.987919       19   60
 1719    3     0.987643       18   19   60
 1720    2     0.982442       19   60
 1721    1     0.996698       60
 1722    1     0.987041       60
 1723    1     0.987605       60
 1724    1     0.986322       60
 1725    1     0.995471       60
 1726    2     0.983865       20   61
 1727    3     0.986425       20   21   61
 1728    2     0.982592       20   61
 1729    1     0.993341       61
 1730    1     0.992642       61
 1731    1     0.993428       61
 1732    2     0.983782       20   61
 1733    3     0.985928       20   21   61
 1734    2     0.983617       20   61
 1735    1     0.992520       61
 1736    1     0.992507       61
 1737    1     0.987255       61
 1738    1     0.993248       61
 1739    1     0.987091       61
 1740    2     0.984187       21   62
 1741    3     0.986927       21   22   62
 1742    2     0.982310       21   62
 1743    1     0.992381       62
 1744    1     0.991380       62
 1745    1     0.996466       62
 1746    2     0.982692       21   62
 1747    3     0.987947       21   22   62
 1748    2     0.987476       21   62
 1749    1     0.987319       62
 1750    1     0.996513       62
 1751    1     0.992482       62
 1752    1     0.986795       62
 1753    1     0.990096       62
 1754    4     0.980296       17   21   22   63
 1755    3     0.984017       21   22   63
 1756    6     0.981459       16   17   21   22   23   63
 1757    1     0.995960       63
 1758    1     0.990787       63
 1759    1     0.992169       63
 1760    2     0.985597       22   63
 1761    4     0.984226       17   21   22   63
 1762    2     0.981158       22   63
 1763    1     0.996394       63
 1764    1     0.986821       63
 1765    1     0.986741       63
 1766    1     0.985728       63
 1767    1     0.995422       63
 1768    4     0.980393       23   24   25   64
 1769    3     0.983907       24   25   64
 1770    5     0.980912       15   23   24   25   64
 1771    1     0.992238       64
 1772    1     0.991717       64
 1773    1     0.994826       64
 1774    3     0.987428       23   24   64
 1775    3     0.987237       24   25   64
 1776    2     0.980246       24   64
 1777    1     0.990230       64
 1778    1     0.994901       64
 1779    1     0.993048       64
 1780    1     0.987251       64
 1781    1     0.985771       64
 1782    2     0.984183       25   65
 1783    3     0.986923       24   25   65
 1784    2     0.982306       25   65
 1785    1     0.996476       65
 1786    1     0.991389       65
 1787    1     0.992368       65
 1788    2     0.987665       25   65
 1789    3     0.988942       24   25   65
 1790    2     0.981413       25   65
 1791    1     0.996383       65
 1792    1     0.986110       65
 1793    1     0.987370       65
 1794    1     0.988012       65
 1795    1     0.995282       65
 1796    2     0.983858       26   66
 1797    3     0.986420       26   27   66
 1798    2     0.982591       26   66
 1799    1     0.993396       66
 1800    1     0.993681       66
 1801    1     0.992328       66
 1802    2     0.983743       26   66
 1803    2     0.981123       26   66
 1804    2     0.981192       26   66
 1805    1     0.991139       66
 1806    1     0.992211       66
 1807    1     0.986973       66
 1808    1     0.993571       66
 1809    1     0.988707       66
 1810    2     0.984186       27   67
 1811    3     0.986930       27   28   67
 1812    2     0.982303       27   67
 1813    1     0.992269       67
 1814    1     0.992321       67
 1815    1     0.995604       67
 1816    2     0.982472       27   67
 1817    3     0.990305       27   28   67
 1818    2     0.985230       27   67
 1819    1     0.990155       67
 1820    1     0.995211       67
 1821    1     0.993049       67
 1822    1     0.987776       67
 1823    1     0.987047       67
 1824    4     0.980194       23   27   28   68
 1825    3     0.983979       27   28   68
 1826    6     0.981482       16   17   23   27   28   68
 1827    1     0.995825       68
 1828    1     0.990952       68
 1829    1     0.992103       68
 1830    2     0.985228       28   68
 1831    4     0.984836       23   27   28   68
 1832    2     0.981078       28   68
 1833    1     0.996069       68
 1834    1     0.986003       68
 1835    1     0.986463       68
 1836    1     0.987330       68
 1837    1     0.995219       68
 1838    5     0.981378        9   11   15   29   69
 1839    3     0.983877       11   29   69
 1840    7     0.982056        9   10   11   15   17   29   69
 1841    1     0.989649       69
 1842    1     0.995939       69
 1843    1     0.993725       69
 1844    4     0.986026       11   15   29   69
 1845    2     0.989037       29   69
 1846    3     0.988960       11   29   69
 1847    1     0.991962       69
 1848    1     0.988178       69
 1849    1     0.997787       69
 1850    1     0.993510       69
 1851    1     0.980165       69
 1852    5     0.981434        7   32   33   34   70
 1853    3     0.983892       32   33   70
 1854    7     0.982123        6    7   32   33   34   36   70
 1855    1     0.989648       70
 1856    1     0.995946       70
 1857    1     0.993725       70
 1858    4     0.985980       32   33   34   70
 1859    2     0.989046       33   70
 1860    3     0.989064       32   33   70
 1861    1     0.991943       70
 1862    1     0.988153       70
 1863    1     0.997786       70
 1864    1     0.993535       70
 1865    1     0.980184       70
 1866    4     0.980360       36   37   38   71
 1867    3     0.984038       37   38   71
 1868    6     0.981490       35   36   37   38   42   71
 1869    1     0.995929       71
 1870    1     0.990773       71
 1871    1     0.992221       71
 1872    2     0.985489       37   71
 1873    4     0.984275       36   37   38   71
 1874    2     0.981311       37   71
 1875    1     0.996340       71
 1876    1     0.986828       71
 1877    1     0.986657       71
 1878    1     0.985958       71
 1879    1     0.995332       71
 1880    2     0.984187       38   72
 1881    3     0.986928       37   38   72
 1882    2     0.982309       38   72
 1883    1     0.992330       72
 1884    1     0.991384       72
 1885    1     0.996514       72
 1886    2     0.982617       38   72
 1887    3     0.987929       37   38   72
 1888    2     0.987574       38   72
 1889    1     0.987281       72
 1890    1     0.996585       72
 1891    1     0.992777       72
 1892    1     0.986522       72
 1893    1     0.990032       72
 1894    2     0.983866       39   73
 1895    3     0.986426       38   39   73
 1896    2     0.982592       39   73
 1897    1     0.993397       73
 1898    1     0.992623       73
 1899    1     0.993392       73
 1900    2     0.983832       39   73
 1901    3     0.985876       38   39   73
 1902    2     0.983611       39   73
 1903    1     0.992507       73
 1904    1     0.992543       73
 1905    1     0.987048       73
 1906    1     0.993243       73
 1907    1     0.987281       73
 1908    2     0.984185       40   74
 1909    3     0.986919       40   41   74
 1910    2     0.982318       40   74
 1911    1     0.996563       74
 1912    1     0.991312       74
 1913    1     0.992357       74
 1914    2     0.987863       40   74
 1915    3     0.987599       40   41   74
 1916    2     0.982533       40   74
 1917    1     0.996644       74
 1918    1     0.987047       74
 1919    1     0.987517       74
 1920    1     0.986552       74
 1921    1     0.995380       74
 1922    4     0.980725       36   40   41   75
 1923    3     0.983988       40   41   75
 1924    5     0.981740       34   36   40   41   75
 1925    1     0.992306       75
 1926    1     0.990811       75
 1927    1     0.995746       75
 1928    3     0.987677       36   41   75
 1929    3     0.985917       40   41   75
 1930    2     0.981386       41   75
 1931    1     0.986942       75
 1932    1     0.996424       75
 1933    1     0.992807       75
 1934    1     0.985815       75
 1935    1     0.989183       75
 1936    4     0.980109       42   43   44   76
 1937    3     0.983953       43   44   76
 1938    6     0.981394       35   36   42   43   44   76
 1939    1     0.995881       76
 1940    1     0.990944       76
 1941    1     0.992048       76
 1942    2     0.985345       43   76
 1943    4     0.984770       42   43   44   76
 1944    2     0.980943       43   76
 1945    1     0.996182       76
 1946    1     0.985884       76
 1947    1     0.986578       76
 1948    1     0.987072       76
 1949    1     0.995353       76
 1950    2     0.984186       44   77
 1951    3     0.986929       43   44   77
 1952    2     0.982302       44   77
 1953    1     0.992315       77
 1954    1     0.992314       77
 1955    1     0.995565       77
 1956    2     0.982576       44   77
 1957    3     0.990283       43   44   77
 1958    2     0.985141       44   77
 1959    1     0.990175       77
 1960    1     0.995186       77
 1961    1     0.992834       77
 1962    1     0.987933       77
 1963    1     0.987114       77
 1964    2     0.983857       45   78
 1965    3     0.986419       44   45   78
 1966    2     0.982592       45   78
 1967    1     0.993385       78
 1968    1     0.993669       78
 1969    1     0.992349       78
 1970    2     0.983784       45   78
 1971    2     0.981096       45   78
 1972    2     0.981174       45   78
 1973    1     0.991199       78
 1974    1     0.992176       78
 1975    1     0.987050       78
 1976    1     0.993598       78
 1977    1     0.988576       78
 1978    2     0.984184       46   79
 1979    3     0.986925       46   47   79
 1980    2     0.982306       46   79
 1981    1     0.996535       79
 1982    1     0.991386       79
 1983    1     0.992314       79
 1984    2     0.987795       46   79
 1985    3     0.988925       46   47   79
 1986    2     0.981314       46   79
 1987    1     0.996492       79
 1988    1     0.986002       79
 1989    1     0.987478       79
 1990    1     0.987767       79
 1991    1     0.995412       79
 1992    4     0.980436       42   46   47   80
 1993    3     0.983921       46   47   80
 1994    5     0.980962       34   42   46   47   80
 1995    1     0.992286       80
 1996    1     0.991711       80
 1997    1     0.994787       80
 1998    3     0.987691       42   47   80
 1999    3     0.987243       46   47   80
 2000    2     0.980066       47   80
 2001    1     0.990249       80
 2002    1     0.994877       80
 2003    1     0.992846       80
 2004    1     0.987400       80
 2005    1     0.985837       80
 2006    3     0.983512       48   49   81
 2007    3     0.986541       48   49   81
 2008    4     0.988168       48   49   57   81
 2009    1     0.989131       81
 2010    1     0.996277       81
 2011    1     0.994029       81
 2012    3     0.981049       48   49   81
 2013    2     0.989621       48   81
 2014    2     0.984972       48   81
 2015    1     0.991619       81
 2016    1     0.987739       81
 2017    1     0.997858       81
 2018    1     0.994046       81
 2019    1     0.981107       81
 2020    4     0.981338       34   48   49   82
 2021    3     0.985022       48   49   82
 2022    5     0.981131       34   42   48   49   82
 2023    1     0.989441       82
 2024    1     0.996745       82
 2025    1     0.992974       82
 2026    4     0.985366       34   48   49   82
 2027    2     0.990258       49   82
 2028    3     0.987868       48   49   82
 2029    1     0.987982       82
 2030    1     0.985594       82
 2031    1     0.997773       82
 2032    1     0.995976       82
 2033    1     0.983961       82
 2034    4     0.985812        4   50   51   83
 2035    3     0.985053        4   50   83
 2036    5     0.989817        5   50   51   55   83
 2037    1     0.993067       83
 2038    1     0.993390       83
 2039    1     0.992801       83
 2040    2     0.980054       50   83
 2041    3     0.991061       50   51   83
 2042    3     0.988762        4   50   83
 2043    1     0.992632       83
 2044    1     0.992563       83
 2045    1     0.987054       83
 2046    1     0.992444       83
 2047    1     0.987422       83
 2048    2     0.984013       51   84
 2049    3     0.986475        1   51   84
 2050    2     0.982246       51   84
 2051    1     0.993190       84
 2052    1     0.993564       84
 2053    1     0.993274       84
 2054    2     0.980595       51   84
 2055    2     0.985844       51   84
 2056    2     0.980836       51   84
 2057    1     0.992728       84
 2058    1     0.992765       84
 2059    1     0.987471       84
 2060    1     0.992621       84
 2061    1     0.987669       84
 
 Dimensions of the occupied LMO domains:  Minimum / Average / Maximum
 
 Number of atoms in domain:                   8      17.9        50
 Number of atomic orbitals:                 192     473.4      1340
 
 
 Calculating (mui|P) integrals...
 
 Block 1: occupied orbitals 1 to 120
 Calculating and transforming integrals...
 Number of strong pairs: 0 (0.0%)
 chtol:   9.999999999999999E-005
 switch to dfcoralg=cholinv
       93.47 MB memory is used for domain independent quantities
 
 Calculating the contribution of occupied LMOs...
    using local fitting domains
 
 MO:     1
 Extended domain construction for local excited state calculation...
 
 The selected important local MOs:    #:   120
   22   40   39   44   45   51   52   93   92   87   85  119  107  117  116  118  106   88   91  115
  114   78   80   77   74  103  102   86   68   89   76  108  100  101   63   64  111   56   58   97
   55  104  105   53   90   60   61   50   49   47   48   25   26   67   66   29   28   23   24   70
   31   30   42   21   20   17   32  109  110   11   10   12   13   27   16  113  112    1   38   43
   71   73   95   98    3   83    2   84   41   99   72   65   62    4   59    5   57   35   82   34
   81    8   37   79    7   36   75   14   15   46   54   94    6   19   69  120   18    9   33   96
 
 The selected important PAOs:    #:     0

 
 The selected additional local MOs:    #:     0

 
 The selected additional PAOs:    #:  1731
  324  325  326  327  328  329  330  331  332  333  334  335  336  337  338  339  340  341  342  343
  344  345  346  347  348  349  350  351  352  962  963  964  965  966  967  968  969  970  971  972
  973  974  975  976  977  978  979  980  981  982  983  984  985  986  987  988  989  990  991  992
  993  994  995  996  997  998  999 1000 1001 1002 1003 1004 1005 1006 1007 1008 1009 1010 1011 1012
 1013 1014 1015 1016 1017 1018 1019 1107 1108 1109 1110 1111 1112 1113 1114 1115 1116 1117 1118 1119
 1120 1121 1122 1123 1124 1125 1126 1127 1128 1129 1130 1131 1132 1133 1134 1135 1310 1311 1312 1313
 1314 1315 1316 1317 1318 1319 1320 1321 1322 1323 1324 1325 1326 1327 1328 1329 1330 1331 1332 1333
 1334 1335 1336 1337 1338  556  557  558  559  560  561  562  563  564  565  566  567  568  569  570
  571  572  573  574  575  576  577  578  579  580  581  582  583  584  759  760  761  762  763  764
  765  766  767  768  769  770  771  772  773  774  775  776  777  778  779  780  781  782  783  784
  785  786  787  469  470  471  472  473  474  475  476  477  478  479  480  481  482  483  484  485
  486  487  488  489  490  491  492  493  494  495  496  497  498  499  500  501  502  503  504  505
  506  507  508  509  510  511  512  513  514  515  516  517  518  519  520  521  522  523  524  525
  526  527  528  529  530  531  532  533  534  535  536  537  538  539  540  541  542  543  544  545
  546  547  548  549  550  551  552  553  554  555  933  934  935  936  937  938  939  940  941  942
  943  944  945  946  947  948  949  950  951  952  953  954  955  956  957  958  959  960  961 1049
 1050 1051 1052 1053 1054 1055 1056 1057 1058 1059 1060 1061 1062 1063 1064 1065 1066 1067 1068 1069
 1070 1071 1072 1073 1074 1075 1076 1077 1078 1079 1080 1081 1082 1083 1084 1085 1086 1087 1088 1089
 1090 1091 1092 1093 1094 1095 1096 1097 1098 1099 1100 1101 1102 1103 1104 1105 1106 1484 1485 1486
 1487 1488 1489 1490 1491 1492 1493 1494 1495 1496 1497 1498 1499 1500 1501 1502 1503 1504 1505 1506
 1507 1508 1509 1510 1511 1512 1513 1514 1515 1516 1517 1518 1519 1520 1521 1522 1523 1524 1525 1526
 1527 1528 1529 1530 1531 1532 1533 1534 1535 1536 1537 1538 1539 1540 1541  440  441  442  443  444
  445  446  447  448  449  450  451  452  453  454  455  456  457  458  459  460  461  462  463  464
  465  466  467  468 1136 1137 1138 1139 1140 1141 1142 1143 1144 1145 1146 1147 1148 1149 1150 1151
 1152 1153 1154 1155 1156 1157 1158 1159 1160 1161 1162 1163 1164 1252 1253 1254 1255 1256 1257 1258
 1259 1260 1261 1262 1263 1264 1265 1266 1267 1268 1269 1270 1271 1272 1273 1274 1275 1276 1277 1278
 1279 1280 1281 1282 1283 1284 1285 1286 1287 1288 1289 1290 1291 1292 1293 1294 1295 1296 1297 1298
 1299 1300 1301 1302 1303 1304 1305 1306 1307 1308 1309  585  586  587  588  589  590  591  592  593
  594  595  596  597  598  599  600  601  602  603  604  605  606  607  608  609  610  611  612  613
  614  615  616  617  618  619  620  621  622  623  624  625  626  627  628  629  630  631  632  633
  634  635  636  637  638  639  640  641  642  643  644  645  646  647  648  649  650  651  652  653
  654  655  656  657  658  659  660  661  662  663  664  665  666  667  668  669  670  671  875  876
  877  878  879  880  881  882  883  884  885  886  887  888  889  890  891  892  893  894  895  896
  897  898  899  900  901  902  903  904  905  906  907  908  909  910  911  912  913  914  915  916
  917  918  919  920  921  922  923  924  925  926  927  928  929  930  931  932 1339 1340 1341 1342
 1343 1344 1345 1346 1347 1348 1349 1350 1351 1352 1353 1354 1355 1356 1357 1358 1359 1360 1361 1362
 1363 1364 1365 1366 1367 1368 1369 1370 1371 1372 1373 1374 1375 1376 1377 1378 1379 1380 1381 1382
 1383 1384 1385 1386 1387 1388 1389 1390 1391 1392 1393 1394 1395 1396 1397 1398 1399 1400 1401 1402
 1403 1404 1405 1406 1407 1408 1409 1410 1411 1412 1413 1414 1415 1416 1417 1418 1419 1420 1421 1422
 1423 1424 1425 1426 1427 1428 1429 1430 1431 1432 1433 1434 1435 1436 1437 1438 1439 1440 1441 1442
 1443 1444 1445 1446 1447 1448 1449 1450 1451 1452 1453 1454  817  818  819  820  821  822  823  824
  825  826  827  828  829  830  831  832  833  834  835  836  837  838  839  840  841  842  843  844
  845  846  847  848  849  850  851  852  853  854  855  856  857  858  859  860  861  862  863  864
  865  866  867  868  869  870  871  872  873  874  672  673  674  675  676  677  678  679  680  681
  682  683  684  685  686  687  688  689  690  691  692  693  694  695  696  697  698  699  700  701
  702  703  704  705  706  707  708  709  710  711  712  713  714  715  716  717  718  719  720  721
  722  723  724  725  726  727  728  729 1194 1195 1196 1197 1198 1199 1200 1201 1202 1203 1204 1205
 1206 1207 1208 1209 1210 1211 1212 1213 1214 1215 1216 1217 1218 1219 1220 1221 1222 1223 1224 1225
 1226 1227 1228 1229 1230 1231 1232 1233 1234 1235 1236 1237 1238 1239 1240 1241 1242 1243 1244 1245
 1246 1247 1248 1249 1250 1251  237  238  239  240  241  242  243  244  245  246  247  248  249  250
  251  252  253  254  255  256  257  258  259  260  261  262  263  264  265  266  267  268  269  270
  271  272  273  274  275  276  277  278  279  280  281  282  283  284  285  286  287  288  289  290
  291  292  293  294  382  383  384  385  386  387  388  389  390  391  392  393  394  395  396  397
  398  399  400  401  402  403  404  405  406  407  408  409  410  295  296  297  298  299  300  301
  302  303  304  305  306  307  308  309  310  311  312  313  314  315  316  317  318  319  320  321
  322  323  179  180  181  182  183  184  185  186  187  188  189  190  191  192  193  194  195  196
  197  198  199  200  201  202  203  204  205  206  207  208  209  210  211  212  213  214  215  216
  217  218  219  220  221  222  223  224  225  226  227  228  229  230  231  232  233  234  235  236
 1542 1543 1544 1545 1546 1547 1548 1549 1550 1551 1552 1553 1554 1555 1556 1557 1558 1559 1560 1561
 1562 1563 1564 1565 1566 1567 1568 1569 1570 1455 1456 1457 1458 1459 1460 1461 1462 1463 1464 1465
 1466 1467 1468 1469 1470 1471 1472 1473 1474 1475 1476 1477 1478 1479 1480 1481 1482 1483  788  789
  790  791  792  793  794  795  796  797  798  799  800  801  802  803  804  805  806  807  808  809
  810  811  812  813  814  815  816 1571 1572 1573 1574 1575 1576 1577 1578 1579 1580 1581 1582 1583
 1584 1585 1586 1587 1588 1589 1590 1591 1592 1593 1594 1595 1596 1597 1598 1599  730  731  732  733
  734  735  736  737  738  739  740  741  742  743  744  745  746  747  748  749  750  751  752  753
  754  755  756  757  758 1165 1166 1167 1168 1169 1170 1171 1172 1173 1174 1175 1176 1177 1178 1179
 1180 1181 1182 1183 1184 1185 1186 1187 1188 1189 1190 1191 1192 1193  121  122  123  124  125  126
  127  128  129  130  131  132  133  134  135  136  137  138  139  140  141  142  143  144  145  146
  147  148  149  150  151  152  153  154  155  156  157  158  159  160  161  162  163  164  165  166
  167  168  169  170  171  172  173  174  175  176  177  178  353  354  355  356  357  358  359  360
  361  362  363  364  365  366  367  368  369  370  371  372  373  374  375  376  377  378  379  380
  381 1922 1923 1924 1925 1926 1927 1928 1929 1930 1931 1932 1933 1934 1935 1698 1699 1700 1701 1702
 1703 1704 1705 1706 1707 1708 1709 1710 1711 1768 1769 1770 1771 1772 1773 1774 1775 1776 1777 1778
 1779 1780 1781 1992 1993 1994 1995 1996 1997 1998 1999 2000 2001 2002 2003 2004 2005 1936 1937 1938
 1939 1940 1941 1942 1943 1944 1945 1946 1947 1948 1949 1824 1825 1826 1827 1828 1829 1830 1831 1832
 1833 1834 1835 1836 1837 1754 1755 1756 1757 1758 1759 1760 1761 1762 1763 1764 1765 1766 1767 1866
 1867 1868 1869 1870 1871 1872 1873 1874 1875 1876 1877 1878 1879 1838 1839 1840 1841 1842 1843 1844
 1845 1846 1847 1848 1849 1850 1851 1852 1853 1854 1855 1856 1857 1858 1859 1860 1861 1862 1863 1864
 1865 1684 1685 1686 1687 1688 1689 1690 1691 1692 1693 1694 1695 1696 1697 2020 2021 2022 2023 2024
 2025 2026 2027 2028 2029 2030 2031 2032 2033 1782 1783 1784 1785 1786 1787 1788 1789 1790 1791 1792
 1793 1794 1795 1978 1979 1980 1981 1982 1983 1984 1985 1986 1987 1988 1989 1990 1991 1908 1909 1910
 1911 1912 1913 1914 1915 1916 1917 1918 1919 1920 1921 1712 1713 1714 1715 1716 1717 1718 1719 1720
 1721 1722 1723 1724 1725 1670 1671 1672 1673 1674 1675 1676 1677 1678 1679 1680 1681 1682 1683 2006
 2007 2008 2009 2010 2011 2012 2013 2014 2015 2016 2017 2018 2019 1020 1021 1022 1023 1024 1025 1026
 1027 1028 1029 1030 1031 1032 1033 1034 1035 1036 1037 1038 1039 1040 1041 1042 1043 1044 1045 1046
 1047 1048  411  412  413  414  415  416  417  418  419  420  421  422  423  424  425  426  427  428
  429  430  431  432  433  434  435  436  437  438  439
 
 The selected atoms in the ED:    #:    84
    1    2    3    4    5    6    7    8    9   10   11   12   13   14   15   16   17   18   19   20
   21   22   23   24   25   26   27   28   29   30   31   32   33   34   35   36   37   38   39   40
   41   42   43   44   45   46   47   48   49   50   51   52   53   54   55   56   57   58   59   60
   61   62   63   64   65   66   67   68   69   70   71   72   73   74   75   76   77   78   79   80
   81   82   83   84
 The selected atoms in the fitting domain  #:    84
    1    2    3    4    5    6    7    8    9   10   11   12   13   14   15   16   17   18   19   20
   21   22   23   24   25   26   27   28   29   30   31   32   33   34   35   36   37   38   39   40
   41   42   43   44   45   46   47   48   49   50   51   52   53   54   55   56   57   58   59   60
   61   62   63   64   65   66   67   68   69   70   71   72   73   74   75   76   77   78   79   80
   81   82   83   84
 
 Dimensions of the extended domain:
 
 Number of atoms in domain:      84 ( 100.00 %)
 Number of atomic orbitals:    1992 ( 100.00 %)
 Number of fitting functions:  5121 ( 100.00 %)
 Number of occupied orbitals:   120 ( 100.00 %)
 Number of virtual orbitals:   1694  ( 93.03 %)
 
 IJ and IA integral transformation...

 Executing cis...

 Allocation of 120.0 Gbytes of memory...
 
 Unpack the upper triangle lists...
 
 Retrieve a J_ai^Q fitted MO integral list...
 
 Generate singlet trial vectors...
 
 Retrieve a J_ij^Q fitted MO integral list in upper triangle form...
 Starting DF-MP2 calculation for root  1
 
 Iteration   1
 
 Assemble transformed J^Q_ia integrals...
 Calculate double excitation operators and Y^Q_ai vector...
 
 The DF-MP2 calculation has been performed.
 
 Final result in atomic units for root  1:
 
 Total reference energy:        -2000.868788265443
 Total MP2 energy:              -2008.576618083671
 MP2 correlation energy:           -7.707829818228
 
 ============================================================================
 
 
 Calculate pre-optimized initial guesses for adc(2) calculations
 Direct algorithm for AB contributions!!!
 
 Calculate sigma vector for root  1
 
                       Excitation           Energy                Norm of
 Iteration  1         energy [au]        decrease [au]        residual vector
 ============================================================================
 for root  1           0.224363295        -0.0196201             0.0300809
 ============================================================================
  0/ 1 states have converged.
 
 
 Calculate sigma vector for root  1
 
                       Excitation           Energy                Norm of
 Iteration  2         energy [au]        decrease [au]        residual vector
 ============================================================================
 for root  1           0.219853521        -0.0045098             0.0027763
 ============================================================================
  1/ 1 states have converged.
 
 
 
 The micro iteration of pre-optimization has converged in  2 steps.
 
 
 ============================================================================
 Restart
 
 Calculate sigma vector for root  1
 
                       Excitation           Energy                Norm of
 Iteration  3         energy [au]        decrease [au]        residual vector
 ============================================================================
 for root  1           0.222901767         0.0030482             0.0028934
 ============================================================================
  1/ 1 states have converged.
 
 
 
 The micro iteration of pre-optimization has converged in  1 steps.
 
 
 ============================================================================
 Restart
 
 Calculate sigma vector for root  1
 
                       Excitation           Energy                Norm of
 Iteration  4         energy [au]        decrease [au]        residual vector
 ============================================================================
 for root  1           0.222527239        -0.0003745             0.0028700
 ============================================================================
  0/ 1 states have converged.
 
 
 Calculate sigma vector for root  1
 
                       Excitation           Energy                Norm of
 Iteration  5         energy [au]        decrease [au]        residual vector
 ============================================================================
 for root  1           0.222447060        -0.0000802             0.0008115
 ============================================================================
  1/ 1 states have converged.
 
 
 
 The micro iteration of pre-optimization has converged in  2 steps.
 
 
 ============================================================================
 
 The macro iteration of pre-optimization has converged in  5 steps!
 
 Starting DF-ADC(2) iteration for root  1
 
 Iteration   1
 
 Calculate similarity transformed basis and Fockian...
 Assemble transformed J^Q_ia integrals and symmetrize (ia|jb) list...
 Calculate double excitation operators and Y^Q_ai vector...
 Calculate double exc. operators contribution to sigma vector...
 
       Total ADC(2)          Energy                Norm of
       energy [au]        decrease [au]        residual vector
 ============================================================================
    -2008.354115153         0.0000559             0.0008030
 ============================================================================
 
 Iteration   2
 
 Calculate similarity transformed basis and Fockian...
 Assemble transformed J^Q_ia integrals and symmetrize (ia|jb) list...
 Calculate double excitation operators and Y^Q_ai vector...
 Calculate double exc. operators contribution to sigma vector...
 
       Total ADC(2)          Energy                Norm of
       energy [au]        decrease [au]        residual vector
 ============================================================================
    -2008.354124293        -0.0000091             0.0005009
 ============================================================================
 
 Iteration   3
 
 Calculate similarity transformed basis and Fockian...
 Assemble transformed J^Q_ia integrals and symmetrize (ia|jb) list...
 Calculate double excitation operators and Y^Q_ai vector...
 Calculate double exc. operators contribution to sigma vector...
 
       Total ADC(2)          Energy                Norm of
       energy [au]        decrease [au]        residual vector
 ============================================================================
    -2008.354124759        -0.0000005             0.0001215
 ============================================================================
 
 Iteration   4
 
 Calculate similarity transformed basis and Fockian...
 Assemble transformed J^Q_ia integrals and symmetrize (ia|jb) list...
 Calculate double excitation operators and Y^Q_ai vector...
 Calculate double exc. operators contribution to sigma vector...
 
       Total ADC(2)          Energy                Norm of
       energy [au]        decrease [au]        residual vector
 ============================================================================
    -2008.354124823        -0.0000001             0.0000804
 ============================================================================
 
 
 The ADC(2) iteration has converged in  4 steps.
 
 Final result in atomic units for root  1:
 
 Total reference energy:        -2000.868788265443
 Total ADC(2) energy:           -2008.354124823086
 ADC(2) excitation energy:          0.222493260585
 Spin multiplicity:                 1
 
 ============================================================================
 
 
 Final result of the ADC(2) calculations for the excited states:
 Singlet states
 
 Excited   Excitation     Excitation     Excitation        Absorption      
  state    energy [au]    energy [eV]  energy [cm^-1]    wavelength [nm]  
 ============================================================================
    1      0.22249326       6.0544        48831.63          204.79
 ============================================================================
 
 
                      Normal termination of mrcc.
 **********************************************************************
