# Supplementary material for: Scalable Correlated Local Approaches for Computing Valence and Core-Level Ionization Energies in Large Molecules
Source: J Chem Theory Comput. 2026 Jun 24;22(13):6584–98. doi: 10.1021/acs.jctc.6c00634 (PMC13374016; doi:10.1021/acs.jctc.6c00634)
Supplement: Supplementary file 2 [file ct6c00634_si_003.zip › SI/outputs/tryptophan_O_1_ladc2_0.99999_test.out]

 **********************************************************************
                          MRCC program system
 **********************************************************************
 
                              Written by
     Mihaly Kallay, Peter R. Nagy, David Mester, Laszlo Gyevi-Nagy,
        Jozsef Csoka, P. Bernat Szabo, Zoltan Rolik, Gyula Samu,
      Bence Hegely, Bence Ladoczki, Klara Petrov, Jozsef Csontos,
     Adam Ganyecz, Istvan Ladjanszki, Lorant Szegedy, Mate Farkas,
          Pal D. Mezei, Reka A. Horvath, and Balazs D. Lorincz
 
        Department of Physical Chemistry and Materials Science
            Budapest University of Technology and Economics
                  Budapest P.O.Box 91, H-1521 Hungary
 
                              www.mrcc.hu
 
                            Version: 25.1.2

 Executing minp...

 Reading input from MINP...
 
 Input file:
 
basis=cc-pCVTZ-X2C
verbosity=3

tprint=0.1
localcc=2016
redcost_exc=on


cialg=direct
ip_ea=ip
calc=ADC(2)

mem=120GB

dfbasis_scf=cc-pCVTZ-X2C_autoaux
dfbasis_cor=cc-pCVTZ-X2C_autoaux
scfiguess=off

bpcompo=0.99999
bpedo=0.99999
hamilton=SFX2C1e
core=1
cvs=1-1
nstate=2
unit=bohr
geom=xyz
27 
L-tryptophan
N -2.727768 1.935802 -3.226887 
C -0.062925 2.160911 -3.833408 
C 0.245620 1.919897 -6.662779 
O -1.276705 0.936455 -8.133128 
O 2.536047 2.869437 -7.476053 
C 1.718914 0.169703 -2.508152 
H 3.652222 0.492570 -3.182663 
H 1.148199 -1.723139 -3.138649 
C 1.632338 0.326531 0.325657 
C 3.127764 1.843454 1.834883 
N 2.491091 1.488388 4.366974 
H 3.320600 2.364207 5.838546 
C 0.565878 -0.290638 4.536199 
C -0.024818 -1.061143 2.016243 
C -1.916248 -2.903209 1.647651 
H -2.401075 -3.535999 -0.243544 
C -3.156994 -3.904532 3.747358 
H -4.614318 -5.325207 3.484442 
C -2.549290 -3.099686 6.226065 
H -3.551213 -3.910882 7.822595 
C -0.681498 -1.286232 6.651867 
H -0.214429 -0.678216 8.556412 
H 4.615066 3.137502 1.304880 
H -3.179839 1.831454 -1.375517 
H -3.777445 0.852269 -4.401822 
H 0.627957 4.039802 -3.289144 
H 2.736018 2.638864 -9.306581 
 
 
 Checking keyword combinations...
 
 Keywords:
 
 active=none
 agrid=ld0006-ld0590
 agrid_pssp=ld0006-ld0194
 agrid_pssp_sm=ld0006-ld0074
 ao_trunc=off
 ao_trunc_tol=1e-4
 basis=cc-pcvtz-x2c
 basis_sm=none
 basopt=off
 bfbasis=none
 bfgsmem=10
 bfgstol=1.0d-3
 bfgscimem=5
 boysalg=jacobi
 bpcompo=0.99999
 bpcompv=0.98
 bpdfo=0.99999
 bpocc=0.99999
 bppdo=0.999d0
 bppdv=0.98
 bpedo=0.99999
 bpedv=0.999999
 bp_subsyso=0.95
 bp_subsysv=0.95
 cabscorr=off
 cabsdom=bplarge
 cabsdual=off
 calc=adc(2)
 ccmaxit=50
 ccprog=cis
 ccsdalg=disk
 ccsdmkl=seq
 ccsdrest=off
 ccsdthreads=2
 cctol=6
 charge=0
 cialg=direct
 ciguess=off
 cmpgrp=auto
 comprest=off
 coord_sys=ric
 core=1
 corembed=off
 csapprox=off
 cvs=1-1
 dboc=off
 deltaf12=off
 delocsomofact=
 dendec=laplace
 dens=0
 denscorr=0
 dfalg=lineq
 dfbasis_cab=none
 dfbasis_cor=cc-pcvtz-x2c_autoaux
 dfbasis_scf=cc-pcvtz-x2c_autoaux
 dfbasis_scf_sm=auto
 dfintran=drpa
 df_trunc=off
 df_trunc_corr=off
 df_trunc_corr_tol=5e-4
 df_trunc_tol=5e-4
 dft=off
 dhexc=adc(2)
 diag=david
 docc=
 domrad=10.d0
 drpaalg=auto
 dual=off
 dual_df=off
 dyson=off
 ecp=auto
 edisp=off
 edisp_embed=off
 embed=off
 epairestfact=off
 epairscale=1.d0
 etemp=300
 epert=none
 eps=
 espcharge=off
 excrad=0.d0
 excrad_f12=0.d0
 excrad_fin=0.000000000D+00
 fastdbbsc=v2
 fitting=coulomb
 fmm=off
 fmmord=8
 fnonorb=
 freq=off
 gamma=1.d0
 gauss=spher
 geom=xyz
 gopt=off
 ghost=none
 gtol=7
 grdens=off
 grid=auto
 grid_sm=auto
 gridbatch_cos=2000
 grtol=10
 guido_ct=off
 hamilton=sfx2c1e
 hl_scfalg=direct
 iface=none
 incore=off
 intalg=auto
 ip_ea=ip
 itol=10
 laptol=1.d-2
 lccoporder=trffirst
 lcorthr=loose
 lccrest=off
 ldfgrad_tol=8
 lmp2dens=on
 lnoepso=0.d0
 lnoepsv=0.000075d0
 localcc=2016
 localcorrsymm=off
 locintrf=direct
 mact=
 maxact=off
 maxdim=200
 maxex=0
 maxmicroit=100
 mcscfiguess=hf
 mem=120gb
 mmprog=
 molden=off
 mp2ongrid=off
 mpitasks=1
 mulmet=3
 mult=
 nab=off
 nacto=0
 nactv=0
 naf_amp=3.16d-3
 naf_cor=0.1d0
 naf_f12=off
 naf_scf=off
 nafalg=albe
 nafdens=off
 naftyp=jpq
 nchol=auto
 ndeps=1e-3
 nevpt=
 nstate=2
 nsing=0
 nto=off
 ntrip=0
 num_grad=off
 occ=
 occri=off
 oniom=off
 oniom_eechg=off
 oniom_pcm=off
 oniom_qcorr=off
 optalg=
 optmaxit=50
 optetol=1e-6
 optex=1
 optgtol=1e-4
 optstol=1e-3
 orblocc=off
 orbloce=off
 orbloco=boys
 orblocv=pao
 orblocguess=cholesky
 osveps=-1.d0
 ovirt=off
 ovltol=1e-7
 ovosnorb=80.0
 pao_subsys_tol=1e-3
 pao_tol=1e-3
 pcm=off
 popul=off
 pressure=100000
 pssp=off
 ptfreq=0.0
 ptthreads=2
 qmreg=
 qmmm=off
 qro=off
 qscf=off
 redcost_exc=6
 redcost_tddft=off
 refdet=none
 rest=0
 rgrid=log3
 rism=off
 rohfcore=standard
 rohftype=semicanonical
 scfalg=direct
 scf_conv=auto
 scfdamp=0.0d0
 scfdamp_mode=off
 scfdamp_end=50
 scfdamp_dampstep=0.d0
 scfdamp_dtol=0.0d0
 scfdamp_maxfact=0.0d0
 scfdamp_minfact=0.0d0
 scfdiis=on
 scfdiis_dtol=0.0d0
 scfdiis_end=50
 scfdiis_start=2
 scfdiis_step=1
 scfdiis_watch=off
 scfdiis_wrange=10
 scfdiis_wlimit=5
 scfdiis_delmax=2
 scfdtol=7
 scfext=10
 scfguessdens=
 scfiguess=off
 scfloc=off
 scflshift=0.20
 scflshift_end=8
 scflshift_dtol=0.0
 scflshift_gaptol=0.20
 scfmaxit=50
 scftype=
 scftype_low=
 scftype_high=
 scftol=6
 scspe=1.d0
 scsph=1.d0
 scsps=0.0d0
 scsps_t=0.0d0
 scspt=0.0d0
 scspt_t=0.0d0
 scspv=1.d0
 spairtol=-1.d0
 sqmprog=
 subminp=top
 subsys_bopu=on
 symm=
 talg=lapl
 temp=298.15
 test=off
 tfunc=off
 theodore=off
 tlmo=0.999
 tpao=0.94
 tprint=0.1
 uncontract=off
 unit=bohr
 usedisk=2
 verbosity=3
 wpairtol=1.d-5

 Executing orbloc...

 Allocation of 120.0 Gbytes of memory...

 Localization of core orbitals...
 Localization type: Boys
 Localization algorithm: Jacobi
 
 Step   Convergence
   1   0.000000000000

 Localization of occupied orbitals...
 Localization type: Boys
 Localization algorithm: Jacobi
 
 Step   Convergence
   1  10.139915383882
   2   2.511051647090
   3   0.205037530639
   4   0.016725833921
   5   0.003514047600
   6   0.001163118414
   7   0.000486037242
   8   0.000215159551
   9   0.000096978917
  10   0.000044022915
  11   0.000020049765
  12   0.000009147819
  13   0.000004178269
  14   0.000001909775
  15   0.000000873322
  16   0.000000399491
  17   0.000000182782
  18   0.000000083642
  19   0.000000038279
  20   0.000000017519
  21   0.000000008019
  22   0.000000003670
  23   0.000000001680
  24   0.000000000769

 Localization succeeded.

 File MOCOEF is overwritten with localized orbitals.
 

 Executing cis...

 Allocation of 120.0 Gbytes of memory...
 
 WARNING! If scfiguess.eq.off and localcc.ne.off!
 Please be sure that MOCOEF is MOCOEF.CAN!
 
 Core orbitals considered in CVS treatment:   1
 
 Read MO coeff. matrix and orbital energies...
 
 Sorting for the CVS calculation...
 Generate singlet trial vectors...
 
 Starting DF-CIS iteration
 Singlet excited states
 
 
 The iteration has converged in  0 steps for all the roots.
 
 Final result of the CIS calculations for the excited states:
 Singlet excited states:
 
 Excited      Total          Excitation     Excitation     Excitation        Absorption
  state    energy [au]       energy [au]    energy [eV]  energy [cm^-1]    wavelength [nm]
 =========================================================================================
    1    -662.165453160     20.56438419     559.5854      4513360.64            2.22
 =========================================================================================
 
 
 Dominant coefficients
 Printing threshold: 0.100000
 
 for root  1
    coeff.   occ.       virt.
   0.707107     2  -->    55

 Executing drpa...

 Three-index integral transformation
 Allocation of 120.0 Gbytes of memory...
 
 
 Constructing PAOs...
 PAO norm tolerance:     1.0000E-04
 Kept PAOs:    798   759  105.1383
 Threshold: 0.9990000
 Number of selected important orbitals:     1  (   1.9 %)
 
 
 Occupied LMO domain definition with Boughton-Pulay completeness:    0.9999900000
 
   MO  Natoms  Completeness   Atoms
    1    2     1.000000        3    4
    2    4     0.999995        2    3    4    5
    3    8     0.999999        9   10   11   13   14   15   19   21
    4    5     0.999997       13   17   19   21   22
    5    6     0.999994        9   10   11   13   14   15
    6    6     0.999999       13   15   17   19   20   21
    7    6     0.999998        9   14   15   16   17   19
    8    4     0.999994       15   17   18   19
    9    6     0.999996        6    9   10   11   13   14
   10    6     0.999997        9   10   11   13   14   23
   11   20     0.999990        1    2    3    4    5    6    7    8    9   10   13   14   15   16   17   21   24   25   26   27
   12    5     0.999992        1    2    3    6   26
   13    6     0.999993        2    6    7    8    9   14
   14    7     0.999993        9   10   11   12   13   14   21
   15   14     0.999993        1    2    3    4    5    6    8    9   10   14   24   25   26   27
   16   10     0.999994        1    2    3    4    5    6    8    9   26   27
   17   11     0.999991        1    2    3    4    5    6    7    8    9   26   27
   18   11     0.999991        1    2    3    4    5    6    8    9   24   25   27
   19   15     0.999990        2    6    7    9   10   11   12   13   14   15   17   19   21   22   23
   20   18     0.999990        1    2    3    4    5    6    7    8    9   10   13   14   15   16   23   24   25   26
   21   12     0.999990        9   11   13   14   15   16   17   18   19   20   21   22
   22   22     0.999996        1    2    3    4    5    6    7    8    9   10   11   13   14   15   16   17   21   23   24   25   26   27
   23   12     0.999990        9   11   13   14   15   16   17   18   19   20   21   22
   24    5     0.999995        1    2    6   24   25
   25   17     0.999994        1    2    6    8    9   10   11   13   14   15   16   17   18   19   20   21   24
   26   24     0.999990        1    2    3    5    6    7    8    9   10   11   12   13   14   15   17   18   19   20   21   22   23   24   25   26
   27   14     0.999997        6    9   10   11   12   13   14   15   17   18   19   20   21   22
   28   20     0.999990        1    2    3    4    5    6    7    8    9   10   11   12   13   14   15   16   24   25   26   27
   29   15     0.999993        1    2    6    7    9   10   11   12   13   14   15   19   21   22   23
   30   12     0.999995        1    2    3    4    5    6    7    9   24   25   26   27
   31   15     0.999992        1    2    3    4    5    6    8    9   10   14   15   16   24   25   26
   32   15     0.999993        1    2    3    4    5    6    7    8    9   10   14   24   25   26   27
   33   13     0.999992        1    2    3    4    5    6    7    8    9   24   25   26   27
   34   10     0.999992        1    2    3    4    5    6    7    9   26   27
   35   14     0.999991        6    9   10   11   12   13   14   15   17   19   20   21   22   23
   36   20     0.999994        1    2    3    4    5    6    7    8    9   10   11   12   13   14   15   16   21   23   24   26
   37   19     0.999995        1    2    3    4    5    6    8    9   10   11   13   14   15   16   17   21   24   25   27
   38   16     0.999997        1    2    6    9   10   11   12   13   14   15   16   17   18   19   21   23
   39   12     0.999991        6    9   10   11   12   13   14   15   17   21   22   23
   40   21     0.999992        1    2    3    4    5    6    7    8    9   10   11   13   14   15   16   17   21   24   25   26   27
   41   18     0.999993        1    2    6    8    9   10   11   13   14   15   16   17   18   19   20   21   22   24
   42   21     0.999992        1    2    3    6    8    9   10   11   12   13   14   15   16   17   18   19   20   21   22   23   24
   43   12     0.999990        9   10   13   14   15   16   17   18   19   20   21   22
   44   16     0.999992        1    2    3    4    5    6    7    8    9   14   15   16   24   25   26   27
   45   21     0.999996        1    2    3    4    5    6    7    8    9   10   11   12   13   14   15   17   19   21   23   24   26
   46   20     0.999993        1    2    3    4    5    6    7    8    9   10   11   12   13   14   15   17   19   21   23   26
   47   18     0.999993        1    2    6    8    9   10   11   13   14   15   16   17   18   19   20   21   22   24
   48   22     0.999996        1    2    3    5    6    7    8    9   10   11   12   13   14   15   16   17   18   19   21   22   23   24
   49   19     0.999994        1    2    6    8    9   10   11   12   13   14   15   16   17   18   19   20   21   22   24
   50   19     0.999991        1    2    3    4    5    6    7    8    9   10   11   13   14   15   16   24   25   26   27
   51   14     0.999990        6    9   10   11   12   13   14   15   17   19   21   22   23   24
   52   20     0.999991        1    2    6    8    9   10   11   12   13   14   15   16   17   18   19   20   21   22   23   24
   53   19     0.999995        1    2    6    8    9   10   11   12   13   14   15   16   17   18   19   20   21   22   24
 
 Executing the Boughton-Pulay algorithm...
  with occ MO completeness:    0.9999900000
 
   MO  Natoms  Completeness   Atoms
    1    2     1.000000        3    4
    2    4     0.999995        2    3    4    5
    3    8     0.999999        9   10   11   13   14   15   19   21
    4    5     0.999997       13   17   19   21   22
    5    6     0.999994        9   10   11   13   14   15
    6    6     0.999999       13   15   17   19   20   21
    7    6     0.999998        9   14   15   16   17   19
    8    4     0.999994       15   17   18   19
    9    6     0.999996        6    9   10   11   13   14
   10    6     0.999997        9   10   11   13   14   23
   11   20     0.999990        1    2    3    4    5    6    7    8    9   10   13   14   15   16   17   21   24   25   26   27
   12    5     0.999992        1    2    3    6   26
   13    6     0.999993        2    6    7    8    9   14
   14    7     0.999993        9   10   11   12   13   14   21
   15   14     0.999993        1    2    3    4    5    6    8    9   10   14   24   25   26   27
   16   10     0.999994        1    2    3    4    5    6    8    9   26   27
   17   11     0.999991        1    2    3    4    5    6    7    8    9   26   27
   18   11     0.999991        1    2    3    4    5    6    8    9   24   25   27
   19   15     0.999990        2    6    7    9   10   11   12   13   14   15   17   19   21   22   23
   20   18     0.999990        1    2    3    4    5    6    7    8    9   10   13   14   15   16   23   24   25   26
   21   12     0.999990        9   11   13   14   15   16   17   18   19   20   21   22
   22   22     0.999996        1    2    3    4    5    6    7    8    9   10   11   13   14   15   16   17   21   23   24   25   26   27
   23   12     0.999990        9   11   13   14   15   16   17   18   19   20   21   22
   24    5     0.999995        1    2    6   24   25
   25   17     0.999994        1    2    6    8    9   10   11   13   14   15   16   17   18   19   20   21   24
   26   24     0.999990        1    2    3    5    6    7    8    9   10   11   12   13   14   15   17   18   19   20   21   22   23   24   25   26
   27   14     0.999997        6    9   10   11   12   13   14   15   17   18   19   20   21   22
   28   20     0.999990        1    2    3    4    5    6    7    8    9   10   11   12   13   14   15   16   24   25   26   27
   29   15     0.999993        1    2    6    7    9   10   11   12   13   14   15   19   21   22   23
   30   12     0.999995        1    2    3    4    5    6    7    9   24   25   26   27
   31   15     0.999992        1    2    3    4    5    6    8    9   10   14   15   16   24   25   26
   32   15     0.999993        1    2    3    4    5    6    7    8    9   10   14   24   25   26   27
   33   13     0.999992        1    2    3    4    5    6    7    8    9   24   25   26   27
   34   10     0.999992        1    2    3    4    5    6    7    9   26   27
   35   14     0.999991        6    9   10   11   12   13   14   15   17   19   20   21   22   23
   36   20     0.999994        1    2    3    4    5    6    7    8    9   10   11   12   13   14   15   16   21   23   24   26
   37   19     0.999995        1    2    3    4    5    6    8    9   10   11   13   14   15   16   17   21   24   25   27
   38   16     0.999997        1    2    6    9   10   11   12   13   14   15   16   17   18   19   21   23
   39   12     0.999991        6    9   10   11   12   13   14   15   17   21   22   23
   40   21     0.999992        1    2    3    4    5    6    7    8    9   10   11   13   14   15   16   17   21   24   25   26   27
   41   18     0.999993        1    2    6    8    9   10   11   13   14   15   16   17   18   19   20   21   22   24
   42   21     0.999992        1    2    3    6    8    9   10   11   12   13   14   15   16   17   18   19   20   21   22   23   24
   43   12     0.999990        9   10   13   14   15   16   17   18   19   20   21   22
   44   16     0.999992        1    2    3    4    5    6    7    8    9   14   15   16   24   25   26   27
   45   21     0.999996        1    2    3    4    5    6    7    8    9   10   11   12   13   14   15   17   19   21   23   24   26
   46   20     0.999993        1    2    3    4    5    6    7    8    9   10   11   12   13   14   15   17   19   21   23   26
   47   18     0.999993        1    2    6    8    9   10   11   13   14   15   16   17   18   19   20   21   22   24
   48   22     0.999996        1    2    3    5    6    7    8    9   10   11   12   13   14   15   16   17   18   19   21   22   23   24
   49   19     0.999994        1    2    6    8    9   10   11   12   13   14   15   16   17   18   19   20   21   22   24
   50   19     0.999991        1    2    3    4    5    6    7    8    9   10   11   13   14   15   16   24   25   26   27
   51   14     0.999990        6    9   10   11   12   13   14   15   17   19   21   22   23   24
   52   20     0.999991        1    2    6    8    9   10   11   12   13   14   15   16   17   18   19   20   21   22   23   24
   53   19     0.999995        1    2    6    8    9   10   11   12   13   14   15   16   17   18   19   20   21   22   24
 
   54    4     0.995839        1    2   24   25
   55    2     0.989897        1    2
   56    4     0.981889        1    2   24   25
   57    1     0.998721        1
   58    1     0.995632        1
   59    5     0.986512        1    2    6   24   25
   60    3     0.989169        1    2   25
   61    4     0.991965        1    2   24   25
   62    5     0.986677        1    2    7   24   25
   63    3     0.987315        1    2   25
   64    4     0.985935        1    2   24   25
   65    3     0.984488        1    2    6
   66    3     0.988873        1    2   25
   67    4     0.980428        1    2    4   24
   68    1     0.997402        1
   69    1     0.996863        1
   70    1     0.998118        1
   71    1     0.999751        1
   72    1     0.999700        1
   73    1     0.999820        1
   74    1     0.999102        1
   75    1     0.999180        1
   76    1     0.999067        1
   77    1     0.999455        1
   78    1     0.998032        1
   79    2     0.994188        1    2
   80    1     0.980077        1
   81    2     0.996663        1    2
   82    1     0.981951        1
   83    2     0.992076        1    2
   84    1     0.999998        1
   85    1     0.999997        1
   86    1     0.999998        1
   87    1     0.999999        1
   88    1     0.999995        1
   89    1     0.998407        1
   90    1     0.998596        1
   91    1     0.997634        1
   92    1     0.999675        1
   93    1     0.999504        1
   94    1     0.999053        1
   95    1     0.999002        1
   96    5     0.994044        1    2    3    6   26
   97    4     0.988876        1    2    3    6
   98    7     0.984174        1    2    3    4    5    6   26
   99    1     0.996942        2
  100    1     0.989277        2
  101    5     0.984215        1    2    3    6   26
  102    5     0.989982        1    2    3    6   26
  103    4     0.985343        1    2    3    6
  104    5     0.985814        1    2    3    6   26
  105    5     0.994256        1    2    3    6   26
  106    4     0.981680        1    2    3    6
  107    7     0.990552        1    2    3    4    5    6   26
  108   10     0.980836        1    2    3    4    6    7    9   25   26   27
  109    6     0.982750        1    2    3    5    6    9
  110    1     0.996035        2
  111    1     0.996630        2
  112    1     0.995223        2
  113    1     0.999633        2
  114    1     0.999689        2
  115    1     0.999557        2
  116    1     0.992898        2
  117    1     0.989703        2
  118    1     0.990024        2
  119    1     0.993963        2
  120    1     0.991360        2
  121    5     0.987267        1    2    3    4    6
  122    6     0.992356        1    2    4    6    7   26
  123    4     0.987257        1    2    3    6
  124    4     0.980291        1    2    3    6
  125    5     0.983928        1    2    3    6   25
  126    1     0.999996        2
  127    1     0.999994        2
  128    1     0.999994        2
  129    1     0.999996        2
  130    1     0.999995        2
  131    1     0.984372        2
  132    1     0.990031        2
  133    1     0.981319        2
  134    1     0.992340        2
  135    1     0.991118        2
  136    1     0.988083        2
  137    1     0.991149        2
  138    4     0.994993        2    3    4    5
  139    4     0.994822        2    3    4    5
  140    4     0.980284        2    3    4    5
  141    1     0.995062        3
  142    1     0.982927        3
  143    4     0.990660        2    3    4    5
  144    5     0.989713        1    3    4    5   26
  145    4     0.994048        2    3    4    5
  146    4     0.985403        3    4    5    6
  147    4     0.994493        2    3    4    5
  148    4     0.993346        2    3    4    5
  149    5     0.983411        2    3    4    5    6
  150    5     0.980515        1    2    3    4    5
  151    6     0.993043        1    2    3    4    5    6
  152    1     0.994759        3
  153    1     0.993317        3
  154    1     0.994332        3
  155    1     0.999513        3
  156    1     0.999385        3
  157    1     0.999476        3
  158    2     0.987515        3    4
  159    2     0.985386        3    5
  160    1     0.995396        3
  161    1     0.992130        3
  162    2     0.988090        3    4
  163    5     0.993830        1    2    3    4    5
  164    4     0.985887        3    4    5   26
  165    4     0.989524        3    4    5    6
  166    6     0.983555        1    2    3    4    6   27
  167    4     0.987199        2    3    4    5
  168    1     0.999982        3
  169    1     0.999983        3
  170    1     0.999997        3
  171    1     0.999995        3
  172    1     0.999984        3
  173    4     0.984271        2    3    4   27
  174    2     0.980491        3    4
  175    1     0.984485        3
  176    1     0.991373        3
  177    1     0.991913        3
  178    1     0.985234        3
  179    1     0.982102        3
  180    2     0.995733        3    4
  181    1     0.985877        4
  182    2     0.987894        3    4
  183    1     0.999484        4
  184    1     0.998223        4
  185    4     0.989418        2    3    4    5
  186    2     0.980969        3    4
  187    4     0.991131        2    3    4    5
  188    4     0.993234        3    4    5    6
  189    3     0.996134        3    4    5
  190    4     0.987826        3    4    5   26
  191    2     0.990031        3    4
  192    2     0.983173        3    4
  193    2     0.983939        3    4
  194    1     0.995137        4
  195    1     0.996041        4
  196    1     0.996655        4
  197    1     0.999523        4
  198    1     0.999614        4
  199    1     0.999673        4
  200    1     0.999551        4
  201    1     0.999657        4
  202    1     0.999895        4
  203    1     0.999925        4
  204    1     0.999446        4
  205    1     0.983145        4
  206    1     0.991260        4
  207    1     0.996595        4
  208    1     0.997650        4
  209    1     0.981450        4
  210    1     0.999997        4
  211    1     0.999998        4
  212    1     0.999999        4
  213    1     1.000000        4
  214    1     0.999997        4
  215    1     0.997929        4
  216    1     0.999663        4
  217    1     0.999613        4
  218    1     0.999673        4
  219    1     0.999860        4
  220    1     0.999728        4
  221    1     0.999239        4
  222    3     0.989055        3    5   27
  223    2     0.993706        3    5
  224    3     0.988474        3    5   27
  225    1     0.999053        5
  226    1     0.996935        5
  227    4     0.981632        3    4    5   27
  228    3     0.982013        3    4    5
  229    3     0.987930        3    5   27
  230    4     0.988212        3    4    5   27
  231    3     0.989966        3    4    5
  232    3     0.988924        3    5   27
  233    2     0.990588        3    5
  234    2     0.987379        3    5
  235    3     0.981062        3    5   27
  236    1     0.997700        5
  237    1     0.995788        5
  238    1     0.997446        5
  239    1     0.999775        5
  240    1     0.999588        5
  241    1     0.999750        5
  242    1     0.999762        5
  243    1     0.999769        5
  244    1     0.999898        5
  245    1     0.999734        5
  246    1     0.999201        5
  247    1     0.991211        5
  248    1     0.991008        5
  249    1     0.995934        5
  250    1     0.992008        5
  251    2     0.980029        5   27
  252    1     0.999999        5
  253    1     0.999999        5
  254    1     0.999999        5
  255    1     0.999999        5
  256    1     0.999996        5
  257    1     0.998424        5
  258    1     0.999577        5
  259    1     0.999674        5
  260    1     0.999791        5
  261    1     0.999904        5
  262    1     0.999700        5
  263    1     0.999818        5
  264    5     0.990652        2    6    7    8    9
  265    3     0.985558        2    6    9
  266    7     0.982912        1    2    6    7    8    9   10
  267    1     0.997807        6
  268    1     0.992284        6
  269    5     0.981378        2    6    7    8    9
  270    5     0.992169        2    6    7    8    9
  271    5     0.982547        2    3    6    7    9
  272    5     0.981927        2    6    7    8    9
  273    5     0.991202        2    6    7    8    9
  274    6     0.981092        2    3    6    7    9   10
  275    6     0.982161        1    2    6    8    9   10
  276    7     0.980737        1    2    6    7    8    9   10
  277    8     0.981131        2    3    4    5    6    7    9   10
  278    1     0.996858        6
  279    1     0.998400        6
  280    1     0.995894        6
  281    1     0.999709        6
  282    1     0.999852        6
  283    1     0.999621        6
  284    1     0.995103        6
  285    1     0.994425        6
  286    1     0.996978        6
  287    1     0.992712        6
  288    1     0.995977        6
  289    3     0.980214        2    6    9
  290    5     0.990778        1    2    6    8   10
  291    3     0.989350        2    6    9
  292    4     0.985230        2    6    9   10
  293    4     0.984518        2    6    9   14
  294    1     0.999997        6
  295    1     0.999997        6
  296    1     0.999998        6
  297    1     0.999995        6
  298    1     0.999997        6
  299    1     0.994012        6
  300    1     0.994417        6
  301    1     0.996836        6
  302    1     0.993363        6
  303    1     0.992045        6
  304    1     0.993503        6
  305    1     0.994082        6
  306    4     0.983531        2    6    7    9
  307    3     0.982962        6    7    9
  308    5     0.986386        2    5    6    7    9
  309    1     0.992090        7
  310    1     0.995041        7
  311    1     0.992490        7
  312    2     0.986234        6    7
  313    2     0.993493        6    7
  314    3     0.989808        6    7    9
  315    1     0.991912        7
  316    1     0.989754        7
  317    1     0.990347        7
  318    1     0.993816        7
  319    1     0.984787        7
  320    4     0.984848        2    6    8    9
  321    3     0.982332        6    8    9
  322    7     0.981375        2    3    4    6    8    9   16
  323    1     0.993341        8
  324    1     0.995295        8
  325    1     0.991171        8
  326    2     0.984577        6    8
  327    2     0.993196        6    8
  328    3     0.991459        6    8    9
  329    1     0.987980        8
  330    1     0.993607        8
  331    1     0.985618        8
  332    1     0.991171        8
  333    1     0.992572        8
  334    4     0.989399        6    9   10   14
  335    4     0.991637        6    9   10   14
  336    7     0.980316        6    9   10   11   14   15   23
  337    1     0.996635        9
  338    1     0.988068        9
  339    5     0.982725        6    9   10   11   14
  340    4     0.982984        6    9   10   14
  341    5     0.982800        6    9   10   13   14
  342    8     0.980139        8    9   10   11   13   14   17   21
  343    4     0.981204        6    9   10   14
  344    6     0.985097        2    6    9   10   13   14
  345    7     0.984177        1    6    8    9   10   13   14
  346    6     0.982280        1    6    9   10   14   15
  347    7     0.984163        2    6    9   10   11   13   14
  348    1     0.994690        9
  349    1     0.995517        9
  350    1     0.995624        9
  351    1     0.999505        9
  352    1     0.999588        9
  353    1     0.999597        9
  354    1     0.989975        9
  355    1     0.991609        9
  356    1     0.998204        9
  357    1     0.993294        9
  358    1     0.990173        9
  359    5     0.990844        6    9   10   11   14
  360    6     0.981585        8    9   10   13   14   19
  361    3     0.982388        2    9   10
  362    5     0.981187        2    6    9   13   14
  363    5     0.985182        6    9   10   13   14
  364    1     0.999994        9
  365    1     0.999995        9
  366    1     0.999999        9
  367    1     0.999997        9
  368    1     0.999994        9
  369    2     0.989431        9   10
  370    1     0.984388        9
  371    1     0.995910        9
  372    1     0.995897        9
  373    1     0.995298        9
  374    1     0.991007        9
  375    2     0.987419        9   14
  376    4     0.993382        9   10   11   23
  377    3     0.989422        9   10   11
  378    5     0.992967        9   10   11   14   23
  379    1     0.997593       10
  380    1     0.991425       10
  381    7     0.992368        6    9   10   11   13   15   19
  382    5     0.987855        9   10   11   14   23
  383    5     0.987918        9   10   11   13   23
  384    7     0.992119        6    9   10   11   13   15   19
  385    4     0.982524        9   10   11   23
  386    4     0.982520        9   10   11   23
  387    4     0.982076        9   10   11   13
  388    6     0.991737        6    9   10   11   13   23
  389    8     0.980519        2    9   10   11   13   14   21   23
  390    1     0.994070       10
  391    1     0.997017       10
  392    1     0.995554       10
  393    1     0.999446       10
  394    1     0.999725       10
  395    1     0.999591       10
  396    1     0.988836       10
  397    1     0.996435       10
  398    1     0.996098       10
  399    1     0.988586       10
  400    1     0.991595       10
  401    4     0.984146        9   10   11   13
  402    3     0.988685        9   10   14
  403    3     0.990848        9   10   11
  404    4     0.984121        6   10   11   14
  405    4     0.993879        9   10   11   14
  406    1     0.999994       10
  407    1     0.999998       10
  408    1     0.999997       10
  409    1     0.999993       10
  410    1     0.999994       10
  411    2     0.982398        9   10
  412    1     0.993734       10
  413    1     0.996120       10
  414    1     0.995904       10
  415    1     0.994010       10
  416    1     0.980930       10
  417    1     0.988310       10
  418    4     0.992705       10   11   12   13
  419    3     0.992263       10   11   13
  420    4     0.990501       10   11   12   13
  421    1     0.997865       11
  422    1     0.992847       11
  423    8     0.981275        9   10   11   12   13   14   17   19
  424    4     0.986847       10   11   12   13
  425    4     0.987507       10   11   12   13
  426    7     0.982125        9   10   11   13   14   17   19
  427    4     0.980037        9   11   12   13
  428    4     0.983166       10   11   12   13
  429    3     0.993693       10   11   13
  430    4     0.982163       10   11   12   13
  431    5     0.990727       10   11   12   13   21
  432    1     0.995375       11
  433    1     0.996197       11
  434    1     0.995474       11
  435    1     0.999554       11
  436    1     0.999636       11
  437    1     0.999566       11
  438    1     0.995617       11
  439    1     0.997724       11
  440    1     0.999637       11
  441    1     0.996860       11
  442    1     0.997244       11
  443    4     0.988989        9   11   13   23
  444    2     0.981497       11   13
  445    1     0.981845       11
  446    3     0.983884        9   10   11
  447    3     0.990368       10   11   13
  448    1     0.999990       11
  449    1     0.999994       11
  450    1     0.999999       11
  451    1     0.999992       11
  452    1     0.999993       11
  453    1     0.990919       11
  454    1     0.998809       11
  455    1     0.999304       11
  456    1     0.998944       11
  457    1     0.998350       11
  458    1     0.995090       11
  459    1     0.997501       11
  460    2     0.981493       11   12
  461    2     0.987921       11   12
  462    3     0.984441       11   12   21
  463    2     0.996462       11   12
  464    1     0.992154       12
  465    1     0.989630       12
  466    3     0.984884       10   11   12
  467    2     0.987387       11   12
  468    2     0.984599       11   12
  469    1     0.988105       12
  470    2     0.997067       11   12
  471    1     0.989733       12
  472    1     0.987294       12
  473    2     0.995646       11   12
  474    4     0.990270       11   13   14   21
  475    4     0.991220       11   13   14   21
  476    4     0.984374       11   13   14   21
  477    1     0.996405       13
  478    1     0.987228       13
  479    6     0.995759       10   11   13   14   17   21
  480    5     0.980048       11   12   13   14   21
  481    5     0.982301       10   11   13   14   21
  482    6     0.996177       10   11   13   14   17   21
  483    4     0.980435       11   13   14   21
  484    6     0.980776       10   11   12   13   14   21
  485    4     0.980350       11   13   14   21
  486    7     0.986005       10   11   13   14   15   17   21
  487    6     0.982175        9   11   13   14   15   21
  488    1     0.993797       13
  489    1     0.995055       13
  490    1     0.995489       13
  491    1     0.999421       13
  492    1     0.999545       13
  493    1     0.999584       13
  494    1     0.987527       13
  495    1     0.985932       13
  496    1     0.997104       13
  497    1     0.990044       13
  498    1     0.987065       13
  499    5     0.981308       10   11   13   14   21
  500    7     0.994328        9   10   11   12   13   14   21
  501    4     0.985499       11   13   14   19
  502    6     0.982982        9   13   14   15   19   21
  503    6     0.982677        9   11   13   14   21   22
  504    1     0.999993       13
  505    1     0.999992       13
  506    1     0.999998       13
  507    1     0.999994       13
  508    1     0.999992       13
  509    2     0.988874       11   13
  510    1     0.983717       13
  511    1     0.994896       13
  512    1     0.993668       13
  513    1     0.993951       13
  514    1     0.981342       13
  515    3     0.987133       11   13   21
  516    4     0.989020        9   13   14   15
  517    4     0.990724        9   13   14   15
  518   10     0.980248        1    6    9   10   11   14   15   17   19   21
  519    1     0.996620       14
  520    1     0.988004       14
  521    6     0.991536        9   11   13   14   15   19
  522    6     0.983611        9   10   11   13   14   15
  523    5     0.980589        9   13   14   15   21
  524    6     0.990505        9   11   13   14   15   19
  525    5     0.982290        9   13   14   15   17
  526    6     0.985014        9   10   13   14   15   21
  527    7     0.984092        6    9   10   13   14   15   24
  528    9     0.982014        1    9   11   13   14   15   16   17   24
  529    8     0.981468        1    6    9   13   14   15   19   24
  530    1     0.994530       14
  531    1     0.995686       14
  532    1     0.995363       14
  533    1     0.999491       14
  534    1     0.999603       14
  535    1     0.999573       14
  536    1     0.989020       14
  537    1     0.990387       14
  538    1     0.997846       14
  539    1     0.991988       14
  540    1     0.990301       14
  541    5     0.983427        9   13   14   15   17
  542    6     0.988403        9   10   14   15   17   21
  543    4     0.980858       13   14   17   21
  544    4     0.981995        9   10   13   14
  545    6     0.983417        9   10   13   14   15   21
  546    1     0.999993       14
  547    1     0.999994       14
  548    1     0.999999       14
  549    1     0.999995       14
  550    1     0.999994       14
  551    1     0.986937       14
  552    1     0.984555       14
  553    1     0.995085       14
  554    1     0.996089       14
  555    1     0.995808       14
  556    1     0.990036       14
  557    3     0.987756        9   14   15
  558    4     0.994868       14   15   16   17
  559    3     0.991868       14   15   17
  560    4     0.981940       14   15   16   17
  561    1     0.997709       15
  562    1     0.991877       15
  563    5     0.991307       10   14   15   17   21
  564    5     0.986453       14   15   16   17   21
  565    5     0.986533       14   15   16   17   19
  566    5     0.993106       10   14   15   17   21
  567    5     0.986342       14   15   16   17   21
  568    5     0.984262       13   14   15   16   17
  569    5     0.982947       10   14   15   17   21
  570    6     0.984422        9   14   15   16   17   18
  571    9     0.980627        1    2    9   14   15   16   17   18   19
  572    1     0.995051       15
  573    1     0.996288       15
  574    1     0.996821       15
  575    1     0.999539       15
  576    1     0.999659       15
  577    1     0.999708       15
  578    1     0.990058       15
  579    1     0.992859       15
  580    1     0.999504       15
  581    1     0.994929       15
  582    1     0.993085       15
  583    4     0.983168        9   14   15   17
  584    4     0.985117       13   14   15   19
  585    2     0.985158       14   15
  586    3     0.984371       15   17   19
  587    3     0.981596       14   15   17
  588    1     0.999994       15
  589    1     0.999996       15
  590    1     1.000000       15
  591    1     0.999997       15
  592    1     0.999995       15
  593    1     0.990837       15
  594    1     0.997471       15
  595    1     0.995793       15
  596    1     0.997386       15
  597    1     0.997432       15
  598    1     0.988788       15
  599    2     0.988924       15   17
  600    3     0.981402       15   16   17
  601    3     0.986163       15   16   17
  602    5     0.980729        8   14   15   16   17
  603    1     0.990558       16
  604    1     0.994144       16
  605    1     0.995463       16
  606    3     0.983162       15   16   17
  607    2     0.986329       15   16
  608    2     0.985807       15   16
  609    1     0.992827       16
  610    1     0.994118       16
  611    1     0.994974       16
  612    1     0.990571       16
  613    1     0.982270       16
  614    4     0.995979       15   17   18   19
  615    3     0.992837       15   17   19
  616    4     0.988088       15   17   18   19
  617    1     0.997683       17
  618    1     0.991774       17
  619    6     0.980161       13   14   15   17   19   21
  620    4     0.982709       15   17   18   19
  621    3     0.980675       15   17   19
  622    5     0.981003        9   13   15   17   19
  623    4     0.986772       15   17   18   19
  624    4     0.985368       14   15   17   19
  625    3     0.980608       15   17   19
  626    6     0.994543       13   14   15   17   18   19
  627    3     0.984474       15   17   19
  628    1     0.995045       17
  629    1     0.997720       17
  630    1     0.995574       17
  631    1     0.999539       17
  632    1     0.999790       17
  633    1     0.999593       17
  634    1     0.993327       17
  635    1     0.998575       17
  636    1     0.998209       17
  637    1     0.991313       17
  638    1     0.989776       17
  639    3     0.983610       15   17   19
  640    2     0.986589       17   19
  641    3     0.984313       17   19   21
  642    5     0.991257       14   15   17   19   21
  643    4     0.981491       15   17   19   20
  644    1     0.999996       17
  645    1     0.999999       17
  646    1     0.999999       17
  647    1     0.999995       17
  648    1     0.999994       17
  649    1     0.991197       17
  650    1     0.990429       17
  651    1     0.997046       17
  652    1     0.997532       17
  653    1     0.996851       17
  654    1     0.995670       17
  655    2     0.989778       15   17
  656    2     0.984577       17   18
  657    3     0.986983       15   17   18
  658    2     0.982293       17   18
  659    1     0.989675       18
  660    1     0.997861       18
  661    1     0.992416       18
  662    3     0.982856       15   17   18
  663    2     0.991388       17   18
  664    2     0.983987       17   18
  665    1     0.981792       18
  666    1     0.984151       18
  667    1     0.996718       18
  668    1     0.998670       18
  669    1     0.992666       18
  670    4     0.995920       17   19   20   21
  671    3     0.992919       17   19   21
  672    4     0.988191       17   19   20   21
  673    1     0.997684       19
  674    1     0.991801       19
  675    5     0.988206       10   14   17   19   21
  676    4     0.981509       17   19   20   21
  677    4     0.981783       17   19   20   21
  678    5     0.990012       10   14   17   19   21
  679    5     0.987614       13   17   19   20   21
  680    4     0.984949       17   19   20   21
  681    4     0.984340       14   17   19   21
  682    5     0.984251       17   19   20   21   22
  683    7     0.984654       13   14   15   18   19   20   21
  684    1     0.994929       19
  685    1     0.995912       19
  686    1     0.997404       19
  687    1     0.999528       19
  688    1     0.999624       19
  689    1     0.999761       19
  690    1     0.991058       19
  691    1     0.991907       19
  692    1     0.997490       19
  693    1     0.997760       19
  694    1     0.992199       19
  695    4     0.993200       13   17   19   21
  696    4     0.980974       13   15   19   21
  697    3     0.988589       17   19   21
  698    2     0.987403       17   19
  699    3     0.983527       17   19   21
  700    1     0.999995       19
  701    1     0.999995       19
  702    1     0.999998       19
  703    1     0.999999       19
  704    1     0.999995       19
  705    1     0.990756       19
  706    1     0.993551       19
  707    1     0.997444       19
  708    1     0.997585       19
  709    1     0.996232       19
  710    1     0.991411       19
  711    2     0.990590       19   21
  712    2     0.984963       19   20
  713    3     0.987584       19   20   21
  714    2     0.982299       19   20
  715    1     0.989988       20
  716    1     0.993251       20
  717    1     0.997055       20
  718    3     0.982490       19   20   21
  719    2     0.985221       19   20
  720    2     0.990258       19   20
  721    1     0.988082       20
  722    1     0.996581       20
  723    1     0.997557       20
  724    1     0.986276       20
  725    1     0.986036       20
  726    4     0.995407       13   19   21   22
  727    3     0.991955       13   19   21
  728    4     0.987187       13   19   21   22
  729    1     0.997763       21
  730    1     0.992027       21
  731    5     0.989532       11   13   15   19   21
  732    4     0.980424       13   19   21   22
  733    4     0.980767       13   19   21   22
  734    5     0.987281       10   13   15   19   21
  735    5     0.990051       13   15   19   21   22
  736    4     0.981842       13   19   21   22
  737    4     0.987027       13   15   19   21
  738    8     0.997395       11   13   15   17   19   20   21   22
  739    5     0.984572       13   14   19   21   22
  740    1     0.995065       21
  741    1     0.996246       21
  742    1     0.997024       21
  743    1     0.999541       21
  744    1     0.999655       21
  745    1     0.999727       21
  746    1     0.989774       21
  747    1     0.993369       21
  748    1     0.999521       21
  749    1     0.995057       21
  750    1     0.994118       21
  751    5     0.983973       11   13   19   21   22
  752    4     0.981730       14   17   19   21
  753    2     0.983607       13   21
  754    3     0.980928       13   14   21
  755    4     0.990894       13   14   19   21
  756    1     0.999994       21
  757    1     0.999996       21
  758    1     1.000000       21
  759    1     0.999997       21
  760    1     0.999996       21
  761    1     0.990974       21
  762    1     0.997147       21
  763    1     0.995918       21
  764    1     0.997381       21
  765    1     0.997452       21
  766    1     0.989192       21
  767    2     0.988285       13   21
  768    2     0.982347       21   22
  769    3     0.986376       19   21   22
  770    3     0.987426       13   21   22
  771    1     0.989933       22
  772    1     0.994129       22
  773    1     0.995769       22
  774    3     0.983694       19   21   22
  775    2     0.986500       21   22
  776    2     0.988861       21   22
  777    1     0.992492       22
  778    1     0.993665       22
  779    1     0.994785       22
  780    1     0.990459       22
  781    1     0.982934       22
  782    2     0.984720       10   23
  783    2     0.981069       10   23
  784    3     0.986572       10   11   23
  785    1     0.989505       23
  786    1     0.996940       23
  787    1     0.994419       23
  788    3     0.982632        9   10   23
  789    2     0.991031       10   23
  790    2     0.983238       10   23
  791    1     0.991223       23
  792    1     0.986493       23
  793    1     0.997708       23
  794    1     0.995662       23
  795    1     0.985148       23
  796    4     0.985959        1    2   15   24
  797    2     0.987047        1   24
  798    5     0.986211        1    2    9   15   24
  799    2     0.985252        2   24
  800    1     0.986719       24
  801    1     0.993788       24
  802    2     0.989497        1   24
  803    2     0.986325        1   24
  804    2     0.988281        1   24
  805    2     0.997002        1   24
  806    1     0.996240       24
  807    1     0.989234       24
  808    2     0.997622        1   24
  809    1     0.990056       24
  810    3     0.985821        1    4   25
  811    2     0.984084        1   25
  812    4     0.989355        1    2    4   25
  813    2     0.987390        2   25
  814    1     0.993820       25
  815    1     0.984666       25
  816    2     0.986741        1   25
  817    2     0.986942        1   25
  818    3     0.981351        1   24   25
  819    2     0.998926        1   25
  820    2     0.998362        1   25
  821    1     0.991122       25
  822    1     0.994325       25
  823    2     0.997167        1   25
  824    4     0.983084        2    3    6   26
  825    4     0.984116        2    3    6   26
  826    6     0.983025        2    5    6    9   10   26
  827    1     0.993951       26
  828    1     0.995784       26
  829    1     0.991588       26
  830    3     0.993322        2    6   26
  831    3     0.996101        1    2   26
  832    3     0.988311        2    3   26
  833    1     0.987385       26
  834    1     0.992558       26
  835    1     0.987626       26
  836    1     0.991558       26
  837    1     0.992552       26
  838    3     0.989681        3    5   27
  839    2     0.988304        5   27
  840    3     0.989412        4    5   27
  841    2     0.983846        3   27
  842    1     0.980159       27
  843    1     0.988117       27
  844    2     0.993732        5   27
  845    3     0.997563        3    5   27
  846    2     0.992447        5   27
  847    2     0.997237        5   27
  848    1     0.992097       27
  849    1     0.980675       27
  850    2     0.998280        5   27
  851    1     0.980391       27
 
 Dimensions of the occupied LMO domains:  Minimum / Average / Maximum
 
 Number of atoms in domain:                   2      13.5        24
 Number of atomic orbitals:                  86     455.9       742
 
 Number of strong pairs: 0 (0.0%)
 chtol:   9.999999999999999E-005
 switch to dfcoralg=cholinv
       21.07 MB memory is used for domain independent quantities
 
 Calculating the contribution of occupied LMOs...
    using local fitting domains
 
 MO:     1
 Extended domain construction for local excited state calculation...
 
 The selected important local MOs:    #:    26
    1    2   11   12   15   16   17   18   20   22   26   28   30   31   32   33   34   36   37   40
   42   44   45   46   48   50
 
 The selected important PAOs:    #:     0

 
 The selected additional local MOs:    #:     0

 
 The selected additional PAOs:    #:   813
   54   55   56   57   58   59   60   61   62   63   64   65   66   67   68   69   70   71   72   73
   74   75   76   77   78   79   80   81   82   83   84   85   86   87   88   89   90   91   92   93
   94   95   96   97   98   99  100  101  102  103  104  105  106  107  108  109  110  111  112  113
  114  115  116  117  118  119  120  121  122  123  124  125  126  127  128  129  130  131  132  133
  134  135  136  137  138  139  140  141  142  143  144  145  146  147  148  149  150  151  152  153
  154  155  156  157  158  159  160  161  162  163  164  165  166  167  168  169  170  171  172  173
  174  175  176  177  178  179  180  181  182  183  184  185  186  187  188  189  190  191  192  193
  194  195  196  197  198  199  200  201  202  203  204  205  206  207  208  209  210  211  212  213
  214  215  216  217  218  219  220  221  222  223  224  225  226  227  228  229  230  231  232  233
  234  235  236  237  238  239  240  241  242  243  244  245  246  247  248  249  250  251  252  253
  254  255  256  257  258  259  260  261  262  263  264  265  266  267  268  269  270  271  272  273
  274  275  276  277  278  279  280  281  282  283  284  285  286  287  288  289  290  291  292  293
  294  295  296  297  298  299  300  301  302  303  304  305  306  307  308  309  310  311  312  313
  314  315  316  317  318  319  320  321  322  323  324  325  326  327  328  329  330  331  332  333
  334  335  336  337  338  339  340  341  342  343  344  345  346  347  348  349  350  351  352  353
  354  355  356  357  358  359  360  361  362  363  364  365  366  367  368  369  370  371  372  373
  374  375  376  377  378  379  380  381  382  383  384  385  386  387  388  389  390  391  392  393
  394  395  396  397  398  399  400  401  402  403  404  405  406  407  408  409  410  411  412  413
  414  415  416  417  418  419  420  421  422  423  424  425  426  427  428  429  430  431  432  433
  434  435  436  437  438  439  440  441  442  443  444  445  446  447  448  449  450  451  452  453
  454  455  456  457  458  459  460  461  462  463  464  465  466  467  468  469  470  471  472  473
  474  475  476  477  478  479  480  481  482  483  484  485  486  487  488  489  490  491  492  493
  494  495  496  497  498  499  500  501  502  503  504  505  506  507  508  509  510  511  512  513
  514  515  516  517  518  519  520  521  522  523  524  525  526  527  528  529  530  531  532  533
  534  535  536  537  538  539  540  541  542  543  544  545  546  547  548  549  550  551  552  553
  554  555  556  557  558  559  560  561  562  563  564  565  566  567  568  569  570  571  572  573
  574  575  576  577  578  579  580  581  582  583  584  585  586  587  588  589  590  591  592  593
  594  595  596  597  598  599  600  601  602  603  604  605  606  607  608  609  610  611  612  613
  614  615  616  617  618  619  620  621  622  623  624  625  626  627  628  629  630  631  632  633
  634  635  636  637  638  639  640  641  642  643  644  645  646  647  648  649  650  651  652  653
  654  655  656  657  658  659  660  661  662  663  664  665  666  667  668  669  670  671  672  673
  674  675  676  677  678  679  680  681  682  683  684  685  686  687  688  689  690  691  692  693
  694  695  696  697  698  699  700  701  702  703  704  705  706  707  708  709  710  711  712  713
  714  715  716  717  718  719  720  721  722  723  724  725  726  727  728  729  730  731  732  733
  734  735  736  737  738  739  740  741  742  743  744  745  746  747  748  749  750  751  752  753
  754  755  756  757  758  759  760  761  762  763  764  765  766  767  768  769  770  771  772  773
  774  775  776  777  778  779  780  781  782  783  784  785  786  787  788  789  790  791  792  793
  794  795  796  797  798  799  800  801  802  803  804  805  806  807  808  809  810  811  812  813
  814  815  816  817  818  819  820  821  822  823  824  825  826  827  828  829  830  831  832  833
  834  835  836  837  838  839  840  841  842  843  844  845  846  847  848  849  850  851  852  853
  854  855  856  857  858  859  860  861  862  863  864  865  866
 
 The selected atoms in the ED:    #:    27
    1    2    3    4    5    6    7    8    9   10   11   12   13   14   15   16   17   18   19   20
   21   22   23   24   25   26   27
 The selected atoms in the fitting domain  #:    27
    1    2    3    4    5    6    7    8    9   10   11   12   13   14   15   16   17   18   19   20
   21   22   23   24   25   26   27
 
 Dimensions of the extended domain:
 
 Number of atoms in domain:      27 ( 100.00 %)
 Number of atomic orbitals:     813 ( 100.00 %)
 Number of fitting functions:  4113 ( 100.00 %)
 Warning: drop high-lying PAOs                    16
 Number of occupied orbitals:    26  ( 49.06 %)
 Number of virtual orbitals:    743  ( 97.89 %)
 
 IJ and IA integral transformation...

 Executing cis...

 Allocation of 120.0 Gbytes of memory...
 Core orbitals considered in CVS treatment:   1
 
 -20.5643805915
 -11.3958043720
 -11.2865940310
  -1.4458875886
  -1.3485189891
  -1.2313338724
  -1.1100622052
  -1.0048101036
  -0.9040012729
  -0.7933843363
  -0.7303780992

 Retrieve a J_ai^Q fitted MO integral list...
 Retrieve a J_ij^Q fitted MO integral list in upper triangle form...
 Unpack the upper triangle lists...
 
 Sorting for the CVS calculation...
 Generate singlet trial vectors...
 
 The ground-state intermediates are not necessary!
 
 Calculate pre-optimized initial guesses for adc(2) calculations
 Incore algorithm
 
 Calculate sigma vector for root  1
 
                       Excitation           Energy                Norm of
 Iteration  1         energy [au]        decrease [au]        residual vector
 ============================================================================
 for root  1          19.262542482        -1.3018381             0.0000000
 ============================================================================
  1/ 1 states have converged.
 
 
 
 The micro iteration of pre-optimization has converged in  1 steps.
 
 
 Dominant coefficients
 Printing threshold: 0.100000
 
 for root  1
    coeff.   occ.       virt.
   1.000000     2  -->    28
 ============================================================================
 Restart
 
 Calculate sigma vector for root  1
 
                       Excitation           Energy                Norm of
 Iteration  2         energy [au]        decrease [au]        residual vector
 ============================================================================
 for root  1          19.868035935         0.6054935             0.0000000
 ============================================================================
  1/ 1 states have converged.
 
 
 
 The micro iteration of pre-optimization has converged in  1 steps.
 
 
 Dominant coefficients
 Printing threshold: 0.100000
 
 for root  1
    coeff.   occ.       virt.
   1.000000     2  -->    28
 ============================================================================
 Restart
 
 Calculate sigma vector for root  1
 
                       Excitation           Energy                Norm of
 Iteration  3         energy [au]        decrease [au]        residual vector
 ============================================================================
 for root  1          19.692200366        -0.1758356             0.0000000
 ============================================================================
  1/ 1 states have converged.
 
 
 
 The micro iteration of pre-optimization has converged in  1 steps.
 
 
 Dominant coefficients
 Printing threshold: 0.100000
 
 for root  1
    coeff.   occ.       virt.
   1.000000     2  -->    28
 ============================================================================
 Restart
 
 Calculate sigma vector for root  1
 
                       Excitation           Energy                Norm of
 Iteration  4         energy [au]        decrease [au]        residual vector
 ============================================================================
 for root  1          19.753380110         0.0611797             0.0000000
 ============================================================================
  1/ 1 states have converged.
 
 
 
 The micro iteration of pre-optimization has converged in  1 steps.
 
 
 Dominant coefficients
 Printing threshold: 0.100000
 
 for root  1
    coeff.   occ.       virt.
   1.000000     2  -->    28
 ============================================================================
 Restart
 
 Calculate sigma vector for root  1
 
                       Excitation           Energy                Norm of
 Iteration  5         energy [au]        decrease [au]        residual vector
 ============================================================================
 for root  1          19.733275391        -0.0201047             0.0000000
 ============================================================================
  1/ 1 states have converged.
 
 
 
 The micro iteration of pre-optimization has converged in  1 steps.
 
 
 Dominant coefficients
 Printing threshold: 0.100000
 
 for root  1
    coeff.   occ.       virt.
   1.000000     2  -->    28
 ============================================================================
 Restart
 
 Calculate sigma vector for root  1
 
                       Excitation           Energy                Norm of
 Iteration  6         energy [au]        decrease [au]        residual vector
 ============================================================================
 for root  1          19.740011402         0.0067360             0.0000000
 ============================================================================
  1/ 1 states have converged.
 
 
 
 The micro iteration of pre-optimization has converged in  1 steps.
 
 
 Dominant coefficients
 Printing threshold: 0.100000
 
 for root  1
    coeff.   occ.       virt.
   1.000000     2  -->    28
 ============================================================================
 Restart
 
 Calculate sigma vector for root  1
 
                       Excitation           Energy                Norm of
 Iteration  7         energy [au]        decrease [au]        residual vector
 ============================================================================
 for root  1          19.737768977        -0.0022424             0.0000000
 ============================================================================
  1/ 1 states have converged.
 
 
 
 The micro iteration of pre-optimization has converged in  1 steps.
 
 
 Dominant coefficients
 Printing threshold: 0.100000
 
 for root  1
    coeff.   occ.       virt.
   1.000000     2  -->    28
 ============================================================================
 Restart
 
 Calculate sigma vector for root  1
 
                       Excitation           Energy                Norm of
 Iteration  8         energy [au]        decrease [au]        residual vector
 ============================================================================
 for root  1          19.738517086         0.0007481             0.0000000
 ============================================================================
  1/ 1 states have converged.
 
 
 
 The micro iteration of pre-optimization has converged in  1 steps.
 
 
 Dominant coefficients
 Printing threshold: 0.100000
 
 for root  1
    coeff.   occ.       virt.
   1.000000     2  -->    28
 ============================================================================
 
 The macro iteration of pre-optimization has converged in  8 steps!
 
 Starting DF-ADC(2) iteration for root  1
 
 Iteration   1
 
 Calculate double excitation amplitudes and Y^Q_ai vector...
 
       Total ADC(2)          Energy                Norm of
       energy [au]        decrease [au]        residual vector
 ============================================================================
     -662.991569669        -0.0002494             0.0000000
 ============================================================================
 
 Iteration   2
 
 Calculate double excitation amplitudes and Y^Q_ai vector...
 
       Total ADC(2)          Energy                Norm of
       energy [au]        decrease [au]        residual vector
 ============================================================================
     -662.991486504         0.0000832             0.0000000
 ============================================================================
 
 
 The ADC(2) iteration has converged in  2 steps.
 
 Final result in atomic units for root  1:
 
 Total reference energy:         -682.729837351804
 Total ADC(2) energy:            -662.991486503632
 ADC(2) excitation energy:         19.738350848173
 Spin multiplicity:                 1
 
 Dominant coefficients
 Printing threshold: 0.100000
 
    coeff.   occ.       virt.
   1.000000     2  -->    28
 ============================================================================
 
 
 Final result of the ADC(2) calculations for the excited states:
 Singlet states
 
 Excited   Excitation     Excitation     Excitation        Absorption      
  state    energy [au]    energy [eV]  energy [cm^-1]    wavelength [nm]  
 ============================================================================
    1     19.73835085     537.1079      4332067.28            2.31
 ============================================================================
 
 
                      Normal termination of mrcc.
 **********************************************************************
