# Supplementary material for: Scalable Correlated Local Approaches for Computing Valence and Core-Level Ionization Energies in Large Molecules
Source: J Chem Theory Comput. 2026 Jun 24;22(13):6584–98. doi: 10.1021/acs.jctc.6c00634 (PMC13374016; doi:10.1021/acs.jctc.6c00634)
Supplement: Supplementary file 2 [file ct6c00634_si_003.zip › SI/outputs/DPmP-PXZ_sos-pbe0-2.out]

 **********************************************************************
                          MRCC program system
 **********************************************************************
 
                              Written by
     Mihaly Kallay, Peter R. Nagy, David Mester, Laszlo Gyevi-Nagy,
        Jozsef Csoka, P. Bernat Szabo, Zoltan Rolik, Gyula Samu,
      Bence Hegely, Bence Ladoczki, Klara Petrov, Jozsef Csontos,
     Adam Ganyecz, Istvan Ladjanszki, Lorant Szegedy, Mate Farkas,
          Pal D. Mezei, Reka A. Horvath, and Balazs D. Lorincz
 
        Department of Physical Chemistry and Materials Science
            Budapest University of Technology and Economics
                  Budapest P.O.Box 91, H-1521 Hungary
 
                              www.mrcc.hu
 
                            Version: 25.1.2

 Executing minp...

 Reading input from MINP...
 
 Input file:
 
basis=cc-pVTZ
verbosity=3


cialg=direct
ip_ea=ip
calc=tda
dft=user
4
0.7937 HFx
0.2063 PBEx
1.0000 MP2
0.5000 PBEc
scsps=0.6667
scspt=0.0000
dhexc=adc(2)
dyson=on
dendec=off
nstate=2

mem=120GB

geom=xyz
58
 energy: -98.195552813225 gnorm: 0.000720927813 xtb: 6.5.0 (746241f)
C           -2.60009089983054        0.00001037631648       -0.00086020014338
C           -1.89680105681315       -0.76472124989436       -0.92788507070583
C           -1.89746966591794        0.76467566526249        0.92672671779993
C           -0.51781448067619        0.76733678126854        0.92163965086086
C            0.19320527459948       -0.00001187256859        0.00017455670266
C           -0.51715467539569       -0.76739762089738       -0.92177332377132
C            1.66104555505053       -0.00013348637303        0.00077805031485
C            2.38033888349137       -1.16828723476514       -0.24184759395102
C            3.77278288704907       -1.12412861733510       -0.22015691229993
N            4.44508743675104       -0.00049495852261        0.00232740804310
C            3.77278530733755        1.12328573562119        0.22380830850131
C            2.38033454618185        1.16789440907056        0.24397030233223
C            4.58936601843426        2.31611446076802        0.46407470914572
C            4.58948755618759       -2.31699406036117       -0.45981884631664
C            4.16156724627323       -3.61910545546464       -0.20029525052472
N            4.91880619673953       -4.67342074327891       -0.44690466311806
C            6.12378578059754       -4.44511715319331       -0.93626329763811
N            6.65060649980209       -3.26070868312773       -1.19352689670422
C            5.89051424497645       -2.20803568351502       -0.96174405724510
C            5.88820088886264        2.20764544477856        0.97168292963767
C            4.16327044560257        3.61777139294637        0.19937405380561
N            4.92011069394293        4.67228630212525        0.44632325856193
C            6.12287455762308        4.44453321010852        0.94137814981341
N            6.64790238779364        3.26049636970857        1.20396299083294
N           -4.00876292610617        0.00015218283547       -0.00150329187558
O           -6.83212495817479        0.00042716490084       -0.00307492115400
C           -6.11987982005728        1.14581595567187       -0.25723580487390
C           -4.71901274410066        1.17309248005748       -0.27176614274472
C           -4.71954273058416       -1.17258679855732        0.26821295330737
C           -6.12038703255506       -1.14504470041340        0.25213061000719
C           -6.84917317950740       -2.28979766780883        0.51522357343544
C           -4.08726046138382       -2.36361349681596        0.60136289305037
C           -4.82315214576231       -3.50840172803195        0.86767644807808
C           -6.20166627694831       -3.47918597118487        0.81561020048915
C           -6.84814910619129        2.29076814345640       -0.52088592452503
C           -6.20008347828436        3.48010146435720       -0.82028901183685
C           -4.82151231803196        3.50905944350370       -0.87083778643418
C           -4.08613931580194        2.36406333737553       -0.60397955499332
H           -2.44021378321110       -1.34975629657260       -1.65492435858518
H           -2.44140869747276        1.34969570962821        1.65338889443844
H            0.01484023348966        1.34583096177613        1.66184720770026
H            0.01603944394166       -1.34593259388273       -1.66155916245508
H            1.86458191345444       -2.09509576740826       -0.43620454991858
H            1.86473720486891        2.09493165013875        0.43771875802053
H            3.19252153349215       -3.82956178545524        0.23490068634678
H            6.74035500533297       -5.31081293816514       -1.13949545379588
H            6.31352325515911       -1.23688766002466       -1.18076618907828
H            6.30977302270287        1.23685714254919        1.19482484684438
H            3.19615507909459        3.82748638570284       -0.24055911991504
H            6.73910912424668        5.31040032114783        1.14488764043195
H           -7.92518032632464       -2.22778090800159        0.48582234377320
H           -3.01061183872312       -2.39580886071983        0.66227504122178
H           -4.30511181284466       -4.42080274797796        1.12005281348124
H           -6.77886540875626       -4.36756727471187        1.01709092124004
H           -7.92419832951491        2.22895472339931       -0.49270075185023
H           -6.77688358340601        4.36864414729514       -1.02219459378724
H           -4.30301410305102        4.42141591192916       -1.12242464289143
H           -3.00942306765109        2.39606674132596       -0.66372954508517
 
 
 Checking keyword combinations...
 
 Keywords:
 
 active=none
 agrid=ld0006-ld0590
 agrid_pssp=ld0006-ld0194
 agrid_pssp_sm=ld0006-ld0074
 ao_trunc=off
 ao_trunc_tol=1e-4
 basis=cc-pvtz
 basis_sm=none
 basopt=off
 bfbasis=none
 bfgsmem=10
 bfgstol=1.0d-3
 bfgscimem=5
 boysalg=jacobi
 bpcompo=0.95
 bpcompv=0.98
 bpdfo=0.95
 bpocc=0.95
 bppdo=0.95
 bppdv=0.98
 bpedo=0.95
 bpedv=0.98
 bp_subsyso=0.95
 bp_subsysv=0.95
 cabscorr=off
 cabsdom=bplarge
 cabsdual=off
 calc=adc(2)
 ccmaxit=50
 ccprog=cis
 ccsdalg=disk
 ccsdmkl=seq
 ccsdrest=off
 ccsdthreads=2
 cctol=6
 charge=0
 cialg=direct
 ciguess=off
 cmpgrp=auto
 comprest=off
 coord_sys=ric
 core=frozen
 corembed=off
 csapprox=off
 cvs=off
 dboc=off
 deltaf12=off
 delocsomofact=
 dendec=off
 dens=0
 denscorr=0
 dfalg=lineq
 dfbasis_cab=none
 dfbasis_cor=auto
 dfbasis_scf=auto
 dfbasis_scf_sm=auto
 dfintran=drpa
 df_trunc=off
 df_trunc_corr=off
 df_trunc_corr_tol=5e-4
 df_trunc_tol=5e-4
 dft=user
 dhexc=adc(2)
 diag=david
 docc=
 domrad=10.d0
 drpaalg=fit
 dual=off
 dual_df=off
 dyson=on
 ecp=auto
 edisp=off
 edisp_embed=off
 embed=off
 epairestfact=off
 epairscale=1.d0
 etemp=300
 epert=none
 eps=
 espcharge=off
 excrad=0.d0
 excrad_f12=0.d0
 excrad_fin=0.000000000D+00
 fastdbbsc=v2
 fitting=coulomb
 fmm=off
 fmmord=8
 fnonorb=
 freq=off
 gamma=1.d0
 gauss=spher
 geom=xyz
 gopt=off
 ghost=none
 gtol=7
 grdens=off
 grid=auto
 grid_sm=auto
 gridbatch_cos=2000
 grtol=10
 guido_ct=off
 hamilton=dc
 hl_scfalg=auto
 iface=none
 incore=off
 intalg=auto
 ip_ea=ip
 itol=10
 laptol=1.d-2
 lccoporder=trffirst
 lcorthr=normal
 lccrest=off
 ldfgrad_tol=8
 lmp2dens=on
 lnoepso=0.d0
 lnoepsv=0.0d0
 localcc=off
 localcorrsymm=off
 locintrf=disk
 mact=
 maxact=off
 maxdim=200
 maxex=0
 maxmicroit=100
 mcscfiguess=hf
 mem=120gb
 mmprog=
 molden=on
 mp2ongrid=off
 mpitasks=1
 mulmet=0
 mult=
 nab=off
 nacto=0
 nactv=0
 naf_amp=3.16d-3
 naf_cor=0.d0
 naf_f12=off
 naf_scf=off
 nafalg=albe
 nafdens=off
 naftyp=
 nchol=auto
 ndeps=1e-3
 nevpt=
 nstate=2
 nsing=0
 nto=off
 ntrip=0
 num_grad=off
 occ=
 occri=off
 oniom=off
 oniom_eechg=off
 oniom_pcm=off
 oniom_qcorr=off
 optalg=
 optmaxit=50
 optetol=1e-6
 optex=1
 optgtol=1e-4
 optstol=1e-3
 orblocc=off
 orbloce=off
 orbloco=off
 orblocv=off
 orblocguess=cholesky
 osveps=1e-3
 ovirt=off
 ovltol=1e-7
 ovosnorb=80.0
 pao_subsys_tol=1e-3
 pao_tol=1e-3
 pcm=off
 popul=off
 pressure=100000
 pssp=off
 ptfreq=0.0
 ptthreads=2
 qmreg=
 qmmm=off
 qro=off
 qscf=off
 redcost_exc=off
 redcost_tddft=off
 refdet=none
 rest=0
 rgrid=log3
 rism=off
 rohfcore=semicanonical
 rohftype=semicanonical
 scfalg=auto
 scf_conv=auto
 scfdamp=0.7d0
 scfdamp_mode=1
 scfdamp_end=3
 scfdamp_dampstep=0.d0
 scfdamp_dtol=0.0d0
 scfdamp_maxfact=0.7d0
 scfdamp_minfact=0.7d0
 scfdiis=on
 scfdiis_dtol=0.0d0
 scfdiis_end=50
 scfdiis_start=2
 scfdiis_step=1
 scfdiis_watch=off
 scfdiis_wrange=10
 scfdiis_wlimit=5
 scfdiis_delmax=2
 scfdtol=7
 scfext=10
 scfguessdens=
 scfiguess=sad
 scfloc=off
 scflshift=0.20
 scflshift_end=8
 scflshift_dtol=0.0
 scflshift_gaptol=0.20
 scfmaxit=50
 scftype=
 scftype_low=
 scftype_high=
 scftol=6
 scspe=1.d0
 scsph=1.d0
 scsps=0.6667
 scsps_t=0.6667
 scspt=0.0000
 scspt_t=0.0000
 scspv=1.d0
 spairtol=1e-4
 sqmprog=
 subminp=top
 subsys_bopu=on
 symm=
 talg=occ
 temp=298.15
 test=off
 tfunc=off
 theodore=off
 tlmo=0.999
 tpao=0.94
 tprint=off
 uncontract=off
 unit=angs
 usedisk=2
 verbosity=3
 wpairtol=0.100000000E-05

 Executing scf...

 @scfsetup: integrals calculated directly
            mrcc/integ direct run
 @scfsetup: calculating on full matrices
            not using symmetry adapted basis
 @scfsetup: diis switched on
 @scfsetup: number of steps to extrapolate from  10
 @scfsetup: tolerance in energy deviation    0.100000E-05
            tolerance in density deviation    0.100000E-06
 @scfsetup: maximum number of iterations:  50
 @scfsetup: restricted closed shell hf calc
 @scfsetup: starting scf from superposition of atomic densities
 @scfsetup: occupation set:
            from initial orbitals
 @scfsetup: Parameter-set for SCF acceleration: normal
 @scfsetup: diis runs from iteration:   2
 @scfsetup: diis runs to iteration:  50
 @scfsetup: diis runs in every iteration
 @scfsetup: diiswatch is disabled                   
 @scfsetup: diis dtol criteria to switch on:      0.0000E+00
           (or the iteration number below is reached)
 @scfsetup: static damping scheme
            iteration step criteria to turn damping off: 3
 @scfsetup: dynamic level shifting
            tolarance in HOMO-LUMO gap:  0.200
            tolarance in density deviation:     0.0000E+00
            iteration step criteria to turn level shifting off: 8
 Allocation of 120.0 Gbytes of memory...
 ======================================================================
 ITERATION STEP   1
 

 SCF control                  : initial
 Damping factor/level shift   : 0.700/0.200
 DIIS [start/end/frequency]   :   2 / 50 /  1

 Constructing Fock-matrix...
 
 First step of Coulomb + first step of exchange...
 Exchange contribution is evaluated for MOs 1 to 128.
   1% done.
  12% done.
  23% done.
  34% done.
  45% done.
  56% done.
  67% done.
  78% done.
  89% done.
 100% done.
 
 Fitting and assembly step of exchange...
 
 Second step of Coulomb...
   1% done.
  12% done.
  23% done.
  34% done.
  45% done.
  56% done.
  67% done.
  78% done.
  89% done.
 100% done.
 
 Calculating the exchange-correlation matrix...
                  0.2063*PBEX [au]:    -43.963617226087
                  0.5000*PBEC [au]:     -4.368284170373
 Exchange-correlation energy  [au]:    -48.331901396461
 
 Coulomb energy + HF exchange [au]:   4094.739828424335
 Gradient norm:      2.3054E+00
 RMS of [F,P]:                                         0.00699295065839
 RMS of difference density:                            0.00211614907279
 Gap [au]:  0.19990058
 ALPHA OCC: 128
 BETA  OCC: 128
 
 ***KOHN-SHAM ENERGY IN STEP   1 IS         -1586.0311291660582356 [AU]
 ======================================================================
 ITERATION STEP   2
 

 SCF control                  : diis+damping
 Damping factor/level shift   : 0.700/0.200
 DIIS [start/end/frequency]   :   2 / 50 /  1

 Constructing Fock-matrix...
 
 First step of Coulomb + first step of exchange...
 Exchange contribution is evaluated for MOs 1 to 128.
   1% done.
  12% done.
  23% done.
  34% done.
  45% done.
  56% done.
  67% done.
  78% done.
  89% done.
 100% done.
 
 Fitting and assembly step of exchange...
 
 Second step of Coulomb...
   1% done.
  12% done.
  23% done.
  34% done.
  45% done.
  56% done.
  67% done.
  78% done.
  89% done.
 100% done.
 
 Calculating the exchange-correlation matrix...
                  0.2063*PBEX [au]:    -44.155753140474
                  0.5000*PBEC [au]:     -4.366130755625
 Exchange-correlation energy  [au]:    -48.521883896100
 
 Coulomb energy + HF exchange [au]:   4118.971703993339
 Gradient norm:      1.1423E-01
 DIIS is running in this iteration step.
 RMS of [F,P]:                                         0.00481848183091
 RMS of difference density:                            0.00134397940593
 Gap [au]:  0.24807565
 ALPHA OCC: 128
 BETA  OCC: 128
 
 ***KOHN-SHAM ENERGY IN STEP   2 IS         -1589.2060260414473305 [AU]
 
 Step comparison  Energy Drift [au]  DIIS error drift  Gradient drift
        1            3.1749E+00         2.1745E-03       2.1911E+00
        2            1.5892E+03         1.0000E-07       2.1911E+00
 ======================================================================
 ITERATION STEP   3
 

 SCF control                  : diis+damping
 Damping factor/level shift   : 0.700/0.000
 DIIS [start/end/frequency]   :   2 / 50 /  1

 Constructing Fock-matrix...
 
 First step of Coulomb + first step of exchange...
 Exchange contribution is evaluated for MOs 1 to 128.
   1% done.
  12% done.
  23% done.
  34% done.
  45% done.
  56% done.
  67% done.
  78% done.
  89% done.
 100% done.
 
 Fitting and assembly step of exchange...
 
 Second step of Coulomb...
   1% done.
  12% done.
  23% done.
  34% done.
  45% done.
  56% done.
  67% done.
  78% done.
  89% done.
 100% done.
 
 Calculating the exchange-correlation matrix...
                  0.2063*PBEX [au]:    -44.251856439510
                  0.5000*PBEC [au]:     -4.361396139091
 Exchange-correlation energy  [au]:    -48.613252578601
 
 Coulomb energy + HF exchange [au]:   4130.313604043799
 Gradient norm:      3.9653E-02
 DIIS is running in this iteration step.
 RMS of [F,P]:                                         0.00344188595956
 RMS of difference density:                            0.00113129993421
 Gap [au]:  0.25577373
 ALPHA OCC: 128
 BETA  OCC: 128
 
 ***KOHN-SHAM ENERGY IN STEP   3 IS         -1590.4214421472761387 [AU]
 
 Step comparison  Energy Drift [au]  DIIS error drift  Gradient drift
        2            1.2154E+00         1.3766E-03       7.4572E-02
 ======================================================================
 ITERATION STEP   4
 

 SCF control                  : diis
 Damping factor/level shift   : 0.000/0.000
 DIIS [start/end/frequency]   :   2 / 50 /  1

 Constructing Fock-matrix...
 
 First step of Coulomb + first step of exchange...
 Exchange contribution is evaluated for MOs 1 to 128.
   1% done.
  12% done.
  23% done.
  34% done.
  45% done.
  56% done.
  67% done.
  78% done.
  89% done.
 100% done.
 
 Fitting and assembly step of exchange...
 
 Second step of Coulomb...
   1% done.
  12% done.
  23% done.
  34% done.
  45% done.
  56% done.
  67% done.
  78% done.
  89% done.
 100% done.
 
 Calculating the exchange-correlation matrix...
                  0.2063*PBEX [au]:    -44.418125763181
                  0.5000*PBEC [au]:     -4.334391568571
 Exchange-correlation energy  [au]:    -48.752517331752
 
 Coulomb energy + HF exchange [au]:   4134.826974834114
 Gradient norm:      6.1824E-02
 DIIS is running in this iteration step.
 RMS of [F,P]:                                         0.00279265814274
 RMS of difference density:                            0.00372671969772
 Gap [au]:  0.26083061
 ALPHA OCC: 128
 BETA  OCC: 128
 
 ***KOHN-SHAM ENERGY IN STEP   4 IS         -1591.2936299420252908 [AU]
 
 Step comparison  Energy Drift [au]  DIIS error drift  Gradient drift
        3            8.7219E-01         6.4923E-04      -2.2171E-02
 Warning! The gradient goes uphill (with respect to previous step).
 Warning! The gradient goes uphill (with respect to step   3 ).
 ======================================================================
 ITERATION STEP   5
 

 SCF control                  : diis
 Damping factor/level shift   : 0.000/0.000
 DIIS [start/end/frequency]   :   2 / 50 /  1

 Constructing Fock-matrix...
 
 First step of Coulomb + first step of exchange...
 Exchange contribution is evaluated for MOs 1 to 128.
   1% done.
  12% done.
  23% done.
  34% done.
  45% done.
  56% done.
  67% done.
  78% done.
  89% done.
 100% done.
 
 Fitting and assembly step of exchange...
 
 Second step of Coulomb...
   1% done.
  12% done.
  23% done.
  34% done.
  45% done.
  56% done.
  67% done.
  78% done.
  89% done.
 100% done.
 
 Calculating the exchange-correlation matrix...
                  0.2063*PBEX [au]:    -44.503216109710
                  0.5000*PBEC [au]:     -4.329739990217
 Exchange-correlation energy  [au]:    -48.832956099928
 
 Coulomb energy + HF exchange [au]:   4150.032392167494
 Gradient norm:      5.8202E-02
 DIIS is running in this iteration step.
 RMS of [F,P]:                                         0.00045923374208
 RMS of difference density:                            0.00059586437313
 Gap [au]:  0.25912500
 ALPHA OCC: 128
 BETA  OCC: 128
 
 ***KOHN-SHAM ENERGY IN STEP   5 IS         -1591.7352810911361303 [AU]
 
 Step comparison  Energy Drift [au]  DIIS error drift  Gradient drift
        4            4.4165E-01         2.3334E-03       3.6220E-03
 Warning! The gradient goes uphill (with respect to step   3 ).
 ======================================================================
 ITERATION STEP   6
 

 SCF control                  : diis
 Damping factor/level shift   : 0.000/0.000
 DIIS [start/end/frequency]   :   2 / 50 /  1

 Constructing Fock-matrix...
 
 First step of Coulomb + first step of exchange...
 Exchange contribution is evaluated for MOs 1 to 128.
   1% done.
  12% done.
  23% done.
  34% done.
  45% done.
  56% done.
  67% done.
  78% done.
  89% done.
 100% done.
 
 Fitting and assembly step of exchange...
 
 Second step of Coulomb...
   1% done.
  12% done.
  23% done.
  34% done.
  45% done.
  56% done.
  67% done.
  78% done.
  89% done.
 100% done.
 
 Calculating the exchange-correlation matrix...
                  0.2063*PBEX [au]:    -44.452606303132
                  0.5000*PBEC [au]:     -4.336248082401
 Exchange-correlation energy  [au]:    -48.788854385533
 
 Coulomb energy + HF exchange [au]:   4150.138364850176
 Gradient norm:      2.0688E-02
 DIIS is running in this iteration step.
 RMS of [F,P]:                                         0.00012330934638
 RMS of difference density:                            0.00012525651089
 Gap [au]:  0.25861161
 ALPHA OCC: 128
 BETA  OCC: 128
 
 ***KOHN-SHAM ENERGY IN STEP   6 IS         -1591.7728482452494063 [AU]
 
 Step comparison  Energy Drift [au]  DIIS error drift  Gradient drift
        5            3.7567E-02         3.3592E-04       3.7514E-02
 ======================================================================
 ITERATION STEP   7
 

 SCF control                  : diis
 Damping factor/level shift   : 0.000/0.000
 DIIS [start/end/frequency]   :   2 / 50 /  1

 Constructing Fock-matrix...
 
 First step of Coulomb + first step of exchange...
 Exchange contribution is evaluated for MOs 1 to 128.
   1% done.
  12% done.
  23% done.
  34% done.
  45% done.
  56% done.
  67% done.
  78% done.
  89% done.
 100% done.
 
 Fitting and assembly step of exchange...
 
 Second step of Coulomb...
   1% done.
  12% done.
  23% done.
  34% done.
  45% done.
  56% done.
  67% done.
  78% done.
  89% done.
 100% done.
 
 Calculating the exchange-correlation matrix...
                  0.2063*PBEX [au]:    -44.464589005663
                  0.5000*PBEC [au]:     -4.336714155815
 Exchange-correlation energy  [au]:    -48.801303161479
 
 Coulomb energy + HF exchange [au]:   4150.477519754455
 Gradient norm:      9.2437E-03
 DIIS is running in this iteration step.
 RMS of [F,P]:                                         0.00007951633254
 RMS of difference density:                            0.00006037628493
 Gap [au]:  0.25870414
 ALPHA OCC: 128
 BETA  OCC: 128
 
 ***KOHN-SHAM ENERGY IN STEP   7 IS         -1591.7741434852632665 [AU]
 
 Step comparison  Energy Drift [au]  DIIS error drift  Gradient drift
        6            1.2952E-03         4.3793E-05       1.1444E-02
 ======================================================================
 ITERATION STEP   8
 

 SCF control                  : diis
 Damping factor/level shift   : 0.000/0.000
 DIIS [start/end/frequency]   :   2 / 50 /  1

 Constructing Fock-matrix...
 
 First step of Coulomb + first step of exchange...
 Exchange contribution is evaluated for MOs 1 to 128.
   1% done.
  12% done.
  23% done.
  34% done.
  45% done.
  56% done.
  67% done.
  78% done.
  89% done.
 100% done.
 
 Fitting and assembly step of exchange...
 
 Second step of Coulomb...
   1% done.
  12% done.
  23% done.
  34% done.
  45% done.
  56% done.
  67% done.
  78% done.
  89% done.
 100% done.
 
 Calculating the exchange-correlation matrix...
                  0.2063*PBEX [au]:    -44.458141408240
                  0.5000*PBEC [au]:     -4.336754913404
 Exchange-correlation energy  [au]:    -48.794896321644
 
 Coulomb energy + HF exchange [au]:   4150.189106163781
 Gradient norm:      5.7862E-03
 DIIS is running in this iteration step.
 RMS of [F,P]:                                         0.00005517357649
 RMS of difference density:                            0.00002810466978
 Gap [au]:  0.25889228
 ALPHA OCC: 128
 BETA  OCC: 128
 
 ***KOHN-SHAM ENERGY IN STEP   8 IS         -1591.7748884739530695 [AU]
 
 Step comparison  Energy Drift [au]  DIIS error drift  Gradient drift
        7            7.4499E-04         2.4343E-05       3.4575E-03
 ======================================================================
 ITERATION STEP   9
 

 SCF control                  : diis
 Damping factor/level shift   : 0.000/0.000
 DIIS [start/end/frequency]   :   2 / 50 /  1

 Constructing Fock-matrix...
 
 First step of Coulomb + first step of exchange...
 Exchange contribution is evaluated for MOs 1 to 128.
   1% done.
  12% done.
  23% done.
  34% done.
  45% done.
  56% done.
  67% done.
  78% done.
  89% done.
 100% done.
 
 Fitting and assembly step of exchange...
 
 Second step of Coulomb...
   1% done.
  12% done.
  23% done.
  34% done.
  45% done.
  56% done.
  67% done.
  78% done.
  89% done.
 100% done.
 
 Calculating the exchange-correlation matrix...
                  0.2063*PBEX [au]:    -44.455429719698
                  0.5000*PBEC [au]:     -4.336970911640
 Exchange-correlation energy  [au]:    -48.792400631337
 
 Coulomb energy + HF exchange [au]:   4150.041001716428
 Gradient norm:      4.3590E-03
 DIIS is running in this iteration step.
 RMS of [F,P]:                                         0.00004269361702
 RMS of difference density:                            0.00002545930262
 Gap [au]:  0.25896478
 ALPHA OCC: 128
 BETA  OCC: 128
 
 ***KOHN-SHAM ENERGY IN STEP   9 IS         -1591.7752285341694005 [AU]
 
 Step comparison  Energy Drift [au]  DIIS error drift  Gradient drift
        8            3.4006E-04         1.2480E-05       1.4272E-03
 ======================================================================
 ITERATION STEP  10
 

 SCF control                  : diis
 Damping factor/level shift   : 0.000/0.000
 DIIS [start/end/frequency]   :   2 / 50 /  1

 Constructing Fock-matrix...
 
 First step of Coulomb + first step of exchange...
 Exchange contribution is evaluated for MOs 1 to 128.
   1% done.
  12% done.
  23% done.
  34% done.
  45% done.
  56% done.
  67% done.
  78% done.
  89% done.
 100% done.
 
 Fitting and assembly step of exchange...
 
 Second step of Coulomb...
   1% done.
  12% done.
  23% done.
  34% done.
  45% done.
  56% done.
  67% done.
  78% done.
  89% done.
 100% done.
 
 Calculating the exchange-correlation matrix...
                  0.2063*PBEX [au]:    -44.453689171620
                  0.5000*PBEC [au]:     -4.337170335622
 Exchange-correlation energy  [au]:    -48.790859507242
 
 Coulomb energy + HF exchange [au]:   4149.982502580630
 Gradient norm:      3.3134E-03
 DIIS is running in this iteration step.
 RMS of [F,P]:                                         0.00003213875962
 RMS of difference density:                            0.00002700355368
 Gap [au]:  0.25880375
 ALPHA OCC: 128
 BETA  OCC: 128
 
 ***KOHN-SHAM ENERGY IN STEP  10 IS         -1591.7754612939170329 [AU]
 
 Step comparison  Energy Drift [au]  DIIS error drift  Gradient drift
        9            2.3276E-04         1.0555E-05       1.0457E-03
 ======================================================================
 ITERATION STEP  11
 

 SCF control                  : diis
 Damping factor/level shift   : 0.000/0.000
 DIIS [start/end/frequency]   :   2 / 50 /  1

 Constructing Fock-matrix...
 
 First step of Coulomb + first step of exchange...
 Exchange contribution is evaluated for MOs 1 to 128.
   1% done.
  12% done.
  23% done.
  34% done.
  45% done.
  56% done.
  67% done.
  78% done.
  89% done.
 100% done.
 
 Fitting and assembly step of exchange...
 
 Second step of Coulomb...
   1% done.
  12% done.
  23% done.
  34% done.
  45% done.
  56% done.
  67% done.
  78% done.
  89% done.
 100% done.
 
 Calculating the exchange-correlation matrix...
                  0.2063*PBEX [au]:    -44.451805742113
                  0.5000*PBEC [au]:     -4.337364510000
 Exchange-correlation energy  [au]:    -48.789170252113
 
 Coulomb energy + HF exchange [au]:   4149.900278248241
 Gradient norm:      2.1899E-03
 DIIS is running in this iteration step.
 RMS of [F,P]:                                         0.00002161034156
 RMS of difference density:                            0.00002075614591
 Gap [au]:  0.25884919
 ALPHA OCC: 128
 BETA  OCC: 128
 
 ***KOHN-SHAM ENERGY IN STEP  11 IS         -1591.7756318385545455 [AU]
 
 Step comparison  Energy Drift [au]  DIIS error drift  Gradient drift
       10            1.7054E-04         1.0528E-05       1.1235E-03
 ======================================================================
 ITERATION STEP  12
 

 SCF control                  : diis
 Damping factor/level shift   : 0.000/0.000
 DIIS [start/end/frequency]   :   2 / 50 /  1

 Constructing Fock-matrix...
 
 First step of Coulomb + first step of exchange...
 Exchange contribution is evaluated for MOs 1 to 128.
   1% done.
  12% done.
  23% done.
  34% done.
  45% done.
  56% done.
  67% done.
  78% done.
  89% done.
 100% done.
 
 Fitting and assembly step of exchange...
 
 Second step of Coulomb...
   1% done.
  12% done.
  23% done.
  34% done.
  45% done.
  56% done.
  67% done.
  78% done.
  89% done.
 100% done.
 
 Calculating the exchange-correlation matrix...
                  0.2063*PBEX [au]:    -44.450441783804
                  0.5000*PBEC [au]:     -4.337503183180
 Exchange-correlation energy  [au]:    -48.787944966983
 
 Coulomb energy + HF exchange [au]:   4149.840291082763
 Gradient norm:      1.4162E-03
 DIIS is running in this iteration step.
 RMS of [F,P]:                                         0.00001406999095
 RMS of difference density:                            0.00001873148783
 Gap [au]:  0.25874584
 ALPHA OCC: 128
 BETA  OCC: 128
 
 ***KOHN-SHAM ENERGY IN STEP  12 IS         -1591.7757148209002480 [AU]
 
 Step comparison  Energy Drift [au]  DIIS error drift  Gradient drift
       11            8.2982E-05         7.5404E-06       7.7366E-04
 ======================================================================
 ITERATION STEP  13
 

 SCF control                  : diis
 Damping factor/level shift   : 0.000/0.000
 DIIS [start/end/frequency]   :   2 / 50 /  1

 Constructing Fock-matrix...
 
 First step of Coulomb + first step of exchange...
 Exchange contribution is evaluated for MOs 1 to 128.
   1% done.
  12% done.
  23% done.
  34% done.
  45% done.
  56% done.
  67% done.
  78% done.
  89% done.
 100% done.
 
 Fitting and assembly step of exchange...
 
 Second step of Coulomb...
   1% done.
  12% done.
  23% done.
  34% done.
  45% done.
  56% done.
  67% done.
  78% done.
  89% done.
 100% done.
 
 Calculating the exchange-correlation matrix...
                  0.2063*PBEX [au]:    -44.449254231221
                  0.5000*PBEC [au]:     -4.337622153523
 Exchange-correlation energy  [au]:    -48.786876384743
 
 Coulomb energy + HF exchange [au]:   4149.787295634002
 Gradient norm:      7.4360E-04
 DIIS is running in this iteration step.
 RMS of [F,P]:                                         0.00000747506411
 RMS of difference density:                            0.00002083763218
 Gap [au]:  0.25869839
 ALPHA OCC: 128
 BETA  OCC: 128
 
 ***KOHN-SHAM ENERGY IN STEP  13 IS         -1591.7757592303942147 [AU]
 
 Step comparison  Energy Drift [au]  DIIS error drift  Gradient drift
       12            4.4409E-05         6.5949E-06       6.7264E-04
 ======================================================================
 ITERATION STEP  14
 

 SCF control                  : diis
 Damping factor/level shift   : 0.000/0.000
 DIIS [start/end/frequency]   :   2 / 50 /  1

 Constructing Fock-matrix...
 
 First step of Coulomb + first step of exchange...
 Exchange contribution is evaluated for MOs 1 to 128.
   1% done.
  12% done.
  23% done.
  34% done.
  45% done.
  56% done.
  67% done.
  78% done.
  89% done.
 100% done.
 
 Fitting and assembly step of exchange...
 
 Second step of Coulomb...
   1% done.
  12% done.
  23% done.
  34% done.
  45% done.
  56% done.
  67% done.
  78% done.
  89% done.
 100% done.
 
 Calculating the exchange-correlation matrix...
                  0.2063*PBEX [au]:    -44.447920722673
                  0.5000*PBEC [au]:     -4.337756100259
 Exchange-correlation energy  [au]:    -48.785676822931
 
 Coulomb energy + HF exchange [au]:   4149.729038976831
 Gradient norm:      9.6738E-05
 DIIS is running in this iteration step.
 RMS of [F,P]:                                         0.00000027268461
 RMS of difference density:                            0.00000052167794
 Gap [au]:  0.25868363
 ALPHA OCC: 128
 BETA  OCC: 128
 
 ***KOHN-SHAM ENERGY IN STEP  14 IS         -1591.7757765954547722 [AU]
 
 Step comparison  Energy Drift [au]  DIIS error drift  Gradient drift
       13            1.7365E-05         7.2024E-06       6.4686E-04
 ======================================================================
 ITERATION STEP  15
 

 SCF control                  : diis
 Damping factor/level shift   : 0.000/0.000
 DIIS [start/end/frequency]   :   2 / 50 /  1

 Constructing Fock-matrix...
 
 First step of Coulomb + first step of exchange...
 Exchange contribution is evaluated for MOs 1 to 128.
   1% done.
  12% done.
  23% done.
  34% done.
  45% done.
  56% done.
  67% done.
  78% done.
  89% done.
 100% done.
 
 Fitting and assembly step of exchange...
 
 Second step of Coulomb...
   1% done.
  12% done.
  23% done.
  34% done.
  45% done.
  56% done.
  67% done.
  78% done.
  89% done.
 100% done.
 
 Calculating the exchange-correlation matrix...
                  0.2063*PBEX [au]:    -44.447914582262
                  0.5000*PBEC [au]:     -4.337755270435
 Exchange-correlation energy  [au]:    -48.785669852696
 
 Coulomb energy + HF exchange [au]:   4149.727777500378
 Gradient norm:      2.9401E-05
 DIIS is running in this iteration step.
 RMS of [F,P]:                                         0.00000010462619
 RMS of difference density:                            0.00000026243178
 Gap [au]:  0.25869220
 ALPHA OCC: 128
 BETA  OCC: 128
 
 ***KOHN-SHAM ENERGY IN STEP  15 IS         -1591.7757766372051265 [AU]
 
 Step comparison  Energy Drift [au]  DIIS error drift  Gradient drift
       14            4.1750E-08         1.6806E-07       6.7336E-05
 ======================================================================
 ITERATION STEP  16
 

 SCF control                  : diis
 Damping factor/level shift   : 0.000/0.000
 DIIS [start/end/frequency]   :   2 / 50 /  1

 Constructing Fock-matrix...
 
 First step of Coulomb + first step of exchange...
 Exchange contribution is evaluated for MOs 1 to 128.
   1% done.
  12% done.
  23% done.
  34% done.
  45% done.
  56% done.
  67% done.
  78% done.
  89% done.
 100% done.
 
 Fitting and assembly step of exchange...
 
 Second step of Coulomb...
   1% done.
  12% done.
  23% done.
  34% done.
  45% done.
  56% done.
  67% done.
  78% done.
  89% done.
 100% done.
 
 Calculating the exchange-correlation matrix...
                  0.2063*PBEX [au]:    -44.447911385074
                  0.5000*PBEC [au]:     -4.337754952899
 Exchange-correlation energy  [au]:    -48.785666337973
 
 Coulomb energy + HF exchange [au]:   4149.727993384819
 Gradient norm:      1.0384E-05
 DIIS is running in this iteration step.
 RMS of [F,P]:                                         0.00000004823616
 RMS of difference density:                            0.00000009047254
 Gap [au]:  0.25869003
 ALPHA OCC: 128
 BETA  OCC: 128
 
 ***KOHN-SHAM ENERGY IN STEP  16 IS         -1591.7757766442709908 [AU]
 
 Step comparison  Energy Drift [au]  DIIS error drift  Gradient drift
       15            7.0659E-09         5.6390E-08       1.9018E-05
 ======================================================================
 
 SUCCESS...
 THE SCF ITERATION HAS CONVERGED!
 
                   A   
 FINAL ALPHA OCC: 128
 FINAL BETA  OCC: 128
 
 ***FINAL KOHN-SHAM ENERGY:         -1591.7757766442709908 [AU]
 
 Orbital energies [au]:
      Irrep         Alpha          Beta
    1   A        -20.243991     -20.243991
    2   A        -15.292881     -15.292881
    3   A        -15.261093     -15.261093
    4   A        -15.257306     -15.257306
    5   A        -15.257303     -15.257303
    6   A        -15.255810     -15.255810
    7   A        -15.255797     -15.255797
    8   A        -11.038859     -11.038859
    9   A        -11.038858     -11.038858
   10   A        -11.035169     -11.035169
   11   A        -11.035146     -11.035146
   12   A        -11.034809     -11.034809
   13   A        -11.034792     -11.034792
   14   A        -11.029469     -11.029469
   15   A        -11.029461     -11.029461
   16   A        -11.027611     -11.027611
   17   A        -11.024193     -11.024193
   18   A        -11.024169     -11.024169
   19   A        -11.022882     -11.022882
   20   A        -11.022868     -11.022868
   21   A        -11.017008     -11.017008
   22   A        -11.000328     -11.000328
   23   A        -10.992630     -10.992630
   24   A        -10.992624     -10.992624
   25   A        -10.990750     -10.990750
   26   A        -10.990677     -10.990677
   27   A        -10.988152     -10.988152
   28   A        -10.988121     -10.988121
   29   A        -10.986813     -10.986813
   30   A        -10.986793     -10.986793
   31   A        -10.967191     -10.967191
   32   A        -10.967188     -10.967188
   33   A        -10.966613     -10.966613
   34   A        -10.966612     -10.966612
   35   A        -10.964434     -10.964434
   36   A        -10.964432     -10.964432
   37   A        -10.961933     -10.961933
   38   A        -10.961931     -10.961931
   39   A         -1.368761      -1.368761
   40   A         -1.257337      -1.257337
   41   A         -1.256100      -1.256100
   42   A         -1.241790      -1.241790
   43   A         -1.226234      -1.226234
   44   A         -1.140034      -1.140034
   45   A         -1.139981      -1.139981
   46   A         -1.128258      -1.128258
   47   A         -1.111704      -1.111704
   48   A         -1.081541      -1.081541
   49   A         -1.072938      -1.072938
   50   A         -1.062677      -1.062677
   51   A         -1.027784      -1.027784
   52   A         -0.995489      -0.995489
   53   A         -0.987944      -0.987944
   54   A         -0.987146      -0.987146
   55   A         -0.980235      -0.980235
   56   A         -0.971354      -0.971354
   57   A         -0.951958      -0.951958
   58   A         -0.921479      -0.921479
   59   A         -0.880948      -0.880948
   60   A         -0.878464      -0.878464
   61   A         -0.857096      -0.857096
   62   A         -0.852023      -0.852023
   63   A         -0.846529      -0.846529
   64   A         -0.837542      -0.837542
   65   A         -0.819588      -0.819588
   66   A         -0.807908      -0.807908
   67   A         -0.797873      -0.797873
   68   A         -0.783663      -0.783663
   69   A         -0.770480      -0.770480
   70   A         -0.740021      -0.740021
   71   A         -0.733916      -0.733916
   72   A         -0.720252      -0.720252
   73   A         -0.702486      -0.702486
   74   A         -0.702138      -0.702138
   75   A         -0.694754      -0.694754
   76   A         -0.683252      -0.683252
   77   A         -0.676157      -0.676157
   78   A         -0.654874      -0.654874
   79   A         -0.651571      -0.651571
   80   A         -0.648855      -0.648855
   81   A         -0.648669      -0.648669
   82   A         -0.631609      -0.631609
   83   A         -0.622112      -0.622112
   84   A         -0.618944      -0.618944
   85   A         -0.617865      -0.617865
   86   A         -0.608538      -0.608538
   87   A         -0.599529      -0.599529
   88   A         -0.590166      -0.590166
   89   A         -0.583289      -0.583289
   90   A         -0.578652      -0.578652
   91   A         -0.576192      -0.576192
   92   A         -0.575430      -0.575430
   93   A         -0.572781      -0.572781
   94   A         -0.566069      -0.566069
   95   A         -0.565362      -0.565362
   96   A         -0.563818      -0.563818
   97   A         -0.557371      -0.557371
   98   A         -0.556701      -0.556701
   99   A         -0.543091      -0.543091
  100   A         -0.535081      -0.535081
  101   A         -0.533678      -0.533678
  102   A         -0.522028      -0.522028
  103   A         -0.518413      -0.518413
  104   A         -0.512698      -0.512698
  105   A         -0.509892      -0.509892
  106   A         -0.499852      -0.499852
  107   A         -0.488713      -0.488713
  108   A         -0.486091      -0.486091
  109   A         -0.483864      -0.483864
  110   A         -0.464002      -0.464002
  111   A         -0.453125      -0.453125
  112   A         -0.441947      -0.441947
  113   A         -0.439672      -0.439672
  114   A         -0.423427      -0.423427
  115   A         -0.417942      -0.417942
  116   A         -0.416408      -0.416408
  117   A         -0.414972      -0.414972
  118   A         -0.407956      -0.407956
  119   A         -0.383277      -0.383277
  120   A         -0.382320      -0.382320
  121   A         -0.361221      -0.361221
  122   A         -0.360209      -0.360209
  123   A         -0.343713      -0.343713
  124   A         -0.342788      -0.342788
  125   A         -0.336949      -0.336949
  126   A         -0.318060      -0.318060
  127   A         -0.313414      -0.313414
  128   A         -0.254630      -0.254630
 
  129   A          0.004060       0.004060
  130   A          0.013428       0.013428
  131   A          0.046900       0.046900
  132   A          0.047461       0.047461
  133   A          0.049684       0.049684
  134   A          0.049845       0.049845
  135   A          0.068265       0.068265
  136   A          0.078105       0.078105
  137   A          0.084397       0.084397
  138   A          0.096423       0.096423
  139   A          0.103598       0.103598
  140   A          0.108613       0.108613
  141   A          0.112738       0.112738
  142   A          0.119807       0.119807
  143   A          0.124225       0.124225
  144   A          0.125650       0.125650
  145   A          0.127508       0.127508
  146   A          0.140196       0.140196
  147   A          0.140940       0.140940
  148   A          0.143024       0.143024
  149   A          0.153419       0.153419
  150   A          0.155565       0.155565
  151   A          0.157316       0.157316
  152   A          0.162478       0.162478
  153   A          0.166336       0.166336
  154   A          0.174281       0.174281
  155   A          0.180052       0.180052
  156   A          0.180245       0.180245
  157   A          0.186096       0.186096
  158   A          0.196356       0.196356
  159   A          0.205104       0.205104
  160   A          0.213184       0.213184
  161   A          0.219347       0.219347
  162   A          0.231174       0.231174
  163   A          0.237567       0.237567
  164   A          0.240482       0.240482
  165   A          0.242606       0.242606
  166   A          0.257230       0.257230
  167   A          0.260596       0.260596
  168   A          0.262609       0.262609
  169   A          0.272736       0.272736
  170   A          0.278066       0.278066
  171   A          0.278945       0.278945
  172   A          0.283805       0.283805
  173   A          0.290622       0.290622
  174   A          0.295367       0.295367
  175   A          0.295980       0.295980
  176   A          0.300095       0.300095
  177   A          0.305714       0.305714
  178   A          0.311533       0.311533
  179   A          0.317146       0.317146
  180   A          0.319043       0.319043
  181   A          0.324162       0.324162
  182   A          0.328289       0.328289
  183   A          0.329694       0.329694
  184   A          0.336632       0.336632
  185   A          0.336939       0.336939
  186   A          0.340715       0.340715
  187   A          0.348368       0.348368
  188   A          0.349585       0.349585
  189   A          0.354058       0.354058
  190   A          0.354607       0.354607
  191   A          0.360828       0.360828
  192   A          0.364959       0.364959
  193   A          0.368779       0.368779
  194   A          0.369940       0.369940
  195   A          0.377972       0.377972
  196   A          0.379892       0.379892
  197   A          0.383979       0.383979
  198   A          0.388938       0.388938
  199   A          0.391429       0.391429
  200   A          0.391514       0.391514
  201   A          0.394230       0.394230
  202   A          0.399342       0.399342
  203   A          0.404287       0.404287
  204   A          0.404610       0.404610
  205   A          0.408288       0.408288
  206   A          0.409850       0.409850
  207   A          0.412707       0.412707
  208   A          0.413802       0.413802
  209   A          0.415720       0.415720
  210   A          0.421494       0.421494
  211   A          0.425261       0.425261
  212   A          0.427818       0.427818
  213   A          0.430403       0.430403
  214   A          0.433353       0.433353
  215   A          0.435958       0.435958
  216   A          0.441445       0.441445
  217   A          0.445615       0.445615
  218   A          0.446078       0.446078
  219   A          0.447627       0.447627
  220   A          0.450617       0.450617
  221   A          0.457357       0.457357
  222   A          0.457974       0.457974
  223   A          0.458125       0.458125
  224   A          0.464045       0.464045
  225   A          0.470269       0.470269
  226   A          0.473337       0.473337
  227   A          0.474351       0.474351
  228   A          0.474965       0.474965
  229   A          0.477933       0.477933
  230   A          0.478334       0.478334
  231   A          0.482882       0.482882
  232   A          0.486125       0.486125
  233   A          0.491428       0.491428
  234   A          0.495544       0.495544
  235   A          0.498763       0.498763
  236   A          0.500577       0.500577
  237   A          0.502111       0.502111
  238   A          0.503079       0.503079
  239   A          0.506916       0.506916
  240   A          0.507892       0.507892
  241   A          0.508836       0.508836
  242   A          0.510255       0.510255
  243   A          0.511759       0.511759
  244   A          0.521300       0.521300
  245   A          0.521626       0.521626
  246   A          0.523311       0.523311
  247   A          0.524353       0.524353
  248   A          0.527784       0.527784
  249   A          0.527915       0.527915
  250   A          0.530094       0.530094
  251   A          0.532657       0.532657
  252   A          0.536305       0.536305
  253   A          0.541504       0.541504
  254   A          0.543213       0.543213
  255   A          0.544994       0.544994
  256   A          0.547719       0.547719
  257   A          0.549875       0.549875
  258   A          0.553870       0.553870
  259   A          0.558968       0.558968
  260   A          0.560070       0.560070
  261   A          0.561845       0.561845
  262   A          0.562675       0.562675
  263   A          0.565691       0.565691
  264   A          0.566283       0.566283
  265   A          0.571868       0.571868
  266   A          0.572992       0.572992
  267   A          0.575542       0.575542
  268   A          0.580626       0.580626
  269   A          0.584792       0.584792
  270   A          0.586157       0.586157
  271   A          0.588549       0.588549
  272   A          0.591848       0.591848
  273   A          0.591915       0.591915
  274   A          0.594226       0.594226
  275   A          0.599430       0.599430
  276   A          0.604580       0.604580
  277   A          0.613225       0.613225
  278   A          0.614699       0.614699
  279   A          0.618570       0.618570
  280   A          0.619381       0.619381
  281   A          0.622124       0.622124
  282   A          0.626849       0.626849
  283   A          0.633255       0.633255
  284   A          0.637613       0.637613
  285   A          0.642318       0.642318
  286   A          0.644298       0.644298
  287   A          0.645049       0.645049
  288   A          0.652454       0.652454
  289   A          0.656584       0.656584
  290   A          0.660400       0.660400
  291   A          0.665629       0.665629
  292   A          0.665751       0.665751
  293   A          0.668073       0.668073
  294   A          0.671439       0.671439
  295   A          0.676803       0.676803
  296   A          0.677916       0.677916
  297   A          0.684457       0.684457
  298   A          0.687203       0.687203
  299   A          0.692248       0.692248
  300   A          0.695860       0.695860
  301   A          0.700811       0.700811
  302   A          0.708437       0.708437
  303   A          0.710337       0.710337
  304   A          0.713048       0.713048
  305   A          0.715706       0.715706
  306   A          0.718243       0.718243
  307   A          0.719585       0.719585
  308   A          0.727364       0.727364
  309   A          0.727751       0.727751
  310   A          0.734351       0.734351
  311   A          0.742933       0.742933
  312   A          0.743037       0.743037
  313   A          0.746796       0.746796
  314   A          0.753635       0.753635
  315   A          0.756231       0.756231
  316   A          0.766739       0.766739
  317   A          0.769596       0.769596
  318   A          0.773272       0.773272
  319   A          0.778711       0.778711
  320   A          0.782470       0.782470
  321   A          0.785491       0.785491
  322   A          0.787915       0.787915
  323   A          0.788923       0.788923
  324   A          0.789606       0.789606
  325   A          0.800020       0.800020
  326   A          0.802936       0.802936
  327   A          0.805066       0.805066
  328   A          0.806093       0.806093
  329   A          0.808651       0.808651
  330   A          0.816423       0.816423
  331   A          0.819116       0.819116
  332   A          0.819637       0.819637
  333   A          0.821665       0.821665
  334   A          0.827699       0.827699
  335   A          0.831089       0.831089
  336   A          0.831448       0.831448
  337   A          0.836853       0.836853
  338   A          0.838038       0.838038
  339   A          0.838554       0.838554
  340   A          0.843973       0.843973
  341   A          0.846327       0.846327
  342   A          0.849249       0.849249
  343   A          0.851590       0.851590
  344   A          0.859298       0.859298
  345   A          0.859365       0.859365
  346   A          0.867996       0.867996
  347   A          0.870026       0.870026
  348   A          0.872916       0.872916
  349   A          0.874921       0.874921
  350   A          0.878472       0.878472
  351   A          0.882720       0.882720
  352   A          0.887863       0.887863
  353   A          0.889976       0.889976
  354   A          0.890772       0.890772
  355   A          0.891655       0.891655
  356   A          0.894777       0.894777
  357   A          0.898550       0.898550
  358   A          0.901981       0.901981
  359   A          0.906646       0.906646
  360   A          0.910442       0.910442
  361   A          0.914770       0.914770
  362   A          0.914819       0.914819
  363   A          0.923162       0.923162
  364   A          0.924032       0.924032
  365   A          0.926123       0.926123
  366   A          0.931951       0.931951
  367   A          0.933059       0.933059
  368   A          0.938797       0.938797
  369   A          0.941193       0.941193
  370   A          0.943213       0.943213
  371   A          0.944532       0.944532
  372   A          0.957500       0.957500
  373   A          0.958774       0.958774
  374   A          0.962340       0.962340
  375   A          0.966191       0.966191
  376   A          0.970358       0.970358
  377   A          0.973747       0.973747
  378   A          0.974776       0.974776
  379   A          0.976105       0.976105
  380   A          0.984520       0.984520
  381   A          0.985054       0.985054
  382   A          0.989917       0.989917
  383   A          0.990167       0.990167
  384   A          1.000994       1.000994
  385   A          1.001108       1.001108
  386   A          1.005598       1.005598
  387   A          1.007839       1.007839
  388   A          1.008220       1.008220
  389   A          1.010376       1.010376
  390   A          1.012458       1.012458
  391   A          1.016298       1.016298
  392   A          1.022104       1.022104
  393   A          1.022947       1.022947
  394   A          1.025262       1.025262
  395   A          1.035187       1.035187
  396   A          1.035766       1.035766
  397   A          1.038959       1.038959
  398   A          1.043285       1.043285
  399   A          1.046379       1.046379
  400   A          1.048194       1.048194
  401   A          1.057479       1.057479
  402   A          1.063107       1.063107
  403   A          1.070262       1.070262
  404   A          1.074675       1.074675
  405   A          1.075815       1.075815
  406   A          1.084037       1.084037
  407   A          1.085299       1.085299
  408   A          1.091298       1.091298
  409   A          1.091882       1.091882
  410   A          1.096125       1.096125
  411   A          1.101022       1.101022
  412   A          1.101127       1.101127
  413   A          1.103097       1.103097
  414   A          1.108112       1.108112
  415   A          1.115377       1.115377
  416   A          1.117032       1.117032
  417   A          1.122300       1.122300
  418   A          1.133973       1.133973
  419   A          1.134143       1.134143
  420   A          1.137254       1.137254
  421   A          1.137567       1.137567
  422   A          1.141127       1.141127
  423   A          1.143828       1.143828
  424   A          1.147278       1.147278
  425   A          1.149742       1.149742
  426   A          1.151847       1.151847
  427   A          1.157938       1.157938
  428   A          1.161187       1.161187
  429   A          1.166542       1.166542
  430   A          1.172193       1.172193
  431   A          1.176063       1.176063
  432   A          1.179662       1.179662
  433   A          1.185152       1.185152
  434   A          1.190383       1.190383
  435   A          1.195076       1.195076
  436   A          1.198139       1.198139
  437   A          1.202405       1.202405
  438   A          1.205034       1.205034
  439   A          1.207511       1.207511
  440   A          1.210241       1.210241
  441   A          1.214180       1.214180
  442   A          1.218450       1.218450
  443   A          1.224953       1.224953
  444   A          1.227904       1.227904
  445   A          1.231556       1.231556
  446   A          1.233297       1.233297
  447   A          1.233723       1.233723
  448   A          1.244376       1.244376
  449   A          1.246596       1.246596
  450   A          1.268221       1.268221
  451   A          1.269672       1.269672
  452   A          1.270441       1.270441
  453   A          1.274160       1.274160
  454   A          1.278986       1.278986
  455   A          1.285660       1.285660
  456   A          1.288829       1.288829
  457   A          1.293403       1.293403
  458   A          1.302805       1.302805
  459   A          1.305252       1.305252
  460   A          1.311816       1.311816
  461   A          1.312320       1.312320
  462   A          1.320126       1.320126
  463   A          1.326077       1.326077
  464   A          1.332216       1.332216
  465   A          1.334259       1.334259
  466   A          1.345348       1.345348
  467   A          1.348070       1.348070
  468   A          1.352927       1.352927
  469   A          1.354641       1.354641
  470   A          1.362890       1.362890
  471   A          1.365231       1.365231
  472   A          1.369995       1.369995
  473   A          1.373129       1.373129
  474   A          1.378345       1.378345
  475   A          1.383938       1.383938
  476   A          1.388242       1.388242
  477   A          1.390249       1.390249
  478   A          1.395629       1.395629
  479   A          1.398824       1.398824
  480   A          1.405499       1.405499
  481   A          1.408211       1.408211
  482   A          1.412005       1.412005
  483   A          1.423420       1.423420
  484   A          1.423577       1.423577
  485   A          1.432077       1.432077
  486   A          1.432867       1.432867
  487   A          1.442525       1.442525
  488   A          1.450901       1.450901
  489   A          1.452937       1.452937
  490   A          1.458047       1.458047
  491   A          1.458641       1.458641
  492   A          1.465722       1.465722
  493   A          1.468288       1.468288
  494   A          1.474143       1.474143
  495   A          1.475994       1.475994
  496   A          1.485888       1.485888
  497   A          1.486729       1.486729
  498   A          1.488194       1.488194
  499   A          1.496979       1.496979
  500   A          1.497442       1.497442
  501   A          1.503920       1.503920
  502   A          1.511043       1.511043
  503   A          1.512120       1.512120
  504   A          1.517888       1.517888
  505   A          1.520467       1.520467
  506   A          1.522291       1.522291
  507   A          1.528657       1.528657
  508   A          1.530033       1.530033
  509   A          1.533713       1.533713
  510   A          1.535675       1.535675
  511   A          1.538035       1.538035
  512   A          1.545007       1.545007
  513   A          1.550363       1.550363
  514   A          1.553919       1.553919
  515   A          1.556516       1.556516
  516   A          1.564682       1.564682
  517   A          1.568302       1.568302
  518   A          1.569004       1.569004
  519   A          1.573050       1.573050
  520   A          1.581053       1.581053
  521   A          1.590516       1.590516
  522   A          1.591237       1.591237
  523   A          1.596438       1.596438
  524   A          1.599078       1.599078
  525   A          1.602014       1.602014
  526   A          1.606705       1.606705
  527   A          1.615072       1.615072
  528   A          1.622816       1.622816
  529   A          1.623713       1.623713
  530   A          1.626828       1.626828
  531   A          1.631472       1.631472
  532   A          1.636187       1.636187
  533   A          1.641116       1.641116
  534   A          1.642999       1.642999
  535   A          1.655719       1.655719
  536   A          1.658698       1.658698
  537   A          1.661463       1.661463
  538   A          1.669041       1.669041
  539   A          1.674363       1.674363
  540   A          1.681466       1.681466
  541   A          1.685331       1.685331
  542   A          1.689265       1.689265
  543   A          1.692514       1.692514
  544   A          1.695432       1.695432
  545   A          1.700260       1.700260
  546   A          1.703884       1.703884
  547   A          1.707854       1.707854
  548   A          1.720290       1.720290
  549   A          1.727659       1.727659
  550   A          1.732530       1.732530
  551   A          1.737678       1.737678
  552   A          1.740842       1.740842
  553   A          1.741173       1.741173
  554   A          1.742789       1.742789
  555   A          1.748303       1.748303
  556   A          1.759319       1.759319
  557   A          1.760687       1.760687
  558   A          1.763443       1.763443
  559   A          1.772129       1.772129
  560   A          1.781841       1.781841
  561   A          1.782486       1.782486
  562   A          1.785576       1.785576
  563   A          1.805734       1.805734
  564   A          1.808752       1.808752
  565   A          1.812103       1.812103
  566   A          1.815436       1.815436
  567   A          1.815707       1.815707
  568   A          1.825769       1.825769
  569   A          1.839839       1.839839
  570   A          1.842514       1.842514
  571   A          1.850400       1.850400
  572   A          1.859573       1.859573
  573   A          1.862346       1.862346
  574   A          1.871304       1.871304
  575   A          1.892415       1.892415
  576   A          1.901176       1.901176
  577   A          1.903198       1.903198
  578   A          1.915965       1.915965
  579   A          1.921354       1.921354
  580   A          1.924794       1.924794
  581   A          1.935965       1.935965
  582   A          1.958896       1.958896
  583   A          1.975060       1.975060
  584   A          1.976577       1.976577
  585   A          1.985938       1.985938
  586   A          2.000919       2.000919
  587   A          2.005500       2.005500
  588   A          2.008664       2.008664
  589   A          2.011919       2.011919
  590   A          2.033382       2.033382
  591   A          2.056725       2.056725
  592   A          2.061275       2.061275
  593   A          2.071148       2.071148
  594   A          2.076227       2.076227
  595   A          2.105830       2.105830
  596   A          2.112712       2.112712
  597   A          2.126442       2.126442
  598   A          2.128251       2.128251
  599   A          2.144663       2.144663
  600   A          2.146042       2.146042
  601   A          2.149558       2.149558
  602   A          2.156789       2.156789
  603   A          2.160437       2.160437
  604   A          2.162369       2.162369
  605   A          2.171239       2.171239
  606   A          2.203490       2.203490
  607   A          2.215078       2.215078
  608   A          2.226706       2.226706
  609   A          2.228880       2.228880
  610   A          2.238497       2.238497
  611   A          2.238981       2.238981
  612   A          2.242346       2.242346
  613   A          2.246237       2.246237
  614   A          2.247633       2.247633
  615   A          2.255418       2.255418
  616   A          2.278081       2.278081
  617   A          2.279215       2.279215
  618   A          2.287439       2.287439
  619   A          2.305312       2.305312
  620   A          2.312268       2.312268
  621   A          2.320978       2.320978
  622   A          2.333047       2.333047
  623   A          2.340349       2.340349
  624   A          2.340449       2.340449
  625   A          2.343353       2.343353
  626   A          2.354816       2.354816
  627   A          2.356466       2.356466
  628   A          2.361424       2.361424
  629   A          2.361527       2.361527
  630   A          2.373910       2.373910
  631   A          2.375118       2.375118
  632   A          2.376121       2.376121
  633   A          2.381047       2.381047
  634   A          2.381097       2.381097
  635   A          2.387648       2.387648
  636   A          2.393882       2.393882
  637   A          2.397091       2.397091
  638   A          2.397781       2.397781
  639   A          2.402323       2.402323
  640   A          2.408092       2.408092
  641   A          2.412802       2.412802
  642   A          2.416377       2.416377
  643   A          2.420600       2.420600
  644   A          2.423282       2.423282
  645   A          2.452321       2.452321
  646   A          2.457438       2.457438
  647   A          2.463059       2.463059
  648   A          2.469483       2.469483
  649   A          2.478464       2.478464
  650   A          2.485923       2.485923
  651   A          2.492596       2.492596
  652   A          2.493645       2.493645
  653   A          2.513023       2.513023
  654   A          2.513247       2.513247
  655   A          2.520979       2.520979
  656   A          2.525736       2.525736
  657   A          2.526614       2.526614
  658   A          2.528295       2.528295
  659   A          2.530693       2.530693
  660   A          2.538323       2.538323
  661   A          2.538574       2.538574
  662   A          2.552587       2.552587
  663   A          2.553020       2.553020
  664   A          2.555467       2.555467
  665   A          2.562776       2.562776
  666   A          2.565454       2.565454
  667   A          2.590195       2.590195
  668   A          2.593266       2.593266
  669   A          2.595409       2.595409
  670   A          2.595817       2.595817
  671   A          2.601090       2.601090
  672   A          2.604090       2.604090
  673   A          2.617828       2.617828
  674   A          2.619208       2.619208
  675   A          2.622338       2.622338
  676   A          2.623356       2.623356
  677   A          2.625730       2.625730
  678   A          2.634076       2.634076
  679   A          2.644042       2.644042
  680   A          2.646737       2.646737
  681   A          2.647047       2.647047
  682   A          2.648046       2.648046
  683   A          2.654993       2.654993
  684   A          2.656568       2.656568
  685   A          2.661969       2.661969
  686   A          2.669986       2.669986
  687   A          2.674390       2.674390
  688   A          2.679969       2.679969
  689   A          2.684260       2.684260
  690   A          2.689766       2.689766
  691   A          2.694283       2.694283
  692   A          2.695460       2.695460
  693   A          2.707529       2.707529
  694   A          2.714998       2.714998
  695   A          2.720959       2.720959
  696   A          2.725985       2.725985
  697   A          2.730190       2.730190
  698   A          2.734949       2.734949
  699   A          2.737687       2.737687
  700   A          2.739908       2.739908
  701   A          2.742642       2.742642
  702   A          2.742847       2.742847
  703   A          2.753637       2.753637
  704   A          2.757978       2.757978
  705   A          2.759359       2.759359
  706   A          2.766150       2.766150
  707   A          2.770448       2.770448
  708   A          2.776217       2.776217
  709   A          2.777861       2.777861
  710   A          2.784592       2.784592
  711   A          2.787259       2.787259
  712   A          2.793915       2.793915
  713   A          2.795612       2.795612
  714   A          2.799309       2.799309
  715   A          2.802430       2.802430
  716   A          2.807202       2.807202
  717   A          2.819434       2.819434
  718   A          2.829211       2.829211
  719   A          2.831259       2.831259
  720   A          2.834066       2.834066
  721   A          2.843650       2.843650
  722   A          2.848088       2.848088
  723   A          2.854187       2.854187
  724   A          2.855142       2.855142
  725   A          2.857258       2.857258
  726   A          2.865402       2.865402
  727   A          2.868717       2.868717
  728   A          2.876671       2.876671
  729   A          2.880489       2.880489
  730   A          2.881885       2.881885
  731   A          2.895211       2.895211
  732   A          2.902717       2.902717
  733   A          2.903053       2.903053
  734   A          2.910150       2.910150
  735   A          2.911900       2.911900
  736   A          2.914123       2.914123
  737   A          2.926619       2.926619
  738   A          2.927614       2.927614
  739   A          2.933153       2.933153
  740   A          2.933512       2.933512
  741   A          2.933597       2.933597
  742   A          2.937799       2.937799
  743   A          2.938656       2.938656
  744   A          2.944022       2.944022
  745   A          2.944912       2.944912
  746   A          2.951610       2.951610
  747   A          2.956845       2.956845
  748   A          2.962676       2.962676
  749   A          2.963934       2.963934
  750   A          2.968523       2.968523
  751   A          2.972944       2.972944
  752   A          2.974511       2.974511
  753   A          2.976706       2.976706
  754   A          2.978573       2.978573
  755   A          2.987806       2.987806
  756   A          2.990468       2.990468
  757   A          2.991136       2.991136
  758   A          2.996600       2.996600
  759   A          2.998381       2.998381
  760   A          3.002476       3.002476
  761   A          3.008461       3.008461
  762   A          3.008979       3.008979
  763   A          3.018483       3.018483
  764   A          3.021745       3.021745
  765   A          3.027759       3.027759
  766   A          3.034047       3.034047
  767   A          3.047412       3.047412
  768   A          3.055512       3.055512
  769   A          3.055800       3.055800
  770   A          3.059185       3.059185
  771   A          3.061861       3.061861
  772   A          3.064822       3.064822
  773   A          3.065939       3.065939
  774   A          3.068597       3.068597
  775   A          3.076445       3.076445
  776   A          3.077181       3.077181
  777   A          3.084982       3.084982
  778   A          3.086010       3.086010
  779   A          3.088276       3.088276
  780   A          3.091293       3.091293
  781   A          3.093624       3.093624
  782   A          3.105893       3.105893
  783   A          3.109673       3.109673
  784   A          3.118726       3.118726
  785   A          3.119124       3.119124
  786   A          3.124563       3.124563
  787   A          3.127967       3.127967
  788   A          3.131074       3.131074
  789   A          3.134466       3.134466
  790   A          3.137526       3.137526
  791   A          3.139603       3.139603
  792   A          3.141525       3.141525
  793   A          3.145703       3.145703
  794   A          3.145812       3.145812
  795   A          3.154192       3.154192
  796   A          3.156936       3.156936
  797   A          3.158114       3.158114
  798   A          3.164984       3.164984
  799   A          3.172742       3.172742
  800   A          3.177663       3.177663
  801   A          3.178911       3.178911
  802   A          3.181552       3.181552
  803   A          3.186768       3.186768
  804   A          3.187308       3.187308
  805   A          3.188650       3.188650
  806   A          3.190785       3.190785
  807   A          3.196869       3.196869
  808   A          3.201413       3.201413
  809   A          3.205954       3.205954
  810   A          3.210811       3.210811
  811   A          3.211773       3.211773
  812   A          3.215221       3.215221
  813   A          3.216733       3.216733
  814   A          3.221048       3.221048
  815   A          3.224123       3.224123
  816   A          3.225591       3.225591
  817   A          3.227074       3.227074
  818   A          3.232036       3.232036
  819   A          3.235326       3.235326
  820   A          3.239116       3.239116
  821   A          3.240923       3.240923
  822   A          3.245042       3.245042
  823   A          3.250886       3.250886
  824   A          3.253994       3.253994
  825   A          3.256574       3.256574
  826   A          3.260425       3.260425
  827   A          3.263761       3.263761
  828   A          3.267205       3.267205
  829   A          3.271508       3.271508
  830   A          3.273030       3.273030
  831   A          3.273451       3.273451
  832   A          3.280629       3.280629
  833   A          3.280811       3.280811
  834   A          3.283959       3.283959
  835   A          3.288676       3.288676
  836   A          3.289619       3.289619
  837   A          3.295474       3.295474
  838   A          3.296703       3.296703
  839   A          3.303905       3.303905
  840   A          3.305836       3.305836
  841   A          3.307473       3.307473
  842   A          3.313368       3.313368
  843   A          3.314802       3.314802
  844   A          3.318409       3.318409
  845   A          3.321971       3.321971
  846   A          3.322423       3.322423
  847   A          3.322591       3.322591
  848   A          3.326004       3.326004
  849   A          3.331598       3.331598
  850   A          3.335558       3.335558
  851   A          3.336585       3.336585
  852   A          3.338573       3.338573
  853   A          3.343459       3.343459
  854   A          3.344345       3.344345
  855   A          3.347401       3.347401
  856   A          3.348481       3.348481
  857   A          3.350638       3.350638
  858   A          3.352126       3.352126
  859   A          3.354854       3.354854
  860   A          3.358992       3.358992
  861   A          3.361256       3.361256
  862   A          3.365301       3.365301
  863   A          3.365361       3.365361
  864   A          3.367663       3.367663
  865   A          3.375178       3.375178
  866   A          3.376454       3.376454
  867   A          3.380225       3.380225
  868   A          3.383550       3.383550
  869   A          3.385765       3.385765
  870   A          3.386498       3.386498
  871   A          3.390957       3.390957
  872   A          3.393757       3.393757
  873   A          3.399268       3.399268
  874   A          3.400988       3.400988
  875   A          3.402539       3.402539
  876   A          3.404341       3.404341
  877   A          3.405973       3.405973
  878   A          3.408935       3.408935
  879   A          3.413226       3.413226
  880   A          3.414382       3.414382
  881   A          3.419383       3.419383
  882   A          3.420973       3.420973
  883   A          3.421686       3.421686
  884   A          3.429818       3.429818
  885   A          3.434399       3.434399
  886   A          3.434510       3.434510
  887   A          3.436781       3.436781
  888   A          3.444334       3.444334
  889   A          3.445535       3.445535
  890   A          3.451007       3.451007
  891   A          3.451522       3.451522
  892   A          3.461853       3.461853
  893   A          3.462178       3.462178
  894   A          3.478942       3.478942
  895   A          3.482436       3.482436
  896   A          3.485621       3.485621
  897   A          3.488367       3.488367
  898   A          3.494922       3.494922
  899   A          3.502042       3.502042
  900   A          3.503790       3.503790
  901   A          3.509426       3.509426
  902   A          3.514257       3.514257
  903   A          3.518352       3.518352
  904   A          3.520353       3.520353
  905   A          3.524470       3.524470
  906   A          3.529189       3.529189
  907   A          3.532650       3.532650
  908   A          3.537761       3.537761
  909   A          3.546964       3.546964
  910   A          3.547855       3.547855
  911   A          3.549554       3.549554
  912   A          3.550272       3.550272
  913   A          3.556221       3.556221
  914   A          3.560472       3.560472
  915   A          3.564329       3.564329
  916   A          3.566561       3.566561
  917   A          3.568846       3.568846
  918   A          3.578155       3.578155
  919   A          3.580330       3.580330
  920   A          3.582184       3.582184
  921   A          3.587417       3.587417
  922   A          3.592526       3.592526
  923   A          3.592669       3.592669
  924   A          3.594650       3.594650
  925   A          3.596688       3.596688
  926   A          3.603591       3.603591
  927   A          3.608816       3.608816
  928   A          3.609358       3.609358
  929   A          3.615320       3.615320
  930   A          3.617878       3.617878
  931   A          3.619658       3.619658
  932   A          3.620493       3.620493
  933   A          3.621785       3.621785
  934   A          3.622066       3.622066
  935   A          3.629398       3.629398
  936   A          3.629708       3.629708
  937   A          3.634980       3.634980
  938   A          3.637812       3.637812
  939   A          3.640054       3.640054
  940   A          3.642836       3.642836
  941   A          3.645378       3.645378
  942   A          3.649360       3.649360
  943   A          3.650372       3.650372
  944   A          3.650798       3.650798
  945   A          3.657317       3.657317
  946   A          3.662288       3.662288
  947   A          3.672513       3.672513
  948   A          3.672576       3.672576
  949   A          3.674592       3.674592
  950   A          3.680333       3.680333
  951   A          3.690936       3.690936
  952   A          3.695356       3.695356
  953   A          3.695848       3.695848
  954   A          3.704160       3.704160
  955   A          3.709249       3.709249
  956   A          3.709348       3.709348
  957   A          3.712319       3.712319
  958   A          3.718295       3.718295
  959   A          3.720711       3.720711
  960   A          3.722462       3.722462
  961   A          3.733446       3.733446
  962   A          3.736005       3.736005
  963   A          3.741763       3.741763
  964   A          3.746887       3.746887
  965   A          3.749386       3.749386
  966   A          3.750506       3.750506
  967   A          3.760623       3.760623
  968   A          3.763416       3.763416
  969   A          3.769168       3.769168
  970   A          3.775515       3.775515
  971   A          3.779243       3.779243
  972   A          3.784052       3.784052
  973   A          3.790278       3.790278
  974   A          3.791568       3.791568
  975   A          3.796261       3.796261
  976   A          3.804838       3.804838
  977   A          3.809074       3.809074
  978   A          3.818951       3.818951
  979   A          3.825115       3.825115
  980   A          3.826421       3.826421
  981   A          3.832085       3.832085
  982   A          3.837373       3.837373
  983   A          3.839870       3.839870
  984   A          3.847236       3.847236
  985   A          3.848988       3.848988
  986   A          3.861222       3.861222
  987   A          3.864480       3.864480
  988   A          3.876215       3.876215
  989   A          3.900522       3.900522
  990   A          3.901024       3.901024
  991   A          3.902792       3.902792
  992   A          3.907899       3.907899
  993   A          3.910409       3.910409
  994   A          3.912917       3.912917
  995   A          3.915062       3.915062
  996   A          3.927837       3.927837
  997   A          3.928576       3.928576
  998   A          3.928807       3.928807
  999   A          3.932245       3.932245
 1000   A          3.940684       3.940684
 1001   A          3.943933       3.943933
 1002   A          3.952560       3.952560
 1003   A          3.955486       3.955486
 1004   A          3.959320       3.959320
 1005   A          3.960669       3.960669
 1006   A          3.968131       3.968131
 1007   A          3.974535       3.974535
 1008   A          3.978139       3.978139
 1009   A          3.981404       3.981404
 1010   A          3.982582       3.982582
 1011   A          3.984853       3.984853
 1012   A          3.992540       3.992540
 1013   A          3.996754       3.996754
 1014   A          3.997021       3.997021
 1015   A          3.998175       3.998175
 1016   A          4.011039       4.011039
 1017   A          4.013168       4.013168
 1018   A          4.014515       4.014515
 1019   A          4.015530       4.015530
 1020   A          4.019893       4.019893
 1021   A          4.022066       4.022066
 1022   A          4.027066       4.027066
 1023   A          4.031964       4.031964
 1024   A          4.034578       4.034578
 1025   A          4.039329       4.039329
 1026   A          4.044119       4.044119
 1027   A          4.050069       4.050069
 1028   A          4.051450       4.051450
 1029   A          4.060368       4.060368
 1030   A          4.063411       4.063411
 1031   A          4.067601       4.067601
 1032   A          4.070488       4.070488
 1033   A          4.074297       4.074297
 1034   A          4.080728       4.080728
 1035   A          4.086034       4.086034
 1036   A          4.086508       4.086508
 1037   A          4.090476       4.090476
 1038   A          4.096726       4.096726
 1039   A          4.099098       4.099098
 1040   A          4.108962       4.108962
 1041   A          4.113493       4.113493
 1042   A          4.116217       4.116217
 1043   A          4.121638       4.121638
 1044   A          4.122666       4.122666
 1045   A          4.127209       4.127209
 1046   A          4.130536       4.130536
 1047   A          4.132116       4.132116
 1048   A          4.135115       4.135115
 1049   A          4.137710       4.137710
 1050   A          4.140606       4.140606
 1051   A          4.143757       4.143757
 1052   A          4.145566       4.145566
 1053   A          4.152922       4.152922
 1054   A          4.154787       4.154787
 1055   A          4.162711       4.162711
 1056   A          4.170512       4.170512
 1057   A          4.172165       4.172165
 1058   A          4.184570       4.184570
 1059   A          4.184841       4.184841
 1060   A          4.189052       4.189052
 1061   A          4.190120       4.190120
 1062   A          4.199146       4.199146
 1063   A          4.204352       4.204352
 1064   A          4.212327       4.212327
 1065   A          4.212523       4.212523
 1066   A          4.216237       4.216237
 1067   A          4.220282       4.220282
 1068   A          4.226705       4.226705
 1069   A          4.233254       4.233254
 1070   A          4.240985       4.240985
 1071   A          4.247967       4.247967
 1072   A          4.258568       4.258568
 1073   A          4.272402       4.272402
 1074   A          4.280365       4.280365
 1075   A          4.286355       4.286355
 1076   A          4.289975       4.289975
 1077   A          4.298445       4.298445
 1078   A          4.304196       4.304196
 1079   A          4.308078       4.308078
 1080   A          4.315003       4.315003
 1081   A          4.321020       4.321020
 1082   A          4.329534       4.329534
 1083   A          4.331709       4.331709
 1084   A          4.333535       4.333535
 1085   A          4.334904       4.334904
 1086   A          4.346661       4.346661
 1087   A          4.356109       4.356109
 1088   A          4.363292       4.363292
 1089   A          4.369878       4.369878
 1090   A          4.380402       4.380402
 1091   A          4.382854       4.382854
 1092   A          4.386263       4.386263
 1093   A          4.390165       4.390165
 1094   A          4.395868       4.395868
 1095   A          4.396289       4.396289
 1096   A          4.400076       4.400076
 1097   A          4.401345       4.401345
 1098   A          4.410437       4.410437
 1099   A          4.411007       4.411007
 1100   A          4.422368       4.422368
 1101   A          4.425668       4.425668
 1102   A          4.429402       4.429402
 1103   A          4.429565       4.429565
 1104   A          4.434200       4.434200
 1105   A          4.439308       4.439308
 1106   A          4.445234       4.445234
 1107   A          4.452519       4.452519
 1108   A          4.460353       4.460353
 1109   A          4.474797       4.474797
 1110   A          4.477207       4.477207
 1111   A          4.481020       4.481020
 1112   A          4.484496       4.484496
 1113   A          4.485691       4.485691
 1114   A          4.492789       4.492789
 1115   A          4.497597       4.497597
 1116   A          4.498734       4.498734
 1117   A          4.506758       4.506758
 1118   A          4.508871       4.508871
 1119   A          4.517649       4.517649
 1120   A          4.518392       4.518392
 1121   A          4.523067       4.523067
 1122   A          4.523616       4.523616
 1123   A          4.524889       4.524889
 1124   A          4.531633       4.531633
 1125   A          4.534786       4.534786
 1126   A          4.539828       4.539828
 1127   A          4.542226       4.542226
 1128   A          4.546671       4.546671
 1129   A          4.554399       4.554399
 1130   A          4.560309       4.560309
 1131   A          4.563578       4.563578
 1132   A          4.571743       4.571743
 1133   A          4.579150       4.579150
 1134   A          4.581256       4.581256
 1135   A          4.582966       4.582966
 1136   A          4.588744       4.588744
 1137   A          4.589954       4.589954
 1138   A          4.590390       4.590390
 1139   A          4.597962       4.597962
 1140   A          4.600814       4.600814
 1141   A          4.602509       4.602509
 1142   A          4.612129       4.612129
 1143   A          4.613870       4.613870
 1144   A          4.618921       4.618921
 1145   A          4.628174       4.628174
 1146   A          4.636151       4.636151
 1147   A          4.637434       4.637434
 1148   A          4.640631       4.640631
 1149   A          4.648878       4.648878
 1150   A          4.658040       4.658040
 1151   A          4.660783       4.660783
 1152   A          4.667312       4.667312
 1153   A          4.667415       4.667415
 1154   A          4.675498       4.675498
 1155   A          4.677153       4.677153
 1156   A          4.679017       4.679017
 1157   A          4.684780       4.684780
 1158   A          4.690446       4.690446
 1159   A          4.693633       4.693633
 1160   A          4.698980       4.698980
 1161   A          4.706344       4.706344
 1162   A          4.715732       4.715732
 1163   A          4.718660       4.718660
 1164   A          4.728550       4.728550
 1165   A          4.744035       4.744035
 1166   A          4.746984       4.746984
 1167   A          4.751530       4.751530
 1168   A          4.755192       4.755192
 1169   A          4.758119       4.758119
 1170   A          4.763177       4.763177
 1171   A          4.777082       4.777082
 1172   A          4.782319       4.782319
 1173   A          4.783554       4.783554
 1174   A          4.794011       4.794011
 1175   A          4.798727       4.798727
 1176   A          4.807218       4.807218
 1177   A          4.812963       4.812963
 1178   A          4.818512       4.818512
 1179   A          4.848629       4.848629
 1180   A          4.850239       4.850239
 1181   A          4.854052       4.854052
 1182   A          4.872698       4.872698
 1183   A          4.877119       4.877119
 1184   A          4.892657       4.892657
 1185   A          4.912052       4.912052
 1186   A          4.923761       4.923761
 1187   A          4.924554       4.924554
 1188   A          4.933145       4.933145
 1189   A          4.939456       4.939456
 1190   A          4.944921       4.944921
 1191   A          4.950166       4.950166
 1192   A          4.958401       4.958401
 1193   A          4.960064       4.960064
 1194   A          4.960815       4.960815
 1195   A          4.972137       4.972137
 1196   A          4.982811       4.982811
 1197   A          4.985564       4.985564
 1198   A          4.991716       4.991716
 1199   A          4.996460       4.996460
 1200   A          4.996726       4.996726
 1201   A          4.998752       4.998752
 1202   A          5.013714       5.013714
 1203   A          5.017656       5.017656
 1204   A          5.026128       5.026128
 1205   A          5.030143       5.030143
 1206   A          5.030923       5.030923
 1207   A          5.041234       5.041234
 1208   A          5.056055       5.056055
 1209   A          5.059328       5.059328
 1210   A          5.061047       5.061047
 1211   A          5.072417       5.072417
 1212   A          5.083536       5.083536
 1213   A          5.084149       5.084149
 1214   A          5.084234       5.084234
 1215   A          5.085486       5.085486
 1216   A          5.099517       5.099517
 1217   A          5.105790       5.105790
 1218   A          5.107836       5.107836
 1219   A          5.111679       5.111679
 1220   A          5.115002       5.115002
 1221   A          5.120799       5.120799
 1222   A          5.121589       5.121589
 1223   A          5.132496       5.132496
 1224   A          5.138015       5.138015
 1225   A          5.151230       5.151230
 1226   A          5.166694       5.166694
 1227   A          5.169757       5.169757
 1228   A          5.176954       5.176954
 1229   A          5.187551       5.187551
 1230   A          5.193132       5.193132
 1231   A          5.197648       5.197648
 1232   A          5.208141       5.208141
 1233   A          5.210065       5.210065
 1234   A          5.215295       5.215295
 1235   A          5.235321       5.235321
 1236   A          5.241706       5.241706
 1237   A          5.242613       5.242613
 1238   A          5.248885       5.248885
 1239   A          5.253792       5.253792
 1240   A          5.268002       5.268002
 1241   A          5.275787       5.275787
 1242   A          5.276445       5.276445
 1243   A          5.281901       5.281901
 1244   A          5.291317       5.291317
 1245   A          5.295638       5.295638
 1246   A          5.297219       5.297219
 1247   A          5.300265       5.300265
 1248   A          5.302278       5.302278
 1249   A          5.304246       5.304246
 1250   A          5.315776       5.315776
 1251   A          5.323655       5.323655
 1252   A          5.330865       5.330865
 1253   A          5.331227       5.331227
 1254   A          5.334614       5.334614
 1255   A          5.339312       5.339312
 1256   A          5.341369       5.341369
 1257   A          5.343032       5.343032
 1258   A          5.350384       5.350384
 1259   A          5.353398       5.353398
 1260   A          5.361653       5.361653
 1261   A          5.364861       5.364861
 1262   A          5.368954       5.368954
 1263   A          5.377406       5.377406
 1264   A          5.383243       5.383243
 1265   A          5.392952       5.392952
 1266   A          5.400710       5.400710
 1267   A          5.406218       5.406218
 1268   A          5.411621       5.411621
 1269   A          5.412602       5.412602
 1270   A          5.419424       5.419424
 1271   A          5.420741       5.420741
 1272   A          5.421355       5.421355
 1273   A          5.424266       5.424266
 1274   A          5.437525       5.437525
 1275   A          5.450897       5.450897
 1276   A          5.466779       5.466779
 1277   A          5.479801       5.479801
 1278   A          5.484796       5.484796
 1279   A          5.486822       5.486822
 1280   A          5.522908       5.522908
 1281   A          5.525745       5.525745
 1282   A          5.550657       5.550657
 1283   A          5.560468       5.560468
 1284   A          5.569697       5.569697
 1285   A          5.593763       5.593763
 1286   A          5.602376       5.602376
 1287   A          5.604988       5.604988
 1288   A          5.610171       5.610171
 1289   A          5.619064       5.619064
 1290   A          5.619849       5.619849
 1291   A          5.648009       5.648009
 1292   A          5.650557       5.650557
 1293   A          5.652984       5.652984
 1294   A          5.672173       5.672173
 1295   A          5.675477       5.675477
 1296   A          5.681539       5.681539
 1297   A          5.706196       5.706196
 1298   A          5.711096       5.711096
 1299   A          5.716104       5.716104
 1300   A          5.723390       5.723390
 1301   A          5.725546       5.725546
 1302   A          5.739542       5.739542
 1303   A          5.762003       5.762003
 1304   A          5.778235       5.778235
 1305   A          5.787124       5.787124
 1306   A          5.801026       5.801026
 1307   A          5.809131       5.809131
 1308   A          5.812889       5.812889
 1309   A          5.815709       5.815709
 1310   A          5.820780       5.820780
 1311   A          5.821449       5.821449
 1312   A          5.839194       5.839194
 1313   A          5.843625       5.843625
 1314   A          5.852296       5.852296
 1315   A          5.860302       5.860302
 1316   A          5.890104       5.890104
 1317   A          5.895488       5.895488
 1318   A          5.907690       5.907690
 1319   A          5.930388       5.930388
 1320   A          5.937671       5.937671
 1321   A          5.954323       5.954323
 1322   A          5.959414       5.959414
 1323   A          5.971547       5.971547
 1324   A          5.979721       5.979721
 1325   A          5.986291       5.986291
 1326   A          6.017986       6.017986
 1327   A          6.021570       6.021570
 1328   A          6.057389       6.057389
 1329   A          6.066229       6.066229
 1330   A          6.068754       6.068754
 1331   A          6.095140       6.095140
 1332   A          6.098135       6.098135
 1333   A          6.116402       6.116402
 1334   A          6.124593       6.124593
 1335   A          6.147180       6.147180
 1336   A          6.161708       6.161708
 1337   A          6.203290       6.203290
 1338   A          6.206957       6.206957
 1339   A          6.211797       6.211797
 1340   A          6.230136       6.230136
 1341   A          6.266774       6.266774
 1342   A          6.288578       6.288578
 1343   A          6.293175       6.293175
 1344   A          6.300603       6.300603
 1345   A          6.301801       6.301801
 1346   A          6.310468       6.310468
 1347   A          6.318515       6.318515
 1348   A          6.331478       6.331478
 1349   A          6.337646       6.337646
 1350   A          6.338241       6.338241
 1351   A          6.365315       6.365315
 1352   A          6.376781       6.376781
 1353   A          6.383748       6.383748
 1354   A          6.418023       6.418023
 1355   A          6.432484       6.432484
 1356   A          6.504500       6.504500
 1357   A          6.514304       6.514304
 1358   A          6.545513       6.545513
 1359   A          6.576857       6.576857
 1360   A          6.583327       6.583327
 1361   A          6.593807       6.593807
 1362   A          6.611388       6.611388
 1363   A          6.633365       6.633365
 1364   A          6.649333       6.649333
 1365   A          6.653293       6.653293
 1366   A          6.696400       6.696400
 1367   A          6.755210       6.755210
 1368   A          6.758647       6.758647
 1369   A          6.826394       6.826394
 1370   A          6.855034       6.855034
 1371   A          7.031813       7.031813
 1372   A          7.052973       7.052973
 1373   A          7.115651       7.115651
 1374   A          7.154493       7.154493
 1375   A          7.174829       7.174829
 1376   A          7.275903       7.275903
 1377   A          7.287644       7.287644
 1378   A          7.297118       7.297118
 1379   A          7.343364       7.343364
 1380   A          7.522190       7.522190
 1381   A          7.811555       7.811555
 1382   A          7.816766       7.816766
 1383   A          9.091160       9.091160
 1384   A          9.246762       9.246762
 1385   A          9.487098       9.487098
 1386   A          9.795552       9.795552
 1387   A          9.855191       9.855191
 1388   A         11.053872      11.053872
 1389   A         11.794689      11.794689
 1390   A         12.014591      12.014591
 1391   A         12.111284      12.111284
 1392   A         12.634770      12.634770
 1393   A         12.652858      12.652858
 1394   A         12.822256      12.822256
 1395   A         13.080100      13.080100
 1396   A         13.233805      13.233805
 1397   A         13.349119      13.349119
 1398   A         13.397649      13.397649
 1399   A         13.419087      13.419087
 1400   A         13.542770      13.542770
 1401   A         13.546542      13.546542
 1402   A         13.668924      13.668924
 1403   A         13.675065      13.675065
 1404   A         13.740111      13.740111
 1405   A         13.796484      13.796484
 1406   A         13.867588      13.867588
 1407   A         13.881110      13.881110
 1408   A         13.914732      13.914732
 1409   A         14.003663      14.003663
 1410   A         14.186436      14.186436
 1411   A         14.253043      14.253043
 1412   A         14.302842      14.302842
 1413   A         14.434799      14.434799
 1414   A         14.811771      14.811771
 1415   A         14.982472      14.982472
 1416   A         15.020601      15.020601
 1417   A         15.584926      15.584926
 1418   A         16.122127      16.122127
 1419   A         16.291177      16.291177
 1420   A         16.446771      16.446771
 
 RETURNING FROM SCF ALGORITHM
 ======================================================================

 Executing drpa...

 Three-index integral transformation
 Allocation of 120.0 Gbytes of memory...
 
 Minimal memory requirement for (ai|P) and (ij|P) integrals:   154.1 MB

 Calculating (ai|P) and (ij|P) integrals...
 Number of integral batches:    1
 Occupied indices per batch:   90
 
 Transforming integrals of batch 1...

 Executing cis...

 Allocation of 120.0 Gbytes of memory...
 
 Read MO coeff. matrix and orbital energies...
 
 Generate singlet trial vectors...
 
 Starting TDA DF-TDDFT iteration
 Functional: user
 Singlet excited states
 
 
 The iteration has converged in  0 steps for all the roots.
 
 Final result of the TDA-TDDFT calculations for the excited states:
 Functional: user
 Singlet excited states:
 
 Excited      Total          Excitation     Excitation     Excitation        Absorption
  state    energy [au]       energy [au]    energy [eV]  energy [cm^-1]    wavelength [nm]
 =========================================================================================
    1   -1591.521146474      0.25463017       6.9288        55884.87          178.94
 =========================================================================================
 
 
 Retrieve a J_ai^Q fitted MO integral list...
 Retrieve a J_ij^Q fitted MO integral list in upper triangle form...
 Starting DF-MP2 calculation for root  1
 
 Iteration   1
 
 Assemble transformed J^Q_ia integrals...
 Calculate double excitation operators and Y^Q_ai vector...
 
 The DF-MP2 calculation has been performed.
 
 Final result in atomic units for root  1:
 
 Total reference energy:        -1591.775776644271
 MP2 correlation energy:           -3.288249536390
 MP2 contribution:                 -3.288249536390
 Total double hybrid energy:    -1595.064026180661
 
 ============================================================================
 
 Calculate pre-optimized initial guesses for adc(2) calculations
 Direct algorithm for AB contributions!!!
 
 Calculate sigma vector for root  1
 
                       Excitation           Energy                Norm of
 Iteration  1         energy [au]        decrease [au]        residual vector
 ============================================================================
 for root  1           0.240240047        -0.0143901             0.0217986
 ============================================================================
  0/ 1 states have converged.
 
 
 Calculate sigma vector for root  1
 
                       Excitation           Energy                Norm of
 Iteration  2         energy [au]        decrease [au]        residual vector
 ============================================================================
 for root  1           0.238063497        -0.0021765             0.0002301
 ============================================================================
  1/ 1 states have converged.
 
 
 
 The micro iteration of pre-optimization has converged in  2 steps.
 
 
 ============================================================================
 Restart
 
 Calculate sigma vector for root  1
 
                       Excitation           Energy                Norm of
 Iteration  3         energy [au]        decrease [au]        residual vector
 ============================================================================
 for root  1           0.239371683         0.0013082             0.0004461
 ============================================================================
  1/ 1 states have converged.
 
 
 
 The micro iteration of pre-optimization has converged in  1 steps.
 
 
 ============================================================================
 Restart
 
 Calculate sigma vector for root  1
 
                       Excitation           Energy                Norm of
 Iteration  4         energy [au]        decrease [au]        residual vector
 ============================================================================
 for root  1           0.239270698        -0.0001010             0.0004203
 ============================================================================
  0/ 1 states have converged.
 
 
 Calculate sigma vector for root  1
 
                       Excitation           Energy                Norm of
 Iteration  5         energy [au]        decrease [au]        residual vector
 ============================================================================
 for root  1           0.239269719        -0.0000010             0.0000224
 ============================================================================
  1/ 1 states have converged.
 
 
 
 The micro iteration of pre-optimization has converged in  2 steps.
 
 
 ============================================================================
 Restart
 
 Calculate sigma vector for root  1
 
                       Excitation           Energy                Norm of
 Iteration  6         energy [au]        decrease [au]        residual vector
 ============================================================================
 for root  1           0.239277595         0.0000079             0.0000216
 ============================================================================
  0/ 1 states have converged.
 
 
 Calculate sigma vector for root  1
 
                       Excitation           Energy                Norm of
 Iteration  7         energy [au]        decrease [au]        residual vector
 ============================================================================
 for root  1           0.239277593        -0.0000000             0.0000016
 ============================================================================
  1/ 1 states have converged.
 
 
 
 The micro iteration of pre-optimization has converged in  2 steps.
 
 
 ============================================================================
 Restart
 
 Calculate sigma vector for root  1
 
                       Excitation           Energy                Norm of
 Iteration  8         energy [au]        decrease [au]        residual vector
 ============================================================================
 for root  1           0.239276985        -0.0000006             0.0000015
 ============================================================================
  1/ 1 states have converged.
 
 
 
 The micro iteration of pre-optimization has converged in  1 steps.
 
 
 ============================================================================
 
 The macro iteration of pre-optimization has converged in  8 steps!
 
 Final result of the double hybrid calculations for the excited states:
 Functional: user
 Singlet excited states:
 
 Excited      Total          Excitation     Excitation     Excitation        Absorption
  state    energy [au]       energy [au]    energy [eV]  energy [cm^-1]    wavelength [nm]
 =========================================================================================
    1   -1594.824749196      0.23927698       6.5111        52515.23          190.42
 =========================================================================================
 
