# Supplementary material for: Scalable Correlated Local Approaches for Computing Valence and Core-Level Ionization Energies in Large Molecules
Source: J Chem Theory Comput. 2026 Jun 24;22(13):6584–98. doi: 10.1021/acs.jctc.6c00634 (PMC13374016; doi:10.1021/acs.jctc.6c00634)
Supplement: Supplementary file 2 [file ct6c00634_si_003.zip › SI/outputs/PxCN_sos-pbe0-2l.out]

 **********************************************************************
                          MRCC program system
 **********************************************************************
 
                              Written by
     Mihaly Kallay, Peter R. Nagy, David Mester, Laszlo Gyevi-Nagy,
        Jozsef Csoka, P. Bernat Szabo, Zoltan Rolik, Gyula Samu,
      Bence Hegely, Bence Ladoczki, Klara Petrov, Jozsef Csontos,
     Adam Ganyecz, Istvan Ladjanszki, Lorant Szegedy, Mate Farkas,
          Pal D. Mezei, Reka A. Horvath, and Balazs D. Lorincz
 
        Department of Physical Chemistry and Materials Science
            Budapest University of Technology and Economics
                  Budapest P.O.Box 91, H-1521 Hungary
 
                              www.mrcc.hu
 
                            Version: 25.1.2

 Executing minp...

 Reading input from MINP...
 
 Input file:
 
basis=cc-pVTZ
verbosity=3

localcc=2016
redcost_exc=on


cialg=direct
ip_ea=ip
calc=tda
dft=user
4
0.7937 HFx
0.2063 PBEx
1.0000 MP2
0.5000 PBEc
scsps=0.6667
scspt=0.0000
dhexc=adc(2)
dyson=on
dendec=off
nstate=2

mem=120GB

geom=xyz
74
 energy: -123.029535493195 gnorm: 0.000659349955 xtb: 6.5.0 (746241f)
O            8.77170130145281        1.56679016271844       -0.26339453050632
C            7.63286462400102        2.29647033549965       -0.02520714751679
C            6.36709201828122        1.70485787256031        0.07930258232471
C            5.28258920019569        2.51692258259946        0.38588450010374
C            5.44250075860149        3.88552827337232        0.54166918461379
C            6.68832587129621        4.46300762418126        0.40492032598873
C            7.78630030491158        3.66161535775637        0.12910530551271
N            6.24491843512935        0.32071612311228       -0.07949735234880
C            4.99163791349384       -0.30853679011371        0.04540508557826
C            4.77523464980219       -1.24361664952872        1.05494792456578
C            3.54990754824454       -1.86461330873133        1.17461177886591
C            2.50916118984755       -1.55602125488106        0.29927865448905
C            1.21311060946307       -2.22537802645736        0.43030986505482
C            1.13323381535165       -3.59925931190334        0.66046530158308
N           -0.00137847873031       -4.25987364259781        0.78179867946083
C           -1.13616061066277       -3.59824837271846        0.66693097745964
C           -1.21504844874557       -2.22496291269399        0.43455075722058
C           -2.51047635413565       -1.55402452286531        0.30388564154628
C           -3.54464426850486       -1.84394253087193        1.19295335927621
C           -4.76874928708457       -1.22056043332052        1.07273482583829
C           -4.99151368923523       -0.30453084619325        0.04705012994439
N           -6.24401466228321        0.32513080635863       -0.08001413989676
C           -7.39657347425370       -0.43107226404370       -0.30910712666210
C           -8.63715823263142        0.21508992570700       -0.39331337702200
C           -9.79359293621423       -0.50865730939923       -0.61696423740340
C           -9.73892191979190       -1.88520341874932       -0.77863388498023
C           -8.51785303455600       -2.52638093172585       -0.73524821545165
C           -7.35534387978307       -1.80537332678029       -0.50867179612021
O           -8.76778760697305        1.57590903263323       -0.27842337857316
C           -7.62340277448562        2.30799302455724       -0.07776987606389
C           -6.35921404665645        1.71447034654057        0.03470230708768
C           -5.26902046380103        2.53178635227295        0.30533191139713
C           -5.42174044558886        3.90562172650199        0.41517822716147
C           -6.66603261517616        4.48393170146001        0.26817553087726
C           -7.76972001307902        3.67839176507780        0.03025989859481
C           -3.96669729983185       -0.02283288091252       -0.85264490414246
C           -2.73882378125758       -0.63720060051754       -0.72091187644460
C           -0.00104742208397       -1.52573271270604        0.33130251248491
C           -0.00408938251026       -0.11266360190801        0.24285825595837
N           -0.00878790072925        1.03432029166467        0.22532979907759
C            2.73234895207785       -0.62168474626138       -0.71087034360464
C            3.96037693926340       -0.00694364162621       -0.84012790131417
C            7.39144539612303       -0.43254136618329       -0.34409497388166
C            8.63379300366411        0.21098845203685       -0.42195461029562
C            9.78402517876180       -0.51001292431212       -0.68303409446544
C            9.72095163652797       -1.88048723628474       -0.88802626029782
C            8.49782818859767       -2.51800435771692       -0.84888350658521
C            7.34140046500473       -1.79981427998558       -0.58515974957685
H            4.30509311150937        2.07891892470891        0.51320608661006
H            4.58088032957872        4.49166759753800        0.77474741966720
H            6.81742103950384        5.52743459870852        0.52129762463165
H            8.77663262133274        4.07779748155419        0.03570913573844
H            5.57288436480252       -1.47245407803586        1.74603464739223
H            3.38386914539691       -2.57247991124134        1.97320167635541
H            2.03419241867910       -4.19296794424454        0.73754164264787
H           -2.03764432271392       -4.19025105556551        0.75073778367060
H           -3.37391716614316       -2.53857363176841        2.00215340208616
H           -5.56056524953585       -1.43312730032530        1.77561132036132
H          -10.72868077662091        0.02583900305500       -0.66669245436224
H          -10.64686390679860       -2.44175015663465       -0.94885814804889
H           -8.45540446857734       -3.59383464045947       -0.88108861032367
H           -6.40569946752732       -2.31704732954349       -0.49548866715983
H           -4.29239625379668        2.09431956730762        0.44069192412110
H           -4.55560364089113        4.51533718023057        0.62046647544886
H           -6.78944089850064        5.55238501901464        0.34793150922366
H           -8.75916147463646        4.09540829404470       -0.06871446328793
H           -4.14211659137485        0.67425439603366       -1.65811860309108
H           -1.95927982900271       -0.42505021795335       -1.43744243708996
H            1.94851172420560       -0.39510007183643       -1.41814718311563
H            4.13092357307323        0.70580340440724       -1.63283549379829
H           10.72097112240387        0.02171925658156       -0.72712895522904
H           10.62415130993843       -2.43494377783248       -1.08777379088656
H            8.42898498160249       -3.58012585349798       -1.02715158873650
H            6.38954333278374       -2.30751630886860       -0.57513029173734
scfiguess=off

 
 
 Checking keyword combinations...
 
 Keywords:
 
 active=none
 agrid=ld0006-ld0590
 agrid_pssp=ld0006-ld0194
 agrid_pssp_sm=ld0006-ld0074
 ao_trunc=off
 ao_trunc_tol=1e-4
 basis=cc-pvtz
 basis_sm=none
 basopt=off
 bfbasis=none
 bfgsmem=10
 bfgstol=1.0d-3
 bfgscimem=5
 boysalg=jacobi
 bpcompo=0.95
 bpcompv=0.98
 bpdfo=0.95
 bpocc=0.9999d0
 bppdo=0.999d0
 bppdv=0.98
 bpedo=0.9999d0
 bpedv=0.999999
 bp_subsyso=0.95
 bp_subsysv=0.95
 cabscorr=off
 cabsdom=bplarge
 cabsdual=off
 calc=adc(2)
 ccmaxit=50
 ccprog=cis
 ccsdalg=disk
 ccsdmkl=seq
 ccsdrest=off
 ccsdthreads=2
 cctol=6
 charge=0
 cialg=direct
 ciguess=off
 cmpgrp=auto
 comprest=off
 coord_sys=ric
 core=frozen
 corembed=off
 csapprox=off
 cvs=off
 dboc=off
 deltaf12=off
 delocsomofact=
 dendec=off
 dens=0
 denscorr=0
 dfalg=lineq
 dfbasis_cab=none
 dfbasis_cor=auto
 dfbasis_scf=auto
 dfbasis_scf_sm=auto
 dfintran=drpa
 df_trunc=off
 df_trunc_corr=off
 df_trunc_corr_tol=5e-4
 df_trunc_tol=5e-4
 dft=user
 dhexc=adc(2)
 diag=david
 docc=
 domrad=10.d0
 drpaalg=auto
 dual=off
 dual_df=off
 dyson=off
 ecp=auto
 edisp=off
 edisp_embed=off
 embed=off
 epairestfact=off
 epairscale=1.d0
 etemp=300
 epert=none
 eps=
 espcharge=off
 excrad=0.d0
 excrad_f12=0.d0
 excrad_fin=0.000000000D+00
 fastdbbsc=v2
 fitting=coulomb
 fmm=off
 fmmord=8
 fnonorb=
 freq=off
 gamma=1.d0
 gauss=spher
 geom=xyz
 gopt=off
 ghost=none
 gtol=7
 grdens=off
 grid=auto
 grid_sm=auto
 gridbatch_cos=2000
 grtol=10
 guido_ct=off
 hamilton=dc
 hl_scfalg=direct
 iface=none
 incore=off
 intalg=auto
 ip_ea=ip
 itol=10
 laptol=1.d-2
 lccoporder=trffirst
 lcorthr=loose
 lccrest=off
 ldfgrad_tol=8
 lmp2dens=on
 lnoepso=0.d0
 lnoepsv=0.000030d0
 localcc=2016
 localcorrsymm=off
 locintrf=
 mact=
 maxact=off
 maxdim=200
 maxex=0
 maxmicroit=100
 mcscfiguess=hf
 mem=120gb
 mmprog=
 molden=off
 mp2ongrid=off
 mpitasks=1
 mulmet=3
 mult=
 nab=off
 nacto=0
 nactv=0
 naf_amp=3.16d-3
 naf_cor=0.075d0
 naf_f12=off
 naf_scf=off
 nafalg=albe
 nafdens=off
 naftyp=jpq
 nchol=auto
 ndeps=1e-3
 nevpt=
 nstate=2
 nsing=0
 nto=off
 ntrip=0
 num_grad=off
 occ=
 occri=off
 oniom=off
 oniom_eechg=off
 oniom_pcm=off
 oniom_qcorr=off
 optalg=
 optmaxit=50
 optetol=1e-6
 optex=1
 optgtol=1e-4
 optstol=1e-3
 orblocc=off
 orbloce=off
 orbloco=boys
 orblocv=pao
 orblocguess=cholesky
 osveps=-1.d0
 ovirt=off
 ovltol=1e-7
 ovosnorb=80.0
 pao_subsys_tol=1e-3
 pao_tol=1e-3
 pcm=off
 popul=off
 pressure=100000
 pssp=off
 ptfreq=0.0
 ptthreads=2
 qmreg=
 qmmm=off
 qro=off
 qscf=off
 redcost_exc=6
 redcost_tddft=off
 refdet=none
 rest=0
 rgrid=log3
 rism=off
 rohfcore=standard
 rohftype=semicanonical
 scfalg=direct
 scf_conv=auto
 scfdamp=0.7d0
 scfdamp_mode=1
 scfdamp_end=3
 scfdamp_dampstep=0.d0
 scfdamp_dtol=0.0d0
 scfdamp_maxfact=0.7d0
 scfdamp_minfact=0.7d0
 scfdiis=on
 scfdiis_dtol=0.0d0
 scfdiis_end=50
 scfdiis_start=2
 scfdiis_step=1
 scfdiis_watch=off
 scfdiis_wrange=10
 scfdiis_wlimit=5
 scfdiis_delmax=2
 scfdtol=7
 scfext=10
 scfguessdens=
 scfiguess=off
 scfloc=off
 scflshift=0.20
 scflshift_end=8
 scflshift_dtol=0.0
 scflshift_gaptol=0.20
 scfmaxit=50
 scftype=
 scftype_low=
 scftype_high=
 scftol=6
 scspe=1.d0
 scsph=1.d0
 scsps=0.6667
 scsps_t=0.6667
 scspt=0.0000
 scspt_t=0.0000
 scspv=1.d0
 spairtol=-1.d0
 sqmprog=
 subminp=top
 subsys_bopu=on
 symm=
 talg=lapl
 temp=298.15
 test=off
 tfunc=off
 theodore=off
 tlmo=0.999
 tpao=0.94
 tprint=off
 uncontract=off
 unit=angs
 usedisk=2
 verbosity=3
 wpairtol=1.d-5

 Executing orbloc...

 Allocation of 120.0 Gbytes of memory...

 Localization of occupied orbitals...
 Localization type: Boys
 Localization algorithm: Jacobi
 
 Step   Convergence
   1  27.865786450283
   2   4.902995051399
   3   1.123553615994
   4   0.326068396954
   5   0.146120391896
   6   0.042669211168
   7   0.009213530624
   8   0.002118568505
   9   0.000546938873
  10   0.000152686469
  11   0.000048828695
  12   0.000020475707
  13   0.000012234083
  14   0.000009474725
  15   0.000008261215
  16   0.000007513465
  17   0.000006927857
  18   0.000006415846
  19   0.000005949777
  20   0.000005519721
  21   0.000005121114
  22   0.000004751130
  23   0.000004407580
  24   0.000004088563
  25   0.000003792351
  26   0.000003517347
  27   0.000003262065
  28   0.000003025120
  29   0.000002805221
  30   0.000002601164
  31   0.000002411828
  32   0.000002236167
  33   0.000002073209
  34   0.000001922048
  35   0.000001781839
  36   0.000001651800
  37   0.000001531201
  38   0.000001419362
  39   0.000001315655
  40   0.000001219492
  41   0.000001130330
  42   0.000001047663
  43   0.000000971021
  44   0.000000899967
  45   0.000000834097
  46   0.000000773035
  47   0.000000716431
  48   0.000000663961
  49   0.000000615326
  50   0.000000570246
  51   0.000000528462
  52   0.000000489734
  53   0.000000453839
  54   0.000000420571
  55   0.000000389738
  56   0.000000361162
  57   0.000000334679
  58   0.000000310135
  59   0.000000287389
  60   0.000000266310
  61   0.000000246775
  62   0.000000228672
  63   0.000000211896
  64   0.000000196349
  65   0.000000181942
  66   0.000000168592
  67   0.000000156220
  68   0.000000144756
  69   0.000000134133
  70   0.000000124289
  71   0.000000115166
  72   0.000000106714
  73   0.000000098881
  74   0.000000091623
  75   0.000000084897
  76   0.000000078665
  77   0.000000072890
  78   0.000000067539
  79   0.000000062581
  80   0.000000057987
  81   0.000000053730
  82   0.000000049785
  83   0.000000046130
  84   0.000000042743
  85   0.000000039605
  86   0.000000036697
  87   0.000000034002
  88   0.000000031506
  89   0.000000029192
  90   0.000000027049
  91   0.000000025063
  92   0.000000023222
  93   0.000000021517
  94   0.000000019937
  95   0.000000018473
  96   0.000000017117
  97   0.000000015860
  98   0.000000014695
  99   0.000000013616
 100   0.000000012616
 101   0.000000011690
 102   0.000000010831
 103   0.000000010036
 104   0.000000009299
 105   0.000000008616
 106   0.000000007983
 107   0.000000007397
 108   0.000000006854
 109   0.000000006351
 110   0.000000005884
 111   0.000000005452
 112   0.000000005052
 113   0.000000004681
 114   0.000000004337
 115   0.000000004018
 116   0.000000003723
 117   0.000000003450
 118   0.000000003197
 119   0.000000002962
 120   0.000000002744
 121   0.000000002543
 122   0.000000002356
 123   0.000000002183
 124   0.000000002023
 125   0.000000001874
 126   0.000000001736
 127   0.000000001609
 128   0.000000001491
 129   0.000000001381
 130   0.000000001280
 131   0.000000001186
 132   0.000000001099
 133   0.000000001018
 134   0.000000000943

 Localization succeeded.

 File MOCOEF is overwritten with localized orbitals.
 

 Executing cis...

 Allocation of 120.0 Gbytes of memory...
 
 WARNING! If scfiguess.eq.off and localcc.ne.off!
 Please be sure that MOCOEF is MOCOEF.CAN!
 
 
 Read MO coeff. matrix and orbital energies...
 
 Generate singlet trial vectors...
 
 Starting TDA DF-TDDFT iteration
 Functional: user
 Singlet excited states
 
 
 The iteration has converged in  0 steps for all the roots.
 
 Final result of the TDA-TDDFT calculations for the excited states:
 Functional: user
 Singlet excited states:
 
 Excited      Total          Excitation     Excitation     Excitation        Absorption
  state    energy [au]       energy [au]    energy [eV]  energy [cm^-1]    wavelength [nm]
 =========================================================================================
    1   -1978.685946228      0.24963901       6.7930        54789.43          182.52
 =========================================================================================
 
 

 Executing drpa...

 Three-index integral transformation
 Allocation of 120.0 Gbytes of memory...
 
 
 Constructing PAOs...
 PAO norm tolerance:     1.0000E-04
 Kept PAOs:   1756  1643  106.8777
 Threshold: 0.9990000
 Number of selected important orbitals:    59  (  52.2 %)
 
 
 Occupied LMO domain definition with Boughton-Pulay completeness:    0.9999000000
 
   MO  Natoms  Completeness   Atoms
    1   15     0.999915       22   23   24   25   26   27   28   29   30   31   33   34   35   59   66
    2   15     0.999917        1    2    3    5    6    7    8   43   44   45   46   47   48   52   71
    3    4     0.999901       38   39   40   69
    4   15     0.999914       22   23   24   25   26   27   28   29   30   31   33   34   35   59   66
    5   15     0.999916        1    2    3    5    6    7    8   43   44   45   46   47   48   52   71
    6   14     0.999912       11   12   13   14   15   16   17   18   19   37   38   54   55   56
    7   18     0.999906       19   20   21   22   23   24   25   27   28   29   30   31   32   33   36   37   62   63
    8   19     0.999906        1    2    3    4    5    7    8    9   10   11   41   42   43   44   45   47   48   49   74
    9   24     0.999903       17   18   19   20   21   22   23   24   25   26   27   28   29   30   31   32   33   34   35   36   37   58   62   67
   10   24     0.999904        1    2    3    4    5    6    7    8    9   10   11   12   13   41   42   43   44   45   46   47   48   53   70   74
   11    9     0.999926       23   24   25   26   27   28   60   61   62
   12    9     0.999926       43   44   45   46   47   48   72   73   74
   13    9     0.999926       30   31   32   33   34   35   63   64   65
   14    9     0.999926        2    3    4    5    6    7   49   50   51
   15   12     0.999906       11   12   13   14   15   16   17   18   38   54   55   56
   16   13     0.999935        8    9   10   11   12   13   38   39   40   41   42   69   70
   17   14     0.999902       16   17   18   19   20   21   36   37   38   39   40   57   67   68
   18   12     0.999910        8    9   10   11   12   13   14   41   42   53   54   55
   19   12     0.999910       16   17   18   19   20   21   22   36   37   56   57   58
   20    9     0.999917       23   24   25   26   27   28   59   60   61
   21    9     0.999918       43   44   45   46   47   48   71   72   73
   22    9     0.999917       30   31   32   33   34   35   64   65   66
   23    9     0.999917        2    3    4    5    6    7   50   51   52
   24   11     0.999920       11   12   13   14   15   16   17   38   39   54   55
   25   11     0.999919       13   14   15   16   17   18   19   38   39   56   57
   26   12     0.999906       17   18   19   20   21   22   31   32   36   37   67   68
   27   12     0.999907        3    4    8    9   10   11   12   13   41   42   69   70
   28   17     0.999904       19   20   21   22   23   24   25   26   27   28   29   31   36   58   60   61   62
   29   16     0.999900        1    3    8    9   10   11   42   43   44   45   46   47   48   53   73   74
   30   18     0.999927       11   12   13   14   15   16   17   18   19   21   36   37   38   39   40   41   42   69
   31   12     0.999906       17   18   19   20   21   22   23   28   36   37   57   58
   32   12     0.999912        8    9   10   11   12   13   41   42   43   48   53   54
   33    9     0.999912       22   29   30   31   33   34   35   65   66
   34    9     0.999912        1    2    3    5    6    7    8   51   52
   35    9     0.999912       22   23   24   25   26   27   29   59   60
   36    9     0.999912        1    8   43   44   45   46   47   71   72
   37   17     0.999900       20   21   22   23   29   30   31   32   33   34   35   36   37   63   64   65   67
   38   17     0.999903        1    2    3    4    5    6    7    8    9   10   41   42   43   49   50   51   70
   39   12     0.999910        1    2    3    4    6    7    8   43   44   45   52   71
   40   12     0.999910       22   23   24   25   29   30   31   32   34   35   59   66
   41   19     0.999924       11   12   13   14   15   16   17   18   19   20   21   36   37   38   39   40   41   56   69
   42   17     0.999917       10   11   12   13   14   15   16   17   18   19   37   38   39   40   41   42   55
   43   19     0.999905       20   21   22   23   24   25   26   27   28   29   30   31   32   35   36   58   59   60   62
   44   18     0.999901        1    2    3    4    7    8    9   10   42   43   44   45   46   47   48   53   71   72
   45   19     0.999910        2    3    4    5    8    9   10   11   12   41   42   43   44   47   48   49   53   69   70
   46   18     0.999928       19   20   21   22   23   24   25   28   29   30   31   32   36   37   58   62   63   67
   47   22     0.999901       19   20   21   22   23   24   25   27   28   29   30   31   32   33   34   35   36   37   63   64   66   67
   48   22     0.999904        1    2    3    4    5    6    7    8    9   10   11   41   42   43   44   45   47   48   49   50   52   70
   49   15     0.999914        9   10   11   12   13   14   15   17   38   39   41   42   54   69   70
   50   29     0.999900       12   13   14   15   16   17   18   19   20   21   22   23   28   31   32   36   37   38   39   40   41   56   57   58   62   63   67   68   69
   51   21     0.999903       18   19   20   21   22   23   24   25   26   27   28   29   30   31   32   33   35   36   37   61   62
   52   21     0.999903        1    2    3    4    5    7    8    9   10   11   12   41   42   43   44   45   46   47   48   73   74
   53   11     0.999935       12   13   14   16   17   18   37   38   39   40   41
   54   19     0.999907       20   21   22   23   24   25   26   28   29   30   31   32   33   34   35   36   65   66   67
   55   19     0.999906        1    2    3    4    5    6    7    8    9   10   42   43   44   45   46   48   51   52   70
   56   19     0.999902       20   21   22   23   24   25   26   27   28   29   30   31   32   35   36   59   60   61   62
   57   19     0.999902        1    2    3    4    7    8    9   10   42   43   44   45   46   47   48   71   72   73   74
   58   13     0.999946       21   22   23   30   31   32   33   34   35   36   63   64   65
   59   13     0.999947        2    3    4    5    6    7    8    9   42   43   49   50   51
   60   21     0.999907       10   11   12   13   14   15   16   17   18   19   20   37   38   39   40   41   42   54   55   56   57
   61   13     0.999947       20   21   22   23   24   25   26   27   28   31   60   61   62
   62   13     0.999948        3    8    9   10   43   44   45   46   47   48   72   73   74
   63   12     0.999911        1    2    3    7    8   43   44   45   46   48   52   71
   64   12     0.999911       22   23   24   25   26   28   29   30   31   35   59   66
   65   18     0.999905        3    8    9   10   11   12   13   14   15   38   41   42   43   48   53   54   55   74
   66   24     0.999901       13   15   16   17   18   19   20   21   22   23   28   31   32   36   37   38   39   40   56   57   58   62   67   68
   67   26     0.999900        2    3    4    5    6    8    9   10   11   12   13   14   38   39   40   41   42   43   44   47   49   53   54   69   70   74
   68   18     0.999908       13   16   17   18   19   20   21   22   23   31   32   36   37   38   39   63   67   68
   69   14     0.999925       13   14   15   16   17   18   19   20   36   37   38   39   40   56
   70   29     0.999901        4    8    9   10   11   12   13   14   15   16   17   18   19   20   36   37   38   39   40   41   42   48   49   54   55   56   68   69   74
   71   16     0.999909       11   12   13   15   16   17   18   19   36   37   38   39   40   41   68   69
   72   17     0.999918        9   11   12   13   14   15   16   17   18   36   37   38   39   40   41   42   68
   73   11     0.999978       24   29   30   31   32   33   34   35   64   65   66
   74   11     0.999978        1    2    3    4    5    6    7   44   50   51   52
   75   14     0.999916       21   22   23   24   25   26   27   28   29   30   31   36   59   62
   76   14     0.999900        1    2    3    8    9   10   43   44   45   46   47   48   71   74
   77   20     0.999911       10   11   12   13   14   15   16   17   18   19   20   37   38   39   40   41   54   55   56   57
   78   19     0.999908       20   21   22   23   24   25   26   27   28   29   30   31   32   34   35   36   58   59   60
   79   15     0.999912       12   13   15   16   17   18   19   20   36   37   38   39   56   57   68
   80   19     0.999911        1    2    3    4    6    7    8    9   10   42   43   44   45   46   47   48   53   71   72
   81   16     0.999901       10   11   12   13   14   15   16   17   38   39   40   41   42   54   55   69
   82   18     0.999901       20   21   22   23   24   25   28   29   30   31   32   33   34   35   36   65   66   67
   83   18     0.999901        1    2    3    4    5    6    7    8    9   10   42   43   44   45   48   51   52   70
   84   33     0.999906        1    2    3    4    5    6    7    8    9   10   11   12   13   14   15   17   38   39   40   41   42   43   44   45   46   47   48   53   54   55   69   70   74
   85   18     0.999904       18   19   20   21   22   23   24   27   28   30   31   32   36   37   57   58   62   67
   86   32     0.999905       13   15   16   17   18   19   20   21   22   23   24   25   26   27   28   29   30   31   32   33   34   35   36   37   38   39   40   58   62   63   67   68
   87   31     0.999905        2    3    4    5    7    8    9   10   11   12   13   14   15   17   38   39   40   41   42   43   44   45   47   48   49   53   54   55   69   70   74
   88   21     0.999907       18   19   20   21   22   23   24   25   27   28   29   30   31   32   33   34   35   36   37   63   64
   89   21     0.999908        1    2    3    4    5    6    7    8    9   10   11   12   41   42   43   44   45   47   48   49   50
   90   19     0.999903       20   21   22   23   24   25   28   29   30   31   32   33   34   35   36   63   64   65   66
   91   19     0.999905        1    2    3    4    5    6    7    8    9   10   42   43   44   45   48   49   50   51   52
   92   18     0.999912       21   22   23   24   25   26   27   28   29   30   31   32   35   36   59   60   61   62
   93   18     0.999914        1    2    3    4    7    8    9   42   43   44   45   46   47   48   71   72   73   74
   94   22     0.999903       19   20   21   22   23   24   25   26   27   28   29   30   31   32   33   35   36   37   58   59   61   62
   95   22     0.999901        1    2    3    4    5    7    8    9   10   11   41   42   43   44   45   46   47   48   53   71   73   74
   96   33     0.999901        4    8    9   10   11   12   13   14   15   16   17   18   19   20   36   37   38   39   40   41   42   43   48   49   53   54   55   56   57   68   69   70   74
   97   24     0.999901       10   11   12   13   14   15   16   17   18   19   20   21   36   37   38   39   40   41   42   55   56   57   68   69
   98   19     0.999906        1    2    3    4    5    6    7    8    9   10   11   41   42   43   44   45   47   48   49
   99   19     0.999907       19   20   21   22   23   24   25   27   28   29   30   31   32   33   34   35   36   37   63
  100   15     0.999912       13   15   16   17   18   19   20   21   36   37   38   39   57   58   68
  101   29     0.999901        3    4    8    9   10   11   12   13   14   15   16   17   18   38   39   40   41   42   43   47   48   49   53   54   55   68   69   70   74
  102   18     0.999912       20   21   22   23   24   25   28   29   30   31   32   33   34   35   63   64   65   66
  103   18     0.999914        1    2    3    4    5    6    7    8    9   10   43   44   45   48   49   50   51   52
  104   15     0.999900       21   22   23   24   29   30   31   32   33   34   35   36   63   66   67
  105   14     0.999911        1    2    3    4    5    6    7    8    9   10   43   44   49   52
  106   11     0.999978       23   24   25   26   27   28   29   30   59   60   61
  107   11     0.999978        1    2   43   44   45   46   47   48   71   72   73
  108   18     0.999928        1    2    3    4    8    9   10   11   41   42   43   44   45   48   49   53   70   74
  109   29     0.999901       11   12   13   14   15   16   17   18   19   20   21   22   23   27   28   31   32   36   37   38   39   40   57   58   62   63   67   68   69
  110   30     0.999912       13   15   16   17   18   19   20   21   22   23   24   25   27   28   30   31   32   33   35   36   37   38   39   40   56   58   62   63   67   68
  111   29     0.999904        3    4    8    9   10   11   12   13   14   15   16   17   18   19   37   38   39   40   41   42   43   48   49   53   54   55   69   70   74
  112   23     0.999902        3    4    8    9   10   11   12   13   14   15   17   38   39   40   41   42   43   48   49   53   54   69   70
  113   26     0.999901       16   17   18   19   20   21   22   23   24   26   27   28   30   31   33   36   37   38   39   40   56   57   58   62   67   68
 
 Executing the Boughton-Pulay algorithm...
  with occ MO completeness:    0.9500000000
 
   MO  Natoms  Completeness   Atoms
    1    1     0.980338       29
    2    1     0.980339        1
    3    1     0.991366       40
    4    1     0.980169       29
    5    1     0.980184        1
    6    1     0.979550       15
    7    2     0.989607       22   23
    8    2     0.989605        8   43
    9    2     0.956372       22   23
   10    2     0.956465        8   43
   11    2     0.993220       27   61
   12    2     0.993222       47   73
   13    2     0.993215       33   64
   14    2     0.993217        5   50
   15    2     0.991897       14   15
   16    2     0.992029       41   69
   17    2     0.992044       37   68
   18    2     0.992505       11   54
   19    2     0.992603       19   57
   20    2     0.993242       26   60
   21    2     0.993241       46   72
   22    2     0.993245       34   65
   23    2     0.993244        6   51
   24    2     0.991960       14   55
   25    2     0.992070       16   56
   26    2     0.992665       36   67
   27    2     0.992706       42   70
   28    2     0.990782       28   62
   29    2     0.990807       48   74
   30    2     0.993472       39   40
   31    2     0.992661       20   58
   32    2     0.992677       10   53
   33    2     0.993128       35   66
   34    2     0.993129        7   52
   35    2     0.993130       25   59
   36    2     0.993132       45   71
   37    2     0.990765       32   63
   38    2     0.990794        4   49
   39    2     0.992969        1    2
   40    2     0.992969       29   30
   41    3     0.957120       16   17   38
   42    2     0.988357       13   38
   43    3     0.956930       23   24   25
   44    3     0.956981       43   44   45
   45    2     0.989417        9   42
   46    2     0.989957       21   22
   47    3     0.956242       30   31   32
   48    3     0.956232        2    3    4
   49    2     0.989776       12   41
   50    3     0.956434       18   19   37
   51    3     0.953752       23   24   28
   52    3     0.953770       43   44   48
   53    2     0.993004       38   39
   54    3     0.957505       30   31   35
   55    3     0.957577        2    3    7
   56    3     0.962664       25   26   27
   57    3     0.962698       45   46   47
   58    2     0.991130       32   33
   59    2     0.991140        4    5
   60    2     0.957192       15   16
   61    2     0.991125       27   28
   62    2     0.991117       47   48
   63    2     0.992991        1   44
   64    2     0.992990       24   29
   65    2     0.991394       10   11
   66    3     0.960867       19   20   21
   67    3     0.962222       12   41   42
   68    2     0.991362       36   37
   69    2     0.988833       16   17
   70    3     0.965910       13   14   16
   71    2     0.991537       39   40
   72    2     0.993316       39   40
   73    2     0.991422       34   35
   74    2     0.991422        6    7
   75    2     0.988275       23   24
   76    2     0.988278       43   44
   77    2     0.956974       15   16
   78    3     0.957336       23   24   25
   79    2     0.989798       17   18
   80    3     0.957389       43   44   45
   81    2     0.989878       12   13
   82    3     0.957008       30   31   35
   83    3     0.957030        2    3    7
   84    3     0.953961        9   10   11
   85    2     0.989398       20   21
   86    3     0.953484       21   36   37
   87    3     0.955535        9   10   42
   88    3     0.954162       30   31   32
   89    3     0.954209        2    3    4
   90    3     0.962597       33   34   35
   91    3     0.962633        5    6    7
   92    3     0.963712       25   26   27
   93    3     0.963721       45   46   47
   94    3     0.956293       23   24   28
   95    3     0.956271       43   44   48
   96    3     0.966333       13   14   16
   97    3     0.953568       16   17   38
   98    2     0.989501        3    8
   99    2     0.989508       22   31
  100    2     0.989796       18   19
  101    3     0.954728       11   12   41
  102    3     0.963650       33   34   35
  103    3     0.963679        5    6    7
  104    2     0.988264       30   31
  105    2     0.988262        2    3
  106    2     0.991421       25   26
  107    2     0.991422       45   46
  108    2     0.989942        8    9
  109    3     0.952949       18   19   37
  110    3     0.956690       20   21   36
  111    3     0.956462       11   12   41
  112    3     0.958660        9   41   42
  113    3     0.962663       19   20   21
 
  114    3     0.982121        1    2   44
  115    2     0.982484        1   44
  116    3     0.987375        1    2   44
  117    9     0.982357        1    2    3    5    7   43   44   45   47
  118    3     0.983803        1    2   44
  119    4     0.983046        1    2    4   44
  120    8     0.982196        1    2    5    7   43   44   45   47
  121    4     0.981555        1    2   44   45
  122    4     0.983551        1    2    4   44
  123    3     0.994257        1    2   44
  124    5     0.986018        1    2   44   45   52
  125    4     0.983955        1    2    3   44
  126    1     0.998711        1
  127    1     0.998725        1
  128    1     0.999753        1
  129    1     0.999483        1
  130    1     0.998791        1
  131    2     0.985235        1   44
  132    2     0.982487        1   44
  133    1     0.990835        1
  134    1     0.982861        1
  135    2     0.988882        1    2
  136    1     0.999304        1
  137    1     0.999106        1
  138    1     0.999654        1
  139    1     0.999108        1
  140    1     0.999647        1
  141    1     0.998697        1
  142    1     0.996261        1
  143    4     0.988925        1    2    3    7
  144    4     0.990891        1    2    3    7
  145    5     0.982603        1    2    3    7    8
  146    6     0.980081        1    2    3    4    5    7
  147    5     0.983258        1    2    3    7   44
  148    5     0.981177        1    2    3    4    7
  149    6     0.992244        1    2    3    5    7    8
  150    4     0.983371        1    2    3    7
  151    7     0.984926        1    2    3    6    8   44   52
  152    5     0.980404        1    2    3    5    7
  153    7     0.981670        1    2    3    6    7    8   44
  154    7     0.987955        1    2    3    4    5    6    7
  155    1     0.984242        2
  156    1     0.987536        2
  157    1     0.997627        2
  158    1     0.984988        2
  159    1     0.983346        2
  160    6     0.981281        1    2    3    7    8   52
  161    5     0.985042        1    2    4    6    7
  162    3     0.982649        1    2    7
  163    4     0.987681        1    2    3    4
  164    6     0.983728        1    2    3    4    6    7
  165    1     0.982359        2
  166    2     0.982069        2    3
  167    1     0.994046        2
  168    1     0.992424        2
  169    1     0.992622        2
  170    1     0.982458        2
  171    4     0.985187        2    3    7   44
  172    4     0.988033        2    3    4    8
  173    4     0.989276        2    3    4    8
  174    7     0.980637        1    2    3    4    5    7    8
  175    5     0.980395        2    3    4    6    8
  176    6     0.980411        2    3    4    8    9   43
  177    7     0.980745        1    2    3    4    8   44   49
  178    6     0.989412        1    2    3    4    6    8
  179    6     0.983176        2    3    4    8    9   43
  180    5     0.984573        2    3    4    6    8
  181    6     0.980325        2    3    4    6    8    9
  182    9     0.982205        2    3    4    6    7    8    9   43   44
  183    9     0.980183        1    2    3    4    7    8    9   43   49
  184    1     0.987893        3
  185    1     0.982909        3
  186    1     0.997838        3
  187    1     0.990062        3
  188    1     0.986356        3
  189    7     0.983471        2    3    4    5    7    8    9
  190    5     0.982320        2    3    4    8   43
  191    4     0.981266        3    4    5    8
  192    5     0.992100        2    3    4    5    7
  193    6     0.981943        1    2    3    4    8   49
  194    1     0.985210        3
  195    1     0.986176        3
  196    1     0.994711        3
  197    1     0.993276        3
  198    1     0.995734        3
  199    2     0.981521        2    3
  200    3     0.984043        2    3    8
  201    4     0.993245        3    4    5   49
  202    3     0.989675        3    4    5
  203    5     0.981964        3    4    5    9   49
  204    5     0.985901        3    4    5    7    8
  205    5     0.983493        3    4    5    6   49
  206    5     0.985045        3    4    5    7   49
  207    5     0.989938        3    4    5    7    8
  208    5     0.988837        3    4    5    6   49
  209    5     0.980979        3    4    5    7   49
  210    6     0.980990        2    3    4    5    6    7
  211    7     0.983785        3    4    5    6    8    9   42
  212    7     0.987701        3    4    5    7    8   42   49
  213    1     0.989757        4
  214    1     0.991284        4
  215    1     0.998600        4
  216    1     0.997516        4
  217    1     0.992956        4
  218    4     0.986637        3    4    5    6
  219    5     0.992468        2    3    4    5    6
  220    3     0.990111        3    4    5
  221    2     0.984408        3    4
  222    4     0.983245        2    3    4    5
  223    1     0.989485        4
  224    1     0.993050        4
  225    1     0.997081        4
  226    1     0.997099        4
  227    1     0.996770        4
  228    1     0.990556        4
  229    2     0.987908        4    5
  230    4     0.995671        4    5    6   50
  231    3     0.992631        4    5    6
  232    4     0.988130        4    5    6   50
  233    4     0.981694        2    4    5    6
  234    4     0.984320        4    5    6   50
  235    4     0.984047        4    5    6   50
  236    4     0.984377        2    4    5    6
  237    4     0.984329        4    5    6   50
  238    4     0.985908        4    5    6   50
  239    3     0.980203        4    5    6
  240    5     0.987609        3    4    5    6   50
  241    5     0.986257        4    5    6    7   50
  242    1     0.988648        5
  243    1     0.991928        5
  244    1     0.999659        5
  245    1     0.995223        5
  246    1     0.992287        5
  247    4     0.980321        4    5    6   49
  248    4     0.986723        3    4    5    7
  249    2     0.985065        4    5
  250    3     0.990994        5    6    7
  251    3     0.982305        4    5    6
  252    1     0.989996        5
  253    1     0.997554        5
  254    1     0.996370        5
  255    1     0.997183        5
  256    1     0.997312        5
  257    1     0.987657        5
  258    2     0.987455        5    6
  259    4     0.995803        5    6    7   51
  260    3     0.992785        5    6    7
  261    4     0.988584        5    6    7   51
  262    6     0.980707        2    3    4    5    6    7
  263    4     0.985945        5    6    7   51
  264    3     0.982850        5    6    7
  265    5     0.981407        2    3    5    6    7
  266    4     0.990382        5    6    7   51
  267    4     0.981319        5    6    7   51
  268    3     0.980299        5    6    7
  269    5     0.982982        2    5    6    7   51
  270    3     0.984989        5    6    7
  271    1     0.992968        6
  272    1     0.998544        6
  273    1     0.998811        6
  274    1     0.989900        6
  275    1     0.988059        6
  276    3     0.983787        5    6    7
  277    2     0.984784        6    7
  278    2     0.980102        6    7
  279    4     0.980515        2    4    5    6
  280    4     0.980897        5    6    7   52
  281    1     0.990195        6
  282    1     0.987481        6
  283    1     0.997291        6
  284    1     0.997205        6
  285    1     0.996843        6
  286    1     0.996900        6
  287    2     0.987710        5    6
  288    4     0.994064        2    6    7   52
  289    3     0.989960        2    6    7
  290    4     0.983584        2    6    7   52
  291    5     0.991199        1    2    4    6    7
  292    4     0.982240        2    6    7   52
  293    5     0.987032        2    3    6    7   52
  294    5     0.993002        1    2    4    6    7
  295    4     0.982201        2    6    7   52
  296    4     0.986852        2    6    7   52
  297    3     0.980022        2    6    7
  298    6     0.983528        1    2    3    7   51   52
  299    7     0.982967        2    3    4    5    6    7   52
  300    1     0.993036        7
  301    1     0.990734        7
  302    1     0.998723        7
  303    1     0.997573        7
  304    1     0.990474        7
  305    4     0.981419        2    3    6    7
  306    4     0.980532        2    3    5    7
  307    3     0.990866        2    6    7
  308    2     0.987069        6    7
  309    4     0.991998        2    5    6    7
  310    1     0.989150        7
  311    1     0.992312        7
  312    1     0.997100        7
  313    1     0.997045        7
  314    1     0.996906        7
  315    1     0.990865        7
  316    2     0.987513        2    7
  317    4     0.987506        3    8    9   43
  318    4     0.990014        3    8    9   43
  319    5     0.984022        3    8    9   10   43
  320   14     0.981257        2    3    4    6    7    8    9   10   42   43   44   45   46   48
  321    4     0.982125        3    8    9   43
  322    4     0.981161        3    8    9   43
  323   11     0.980666        2    3    4    6    8    9   10   43   44   46   48
  324    5     0.980579        3    4    8    9   43
  325    6     0.981406        3    8    9   41   43   47
  326    5     0.987592        3    8    9   10   43
  327    8     0.985559        2    3    4    8    9   10   43   48
  328    7     0.980714        3    4    8    9   42   43   44
  329    1     0.994713        8
  330    1     0.996510        8
  331    1     0.999446        8
  332    1     0.996703        8
  333    1     0.994671        8
  334    5     0.983364        2    3    8    9   43
  335    6     0.982563        2    3    4    6    8   43
  336    2     0.982529        8   43
  337    4     0.983167        8    9   10   43
  338    5     0.981968        3    8    9   43   44
  339    1     0.997866        8
  340    1     0.996030        8
  341    1     0.998892        8
  342    1     0.997608        8
  343    1     0.998730        8
  344    1     0.995756        8
  345    1     0.986158        8
  346    4     0.984482        8    9   10   42
  347    4     0.989796        8    9   10   42
  348    6     0.985130        4    8    9   10   42   48
  349    5     0.983294        8    9   10   12   42
  350    7     0.981071        3    8    9   10   12   41   42
  351    6     0.984525        8    9   10   12   42   43
  352    5     0.980905        8    9   10   12   42
  353    7     0.981076        8    9   10   11   12   41   42
  354    5     0.980800        8    9   10   12   42
  355    8     0.984490        3    8    9   10   11   41   42   43
  356    9     0.980663        4    8    9   10   11   12   42   43   48
  357    9     0.983963        8    9   10   12   41   42   43   48   53
  358    1     0.989747        9
  359    1     0.993370        9
  360    1     0.988259        9
  361    1     0.983778        9
  362    1     0.990288        9
  363    6     0.980760        8    9   10   11   41   42
  364    8     0.980756        3    9   10   41   42   43   48   70
  365    5     0.984594        9   10   11   41   42
  366    6     0.980300        3    8    9   10   42   43
  367    6     0.982266        8    9   10   41   42   43
  368    1     0.989735        9
  369    2     0.981435        9   42
  370    1     0.991491        9
  371    1     0.981590        9
  372    1     0.984227        9
  373    1     0.986067        9
  374    2     0.989101        8    9
  375    4     0.990462        9   10   11   53
  376    3     0.988867        9   10   11
  377    6     0.984357        9   10   11   41   53   74
  378    5     0.982985        9   10   11   41   53
  379    5     0.981207        9   10   11   41   42
  380    6     0.983734        9   10   11   12   41   53
  381    5     0.985182        9   10   11   41   53
  382    6     0.980211        9   10   11   12   41   42
  383    5     0.986571        9   10   11   41   53
  384    6     0.985531        9   10   11   41   48   53
  385    5     0.980420        8    9   10   11   41
  386    8     0.981755        8    9   10   11   12   48   53   54
  387    1     0.994888       10
  388    1     0.997541       10
  389    1     0.994869       10
  390    1     0.990402       10
  391    1     0.992023       10
  392    4     0.987571        8    9   10   11
  393    3     0.991003        9   10   11
  394    3     0.981698        9   10   42
  395    6     0.986409        9   10   11   12   42   53
  396    4     0.983517        9   10   11   12
  397    1     0.993438       10
  398    1     0.986928       10
  399    1     0.994553       10
  400    1     0.987699       10
  401    1     0.994662       10
  402    1     0.994738       10
  403    1     0.986967       10
  404    4     0.993206       10   11   12   54
  405    3     0.990386       10   11   12
  406    5     0.983584       10   11   12   13   54
  407    5     0.982698       10   11   12   42   54
  408    6     0.981764       10   11   12   13   42   54
  409    5     0.985161       10   11   12   13   42
  410    5     0.982783       10   11   12   42   54
  411    6     0.985453       10   11   12   13   42   54
  412    5     0.982111       10   11   12   13   42
  413    5     0.985457       10   11   12   42   54
  414    7     0.983631        9   10   11   12   42   54   55
  415    7     0.982546        9   10   11   12   13   53   54
  416    1     0.992429       11
  417    1     0.995529       11
  418    1     0.995475       11
  419    1     0.992481       11
  420    1     0.992672       11
  421    4     0.980858        9   10   11   12
  422    4     0.990243        9   11   12   41
  423    3     0.987359       11   12   41
  424    4     0.991478        9   10   11   12
  425    4     0.983446       10   11   12   13
  426    1     0.994401       11
  427    1     0.989173       11
  428    1     0.997095       11
  429    1     0.990894       11
  430    1     0.989392       11
  431    1     0.993073       11
  432    1     0.984515       11
  433    4     0.990911       11   12   13   41
  434    4     0.991680       11   12   13   41
  435    5     0.981553       11   12   13   39   41
  436    5     0.982969        9   11   12   13   41
  437    5     0.982163        9   11   12   13   41
  438    5     0.983429        9   11   12   13   41
  439    5     0.985898        9   11   12   13   41
  440    5     0.982215        9   11   12   13   41
  441    5     0.980380        9   11   12   13   41
  442    8     0.981027       10   11   12   13   38   41   42   69
  443    7     0.982458        9   11   12   13   14   39   41
  444    9     0.986602        9   10   11   12   13   38   40   41   69
  445    1     0.991132       12
  446    1     0.995295       12
  447    1     0.989014       12
  448    1     0.990473       12
  449    1     0.992033       12
  450    6     0.980153       10   11   12   13   14   42
  451    4     0.984216       11   12   13   41
  452    5     0.988144       10   11   12   41   42
  453    7     0.983591       11   12   13   14   38   41   42
  454    5     0.980639       11   12   13   38   41
  455    1     0.991320       12
  456    1     0.981257       12
  457    1     0.992203       12
  458    1     0.988359       12
  459    1     0.985963       12
  460    1     0.990124       12
  461    2     0.991046       12   13
  462    4     0.989680       12   13   14   38
  463    4     0.988879       12   13   14   38
  464    7     0.983971       12   13   14   15   17   38   55
  465    6     0.991496       12   13   14   16   38   40
  466    6     0.980302       12   13   14   38   39   41
  467    6     0.983186       11   12   13   14   17   38
  468    6     0.994133       12   13   14   16   38   40
  469    5     0.983419       12   13   14   16   38
  470    6     0.983600       11   12   13   14   38   39
  471    9     0.983458       11   12   13   14   15   16   38   39   54
  472    8     0.982456       11   12   13   14   15   38   39   41
  473    7     0.986933       11   12   13   14   15   17   38
  474    1     0.988164       13
  475    1     0.991826       13
  476    1     0.998859       13
  477    1     0.991170       13
  478    1     0.988758       13
  479    6     0.982822       12   13   14   15   38   41
  480    5     0.981256       12   13   14   15   17
  481    4     0.986342       12   13   15   38
  482    6     0.986534       11   12   13   17   38   41
  483    7     0.983604       11   12   13   14   17   38   41
  484    1     0.990005       13
  485    1     0.987933       13
  486    1     0.996304       13
  487    1     0.995161       13
  488    1     0.996318       13
  489    1     0.987842       13
  490    3     0.987380       13   14   38
  491    4     0.992034       13   14   15   55
  492    3     0.987950       13   14   15
  493    5     0.987354       13   14   15   17   55
  494    8     0.982470       11   13   14   15   16   17   38   41
  495    5     0.982480       12   13   14   15   55
  496    5     0.987145       13   14   15   16   55
  497    7     0.982130       11   13   14   15   16   17   41
  498    5     0.981635       12   13   14   15   55
  499    4     0.989144       13   14   15   55
  500    5     0.985040       13   14   15   17   38
  501    5     0.982735       12   13   14   15   55
  502    9     0.980233       12   13   14   15   16   17   38   41   55
  503    1     0.986577       14
  504    1     0.991703       14
  505    1     0.998827       14
  506    1     0.993908       14
  507    1     0.984119       14
  508    6     0.993925       12   13   14   15   16   38
  509    4     0.985791       13   14   16   38
  510    3     0.991075       13   14   15
  511    3     0.988602       14   15   16
  512    4     0.992069       13   14   15   16
  513    1     0.990744       14
  514    1     0.992729       14
  515    1     0.996639       14
  516    1     0.995534       14
  517    1     0.996994       14
  518    1     0.987875       14
  519    2     0.984520       14   15
  520    3     0.993384       14   15   16
  521    3     0.997262       14   15   16
  522    3     0.984053       14   15   16
  523    4     0.982022       14   15   16   38
  524    5     0.981170       14   15   16   17   38
  525    3     0.990423       14   15   16
  526    4     0.986385       14   15   16   38
  527    5     0.989438       13   14   15   16   17
  528    3     0.985815       14   15   16
  529    4     0.990935       14   15   16   38
  530    3     0.982644       14   15   16
  531    3     0.988247       14   15   16
  532    1     0.996546       15
  533    1     0.999378       15
  534    1     0.999591       15
  535    1     0.995090       15
  536    1     0.996078       15
  537    3     0.991903       14   15   16
  538    1     0.988463       15
  539    1     0.985067       15
  540    4     0.984052       13   14   15   17
  541    3     0.991547       14   15   16
  542    1     0.997400       15
  543    1     0.993878       15
  544    1     0.999379       15
  545    1     0.999000       15
  546    1     0.998599       15
  547    1     0.999534       15
  548    1     0.987491       15
  549    4     0.992029       15   16   17   56
  550    3     0.987956       15   16   17
  551    5     0.987487       13   15   16   17   56
  552    8     0.982320       13   14   15   16   17   19   37   38
  553    5     0.982379       15   16   17   18   56
  554    5     0.987255       14   15   16   17   56
  555    7     0.981995       13   14   15   16   17   19   37
  556    5     0.981491       15   16   17   18   56
  557    4     0.989221       15   16   17   56
  558    5     0.985079       13   15   16   17   38
  559    5     0.982702       15   16   17   18   56
  560    9     0.980865       13   14   15   16   17   18   37   38   56
  561    1     0.986586       16
  562    1     0.991709       16
  563    1     0.998846       16
  564    1     0.993885       16
  565    1     0.984101       16
  566    6     0.993930       14   15   16   17   18   38
  567    4     0.985883       14   16   17   38
  568    3     0.991146       15   16   17
  569    3     0.988615       14   15   16
  570    4     0.992144       14   15   16   17
  571    1     0.990763       16
  572    1     0.992700       16
  573    1     0.996599       16
  574    1     0.995513       16
  575    1     0.997042       16
  576    1     0.987906       16
  577    2     0.984533       15   16
  578    4     0.989661       16   17   18   38
  579    4     0.988844       16   17   18   38
  580    7     0.983743       13   15   16   17   18   38   56
  581    6     0.991476       14   16   17   18   38   40
  582    6     0.980179       16   17   18   37   38   39
  583    6     0.983123       13   16   17   18   19   38
  584    6     0.994123       14   16   17   18   38   40
  585    5     0.983362       14   16   17   18   38
  586    6     0.983599       16   17   18   19   38   39
  587    9     0.983263       14   15   16   17   18   19   38   39   57
  588    8     0.982247       15   16   17   18   19   37   38   39
  589    7     0.986773       13   15   16   17   18   19   38
  590    1     0.988150       17
  591    1     0.991833       17
  592    1     0.998838       17
  593    1     0.991207       17
  594    1     0.988729       17
  595    6     0.982674       15   16   17   18   37   38
  596    5     0.981165       13   15   16   17   18
  597    4     0.986223       15   17   18   38
  598    6     0.986678       13   17   18   19   37   38
  599    7     0.983296       13   16   17   18   19   37   38
  600    1     0.990004       17
  601    1     0.987882       17
  602    1     0.996297       17
  603    1     0.995127       17
  604    1     0.996289       17
  605    1     0.987854       17
  606    3     0.987394       16   17   38
  607    4     0.990871       17   18   19   37
  608    4     0.991657       17   18   19   37
  609    5     0.981434       17   18   19   37   39
  610    5     0.982972       17   18   19   21   37
  611    5     0.982015       17   18   19   21   37
  612    5     0.983325       17   18   19   21   37
  613    5     0.985959       17   18   19   21   37
  614    5     0.982020       17   18   19   21   37
  615    5     0.980302       17   18   19   21   37
  616    8     0.980572       17   18   19   20   36   37   38   68
  617    7     0.982479       16   17   18   19   21   37   39
  618    9     0.986538       17   18   19   20   21   37   38   40   68
  619    1     0.991283       18
  620    1     0.995136       18
  621    1     0.988942       18
  622    1     0.990414       18
  623    1     0.992167       18
  624    6     0.980653       16   17   18   19   20   36
  625    4     0.983522       17   18   19   37
  626    5     0.988076       18   19   20   36   37
  627    7     0.983758       16   17   18   19   36   37   38
  628    5     0.980908       17   18   19   37   38
  629    1     0.991494       18
  630    1     0.981242       18
  631    1     0.992226       18
  632    1     0.987776       18
  633    1     0.985767       18
  634    1     0.990064       18
  635    1     0.980531       18
  636    4     0.993192       18   19   20   57
  637    3     0.990399       18   19   20
  638    5     0.983666       17   18   19   20   57
  639    5     0.983132       18   19   20   36   57
  640    6     0.981785       17   18   19   20   36   57
  641    5     0.985129       17   18   19   20   36
  642    5     0.983264       18   19   20   36   57
  643    6     0.985447       17   18   19   20   36   57
  644    5     0.981953       17   18   19   20   36
  645    5     0.985488       18   19   20   36   57
  646    7     0.983621       18   19   20   21   36   56   57
  647    6     0.982207       17   18   19   20   21   58
  648    1     0.992472       19
  649    1     0.995451       19
  650    1     0.995353       19
  651    1     0.992545       19
  652    1     0.992744       19
  653    4     0.980909       18   19   20   21
  654    4     0.990089       18   19   21   37
  655    3     0.987366       18   19   37
  656    4     0.991836       18   19   20   21
  657    4     0.983251       17   18   19   20
  658    1     0.994461       19
  659    1     0.989035       19
  660    1     0.997027       19
  661    1     0.990537       19
  662    1     0.989439       19
  663    1     0.993043       19
  664    1     0.985001       19
  665    4     0.990465       19   20   21   58
  666    3     0.988854       19   20   21
  667    6     0.984354       19   20   21   37   58   62
  668    5     0.983078       19   20   21   37   58
  669    5     0.981198       19   20   21   36   37
  670    6     0.983399       18   19   20   21   37   58
  671    5     0.985379       19   20   21   37   58
  672    6     0.980236       18   19   20   21   36   37
  673    5     0.986310       19   20   21   37   58
  674    6     0.985460       19   20   21   28   37   58
  675    5     0.980089       19   20   21   22   37
  676    8     0.981667       18   19   20   21   22   28   57   58
  677    1     0.995032       20
  678    1     0.997531       20
  679    1     0.994828       20
  680    1     0.990266       20
  681    1     0.992073       20
  682    4     0.987543       19   20   21   22
  683    3     0.991073       19   20   21
  684    3     0.981707       20   21   36
  685    6     0.986339       18   19   20   21   36   58
  686    4     0.983457       18   19   20   21
  687    1     0.993581       20
  688    1     0.986900       20
  689    1     0.994699       20
  690    1     0.987293       20
  691    1     0.994418       20
  692    1     0.994754       20
  693    1     0.987343       20
  694    4     0.984518       20   21   22   36
  695    4     0.989820       20   21   22   36
  696    6     0.985179       20   21   22   28   32   36
  697    5     0.983596       18   20   21   22   36
  698    7     0.981140       18   20   21   22   31   36   37
  699    6     0.984528       18   20   21   22   23   36
  700    5     0.981201       18   20   21   22   36
  701    7     0.980915       18   19   20   21   22   36   37
  702    5     0.980776       18   20   21   22   36
  703    8     0.985237       19   20   21   22   23   31   36   37
  704    9     0.980897       18   19   20   21   22   23   28   32   36
  705    9     0.983996       18   20   21   22   23   28   36   37   58
  706    1     0.989905       21
  707    1     0.993216       21
  708    1     0.988192       21
  709    1     0.983607       21
  710    1     0.990497       21
  711    6     0.980706       19   20   21   22   36   37
  712    8     0.980654       20   21   23   28   31   36   37   67
  713    5     0.984306       19   20   21   36   37
  714    6     0.980086       20   21   22   23   31   36
  715    6     0.982394       20   21   22   23   36   37
  716    1     0.989906       21
  717    2     0.981588       21   36
  718    1     0.991536       21
  719    1     0.980801       21
  720    1     0.983967       21
  721    1     0.986069       21
  722    2     0.989615       21   22
  723    4     0.987503       21   22   23   31
  724    4     0.990022       21   22   23   31
  725    5     0.984065       20   21   22   23   31
  726   14     0.980362       20   21   22   23   24   25   26   28   30   31   32   34   35   36
  727    4     0.982871       21   22   23   31
  728    4     0.981510       21   22   23   31
  729   11     0.980186       20   21   22   23   24   26   28   30   31   32   34
  730    5     0.981157       21   22   23   31   32
  731    6     0.981638       21   22   23   27   31   37
  732    5     0.987868       20   21   22   23   31
  733    8     0.985610       20   21   22   23   28   30   31   32
  734    7     0.980678       21   22   23   24   31   32   36
  735    1     0.994693       22
  736    1     0.996461       22
  737    1     0.999549       22
  738    1     0.996702       22
  739    1     0.994643       22
  740    5     0.983321       21   22   23   30   31
  741    6     0.982514       22   23   30   31   32   34
  742    2     0.983628       22   23
  743    4     0.983391       20   21   22   23
  744    5     0.981865       21   22   23   24   31
  745    1     0.997923       22
  746    1     0.996021       22
  747    1     0.999069       22
  748    1     0.997485       22
  749    1     0.998825       22
  750    1     0.995745       22
  751    1     0.985986       22
  752    4     0.987947       22   23   24   28
  753    4     0.989267       22   23   24   28
  754    8     0.981602       22   23   24   25   27   28   29   62
  755    5     0.980015       22   23   24   26   28
  756    6     0.983294       22   23   24   27   28   31
  757    6     0.981301       21   22   23   24   28   31
  758    6     0.988893       22   23   24   26   28   29
  759    5     0.981031       22   23   24   28   31
  760    6     0.985019       21   22   23   24   28   29
  761    7     0.982643       21   22   23   24   26   27   28
  762    8     0.980535       22   23   24   27   28   29   30   31
  763    9     0.983162       20   21   22   23   24   26   27   28   29
  764    1     0.986224       23
  765    1     0.987582       23
  766    1     0.997898       23
  767    1     0.985217       23
  768    1     0.988129       23
  769    6     0.988655       22   23   24   27   28   29
  770    5     0.984679       22   23   25   27   28
  771    3     0.980384       22   23   28
  772    6     0.986630       21   22   23   24   25   31
  773    7     0.986929       21   22   23   24   25   28   29
  774    1     0.987371       23
  775    1     0.980705       23
  776    1     0.994760       23
  777    1     0.994168       23
  778    1     0.994469       23
  779    1     0.984827       23
  780    3     0.981193       23   24   28
  781    4     0.988943       23   24   25   29
  782    4     0.990905       23   24   25   29
  783    5     0.982584       22   23   24   25   29
  784    6     0.980007       23   24   25   27   28   29
  785    5     0.981615       23   24   25   28   29
  786    5     0.981925       23   24   25   29   30
  787    6     0.992186       22   23   24   25   27   29
  788    4     0.983434       23   24   25   29
  789    5     0.982000       23   24   25   28   29
  790    5     0.980261       23   24   25   27   29
  791    7     0.981685       23   24   25   26   27   29   30
  792    6     0.984189       22   23   24   25   29   31
  793    1     0.982719       24
  794    1     0.982093       24
  795    1     0.998195       24
  796    1     0.989866       24
  797    1     0.984638       24
  798    6     0.984023       23   24   25   26   28   29
  799    4     0.987897       23   24   25   29
  800    5     0.982643       23   24   25   26   28
  801    4     0.980092       23   24   26   28
  802    6     0.981610       22   23   24   25   29   59
  803    1     0.985847       24
  804    1     0.985512       24
  805    1     0.994578       24
  806    1     0.990754       24
  807    1     0.995628       24
  808    2     0.994584       24   29
  809    4     0.983564       23   24   25   30
  810    4     0.994054       24   25   26   59
  811    3     0.989952       24   25   26
  812    4     0.983596       24   25   26   59
  813    5     0.991158       24   25   26   28   29
  814    4     0.981219       24   25   26   59
  815    6     0.981491       23   24   25   27   59   60
  816    5     0.993004       24   25   26   28   29
  817    4     0.982769       24   25   26   59
  818    4     0.988279       24   25   26   59
  819    3     0.980844       24   25   26
  820    5     0.981336       24   25   26   29   59
  821    5     0.982097       23   24   25   26   59
  822    1     0.989124       25
  823    1     0.991518       25
  824    1     0.998904       25
  825    1     0.996712       25
  826    1     0.994310       25
  827    5     0.987356       24   25   26   27   59
  828    4     0.981544       23   25   26   27
  829    3     0.991083       24   25   26
  830    2     0.982645       24   25
  831    4     0.986011       23   24   25   26
  832    1     0.991063       25
  833    1     0.994250       25
  834    1     0.997092       25
  835    1     0.997030       25
  836    1     0.997201       25
  837    1     0.989099       25
  838    2     0.986056       24   25
  839    4     0.995796       25   26   27   60
  840    3     0.992783       25   26   27
  841    4     0.988587       25   26   27   60
  842    5     0.991669       22   23   25   26   27
  843    4     0.984821       25   26   27   60
  844    6     0.985677       24   26   27   28   59   60
  845    5     0.980731       23   24   25   26   27
  846    4     0.984557       25   26   27   60
  847    4     0.989858       25   26   27   60
  848    4     0.988564       23   25   26   27
  849    5     0.988361       24   25   26   27   60
  850    5     0.986145       25   26   27   28   60
  851    1     0.989033       26
  852    1     0.991765       26
  853    1     0.999646       26
  854    1     0.995956       26
  855    1     0.991883       26
  856    4     0.983729       25   26   27   59
  857    4     0.987917       24   25   26   28
  858    2     0.985193       25   26
  859    2     0.980857       26   27
  860    3     0.981950       25   26   27
  861    1     0.991637       26
  862    1     0.996319       26
  863    1     0.996581       26
  864    1     0.997152       26
  865    1     0.997782       26
  866    1     0.988779       26
  867    2     0.986505       26   27
  868    4     0.995661       26   27   28   61
  869    3     0.992626       26   27   28
  870    4     0.988108       26   27   28   61
  871    4     0.982503       24   26   27   28
  872    4     0.985144       26   27   28   61
  873    3     0.985439       26   27   28
  874    4     0.984902       24   26   27   28
  875    4     0.989943       26   27   28   61
  876    3     0.982903       26   27   28
  877    3     0.981249       26   27   28
  878    5     0.983015       23   25   27   28   61
  879    3     0.985114       26   27   28
  880    1     0.993046       27
  881    1     0.998665       27
  882    1     0.999307       27
  883    1     0.988779       27
  884    1     0.987812       27
  885    3     0.983840       26   27   28
  886    2     0.983316       27   28
  887    2     0.983261       27   28
  888    5     0.990548       23   25   26   27   28
  889    5     0.981434       26   27   28   60   62
  890    1     0.991567       27
  891    1     0.986530       27
  892    1     0.997815       27
  893    1     0.997169       27
  894    1     0.996452       27
  895    1     0.998174       27
  896    2     0.986758       26   27
  897    4     0.993176       23   27   28   62
  898    3     0.989613       23   27   28
  899    5     0.981447       21   23   27   28   62
  900    5     0.986041       22   23   25   27   28
  901    5     0.981131       23   25   27   28   62
  902    6     0.982175       22   24   26   27   28   62
  903    5     0.989690       22   23   25   27   28
  904    5     0.982763       23   24   27   28   62
  905    5     0.988086       23   26   27   28   62
  906    6     0.980861       21   23   25   26   27   28
  907    6     0.982126       22   23   27   28   61   62
  908    9     0.980647       19   21   22   23   24   26   27   28   62
  909    1     0.991345       28
  910    1     0.991694       28
  911    1     0.998790       28
  912    1     0.996955       28
  913    1     0.991247       28
  914    5     0.980867       23   24   27   28   62
  915    4     0.984380       23   24   26   28
  916    3     0.990776       23   27   28
  917    2     0.982003       27   28
  918    4     0.989274       23   26   27   28
  919    1     0.991013       28
  920    1     0.993646       28
  921    1     0.997130       28
  922    1     0.997096       28
  923    1     0.997168       28
  924    1     0.989878       28
  925    2     0.986143       23   28
  926    3     0.982114       24   29   30
  927    2     0.982478       24   29
  928    3     0.987363       24   29   30
  929    9     0.981664       23   24   25   27   29   30   31   33   35
  930    3     0.984278       24   29   30
  931    4     0.983385       24   29   30   32
  932    8     0.982002       23   24   25   27   29   30   33   35
  933    4     0.981881       24   25   29   30
  934    4     0.983734       24   29   30   32
  935    3     0.994486       24   29   30
  936    5     0.985894       24   25   29   30   66
  937    4     0.983809       24   29   30   31
  938    1     0.998704       29
  939    1     0.998704       29
  940    1     0.999790       29
  941    1     0.999479       29
  942    1     0.998783       29
  943    2     0.985211       24   29
  944    2     0.982335       24   29
  945    1     0.991826       29
  946    1     0.982723       29
  947    2     0.988981       29   30
  948    1     0.999334       29
  949    1     0.999102       29
  950    1     0.999735       29
  951    1     0.999034       29
  952    1     0.999707       29
  953    1     0.998672       29
  954    1     0.996189       29
  955    4     0.988927       29   30   31   35
  956    4     0.990889       29   30   31   35
  957    5     0.982588       22   29   30   31   35
  958    6     0.980009       29   30   31   32   33   35
  959    5     0.984162       24   29   30   31   35
  960    5     0.981306       29   30   31   32   35
  961    6     0.992220       22   29   30   31   33   35
  962    4     0.984695       29   30   31   35
  963    6     0.980172       24   29   30   31   34   66
  964    5     0.980937       29   30   31   33   35
  965    7     0.981518       22   24   29   30   31   34   35
  966    7     0.987917       29   30   31   32   33   34   35
  967    1     0.984228       30
  968    1     0.987298       30
  969    1     0.998064       30
  970    1     0.984835       30
  971    1     0.983291       30
  972    6     0.980885       22   29   30   31   35   66
  973    5     0.985003       29   30   32   34   35
  974    3     0.982536       29   30   35
  975    4     0.988391       29   30   31   32
  976    6     0.983549       29   30   31   32   34   35
  977    1     0.982601       30
  978    2     0.981527       30   31
  979    1     0.994544       30
  980    1     0.991912       30
  981    1     0.993596       30
  982    1     0.982678       30
  983    4     0.984965       24   30   31   35
  984    4     0.988012       22   30   31   32
  985    4     0.989287       22   30   31   32
  986    7     0.980562       22   29   30   31   32   33   35
  987    5     0.980389       22   30   31   32   34
  988    6     0.981199       21   22   23   30   31   32
  989    6     0.982497       21   22   24   30   31   32
  990    6     0.989396       22   29   30   31   32   34
  991    6     0.984380       21   22   23   30   31   32
  992    5     0.984680       22   30   31   32   34
  993    6     0.980751       21   22   30   31   32   34
  994    9     0.981940       21   22   23   24   30   31   32   34   35
  995   10     0.980969       21   22   23   29   30   31   32   33   35   63
  996    1     0.987905       31
  997    1     0.982526       31
  998    1     0.998269       31
  999    1     0.990010       31
 1000    1     0.986375       31
 1001    7     0.983290       21   22   30   31   32   33   35
 1002    5     0.982042       22   23   30   31   32
 1003    4     0.981382       22   31   32   33
 1004    4     0.980055       30   31   33   35
 1005    6     0.981961       22   29   30   31   32   63
 1006    1     0.985381       31
 1007    1     0.986180       31
 1008    1     0.995499       31
 1009    1     0.993054       31
 1010    1     0.995921       31
 1011    2     0.981191       30   31
 1012    3     0.983819       22   30   31
 1013    4     0.993221       31   32   33   63
 1014    3     0.989659       31   32   33
 1015    5     0.981755       21   31   32   33   63
 1016    5     0.985875       22   31   32   33   35
 1017    5     0.984178       31   32   33   34   63
 1018    5     0.985097       31   32   33   35   63
 1019    5     0.989917       22   31   32   33   35
 1020    5     0.989839       31   32   33   34   63
 1021    5     0.980993       31   32   33   35   63
 1022    6     0.981256       30   31   32   33   34   35
 1023    9     0.980695       21   22   31   32   33   34   37   63   64
 1024    7     0.987721       22   31   32   33   35   36   63
 1025    1     0.989722       32
 1026    1     0.991046       32
 1027    1     0.998954       32
 1028    1     0.997458       32
 1029    1     0.992919       32
 1030    4     0.986729       31   32   33   34
 1031    5     0.992474       30   31   32   33   34
 1032    3     0.991339       31   32   33
 1033    2     0.984495       31   32
 1034    4     0.983202       30   31   32   33
 1035    1     0.989564       32
 1036    1     0.993180       32
 1037    1     0.997084       32
 1038    1     0.997050       32
 1039    1     0.997045       32
 1040    1     0.990646       32
 1041    2     0.987638       32   33
 1042    4     0.995668       32   33   34   64
 1043    3     0.992630       32   33   34
 1044    4     0.988125       32   33   34   64
 1045    4     0.982003       30   32   33   34
 1046    4     0.985512       32   33   34   64
 1047    4     0.984439       32   33   34   64
 1048    4     0.984606       30   32   33   34
 1049    4     0.985758       32   33   34   64
 1050    4     0.986377       32   33   34   64
 1051    3     0.980526       32   33   34
 1052    5     0.987573       31   32   33   34   64
 1053    5     0.986216       32   33   34   35   64
 1054    1     0.988523       33
 1055    1     0.991801       33
 1056    1     0.999692       33
 1057    1     0.995389       33
 1058    1     0.992338       33
 1059    5     0.982870       32   33   34   63   64
 1060    4     0.986411       31   32   33   35
 1061    2     0.985812       33   34
 1062    3     0.991900       33   34   35
 1063    3     0.982691       32   33   34
 1064    1     0.990041       33
 1065    1     0.997644       33
 1066    1     0.996754       33
 1067    1     0.997152       33
 1068    1     0.997288       33
 1069    1     0.987460       33
 1070    2     0.987292       33   34
 1071    4     0.995803       33   34   35   65
 1072    3     0.992785       33   34   35
 1073    4     0.988588       33   34   35   65
 1074    6     0.980835       30   31   32   33   34   35
 1075    4     0.987477       33   34   35   65
 1076    3     0.983281       33   34   35
 1077    5     0.980170       31   33   34   35   65
 1078    4     0.991932       33   34   35   65
 1079    3     0.980481       33   34   35
 1080    3     0.980460       33   34   35
 1081    5     0.982944       30   33   34   35   65
 1082    3     0.985050       33   34   35
 1083    1     0.993008       34
 1084    1     0.998580       34
 1085    1     0.998948       34
 1086    1     0.989793       34
 1087    1     0.987944       34
 1088    3     0.984121       33   34   35
 1089    2     0.984673       34   35
 1090    2     0.980587       34   35
 1091    4     0.980388       30   32   33   34
 1092    4     0.980702       33   34   35   66
 1093    1     0.990137       34
 1094    1     0.987194       34
 1095    1     0.997440       34
 1096    1     0.997198       34
 1097    1     0.996969       34
 1098    1     0.997197       34
 1099    2     0.987560       33   34
 1100    4     0.994064       30   34   35   66
 1101    3     0.989958       30   34   35
 1102    4     0.983577       30   34   35   66
 1103    5     0.991165       29   30   32   34   35
 1104    4     0.983462       30   34   35   66
 1105    6     0.981878       29   31   33   34   35   66
 1106    5     0.992985       29   30   32   34   35
 1107    4     0.983789       30   34   35   66
 1108    4     0.987363       30   34   35   66
 1109    3     0.980268       30   34   35
 1110    6     0.984556       29   30   31   35   65   66
 1111    7     0.982728       30   31   32   33   34   35   66
 1112    1     0.993024       35
 1113    1     0.990503       35
 1114    1     0.999075       35
 1115    1     0.997509       35
 1116    1     0.990426       35
 1117    4     0.981331       30   31   34   35
 1118    4     0.981258       30   31   33   35
 1119    2     0.980293       34   35
 1120    2     0.987236       34   35
 1121    4     0.992156       30   33   34   35
 1122    1     0.989224       35
 1123    1     0.992407       35
 1124    1     0.997086       35
 1125    1     0.996999       35
 1126    1     0.997195       35
 1127    1     0.990968       35
 1128    2     0.987237       30   35
 1129    4     0.990328       21   36   37   67
 1130    3     0.988837       21   36   37
 1131    6     0.984346       19   21   36   37   63   67
 1132    5     0.984078       19   21   36   37   67
 1133    7     0.980140       18   19   20   21   36   37   67
 1134    4     0.981169       19   21   36   37
 1135    5     0.985889       19   21   36   37   67
 1136    7     0.980517       18   19   20   21   36   37   67
 1137    4     0.982214       19   21   36   37
 1138    6     0.986746       19   21   32   36   37   67
 1139    7     0.982728       18   19   21   32   36   37   67
 1140    6     0.981091       18   21   22   36   37   68
 1141    1     0.992860       36
 1142    1     0.995581       36
 1143    1     0.995534       36
 1144    1     0.992569       36
 1145    1     0.993262       36
 1146    4     0.980523       18   21   36   37
 1147    4     0.984959       18   20   21   36
 1148    3     0.985491       20   21   36
 1149    4     0.991567       18   21   36   37
 1150    4     0.980898       21   22   36   37
 1151    1     0.994420       36
 1152    1     0.989437       36
 1153    1     0.997164       36
 1154    1     0.990252       36
 1155    1     0.989563       36
 1156    1     0.992633       36
 1157    1     0.985469       36
 1158    4     0.992359       18   36   37   68
 1159    3     0.989771       18   36   37
 1160    5     0.983075       18   36   37   39   68
 1161    5     0.981599       18   20   36   37   68
 1162    5     0.980779       17   18   20   36   37
 1163    6     0.981772       18   20   21   36   37   68
 1164    5     0.983266       18   20   36   37   68
 1165    6     0.980807       17   18   20   21   36   37
 1166    5     0.984450       18   20   36   37   68
 1167    6     0.980790       17   18   20   36   37   68
 1168    6     0.982708       17   18   20   21   36   37
 1169    9     0.984708       17   18   19   21   36   37   39   40   68
 1170    1     0.994494       37
 1171    1     0.997551       37
 1172    1     0.994604       37
 1173    1     0.990000       37
 1174    1     0.991799       37
 1175    4     0.985888       17   18   36   37
 1176    3     0.992752       18   36   37
 1177    3     0.981252       18   19   37
 1178    5     0.980664       18   21   36   37   68
 1179    4     0.982740       18   21   36   37
 1180    1     0.993458       37
 1181    1     0.986678       37
 1182    1     0.994622       37
 1183    1     0.987611       37
 1184    1     0.994067       37
 1185    1     0.994538       37
 1186    1     0.987239       37
 1187    4     0.990793       13   17   38   39
 1188    4     0.990772       13   17   38   39
 1189    7     0.982603       12   13   14   17   38   39   40
 1190   10     0.981502       13   14   15   16   17   18   37   38   39   41
 1191    4     0.981728       13   17   38   39
 1192    6     0.984350       12   13   17   18   38   39
 1193    8     0.982155       11   13   15   17   37   38   39   41
 1194    4     0.984717       13   17   38   39
 1195    5     0.982631       13   17   18   38   39
 1196    8     0.980693       13   14   15   16   17   38   39   40
 1197    9     0.981511       12   13   14   15   16   17   38   39   40
 1198    9     0.992199       12   13   17   18   37   38   39   40   41
 1199    1     0.987835       38
 1200    1     0.992821       38
 1201    1     0.999454       38
 1202    1     0.989491       38
 1203    1     0.986776       38
 1204    6     0.987338       13   14   17   38   39   40
 1205    4     0.982510       17   38   39   40
 1206    3     0.982395       17   38   39
 1207    5     0.994625       13   14   16   17   38
 1208    6     0.981656       12   13   17   18   38   39
 1209    1     0.989245       38
 1210    1     0.986506       38
 1211    1     0.996704       38
 1212    1     0.995740       38
 1213    1     0.996328       38
 1214    1     0.990597       38
 1215    3     0.983143       17   38   40
 1216    3     0.980420       38   39   40
 1217    3     0.992799       38   39   40
 1218    5     0.986387       37   38   39   40   41
 1219    3     0.987619       38   39   40
 1220    3     0.991453       38   39   40
 1221    4     0.982229       17   38   39   40
 1222    3     0.994158       38   39   40
 1223    3     0.988902       38   39   40
 1224    3     0.985421       17   39   40
 1225    6     0.984488       13   38   39   40   68   69
 1226    5     0.992126       13   17   38   39   40
 1227   10     0.980622       12   17   18   36   38   39   40   42   68   69
 1228    1     0.986335       39
 1229    1     0.981924       39
 1230    1     0.999448       39
 1231    1     0.999750       39
 1232    1     0.997712       39
 1233    4     0.980474       13   38   39   40
 1234    6     0.991142       13   15   17   38   39   40
 1235    3     0.981647       13   17   39
 1236    1     0.986575       39
 1237    5     0.982327       13   17   38   39   40
 1238    1     0.984735       39
 1239    1     0.999462       39
 1240    1     0.991246       39
 1241    1     0.995570       39
 1242    1     0.998781       39
 1243    1     0.991942       39
 1244    1     0.980053       39
 1245    2     0.996548       39   40
 1246    2     0.997913       39   40
 1247    2     0.987176       39   40
 1248    5     0.991313       13   15   17   39   40
 1249    2     0.995913       39   40
 1250    4     0.990322       13   17   39   40
 1251    4     0.980956       13   17   39   40
 1252    2     0.993175       39   40
 1253    4     0.985624       13   17   39   40
 1254    3     0.987827       38   39   40
 1255    2     0.985608       39   40
 1256    2     0.984969       39   40
 1257    1     0.998323       40
 1258    1     0.998238       40
 1259    1     0.999776       40
 1260    1     0.999994       40
 1261    1     0.999315       40
 1262    1     0.984543       40
 1263    1     0.981542       40
 1264    1     0.991952       40
 1265    1     0.999623       40
 1266    2     0.998544       39   40
 1267    1     0.993570       40
 1268    1     0.999987       40
 1269    1     0.996170       40
 1270    1     0.999110       40
 1271    1     0.999871       40
 1272    1     0.998498       40
 1273    1     0.998012       40
 1274    4     0.992412       12   41   42   69
 1275    3     0.989749       12   41   42
 1276    5     0.983130       12   39   41   42   69
 1277    5     0.981161       10   12   41   42   69
 1278    5     0.980465       10   12   13   41   42
 1279    6     0.981821        9   10   12   41   42   69
 1280    5     0.982841       10   12   41   42   69
 1281    6     0.980542        9   10   12   13   41   42
 1282    5     0.984351       10   12   41   42   69
 1283    6     0.980716       10   12   13   41   42   69
 1284    6     0.982676        9   10   12   13   41   42
 1285    9     0.984797        9   11   12   13   39   40   41   42   69
 1286    1     0.994371       41
 1287    1     0.997560       41
 1288    1     0.994664       41
 1289    1     0.990127       41
 1290    1     0.991755       41
 1291    4     0.985900       12   13   41   42
 1292    3     0.992720       12   41   42
 1293    3     0.981281       11   12   41
 1294    5     0.980907        9   12   41   42   69
 1295    4     0.982707        9   12   41   42
 1296    1     0.993347       41
 1297    1     0.986677       41
 1298    1     0.994502       41
 1299    1     0.987993       41
 1300    1     0.994321       41
 1301    1     0.994538       41
 1302    1     0.986860       41
 1303    4     0.990326        9   41   42   70
 1304    3     0.988846        9   41   42
 1305    6     0.984402        9   11   41   42   49   70
 1306    5     0.983905        9   11   41   42   70
 1307    7     0.980537        9   10   11   12   41   42   70
 1308    4     0.981325        9   11   41   42
 1309    5     0.985651        9   11   41   42   70
 1310    7     0.980817        9   10   11   12   41   42   70
 1311    4     0.982409        9   11   41   42
 1312    6     0.986795        4    9   11   41   42   70
 1313    7     0.982794        4    9   11   12   41   42   70
 1314    6     0.981095        8    9   12   41   42   69
 1315    1     0.992821       42
 1316    1     0.995646       42
 1317    1     0.995645       42
 1318    1     0.992525       42
 1319    1     0.993164       42
 1320    4     0.980576        9   12   41   42
 1321    4     0.984879        9   10   12   42
 1322    3     0.985788        9   10   42
 1323    4     0.991207        9   12   41   42
 1324    4     0.981156        8    9   41   42
 1325    1     0.994364       42
 1326    1     0.989560       42
 1327    1     0.997231       42
 1328    1     0.990594       42
 1329    1     0.989535       42
 1330    1     0.992676       42
 1331    1     0.984986       42
 1332    4     0.987964        8   43   44   48
 1333    4     0.989259        8   43   44   48
 1334    8     0.981613        1    8   43   44   45   47   48   74
 1335    5     0.980013        8   43   44   46   48
 1336    6     0.982663        3    8   43   44   47   48
 1337    6     0.981048        3    8    9   43   44   48
 1338    6     0.988888        1    8   43   44   46   48
 1339    5     0.985299        8   43   44   47   48
 1340    5     0.980111        1    8   43   44   48
 1341    7     0.982366        8    9   43   44   46   47   48
 1342    8     0.980428        1    2    3    8   43   44   47   48
 1343    9     0.983105        1    8    9   10   43   44   46   47   48
 1344    1     0.986214       43
 1345    1     0.987918       43
 1346    1     0.997378       43
 1347    1     0.985379       43
 1348    1     0.988134       43
 1349    6     0.988660        1    8   43   44   47   48
 1350    5     0.984699        8   43   45   47   48
 1351    4     0.985385        1    8   43   48
 1352    6     0.985741        3    8    9   43   44   45
 1353    7     0.986717        1    8    9   43   44   45   48
 1354    1     0.987194       43
 1355    1     0.980976       43
 1356    1     0.994258       43
 1357    1     0.994479       43
 1358    1     0.993732       43
 1359    1     0.984893       43
 1360    3     0.981421       43   44   48
 1361    4     0.988944        1   43   44   45
 1362    4     0.990909        1   43   44   45
 1363    5     0.982597        1    8   43   44   45
 1364    6     0.980066        1   43   44   45   47   48
 1365    5     0.981261        1   43   44   45   48
 1366    5     0.981474        1    2   43   44   45
 1367    6     0.992195        1    8   43   44   45   47
 1368    4     0.982536        1   43   44   45
 1369    5     0.981564        1   43   44   45   48
 1370    6     0.983471        1   43   44   45   46   47
 1371    7     0.981834        1    2   43   44   45   46   47
 1372    6     0.984200        1    3    8   43   44   45
 1373    1     0.982782       44
 1374    1     0.982452       44
 1375    1     0.997766       44
 1376    1     0.989907       44
 1377    1     0.984627       44
 1378    6     0.984250        1   43   44   45   46   48
 1379    4     0.987616        1   43   44   45
 1380    6     0.982170        8   43   44   45   46   48
 1381    5     0.991201       43   44   45   46   48
 1382    6     0.981676        1    8   43   44   45   71
 1383    1     0.985580       44
 1384    1     0.985149       44
 1385    1     0.993514       44
 1386    1     0.991133       44
 1387    1     0.995447       44
 1388    2     0.994423        1   44
 1389    4     0.983799        2   43   44   45
 1390    4     0.994055       44   45   46   71
 1391    3     0.989954       44   45   46
 1392    4     0.983606       44   45   46   71
 1393    5     0.991180        1   44   45   46   48
 1394    5     0.987730       44   45   46   47   71
 1395    6     0.980771       43   44   45   47   71   72
 1396    5     0.993012        1   44   45   46   48
 1397    4     0.980920       44   45   46   71
 1398    4     0.987711       44   45   46   71
 1399    3     0.980656       44   45   46
 1400    5     0.981362        1   44   45   46   71
 1401    5     0.982111       43   44   45   46   71
 1402    1     0.989178       45
 1403    1     0.991768       45
 1404    1     0.998529       45
 1405    1     0.996774       45
 1406    1     0.994322       45
 1407    5     0.987361       44   45   46   47   71
 1408    4     0.980983       43   45   46   47
 1409    3     0.989838       44   45   46
 1410    2     0.982416       44   45
 1411    4     0.985990       43   44   45   46
 1412    1     0.990990       45
 1413    1     0.993924       45
 1414    1     0.997000       45
 1415    1     0.997094       45
 1416    1     0.996953       45
 1417    1     0.989240       45
 1418    2     0.986340       44   45
 1419    4     0.995796       45   46   47   72
 1420    3     0.992783       45   46   47
 1421    4     0.988582       45   46   47   72
 1422    5     0.991318        8   43   45   46   47
 1423    4     0.983390       45   46   47   72
 1424    6     0.984914       44   46   47   48   71   72
 1425    5     0.980525       43   44   45   46   47
 1426    4     0.982878       45   46   47   72
 1427    4     0.989258       45   46   47   72
 1428    4     0.988431       43   45   46   47
 1429    5     0.983671       45   46   47   72   73
 1430    5     0.986185       45   46   47   48   72
 1431    1     0.989129       46
 1432    1     0.991960       46
 1433    1     0.999538       46
 1434    1     0.995794       46
 1435    1     0.991870       46
 1436    4     0.983917       45   46   47   71
 1437    4     0.988092       44   45   46   48
 1438    2     0.984873       45   46
 1439    3     0.993065       46   47   48
 1440    3     0.981614       45   46   47
 1441    1     0.991613       46
 1442    1     0.996156       46
 1443    1     0.996210       46
 1444    1     0.997172       46
 1445    1     0.997799       46
 1446    1     0.988973       46
 1447    2     0.986694       46   47
 1448    4     0.995664       46   47   48   73
 1449    3     0.992627       46   47   48
 1450    4     0.988113       46   47   48   73
 1451    4     0.982244       44   46   47   48
 1452    4     0.983388       46   47   48   73
 1453    3     0.985015       46   47   48
 1454    4     0.984704       44   46   47   48
 1455    4     0.988132       46   47   48   73
 1456    3     0.982383       46   47   48
 1457    3     0.980984       46   47   48
 1458    5     0.982114       43   45   47   48   73
 1459    3     0.985083       46   47   48
 1460    1     0.993001       47
 1461    1     0.998588       47
 1462    1     0.999172       47
 1463    1     0.988912       47
 1464    1     0.987943       47
 1465    3     0.983487       46   47   48
 1466    2     0.983091       47   48
 1467    2     0.982814       47   48
 1468    5     0.990750       43   45   46   47   48
 1469    5     0.981680       46   47   48   73   74
 1470    1     0.991600       47
 1471    1     0.986800       47
 1472    1     0.997710       47
 1473    1     0.997173       47
 1474    1     0.996207       47
 1475    1     0.997923       47
 1476    2     0.986930       46   47
 1477    4     0.993197       43   47   48   74
 1478    3     0.989630       43   47   48
 1479    5     0.981612        9   43   47   48   74
 1480    5     0.986010        8   43   45   47   48
 1481    5     0.980911       43   45   47   48   74
 1482    6     0.981571        8   44   46   47   48   74
 1483    5     0.989686        8   43   45   47   48
 1484    5     0.982227       43   45   47   48   74
 1485    5     0.987853       43   46   47   48   74
 1486    6     0.980650        9   43   45   46   47   48
 1487    6     0.982224        8   43   47   48   73   74
 1488    9     0.981274        8    9   11   43   44   46   47   48   74
 1489    1     0.991405       48
 1490    1     0.991938       48
 1491    1     0.998412       48
 1492    1     0.997017       48
 1493    1     0.991271       48
 1494    5     0.980960       43   44   47   48   74
 1495    4     0.983689       43   44   46   48
 1496    3     0.989523       43   47   48
 1497    2     0.981770       47   48
 1498    4     0.989187       43   46   47   48
 1499    1     0.990941       48
 1500    1     0.993329       48
 1501    1     0.997012       48
 1502    1     0.997169       48
 1503    1     0.996912       48
 1504    1     0.989977       48
 1505    2     0.986446       43   48
 1506    5     0.984528        3    4    5    9   49
 1507    3     0.980544        3    4   49
 1508    4     0.980790        4    9   42   49
 1509    1     0.989042       49
 1510    1     0.991703       49
 1511    1     0.996260       49
 1512    4     0.984911        3    4    5   49
 1513    4     0.980023        3    4    5   49
 1514    2     0.987581        4   49
 1515    1     0.986899       49
 1516    1     0.996202       49
 1517    1     0.997166       49
 1518    1     0.984806       49
 1519    1     0.984520       49
 1520    2     0.983183        5   50
 1521    3     0.985689        4    5   50
 1522    2     0.982927        5   50
 1523    1     0.989743       50
 1524    1     0.993823       50
 1525    1     0.995813       50
 1526    3     0.981500        5    6   50
 1527    2     0.986023        5   50
 1528    2     0.988219        5   50
 1529    1     0.991789       50
 1530    1     0.994000       50
 1531    1     0.996024       50
 1532    1     0.989073       50
 1533    1     0.981119       50
 1534    2     0.983184        6   51
 1535    3     0.986088        6    7   51
 1536    2     0.983369        6   51
 1537    1     0.989285       51
 1538    1     0.998088       51
 1539    1     0.991919       51
 1540    3     0.980959        5    6   51
 1541    2     0.991622        6   51
 1542    2     0.983578        6   51
 1543    2     0.996817        6   51
 1544    1     0.982588       51
 1545    1     0.997371       51
 1546    1     0.999214       51
 1547    1     0.992721       51
 1548    3     0.984392        6    7   52
 1549    3     0.984096        2    7   52
 1550    3     0.980381        6    7   52
 1551    1     0.989466       52
 1552    1     0.992796       52
 1553    1     0.997099       52
 1554    3     0.981436        2    7   52
 1555    2     0.984691        7   52
 1556    2     0.989141        7   52
 1557    1     0.985984       52
 1558    1     0.996965       52
 1559    1     0.997511       52
 1560    1     0.984716       52
 1561    1     0.986151       52
 1562    3     0.980163       10   11   53
 1563    3     0.984934       10   11   53
 1564    5     0.982314        9   10   11   43   53
 1565    1     0.993588       53
 1566    1     0.991017       53
 1567    1     0.994959       53
 1568    2     0.981892       10   53
 1569    3     0.987813        9   10   53
 1570    2     0.983076       10   53
 1571    1     0.989593       53
 1572    1     0.991684       53
 1573    1     0.986128       53
 1574    1     0.992975       53
 1575    1     0.991312       53
 1576    4     0.986358       10   11   12   54
 1577    3     0.984342       11   12   54
 1578    4     0.983068       11   13   54   55
 1579    1     0.994415       54
 1580    1     0.992873       54
 1581    1     0.991838       54
 1582    2     0.983282       11   54
 1583    3     0.984660       10   11   54
 1584    3     0.989585       10   11   54
 1585    1     0.990787       54
 1586    1     0.993332       54
 1587    1     0.985344       54
 1588    1     0.988835       54
 1589    1     0.993494       54
 1590    4     0.986363       13   14   15   55
 1591    3     0.984514       13   14   55
 1592    5     0.986283       13   14   15   54   55
 1593    1     0.990610       55
 1594    1     0.994691       55
 1595    1     0.996134       55
 1596    4     0.986910       13   14   15   55
 1597    2     0.984686       14   55
 1598    3     0.993785       14   15   55
 1599    1     0.991278       55
 1600    1     0.994702       55
 1601    1     0.997549       55
 1602    1     0.988075       55
 1603    1     0.982441       55
 1604    4     0.986632       15   16   17   56
 1605    3     0.984524       16   17   56
 1606    5     0.986280       15   16   17   56   57
 1607    1     0.990619       56
 1608    1     0.994682       56
 1609    1     0.996157       56
 1610    4     0.986945       15   16   17   56
 1611    2     0.984707       16   56
 1612    2     0.980012       16   56
 1613    1     0.991270       56
 1614    1     0.994720       56
 1615    1     0.997513       56
 1616    1     0.988091       56
 1617    1     0.982483       56
 1618    3     0.980283       18   19   57
 1619    3     0.984356       18   19   57
 1620    5     0.980339       17   18   19   20   57
 1621    1     0.994547       57
 1622    1     0.992761       57
 1623    1     0.991844       57
 1624    2     0.983651       19   57
 1625    3     0.984628       19   20   57
 1626    3     0.989711       19   20   57
 1627    1     0.991117       57
 1628    1     0.993243       57
 1629    1     0.985266       57
 1630    1     0.988588       57
 1631    1     0.993602       57
 1632    3     0.980856       20   21   58
 1633    3     0.984894       19   20   58
 1634    5     0.981813       19   20   21   23   58
 1635    1     0.993715       58
 1636    1     0.990943       58
 1637    1     0.994887       58
 1638    2     0.982244       20   58
 1639    3     0.987526       20   21   58
 1640    2     0.982777       20   58
 1641    1     0.989673       58
 1642    1     0.991467       58
 1643    1     0.985885       58
 1644    1     0.993053       58
 1645    1     0.991581       58
 1646    3     0.984407       25   26   59
 1647    3     0.984095       24   25   59
 1648    3     0.980407       25   26   59
 1649    1     0.989410       59
 1650    1     0.993521       59
 1651    1     0.996409       59
 1652    3     0.981527       24   25   59
 1653    2     0.983954       25   59
 1654    2     0.990038       25   59
 1655    1     0.989732       59
 1656    1     0.995353       59
 1657    1     0.997750       59
 1658    1     0.986217       59
 1659    1     0.982301       59
 1660    2     0.983182       26   60
 1661    3     0.986064       25   26   60
 1662    2     0.983355       26   60
 1663    1     0.989310       60
 1664    1     0.993535       60
 1665    1     0.996328       60
 1666    3     0.980853       26   27   60
 1667    2     0.985729       26   60
 1668    2     0.989170       26   60
 1669    1     0.990571       60
 1670    1     0.994872       60
 1671    1     0.996842       60
 1672    1     0.987464       60
 1673    1     0.982080       60
 1674    2     0.983104       27   61
 1675    3     0.985689       27   28   61
 1676    2     0.982865       27   61
 1677    1     0.989457       61
 1678    1     0.998100       61
 1679    1     0.991871       61
 1680    3     0.981057       26   27   61
 1681    2     0.991559       27   61
 1682    2     0.983523       27   61
 1683    2     0.996726       27   61
 1684    1     0.982967       61
 1685    1     0.997112       61
 1686    1     0.999233       61
 1687    1     0.993292       61
 1688    5     0.984870       21   23   27   28   62
 1689    3     0.980368       23   28   62
 1690    5     0.990102       20   21   27   28   62
 1691    1     0.988769       62
 1692    1     0.993208       62
 1693    1     0.994894       62
 1694    4     0.983363       23   27   28   62
 1695    2     0.980662       28   62
 1696    4     0.980834       26   27   28   62
 1697    1     0.988030       62
 1698    1     0.995595       62
 1699    1     0.997717       62
 1700    1     0.984992       62
 1701    1     0.983130       62
 1702    5     0.984306       21   31   32   33   63
 1703    3     0.980470       31   32   63
 1704    4     0.980694       21   32   36   63
 1705    1     0.989030       63
 1706    1     0.991703       63
 1707    1     0.996256       63
 1708    4     0.984972       31   32   33   63
 1709    5     0.980608       31   32   33   34   63
 1710    2     0.987617       32   63
 1711    1     0.986880       63
 1712    1     0.996196       63
 1713    1     0.997088       63
 1714    1     0.984902       63
 1715    1     0.984493       63
 1716    2     0.983182       33   64
 1717    3     0.985686       32   33   64
 1718    2     0.982925       33   64
 1719    1     0.989653       64
 1720    1     0.993869       64
 1721    1     0.995860       64
 1722    3     0.981400       33   34   64
 1723    2     0.986151       33   64
 1724    2     0.988304       33   64
 1725    1     0.991807       64
 1726    1     0.994003       64
 1727    1     0.996414       64
 1728    1     0.988847       64
 1729    1     0.980922       64
 1730    2     0.983187       34   65
 1731    3     0.986091       34   35   65
 1732    2     0.983373       34   65
 1733    1     0.989222       65
 1734    1     0.998159       65
 1735    1     0.991918       65
 1736    3     0.980879       33   34   65
 1737    2     0.991805       34   65
 1738    2     0.983604       34   65
 1739    2     0.996784       34   65
 1740    1     0.982305       65
 1741    1     0.997618       65
 1742    1     0.999353       65
 1743    1     0.992806       65
 1744    3     0.984386       34   35   66
 1745    3     0.984093       30   35   66
 1746    3     0.980362       34   35   66
 1747    1     0.989443       66
 1748    1     0.992818       66
 1749    1     0.997098       66
 1750    3     0.981341       30   35   66
 1751    2     0.984773       35   66
 1752    2     0.989146       35   66
 1753    1     0.985998       66
 1754    1     0.996949       66
 1755    1     0.997477       66
 1756    1     0.984788       66
 1757    1     0.986114       66
 1758    3     0.980943       21   36   67
 1759    3     0.984889       36   37   67
 1760    5     0.980945       21   31   36   37   67
 1761    1     0.994523       67
 1762    1     0.993120       67
 1763    1     0.991945       67
 1764    2     0.983738       36   67
 1765    3     0.986069       36   37   67
 1766    2     0.981039       36   67
 1767    1     0.991217       67
 1768    1     0.993187       67
 1769    1     0.985330       67
 1770    1     0.988633       67
 1771    1     0.993279       67
 1772    4     0.980580       18   36   37   68
 1773    3     0.983624       18   37   68
 1774    5     0.983398       17   18   37   39   68
 1775    1     0.993808       68
 1776    1     0.991015       68
 1777    1     0.994285       68
 1778    2     0.981799       37   68
 1779    3     0.986094       18   37   68
 1780    3     0.987962       36   37   68
 1781    1     0.990192       68
 1782    1     0.991297       68
 1783    1     0.985563       68
 1784    1     0.992868       68
 1785    1     0.991468       68
 1786    5     0.983321       11   12   41   42   69
 1787    3     0.983518       12   41   69
 1788    5     0.982989       12   39   40   41   69
 1789    1     0.993701       69
 1790    1     0.991075       69
 1791    1     0.994282       69
 1792    2     0.981376       41   69
 1793    3     0.986298       12   41   69
 1794    3     0.987433       41   42   69
 1795    1     0.990131       69
 1796    1     0.991455       69
 1797    1     0.985747       69
 1798    1     0.992777       69
 1799    1     0.991222       69
 1800    3     0.980245       41   42   70
 1801    3     0.984937       41   42   70
 1802    5     0.981443        3    9   41   42   70
 1803    1     0.994376       70
 1804    1     0.993281       70
 1805    1     0.991952       70
 1806    2     0.983347       42   70
 1807    3     0.986436       41   42   70
 1808    2     0.981115       42   70
 1809    1     0.990843       70
 1810    1     0.993293       70
 1811    1     0.985439       70
 1812    1     0.988946       70
 1813    1     0.993167       70
 1814    3     0.984414       45   46   71
 1815    3     0.984099       44   45   71
 1816    3     0.980430       45   46   71
 1817    1     0.989438       71
 1818    1     0.993485       71
 1819    1     0.996418       71
 1820    3     0.981660       44   45   71
 1821    2     0.983861       45   71
 1822    2     0.990021       45   71
 1823    1     0.989676       71
 1824    1     0.995389       71
 1825    1     0.997767       71
 1826    1     0.986129       71
 1827    1     0.982395       71
 1828    2     0.983181       46   72
 1829    3     0.986061       45   46   72
 1830    2     0.983350       46   72
 1831    1     0.989396       72
 1832    1     0.993495       72
 1833    1     0.996275       72
 1834    3     0.980972       46   47   72
 1835    2     0.985582       46   72
 1836    2     0.989068       46   72
 1837    1     0.990593       72
 1838    1     0.994823       72
 1839    1     0.996477       72
 1840    1     0.987722       72
 1841    1     0.982219       72
 1842    2     0.983106       47   73
 1843    3     0.985692       47   48   73
 1844    2     0.982869       47   73
 1845    1     0.989547       73
 1846    1     0.998009       73
 1847    1     0.991868       73
 1848    3     0.981177       46   47   73
 1849    2     0.991329       47   73
 1850    2     0.983496       47   73
 1851    2     0.996760       47   73
 1852    1     0.983369       73
 1853    1     0.996758       73
 1854    1     0.999039       73
 1855    1     0.993215       73
 1856    4     0.980115        9   43   48   74
 1857    3     0.980479       43   48   74
 1858    5     0.990136        9   10   47   48   74
 1859    1     0.988803       74
 1860    1     0.993156       74
 1861    1     0.994946       74
 1862    4     0.983314       43   47   48   74
 1863    2     0.980619       48   74
 1864    4     0.981318       46   47   48   74
 1865    1     0.987975       74
 1866    1     0.995640       74
 1867    1     0.997714       74
 1868    1     0.984906       74
 1869    1     0.983268       74
 
 Dimensions of the occupied LMO domains:  Minimum / Average / Maximum
 
 Number of atoms in domain:                   4      17.1        33
 Number of atomic orbitals:                 104     459.9       894
 
 
 Calculating (mui|P) integrals...
 
 Block 1: occupied orbitals 1 to 113
 Calculating and transforming integrals...
 Number of strong pairs: 0 (0.0%)
 chtol:   9.999999999999999E-005
 switch to dfcoralg=cholinv
       77.30 MB memory is used for domain independent quantities
 
 Calculating the contribution of occupied LMOs...
    using local fitting domains
 
 MO:     1
 Extended domain construction for local excited state calculation...
 
 The selected important local MOs:    #:   113
    9   10   90   56  102   92   91   57   51   88  103   93   47   94   52   89   48   95   54   43
   82   78   86   55   44   83   80    4    1   84    5    2  109  101   50  111  110   87   70   85
   45   96   97  113   67   60   41   68   65   77   17   16   19   66   18   42   30   26   72    7
   46   75   99    8   76   98  108   13   22   33   58   73   11   20   35   61  106   14   23   34
   59   74   12   21   36   62  107   28   64   37   40  104   29   63   38   39  105   32  112   79
  100   49   81   31   27   15   24   25   69   53    6    3   71
 
 The selected important PAOs:    #:     0

 
 The selected additional local MOs:    #:     0

 
 The selected additional PAOs:    #:  1462
  723  724  725  726  727  728  729  730  731  732  733  734  735  736  737  738  739  740  741  742
  743  744  745  746  747  748  749  750  751  752  753  754  755  756  757  758  759  760  761  762
  763  764  765  766  767  768  769  770  771  772  773  774  775  776  777  778  779  780  317  318
  319  320  321  322  323  324  325  326  327  328  329  330  331  332  333  334  335  336  337  338
  339  340  341  342  343  344  345 1332 1333 1334 1335 1336 1337 1338 1339 1340 1341 1342 1343 1344
 1345 1346 1347 1348 1349 1350 1351 1352 1353 1354 1355 1356 1357 1358 1359 1360 1042 1043 1044 1045
 1046 1047 1048 1049 1050 1051 1052 1053 1054 1055 1056 1057 1058 1059 1060 1061 1062 1063 1064 1065
 1066 1067 1068 1069 1070 1071 1072 1073 1074 1075 1076 1077 1078 1079 1080 1081 1082 1083 1084 1085
 1086 1087 1088 1089 1090 1091 1092 1093 1094 1095 1096 1097 1098 1099 1100 1101 1102 1103 1104 1105
 1106 1107 1108 1109 1110 1111 1112 1113 1114 1115 1116 1117 1118 1119 1120 1121 1122 1123 1124 1125
 1126 1127 1128  810  811  812  813  814  815  816  817  818  819  820  821  822  823  824  825  826
  827  828  829  830  831  832  833  834  835  836  837  838  839  840  841  842  843  844  845  846
  847  848  849  850  851  852  853  854  855  856  857  858  859  860  861  862  863  864  865  866
  867  868  869  870  871  872  873  874  875  876  877  878  879  880  881  882  883  884  885  886
  887  888  889  890  891  892  893  894  895  896  230  231  232  233  234  235  236  237  238  239
  240  241  242  243  244  245  246  247  248  249  250  251  252  253  254  255  256  257  258  259
  260  261  262  263  264  265  266  267  268  269  270  271  272  273  274  275  276  277  278  279
  280  281  282  283  284  285  286  287  288  289  290  291  292  293  294  295  296  297  298  299
  300  301  302  303  304  305  306  307  308  309  310  311  312  313  314  315  316 1390 1391 1392
 1393 1394 1395 1396 1397 1398 1399 1400 1401 1402 1403 1404 1405 1406 1407 1408 1409 1410 1411 1412
 1413 1414 1415 1416 1417 1418 1419 1420 1421 1422 1423 1424 1425 1426 1427 1428 1429 1430 1431 1432
 1433 1434 1435 1436 1437 1438 1439 1440 1441 1442 1443 1444 1445 1446 1447 1448 1449 1450 1451 1452
 1453 1454 1455 1456 1457 1458 1459 1460 1461 1462 1463 1464 1465 1466 1467 1468 1469 1470 1471 1472
 1473 1474 1475 1476  781  782  783  784  785  786  787  788  789  790  791  792  793  794  795  796
  797  798  799  800  801  802  803  804  805  806  807  808  809  897  898  899  900  901  902  903
  904  905  906  907  908  909  910  911  912  913  914  915  916  917  918  919  920  921  922  923
  924  925  955  956  957  958  959  960  961  962  963  964  965  966  967  968  969  970  971  972
  973  974  975  976  977  978  979  980  981  982  983  984  985  986  987  988  989  990  991  992
  993  994  995  996  997  998  999 1000 1001 1002 1003 1004 1005 1006 1007 1008 1009 1010 1011 1012
 1013 1014 1015 1016 1017 1018 1019 1020 1021 1022 1023 1024 1025 1026 1027 1028 1029 1030 1031 1032
 1033 1034 1035 1036 1037 1038 1039 1040 1041 1361 1362 1363 1364 1365 1366 1367 1368 1369 1370 1371
 1372 1373 1374 1375 1376 1377 1378 1379 1380 1381 1382 1383 1384 1385 1386 1387 1388 1389 1477 1478
 1479 1480 1481 1482 1483 1484 1485 1486 1487 1488 1489 1490 1491 1492 1493 1494 1495 1496 1497 1498
 1499 1500 1501 1502 1503 1504 1505  143  144  145  146  147  148  149  150  151  152  153  154  155
  156  157  158  159  160  161  162  163  164  165  166  167  168  169  170  171  172  173  174  175
  176  177  178  179  180  181  182  183  184  185  186  187  188  189  190  191  192  193  194  195
  196  197  198  199  200  201  202  203  204  205  206  207  208  209  210  211  212  213  214  215
  216  217  218  219  220  221  222  223  224  225  226  227  228  229  694  695  696  697  698  699
  700  701  702  703  704  705  706  707  708  709  710  711  712  713  714  715  716  717  718  719
  720  721  722 1129 1130 1131 1132 1133 1134 1135 1136 1137 1138 1139 1140 1141 1142 1143 1144 1145
 1146 1147 1148 1149 1150 1151 1152 1153 1154 1155 1156 1157 1158 1159 1160 1161 1162 1163 1164 1165
 1166 1167 1168 1169 1170 1171 1172 1173 1174 1175 1176 1177 1178 1179 1180 1181 1182 1183 1184 1185
 1186  926  927  928  929  930  931  932  933  934  935  936  937  938  939  940  941  942  943  944
  945  946  947  948  949  950  951  952  953  954  346  347  348  349  350  351  352  353  354  355
  356  357  358  359  360  361  362  363  364  365  366  367  368  369  370  371  372  373  374  375
  376  377  378  379  380  381  382  383  384  385  386  387  388  389  390  391  392  393  394  395
  396  397  398  399  400  401  402  403  404  405  406  407  408  409  410  411  412  413  414  415
  416  417  418  419  420  421  422  423  424  425  426  427  428  429  430  431  432  114  115  116
  117  118  119  120  121  122  123  124  125  126  127  128  129  130  131  132  133  134  135  136
  137  138  139  140  141  142  607  608  609  610  611  612  613  614  615  616  617  618  619  620
  621  622  623  624  625  626  627  628  629  630  631  632  633  634  635  636  637  638  639  640
  641  642  643  644  645  646  647  648  649  650  651  652  653  654  655  656  657  658  659  660
  661  662  663  664  433  434  435  436  437  438  439  440  441  442  443  444  445  446  447  448
  449  450  451  452  453  454  455  456  457  458  459  460  461 1274 1275 1276 1277 1278 1279 1280
 1281 1282 1283 1284 1285 1286 1287 1288 1289 1290 1291 1292 1293 1294 1295 1296 1297 1298 1299 1300
 1301 1302  665  666  667  668  669  670  671  672  673  674  675  676  677  678  679  680  681  682
  683  684  685  686  687  688  689  690  691  692  693 1303 1304 1305 1306 1307 1308 1309 1310 1311
 1312 1313 1314 1315 1316 1317 1318 1319 1320 1321 1322 1323 1324 1325 1326 1327 1328 1329 1330 1331
  462  463  464  465  466  467  468  469  470  471  472  473  474  475  476  477  478  479  480  481
  482  483  484  485  486  487  488  489  490  491  492  493  494  495  496  497  498  499  500  501
  502  503  504  505  506  507  508  509  510  511  512  513  514  515  516  517  518  519  549  550
  551  552  553  554  555  556  557  558  559  560  561  562  563  564  565  566  567  568  569  570
  571  572  573  574  575  576  577  578  579  580  581  582  583  584  585  586  587  588  589  590
  591  592  593  594  595  596  597  598  599  600  601  602  603  604  605  606 1187 1188 1189 1190
 1191 1192 1193 1194 1195 1196 1197 1198 1199 1200 1201 1202 1203 1204 1205 1206 1207 1208 1209 1210
 1211 1212 1213 1214 1215  520  521  522  523  524  525  526  527  528  529  530  531  532  533  534
  535  536  537  538  539  540  541  542  543  544  545  546  547  548 1772 1773 1774 1775 1776 1777
 1778 1779 1780 1781 1782 1783 1784 1785 1786 1787 1788 1789 1790 1791 1792 1793 1794 1795 1796 1797
 1798 1799 1618 1619 1620 1621 1622 1623 1624 1625 1626 1627 1628 1629 1630 1631 1576 1577 1578 1579
 1580 1581 1582 1583 1584 1585 1586 1587 1588 1589 1216 1217 1218 1219 1220 1221 1222 1223 1224 1225
 1226 1227 1228 1229 1230 1231 1232 1233 1234 1235 1236 1237 1238 1239 1240 1241 1242 1243 1244 1245
 1246 1247 1248 1249 1250 1251 1252 1253 1254 1255 1256 1257 1258 1259 1260 1261 1262 1263 1264 1265
 1266 1267 1268 1269 1270 1271 1272 1273 1758 1759 1760 1761 1762 1763 1764 1765 1766 1767 1768 1769
 1770 1771
 
 The selected atoms in the ED:    #:    74
    1    2    3    4    5    6    7    8    9   10   11   12   13   14   15   16   17   18   19   20
   21   22   23   24   25   26   27   28   29   30   31   32   33   34   35   36   37   38   39   40
   41   42   43   44   45   46   47   48   49   50   51   52   53   54   55   56   57   58   59   60
   61   62   63   64   65   66   67   68   69   70   71   72   73   74
 The selected atoms in the fitting domain  #:    74
    1    2    3    4    5    6    7    8    9   10   11   12   13   14   15   16   17   18   19   20
   21   22   23   24   25   26   27   28   29   30   31   32   33   34   35   36   37   38   39   40
   41   42   43   44   45   46   47   48   49   50   51   52   53   54   55   56   57   58   59   60
   61   62   63   64   65   66   67   68   69   70   71   72   73   74
 
 Dimensions of the extended domain:
 
 Number of atoms in domain:      74 ( 100.00 %)
 Number of atomic orbitals:    1804 ( 100.00 %)
 Number of fitting functions:  4668 ( 100.00 %)
 Number of occupied orbitals:   113 ( 100.00 %)
 Number of virtual orbitals:   1454  ( 88.50 %)
 
 IJ and IA integral transformation...

 Executing cis...

 Allocation of 120.0 Gbytes of memory...
 
 Retrieve a J_ai^Q fitted MO integral list...
 Retrieve a J_ij^Q fitted MO integral list in upper triangle form...
 Unpack the upper triangle lists...
 
 Generate singlet trial vectors...
 
 Starting DF-MP2 calculation for root  1
 
 Iteration   1
 
 Assemble transformed J^Q_ia integrals...
 Calculate double excitation operators and Y^Q_ai vector...
 
 The DF-MP2 calculation has been performed.
 
 Final result in atomic units for root  1:
 
 Total reference energy:        -1978.935585234962
 MP2 correlation energy:           -4.073011126228
 MP2 contribution:                 -4.073011126228
 Total double hybrid energy:    -1983.008596361190
 
 ============================================================================
 
 Calculate pre-optimized initial guesses for adc(2) calculations
 Incore algorithm
 
 Calculate sigma vector for root  1
 
                       Excitation           Energy                Norm of
 Iteration  1         energy [au]        decrease [au]        residual vector
 ============================================================================
 for root  1           0.234767538        -0.0146460             0.0218657
 ============================================================================
  0/ 1 states have converged.
 
 
 Calculate sigma vector for root  1
 
                       Excitation           Energy                Norm of
 Iteration  2         energy [au]        decrease [au]        residual vector
 ============================================================================
 for root  1           0.232545579        -0.0022220             0.0003870
 ============================================================================
  1/ 1 states have converged.
 
 
 
 The micro iteration of pre-optimization has converged in  2 steps.
 
 
 ============================================================================
 Restart
 
 Calculate sigma vector for root  1
 
                       Excitation           Energy                Norm of
 Iteration  3         energy [au]        decrease [au]        residual vector
 ============================================================================
 for root  1           0.233887092         0.0013415             0.0005137
 ============================================================================
  1/ 1 states have converged.
 
 
 
 The micro iteration of pre-optimization has converged in  1 steps.
 
 
 ============================================================================
 Restart
 
 Calculate sigma vector for root  1
 
                       Excitation           Energy                Norm of
 Iteration  4         energy [au]        decrease [au]        residual vector
 ============================================================================
 for root  1           0.233782854        -0.0001042             0.0004931
 ============================================================================
  0/ 1 states have converged.
 
 
 Calculate sigma vector for root  1
 
                       Excitation           Energy                Norm of
 Iteration  5         energy [au]        decrease [au]        residual vector
 ============================================================================
 for root  1           0.233781221        -0.0000016             0.0000428
 ============================================================================
  1/ 1 states have converged.
 
 
 
 The micro iteration of pre-optimization has converged in  2 steps.
 
 
 ============================================================================
 Restart
 
 Calculate sigma vector for root  1
 
                       Excitation           Energy                Norm of
 Iteration  6         energy [au]        decrease [au]        residual vector
 ============================================================================
 for root  1           0.233789453         0.0000082             0.0000424
 ============================================================================
  0/ 1 states have converged.
 
 
 Calculate sigma vector for root  1
 
                       Excitation           Energy                Norm of
 Iteration  7         energy [au]        decrease [au]        residual vector
 ============================================================================
 for root  1           0.233789309        -0.0000001             0.0001307
 ============================================================================
  0/ 1 states have converged.
 
 
 Calculate sigma vector for root  1
 
                       Excitation           Energy                Norm of
 Iteration  8         energy [au]        decrease [au]        residual vector
 ============================================================================
 for root  1           0.233788574        -0.0000007             0.0001060
 ============================================================================
  0/ 1 states have converged.
 
 
 Calculate sigma vector for root  1
 
                       Excitation           Energy                Norm of
 Iteration  9         energy [au]        decrease [au]        residual vector
 ============================================================================
 for root  1           0.233788499        -0.0000001             0.0000120
 ============================================================================
  0/ 1 states have converged.
 
 
 Calculate sigma vector for root  1
 
                       Excitation           Energy                Norm of
 Iteration 10         energy [au]        decrease [au]        residual vector
 ============================================================================
 for root  1           0.233788499        -0.0000000             0.0000001
 ============================================================================
  1/ 1 states have converged.
 
 
 
 The micro iteration of pre-optimization has converged in  5 steps.
 
 
 ============================================================================
 Restart
 
 Calculate sigma vector for root  1
 
                       Excitation           Energy                Norm of
 Iteration 11         energy [au]        decrease [au]        residual vector
 ============================================================================
 for root  1           0.233787933        -0.0000006             0.0000002
 ============================================================================
  1/ 1 states have converged.
 
 
 
 The micro iteration of pre-optimization has converged in  1 steps.
 
 
 ============================================================================
 
 The macro iteration of pre-optimization has converged in 11 steps!
 
 Final result of the double hybrid calculations for the excited states:
 Functional: user
 Singlet excited states:
 
 Excited      Total          Excitation     Excitation     Excitation        Absorption
  state    energy [au]       energy [au]    energy [eV]  energy [cm^-1]    wavelength [nm]
 =========================================================================================
    1   -1982.774808428      0.23378793       6.3617        51310.52          194.89
 =========================================================================================
 
 
                      Normal termination of mrcc.
 **********************************************************************
