# Supplementary material for: Scalable Correlated Local Approaches for Computing Valence and Core-Level Ionization Energies in Large Molecules
Source: J Chem Theory Comput. 2026 Jun 24;22(13):6584–98. doi: 10.1021/acs.jctc.6c00634 (PMC13374016; doi:10.1021/acs.jctc.6c00634)
Supplement: Supplementary file 2 [file ct6c00634_si_003.zip › SI/outputs/DPAC-BP-CN_sos-ladc2.out]

 **********************************************************************
                          MRCC program system
 **********************************************************************
 
                              Written by
     Mihaly Kallay, Peter R. Nagy, David Mester, Laszlo Gyevi-Nagy,
        Jozsef Csoka, P. Bernat Szabo, Zoltan Rolik, Gyula Samu,
      Bence Hegely, Bence Ladoczki, Klara Petrov, Jozsef Csontos,
     Adam Ganyecz, Istvan Ladjanszki, Lorant Szegedy, Mate Farkas,
          Pal D. Mezei, Reka A. Horvath, and Balazs D. Lorincz
 
        Department of Physical Chemistry and Materials Science
            Budapest University of Technology and Economics
                  Budapest P.O.Box 91, H-1521 Hungary
 
                              www.mrcc.hu
 
                            Version: 25.1.2

 Executing minp...

 Reading input from MINP...
 
 Input file:
 
basis=cc-pVTZ
verbosity=3

localcc=2016
redcost_exc=on


cialg=direct
ip_ea=ip
calc=SOS-ADC(2)
dyson=on
dendec=off
nstate=2

mem=120GB

geom=xyz
66
 energy: -100.442213256838 gnorm: 0.000520356085 xtb: 6.5.0 (746241f)
C           -1.36231449917288       -1.24772697703725       -1.77927232082999
C           -2.51035533923844       -0.50459412403105       -1.49359630813775
C           -2.71750624971139       -0.14946904056323       -0.02894505060735
C           -1.60441577785889        0.81805276030697        0.37418247777314
C           -1.06792400476741        1.70827588924425       -0.54805827743699
C           -0.00339695240784        2.52201288447072       -0.20458490100146
C            0.53525270174722        2.46608030823970        1.06846876205201
C           -0.01944277980741        1.61212579609377        2.00509515050724
C           -1.08299634343993        0.79703522818725        1.66224089207212
C           -4.09785218180800        0.41433881528803        0.22441094440399
C           -5.20974205749379       -0.36399132976902       -0.08939060716350
C           -6.48850460338467        0.11325926162958        0.12615338868630
C           -6.67688310356898        1.37808151963966        0.65945018606465
C           -5.57817113006178        2.15737438676836        0.97309368776384
C           -4.29578751657002        1.67966034935938        0.75722555011844
C           -2.48527118608265       -1.44669673110623        0.73148541974102
C           -1.33511627738123       -2.15579145195282        0.37723871905302
C           -1.01441142496674       -3.34399906223667        1.01823643827508
C           -1.82223107917956       -3.80965839222507        2.04045216279723
C           -2.95096088485727       -3.09905493046513        2.41098373260351
C           -3.28377154373915       -1.92374388949262        1.75704633659643
N           -0.55849822043308       -1.66700021696514       -0.69632703083250
C            0.72279974039062       -1.17662167361976       -0.50605552126329
C            1.38121389169465       -1.33793335000179        0.71669633591633
C            2.62815002832820       -0.79295537001140        0.92473473568644
C            3.28231681556099       -0.07552044762568       -0.07498267120322
C            2.62713969466312        0.07850231572649       -1.29529143384044
C            1.37326018510702       -0.44892686019380       -1.50701139451908
C            5.56936755896056        0.52125086961846       -0.85114687620972
C            4.60093505094251        0.51752244366899        0.15527048111611
C            4.91423751393697        1.09865019016458        1.38617432508584
C            6.15050211342790        1.66500327630413        1.60928929292940
C            7.11082237561672        1.65917833214581        0.59569205064353
C            8.37984532533704        2.23551470866435        0.81820087075095
N            9.41131653718322        2.70400397591180        0.99885414313034
C            6.81059571720541        1.08123778725715       -0.63936634910900
C           -1.90134457572924       -1.21364339381231       -4.11340097013592
C           -3.02680908583634       -0.45627178638519       -3.83871134231653
C           -3.33318151387580       -0.10654410901497       -2.53343592599852
C           -1.06950468064630       -1.61783265009464       -3.08413277173030
H           -1.47700607653559        1.75936913022850       -1.54671653781703
H            0.41118006388825        3.19681774448084       -0.93884178500816
H            1.37790019375480        3.08855433465433        1.32955976749688
H            0.38071522036131        1.57257380733999        3.00762313249955
H           -1.50417171603295        0.13090893125429        2.40130867489648
H           -5.06552688976639       -1.35124814618542       -0.50599584273835
H           -7.34030749002194       -0.50285743647974       -0.12248700526399
H           -7.67568636404767        1.75236771785387        0.82862042551341
H           -5.71612706668563        3.14475508594060        1.38887868869253
H           -3.44689592381740        2.29903935682950        1.00631939086784
H           -0.13919951430248       -3.89603238461742        0.71005929839520
H           -1.57136971801956       -4.73083527238000        2.54462389955654
H           -3.57737980972916       -3.45939780414680        3.21321179659283
H           -4.16131469121547       -1.37138623186274        2.05873597556174
H            0.89972785032480       -1.86895150505879        1.52250572969730
H            3.11157253051533       -0.94241523158784        1.87915051312165
H            3.09020026833547        0.65812121158971       -2.08051930102632
H            0.87973247211519       -0.26591529575971       -2.44825292647932
H            5.34785036492622        0.05970198893781       -1.80200126957091
H            4.16748697311982        1.12179440658123        2.16596931847864
H            6.38470879390714        2.11866607019979        2.56155014133846
H            7.55786792055270        1.07482810390102       -1.41967871778316
H           -1.67151785012319       -1.49480970136352       -5.13018387033854
H           -3.67186145980724       -0.13535256702130       -4.64283007695876
H           -4.20934647056289        0.49068844909979       -2.32927554465095
H           -0.19810384921671       -2.22312007451358       -3.28374020650526
scfiguess=off

 
 
 Checking keyword combinations...
 
 Keywords:
 
 active=none
 agrid=ld0006-ld0590
 agrid_pssp=ld0006-ld0194
 agrid_pssp_sm=ld0006-ld0074
 ao_trunc=off
 ao_trunc_tol=1e-4
 basis=cc-pvtz
 basis_sm=none
 basopt=off
 bfbasis=none
 bfgsmem=10
 bfgstol=1.0d-3
 bfgscimem=5
 boysalg=jacobi
 bpcompo=0.95
 bpcompv=0.98
 bpdfo=0.95
 bpocc=0.9999d0
 bppdo=0.999d0
 bppdv=0.98
 bpedo=0.9999d0
 bpedv=0.999999
 bp_subsyso=0.95
 bp_subsysv=0.95
 cabscorr=off
 cabsdom=bplarge
 cabsdual=off
 calc=adc(2)
 ccmaxit=50
 ccprog=cis
 ccsdalg=disk
 ccsdmkl=seq
 ccsdrest=off
 ccsdthreads=2
 cctol=6
 charge=0
 cialg=direct
 ciguess=off
 cmpgrp=auto
 comprest=off
 coord_sys=ric
 core=frozen
 corembed=off
 csapprox=off
 cvs=off
 dboc=off
 deltaf12=off
 delocsomofact=
 dendec=off
 dens=0
 denscorr=0
 dfalg=lineq
 dfbasis_cab=none
 dfbasis_cor=auto
 dfbasis_scf=auto
 dfbasis_scf_sm=auto
 dfintran=drpa
 df_trunc=off
 df_trunc_corr=off
 df_trunc_corr_tol=5e-4
 df_trunc_tol=5e-4
 dft=off
 dhexc=adc(2)
 diag=david
 docc=
 domrad=10.d0
 drpaalg=auto
 dual=off
 dual_df=off
 dyson=off
 ecp=auto
 edisp=off
 edisp_embed=off
 embed=off
 epairestfact=off
 epairscale=1.d0
 etemp=300
 epert=none
 eps=
 espcharge=off
 excrad=0.d0
 excrad_f12=0.d0
 excrad_fin=0.000000000D+00
 fastdbbsc=v2
 fitting=coulomb
 fmm=off
 fmmord=8
 fnonorb=
 freq=off
 gamma=1.d0
 gauss=spher
 geom=xyz
 gopt=off
 ghost=none
 gtol=7
 grdens=off
 grid=auto
 grid_sm=auto
 gridbatch_cos=2000
 grtol=10
 guido_ct=off
 hamilton=dc
 hl_scfalg=direct
 iface=none
 incore=off
 intalg=auto
 ip_ea=ip
 itol=10
 laptol=1.d-2
 lccoporder=trffirst
 lcorthr=loose
 lccrest=off
 ldfgrad_tol=8
 lmp2dens=on
 lnoepso=0.d0
 lnoepsv=0.000030d0
 localcc=2016
 localcorrsymm=off
 locintrf=
 mact=
 maxact=off
 maxdim=200
 maxex=0
 maxmicroit=100
 mcscfiguess=hf
 mem=120gb
 mmprog=
 molden=off
 mp2ongrid=off
 mpitasks=1
 mulmet=3
 mult=
 nab=off
 nacto=0
 nactv=0
 naf_amp=3.16d-3
 naf_cor=0.075d0
 naf_f12=off
 naf_scf=off
 nafalg=albe
 nafdens=off
 naftyp=jpq
 nchol=auto
 ndeps=1e-3
 nevpt=
 nstate=2
 nsing=0
 nto=off
 ntrip=0
 num_grad=off
 occ=
 occri=off
 oniom=off
 oniom_eechg=off
 oniom_pcm=off
 oniom_qcorr=off
 optalg=
 optmaxit=50
 optetol=1e-6
 optex=1
 optgtol=1e-4
 optstol=1e-3
 orblocc=off
 orbloce=off
 orbloco=boys
 orblocv=pao
 orblocguess=cholesky
 osveps=-1.d0
 ovirt=off
 ovltol=1e-7
 ovosnorb=80.0
 pao_subsys_tol=1e-3
 pao_tol=1e-3
 pcm=off
 popul=off
 pressure=100000
 pssp=off
 ptfreq=0.0
 ptthreads=2
 qmreg=
 qmmm=off
 qro=off
 qscf=off
 redcost_exc=6
 redcost_tddft=off
 refdet=none
 rest=0
 rgrid=log3
 rism=off
 rohfcore=standard
 rohftype=semicanonical
 scfalg=direct
 scf_conv=auto
 scfdamp=0.0d0
 scfdamp_mode=off
 scfdamp_end=50
 scfdamp_dampstep=0.d0
 scfdamp_dtol=0.0d0
 scfdamp_maxfact=0.0d0
 scfdamp_minfact=0.0d0
 scfdiis=on
 scfdiis_dtol=0.0d0
 scfdiis_end=50
 scfdiis_start=2
 scfdiis_step=1
 scfdiis_watch=off
 scfdiis_wrange=10
 scfdiis_wlimit=5
 scfdiis_delmax=2
 scfdtol=7
 scfext=10
 scfguessdens=
 scfiguess=off
 scfloc=off
 scflshift=0.20
 scflshift_end=8
 scflshift_dtol=0.0
 scflshift_gaptol=0.20
 scfmaxit=50
 scftype=
 scftype_low=
 scftype_high=
 scftol=6
 scspe=1.d0
 scsph=1.d0
 scsps=1.3d0
 scsps_t=1.3d0
 scspt=0.0d0
 scspt_t=0.0d0
 scspv=1.d0
 spairtol=-1.d0
 sqmprog=
 subminp=top
 subsys_bopu=on
 symm=
 talg=lapl
 temp=298.15
 test=off
 tfunc=off
 theodore=off
 tlmo=0.999
 tpao=0.94
 tprint=off
 uncontract=off
 unit=angs
 usedisk=2
 verbosity=3
 wpairtol=1.d-5

 Executing orbloc...

 Allocation of 120.0 Gbytes of memory...

 Localization of occupied orbitals...
 Localization type: Boys
 Localization algorithm: Jacobi
 
 Step   Convergence
   1  21.727413510644
   2   5.246352076771
   3   1.397673553055
   4   0.190859330822
   5   0.059660436866
   6   0.017503684569
   7   0.007880625148
   8   0.004775627365
   9   0.003308888718
  10   0.002574287084
  11   0.002224795051
  12   0.002052279675
  13   0.001949257039
  14   0.001861549864
  15   0.001755068285
  16   0.001608177870
  17   0.001415376132
  18   0.001188982567
  19   0.000953011840
  20   0.000732189214
  21   0.000543268436
  22   0.000392589962
  23   0.000278495181
  24   0.000195198132
  25   0.000135846985
  26   0.000094199837
  27   0.000065235995
  28   0.000045187097
  29   0.000031336435
  30   0.000021770779
  31   0.000015160306
  32   0.000010586952
  33   0.000007418777
  34   0.000005221070
  35   0.000003694601
  36   0.000002633121
  37   0.000001894233
  38   0.000001379462
  39   0.000001020584
  40   0.000000770266
  41   0.000000595619
  42   0.000000473762
  43   0.000000388761
  44   0.000000329506
  45   0.000000288246
  46   0.000000259570
  47   0.000000239697
  48   0.000000225983
  49   0.000000216582
  50   0.000000210201
  51   0.000000205934
  52   0.000000203148
  53   0.000000201401
  54   0.000000200381
  55   0.000000199872
  56   0.000000199721
  57   0.000000199821
  58   0.000000200098
  59   0.000000200499
  60   0.000000200987
  61   0.000000201538
  62   0.000000202132
  63   0.000000202758
  64   0.000000203406
  65   0.000000204070
  66   0.000000204746
  67   0.000000205431
  68   0.000000206122
  69   0.000000206819
  70   0.000000207519
  71   0.000000208223
  72   0.000000208930
  73   0.000000209639
  74   0.000000210351
  75   0.000000211064
  76   0.000000211780
  77   0.000000212497
  78   0.000000213216
  79   0.000000213937
  80   0.000000214659
  81   0.000000215383
  82   0.000000216109
  83   0.000000216837
  84   0.000000217566
  85   0.000000218296
  86   0.000000219028
  87   0.000000219762
  88   0.000000220497
  89   0.000000221234
  90   0.000000221973
  91   0.000000222713
  92   0.000000223454
  93   0.000000224198
  94   0.000000224942
  95   0.000000225689
  96   0.000000226437
  97   0.000000227186
  98   0.000000227937
  99   0.000000228690
 100   0.000000229444
 101   0.000000230199
 102   0.000000230956
 103   0.000000231715
 104   0.000000232475
 105   0.000000233237
 106   0.000000234000
 107   0.000000234764
 108   0.000000235531
 109   0.000000236298
 110   0.000000237067
 111   0.000000237838
 112   0.000000238610
 113   0.000000239384
 114   0.000000240159
 115   0.000000240935
 116   0.000000241713
 117   0.000000242493
 118   0.000000243274
 119   0.000000244056
 120   0.000000244840
 121   0.000000245625
 122   0.000000246412
 123   0.000000247200
 124   0.000000247989
 125   0.000000248780
 126   0.000000249572
 127   0.000000250366
 128   0.000000251161
 129   0.000000251957
 130   0.000000252755
 131   0.000000253554
 132   0.000000254355
 133   0.000000255157
 134   0.000000255960
 135   0.000000256764
 136   0.000000257570
 137   0.000000258378
 138   0.000000259186
 139   0.000000259996
 140   0.000000260807
 141   0.000000261620
 142   0.000000262433
 143   0.000000263248
 144   0.000000264065
 145   0.000000264882
 146   0.000000265701
 147   0.000000266521
 148   0.000000267342
 149   0.000000268165
 150   0.000000268989
 151   0.000000269814
 152   0.000000270640
 153   0.000000271467
 154   0.000000272296
 155   0.000000273126
 156   0.000000273957
 157   0.000000274789
 158   0.000000275622
 159   0.000000276457
 160   0.000000277292
 161   0.000000278129
 162   0.000000278967
 163   0.000000279806
 164   0.000000280646
 165   0.000000281487
 166   0.000000282329
 167   0.000000283173
 168   0.000000284017
 169   0.000000284862
 170   0.000000285709
 171   0.000000286556
 172   0.000000287405
 173   0.000000288254
 174   0.000000289105
 175   0.000000289957
 176   0.000000290809
 177   0.000000291663
 178   0.000000292517
 179   0.000000293373
 180   0.000000294229
 181   0.000000295086
 182   0.000000295945
 183   0.000000296804
 184   0.000000297664
 185   0.000000298525
 186   0.000000299386
 187   0.000000300249
 188   0.000000301113
 189   0.000000301977
 190   0.000000302842
 191   0.000000303708
 192   0.000000304575
 193   0.000000305443
 194   0.000000306311
 195   0.000000307180
 196   0.000000308050
 197   0.000000308921
 198   0.000000309792
 199   0.000000310664
 200   0.000000311537
 201   0.000000312410
 202   0.000000313285
 203   0.000000314159
 204   0.000000315035
 205   0.000000315911
 206   0.000000316788
 207   0.000000317665
 208   0.000000318543
 209   0.000000319422
 210   0.000000320301
 211   0.000000321181
 212   0.000000322061
 213   0.000000322942
 214   0.000000323823
 215   0.000000324705
 216   0.000000325587
 217   0.000000326470
 218   0.000000327353
 219   0.000000328237
 220   0.000000329121
 221   0.000000330006
 222   0.000000330890
 223   0.000000331776
 224   0.000000332662
 225   0.000000333548
 226   0.000000334434
 227   0.000000335321
 228   0.000000336208
 229   0.000000337095
 230   0.000000337983
 231   0.000000338871
 232   0.000000339759
 233   0.000000340647
 234   0.000000341536
 235   0.000000342425
 236   0.000000343314
 237   0.000000344203
 238   0.000000345092
 239   0.000000345982
 240   0.000000346872
 241   0.000000347761
 242   0.000000348651
 243   0.000000349541
 244   0.000000350431
 245   0.000000351321
 246   0.000000352211
 247   0.000000353101
 248   0.000000353991
 249   0.000000354881
 250   0.000000355771
 251   0.000000356661
 252   0.000000357551
 253   0.000000358440
 254   0.000000359330
 255   0.000000360219
 256   0.000000361109
 257   0.000000361998
 258   0.000000362887
 259   0.000000363776
 260   0.000000364664
 261   0.000000365553
 262   0.000000366441
 263   0.000000367328
 264   0.000000368216
 265   0.000000369103
 266   0.000000369990
 267   0.000000370877
 268   0.000000371763
 269   0.000000372648
 270   0.000000373534
 271   0.000000374419
 272   0.000000375303
 273   0.000000376187
 274   0.000000377071
 275   0.000000377954
 276   0.000000378836
 277   0.000000379718
 278   0.000000380600
 279   0.000000381481
 280   0.000000382361
 281   0.000000383241
 282   0.000000384120
 283   0.000000384998
 284   0.000000385876
 285   0.000000386753
 286   0.000000387629
 287   0.000000388504
 288   0.000000389379
 289   0.000000390253
 290   0.000000391127
 291   0.000000391999
 292   0.000000392871
 293   0.000000393741
 294   0.000000394611
 295   0.000000395480
 296   0.000000396348
 297   0.000000397215
 298   0.000000398081
 299   0.000000398946
 300   0.000000399811
 301   0.000000400674
 302   0.000000401536
 303   0.000000402397
 304   0.000000403257
 305   0.000000404116
 306   0.000000404973
 307   0.000000405830
 308   0.000000406685
 309   0.000000407539
 310   0.000000408392
 311   0.000000409244
 312   0.000000410095
 313   0.000000410944
 314   0.000000411792
 315   0.000000412639
 316   0.000000413484
 317   0.000000414328
 318   0.000000415170
 319   0.000000416011
 320   0.000000416851
 321   0.000000417689
 322   0.000000418526
 323   0.000000419361
 324   0.000000420195
 325   0.000000421027
 326   0.000000421858
 327   0.000000422687
 328   0.000000423515
 329   0.000000424341
 330   0.000000425165
 331   0.000000425987
 332   0.000000426808
 333   0.000000427627
 334   0.000000428445
 335   0.000000429260
 336   0.000000430074
 337   0.000000430886
 338   0.000000431697
 339   0.000000432505
 340   0.000000433312
 341   0.000000434116
 342   0.000000434919
 343   0.000000435720
 344   0.000000436519
 345   0.000000437315
 346   0.000000438110
 347   0.000000438903
 348   0.000000439694
 349   0.000000440483
 350   0.000000441269
 351   0.000000442054
 352   0.000000442836
 353   0.000000443616
 354   0.000000444394
 355   0.000000445170
 356   0.000000445944
 357   0.000000446715
 358   0.000000447484
 359   0.000000448251
 360   0.000000449015
 361   0.000000449777
 362   0.000000450537
 363   0.000000451294
 364   0.000000452049
 365   0.000000452802
 366   0.000000453552
 367   0.000000454299
 368   0.000000455044
 369   0.000000455787
 370   0.000000456527
 371   0.000000457264
 372   0.000000457999
 373   0.000000458731
 374   0.000000459461
 375   0.000000460188
 376   0.000000460912
 377   0.000000461634
 378   0.000000462353
 379   0.000000463069
 380   0.000000463782
 381   0.000000464493
 382   0.000000465200
 383   0.000000465905
 384   0.000000466607
 385   0.000000467307
 386   0.000000468003
 387   0.000000468696
 388   0.000000469387
 389   0.000000470074
 390   0.000000470759
 391   0.000000471440
 392   0.000000472118
 393   0.000000472794
 394   0.000000473466
 395   0.000000474135
 396   0.000000474801
 397   0.000000475464
 398   0.000000476124
 399   0.000000476781
 400   0.000000477434
 401   0.000000478084
 402   0.000000478731
 403   0.000000479375
 404   0.000000480015
 405   0.000000480653
 406   0.000000481286
 407   0.000000481917
 408   0.000000482544
 409   0.000000483167
 410   0.000000483788
 411   0.000000484404
 412   0.000000485018
 413   0.000000485628
 414   0.000000486234
 415   0.000000486837
 416   0.000000487436
 417   0.000000488032
 418   0.000000488624
 419   0.000000489213
 420   0.000000489798
 421   0.000000490379
 422   0.000000490957
 423   0.000000491531
 424   0.000000492102
 425   0.000000492668
 426   0.000000493231
 427   0.000000493790
 428   0.000000494346
 429   0.000000494897
 430   0.000000495445
 431   0.000000495989
 432   0.000000496529
 433   0.000000497066
 434   0.000000497598
 435   0.000000498126
 436   0.000000498651
 437   0.000000499172
 438   0.000000499688
 439   0.000000500201
 440   0.000000500710
 441   0.000000501214
 442   0.000000501715
 443   0.000000502212
 444   0.000000502704
 445   0.000000503193
 446   0.000000503677
 447   0.000000504158
 448   0.000000504634
 449   0.000000505106
 450   0.000000505574
 451   0.000000506037
 452   0.000000506497
 453   0.000000506952
 454   0.000000507403
 455   0.000000507850
 456   0.000000508292
 457   0.000000508731
 458   0.000000509165
 459   0.000000509594
 460   0.000000510020
 461   0.000000510441
 462   0.000000510857
 463   0.000000511269
 464   0.000000511677
 465   0.000000512081
 466   0.000000512480
 467   0.000000512875
 468   0.000000513265
 469   0.000000513651
 470   0.000000514032
 471   0.000000514409
 472   0.000000514781
 473   0.000000515149
 474   0.000000515512
 475   0.000000515871
 476   0.000000516225
 477   0.000000516574
 478   0.000000516919
 479   0.000000517260
 480   0.000000517596
 481   0.000000517927
 482   0.000000518254
 483   0.000000518575
 484   0.000000518893
 485   0.000000519205
 486   0.000000519513
 487   0.000000519817
 488   0.000000520115
 489   0.000000520409
 490   0.000000520698
 491   0.000000520983
 492   0.000000521262
 493   0.000000521537
 494   0.000000521808
 495   0.000000522073
 496   0.000000522334
 497   0.000000522589
 498   0.000000522841
 499   0.000000523087
 500   0.000000523328
 501   0.000000523565
 502   0.000000523797
 503   0.000000524023
 504   0.000000524246
 505   0.000000524463
 506   0.000000524675
 507   0.000000524883
 508   0.000000525085
 509   0.000000525283
 510   0.000000525476
 511   0.000000525663
 512   0.000000525846
 513   0.000000526024
 514   0.000000526198
 515   0.000000526366
 516   0.000000526529
 517   0.000000526687
 518   0.000000526841
 519   0.000000526989
 520   0.000000527132
 521   0.000000527271
 522   0.000000527404
 523   0.000000527533
 524   0.000000527656
 525   0.000000527775
 526   0.000000527889
 527   0.000000527997
 528   0.000000528101
 529   0.000000528199
 530   0.000000528293
 531   0.000000528381
 532   0.000000528465
 533   0.000000528543
 534   0.000000528617
 535   0.000000528685
 536   0.000000528748
 537   0.000000528807
 538   0.000000528860
 539   0.000000528909
 540   0.000000528952
 541   0.000000528990
 542   0.000000529023
 543   0.000000529051
 544   0.000000529075
 545   0.000000529093
 546   0.000000529106
 547   0.000000529114
 548   0.000000529117
 549   0.000000529115
 550   0.000000529107
 551   0.000000529095
 552   0.000000529078
 553   0.000000529056
 554   0.000000529029
 555   0.000000528996
 556   0.000000528959
 557   0.000000528916
 558   0.000000528869
 559   0.000000528817
 560   0.000000528759
 561   0.000000528697
 562   0.000000528629
 563   0.000000528556
 564   0.000000528479
 565   0.000000528396
 566   0.000000528309
 567   0.000000528216
 568   0.000000528118
 569   0.000000528016
 570   0.000000527908
 571   0.000000527795
 572   0.000000527678
 573   0.000000527555
 574   0.000000527428
 575   0.000000527295
 576   0.000000527158
 577   0.000000527015
 578   0.000000526868
 579   0.000000526715
 580   0.000000526558
 581   0.000000526396
 582   0.000000526228
 583   0.000000526056
 584   0.000000525879
 585   0.000000525697
 586   0.000000525510
 587   0.000000525318
 588   0.000000525121
 589   0.000000524920
 590   0.000000524713
 591   0.000000524502
 592   0.000000524286
 593   0.000000524065
 594   0.000000523839
 595   0.000000523608
 596   0.000000523372
 597   0.000000523132
 598   0.000000522887
 599   0.000000522637
 600   0.000000522382
 601   0.000000522122
 602   0.000000521858
 603   0.000000521589
 604   0.000000521315
 605   0.000000521036
 606   0.000000520753
 607   0.000000520465
 608   0.000000520172
 609   0.000000519874
 610   0.000000519572
 611   0.000000519265
 612   0.000000518953
 613   0.000000518637
 614   0.000000518316
 615   0.000000517991
 616   0.000000517661
 617   0.000000517326
 618   0.000000516987
 619   0.000000516643
 620   0.000000516294
 621   0.000000515941
 622   0.000000515584
 623   0.000000515222
 624   0.000000514855
 625   0.000000514484
 626   0.000000514108
 627   0.000000513728
 628   0.000000513343
 629   0.000000512954
 630   0.000000512561
 631   0.000000512163
 632   0.000000511761
 633   0.000000511354
 634   0.000000510943
 635   0.000000510528
 636   0.000000510108
 637   0.000000509684
 638   0.000000509255
 639   0.000000508823
 640   0.000000508386
 641   0.000000507944
 642   0.000000507499
 643   0.000000507049
 644   0.000000506595
 645   0.000000506137
 646   0.000000505675
 647   0.000000505208
 648   0.000000504737
 649   0.000000504262
 650   0.000000503783
 651   0.000000503300
 652   0.000000502813
 653   0.000000502322
 654   0.000000501827
 655   0.000000501327
 656   0.000000500824
 657   0.000000500317
 658   0.000000499805
 659   0.000000499290
 660   0.000000498771
 661   0.000000498248
 662   0.000000497721
 663   0.000000497190
 664   0.000000496655
 665   0.000000496116
 666   0.000000495574
 667   0.000000495027
 668   0.000000494477
 669   0.000000493923
 670   0.000000493366
 671   0.000000492804
 672   0.000000492239
 673   0.000000491670
 674   0.000000491098
 675   0.000000490521
 676   0.000000489941
 677   0.000000489358
 678   0.000000488771
 679   0.000000488180
 680   0.000000487586
 681   0.000000486988
 682   0.000000486387
 683   0.000000485782
 684   0.000000485174
 685   0.000000484562
 686   0.000000483947
 687   0.000000483328
 688   0.000000482706
 689   0.000000482081
 690   0.000000481452
 691   0.000000480820
 692   0.000000480184
 693   0.000000479546
 694   0.000000478904
 695   0.000000478258
 696   0.000000477610
 697   0.000000476958
 698   0.000000476303
 699   0.000000475645
 700   0.000000474984
 701   0.000000474320
 702   0.000000473652
 703   0.000000472982
 704   0.000000472308
 705   0.000000471631
 706   0.000000470952
 707   0.000000470269
 708   0.000000469583
 709   0.000000468894
 710   0.000000468203
 711   0.000000467508
 712   0.000000466811
 713   0.000000466111
 714   0.000000465408
 715   0.000000464702
 716   0.000000463993
 717   0.000000463282
 718   0.000000462567
 719   0.000000461850
 720   0.000000461131
 721   0.000000460408
 722   0.000000459683
 723   0.000000458955
 724   0.000000458225
 725   0.000000457492
 726   0.000000456757
 727   0.000000456018
 728   0.000000455278
 729   0.000000454535
 730   0.000000453789
 731   0.000000453041
 732   0.000000452290
 733   0.000000451537
 734   0.000000450782
 735   0.000000450024
 736   0.000000449264
 737   0.000000448502
 738   0.000000447737
 739   0.000000446970
 740   0.000000446200
 741   0.000000445429
 742   0.000000444655
 743   0.000000443879
 744   0.000000443101
 745   0.000000442320
 746   0.000000441538
 747   0.000000440753
 748   0.000000439967
 749   0.000000439178
 750   0.000000438387
 751   0.000000437594
 752   0.000000436799
 753   0.000000436003
 754   0.000000435204
 755   0.000000434403
 756   0.000000433601
 757   0.000000432796
 758   0.000000431990
 759   0.000000431182
 760   0.000000430372
 761   0.000000429560
 762   0.000000428746
 763   0.000000427931
 764   0.000000427114
 765   0.000000426295
 766   0.000000425475
 767   0.000000424653
 768   0.000000423829
 769   0.000000423003
 770   0.000000422176
 771   0.000000421348
 772   0.000000420518
 773   0.000000419686
 774   0.000000418853
 775   0.000000418018
 776   0.000000417182
 777   0.000000416345
 778   0.000000415506
 779   0.000000414665
 780   0.000000413823
 781   0.000000412980
 782   0.000000412136
 783   0.000000411290
 784   0.000000410443
 785   0.000000409594
 786   0.000000408745
 787   0.000000407894
 788   0.000000407042
 789   0.000000406189
 790   0.000000405334
 791   0.000000404479
 792   0.000000403622
 793   0.000000402764
 794   0.000000401905
 795   0.000000401046
 796   0.000000400185
 797   0.000000399323
 798   0.000000398460
 799   0.000000397596
 800   0.000000396731
 801   0.000000395865
 802   0.000000394998
 803   0.000000394130
 804   0.000000393262
 805   0.000000392392
 806   0.000000391522
 807   0.000000390651
 808   0.000000389779
 809   0.000000388907
 810   0.000000388033
 811   0.000000387159
 812   0.000000386284
 813   0.000000385409
 814   0.000000384533
 815   0.000000383656
 816   0.000000382778
 817   0.000000381900
 818   0.000000381021
 819   0.000000380142
 820   0.000000379262
 821   0.000000378382
 822   0.000000377501
 823   0.000000376620
 824   0.000000375738
 825   0.000000374855
 826   0.000000373973
 827   0.000000373089
 828   0.000000372206
 829   0.000000371322
 830   0.000000370437
 831   0.000000369553
 832   0.000000368668
 833   0.000000367782
 834   0.000000366896
 835   0.000000366011
 836   0.000000365124
 837   0.000000364238
 838   0.000000363351
 839   0.000000362464
 840   0.000000361577
 841   0.000000360690
 842   0.000000359803
 843   0.000000358915
 844   0.000000358028
 845   0.000000357140
 846   0.000000356252
 847   0.000000355364
 848   0.000000354476
 849   0.000000353588
 850   0.000000352700
 851   0.000000351812
 852   0.000000350924
 853   0.000000350037
 854   0.000000349149
 855   0.000000348261
 856   0.000000347373
 857   0.000000346486
 858   0.000000345598
 859   0.000000344711
 860   0.000000343824
 861   0.000000342937
 862   0.000000342050
 863   0.000000341163
 864   0.000000340277
 865   0.000000339391
 866   0.000000338505
 867   0.000000337619
 868   0.000000336734
 869   0.000000335849
 870   0.000000334964
 871   0.000000334079
 872   0.000000333195
 873   0.000000332312
 874   0.000000331428
 875   0.000000330545
 876   0.000000329663
 877   0.000000328780
 878   0.000000327899
 879   0.000000327017
 880   0.000000326136
 881   0.000000325256
 882   0.000000324376
 883   0.000000323497
 884   0.000000322618
 885   0.000000321739
 886   0.000000320862
 887   0.000000319984
 888   0.000000319108
 889   0.000000318231
 890   0.000000317356
 891   0.000000316481
 892   0.000000315607
 893   0.000000314733
 894   0.000000313860
 895   0.000000312988
 896   0.000000312116
 897   0.000000311245
 898   0.000000310375
 899   0.000000309505
 900   0.000000308636
 901   0.000000307768
 902   0.000000306901
 903   0.000000306034
 904   0.000000305168
 905   0.000000304303
 906   0.000000303439
 907   0.000000302575
 908   0.000000301713
 909   0.000000300851
 910   0.000000299990
 911   0.000000299130
 912   0.000000298270
 913   0.000000297412
 914   0.000000296555
 915   0.000000295698
 916   0.000000294842
 917   0.000000293988
 918   0.000000293134
 919   0.000000292281
 920   0.000000291429
 921   0.000000290578
 922   0.000000289728
 923   0.000000288879
 924   0.000000288031
 925   0.000000287184
 926   0.000000286338
 927   0.000000285493
 928   0.000000284649
 929   0.000000283806
 930   0.000000282965
 931   0.000000282124
 932   0.000000281284
 933   0.000000280446
 934   0.000000279608
 935   0.000000278772
 936   0.000000277937
 937   0.000000277102
 938   0.000000276269
 939   0.000000275438
 940   0.000000274607
 941   0.000000273777
 942   0.000000272949
 943   0.000000272122
 944   0.000000271296
 945   0.000000270471
 946   0.000000269647
 947   0.000000268825
 948   0.000000268004
 949   0.000000267184
 950   0.000000266365
 951   0.000000265547
 952   0.000000264731
 953   0.000000263916
 954   0.000000263102
 955   0.000000262290
 956   0.000000261479
 957   0.000000260669
 958   0.000000259860
 959   0.000000259053
 960   0.000000258247
 961   0.000000257442
 962   0.000000256639
 963   0.000000255837
 964   0.000000255036
 965   0.000000254237
 966   0.000000253439
 967   0.000000252642
 968   0.000000251847
 969   0.000000251053
 970   0.000000250260
 971   0.000000249469
 972   0.000000248680
 973   0.000000247891
 974   0.000000247104
 975   0.000000246319
 976   0.000000245535
 977   0.000000244752
 978   0.000000243971
 979   0.000000243191
 980   0.000000242412
 981   0.000000241635
 982   0.000000240860
 983   0.000000240086
 984   0.000000239313
 985   0.000000238542
 986   0.000000237772
 987   0.000000237004
 988   0.000000236237
 989   0.000000235472
 990   0.000000234708
 991   0.000000233946
 992   0.000000233185
 993   0.000000232426
 994   0.000000231668
 995   0.000000230912
 996   0.000000230157
 997   0.000000229404
 998   0.000000228652
 999   0.000000227902
1000   0.000000227154

 Localization succeeded.

 File MOCOEF is overwritten with localized orbitals.
 

 Executing cis...

 Allocation of 120.0 Gbytes of memory...
 
 WARNING! If scfiguess.eq.off and localcc.ne.off!
 Please be sure that MOCOEF is MOCOEF.CAN!
 
 
 Read MO coeff. matrix and orbital energies...
 
 Generate singlet trial vectors...
 
 Starting DF-CIS iteration
 Singlet excited states
 
 
 The iteration has converged in  0 steps for all the roots.
 
 Final result of the CIS calculations for the excited states:
 Singlet excited states:
 
 Excited      Total          Excitation     Excitation     Excitation        Absorption
  state    energy [au]       energy [au]    energy [eV]  energy [cm^-1]    wavelength [nm]
 =========================================================================================
    1   -1563.236148669      0.27507926       7.4853        60372.92          165.64
 =========================================================================================
 
 

 Executing drpa...

 Three-index integral transformation
 Allocation of 120.0 Gbytes of memory...
 
 
 Constructing PAOs...
 PAO norm tolerance:     1.0000E-04
 Kept PAOs:   1524  1430  106.5734
 Threshold: 0.9990000
 Number of selected important orbitals:    52  (  55.3 %)
 
 
 Occupied LMO domain definition with Boughton-Pulay completeness:    0.9999000000
 
   MO  Natoms  Completeness   Atoms
    1    3     0.999960       33   34   35
    2   45     0.999901        1    2    3    4    5    6    7    8    9   10   11   16   17   18   19   20   21   22   23   24   25   26   27   28   29   30   31   37   38   39   40   41   46   50   51   52   54   55   56   57   58   59   60   65   66
    3   24     0.999903        1    2    3    4    5    9   16   17   18   19   20   21   22   23   24   25   27   28   37   38   39   40   55   58
    4   10     0.999905        4    5    6    7    8    9   42   43   44   45
    5   11     0.999913       22   23   24   25   26   27   28   29   30   57   58
    6   10     0.999910        4    5    6    7    8    9   28   41   42   43
    7    8     0.999910       10   12   13   14   15   48   49   50
    8   11     0.999908       22   23   24   25   26   27   28   30   31   55   56
    9    9     0.999922        1    2   37   38   39   40   63   64   65
   10    9     0.999926       16   17   18   19   20   21   52   53   54
   11   18     0.999903        1    2    3    4   10   11   12   13   14   15   16   17   21   39   46   47   48   50
   12   11     0.999916       25   26   29   30   31   32   33   34   36   60   61
   13   10     0.999906       26   27   29   30   31   33   34   36   59   62
   14    8     0.999904       26   30   31   32   33   34   35   36
   15   12     0.999917        3   16   17   18   19   20   22   23   24   51   52   55
   16   12     0.999916        1    2    3   22   23   28   37   38   40   58   63   66
   17    8     0.999950       11   12   13   14   15   47   48   49
   18   14     0.999901        3    4    5    6    7    8    9   10   16   17   21   44   45   55
   19   14     0.999900        1    2    3    4    5    6    7    8    9   39   41   42   45   58
   20   25     0.999900        1    2    4    5    6    7    8    9   17   22   23   24   25   26   27   28   30   37   40   41   55   57   58   59   66
   21   16     0.999905        1    2    3    4   10   11   12   15   16   22   37   38   39   40   64   65
   22   16     0.999905        2    3    4   10   11   12   15   16   17   18   19   20   21   22   53   54
   23   25     0.999902        1    3    4    5    7    8    9   16   17   18   19   22   23   24   25   26   27   28   30   45   51   55   56   58   60
   24   12     0.999902        3    4    5    9   10   11   12   13   14   15   49   50
   25    9     0.999919       10   11   12   13   14   15   46   47   48
   26    8     0.999910        5    6    7    8    9   42   43   44
   27    9     0.999916       16   17   18   19   20   21   51   52   53
   28    9     0.999911        1    2   37   38   39   40   63   64   66
   29    8     0.999908       30   31   32   33   34   36   60   61
   30    8     0.999900       29   30   32   33   34   36   59   62
   31   32     0.999900        1    2    3    4    5    6    9   10   11   15   16   17   18   19   20   21   22   23   24   25   27   28   37   38   39   40   41   55   58   63   65   66
   32   30     0.999904        1    2    3    4    5    8    9   10   11   12   14   15   16   17   18   19   20   21   22   23   24   28   38   39   40   46   51   53   54   55
   33   14     0.999903       25   26   27   28   29   30   31   32   33   36   56   59   60   62
   34   36     0.999901        1    2    3    4    5    6    7    8    9   10   11   14   15   16   17   18   20   21   22   23   24   25   27   28   38   39   40   41   42   43   44   45   46   50   55   58
   35   25     0.999903        1    2    3    4    5    9   10   11   12   13   14   15   16   17   20   21   38   39   46   47   48   49   50   54   65
   36   18     0.999901        1    4    9   17   18   22   23   24   25   26   27   28   40   55   56   57   58   66
   37   17     0.999904       22   23   24   25   26   27   28   29   30   31   32   36   55   56   57   58   59
   38   21     0.999910        1    2    3    4    5   16   17   18   19   21   22   23   24   25   27   28   37   39   40   58   66
   39   26     0.999905        1    2    3    4    5    8    9   10   16   17   18   19   20   21   22   23   24   25   28   37   39   40   45   51   52   55
   40   18     0.999907       24   25   26   27   28   29   30   31   32   33   34   35   36   56   57   60   61   62
   41   32     0.999905        1    2    3    4    5    6    8    9   10   11   12   13   14   15   16   17   18   20   21   22   23   37   38   39   40   41   46   47   49   50   54   65
   42   28     0.999902        1    2    3    4    5    6    7    8    9   10   15   16   17   21   22   23   24   25   26   27   28   41   42   43   44   45   50   60
   43    9     0.999928       11   12   13   14   15   46   47   48   49
   44   15     0.999900        3   10   11   16   17   18   19   20   21   22   45   46   52   53   54
   45   28     0.999901        1    2    3    4    5    6    9   10   11   12   15   16   17   21   22   23   28   37   38   39   40   41   46   58   63   64   65   66
   46    9     0.999969       29   31   32   33   34   35   36   61   62
   47   34     0.999907        1    2    3    4    5    6    7   16   17   18   19   20   21   22   23   24   25   26   27   28   29   30   31   32   33   36   37   39   40   51   55   57   58   59
   48   20     0.999913        1    2    3    4    5    6    7    8    9   10   16   17   21   22   23   28   41   42   45   50
   49   10     0.999945        4    5    6    7    8    9   41   42   43   44
   50   32     0.999900        1    2    3    4    5    6    7    8    9   16   17   18   19   22   23   24   25   26   27   28   30   31   40   41   44   51   55   56   57   58   60   66
   51   18     0.999904        2    3    4   10   11   12   13   14   15   16   17   20   21   38   39   46   47   48
   52   12     0.999910       25   26   29   30   31   32   33   34   35   36   60   61
   53   16     0.999916       24   25   26   27   28   29   30   31   32   33   34   35   36   57   59   62
   54   11     0.999906        3    4   10   11   12   13   14   15   48   49   50
   55   10     0.999935        1    2   37   38   39   40   63   64   65   66
   56   13     0.999902       16   17   18   19   20   21   22   23   24   51   52   53   55
   57    8     0.999909       29   32   33   34   35   36   61   62
   58   26     0.999901        1    2    3    4    5    6   10   11   16   17   22   23   24   27   28   37   38   39   40   41   46   58   63   64   65   66
   59   25     0.999901        1    2    3    5    6   16   17   18   22   23   24   25   26   27   28   29   30   37   40   51   55   57   58   59   66
   60   18     0.999900        2    3    4    9   10   11   12   13   14   15   16   21   39   46   47   50   54   65
   61   21     0.999902        1    2    3    4    5   10   11   15   16   17   21   22   23   37   38   39   40   41   58   64   65
   62    9     0.999922       29   30   31   32   33   34   35   36   61
   63   10     0.999931       29   31   32   33   34   35   36   59   61   62
   64   30     0.999900        1    2    3    4    5    8    9   10   11   12   15   16   17   18   19   20   21   22   23   24   28   39   40   45   46   50   51   52   54   55
   65   21     0.999910        1    2    3    4    9   16   17   18   19   21   22   23   24   25   27   28   37   39   40   51   55
   66   27     0.999920        1    2    3    4    5    6    7    8    9   10   11   15   16   17   18   19   20   21   22   23   37   38   39   40   41   45   50
   67   32     0.999907        1    2    4    5    6    7    8    9   17   18   22   23   24   25   26   27   28   29   30   31   32   33   34   36   40   51   55   56   57   58   59   60
   68   25     0.999903        1    2    3    4    5    9   10   11   12   13   14   15   16   17   20   21   38   39   46   47   48   49   50   54   65
   69   40     0.999903        1    2    3    4    5    6    7    8    9   10   11   12   13   14   15   16   17   18   19   20   21   22   23   24   27   28   37   38   39   40   41   45   46   50   55   58   63   64   65   66
   70   17     0.999923        2    3   10   11   12   13   14   15   16   21   39   47   48   49   50   54   65
   71   32     0.999904        1    2    3    4    5    6    7    8    9   10   11   12   14   15   16   17   18   19   20   21   22   23   37   38   39   40   41   50   51   53   54   65
   72   26     0.999907        1    2    3    4    5    8    9   10   11   16   17   18   19   20   21   22   23   24   39   40   45   51   52   53   54   55
   73   18     0.999902       24   25   26   27   28   29   30   31   32   33   34   35   36   56   57   60   61   62
   74   14     0.999921       24   25   26   27   28   29   30   31   32   36   56   57   59   60
   75   29     0.999903        1    2    3    4    5    8    9   10   11   16   17   18   19   20   21   22   23   24   25   26   27   28   39   40   45   46   51   52   55
   76   28     0.999908        1    2    3    4    5    6    7    8    9   10   15   16   17   22   23   24   25   26   27   28   38   39   40   41   42   43   44   50
   77   19     0.999902        1    2    3    4   10   11   12   13   14   15   16   17   21   38   39   46   47   48   50
   78   17     0.999922        2    3   10   11   12   13   14   15   16   21   39   47   48   49   50   54   65
   79   16     0.999900        3    4    5    6    7    8    9   10   16   17   24   41   43   44   45   50
   80   31     0.999905        1    2    3    4    5    6    7   16   17   18   21   22   23   24   25   26   27   28   29   30   31   32   33   36   40   51   55   57   58   59   66
   81   18     0.999921       23   24   25   26   27   28   29   30   31   32   33   34   35   36   56   59   60   61
   82   23     0.999901        1    2    3    4    9   10   16   17   18   21   22   23   24   28   37   38   39   40   46   58   63   65   66
   83   26     0.999906        1    2    3    4    5    8    9   10   11   16   17   18   19   20   21   22   23   24   39   40   45   51   52   53   54   55
   84   17     0.999923       22   23   25   26   27   29   30   31   32   33   34   35   36   56   59   60   61
   85   28     0.999907        1    2    3    4    5    7    8    9   16   17   18   19   22   23   24   25   26   27   28   30   31   40   51   55   56   57   60   66
   86   31     0.999918        1    2    4    5    6    7    8    9   16   17   18   22   23   24   25   26   27   28   29   30   31   32   33   34   35   36   40   55   56   57   58
   87   30     0.999923        1    2    3    4    5    6    7    8    9   10   11   14   15   16   17   18   19   20   21   22   23   24   25   26   28   41   44   45   50   55
   88   25     0.999904        1    2    3    4    5   10   11   12   15   16   17   22   23   28   37   38   39   40   41   46   58   63   64   65   66
   89   28     0.999900        1    2    3    4    5    6    7    8    9   10   15   16   17   21   22   23   24   25   26   27   28   39   42   43   44   45   50   60
   90   32     0.999904        1    2    3    4    5    6    7    8    9   10   11   12   14   15   16   17   18   19   20   21   22   23   37   38   39   40   45   50   54   64   65   66
   91   29     0.999905        1    2    3    4    5    8    9   10   11   12   14   15   16   17   18   19   20   21   22   23   24   38   39   40   45   46   53   54   55
   92   26     0.999900        1    2    3    4    5    6   10   16   17   18   22   23   24   27   28   37   38   39   40   41   46   58   63   64   65   66
   93   15     0.999928       25   26   27   28   29   30   31   32   33   34   35   36   57   59   62
   94   26     0.999910        1    2    3    4    5    6    7    8    9   10   15   16   22   23   24   25   27   28   38   39   40   41   42   43   50   58
 
 Executing the Boughton-Pulay algorithm...
  with occ MO completeness:    0.9500000000
 
   MO  Natoms  Completeness   Atoms
    1    1     0.991727       35
    2    1     0.951681       22
    3    2     0.987627       22   23
    4    2     0.993628        8   44
    5    2     0.992876       27   57
    6    2     0.993634        6   42
    7    2     0.993629       14   49
    8    2     0.992846       25   56
    9    2     0.993609       38   64
   10    2     0.993604       20   53
   11    2     0.992453       11   46
   12    2     0.992683       31   60
   13    2     0.992700       29   59
   14    2     0.993070       34   35
   15    2     0.993168       18   51
   16    2     0.993151       40   66
   17    2     0.993664       13   48
   18    2     0.991704        9   45
   19    2     0.991770        5   41
   20    2     0.991009       28   58
   21    2     0.991764       39   65
   22    2     0.991716       21   54
   23    2     0.991010       24   55
   24    2     0.991559       15   50
   25    2     0.993629       12   47
   26    2     0.993652        7   43
   27    2     0.993658       19   52
   28    2     0.993661       37   63
   29    2     0.993729       32   61
   30    2     0.993729       36   62
   31    4     0.959986        1    2   39   40
   32    3     0.958198       16   17   21
   33    2     0.990652       29   30
   34    3     0.955167        4    5    9
   35    3     0.959668       10   11   15
   36    2     0.990482       23   24
   37    2     0.990463       25   26
   38    2     0.989138        1   22
   39    3     0.957010       16   17   18
   40    3     0.959832       32   33   36
   41    2     0.987055        3   10
   42    3     0.963053        6    7    8
   43    2     0.991370       12   13
   44    2     0.991434       20   21
   45    3     0.961627       37   38   39
   46    2     0.993995       33   34
   47    3     0.954138       23   27   28
   48    2     0.990359        4    5
   49    2     0.991363        6    7
   50    2     0.950403       24   25
   51    3     0.963298       11   12   13
   52    2     0.991628       31   32
   53    3     0.963701       29   30   36
   54    2     0.991519       14   15
   55    2     0.991361       37   38
   56    2     0.991701       18   19
   57    2     0.995466       34   35
   58    3     0.963050        1   37   40
   59    2     0.991718       27   28
   60    2     0.990293       10   11
   61    2     0.990845        2   39
   62    2     0.994168       34   35
   63    2     0.990285       33   36
   64    2     0.988446       16   17
   65    2     0.989120       17   22
   66    2     0.985176        3    4
   67    3     0.961072       25   26   27
   68    3     0.959656       10   11   15
   69    4     0.957480        1    2   39   40
   70    3     0.964230       13   14   15
   71    2     0.985216        3   16
   72    3     0.963119       19   20   21
   73    3     0.959461       32   33   36
   74    2     0.990331       26   30
   75    3     0.954759       17   18   19
   76    3     0.961396        4    5    6
   77    3     0.963302       11   12   13
   78    3     0.964260       13   14   15
   79    2     0.991387        8    9
   80    3     0.963289       23   27   28
   81    3     0.961691       30   31   32
   82    2     0.990158        1   40
   83    3     0.962546       19   20   21
   84    3     0.959792       30   31   32
   85    3     0.965647       23   24   25
   86    3     0.954103       25   26   27
   87    3     0.954964        4    5    9
   88    3     0.962115        2   38   39
   89    3     0.962152        6    7    8
   90    2     0.985170        2    3
   91    3     0.956902       16   20   21
   92    3     0.961204        1   37   40
   93    3     0.963319       29   30   36
   94    3     0.959957        5    6    7
 
   95    4     0.984919        1    2   22   40
   96    4     0.988857        1    2   22   40
   97    9     0.981542        1    2    4   16   22   28   37   39   40
   98    6     0.980860        1    2   22   37   38   40
   99    5     0.982906        1    2   22   38   40
  100    6     0.981234        1    2   22   23   38   40
  101    6     0.983004        1    2   22   23   38   40
  102    5     0.982794        1    2   22   38   40
  103    6     0.982084        1    2   22   23   38   40
  104   11     0.983011        1    2    4   16   17   18   22   37   38   39   40
  105   10     0.980265        1    2    3    4    5   17   22   37   39   40
  106   11     0.981687        1    2    5   22   23   28   37   38   39   40   58
  107    1     0.989580        1
  108    1     0.986656        1
  109    1     0.988984        1
  110    1     0.991822        1
  111    1     0.989020        1
  112    6     0.984989        1    2   22   23   37   40
  113    7     0.982561        1    2   17   22   23   37   40
  114    6     0.985644        1    2   17   22   37   40
  115    6     0.982984        1    2   22   37   39   40
  116    6     0.981428        1    2   22   37   39   40
  117    1     0.990140        1
  118    2     0.985455        1    2
  119    2     0.985452        1   40
  120    1     0.981517        1
  121    1     0.990266        1
  122    1     0.985996        1
  123    2     0.988590        1    2
  124    4     0.981775        1    2    3   39
  125    4     0.986857        1    2    3   39
  126   12     0.980506        1    2    3    4   11   22   37   38   39   40   41   65
  127    7     0.981350        1    2    3   16   37   38   39
  128    7     0.980877        1    2    3    4   10   37   39
  129    6     0.981403        1    2    3   22   37   39
  130    7     0.981439        1    2    3   16   37   38   39
  131    7     0.980071        1    2    3    4   10   37   39
  132    7     0.982224        1    2    4   22   37   39   40
  133   12     0.984403        1    2    3    4   16   17   22   37   38   39   41   65
  134   12     0.980642        1    2    3    4    5   15   16   22   37   38   39   40
  135   17     0.981315        1    2    3    5    6   11   12   16   17   22   28   37   38   39   40   46   65
  136    1     0.993097        2
  137    1     0.991291        2
  138    1     0.990211        2
  139    1     0.994742        2
  140    1     0.990512        2
  141    7     0.981344        1    2    3   10   38   39   40
  142    6     0.984770        1    2    3   38   39   40
  143    6     0.981663        2    3   16   38   39   40
  144    5     0.983922        1    2    3   22   39
  145    6     0.983996        1    2    3   38   39   40
  146    1     0.989903        2
  147    1     0.982268        2
  148    1     0.981867        2
  149    1     0.985125        2
  150    1     0.993039        2
  151    1     0.990827        2
  152    1     0.983398        2
  153    5     0.987838        2    3    4   10   16
  154    5     0.988186        2    3    4   10   16
  155   11     0.981496        2    3    4    5   10   11   15   16   17   21   39
  156    8     0.980885        2    3    4   10   11   15   16   21
  157    8     0.981857        1    2    3    4    9   10   15   16
  158    7     0.980858        2    3    4    5   10   11   16
  159    7     0.985354        2    3    4   10   16   17   21
  160    7     0.982025        1    2    3    4   10   11   16
  161    7     0.983418        2    3    4    9   10   11   16
  162   12     0.981404        2    3    4    5    9   10   11   15   16   17   21   39
  163   14     0.986009        1    2    3    4    5    9   10   11   15   16   17   21   22   39
  164   12     0.980374        1    2    3    4    5    9   10   11   16   21   22   39
  165    1     0.990894        3
  166    1     0.990848        3
  167    1     0.990939        3
  168    1     0.991411        3
  169    1     0.990845        3
  170    9     0.981122        1    2    3    4    9   10   15   16   39
  171    9     0.980533        2    3    4    5   10   15   16   17   21
  172   10     0.981891        1    2    3    4    9   10   11   16   21   39
  173   10     0.982108        2    3    4    5   10   11   15   16   17   21
  174    8     0.980918        2    3    4    5    9   10   11   15
  175    1     0.993272        3
  176    1     0.980996        3
  177    1     0.984750        3
  178    1     0.986099        3
  179    1     0.986488        3
  180    1     0.992096        3
  181    2     0.983568        3    4
  182    4     0.980643        3    4    5    9
  183    4     0.988469        3    4    5    9
  184   14     0.980947        1    3    4    5    6    8    9   17   21   22   23   41   45   50
  185    5     0.980192        3    4    5    7    9
  186    5     0.981887        3    4    5    7    9
  187    5     0.982134        3    4    5    7    9
  188    5     0.987760        3    4    5    7    9
  189    5     0.981310        3    4    5    7    9
  190    6     0.982158        3    4    5    7    9   10
  191   14     0.980876        2    3    4    5    6    9   10   16   17   21   22   39   41   45
  192   11     0.981459        1    2    3    4    5    6    7    8    9   15   22
  193   10     0.980751        3    4    5    6    7    8    9   10   15   23
  194    1     0.994796        4
  195    1     0.990681        4
  196    1     0.989731        4
  197    1     0.990570        4
  198    1     0.993501        4
  199    7     0.982168        2    3    4    5    6    8    9
  200    6     0.981667        3    4    5    6    8    9
  201    5     0.980970        3    4    5    8    9
  202    6     0.981992        3    4    5    6    8    9
  203    6     0.984672        3    4    5    8    9   10
  204    1     0.995167        4
  205    1     0.983944        4
  206    1     0.985116        4
  207    2     0.988892        4    5
  208    1     0.988887        4
  209    1     0.986368        4
  210    1     0.988409        4
  211    4     0.991136        4    5    6   41
  212    3     0.989754        4    5    6
  213   10     0.982023        1    3    4    5    6    7   23   27   39   41
  214    5     0.985635        4    5    6    8   41
  215    5     0.982486        4    5    6    8   41
  216    5     0.984433        4    5    6    8   41
  217    5     0.986020        4    5    6    8   41
  218    6     0.981006        4    5    6    7    8   41
  219    5     0.983659        4    5    6    8   41
  220    7     0.983389        3    4    5    6    8   23   41
  221   11     0.980575        2    4    5    6    7    8    9   22   28   41   58
  222   12     0.981130        2    3    4    5    6    7    8    9   10   28   41   42
  223    1     0.995726        5
  224    1     0.992630        5
  225    1     0.994504        5
  226    1     0.991686        5
  227    1     0.994296        5
  228    4     0.981139        5    6    7    9
  229    4     0.985099        4    5    7    9
  230    4     0.991795        4    5    6    9
  231    5     0.982154        4    5    6   41   42
  232    4     0.982983        5    6    7    9
  233    1     0.996108        5
  234    1     0.990998        5
  235    1     0.990149        5
  236    1     0.983797        5
  237    1     0.991563        5
  238    1     0.993315        5
  239    1     0.991737        5
  240    4     0.994358        5    6    7   42
  241    3     0.992338        5    6    7
  242    5     0.985531        5    6    7   28   42
  243    5     0.987257        5    6    7    8   42
  244    4     0.992720        5    6    7    9
  245    5     0.990289        5    6    7    9   42
  246    5     0.988135        4    5    6    7   42
  247    4     0.992187        5    6    7    9
  248    4     0.980128        5    6    7    9
  249    6     0.988862        4    5    6    7    8   42
  250    5     0.980500        5    6    7    9   27
  251    6     0.982685        4    5    6    7   41   42
  252    1     0.995787        6
  253    1     0.997038        6
  254    1     0.993200        6
  255    1     0.991264        6
  256    1     0.991431        6
  257    3     0.982597        5    6   43
  258    3     0.990649        5    6    7
  259    3     0.988521        6    7    8
  260    4     0.989512        4    5    6    7
  261    4     0.986170        4    5    6    8
  262    1     0.994869        6
  263    1     0.989550        6
  264    1     0.993002        6
  265    1     0.986501        6
  266    1     0.992116        6
  267    1     0.990473        6
  268    1     0.993124        6
  269    4     0.995406        6    7    8   43
  270    3     0.992505        6    7    8
  271    4     0.981285        6    7    8   43
  272    4     0.988137        4    6    7    8
  273    5     0.987626        4    6    7    8   43
  274    5     0.989704        4    6    7    8   43
  275    4     0.988533        4    6    7    8
  276    5     0.987703        4    6    7    8   43
  277    5     0.992085        4    6    7    8   43
  278    4     0.980818        6    7    8    9
  279    6     0.980008        4    5    6    7    8   43
  280    5     0.981606        4    6    7    8   43
  281    1     0.996704        7
  282    1     0.992202        7
  283    1     0.990112        7
  284    1     0.993024        7
  285    1     0.997145        7
  286    3     0.985519        5    7    8
  287    4     0.990826        6    7    8    9
  288    3     0.980054        6    7    8
  289    3     0.980358        6    7    8
  290    3     0.981270        5    6    7
  291    1     0.997311        7
  292    1     0.990402        7
  293    1     0.989955        7
  294    1     0.984491        7
  295    1     0.992085        7
  296    1     0.987948        7
  297    1     0.997627        7
  298    4     0.994275        7    8    9   44
  299    3     0.992337        7    8    9
  300    5     0.985314        7    8    9   24   44
  301    5     0.986793        6    7    8    9   44
  302    4     0.981194        5    7    8    9
  303    4     0.980370        5    7    8    9
  304    5     0.993927        5    7    8    9   44
  305    4     0.983480        5    7    8    9
  306    4     0.981454        5    7    8    9
  307    7     0.991516        4    6    7    8    9   44   45
  308    7     0.981383        4    5    7    8    9   25   55
  309    6     0.982646        4    7    8    9   44   45
  310    1     0.995498        8
  311    1     0.992573        8
  312    1     0.994406        8
  313    1     0.991798        8
  314    1     0.994392        8
  315    3     0.981151        6    8    9
  316    4     0.987166        4    6    7    8
  317    3     0.983087        6    7    8
  318    3     0.983637        7    8    9
  319    4     0.986468        4    6    8    9
  320    1     0.996220        8
  321    1     0.991535        8
  322    1     0.991234        8
  323    1     0.983967        8
  324    1     0.991963        8
  325    1     0.993235        8
  326    1     0.991432        8
  327    4     0.991068        4    8    9   45
  328    3     0.989767        4    8    9
  329   10     0.981250        3    4    7    8    9   17   21   23   25   45
  330    5     0.987248        4    6    8    9   45
  331    4     0.981410        4    6    8    9
  332    5     0.984635        4    6    8    9   45
  333    5     0.983854        4    6    8    9   45
  334    4     0.980648        4    6    8    9
  335    5     0.983582        4    6    8    9   45
  336    8     0.980147        3    4    6    7    8    9   16   45
  337   10     0.983501        3    4    6    7    8    9   17   21   22   24
  338   12     0.983060        4    5    6    7    8    9   10   15   16   24   44   45
  339    1     0.995971        9
  340    1     0.996839        9
  341    1     0.993501        9
  342    1     0.991208        9
  343    1     0.991302        9
  344    3     0.980767        3    8    9
  345    3     0.985095        4    8    9
  346    3     0.983411        4    5    9
  347    4     0.985213        4    7    8    9
  348    4     0.985668        5    7    8    9
  349    1     0.994540        9
  350    1     0.989293        9
  351    1     0.992771        9
  352    1     0.986008        9
  353    1     0.992086        9
  354    1     0.990377        9
  355    1     0.992649        9
  356    4     0.985090        3   10   11   15
  357    4     0.990152        3   10   11   15
  358   12     0.980637        2    3    4   10   11   12   13   14   15   16   50   65
  359    6     0.980560       10   11   13   14   15   16
  360    5     0.981442        3   10   11   13   15
  361    7     0.982544        3    4   10   11   12   14   50
  362    5     0.990601        3   10   11   13   15
  363    5     0.986457        3   10   11   13   15
  364    6     0.982911        3    4   10   11   12   15
  365    9     0.981169        3    4   10   11   13   14   15   21   39
  366   12     0.980826        3    4    9   10   11   13   14   15   16   39   46   50
  367   10     0.982968        2    3    4    5   10   11   12   14   15   16
  368    1     0.988180       10
  369    1     0.992632       10
  370    1     0.996875       10
  371    1     0.992208       10
  372    1     0.989604       10
  373    5     0.984297        3   10   11   14   15
  374    6     0.985389       10   11   12   14   15   16
  375    6     0.980873        2   10   12   14   15   16
  376    5     0.982411        3   10   11   12   16
  377    6     0.987181        3    4   10   11   12   15
  378    1     0.990004       10
  379    1     0.986138       10
  380    1     0.994378       10
  381    1     0.994688       10
  382    1     0.994534       10
  383    1     0.989575       10
  384    3     0.988907       10   11   15
  385    4     0.990251       10   11   12   46
  386    3     0.989932       10   11   12
  387    6     0.981275       10   11   12   21   39   46
  388    4     0.980913       10   11   12   14
  389    5     0.981403       10   11   12   13   46
  390    4     0.980657        3   10   11   12
  391    4     0.980564       10   11   12   14
  392    5     0.988621       10   11   12   14   46
  393    3     0.982968       10   11   12
  394    6     0.981984       10   11   12   14   21   39
  395    7     0.980835       10   11   12   13   15   39   46
  396    8     0.985942        2    3   10   11   12   16   39   47
  397    1     0.992994       11
  398    1     0.997908       11
  399    1     0.999200       11
  400    1     0.989670       11
  401    1     0.988739       11
  402    4     0.987487       10   11   12   15
  403    3     0.983581       10   11   12
  404    3     0.986735       10   11   12
  405    4     0.981360       10   11   13   15
  406    5     0.982879        3   10   11   12   47
  407    1     0.991931       11
  408    1     0.987385       11
  409    1     0.998021       11
  410    1     0.996840       11
  411    1     0.993642       11
  412    1     0.997927       11
  413    2     0.985837       11   12
  414    4     0.995836       11   12   13   47
  415    3     0.992611       11   12   13
  416    4     0.986275       11   12   13   47
  417    4     0.992242       11   12   13   15
  418    5     0.986130       11   12   13   14   47
  419    4     0.988558       11   12   13   47
  420    4     0.992075       11   12   13   15
  421    5     0.992142       11   12   13   15   47
  422    4     0.992939       11   12   13   47
  423    4     0.990961       11   12   13   15
  424    7     0.980646       10   12   13   14   46   47   48
  425    5     0.980072       10   11   12   13   47
  426    1     0.990039       12
  427    1     0.993531       12
  428    1     0.997508       12
  429    1     0.996070       12
  430    1     0.991586       12
  431    4     0.980785       11   12   13   47
  432    4     0.988266       10   12   13   14
  433    3     0.986474       10   12   13
  434    3     0.985814       10   11   12
  435    4     0.993518       10   11   12   13
  436    1     0.991640       12
  437    1     0.992111       12
  438    1     0.995790       12
  439    1     0.997260       12
  440    1     0.997331       12
  441    1     0.991573       12
  442    2     0.987980       11   12
  443    4     0.996315       12   13   14   48
  444    3     0.992634       12   13   14
  445    4     0.987915       12   13   14   48
  446    4     0.987337       10   12   13   14
  447    5     0.990935       10   12   13   14   48
  448    5     0.983961       11   13   14   47   48
  449    4     0.989688       10   12   13   14
  450    5     0.992119       10   12   13   14   48
  451    4     0.992805       12   13   14   48
  452    4     0.990021       10   12   13   14
  453    5     0.987685       11   12   13   14   48
  454    5     0.988055       10   12   13   14   48
  455    1     0.989510       13
  456    1     0.994030       13
  457    1     0.997737       13
  458    1     0.995640       13
  459    1     0.992209       13
  460    4     0.980815       12   13   14   48
  461    4     0.991401       11   12   13   15
  462    3     0.981376       11   12   13
  463    3     0.986197       13   14   15
  464    3     0.981758       12   13   14
  465    1     0.991524       13
  466    1     0.993187       13
  467    1     0.995542       13
  468    1     0.997230       13
  469    1     0.997590       13
  470    1     0.990867       13
  471    2     0.988288       13   14
  472    4     0.996058       13   14   15   49
  473    3     0.992655       13   14   15
  474    4     0.987496       13   14   15   49
  475    4     0.990506       11   13   14   15
  476    5     0.984636       10   13   14   15   49
  477    3     0.987493       13   14   15
  478    4     0.992980       11   13   14   15
  479    5     0.996581       11   13   14   15   49
  480    3     0.985846       13   14   15
  481    4     0.989835       11   13   14   15
  482    5     0.981076       10   13   14   15   49
  483    3     0.985236       13   14   15
  484    1     0.992841       14
  485    1     0.998199       14
  486    1     0.999487       14
  487    1     0.989700       14
  488    1     0.988685       14
  489    3     0.982106       13   14   15
  490    3     0.980588       14   15   49
  491    2     0.984920       14   15
  492    4     0.984158       10   12   13   14
  493    5     0.983476       13   14   15   49   50
  494    1     0.992107       14
  495    1     0.987738       14
  496    1     0.998215       14
  497    1     0.997372       14
  498    1     0.994084       14
  499    1     0.998326       14
  500    2     0.986628       14   15
  501    4     0.994898       10   14   15   50
  502    3     0.990184       10   14   15
  503    5     0.982413        4   10   14   15   50
  504    4     0.982265       10   12   14   15
  505    5     0.985324       10   12   14   15   50
  506    6     0.985328        3   11   13   14   15   50
  507    4     0.982503       10   12   14   15
  508    5     0.987054       10   12   14   15   50
  509    4     0.983612       10   14   15   50
  510    5     0.982073       10   12   13   14   15
  511    7     0.982766        3    4   10   12   14   15   50
  512    9     0.981879        3    4    5    9   10   13   14   15   50
  513    1     0.990347       15
  514    1     0.993575       15
  515    1     0.997508       15
  516    1     0.996060       15
  517    1     0.991617       15
  518    4     0.980860        3   10   14   15
  519    4     0.988360       10   11   13   15
  520    3     0.985479       10   13   15
  521    3     0.985782       13   14   15
  522    4     0.987931       10   13   14   15
  523    1     0.991271       15
  524    1     0.991927       15
  525    1     0.995655       15
  526    1     0.997203       15
  527    1     0.997340       15
  528    1     0.991525       15
  529    2     0.987108       14   15
  530    4     0.981809        3   16   17   21
  531    4     0.986825        3   16   17   21
  532   12     0.980329        3    4   11   16   17   18   19   20   21   22   45   54
  533    8     0.983089        2    3   10   16   17   19   20   21
  534    6     0.983488        3   16   17   19   21   22
  535    6     0.981271        3   16   17   19   21   22
  536    9     0.981196        1    2    3   10   16   17   18   19   21
  537    7     0.980522        3   16   17   18   19   20   21
  538    7     0.982311        4   16   17   18   19   21   22
  539   12     0.981218        2    3    4   10   11   16   17   18   19   20   21   23
  540   13     0.981230        1    2    3    4    9   16   17   18   19   20   21   22   45
  541   16     0.981613        1    2    3    9   11   15   16   17   18   19   20   21   22   24   46   54
  542    1     0.995650       16
  543    1     0.991227       16
  544    1     0.990667       16
  545    1     0.992124       16
  546    1     0.990160       16
  547    6     0.980413        3   16   17   18   21   22
  548    8     0.982244        3    4   10   16   17   18   20   21
  549    6     0.988069        2    3   16   17   20   21
  550    7     0.986449        3    4   10   16   17   18   21
  551    5     0.982789       16   17   18   20   21
  552    1     0.992418       16
  553    1     0.981890       16
  554    1     0.987397       16
  555    2     0.986374        3   16
  556    1     0.982455       16
  557    1     0.989815       16
  558    1     0.994072       16
  559    4     0.984910       16   17   18   22
  560    4     0.988860       16   17   18   22
  561    9     0.981927        2    4   16   17   18   19   21   22   24
  562    6     0.981197        1   16   17   18   19   22
  563    5     0.983986       16   17   18   20   22
  564    6     0.981103       16   17   18   20   22   23
  565    6     0.984517       16   17   18   19   22   23
  566    6     0.980512       16   17   18   20   21   22
  567    6     0.982153       16   17   18   20   22   23
  568   11     0.982974        1    2    3    4   16   17   18   19   20   22   23
  569   12     0.987474        1    3    4   16   17   18   19   20   21   22   23   45
  570   13     0.980558        9   16   17   18   19   20   21   22   24   25   39   51   55
  571    1     0.993908       17
  572    1     0.986975       17
  573    1     0.988063       17
  574    1     0.987365       17
  575    1     0.989700       17
  576    5     0.980452       16   17   22   23   51
  577    7     0.983601        1    3   16   17   18   22   23
  578    6     0.983315        1   16   17   18   19   22
  579    7     0.985741        3   16   17   18   19   21   22
  580    6     0.988178       16   17   19   21   22   23
  581    1     0.992863       17
  582    2     0.986595       16   17
  583    1     0.986106       17
  584    2     0.981004       17   18
  585    2     0.986666       17   22
  586    1     0.984794       17
  587    1     0.990976       17
  588    4     0.992042       17   18   19   51
  589    3     0.989336       17   18   19
  590    8     0.980441       16   17   18   19   21   22   51   52
  591    4     0.982591       17   18   19   21
  592    5     0.983601       17   18   19   21   51
  593    6     0.981762       16   17   18   19   21   51
  594    4     0.983537       17   18   19   21
  595    5     0.983889       17   18   19   21   51
  596    5     0.982036       17   18   19   21   51
  597    5     0.981035       16   17   18   19   22
  598    6     0.985053       17   18   19   21   51   55
  599    8     0.985976       16   17   18   19   20   24   51   55
  600    1     0.996211       18
  601    1     0.992028       18
  602    1     0.990782       18
  603    1     0.992520       18
  604    1     0.998297       18
  605    4     0.989432       17   18   19   20
  606    4     0.983792       16   17   18   19
  607    4     0.982536       17   18   19   22
  608    4     0.985691       16   17   18   19
  609    2     0.982996       18   19
  610    1     0.997814       18
  611    1     0.991162       18
  612    1     0.993893       18
  613    1     0.983777       18
  614    1     0.986640       18
  615    1     0.988336       18
  616    1     0.997654       18
  617    4     0.995925       18   19   20   52
  618    3     0.992780       18   19   20
  619    4     0.987463       18   19   20   52
  620    4     0.980650       18   19   20   52
  621    5     0.986173       16   18   19   20   52
  622    4     0.986086       16   18   19   20
  623    4     0.985274       18   19   20   52
  624    4     0.982500       16   18   19   20
  625    4     0.986681       16   18   19   20
  626    5     0.982542       17   18   19   20   52
  627    4     0.986288       16   18   19   20
  628    3     0.981127       18   19   20
  629    1     0.996974       19
  630    1     0.993706       19
  631    1     0.992801       19
  632    1     0.995147       19
  633    1     0.990267       19
  634    3     0.995025       18   19   20
  635    4     0.988967       18   19   20   21
  636    3     0.983192       17   18   19
  637    3     0.988518       18   19   20
  638    4     0.986301       17   19   20   21
  639    1     0.993439       19
  640    1     0.987508       19
  641    1     0.993284       19
  642    1     0.987313       19
  643    1     0.990411       19
  644    1     0.992137       19
  645    1     0.996091       19
  646    4     0.995855       19   20   21   53
  647    3     0.992631       19   20   21
  648    4     0.987465       19   20   21   53
  649    4     0.981559       19   20   21   53
  650    4     0.980757       17   19   20   21
  651    5     0.986825       17   19   20   21   53
  652    4     0.983604       19   20   21   53
  653    4     0.982824       17   19   20   21
  654    5     0.988580       17   19   20   21   53
  655    5     0.981042       18   19   20   21   53
  656    4     0.987008       17   19   20   21
  657    5     0.988319       17   19   20   21   53
  658    1     0.997963       20
  659    1     0.993216       20
  660    1     0.994666       20
  661    1     0.990117       20
  662    1     0.993124       20
  663    3     0.983698       18   19   20
  664    4     0.985822       19   20   21   52
  665    3     0.985425       19   20   21
  666    4     0.986132       16   19   20   21
  667    4     0.993888       16   18   19   20
  668    1     0.995260       20
  669    1     0.988532       20
  670    1     0.991090       20
  671    1     0.984767       20
  672    1     0.988574       20
  673    1     0.998339       20
  674    1     0.993818       20
  675    4     0.993374       16   20   21   54
  676    3     0.990080       16   20   21
  677    7     0.981150       10   16   18   19   20   21   54
  678    5     0.981804        3   16   19   20   21
  679    5     0.983095       16   18   20   21   54
  680    5     0.982828       16   18   20   21   54
  681    4     0.981429       16   17   20   21
  682    5     0.982464       16   18   20   21   54
  683    5     0.980423       16   18   20   21   54
  684   11     0.981089        3    4   10   12   16   17   19   20   21   53   54
  685    8     0.985382        3   16   18   19   20   21   45   54
  686    8     0.989065       11   16   17   19   20   21   45   54
  687    1     0.996347       21
  688    1     0.991565       21
  689    1     0.990796       21
  690    1     0.991675       21
  691    1     0.998295       21
  692    3     0.981959       17   19   21
  693    4     0.981991       16   19   20   21
  694    4     0.983326        3   16   20   21
  695    4     0.984617       16   19   20   21
  696    2     0.984455       16   21
  697    1     0.997959       21
  698    1     0.990854       21
  699    1     0.993732       21
  700    1     0.983357       21
  701    1     0.986203       21
  702    1     0.988382       21
  703    1     0.997604       21
  704    4     0.983506        1   17   22   23
  705    4     0.990274        1   17   22   23
  706    8     0.983822        1    2    4   16   17   22   23   40
  707    6     0.981585        1   17   22   23   24   28
  708   13     0.980256        1    2   16   17   18   20   22   23   24   26   28   38   40
  709    4     0.982971        1   17   22   23
  710    7     0.981518        1   16   17   19   22   23   39
  711   15     0.980026        1    2    3   17   18   20   22   23   24   25   26   27   28   38   40
  712    5     0.981067        1   17   22   23   28
  713    8     0.987037        1   17   18   22   23   24   28   40
  714   11     0.980440        2    3    4   16   17   18   22   23   24   40   66
  715    9     0.980911        1    2   16   17   22   23   24   28   40
  716    1     0.996400       22
  717    1     0.997598       22
  718    1     0.995879       22
  719    1     0.995010       22
  720    1     0.997766       22
  721    5     0.982283        1   17   22   23   24
  722    3     0.982638        1   17   22
  723    5     0.982819        1   17   18   22   23
  724    5     0.984145        1   17   22   23   28
  725    4     0.984576        1   17   22   23
  726    1     0.996934       22
  727    1     0.995833       22
  728    1     0.997339       22
  729    1     0.992136       22
  730    1     0.997381       22
  731    1     0.993315       22
  732    1     0.997365       22
  733    4     0.986645       22   23   24   28
  734    4     0.990134       22   23   24   28
  735    8     0.982488        1    4   22   23   24   25   27   28
  736    6     0.980442       22   23   24   26   27   28
  737    7     0.981315       22   23   24   25   26   27   28
  738    7     0.982428        2   16   22   23   24   26   28
  739    5     0.984687       22   23   24   26   28
  740    7     0.980725       22   23   24   26   27   28   31
  741    6     0.982152        1   22   23   24   26   28
  742   11     0.980734        1    6   17   18   22   23   24   28   40   55   58
  743   11     0.982478        1    4    9   17   22   23   24   25   26   27   28
  744   10     0.981746        1    4   17   22   23   24   25   26   27   28
  745    1     0.984088       23
  746    1     0.991772       23
  747    1     0.989181       23
  748    1     0.986832       23
  749    1     0.991153       23
  750    6     0.983580        1   17   22   23   24   28
  751    4     0.980071       23   24   27   28
  752    4     0.981348       23   24   25   28
  753    7     0.984575       17   22   23   24   25   27   28
  754    5     0.985281       22   23   24   25   27
  755    1     0.983119       23
  756    1     0.987441       23
  757    1     0.989121       23
  758    2     0.982631       23   28
  759    1     0.988441       23
  760    2     0.982988       23   24
  761    1     0.988297       23
  762    4     0.991671       23   24   25   55
  763    3     0.989455       23   24   25
  764    9     0.980510       17   18   22   23   24   25   27   28   55
  765    5     0.983344       23   24   25   27   55
  766    5     0.985937       22   23   24   25   27
  767    6     0.982767       22   23   24   25   26   55
  768    6     0.980288       23   24   25   27   28   55
  769    5     0.987853       22   23   24   25   27
  770    5     0.983981       23   24   25   27   55
  771    8     0.980325       22   23   24   25   26   27   28   55
  772    8     0.983237        9   17   23   24   25   27   28   51
  773   12     0.980619       16   17   18   19   22   23   24   25   26   27   55   56
  774    1     0.993572       24
  775    1     0.997912       24
  776    1     0.994852       24
  777    1     0.989780       24
  778    1     0.995234       24
  779    4     0.983329       23   24   25   26
  780    2     0.983507       23   24
  781    3     0.985610       23   24   28
  782    4     0.981143       23   24   25   26
  783    4     0.980432       23   24   25   26
  784    1     0.991698       24
  785    1     0.993304       24
  786    1     0.994895       24
  787    1     0.985437       24
  788    1     0.992270       24
  789    1     0.987380       24
  790    1     0.994926       24
  791    4     0.993154       24   25   26   56
  792    3     0.990839       24   25   26
  793    6     0.981202       23   24   25   26   30   56
  794    5     0.986649       24   25   26   28   56
  795    6     0.981832       24   25   26   28   30   56
  796    6     0.985409       23   24   25   26   28   56
  797    5     0.987985       24   25   26   28   56
  798    6     0.982504       24   25   26   28   30   56
  799    5     0.982738       24   25   26   28   56
  800    8     0.992013       23   24   25   26   27   30   55   56
  801    7     0.980708       23   24   25   26   28   31   60
  802    7     0.981443       23   24   25   26   30   31   56
  803    1     0.991643       25
  804    1     0.994829       25
  805    1     0.994327       25
  806    1     0.990323       25
  807    1     0.996340       25
  808    4     0.980979       23   24   25   27
  809    3     0.984969       25   26   27
  810    3     0.984367       25   26   27
  811    4     0.985676       23   24   25   26
  812    3     0.982665       24   25   30
  813    1     0.994680       25
  814    1     0.995002       25
  815    1     0.992855       25
  816    1     0.983167       25
  817    1     0.992632       25
  818    1     0.987547       25
  819    1     0.991944       25
  820    4     0.992213       25   26   27   30
  821    4     0.992208       25   26   27   30
  822    6     0.982142       24   25   26   27   28   30
  823    6     0.985775       23   25   26   27   30   31
  824    6     0.988421       22   23   25   26   27   30
  825    5     0.981763       24   25   26   27   30
  826    5     0.987148       23   25   26   27   30
  827    6     0.986907       22   23   25   26   27   30
  828    6     0.981946       23   24   25   26   27   30
  829    7     0.980116       24   25   26   27   29   30   31
  830    8     0.983753       23   25   26   27   29   30   31   59
  831    8     0.983371       23   24   25   26   27   29   30   31
  832    1     0.993668       26
  833    1     0.992309       26
  834    1     0.989857       26
  835    1     0.989729       26
  836    1     0.994035       26
  837    5     0.981384       25   26   27   30   31
  838    4     0.981406       24   25   26   27
  839    4     0.980584       25   26   27   28
  840    7     0.982010       24   25   26   27   29   30   31
  841    5     0.982899       24   26   27   28   30
  842    1     0.991624       26
  843    1     0.988163       26
  844    1     0.990996       26
  845    2     0.987015       25   26
  846    1     0.989558       26
  847    1     0.981915       26
  848    1     0.991755       26
  849    4     0.993190       26   27   28   57
  850    3     0.990857       26   27   28
  851    6     0.982091       23   26   27   28   30   57
  852    5     0.988337       24   26   27   28   57
  853    5     0.981225       24   26   27   28   30
  854    6     0.984660       23   24   26   27   28   57
  855    5     0.988433       24   26   27   28   57
  856    5     0.980467       24   26   27   28   30
  857    5     0.986473       24   26   27   28   57
  858    6     0.980912       23   26   27   28   30   57
  859    6     0.983075       23   24   26   27   28   30
  860    8     0.983231       23   26   27   28   29   30   57   58
  861    1     0.992093       27
  862    1     0.997598       27
  863    1     0.993933       27
  864    1     0.989652       27
  865    1     0.994139       27
  866    5     0.987827       23   25   26   27   28
  867    2     0.985086       26   27
  868    3     0.987277       25   26   27
  869    4     0.985770       23   26   27   28
  870    4     0.984389       23   26   27   28
  871    1     0.991193       27
  872    1     0.993111       27
  873    1     0.994423       27
  874    1     0.985073       27
  875    1     0.991839       27
  876    1     0.986935       27
  877    1     0.995289       27
  878    4     0.991646       23   27   28   58
  879    3     0.989479       23   27   28
  880    8     0.980934        1    4   23   24   27   28   40   58
  881    5     0.984887       23   25   27   28   58
  882    5     0.981425       22   23   25   27   28
  883    6     0.984166       22   23   26   27   28   58
  884    5     0.982021       23   25   27   28   58
  885    5     0.982496       22   23   25   27   28
  886    5     0.984502       23   25   27   28   58
  887    6     0.981070       23   25   26   27   28   58
  888    9     0.981466        5    6   23   24   25   26   27   28   58
  889   12     0.982037        1    2   22   23   24   26   27   28   37   40   57   58
  890    1     0.993049       28
  891    1     0.995724       28
  892    1     0.995220       28
  893    1     0.990149       28
  894    1     0.997214       28
  895    5     0.987322       23   24   26   27   28
  896    3     0.985915       23   24   28
  897    3     0.983794       23   24   28
  898    4     0.983545       23   26   27   28
  899    3     0.983244       23   27   28
  900    1     0.994295       28
  901    1     0.995163       28
  902    1     0.993505       28
  903    1     0.983957       28
  904    1     0.992772       28
  905    1     0.987625       28
  906    1     0.992643       28
  907    4     0.994371       29   30   36   59
  908    3     0.990825       29   30   36
  909    5     0.984047       29   30   33   36   59
  910    6     0.981163       29   30   31   32   36   59
  911    5     0.987201       29   30   32   36   59
  912    6     0.985488       29   30   32   33   36   59
  913    7     0.980509       29   30   31   32   33   36   59
  914    5     0.986473       29   30   32   36   59
  915    4     0.980834       29   30   32   36
  916    4     0.981246       29   30   32   36
  917    6     0.989358       29   30   32   33   36   59
  918    5     0.980099       26   27   29   30   36
  919    1     0.991664       29
  920    1     0.997811       29
  921    1     0.996804       29
  922    1     0.992061       29
  923    1     0.992174       29
  924    4     0.988127       29   30   33   36
  925    2     0.985871       29   30
  926    3     0.982850       29   30   31
  927    4     0.982969       29   30   33   36
  928    4     0.985589       26   29   30   36
  929    1     0.986719       29
  930    1     0.994457       29
  931    1     0.995563       29
  932    1     0.995019       29
  933    1     0.995521       29
  934    1     0.988732       29
  935    1     0.984347       29
  936    4     0.992809       26   29   30   31
  937    4     0.992190       26   29   30   31
  938    5     0.982149       26   29   30   31   36
  939    6     0.981012       26   29   30   31   33   36
  940    6     0.981244       26   29   30   31   32   33
  941    5     0.984893       26   29   30   31   33
  942    6     0.980897       25   29   30   31   33   35
  943    5     0.985600       26   29   30   31   33
  944    5     0.981298       26   29   30   31   33
  945    8     0.980804       25   27   29   30   31   32   33   36
  946    9     0.987342       25   26   27   29   30   31   32   36   59
  947    8     0.987816       25   26   27   29   30   31   32   33
  948    1     0.988687       30
  949    1     0.994778       30
  950    1     0.992740       30
  951    1     0.992501       30
  952    1     0.988642       30
  953    7     0.982988       25   26   27   29   30   31   32
  954    3     0.980452       29   30   31
  955    4     0.981327       29   30   32   36
  956    5     0.983457       25   26   29   30   31
  957    6     0.982363       25   26   29   30   31   36
  958    2     0.985155       26   30
  959    1     0.990578       30
  960    1     0.993664       30
  961    1     0.994012       30
  962    1     0.991110       30
  963    1     0.981611       30
  964    1     0.980158       30
  965    4     0.994367       30   31   32   60
  966    3     0.990818       30   31   32
  967    5     0.983940       30   31   32   33   60
  968    6     0.980765       29   30   31   32   36   60
  969    5     0.984751       30   31   32   36   60
  970    5     0.983078       30   31   32   33   60
  971    7     0.980798       29   30   31   32   33   36   60
  972    5     0.986030       30   31   32   36   60
  973    5     0.986676       30   31   32   33   60
  974    6     0.982018       30   31   32   33   36   60
  975    6     0.986602       26   30   31   32   36   60
  976    8     0.989054       25   26   30   31   32   33   60   61
  977    1     0.990589       31
  978    1     0.996394       31
  979    1     0.998058       31
  980    1     0.992530       31
  981    1     0.992895       31
  982    4     0.983438       26   30   31   32
  983    3     0.988570       29   30   31
  984    3     0.988192       29   30   31
  985    4     0.982318       29   31   32   33
  986    4     0.981454       30   31   32   33
  987    1     0.983034       31
  988    1     0.995921       31
  989    1     0.993146       31
  990    1     0.996183       31
  991    1     0.996010       31
  992    1     0.989290       31
  993    1     0.986709       31
  994    4     0.994095       31   32   33   61
  995    3     0.990824       31   32   33
  996    4     0.985658       31   32   33   61
  997    6     0.980645       29   30   31   32   33   61
  998    5     0.984728       29   31   32   33   61
  999    5     0.982652       31   32   33   34   61
 1000    5     0.990460       29   31   32   33   35
 1001    5     0.987583       29   31   32   33   61
 1002    5     0.985517       29   31   32   33   61
 1003    4     0.982386       30   31   32   33
 1004    5     0.985629       29   31   32   33   61
 1005    7     0.981750       30   31   32   34   35   60   61
 1006    1     0.991039       32
 1007    1     0.997945       32
 1008    1     0.996172       32
 1009    1     0.990895       32
 1010    1     0.992693       32
 1011    4     0.990341       30   31   32   33
 1012    2     0.986150       32   33
 1013    3     0.981583       32   33   36
 1014    4     0.986443       30   31   32   33
 1015    4     0.987142       31   32   33   34
 1016    1     0.987550       32
 1017    1     0.994125       32
 1018    1     0.995160       32
 1019    1     0.994781       32
 1020    1     0.994783       32
 1021    1     0.989510       32
 1022    1     0.983831       32
 1023    4     0.995380       32   33   34   36
 1024    4     0.994559       32   33   34   36
 1025    8     0.980007       29   31   32   33   35   36   61   62
 1026    6     0.982066       29   30   32   33   34   36
 1027    5     0.985189       30   32   33   34   36
 1028    4     0.983951       32   33   34   36
 1029    5     0.982378       30   32   33   34   36
 1030    5     0.987234       30   32   33   34   36
 1031    4     0.983819       32   33   34   36
 1032    5     0.985349       32   33   34   35   36
 1033    7     0.993566       29   32   33   34   35   36   61
 1034    6     0.987629       30   31   32   33   34   36
 1035    1     0.989309       33
 1036    1     0.994807       33
 1037    1     0.992557       33
 1038    1     0.992425       33
 1039    1     0.988463       33
 1040    5     0.982897       32   33   34   35   36
 1041    3     0.983088       32   33   36
 1042    4     0.984009       29   31   32   33
 1043    4     0.981528       32   33   35   36
 1044    5     0.983752       31   32   33   34   36
 1045    2     0.985782       33   34
 1046    1     0.990869       33
 1047    1     0.994275       33
 1048    1     0.994811       33
 1049    1     0.991526       33
 1050    1     0.982602       33
 1051    1     0.980458       33
 1052    3     0.994544       33   34   35
 1053    3     0.993948       33   34   35
 1054    3     0.990995       33   34   35
 1055    3     0.988078       33   34   35
 1056    3     0.990329       33   34   35
 1057    3     0.992286       33   34   35
 1058    3     0.993720       33   34   35
 1059    3     0.995677       33   34   35
 1060    3     0.991232       33   34   35
 1061    5     0.995194       32   33   34   35   36
 1062    5     0.988193       33   34   35   61   62
 1063    4     0.990418       32   33   34   35
 1064    1     0.989014       34
 1065    1     0.998482       34
 1066    1     0.999181       34
 1067    1     0.984167       34
 1068    1     0.994742       34
 1069    4     0.986014       33   34   35   36
 1070    1     0.981781       34
 1071    2     0.986103       34   35
 1072    5     0.981855       32   33   34   35   36
 1073    4     0.992563       32   33   34   35
 1074    1     0.985252       34
 1075    1     0.997399       34
 1076    1     0.998466       34
 1077    1     0.995111       34
 1078    1     0.991849       34
 1079    1     0.993469       34
 1080    1     0.985591       34
 1081    2     0.997515       34   35
 1082    2     0.998833       34   35
 1083    2     0.993917       34   35
 1084    4     0.983947       32   34   35   36
 1085    3     0.983508       33   34   35
 1086    2     0.985102       34   35
 1087    4     0.987355       32   34   35   36
 1088    3     0.986818       33   34   35
 1089    2     0.986685       34   35
 1090    2     0.984824       34   35
 1091    2     0.989165       34   35
 1092    2     0.990916       34   35
 1093    1     0.998636       35
 1094    1     0.999875       35
 1095    1     0.999751       35
 1096    1     0.998533       35
 1097    1     0.999071       35
 1098    1     0.981981       35
 1099    1     0.998728       35
 1100    1     0.992008       35
 1101    1     0.984702       35
 1102    2     0.999236       34   35
 1103    1     0.995804       35
 1104    1     0.999555       35
 1105    1     0.999633       35
 1106    1     0.999115       35
 1107    1     0.996644       35
 1108    1     0.998892       35
 1109    1     0.996098       35
 1110    4     0.994093       29   33   36   62
 1111    3     0.990822       29   33   36
 1112    4     0.985668       29   33   36   62
 1113    6     0.980698       29   30   31   33   36   62
 1114    5     0.983725       29   31   33   36   62
 1115    5     0.983606       29   30   33   36   62
 1116    5     0.980113       29   31   33   36   62
 1117    5     0.984250       29   31   33   36   62
 1118    5     0.989100       29   31   33   36   62
 1119    4     0.980761       29   30   33   36
 1120    5     0.986035       29   31   33   36   62
 1121    6     0.986834       29   30   33   34   36   62
 1122    1     0.990685       36
 1123    1     0.996021       36
 1124    1     0.997857       36
 1125    1     0.991483       36
 1126    1     0.992714       36
 1127    4     0.983179       29   33   34   36
 1128    3     0.988003       32   33   36
 1129    2     0.981308       33   36
 1130    4     0.982828       29   30   32   36
 1131    4     0.985620       29   30   33   36
 1132    1     0.982580       36
 1133    1     0.996067       36
 1134    1     0.992367       36
 1135    1     0.996174       36
 1136    1     0.995595       36
 1137    1     0.989395       36
 1138    1     0.987527       36
 1139    4     0.995917       37   38   40   63
 1140    3     0.992779       37   38   40
 1141    4     0.987461       37   38   40   63
 1142    5     0.986602        2   37   38   40   63
 1143    5     0.989967        2   37   38   40   63
 1144    4     0.986080        2   37   38   40
 1145    5     0.988893        2   37   38   40   63
 1146    5     0.992408        2   37   38   40   63
 1147    4     0.986694        2   37   38   40
 1148    5     0.983205        1   37   38   40   66
 1149    5     0.983739       37   38   39   40   63
 1150    3     0.981053       37   38   40
 1151    1     0.996420       37
 1152    1     0.992404       37
 1153    1     0.993140       37
 1154    1     0.995770       37
 1155    1     0.991142       37
 1156    3     0.989942       37   38   40
 1157    4     0.988970        1   37   38   40
 1158    4     0.989033        1   37   39   40
 1159    3     0.993876       37   38   40
 1160    4     0.982650        1   37   38   39
 1161    1     0.991713       37
 1162    1     0.988684       37
 1163    1     0.991655       37
 1164    1     0.988952       37
 1165    1     0.994280       37
 1166    1     0.993699       37
 1167    1     0.991220       37
 1168    4     0.995860       37   38   39   64
 1169    3     0.992634       37   38   39
 1170    4     0.987485       37   38   39   64
 1171    5     0.988203        1   37   38   39   64
 1172    4     0.985312        1   37   38   39
 1173    5     0.986806        1   37   38   39   64
 1174    5     0.990709        1   37   38   39   64
 1175    4     0.985871        1   37   38   39
 1176    5     0.988574        1   37   38   39   64
 1177    5     0.988861        1   37   38   39   64
 1178    5     0.989185        2   37   38   39   65
 1179    5     0.988332        1   37   38   39   64
 1180    1     0.994095       38
 1181    1     0.994580       38
 1182    1     0.995339       38
 1183    1     0.994089       38
 1184    1     0.991003       38
 1185    3     0.986568       37   38   39
 1186    3     0.983975       37   38   39
 1187    3     0.986650       37   38   39
 1188    4     0.990471       37   38   39   40
 1189    4     0.989537       37   38   39   40
 1190    1     0.994988       38
 1191    1     0.989859       38
 1192    1     0.985539       38
 1193    1     0.995035       38
 1194    1     0.995852       38
 1195    1     0.993785       38
 1196    1     0.985349       38
 1197    4     0.993433        2   38   39   65
 1198    3     0.990086        2   38   39
 1199    7     0.981641        2   10   37   38   39   40   65
 1200    5     0.981424        2    3   38   39   40
 1201    5     0.984902        2   38   39   40   65
 1202    5     0.982759        2   38   39   40   65
 1203    5     0.986147        2    3   38   39   40
 1204    5     0.984828        2   38   39   40   65
 1205    5     0.980390        2   38   39   40   65
 1206    9     0.981912        2    3    4   37   38   39   40   46   65
 1207   10     0.980764        1    2    3   10   37   38   39   40   64   65
 1208    8     0.989057        1    2   11   37   38   39   41   65
 1209    1     0.992129       39
 1210    1     0.994286       39
 1211    1     0.989698       39
 1212    1     0.995910       39
 1213    1     0.996762       39
 1214    4     0.984387        2   37   38   39
 1215    4     0.989348        2    3   38   39
 1216    5     0.992278        1    2   37   38   39
 1217    3     0.983713        2   38   39
 1218    3     0.985704        2   38   39
 1219    1     0.994055       39
 1220    1     0.988947       39
 1221    1     0.985551       39
 1222    1     0.993057       39
 1223    1     0.994461       39
 1224    1     0.990515       39
 1225    1     0.991674       39
 1226    4     0.992063        1   37   40   66
 1227    3     0.989301        1   37   40
 1228    8     0.980049        1    2   22   37   39   40   63   66
 1229    4     0.980247        1   37   39   40
 1230    5     0.983485        1   37   39   40   66
 1231    6     0.981458        1    2   37   39   40   66
 1232    5     0.981837        1    2   37   39   40
 1233    5     0.986091        1   37   39   40   66
 1234    5     0.981896        1   37   39   40   66
 1235    5     0.986718        1   22   37   38   40
 1236    7     0.985675        1   22   37   39   40   58   66
 1237    8     0.986213        1    2   28   37   38   40   58   66
 1238    1     0.992533       40
 1239    1     0.994062       40
 1240    1     0.990633       40
 1241    1     0.996192       40
 1242    1     0.996506       40
 1243    4     0.980889        1    2   37   40
 1244    3     0.983962        1   37   40
 1245    5     0.987863        1    2   37   38   40
 1246    3     0.983011        1   37   40
 1247    3     0.985316        1   37   40
 1248    1     0.993720       40
 1249    1     0.989496       40
 1250    1     0.985684       40
 1251    1     0.993413       40
 1252    1     0.994433       40
 1253    1     0.990798       40
 1254    1     0.991890       40
 1255    4     0.982862        2    4    5   41
 1256    3     0.980858        5    6   41
 1257    6     0.982618        2    4    5    6   39   41
 1258    1     0.995215       41
 1259    1     0.991426       41
 1260    1     0.991759       41
 1261    2     0.986218        5   41
 1262    4     0.982684        4    5    6   41
 1263    3     0.982883        5    6   41
 1264    1     0.993217       41
 1265    1     0.991710       41
 1266    1     0.983427       41
 1267    1     0.990571       41
 1268    1     0.992303       41
 1269    2     0.983147        6   42
 1270    3     0.986300        5    6   42
 1271    3     0.986009        5    6   42
 1272    1     0.996865       42
 1273    1     0.990514       42
 1274    1     0.992711       42
 1275    2     0.989187        6   42
 1276    3     0.985072        6    7   42
 1277    2     0.982604        6   42
 1278    1     0.996157       42
 1279    1     0.985167       42
 1280    1     0.986548       42
 1281    1     0.988656       42
 1282    1     0.996357       42
 1283    2     0.983040        7   43
 1284    3     0.986479        7    8   43
 1285    3     0.985712        7    8   43
 1286    1     0.991989       43
 1287    1     0.991717       43
 1288    1     0.996233       43
 1289    2     0.983244        7   43
 1290    3     0.986561        6    7   43
 1291    2     0.986704        7   43
 1292    1     0.990150       43
 1293    1     0.995303       43
 1294    1     0.996694       43
 1295    1     0.984471       43
 1296    1     0.986300       43
 1297    2     0.983139        8   44
 1298    3     0.986203        8    9   44
 1299    3     0.986365        8    9   44
 1300    1     0.995346       44
 1301    1     0.992103       44
 1302    1     0.992490       44
 1303    2     0.987067        8   44
 1304    3     0.986591        8    9   44
 1305    2     0.982292        8   44
 1306    1     0.993381       44
 1307    1     0.992275       44
 1308    1     0.983964       44
 1309    1     0.990961       44
 1310    1     0.992394       44
 1311    4     0.982700        4    9   16   45
 1312    3     0.980967        8    9   45
 1313    6     0.982972        4    8    9   16   21   45
 1314    1     0.996195       45
 1315    1     0.990379       45
 1316    1     0.991905       45
 1317    2     0.986351        9   45
 1318    4     0.984559        4    8    9   45
 1319    3     0.983281        8    9   45
 1320    1     0.995532       45
 1321    1     0.984845       45
 1322    1     0.985956       45
 1323    1     0.988670       45
 1324    1     0.996116       45
 1325    4     0.982326       10   11   12   46
 1326    3     0.983862       10   11   46
 1327    6     0.980959       10   11   12   21   39   46
 1328    1     0.990523       46
 1329    1     0.997001       46
 1330    1     0.992021       46
 1331    3     0.980438       11   12   46
 1332    2     0.987365       11   46
 1333    3     0.988403       11   12   46
 1334    1     0.980679       46
 1335    1     0.986262       46
 1336    1     0.994205       46
 1337    1     0.997533       46
 1338    1     0.992973       46
 1339    2     0.983981       12   47
 1340    3     0.986420       12   13   47
 1341    2     0.982342       12   47
 1342    1     0.990084       47
 1343    1     0.993106       47
 1344    1     0.996874       47
 1345    3     0.982966       11   12   47
 1346    2     0.984383       12   47
 1347    2     0.989978       12   47
 1348    1     0.989005       47
 1349    1     0.995947       47
 1350    1     0.997057       47
 1351    1     0.986858       47
 1352    1     0.984124       47
 1353    2     0.984091       13   48
 1354    3     0.986594       13   14   48
 1355    2     0.982532       13   48
 1356    1     0.990099       48
 1357    1     0.993377       48
 1358    1     0.996549       48
 1359    3     0.982623       13   14   48
 1360    2     0.984781       13   48
 1361    2     0.989618       13   48
 1362    1     0.990438       48
 1363    1     0.995145       48
 1364    1     0.996805       48
 1365    1     0.987858       48
 1366    1     0.982781       48
 1367    2     0.984062       14   49
 1368    3     0.986492       14   15   49
 1369    2     0.982331       14   49
 1370    1     0.990530       49
 1371    1     0.997472       49
 1372    1     0.992106       49
 1373    3     0.982962       13   14   49
 1374    2     0.989875       14   49
 1375    2     0.984036       14   49
 1376    1     0.980876       49
 1377    1     0.986704       49
 1378    1     0.994445       49
 1379    1     0.997728       49
 1380    1     0.993211       49
 1381    4     0.982650        4   14   15   50
 1382    3     0.980243       14   15   50
 1383    6     0.981317        3    4   10   14   15   50
 1384    1     0.990143       50
 1385    1     0.993161       50
 1386    1     0.995062       50
 1387    3     0.980870       10   15   50
 1388    3     0.990887       10   15   50
 1389    3     0.985631        4   15   50
 1390    1     0.987812       50
 1391    1     0.995775       50
 1392    1     0.996979       50
 1393    1     0.986794       50
 1394    1     0.984025       50
 1395    3     0.981383       18   19   51
 1396    3     0.986180       18   19   51
 1397    5     0.982870       17   18   19   51   55
 1398    1     0.992232       51
 1399    1     0.993679       51
 1400    1     0.993894       51
 1401    2     0.982990       18   51
 1402    2     0.981184       18   51
 1403    2     0.980385       18   51
 1404    1     0.993470       51
 1405    1     0.989928       51
 1406    1     0.996237       51
 1407    1     0.989795       51
 1408    1     0.982669       51
 1409    2     0.984180       19   52
 1410    3     0.986954       18   19   52
 1411    2     0.982568       19   52
 1412    1     0.997272       52
 1413    1     0.991608       52
 1414    1     0.991159       52
 1415    2     0.990230       19   52
 1416    3     0.988751       19   20   52
 1417    3     0.988741       19   20   52
 1418    1     0.996864       52
 1419    1     0.987379       52
 1420    1     0.987412       52
 1421    1     0.983896       52
 1422    1     0.997305       52
 1423    2     0.983998       20   53
 1424    3     0.986433       20   21   53
 1425    2     0.982395       20   53
 1426    1     0.995375       53
 1427    1     0.991355       53
 1428    1     0.993098       53
 1429    2     0.987606       20   53
 1430    3     0.988350       19   20   53
 1431    2     0.980944       20   53
 1432    1     0.992799       53
 1433    1     0.990841       53
 1434    1     0.983683       53
 1435    1     0.992859       53
 1436    1     0.992721       53
 1437    4     0.980978       10   16   21   54
 1438    3     0.980301       20   21   54
 1439    5     0.987773       10   11   20   21   54
 1440    1     0.991644       54
 1441    1     0.993218       54
 1442    1     0.993554       54
 1443    4     0.983691       16   20   21   54
 1444    3     0.985883       16   21   54
 1445    3     0.986284       16   21   54
 1446    1     0.993369       54
 1447    1     0.990144       54
 1448    1     0.995340       54
 1449    1     0.989673       54
 1450    1     0.982958       54
 1451    5     0.984177       17   18   24   25   55
 1452    4     0.986940       23   24   25   55
 1453    7     0.980830       17   18   19   23   24   25   55
 1454    1     0.995502       55
 1455    1     0.989504       55
 1456    1     0.991920       55
 1457    2     0.984972       24   55
 1458    4     0.986935       23   24   25   55
 1459    5     0.981712       19   23   24   25   55
 1460    1     0.994642       55
 1461    1     0.986470       55
 1462    1     0.984580       55
 1463    1     0.989486       55
 1464    1     0.994465       55
 1465    4     0.984482       24   25   26   56
 1466    3     0.985172       25   26   56
 1467    5     0.988051       24   25   30   56   60
 1468    1     0.995542       56
 1469    1     0.991001       56
 1470    1     0.993070       56
 1471    2     0.987048       25   56
 1472    3     0.981350       24   25   56
 1473    3     0.991086       24   25   56
 1474    1     0.994178       56
 1475    1     0.990845       56
 1476    1     0.983973       56
 1477    1     0.990517       56
 1478    1     0.992752       56
 1479    4     0.984587       26   27   28   57
 1480    3     0.985177       26   27   57
 1481    5     0.988215       27   28   30   57   59
 1482    1     0.996428       57
 1483    1     0.990338       57
 1484    1     0.992890       57
 1485    2     0.988618       27   57
 1486    3     0.982293       27   28   57
 1487    3     0.989110       27   28   57
 1488    1     0.995659       57
 1489    1     0.986778       57
 1490    1     0.985505       57
 1491    1     0.989104       57
 1492    1     0.995147       57
 1493    5     0.984511        1   27   28   40   58
 1494    4     0.986834       23   27   28   58
 1495    7     0.982364        1   23   27   28   37   40   58
 1496    1     0.995273       58
 1497    1     0.989698       58
 1498    1     0.991860       58
 1499    2     0.986806       28   58
 1500    4     0.984478       23   27   28   58
 1501    4     0.988665       27   28   40   58
 1502    1     0.993905       58
 1503    1     0.989739       58
 1504    1     0.983419       58
 1505    1     0.990110       58
 1506    1     0.992479       58
 1507    4     0.984837       29   30   36   59
 1508    3     0.984947       29   30   59
 1509    5     0.990155       26   29   36   57   59
 1510    1     0.991035       59
 1511    1     0.995907       59
 1512    1     0.992430       59
 1513    3     0.985142       29   30   59
 1514    2     0.986781       29   59
 1515    3     0.988253       29   36   59
 1516    1     0.986727       59
 1517    1     0.988985       59
 1518    1     0.992089       59
 1519    1     0.995473       59
 1520    1     0.988689       59
 1521    4     0.983932       30   31   32   60
 1522    3     0.984856       30   31   60
 1523    5     0.986855       26   31   32   56   60
 1524    1     0.991337       60
 1525    1     0.993579       60
 1526    1     0.994325       60
 1527    3     0.983921       30   31   60
 1528    2     0.982314       31   60
 1529    2     0.980214       31   60
 1530    1     0.992669       60
 1531    1     0.992652       60
 1532    1     0.990044       60
 1533    1     0.992561       60
 1534    1     0.984024       60
 1535    2     0.981993       32   61
 1536    3     0.986354       32   33   61
 1537    3     0.982490       32   33   61
 1538    1     0.991787       61
 1539    1     0.995985       61
 1540    1     0.992793       61
 1541    3     0.985921       32   33   61
 1542    2     0.986437       32   61
 1543    2     0.983149       32   61
 1544    1     0.987018       61
 1545    1     0.989634       61
 1546    1     0.992270       61
 1547    1     0.995593       61
 1548    1     0.989082       61
 1549    2     0.982015       36   62
 1550    3     0.986388       33   36   62
 1551    3     0.982482       33   36   62
 1552    1     0.992273       62
 1553    1     0.993668       62
 1554    1     0.994589       62
 1555    3     0.985739       33   36   62
 1556    2     0.983289       36   62
 1557    2     0.985547       36   62
 1558    1     0.993081       62
 1559    1     0.992862       62
 1560    1     0.990432       62
 1561    1     0.992938       62
 1562    1     0.984346       62
 1563    2     0.984180       37   63
 1564    3     0.986956       37   40   63
 1565    2     0.982562       37   63
 1566    1     0.992965       63
 1567    1     0.995879       63
 1568    1     0.991139       63
 1569    2     0.981947       37   63
 1570    2     0.986654       37   63
 1571    3     0.988643       37   38   63
 1572    1     0.986409       63
 1573    1     0.991266       63
 1574    1     0.988218       63
 1575    1     0.994463       63
 1576    1     0.992698       63
 1577    2     0.984003       38   64
 1578    3     0.986434       38   39   64
 1579    2     0.982400       38   64
 1580    1     0.995107       64
 1581    1     0.991701       64
 1582    1     0.993030       64
 1583    2     0.984312       38   64
 1584    2     0.981546       38   64
 1585    2     0.980794       38   64
 1586    1     0.993243       64
 1587    1     0.987358       64
 1588    1     0.985998       64
 1589    1     0.992432       64
 1590    1     0.993862       64
 1591    4     0.981145        2   10   39   65
 1592    3     0.980340       38   39   65
 1593    5     0.988039       10   11   38   39   65
 1594    1     0.991763       65
 1595    1     0.993145       65
 1596    1     0.993514       65
 1597    3     0.983267        2   39   65
 1598    3     0.983334       38   39   65
 1599    3     0.986104        2   39   65
 1600    1     0.993201       65
 1601    1     0.991311       65
 1602    1     0.994528       65
 1603    1     0.989907       65
 1604    1     0.982525       65
 1605    3     0.981113       37   40   66
 1606    3     0.986165       37   40   66
 1607    5     0.983051        1   37   40   58   66
 1608    1     0.991764       66
 1609    1     0.994216       66
 1610    1     0.993795       66
 1611    2     0.980054       40   66
 1612    2     0.984410       40   66
 1613    2     0.980017       40   66
 1614    1     0.992855       66
 1615    1     0.991911       66
 1616    1     0.994130       66
 1617    1     0.990535       66
 1618    1     0.982615       66
 
 Dimensions of the occupied LMO domains:  Minimum / Average / Maximum
 
 Number of atoms in domain:                   3      19.4        45
 Number of atomic orbitals:                  90     510.1      1126
 
 
 Calculating (mui|P) integrals...
 
 Block 1: occupied orbitals 1 to 94
 Calculating and transforming integrals...
 Number of strong pairs: 0 (0.0%)
 chtol:   9.999999999999999E-005
 switch to dfcoralg=cholinv
       58.34 MB memory is used for domain independent quantities
 
 Calculating the contribution of occupied LMOs...
    using local fitting domains
 
 MO:     1
 Extended domain construction for local excited state calculation...
 
 The selected important local MOs:    #:    80
   86   47   67    2   80   84   75   73   81   69   40   50   45   85   88   72   39   83    3   31
   14   53   34   64   87   62   93   82   58   38   65   89   33   42   61   32   92   57   66   94
   56   52   22   21   28   27   37   76   71   15   16   20    5    8   59   74   36   12   29   30
   46   63   90   23    9   55   10   44   91    1   13   18   19   48   79    4    6   26   49   41
 
 The selected important PAOs:    #:     0

 
 The selected additional local MOs:    #:     0

 
 The selected additional PAOs:    #:  1084
  791  792  793  794  795  796  797  798  799  800  801  802  803  804  805  806  807  808  809  810
  811  812  813  814  815  816  817  818  819  820  821  822  823  824  825  826  827  828  829  830
  831  832  833  834  835  836  837  838  839  840  841  842  843  844  845  846  847  848  849  850
  851  852  853  854  855  856  857  858  859  860  861  862  863  864  865  866  867  868  869  870
  871  872  873  874  875  876  877  733  734  735  736  737  738  739  740  741  742  743  744  745
  746  747  748  749  750  751  752  753  754  755  756  757  758  759  760  761  878  879  880  881
  882  883  884  885  886  887  888  889  890  891  892  893  894  895  896  897  898  899  900  901
  902  903  904  905  906  704  705  706  707  708  709  710  711  712  713  714  715  716  717  718
  719  720  721  722  723  724  725  726  727  728  729  730  731  732  936  937  938  939  940  941
  942  943  944  945  946  947  948  949  950  951  952  953  954  955  956  957  958  959  960  961
  962  963  964  965  966  967  968  969  970  971  972  973  974  975  976  977  978  979  980  981
  982  983  984  985  986  987  988  989  990  991  992  993  994  995  996  997  998  999 1000 1001
 1002 1003 1004 1005 1006 1007 1008 1009 1010 1011 1012 1013 1014 1015 1016 1017 1018 1019 1020 1021
 1022  559  560  561  562  563  564  565  566  567  568  569  570  571  572  573  574  575  576  577
  578  579  580  581  582  583  584  585  586  587  588  589  590  591  592  593  594  595  596  597
  598  599  600  601  602  603  604  605  606  607  608  609  610  611  612  613  614  615  616  617
  618  619  620  621  622  623  624  625  626  627  628  629  630  631  632  633  634  635  636  637
  638  639  640  641  642  643  644  645 1023 1024 1025 1026 1027 1028 1029 1030 1031 1032 1033 1034
 1035 1036 1037 1038 1039 1040 1041 1042 1043 1044 1045 1046 1047 1048 1049 1050 1051 1110 1111 1112
 1113 1114 1115 1116 1117 1118 1119 1120 1121 1122 1123 1124 1125 1126 1127 1128 1129 1130 1131 1132
 1133 1134 1135 1136 1137 1138   95   96   97   98   99  100  101  102  103  104  105  106  107  108
  109  110  111  112  113  114  115  116  117  118  119  120  121  122  123  124  125  126  127  128
  129  130  131  132  133  134  135  136  137  138  139  140  141  142  143  144  145  146  147  148
  149  150  151  152 1197 1198 1199 1200 1201 1202 1203 1204 1205 1206 1207 1208 1209 1210 1211 1212
 1213 1214 1215 1216 1217 1218 1219 1220 1221 1222 1223 1224 1225 1226 1227 1228 1229 1230 1231 1232
 1233 1234 1235 1236 1237 1238 1239 1240 1241 1242 1243 1244 1245 1246 1247 1248 1249 1250 1251 1252
 1253 1254  762  763  764  765  766  767  768  769  770  771  772  773  774  775  776  777  778  779
  780  781  782  783  784  785  786  787  788  789  790 1139 1140 1141 1142 1143 1144 1145 1146 1147
 1148 1149 1150 1151 1152 1153 1154 1155 1156 1157 1158 1159 1160 1161 1162 1163 1164 1165 1166 1167
 1168 1169 1170 1171 1172 1173 1174 1175 1176 1177 1178 1179 1180 1181 1182 1183 1184 1185 1186 1187
 1188 1189 1190 1191 1192 1193 1194 1195 1196  646  647  648  649  650  651  652  653  654  655  656
  657  658  659  660  661  662  663  664  665  666  667  668  669  670  671  672  673  674  675  676
  677  678  679  680  681  682  683  684  685  686  687  688  689  690  691  692  693  694  695  696
  697  698  699  700  701  702  703  530  531  532  533  534  535  536  537  538  539  540  541  542
  543  544  545  546  547  548  549  550  551  552  553  554  555  556  557  558 1052 1053 1054 1055
 1056 1057 1058 1059 1060 1061 1062 1063 1064 1065 1066 1067 1068 1069 1070 1071 1072 1073 1074 1075
 1076 1077 1078 1079 1080 1081 1082 1083 1084 1085 1086 1087 1088 1089 1090 1091 1092 1093 1094 1095
 1096 1097 1098 1099 1100 1101 1102 1103 1104 1105 1106 1107 1108 1109  907  908  909  910  911  912
  913  914  915  916  917  918  919  920  921  922  923  924  925  926  927  928  929  930  931  932
  933  934  935  182  183  184  185  186  187  188  189  190  191  192  193  194  195  196  197  198
  199  200  201  202  203  204  205  206  207  208  209  210  211  212  213  214  215  216  217  218
  219  220  221  222  223  224  225  226  227  228  229  230  231  232  233  234  235  236  237  238
  239  327  328  329  330  331  332  333  334  335  336  337  338  339  340  341  342  343  344  345
  346  347  348  349  350  351  352  353  354  355  240  241  242  243  244  245  246  247  248  249
  250  251  252  253  254  255  256  257  258  259  260  261  262  263  264  265  266  267  268  269
  270  271  272  273  274  275  276  277  278  279  280  281  282  283  284  285  286  287  288  289
  290  291  292  293  294  295  296  297  298  299  300  301  302  303  304  305  306  307  308  309
  310  311  312  313  314  315  316  317  318  319  320  321  322  323  324  325  326  153  154  155
  156  157  158  159  160  161  162  163  164  165  166  167  168  169  170  171  172  173  174  175
  176  177  178  179  180  181 1437 1438 1439 1440 1441 1442 1443 1444 1445 1446 1447 1448 1449 1450
 1591 1592 1593 1594 1595 1596 1597 1598 1599 1600 1601 1602 1603 1604 1563 1564 1565 1566 1567 1568
 1569 1570 1571 1572 1573 1574 1575 1576 1409 1410 1411 1412 1413 1414 1415 1416 1417 1418 1419 1420
 1421 1422 1395 1396 1397 1398 1399 1400 1401 1402 1403 1404 1405 1406 1407 1408 1605 1606 1607 1608
 1609 1610 1611 1612 1613 1614 1615 1616 1617 1618 1493 1494 1495 1496 1497 1498 1499 1500 1501 1502
 1503 1504 1505 1506
 
 The selected atoms in the ED:    #:    65
    1    2    3    4    5    6    7    8    9   10   11   12   13   14   15   16   17   18   19   20
   21   22   23   24   25   26   27   28   29   30   31   32   33   34   35   36   37   38   39   40
   41   42   43   44   45   46   47   49   50   51   52   53   54   55   56   57   58   59   60   61
   62   63   64   65   66
 The selected atoms in the fitting domain  #:    56
    1    2    3    4    5    6    7    8    9   10   16   17   18   19   20   21   22   23   24   25
   26   27   28   29   30   31   32   33   34   35   36   37   38   39   40   41   42   43   44   45
   51   52   53   54   55   56   57   58   59   60   61   62   63   64   65   66
 
 Dimensions of the extended domain:
 
 Number of atoms in domain:      65  ( 98.48 %)
 Number of atomic orbitals:    1550  ( 99.10 %)
 Number of fitting functions:  3465  ( 86.19 %)
 Number of occupied orbitals:    80  ( 85.11 %)
 Number of virtual orbitals:   1082  ( 75.66 %)
 
 IJ and IA integral transformation...

 Executing cis...

 Allocation of 120.0 Gbytes of memory...
 
 Retrieve a J_ai^Q fitted MO integral list...
 Retrieve a J_ij^Q fitted MO integral list in upper triangle form...
 Unpack the upper triangle lists...
 
 Generate singlet trial vectors...
 
 Starting DF-MP2 calculation for root  1
 
 Iteration   1
 
 Assemble transformed J^Q_ia integrals...
 Calculate double excitation operators and Y^Q_ai vector...
 
 The DF-MP2 calculation has been performed.
 
 Final result in atomic units for root  1:
 
 Total reference energy:        -1563.511227924515
 Total MP2 energy:              -1568.618590454651
 MP2 correlation energy:           -5.107362530136
 
 ============================================================================
 
 
 Calculate pre-optimized initial guesses for adc(2) calculations
 Incore algorithm
 
 Calculate sigma vector for root  1
 
                       Excitation           Energy                Norm of
 Iteration  1         energy [au]        decrease [au]        residual vector
 ============================================================================
 for root  1           0.253357398        -0.0216061             0.0311394
 ============================================================================
  0/ 1 states have converged.
 
 
 Calculate sigma vector for root  1
 
                       Excitation           Energy                Norm of
 Iteration  2         energy [au]        decrease [au]        residual vector
 ============================================================================
 for root  1           0.244964689        -0.0083927             0.0053441
 ============================================================================
  1/ 1 states have converged.
 
 
 
 The micro iteration of pre-optimization has converged in  2 steps.
 
 
 ============================================================================
 Restart
 
 Calculate sigma vector for root  1
 
                       Excitation           Energy                Norm of
 Iteration  3         energy [au]        decrease [au]        residual vector
 ============================================================================
 for root  1           0.248936887         0.0039722             0.0050443
 ============================================================================
  0/ 1 states have converged.
 
 
 Calculate sigma vector for root  1
 
                       Excitation           Energy                Norm of
 Iteration  4         energy [au]        decrease [au]        residual vector
 ============================================================================
 for root  1           0.248764801        -0.0001721             0.0007237
 ============================================================================
  1/ 1 states have converged.
 
 
 
 The micro iteration of pre-optimization has converged in  2 steps.
 
 
 ============================================================================
 Restart
 
 Calculate sigma vector for root  1
 
                       Excitation           Energy                Norm of
 Iteration  5         energy [au]        decrease [au]        residual vector
 ============================================================================
 for root  1           0.248279238        -0.0004856             0.0008214
 ============================================================================
  1/ 1 states have converged.
 
 
 
 The micro iteration of pre-optimization has converged in  1 steps.
 
 
 ============================================================================
 
 The macro iteration of pre-optimization has converged in  5 steps!
 
 Starting DF-ADC(2) iteration for root  1
 
 Iteration   1
 
 Calculate similarity transformed basis and Fockian...
 Assemble transformed J^Q_ia integrals and symmetrize (ia|jb) list...
 Calculate double excitation operators and Y^Q_ai vector...
 Calculate double exc. operators contribution to sigma vector...
 
       Total ADC(2)          Energy                Norm of
       energy [au]        decrease [au]        residual vector
 ============================================================================
    -1568.370248914         0.0000623             0.0008084
 ============================================================================
 
 Iteration   2
 
 Calculate similarity transformed basis and Fockian...
 Assemble transformed J^Q_ia integrals and symmetrize (ia|jb) list...
 Calculate double excitation operators and Y^Q_ai vector...
 Calculate double exc. operators contribution to sigma vector...
 
       Total ADC(2)          Energy                Norm of
       energy [au]        decrease [au]        residual vector
 ============================================================================
    -1568.370259218        -0.0000103             0.0005288
 ============================================================================
 
 Iteration   3
 
 Calculate similarity transformed basis and Fockian...
 Assemble transformed J^Q_ia integrals and symmetrize (ia|jb) list...
 Calculate double excitation operators and Y^Q_ai vector...
 Calculate double exc. operators contribution to sigma vector...
 
       Total ADC(2)          Energy                Norm of
       energy [au]        decrease [au]        residual vector
 ============================================================================
    -1568.370259846        -0.0000006             0.0001692
 ============================================================================
 
 Iteration   4
 
 Calculate similarity transformed basis and Fockian...
 Assemble transformed J^Q_ia integrals and symmetrize (ia|jb) list...
 Calculate double excitation operators and Y^Q_ai vector...
 Calculate double exc. operators contribution to sigma vector...
 
       Total ADC(2)          Energy                Norm of
       energy [au]        decrease [au]        residual vector
 ============================================================================
    -1568.370260014        -0.0000002             0.0000967
 ============================================================================
 
 
 The ADC(2) iteration has converged in  4 steps.
 
 Final result in atomic units for root  1:
 
 Total reference energy:        -1563.511227924515
 Total ADC(2) energy:           -1568.370260013912
 ADC(2) excitation energy:          0.248330440739
 Spin multiplicity:                 1
 
 ============================================================================
 
 
 Final result of the ADC(2) calculations for the excited states:
 Singlet states
 
 Excited   Excitation     Excitation     Excitation        Absorption      
  state    energy [au]    energy [eV]  energy [cm^-1]    wavelength [nm]  
 ============================================================================
    1      0.24833044       6.7574        54502.24          183.48
 ============================================================================
 
 
                      Normal termination of mrcc.
 **********************************************************************
