# Supplementary material for: Scalable Correlated Local Approaches for Computing Valence and Core-Level Ionization Energies in Large Molecules
Source: J Chem Theory Comput. 2026 Jun 24;22(13):6584–98. doi: 10.1021/acs.jctc.6c00634 (PMC13374016; doi:10.1021/acs.jctc.6c00634)
Supplement: Supplementary file 2 [file ct6c00634_si_003.zip › SI/outputs/aspartic_acid_O_2_ladc2_0.999999_test.out]

 **********************************************************************
                          MRCC program system
 **********************************************************************
 
                              Written by
     Mihaly Kallay, Peter R. Nagy, David Mester, Laszlo Gyevi-Nagy,
        Jozsef Csoka, P. Bernat Szabo, Zoltan Rolik, Gyula Samu,
      Bence Hegely, Bence Ladoczki, Klara Petrov, Jozsef Csontos,
     Adam Ganyecz, Istvan Ladjanszki, Lorant Szegedy, Mate Farkas,
          Pal D. Mezei, Reka A. Horvath, and Balazs D. Lorincz
 
        Department of Physical Chemistry and Materials Science
            Budapest University of Technology and Economics
                  Budapest P.O.Box 91, H-1521 Hungary
 
                              www.mrcc.hu
 
                            Version: 25.1.2

 Executing minp...

 Reading input from MINP...
 
 Input file:
 
basis=cc-pCVTZ-X2C
verbosity=3

tprint=0.1
localcc=2016
redcost_exc=on


cialg=direct
ip_ea=ip
calc=ADC(2)

mem=120GB

dfbasis_scf=cc-pCVTZ-X2C_autoaux
dfbasis_cor=cc-pCVTZ-X2C_autoaux
scfiguess=off

bpcompo=0.999999
bpedo=0.999999
hamilton=SFX2C1e
core=2
cvs=1-1
nstate=2
unit=bohr
geom=xyz
16
L-aspartic_acid
N -1.005558 -2.273508 1.442323
C 0.318681 -0.660885 -0.373632
C 3.100854 -1.372292 -0.665751
O 3.354647 -3.795690 -1.597872
O 4.951091 -0.052879 -0.130008
C 0.045644 2.125252 0.381731
C -2.599767 3.047647 -0.109028
O -3.934470 2.475362 -1.935296
O -3.396317 4.738696 1.708116
H -0.370169 -2.210879 3.248650
H -1.438397 -4.035319 0.839086
H -0.587041 -0.943640 -2.215382
H 5.140450 -4.280926 -1.735955
H 1.355376 3.298649 -0.719544
H 0.528213 2.411389 2.370421
H -5.100547 5.367928 1.325474
 
 
 Checking keyword combinations...
 
 Keywords:
 
 active=none
 agrid=ld0006-ld0590
 agrid_pssp=ld0006-ld0194
 agrid_pssp_sm=ld0006-ld0074
 ao_trunc=off
 ao_trunc_tol=1e-4
 basis=cc-pcvtz-x2c
 basis_sm=none
 basopt=off
 bfbasis=none
 bfgsmem=10
 bfgstol=1.0d-3
 bfgscimem=5
 boysalg=jacobi
 bpcompo=0.999999
 bpcompv=0.98
 bpdfo=0.999999
 bpocc=0.999999
 bppdo=0.999d0
 bppdv=0.98
 bpedo=0.999999
 bpedv=0.999999
 bp_subsyso=0.95
 bp_subsysv=0.95
 cabscorr=off
 cabsdom=bplarge
 cabsdual=off
 calc=adc(2)
 ccmaxit=50
 ccprog=cis
 ccsdalg=disk
 ccsdmkl=seq
 ccsdrest=off
 ccsdthreads=2
 cctol=6
 charge=0
 cialg=direct
 ciguess=off
 cmpgrp=auto
 comprest=off
 coord_sys=ric
 core=2
 corembed=off
 csapprox=off
 cvs=1-1
 dboc=off
 deltaf12=off
 delocsomofact=
 dendec=laplace
 dens=0
 denscorr=0
 dfalg=lineq
 dfbasis_cab=none
 dfbasis_cor=cc-pcvtz-x2c_autoaux
 dfbasis_scf=cc-pcvtz-x2c_autoaux
 dfbasis_scf_sm=auto
 dfintran=drpa
 df_trunc=off
 df_trunc_corr=off
 df_trunc_corr_tol=5e-4
 df_trunc_tol=5e-4
 dft=off
 dhexc=adc(2)
 diag=david
 docc=
 domrad=10.d0
 drpaalg=auto
 dual=off
 dual_df=off
 dyson=off
 ecp=auto
 edisp=off
 edisp_embed=off
 embed=off
 epairestfact=off
 epairscale=1.d0
 etemp=300
 epert=none
 eps=
 espcharge=off
 excrad=0.d0
 excrad_f12=0.d0
 excrad_fin=0.000000000D+00
 fastdbbsc=v2
 fitting=coulomb
 fmm=off
 fmmord=8
 fnonorb=
 freq=off
 gamma=1.d0
 gauss=spher
 geom=xyz
 gopt=off
 ghost=none
 gtol=7
 grdens=off
 grid=auto
 grid_sm=auto
 gridbatch_cos=2000
 grtol=10
 guido_ct=off
 hamilton=sfx2c1e
 hl_scfalg=direct
 iface=none
 incore=off
 intalg=auto
 ip_ea=ip
 itol=10
 laptol=1.d-2
 lccoporder=trffirst
 lcorthr=loose
 lccrest=off
 ldfgrad_tol=8
 lmp2dens=on
 lnoepso=0.d0
 lnoepsv=0.000075d0
 localcc=2016
 localcorrsymm=off
 locintrf=direct
 mact=
 maxact=off
 maxdim=200
 maxex=0
 maxmicroit=100
 mcscfiguess=hf
 mem=120gb
 mmprog=
 molden=off
 mp2ongrid=off
 mpitasks=1
 mulmet=3
 mult=
 nab=off
 nacto=0
 nactv=0
 naf_amp=3.16d-3
 naf_cor=0.1d0
 naf_f12=off
 naf_scf=off
 nafalg=albe
 nafdens=off
 naftyp=jpq
 nchol=auto
 ndeps=1e-3
 nevpt=
 nstate=2
 nsing=0
 nto=off
 ntrip=0
 num_grad=off
 occ=
 occri=off
 oniom=off
 oniom_eechg=off
 oniom_pcm=off
 oniom_qcorr=off
 optalg=
 optmaxit=50
 optetol=1e-6
 optex=1
 optgtol=1e-4
 optstol=1e-3
 orblocc=off
 orbloce=off
 orbloco=boys
 orblocv=pao
 orblocguess=cholesky
 osveps=-1.d0
 ovirt=off
 ovltol=1e-7
 ovosnorb=80.0
 pao_subsys_tol=1e-3
 pao_tol=1e-3
 pcm=off
 popul=off
 pressure=100000
 pssp=off
 ptfreq=0.0
 ptthreads=2
 qmreg=
 qmmm=off
 qro=off
 qscf=off
 redcost_exc=6
 redcost_tddft=off
 refdet=none
 rest=0
 rgrid=log3
 rism=off
 rohfcore=standard
 rohftype=semicanonical
 scfalg=direct
 scf_conv=auto
 scfdamp=0.0d0
 scfdamp_mode=off
 scfdamp_end=50
 scfdamp_dampstep=0.d0
 scfdamp_dtol=0.0d0
 scfdamp_maxfact=0.0d0
 scfdamp_minfact=0.0d0
 scfdiis=on
 scfdiis_dtol=0.0d0
 scfdiis_end=50
 scfdiis_start=2
 scfdiis_step=1
 scfdiis_watch=off
 scfdiis_wrange=10
 scfdiis_wlimit=5
 scfdiis_delmax=2
 scfdtol=7
 scfext=10
 scfguessdens=
 scfiguess=off
 scfloc=off
 scflshift=0.20
 scflshift_end=8
 scflshift_dtol=0.0
 scflshift_gaptol=0.20
 scfmaxit=50
 scftype=
 scftype_low=
 scftype_high=
 scftol=6
 scspe=1.d0
 scsph=1.d0
 scsps=0.0d0
 scsps_t=0.0d0
 scspt=0.0d0
 scspt_t=0.0d0
 scspv=1.d0
 spairtol=-1.d0
 sqmprog=
 subminp=top
 subsys_bopu=on
 symm=
 talg=lapl
 temp=298.15
 test=off
 tfunc=off
 theodore=off
 tlmo=0.999
 tpao=0.94
 tprint=0.1
 uncontract=off
 unit=bohr
 usedisk=2
 verbosity=3
 wpairtol=1.d-5

 Executing orbloc...

 Allocation of 120.0 Gbytes of memory...

 Localization of core orbitals...
 Localization type: Boys
 Localization algorithm: Jacobi
 
 Step   Convergence
   1   0.000000000000

 Localization of occupied orbitals...
 Localization type: Boys
 Localization algorithm: Jacobi
 
 Step   Convergence
   1   7.659411805021
   2   1.361358787819
   3   0.212027011263
   4   0.050728520400
   5   0.014757254996
   6   0.006134449533
   7   0.002767506317
   8   0.001292605602
   9   0.000612524008
  10   0.000292551913
  11   0.000140384286
  12   0.000067569496
  13   0.000032588603
  14   0.000015739392
  15   0.000007609128
  16   0.000003681151
  17   0.000001781763
  18   0.000000862733
  19   0.000000417852
  20   0.000000202423
  21   0.000000098078
  22   0.000000047527
  23   0.000000023033
  24   0.000000011164
  25   0.000000005411
  26   0.000000002623
  27   0.000000001272
  28   0.000000000617

 Localization succeeded.

 File MOCOEF is overwritten with localized orbitals.
 

 Executing cis...

 Allocation of 120.0 Gbytes of memory...
 
 WARNING! If scfiguess.eq.off and localcc.ne.off!
 Please be sure that MOCOEF is MOCOEF.CAN!
 
 Core orbitals considered in CVS treatment:   1
 
 Read MO coeff. matrix and orbital energies...
 
 Sorting for the CVS calculation...
 Generate singlet trial vectors...
 
 Starting DF-CIS iteration
 Singlet excited states
 
 
 The iteration has converged in  0 steps for all the roots.
 
 Final result of the CIS calculations for the excited states:
 Singlet excited states:
 
 Excited      Total          Excitation     Excitation     Excitation        Absorption
  state    energy [au]       energy [au]    energy [eV]  energy [cm^-1]    wavelength [nm]
 =========================================================================================
    1    -489.387356183     20.57483117     559.8697      4515653.49            2.21
 =========================================================================================
 
 
 Dominant coefficients
 Printing threshold: 0.100000
 
 for root  1
    coeff.   occ.       virt.
   0.707107     3  -->    36

 Executing drpa...

 Three-index integral transformation
 Allocation of 120.0 Gbytes of memory...
 
 
 Constructing PAOs...
 PAO norm tolerance:     1.0000E-04
 Kept PAOs:    476   450  105.7778
 Threshold: 0.9990000
 Number of selected important orbitals:     1  (   3.0 %)
 
 
 Occupied LMO domain definition with Boughton-Pulay completeness:    0.9999990000
 
   MO  Natoms  Completeness   Atoms
    1    3     1.000000        2    3    5
    2    7     0.999999        1    2    3    4    5    6   12
    3    8     0.999999        2    6    7    8    9   14   15   16
    4   16     1.000000        1    2    3    4    5    6    7    8    9   10   11   12   13   14   15   16
    5    4     1.000000        6    7    8    9
    6   12     0.999999        1    2    3    4    5    6    7    8   11   12   14   15
    7   11     1.000000        1    2    3    5    6    7    8    9   12   14   15
    8   13     0.999999        1    2    3    5    6    7    8    9   10   12   14   15   16
    9   14     0.999999        1    2    3    4    5    6    7    8   10   11   12   13   14   15
   10   14     1.000000        1    2    3    4    5    6    7    8   10   11   12   13   14   15
   11   13     0.999999        1    2    3    4    5    6    7    8    9   12   14   15   16
   12   16     1.000000        1    2    3    4    5    6    7    8    9   10   11   12   13   14   15   16
   13   15     0.999999        1    2    3    4    5    6    7    8    9   10   11   12   14   15   16
   14   14     0.999999        1    2    3    4    5    6    7    8   10   11   12   13   14   15
   15   13     0.999999        1    2    3    4    5    6    7    8    9   12   14   15   16
   16    9     0.999999        1    2    3    4    6   10   11   12   15
   17   13     0.999999        1    2    3    4    6    7    8    9   10   12   14   15   16
   18   13     0.999999        1    2    3    4    5    6    7    8    9   11   12   13   14
   19   16     1.000000        1    2    3    4    5    6    7    8    9   10   11   12   13   14   15   16
   20   15     1.000000        1    2    3    4    5    6    7    8    9   10   11   12   14   15   16
   21   15     1.000000        1    2    3    4    5    6    7    8    9   10   11   12   13   14   15
   22   15     1.000000        1    2    3    4    5    6    7    8    9   11   12   13   14   15   16
   23   15     1.000000        1    2    3    4    5    6    7    8    9   10   11   12   13   14   15
   24   16     1.000000        1    2    3    4    5    6    7    8    9   10   11   12   13   14   15   16
   25   15     1.000000        1    2    3    4    5    6    7    8    9   10   11   12   13   14   15
   26   14     1.000000        1    2    3    4    5    6    7    8   10   11   12   13   14   15
   27   15     1.000000        1    2    3    4    5    6    7    8    9   10   11   12   13   14   15
   28   15     0.999999        1    2    3    4    5    6    7    8    9   10   12   13   14   15   16
   29   13     0.999999        1    2    3    4    5    6    7    8    9   12   14   15   16
   30   14     0.999999        1    2    3    4    5    6    7    8    9   10   12   14   15   16
   31   16     1.000000        1    2    3    4    5    6    7    8    9   10   11   12   13   14   15   16
   32   16     1.000000        1    2    3    4    5    6    7    8    9   10   11   12   13   14   15   16
   33   15     1.000000        1    2    3    4    5    6    7    8    9   10   11   12   13   14   15
 
 Executing the Boughton-Pulay algorithm...
  with occ MO completeness:    0.9999990000
 
   MO  Natoms  Completeness   Atoms
    1    3     1.000000        2    3    5
    2    7     0.999999        1    2    3    4    5    6   12
    3    8     0.999999        2    6    7    8    9   14   15   16
    4   16     1.000000        1    2    3    4    5    6    7    8    9   10   11   12   13   14   15   16
    5    4     1.000000        6    7    8    9
    6   12     0.999999        1    2    3    4    5    6    7    8   11   12   14   15
    7   11     1.000000        1    2    3    5    6    7    8    9   12   14   15
    8   13     0.999999        1    2    3    5    6    7    8    9   10   12   14   15   16
    9   14     0.999999        1    2    3    4    5    6    7    8   10   11   12   13   14   15
   10   14     1.000000        1    2    3    4    5    6    7    8   10   11   12   13   14   15
   11   13     0.999999        1    2    3    4    5    6    7    8    9   12   14   15   16
   12   16     1.000000        1    2    3    4    5    6    7    8    9   10   11   12   13   14   15   16
   13   15     0.999999        1    2    3    4    5    6    7    8    9   10   11   12   14   15   16
   14   14     0.999999        1    2    3    4    5    6    7    8   10   11   12   13   14   15
   15   13     0.999999        1    2    3    4    5    6    7    8    9   12   14   15   16
   16    9     0.999999        1    2    3    4    6   10   11   12   15
   17   13     0.999999        1    2    3    4    6    7    8    9   10   12   14   15   16
   18   13     0.999999        1    2    3    4    5    6    7    8    9   11   12   13   14
   19   16     1.000000        1    2    3    4    5    6    7    8    9   10   11   12   13   14   15   16
   20   15     1.000000        1    2    3    4    5    6    7    8    9   10   11   12   14   15   16
   21   15     1.000000        1    2    3    4    5    6    7    8    9   10   11   12   13   14   15
   22   15     1.000000        1    2    3    4    5    6    7    8    9   11   12   13   14   15   16
   23   15     1.000000        1    2    3    4    5    6    7    8    9   10   11   12   13   14   15
   24   16     1.000000        1    2    3    4    5    6    7    8    9   10   11   12   13   14   15   16
   25   15     1.000000        1    2    3    4    5    6    7    8    9   10   11   12   13   14   15
   26   14     1.000000        1    2    3    4    5    6    7    8   10   11   12   13   14   15
   27   15     1.000000        1    2    3    4    5    6    7    8    9   10   11   12   13   14   15
   28   15     0.999999        1    2    3    4    5    6    7    8    9   10   12   13   14   15   16
   29   13     0.999999        1    2    3    4    5    6    7    8    9   12   14   15   16
   30   14     0.999999        1    2    3    4    5    6    7    8    9   10   12   14   15   16
   31   16     1.000000        1    2    3    4    5    6    7    8    9   10   11   12   13   14   15   16
   32   16     1.000000        1    2    3    4    5    6    7    8    9   10   11   12   13   14   15   16
   33   15     1.000000        1    2    3    4    5    6    7    8    9   10   11   12   13   14   15
 
   34    4     0.993434        1    2   10   11
   35    2     0.990208        1    2
   36    4     0.985849        1    2   10   11
   37    1     0.998731        1
   38    1     0.995679        1
   39    3     0.987582        1    2   10
   40    4     0.989412        1    2   10   11
   41    7     0.988327        1    2    3    5    6   10   11
   42    3     0.989187        1    2   10
   43    4     0.986727        1    2   10   11
   44    6     0.981555        1    3    5    6   10   11
   45    3     0.990067        1    2   10
   46    4     0.980528        1    2   10   11
   47    5     0.981362        1    3    6    7   11
   48    1     0.996989        1
   49    1     0.997313        1
   50    1     0.998181        1
   51    1     0.999712        1
   52    1     0.999743        1
   53    1     0.999825        1
   54    1     0.998999        1
   55    1     0.999295        1
   56    1     0.997554        1
   57    1     0.999311        1
   58    1     0.999481        1
   59    2     0.993330        1    2
   60    1     0.986833        1
   61    2     0.983194        1   12
   62    2     0.995842        1    2
   63    1     0.985053        1
   64    1     0.999998        1
   65    1     0.999998        1
   66    1     0.999994        1
   67    1     0.999998        1
   68    1     0.999999        1
   69    1     0.999670        1
   70    1     0.997881        1
   71    1     0.998997        1
   72    1     0.997758        1
   73    1     0.999487        1
   74    1     0.999086        1
   75    1     0.999351        1
   76    5     0.993376        1    2    3    6   12
   77    4     0.990585        1    2    3    6
   78    7     0.980739        1    2    3    4    5    6   12
   79    1     0.997048        2
   80    1     0.989604        2
   81    5     0.994929        1    2    3    6   12
   82    5     0.985521        1    2    3    6   12
   83    5     0.981120        1    2    3    6   12
   84    5     0.981191        1    2    3   10   12
   85    5     0.988887        1    2    3    6   12
   86    4     0.980820        1    2    3    6
   87    7     0.984803        1    2    3    4    5    6   12
   88    9     0.981131        1    2    3    5    6   11   12   13   15
   89    9     0.980326        1    2    3    4    5    7    8   12   15
   90    1     0.996771        2
   91    1     0.995737        2
   92    1     0.995465        2
   93    1     0.999702        2
   94    1     0.999606        2
   95    1     0.999580        2
   96    1     0.989440        2
   97    1     0.992181        2
   98    1     0.992254        2
   99    1     0.991858        2
  100    1     0.992829        2
  101    5     0.991008        1    2    3    5    6
  102    5     0.994574        1    2    5    6   15
  103    4     0.982556        1    2    3   10
  104    4     0.981741        1    2    3    6
  105    5     0.983373        1    2    3    4    6
  106    1     0.999993        2
  107    1     0.999995        2
  108    1     0.999995        2
  109    1     0.999996        2
  110    1     0.999996        2
  111    1     0.991198        2
  112    2     0.985691        2    6
  113    1     0.993800        2
  114    1     0.985472        2
  115    1     0.991770        2
  116    1     0.994695        2
  117    1     0.982539        2
  118    4     0.995637        2    3    4    5
  119    4     0.993220        2    3    4    5
  120    4     0.985203        2    3    4    5
  121    1     0.994980        3
  122    1     0.982691        3
  123    5     0.994331        1    3    4    5   12
  124    4     0.986910        2    3    4    5
  125    4     0.990114        2    3    4    5
  126    4     0.987541        1    3    4    5
  127    4     0.993250        2    3    4    5
  128    4     0.989048        2    3    4    5
  129    5     0.992902        1    2    3    4    5
  130    5     0.982666        1    2    3    4    5
  131    5     0.985234        2    3    4    5    6
  132    1     0.994950        3
  133    1     0.993394        3
  134    1     0.994106        3
  135    1     0.999531        3
  136    1     0.999391        3
  137    1     0.999455        3
  138    2     0.989137        3    5
  139    2     0.985096        3    4
  140    1     0.997043        3
  141    1     0.990691        3
  142    1     0.981200        3
  143    4     0.982121        2    3    4    5
  144    4     0.983297        1    3    4    5
  145    3     0.987991        3    4    5
  146    3     0.983653        2    3    4
  147    5     0.981844        2    3    4    5   13
  148    1     0.999977        3
  149    1     0.999985        3
  150    1     0.999998        3
  151    1     0.999995        3
  152    1     0.999988        3
  153    3     0.982725        2    3    4
  154    3     0.982487        2    3    5
  155    1     0.992885        3
  156    1     0.989554        3
  157    1     0.993983        3
  158    1     0.983055        3
  159    4     0.981835        2    3    5    6
  160    3     0.988868        3    4   13
  161    2     0.993767        3    4
  162    3     0.988813        3    4   13
  163    1     0.999059        4
  164    1     0.996951        4
  165    4     0.982272        2    3    4    5
  166    4     0.995993        3    4    5   13
  167    3     0.991102        3    4   13
  168    3     0.985621        3    4    5
  169    4     0.996100        3    4    5   13
  170    3     0.990645        3    4   13
  171    2     0.995593        3    4
  172    2     0.980631        3    4
  173    3     0.981785        3    4   13
  174    1     0.997752        4
  175    1     0.996461        4
  176    1     0.996717        4
  177    1     0.999780        4
  178    1     0.999654        4
  179    1     0.999678        4
  180    1     0.999650        4
  181    1     0.999825        4
  182    1     0.999875        4
  183    1     0.999837        4
  184    1     0.999162        4
  185    1     0.993024        4
  186    1     0.992940        4
  187    1     0.995239        4
  188    1     0.994243        4
  189    2     0.993519        3    4
  190    1     0.999997        4
  191    1     0.999999        4
  192    1     0.999999        4
  193    1     0.999999        4
  194    1     0.999996        4
  195    1     0.998856        4
  196    1     0.999595        4
  197    1     0.999826        4
  198    1     0.999766        4
  199    1     0.999827        4
  200    1     0.999825        4
  201    1     0.999188        4
  202    2     0.996173        3    5
  203    1     0.985805        5
  204    2     0.988550        3    5
  205    1     0.999480        5
  206    1     0.998210        5
  207    4     0.991024        2    3    4    5
  208    2     0.987064        3    5
  209    6     0.984475        2    3    4    5    6   13
  210    3     0.980825        3    4    5
  211    3     0.994828        3    4    5
  212    4     0.984849        3    4    5    6
  213    2     0.992774        3    5
  214    2     0.984984        3    5
  215    2     0.983972        3    5
  216    1     0.994884        5
  217    1     0.995768        5
  218    1     0.997207        5
  219    1     0.999498        5
  220    1     0.999588        5
  221    1     0.999726        5
  222    1     0.999372        5
  223    1     0.999641        5
  224    1     0.999900        5
  225    1     0.999975        5
  226    1     0.999589        5
  227    2     0.994021        3    5
  228    1     0.992118        5
  229    1     0.996484        5
  230    1     0.999327        5
  231    1     0.988311        5
  232    1     0.999997        5
  233    1     0.999997        5
  234    1     0.999999        5
  235    1     1.000000        5
  236    1     0.999997        5
  237    1     0.998717        5
  238    1     0.999905        5
  239    1     0.999653        5
  240    1     0.999749        5
  241    1     0.999842        5
  242    1     0.999595        5
  243    1     0.998298        5
  244    5     0.991786        2    6    7   14   15
  245    3     0.984563        2    6    7
  246    8     0.982216        1    2    6    7    8    9   14   15
  247    1     0.997838        6
  248    1     0.992338        6
  249    6     0.985496        1    6    7   12   14   15
  250    5     0.986291        2    6    7   14   15
  251    5     0.984465        2    3    6    7    8
  252    4     0.980210        6    7   14   15
  253    5     0.987981        2    6    7   14   15
  254    5     0.981199        2    3    6    7   14
  255    7     0.983601        1    2    6    7    8   14   15
  256    7     0.984701        1    2    6    7    8    9   14
  257    7     0.982565        2    5    6    7    8    9   14
  258    1     0.998639        6
  259    1     0.997112        6
  260    1     0.995441        6
  261    1     0.999874        6
  262    1     0.999733        6
  263    1     0.999579        6
  264    1     0.996232        6
  265    1     0.995050        6
  266    1     0.997789        6
  267    1     0.996633        6
  268    1     0.994108        6
  269    4     0.985439        2    6    7    8
  270    4     0.981606        2    6    8   15
  271    3     0.986816        2    6    7
  272    4     0.987871        2    6    7    8
  273    5     0.986769        2    3    6    7    9
  274    1     0.999997        6
  275    1     0.999997        6
  276    1     0.999998        6
  277    1     0.999998        6
  278    1     0.999997        6
  279    1     0.993322        6
  280    1     0.991590        6
  281    1     0.998477        6
  282    1     0.995201        6
  283    1     0.996542        6
  284    1     0.996318        6
  285    1     0.987951        6
  286    4     0.995953        6    7    8    9
  287    4     0.997051        6    7    8    9
  288    4     0.985300        6    7    8    9
  289    1     0.995055        7
  290    1     0.982900        7
  291    4     0.995296        6    7    8    9
  292    4     0.992218        6    7    8    9
  293    4     0.995127        6    7    8    9
  294    4     0.985071        7    8    9   14
  295    4     0.995664        6    7    8    9
  296    4     0.994783        6    7    8    9
  297    5     0.984160        6    7    8    9   15
  298    6     0.984003        2    7    8    9   14   15
  299    5     0.982940        2    6    7    8    9
  300    1     0.994021        7
  301    1     0.994266        7
  302    1     0.994292        7
  303    1     0.999447        7
  304    1     0.999469        7
  305    1     0.999473        7
  306    2     0.989853        7    8
  307    1     0.992906        7
  308    2     0.986448        7    9
  309    2     0.989629        7    8
  310    1     0.985358        7
  311    4     0.990495        6    7    8    9
  312    4     0.992667        7    8    9   15
  313    4     0.996197        6    7    8    9
  314    4     0.994003        6    7    8    9
  315    5     0.985793        6    7    8    9   16
  316    1     0.999986        7
  317    1     0.999994        7
  318    1     0.999985        7
  319    1     0.999985        7
  320    1     0.999991        7
  321    1     0.983738        7
  322    2     0.985494        7    8
  323    1     0.984811        7
  324    1     0.983327        7
  325    3     0.980998        6    7    8
  326    2     0.989521        7    8
  327    3     0.986091        6    7    8
  328    2     0.995939        7    8
  329    1     0.985941        8
  330    2     0.988643        7    8
  331    1     0.999488        8
  332    1     0.998232        8
  333    3     0.980784        7    8    9
  334    4     0.982957        2    7    8    9
  335    4     0.985690        6    7    8    9
  336    3     0.985991        7    8    9
  337    3     0.981486        7    8    9
  338    5     0.981696        7    8    9   12   16
  339    2     0.988547        7    8
  340    3     0.993886        6    7    8
  341    2     0.984140        7    8
  342    1     0.995440        8
  343    1     0.995204        8
  344    1     0.997197        8
  345    1     0.999554        8
  346    1     0.999531        8
  347    1     0.999725        8
  348    1     0.999686        8
  349    1     0.999679        8
  350    1     0.999662        8
  351    1     0.999671        8
  352    1     0.999796        8
  353    1     0.987065        8
  354    1     0.990492        8
  355    1     0.991727        8
  356    1     0.986930        8
  357    1     0.994978        8
  358    1     0.999999        8
  359    1     0.999997        8
  360    1     0.999998        8
  361    1     0.999999        8
  362    1     0.999999        8
  363    1     0.999706        8
  364    1     0.998708        8
  365    1     0.999175        8
  366    1     0.999618        8
  367    1     0.999696        8
  368    1     0.999293        8
  369    1     0.999574        8
  370    3     0.988709        7    9   16
  371    2     0.993456        7    9
  372    3     0.988491        7    9   16
  373    1     0.999036        9
  374    1     0.996885        9
  375    4     0.989148        7    8    9   16
  376    4     0.987738        7    8    9   16
  377    3     0.991756        7    9   16
  378    3     0.985830        7    8    9
  379    4     0.994406        7    8    9   16
  380    3     0.990492        7    9   16
  381    2     0.990362        7    9
  382    2     0.988463        7    9
  383    3     0.981002        7    9   16
  384    1     0.996883        9
  385    1     0.997439        9
  386    1     0.996611        9
  387    1     0.999695        9
  388    1     0.999750        9
  389    1     0.999667        9
  390    1     0.999687        9
  391    1     0.999835        9
  392    1     0.999609        9
  393    1     0.999769        9
  394    1     0.999467        9
  395    1     0.993029        9
  396    1     0.992660        9
  397    1     0.986349        9
  398    1     0.994143        9
  399    1     0.981112        9
  400    1     0.999998        9
  401    1     0.999999        9
  402    1     0.999998        9
  403    1     0.999998        9
  404    1     0.999998        9
  405    1     0.999754        9
  406    1     0.999621        9
  407    1     0.999640        9
  408    1     0.999723        9
  409    1     0.999473        9
  410    1     0.999311        9
  411    1     0.999409        9
  412    2     0.980742        1   10
  413    2     0.988818        1   10
  414    4     0.982199        1    2    3   10
  415    1     0.994463       10
  416    1     0.988321       10
  417    2     0.998869        1   10
  418    2     0.987007        1   10
  419    2     0.991251        1   10
  420    2     0.994366        1   10
  421    1     0.992911       10
  422    2     0.998522        1   10
  423    2     0.997497        1   10
  424    2     0.998879        1   10
  425    1     0.995501       10
  426    2     0.983175        1   11
  427    2     0.989789        1   11
  428    3     0.982547        1    2   11
  429    1     0.987484       11
  430    1     0.992283       11
  431    2     0.998874        1   11
  432    2     0.988833        1   11
  433    2     0.989702        1   11
  434    2     0.993829        1   11
  435    2     0.999481        1   11
  436    2     0.997620        1   11
  437    1     0.995721       11
  438    1     0.994668       11
  439    2     0.997953        1   11
  440    5     0.982568        1    2    3    6   12
  441    4     0.983730        2    3    6   12
  442    6     0.990532        1    2    3    6    8   12
  443    1     0.995861       12
  444    1     0.993659       12
  445    1     0.991582       12
  446    2     0.981620        2   12
  447    2     0.980259        2   12
  448    3     0.981454        2    3   12
  449    1     0.991476       12
  450    1     0.990788       12
  451    1     0.984809       12
  452    1     0.988336       12
  453    1     0.995468       12
  454    3     0.990144        3    4   13
  455    2     0.988392        4   13
  456    3     0.989919        4    5   13
  457    2     0.998880        4   13
  458    1     0.981310       13
  459    1     0.988886       13
  460    2     0.994105        4   13
  461    2     0.989685        4   13
  462    2     0.988802        4   13
  463    2     0.998534        4   13
  464    1     0.990922       13
  465    1     0.996990       13
  466    2     0.998199        4   13
  467    2     0.995327        4   13
  468    4     0.983629        2    6    7   14
  469    4     0.987009        2    6    7   14
  470    4     0.981542        2    5    6   14
  471    1     0.993617       14
  472    1     0.994428       14
  473    1     0.991500       14
  474    2     0.996116        6   14
  475    2     0.986897        6   14
  476    3     0.985704        6    7   14
  477    1     0.987097       14
  478    1     0.994410       14
  479    1     0.982484       14
  480    1     0.993819       14
  481    1     0.992574       14
  482    4     0.987856        2    6    7   15
  483    3     0.981596        6    7   15
  484    5     0.982870        5    6    9   10   15
  485    1     0.996650       15
  486    1     0.991686       15
  487    1     0.991763       15
  488    2     0.994479        6   15
  489    2     0.987171        6   15
  490    3     0.988337        6    7   15
  491    1     0.994993       15
  492    1     0.985891       15
  493    1     0.986599       15
  494    1     0.984563       15
  495    1     0.997719       15
  496    3     0.989728        7    9   16
  497    2     0.988172        9   16
  498    3     0.989773        8    9   16
  499    2     0.987202        7   16
  500    2     0.986706        7   16
  501    1     0.988602       16
  502    2     0.990915        9   16
  503    2     0.993142        9   16
  504    2     0.988574        9   16
  505    2     0.998827        9   16
  506    1     0.992134       16
  507    1     0.989581       16
  508    2     0.998142        9   16
  509    2     0.996730        9   16
 
 Dimensions of the occupied LMO domains:  Minimum / Average / Maximum
 
 Number of atoms in domain:                   3      13.1        16
 Number of atomic orbitals:                 129     418.3       485
 
 Number of strong pairs: 0 (0.0%)
 chtol:   9.999999999999999E-005
 switch to dfcoralg=cholinv
        8.99 MB memory is used for domain independent quantities
 
 Calculating the contribution of occupied LMOs...
    using local fitting domains
 
 MO:     1
 Extended domain construction for local excited state calculation...
 
 The selected important local MOs:    #:    32
    1    2    3    4    6    7    8    9   10   11   12   13   14   15   16   17   18   19   20   21
   22   23   24   25   26   27   28   29   30   31   32   33
 
 The selected important PAOs:    #:     0

 
 The selected additional local MOs:    #:     0

 
 The selected additional PAOs:    #:   485
   34   35   36   37   38   39   40   41   42   43   44   45   46   47   48   49   50   51   52   53
   54   55   56   57   58   59   60   61   62   63   64   65   66   67   68   69   70   71   72   73
   74   75   76   77   78   79   80   81   82   83   84   85   86   87   88   89   90   91   92   93
   94   95   96   97   98   99  100  101  102  103  104  105  106  107  108  109  110  111  112  113
  114  115  116  117  118  119  120  121  122  123  124  125  126  127  128  129  130  131  132  133
  134  135  136  137  138  139  140  141  142  143  144  145  146  147  148  149  150  151  152  153
  154  155  156  157  158  159  160  161  162  163  164  165  166  167  168  169  170  171  172  173
  174  175  176  177  178  179  180  181  182  183  184  185  186  187  188  189  190  191  192  193
  194  195  196  197  198  199  200  201  202  203  204  205  206  207  208  209  210  211  212  213
  214  215  216  217  218  219  220  221  222  223  224  225  226  227  228  229  230  231  232  233
  234  235  236  237  238  239  240  241  242  243  244  245  246  247  248  249  250  251  252  253
  254  255  256  257  258  259  260  261  262  263  264  265  266  267  268  269  270  271  272  273
  274  275  276  277  278  279  280  281  282  283  284  285  286  287  288  289  290  291  292  293
  294  295  296  297  298  299  300  301  302  303  304  305  306  307  308  309  310  311  312  313
  314  315  316  317  318  319  320  321  322  323  324  325  326  327  328  329  330  331  332  333
  334  335  336  337  338  339  340  341  342  343  344  345  346  347  348  349  350  351  352  353
  354  355  356  357  358  359  360  361  362  363  364  365  366  367  368  369  370  371  372  373
  374  375  376  377  378  379  380  381  382  383  384  385  386  387  388  389  390  391  392  393
  394  395  396  397  398  399  400  401  402  403  404  405  406  407  408  409  410  411  412  413
  414  415  416  417  418  419  420  421  422  423  424  425  426  427  428  429  430  431  432  433
  434  435  436  437  438  439  440  441  442  443  444  445  446  447  448  449  450  451  452  453
  454  455  456  457  458  459  460  461  462  463  464  465  466  467  468  469  470  471  472  473
  474  475  476  477  478  479  480  481  482  483  484  485  486  487  488  489  490  491  492  493
  494  495  496  497  498  499  500  501  502  503  504  505  506  507  508  509  510  511  512  513
  514  515  516  517  518
 
 The selected atoms in the ED:    #:    16
    1    2    3    4    5    6    7    8    9   10   11   12   13   14   15   16
 The selected atoms in the fitting domain  #:    16
    1    2    3    4    5    6    7    8    9   10   11   12   13   14   15   16
 
 Dimensions of the extended domain:
 
 Number of atoms in domain:      16 ( 100.00 %)
 Number of atomic orbitals:     485 ( 100.00 %)
 Number of fitting functions:  2434 ( 100.00 %)
 Warning: drop high-lying PAOs                    20
 Number of occupied orbitals:    32  ( 96.97 %)
 Number of virtual orbitals:    430  ( 95.56 %)
 
 IJ and IA integral transformation...

 Executing cis...

 Allocation of 120.0 Gbytes of memory...
 Core orbitals considered in CVS treatment:   1
 
 -20.5748289860
 -15.5684455324
 -11.4036114128
 -11.4015646495
 -11.3052830031
 -11.2637415572
  -1.4974516540
  -1.4528885131
  -1.3943671308
  -1.3562318303
  -1.2078238214

 Retrieve a J_ai^Q fitted MO integral list...
 Retrieve a J_ij^Q fitted MO integral list in upper triangle form...
 Unpack the upper triangle lists...
 
 Sorting for the CVS calculation...
 Generate singlet trial vectors...
 
 The ground-state intermediates are not necessary!
 
 Calculate pre-optimized initial guesses for adc(2) calculations
 Incore algorithm
 
 Calculate sigma vector for root  1
 
                       Excitation           Energy                Norm of
 Iteration  1         energy [au]        decrease [au]        residual vector
 ============================================================================
 for root  1          19.274489285        -1.3003397             0.0000000
 ============================================================================
  1/ 1 states have converged.
 
 
 
 The micro iteration of pre-optimization has converged in  1 steps.
 
 
 Dominant coefficients
 Printing threshold: 0.100000
 
 for root  1
    coeff.   occ.       virt.
   1.000000     3  -->    35
 ============================================================================
 Restart
 
 Calculate sigma vector for root  1
 
                       Excitation           Energy                Norm of
 Iteration  2         energy [au]        decrease [au]        residual vector
 ============================================================================
 for root  1          19.878735411         0.6042461             0.0000000
 ============================================================================
  1/ 1 states have converged.
 
 
 
 The micro iteration of pre-optimization has converged in  1 steps.
 
 
 Dominant coefficients
 Printing threshold: 0.100000
 
 for root  1
    coeff.   occ.       virt.
   1.000000     3  -->    35
 ============================================================================
 Restart
 
 Calculate sigma vector for root  1
 
                       Excitation           Energy                Norm of
 Iteration  3         energy [au]        decrease [au]        residual vector
 ============================================================================
 for root  1          19.703322987        -0.1754124             0.0000000
 ============================================================================
  1/ 1 states have converged.
 
 
 
 The micro iteration of pre-optimization has converged in  1 steps.
 
 
 Dominant coefficients
 Printing threshold: 0.100000
 
 for root  1
    coeff.   occ.       virt.
   1.000000     3  -->    35
 ============================================================================
 Restart
 
 Calculate sigma vector for root  1
 
                       Excitation           Energy                Norm of
 Iteration  4         energy [au]        decrease [au]        residual vector
 ============================================================================
 for root  1          19.764315382         0.0609924             0.0000000
 ============================================================================
  1/ 1 states have converged.
 
 
 
 The micro iteration of pre-optimization has converged in  1 steps.
 
 
 Dominant coefficients
 Printing threshold: 0.100000
 
 for root  1
    coeff.   occ.       virt.
   1.000000     3  -->    35
 ============================================================================
 Restart
 
 Calculate sigma vector for root  1
 
                       Excitation           Energy                Norm of
 Iteration  5         energy [au]        decrease [au]        residual vector
 ============================================================================
 for root  1          19.744282821        -0.0200326             0.0000000
 ============================================================================
  1/ 1 states have converged.
 
 
 
 The micro iteration of pre-optimization has converged in  1 steps.
 
 
 Dominant coefficients
 Printing threshold: 0.100000
 
 for root  1
    coeff.   occ.       virt.
   1.000000     3  -->    35
 ============================================================================
 Restart
 
 Calculate sigma vector for root  1
 
                       Excitation           Energy                Norm of
 Iteration  6         energy [au]        decrease [au]        residual vector
 ============================================================================
 for root  1          19.750990739         0.0067079             0.0000000
 ============================================================================
  1/ 1 states have converged.
 
 
 
 The micro iteration of pre-optimization has converged in  1 steps.
 
 
 Dominant coefficients
 Printing threshold: 0.100000
 
 for root  1
    coeff.   occ.       virt.
   1.000000     3  -->    35
 ============================================================================
 Restart
 
 Calculate sigma vector for root  1
 
                       Excitation           Energy                Norm of
 Iteration  7         energy [au]        decrease [au]        residual vector
 ============================================================================
 for root  1          19.748758921        -0.0022318             0.0000000
 ============================================================================
  1/ 1 states have converged.
 
 
 
 The micro iteration of pre-optimization has converged in  1 steps.
 
 
 Dominant coefficients
 Printing threshold: 0.100000
 
 for root  1
    coeff.   occ.       virt.
   1.000000     3  -->    35
 ============================================================================
 Restart
 
 Calculate sigma vector for root  1
 
                       Excitation           Energy                Norm of
 Iteration  8         energy [au]        decrease [au]        residual vector
 ============================================================================
 for root  1          19.749503067         0.0007441             0.0000000
 ============================================================================
  1/ 1 states have converged.
 
 
 
 The micro iteration of pre-optimization has converged in  1 steps.
 
 
 Dominant coefficients
 Printing threshold: 0.100000
 
 for root  1
    coeff.   occ.       virt.
   1.000000     3  -->    35
 ============================================================================
 
 The macro iteration of pre-optimization has converged in  8 steps!
 
 Starting DF-ADC(2) iteration for root  1
 
 Iteration   1
 
 Calculate double excitation amplitudes and Y^Q_ai vector...
 
       Total ADC(2)          Energy                Norm of
       energy [au]        decrease [au]        residual vector
 ============================================================================
     -490.212932225        -0.0002479             0.0000000
 ============================================================================
 
 Iteration   2
 
 Calculate double excitation amplitudes and Y^Q_ai vector...
 
       Total ADC(2)          Energy                Norm of
       energy [au]        decrease [au]        residual vector
 ============================================================================
     -490.212849594         0.0000826             0.0000000
 ============================================================================
 
 
 The ADC(2) iteration has converged in  2 steps.
 
 Final result in atomic units for root  1:
 
 Total reference energy:         -509.962187350625
 Total ADC(2) energy:            -490.212849593964
 ADC(2) excitation energy:         19.749337756661
 Spin multiplicity:                 1
 
 Dominant coefficients
 Printing threshold: 0.100000
 
    coeff.   occ.       virt.
   1.000000     3  -->    35
 ============================================================================
 
 
 Final result of the ADC(2) calculations for the excited states:
 Singlet states
 
 Excited   Excitation     Excitation     Excitation        Absorption      
  state    energy [au]    energy [eV]  energy [cm^-1]    wavelength [nm]  
 ============================================================================
    1     19.74933776     537.4069      4334478.62            2.31
 ============================================================================
 
 
                      Normal termination of mrcc.
 **********************************************************************
