# Supplementary material for: Scalable Correlated Local Approaches for Computing Valence and Core-Level Ionization Energies in Large Molecules
Source: J Chem Theory Comput. 2026 Jun 24;22(13):6584–98. doi: 10.1021/acs.jctc.6c00634 (PMC13374016; doi:10.1021/acs.jctc.6c00634)
Supplement: Supplementary file 2 [file ct6c00634_si_003.zip › SI/outputs/SBF-BP-DMAC_ladc2.out]

 **********************************************************************
                          MRCC program system
 **********************************************************************
 
                              Written by
     Mihaly Kallay, Peter R. Nagy, David Mester, Laszlo Gyevi-Nagy,
        Jozsef Csoka, P. Bernat Szabo, Zoltan Rolik, Gyula Samu,
      Bence Hegely, Bence Ladoczki, Klara Petrov, Jozsef Csontos,
     Adam Ganyecz, Istvan Ladjanszki, Lorant Szegedy, Mate Farkas,
          Pal D. Mezei, Reka A. Horvath, and Balazs D. Lorincz
 
        Department of Physical Chemistry and Materials Science
            Budapest University of Technology and Economics
                  Budapest P.O.Box 91, H-1521 Hungary
 
                              www.mrcc.hu
 
                            Version: 25.1.2

 Executing minp...

 Reading input from MINP...
 
 Input file:
 
basis=cc-pVTZ
verbosity=3

localcc=2016
redcost_exc=on


cialg=direct
ip_ea=ip
calc=ADC(2)
dyson=on
nstate=2

mem=120GB

geom=xyz
82
 energy: -124.510804182014 gnorm: 0.000224552482 xtb: 6.5.0 (746241f)
C           -7.02412646735396        1.64720633166200        0.65272971212071
C           -5.88566378623549        1.38250289303333       -0.34941990800578
C           -4.57342311966727        1.80177137024663        0.28662761801265
C           -4.39907948478236        3.11781532222644        0.69120040230110
C           -3.23510117334649        3.55160336335609        1.29910406038267
C           -2.20898506837756        2.64975331056930        1.51364465945156
C           -2.34834386059695        1.33930284397569        1.10804693224383
C           -3.52337191388875        0.89996397683366        0.49120973306397
N           -3.64154976262177       -0.42511787602682        0.10636389440849
C           -2.53287110395104       -1.29147411058114        0.30466377186183
C           -1.51453437143217       -1.33262181407412       -0.64150356658579
C           -0.40069714571382       -2.11715640661453       -0.42146499395047
C           -0.29157491152001       -2.87177766999615        0.74644442180520
C            0.94634728266589       -3.64411745595977        1.05434128374061
O            0.92107283609295       -4.73932993456264        1.57561500483393
C            2.19979202502806       -2.95354009176465        0.66840833331495
C            2.24592642675131       -1.55786076396377        0.61484658679773
C            3.37638471192111       -0.95783418855928        0.12197206186604
C            4.48654356069496       -1.70723074121814       -0.29321487550019
C            4.46922839403663       -3.08968311042445       -0.16967967377961
C            3.32315865042715       -3.70049745435322        0.30803107800349
C            5.47228978824835       -0.78752655187548       -0.83704732293875
C            4.94673482458009        0.51492770748407       -0.78526806033301
C            5.67115622988257        1.58841493222909       -1.25512182413298
C            6.93506127413774        1.35496736261562       -1.78084472436099
C            7.45897740658939        0.07168754282561       -1.83228827282753
C            6.73427958583454       -1.01186245975935       -1.36290759943020
C            3.57516510676381        0.51105633778138       -0.16522368203574
C            3.41761903485043        1.37906608660502        1.05876012855991
C            2.27710116452551        2.18762950222954        0.94486589823090
C            1.93244369671908        3.05295514866280        1.96970707212142
C            2.73264280388212        3.09569896543057        3.10020390912199
C            3.85823998296406        2.29280443232340        3.20693330707438
C            4.21178908810665        1.42361519961280        2.18323102854314
C            1.65028490588424        1.92601092354284       -0.34148984257012
C            2.43046864113819        0.98718911450875       -1.03171312409804
C            2.06430971105902        0.54114480690572       -2.28240698388695
C            0.89772391445576        1.04078718581077       -2.84637658339250
C            0.11621209174774        1.96037692172823       -2.16316027174352
C            0.48590775579579        2.41734100685789       -0.90847527794174
C           -1.34300547124645       -2.87502456844719        1.65860048744223
C           -2.45475424366189       -2.08234942890303        1.44550061878637
C           -4.79310701602115       -0.92059143631270       -0.48295615314395
C           -5.89397056350049       -0.09014585533441       -0.71490770457983
C           -7.02238964137248       -0.64453800846096       -1.30315743072850
C           -7.08229458098125       -1.97812578331388       -1.66344671182152
C           -5.98560424838547       -2.79048331827087       -1.43872534347172
C           -4.85141456727030       -2.26623811687799       -0.85566539356142
C           -6.10053839847684        2.20972713546631       -1.62996718613919
H           -7.98685883891852        1.38032467205624        0.22579881527905
H           -7.05690337945532        2.69549834326920        0.93647398980128
H           -6.87058565955392        1.05304324082169        1.55168464817556
H           -5.19447169211962        3.83094295825402        0.53527091238511
H           -3.13625117203562        4.58165324906242        1.60687624752558
H           -1.29850106111090        2.95833905568385        2.00555516745791
H           -1.53932340911715        0.64473955303531        1.27576725529102
H           -1.59311288967079       -0.72998532018082       -1.53402079207214
H            0.38711174078207       -2.14399068264982       -1.15965001568456
H            1.40998279599303       -0.95832374912907        0.94326226687838
H            5.32264859745839       -3.68168830349725       -0.46436387861630
H            3.26428814479587       -4.77634880254652        0.38219258467278
H            5.26462478780552        2.58830998019854       -1.21359692174588
H            7.51851171329457        2.18386459356657       -2.15348521777406
H            8.44509154965490       -0.08405538036709       -2.24462553560392
H            7.14512646848283       -2.00956011551122       -1.40493931850329
H            1.06202849678348        3.68655134211209        1.88667413175429
H            2.47780940365319        3.76416048575532        3.90969344589924
H            4.46774728394799        2.34385928291729        4.09698805692944
H            5.08937813766185        0.79889534459820        2.26555857864805
H            2.66789151307917       -0.18412540719617       -2.80940137878800
H            0.59208536801128        0.70195163652334       -3.82556093637159
H           -0.79517986532828        2.32586832505935       -2.61369494461854
H           -0.13126353871867        3.12963806011555       -0.38277069268009
H           -1.26113909558373       -3.48312145705726        2.54702976426484
H           -3.26148251012860       -2.05914231756476        2.16296979613740
H           -7.88455273110108       -0.02191067406826       -1.48924982768455
H           -7.97655764563145       -2.37670618458365       -2.11767741125616
H           -6.00960259949343       -3.83347929307128       -1.71703383001745
H           -3.99642587660214       -2.90279877423881       -0.68540135302161
H           -6.13426561591785        3.27219983262397       -1.40488894134595
H           -5.28365087003242        2.03148714885256       -2.32692515120429
H           -7.03201754528075        1.93556677830732       -2.11733900722716
scfiguess=off

 
 
 Checking keyword combinations...
 
 Keywords:
 
 active=none
 agrid=ld0006-ld0590
 agrid_pssp=ld0006-ld0194
 agrid_pssp_sm=ld0006-ld0074
 ao_trunc=off
 ao_trunc_tol=1e-4
 basis=cc-pvtz
 basis_sm=none
 basopt=off
 bfbasis=none
 bfgsmem=10
 bfgstol=1.0d-3
 bfgscimem=5
 boysalg=jacobi
 bpcompo=0.95
 bpcompv=0.98
 bpdfo=0.95
 bpocc=0.9999d0
 bppdo=0.999d0
 bppdv=0.98
 bpedo=0.9999d0
 bpedv=0.999999
 bp_subsyso=0.95
 bp_subsysv=0.95
 cabscorr=off
 cabsdom=bplarge
 cabsdual=off
 calc=adc(2)
 ccmaxit=50
 ccprog=cis
 ccsdalg=disk
 ccsdmkl=seq
 ccsdrest=off
 ccsdthreads=2
 cctol=6
 charge=0
 cialg=direct
 ciguess=off
 cmpgrp=auto
 comprest=off
 coord_sys=ric
 core=frozen
 corembed=off
 csapprox=off
 cvs=off
 dboc=off
 deltaf12=off
 delocsomofact=
 dendec=laplace
 dens=0
 denscorr=0
 dfalg=lineq
 dfbasis_cab=none
 dfbasis_cor=auto
 dfbasis_scf=auto
 dfbasis_scf_sm=auto
 dfintran=drpa
 df_trunc=off
 df_trunc_corr=off
 df_trunc_corr_tol=5e-4
 df_trunc_tol=5e-4
 dft=off
 dhexc=adc(2)
 diag=david
 docc=
 domrad=10.d0
 drpaalg=auto
 dual=off
 dual_df=off
 dyson=off
 ecp=auto
 edisp=off
 edisp_embed=off
 embed=off
 epairestfact=off
 epairscale=1.d0
 etemp=300
 epert=none
 eps=
 espcharge=off
 excrad=0.d0
 excrad_f12=0.d0
 excrad_fin=0.000000000D+00
 fastdbbsc=v2
 fitting=coulomb
 fmm=off
 fmmord=8
 fnonorb=
 freq=off
 gamma=1.d0
 gauss=spher
 geom=xyz
 gopt=off
 ghost=none
 gtol=7
 grdens=off
 grid=auto
 grid_sm=auto
 gridbatch_cos=2000
 grtol=10
 guido_ct=off
 hamilton=dc
 hl_scfalg=direct
 iface=none
 incore=off
 intalg=auto
 ip_ea=ip
 itol=10
 laptol=1.d-2
 lccoporder=trffirst
 lcorthr=loose
 lccrest=off
 ldfgrad_tol=8
 lmp2dens=on
 lnoepso=0.d0
 lnoepsv=0.000075d0
 localcc=2016
 localcorrsymm=off
 locintrf=direct
 mact=
 maxact=off
 maxdim=200
 maxex=0
 maxmicroit=100
 mcscfiguess=hf
 mem=120gb
 mmprog=
 molden=off
 mp2ongrid=off
 mpitasks=1
 mulmet=3
 mult=
 nab=off
 nacto=0
 nactv=0
 naf_amp=3.16d-3
 naf_cor=0.1d0
 naf_f12=off
 naf_scf=off
 nafalg=albe
 nafdens=off
 naftyp=jpq
 nchol=auto
 ndeps=1e-3
 nevpt=
 nstate=2
 nsing=0
 nto=off
 ntrip=0
 num_grad=off
 occ=
 occri=off
 oniom=off
 oniom_eechg=off
 oniom_pcm=off
 oniom_qcorr=off
 optalg=
 optmaxit=50
 optetol=1e-6
 optex=1
 optgtol=1e-4
 optstol=1e-3
 orblocc=off
 orbloce=off
 orbloco=boys
 orblocv=pao
 orblocguess=cholesky
 osveps=-1.d0
 ovirt=off
 ovltol=1e-7
 ovosnorb=80.0
 pao_subsys_tol=1e-3
 pao_tol=1e-3
 pcm=off
 popul=off
 pressure=100000
 pssp=off
 ptfreq=0.0
 ptthreads=2
 qmreg=
 qmmm=off
 qro=off
 qscf=off
 redcost_exc=6
 redcost_tddft=off
 refdet=none
 rest=0
 rgrid=log3
 rism=off
 rohfcore=standard
 rohftype=semicanonical
 scfalg=direct
 scf_conv=auto
 scfdamp=0.0d0
 scfdamp_mode=off
 scfdamp_end=50
 scfdamp_dampstep=0.d0
 scfdamp_dtol=0.0d0
 scfdamp_maxfact=0.0d0
 scfdamp_minfact=0.0d0
 scfdiis=on
 scfdiis_dtol=0.0d0
 scfdiis_end=50
 scfdiis_start=2
 scfdiis_step=1
 scfdiis_watch=off
 scfdiis_wrange=10
 scfdiis_wlimit=5
 scfdiis_delmax=2
 scfdtol=7
 scfext=10
 scfguessdens=
 scfiguess=off
 scfloc=off
 scflshift=0.20
 scflshift_end=8
 scflshift_dtol=0.0
 scflshift_gaptol=0.20
 scfmaxit=50
 scftype=
 scftype_low=
 scftype_high=
 scftol=6
 scspe=1.d0
 scsph=1.d0
 scsps=0.0d0
 scsps_t=0.0d0
 scspt=0.0d0
 scspt_t=0.0d0
 scspv=1.d0
 spairtol=-1.d0
 sqmprog=
 subminp=top
 subsys_bopu=on
 symm=
 talg=lapl
 temp=298.15
 test=off
 tfunc=off
 theodore=off
 tlmo=0.999
 tpao=0.94
 tprint=off
 uncontract=off
 unit=angs
 usedisk=2
 verbosity=3
 wpairtol=1.d-5

 Executing orbloc...

 Allocation of 120.0 Gbytes of memory...

 Localization of occupied orbitals...
 Localization type: Boys
 Localization algorithm: Jacobi
 
 Step   Convergence
   1  29.188542980425
   2   5.171710539784
   3   1.391887049491
   4   0.639060610329
   5   0.640184739352
   6   0.193594563187
   7   0.045339863017
   8   0.011112122768
   9   0.002868409913
  10   0.000745486439
  11   0.000195470889
  12   0.000052053490
  13   0.000014140250
  14   0.000003931445
  15   0.000001121699
  16   0.000000328999
  17   0.000000099260
  18   0.000000030782
  19   0.000000009793
  20   0.000000003187
  21   0.000000001057
  22   0.000000000356

 Localization succeeded.

 File MOCOEF is overwritten with localized orbitals.
 

 Executing cis...

 Allocation of 120.0 Gbytes of memory...
 
 WARNING! If scfiguess.eq.off and localcc.ne.off!
 Please be sure that MOCOEF is MOCOEF.CAN!
 
 
 Read MO coeff. matrix and orbital energies...
 
 Generate singlet trial vectors...
 
 Starting DF-CIS iteration
 Singlet excited states
 
 
 The iteration has converged in  0 steps for all the roots.
 
 Final result of the CIS calculations for the excited states:
 Singlet excited states:
 
 Excited      Total          Excitation     Excitation     Excitation        Absorption
  state    energy [au]       energy [au]    energy [eV]  energy [cm^-1]    wavelength [nm]
 =========================================================================================
    1   -1928.716715868      0.26543315       7.2228        58255.85          171.66
 =========================================================================================
 
 

 Executing drpa...

 Three-index integral transformation
 Allocation of 120.0 Gbytes of memory...
 
 
 Constructing PAOs...
 PAO norm tolerance:     1.0000E-04
 Kept PAOs:   1883  1767  106.5648
 Threshold: 0.9990000
 Number of selected important orbitals:    32  (  27.6 %)
 
 
 Occupied LMO domain definition with Boughton-Pulay completeness:    0.9999000000
 
   MO  Natoms  Completeness   Atoms
    1   12     0.999909       12   13   14   15   16   17   20   21   41   42   61   74
    2   12     0.999902       12   13   14   15   16   17   20   21   41   42   61   74
    3   21     0.999901        2    3    4    6    7    8    9   10   11   12   41   42   43   44   45   46   47   48   56   75   79
    4   24     0.999914        2    3    4    5    6    7    8    9   10   11   12   41   42   43   44   45   46   47   48   49   52   57   75   81
    5   13     0.999913        1    2   43   44   45   46   47   48   49   50   76   77   82
    6   13     0.999912        1    2    3    4    5    6    7    8   49   51   53   54   80
    7   15     0.999903        1    2    3    4    5    8   43   44   45   46   49   50   51   52   53
    8   15     0.999905        1    2    3    4    5    8   43   44   45   46   49   53   80   81   82
    9   13     0.999916        3    4    5    6    7    8    9   31   54   55   56   66   73
   10    9     0.999922       35   36   37   38   39   40   70   71   72
   11    8     0.999903       30   31   32   33   34   66   67   68
   12    9     0.999925       22   23   24   25   26   27   62   63   64
   13    8     0.999901       43   45   46   47   48   77   78   79
   14   16     0.999903        6    7   28   29   30   31   35   36   37   38   39   40   56   71   72   73
   15   18     0.999901        9   10   11   12   13   14   15   16   17   18   21   37   38   41   42   57   58   74
   16   11     0.999900       16   17   18   19   20   21   22   27   28   60   61
   17    9     0.999901       19   20   22   23   25   26   27   64   65
   18   15     0.999903        1    2    3    4    5    8   43   44   45   46   49   50   51   52   76
   19   15     0.999902        1    2    3    4    5    8   43   44   45   46   49   76   80   81   82
   20   23     0.999901       11   12   13   14   15   16   17   18   19   20   21   22   23   28   29   30   35   36   37   41   58   59   61
   21    9     0.999923       29   30   31   32   33   34   67   68   69
   22   12     0.999916       28   29   30   31   32   33   34   35   40   55   66   67
   23   12     0.999906        8    9   10   11   12   13   41   42   43   74   75   79
   24   23     0.999901        2    3    4    5    6    7    8    9   10   11   12   39   40   42   43   44   53   54   55   56   57   66   73
   25   12     0.999903       18   19   22   23   28   35   36   37   38   39   70   71
   26   10     0.999905       22   23   24   25   26   28   29   36   62   63
   27   15     0.999904        2    8    9   10   11   41   42   43   44   45   46   47   48   78   79
   28   11     0.999909       18   22   23   28   29   30   32   33   34   68   69
   29    8     0.999903       44   45   46   47   48   76   77   78
   30    9     0.999925       35   36   37   38   39   40   71   72   73
   31    8     0.999905       22   24   25   26   27   63   64   65
   32    8     0.999901        3    4    5    6    7   53   54   55
   33   10     0.999925       14   15   16   17   18   19   20   21   60   61
   34   10     0.999907       10   11   12   13   14   15   41   42   74   75
   35   14     0.999907        7    8    9   10   11   12   13   14   39   41   42   43   57   58
   36   21     0.999900       11   12   13   14   15   16   17   18   19   20   21   22   28   29   36   41   58   59   60   61   74
   37    9     0.999910        1    2    3   44   49   53   80   81   82
   38    9     0.999909        1    2    3   44   49   50   51   52   76
   39   24     0.999902       12   13   14   16   17   18   19   20   21   22   23   24   26   27   28   29   30   34   35   36   37   58   59   60
   40   41     0.999900        7   10   11   12   13   14   16   17   18   19   20   21   22   23   24   25   26   27   28   29   30   31   34   35   36   37   38   39   40   56   57   58   59   60   62   66   69   70   71   72   73
   41   17     0.999901       17   18   19   23   24   28   29   30   31   32   33   34   35   36   66   68   69
   42   18     0.999902       18   19   22   23   24   25   26   27   28   29   30   34   35   36   37   62   63   65
   43   23     0.999906        1    2    3    4    5    6    7    8    9   10   11   42   43   44   45   48   49   50   52   53   54   73   82
   44   24     0.999919        1    2    3    4    6    7    8    9   10   11   12   41   42   43   44   45   46   47   48   49   52   78   79   81
   45   35     0.999900       12   13   14   15   16   17   18   19   20   21   22   23   24   25   26   27   28   29   30   31   33   34   35   36   37   38   40   58   59   60   61   62   65   69   70
   46   27     0.999908        3    4    6    7    8    9   10   11   12   13   14   15   16   17   41   42   43   44   45   47   48   56   57   58   59   75   79
   47   25     0.999902       16   17   18   19   22   23   24   25   27   28   29   30   31   32   33   34   35   36   37   38   40   59   62   66   69
   48   16     0.999904       10   11   12   13   14   15   16   17   18   21   41   42   58   59   61   74
   49   24     0.999909       11   12   13   14   15   16   17   18   19   20   21   22   23   24   25   26   27   28   29   36   41   58   59   61
   50   38     0.999901        1    2    3    4    5    6    7    8    9   10   11   12   13   31   35   36   37   38   39   40   41   42   43   44   45   48   49   51   52   53   54   55   56   57   66   73   75   81
   51   26     0.999901       16   17   18   19   22   23   24   28   29   30   31   34   35   36   37   38   39   40   59   62   66   69   70   71   72   73
   52   13     0.999902       18   19   20   22   23   24   25   26   27   28   36   64   65
   53   16     0.999912        1    2    3    8    9   10   42   43   44   45   46   47   48   49   76   79
   54   21     0.999908        1    2    3    4    5    6    7    8    9   43   44   45   46   48   49   50   51   52   80   81   82
   55   36     0.999900       11   12   13   14   15   16   17   18   19   20   21   22   23   24   25   26   27   28   29   30   31   33   34   35   36   37   38   39   40   58   59   60   62   65   69   70
   56   15     0.999909       10   11   12   13   14   15   16   17   18   19   20   21   41   42   61
   57   14     0.999901        3    4    5    6    7    8    9   10   11   42   54   55   56   66
   58   21     0.999928        1    2    3    4    7    8    9   10   43   44   45   46   47   48   49   50   76   77   78   79   82
   59   23     0.999905        6   17   18   23   28   29   30   31   32   33   34   35   36   37   39   40   55   59   62   66   67   68   73
   60   19     0.999910       16   17   18   19   20   21   22   23   24   25   26   27   28   29   34   36   62   63   64
   61   11     0.999910       18   28   35   36   37   38   39   40   70   71   72
   62   18     0.999903        3    6    7    8    9   10   11   12   13   41   42   43   44   48   56   57   74   75
   63   13     0.999911        9   10   11   42   43   44   45   46   47   48   77   78   79
   64   22     0.999900       10   11   12   13   14   15   16   17   18   19   20   21   41   42   57   58   59   60   61   74   75   79
   65   28     0.999902       12   13   14   15   16   17   18   19   20   21   22   23   24   25   26   27   28   29   34   35   36   37   58   60   61   65   69   70
   66   25     0.999905        3    6    7    8    9   10   11   12   13   14   15   16   17   41   42   43   44   47   48   57   58   59   74   75   79
   67   20     0.999901       18   19   20   22   23   24   25   26   27   28   29   34   36   60   62   63   64   65   69   70
   68   11     0.999900       30   35   36   37   38   39   40   70   71   72   73
   69   27     0.999901       16   17   18   19   20   22   23   24   28   29   30   31   32   33   34   35   36   37   39   40   55   59   62   66   67   68   69
   70   13     0.999911        1    2    3    4    5    6    7    8   51   53   54   55   80
   71   13     0.999921        1    2   43   44   45   46   47   48   50   76   77   78   82
   72   25     0.999912        1    2    3    4    5    6    7    8    9   10   11   40   43   44   45   48   49   51   53   54   55   56   66   73   80
   73   14     0.999903       16   17   18   19   20   21   22   23   24   27   28   29   60   61
   74   19     0.999902        7    8    9   10   11   12   13   14   15   16   17   18   41   42   56   57   58   59   79
   75   34     0.999902        7   11   12   13   16   17   18   19   20   21   22   23   24   25   26   27   28   29   30   31   34   35   36   37   38   39   40   56   58   62   70   71   72   73
   76   24     0.999919        1    2    3    4    6    7    8    9   10   11   12   41   42   43   44   45   46   47   48   49   52   78   79   81
   77   21     0.999907        1    2    3    4    5    6    7    8    9   43   44   45   46   48   49   50   51   52   80   81   82
   78   25     0.999901        7   17   18   23   28   29   30   31   32   33   34   35   36   37   38   39   40   55   56   58   59   70   71   72   73
   79   26     0.999902       16   17   18   19   20   21   22   23   24   25   27   28   29   30   31   32   33   34   35   36   37   38   39   40   69   70
   80   27     0.999900        1    2    3    4    5    6    7    8    9   10   43   44   45   48   49   50   51   52   53   54   55   56   57   76   80   81   82
   81   14     0.999907       18   23   28   29   30   31   32   33   34   35   36   40   66   67
   82   31     0.999910       12   14   16   17   18   19   20   21   22   23   24   25   26   27   28   29   30   31   32   33   34   35   36   37   38   39   62   63   65   69   70
   83   14     0.999901       12   13   14   15   16   17   18   19   20   21   58   59   60   61
   84   28     0.999900       12   13   14   15   16   17   18   19   20   21   22   23   24   25   26   27   28   29   30   34   35   36   37   38   40   59   60   70
   85   21     0.999905        1    2    3    4    8    9   10   43   44   45   46   47   48   49   51   52   76   77   79   80   81
   86   29     0.999900       12   14   16   17   18   19   20   21   22   23   24   25   26   27   28   29   30   33   34   35   36   37   38   39   40   62   65   69   70
   87   27     0.999917        3    4    5    6    7    8    9   10   11   12   13   14   15   16   17   39   41   42   43   44   47   48   56   57   58   75   79
   88   30     0.999906        1    2    3    4    5    6    7    8    9   10   11   12   35   38   39   40   41   42   43   44   45   47   48   49   52   53   55   56   73   81
   89   10     0.999970       29   30   31   32   33   34   66   67   68   69
   90   23     0.999907        1    2    3    4    5    6    7    8    9   10   11   42   43   44   45   48   49   50   53   54   73   81   82
   91   10     0.999980       22   23   24   25   26   27   62   63   64   65
   92   13     0.999922       10   11   12   13   14   15   16   17   41   42   58   74   75
   93   24     0.999917       16   17   18   19   20   23   24   28   29   30   31   32   33   34   35   36   37   38   39   40   59   62   66   69
   94   27     0.999910        7   11   17   18   19   23   28   29   30   31   32   33   34   35   36   37   38   39   40   57   58   59   66   70   71   72   73
   95   25     0.999945       11   12   13   14   15   16   17   18   19   20   21   22   23   24   25   26   27   28   29   36   37   41   42   59   61
   96   18     0.999924        2    3    7    8    9   10   11   12   41   42   43   44   45   48   56   57   75   79
   97   14     0.999915       18   28   29   30   31   32   34   35   36   37   39   40   66   73
   98   29     0.999905       12   16   17   18   19   20   21   22   23   24   25   27   28   29   30   31   32   33   34   35   36   37   38   39   40   58   69   70   73
   99   25     0.999900        1    2    3    4    8    9   10   11   42   43   44   45   46   47   48   49   50   52   75   76   77   78   79   81   82
  100   23     0.999904        7    8    9   10   11   12   13   14   15   16   17   18   21   36   41   42   43   48   56   57   58   74   79
  101   13     0.999903       17   18   19   20   21   22   23   24   26   27   28   60   65
  102   20     0.999906       16   17   18   19   20   21   22   23   24   25   26   27   28   29   35   36   62   63   64   69
  103   35     0.999901        1    2    3    4    5    6    7    8    9   10   11   31   35   39   40   42   43   44   45   49   50   51   52   53   54   55   56   57   66   72   73   75   80   81   82
  104   18     0.999905        1    2    3    4    8    9   43   44   45   46   48   49   51   52   76   80   81   82
  105   29     0.999917        7   10   11   17   18   19   23   24   28   29   30   31   32   33   34   35   36   37   38   39   40   57   58   59   66   70   71   72   73
  106   20     0.999906       18   19   20   22   23   24   25   26   27   28   29   34   36   37   60   63   64   65   69   70
  107   23     0.999906        7    8    9   10   11   12   13   14   15   16   17   18   21   41   42   43   48   56   57   58   59   74   79
  108   18     0.999905        1    2    3    4    5    7    8    9   43   44   45   49   50   51   52   53   81   82
  109   28     0.999902       12   13   14   15   16   17   18   19   20   21   22   23   24   25   26   27   28   29   35   36   37   58   59   60   61   65   69   70
  110   23     0.999905        6   17   18   23   24   28   29   30   31   32   33   34   35   36   39   40   55   59   62   66   67   68   73
  111   23     0.999901        1    2    3    4    8    9   10   43   44   45   46   47   48   49   51   52   76   77   78   79   80   81   82
  112   25     0.999900       17   18   19   22   23   24   25   28   29   30   31   32   33   34   35   36   37   39   40   55   59   66   67   68   69
  113   24     0.999908       16   17   18   19   22   23   24   25   26   27   28   29   30   31   32   33   34   35   36   37   38   40   59   62
  114   19     0.999902        2    3    4    6    7    8    9   10   11   12   41   42   43   44   45   46   47   48   79
  115   25     0.999902        3    6    7    8    9   10   11   12   13   14   15   16   17   41   42   43   44   47   48   56   57   58   59   74   75
  116   25     0.999900        6    7   17   18   23   24   28   29   30   31   33   34   35   36   37   38   39   40   55   56   58   59   70   72   73
 
 Executing the Boughton-Pulay algorithm...
  with occ MO completeness:    0.9500000000
 
   MO  Natoms  Completeness   Atoms
    1    1     0.986822       15
    2    1     0.986683       15
    3    2     0.989911        8    9
    4    2     0.959508        8    9
    5    2     0.992142       45   76
    6    2     0.992133        4   53
    7    2     0.992749        1   51
    8    2     0.992827       49   80
    9    2     0.993135        6   55
   10    2     0.993616       38   71
   11    2     0.993626       32   67
   12    2     0.993642       25   63
   13    2     0.993763       47   78
   14    2     0.992800       40   73
   15    2     0.992244       12   58
   16    2     0.993535       20   60
   17    2     0.993601       27   65
   18    2     0.992788        1   50
   19    2     0.992777       49   82
   20    2     0.991608       17   59
   21    2     0.993622       33   68
   22    2     0.993264       31   66
   23    2     0.993457       42   75
   24    2     0.991102        7   56
   25    2     0.993416       37   70
   26    2     0.993589       24   62
   27    2     0.991211       48   79
   28    2     0.993511       34   69
   29    2     0.993571       46   77
   30    2     0.993593       39   72
   31    2     0.993618       26   64
   32    2     0.993567        5   54
   33    2     0.993121       21   61
   34    2     0.993245       41   74
   35    2     0.993072       11   57
   36    2     0.988312       14   16
   37    2     0.994178       49   81
   38    2     0.994165        1   52
   39    2     0.990938       17   18
   40    3     0.958479       36   37   38
   41    2     0.990874       29   34
   42    2     0.990885       23   24
   43    3     0.957851        3    4    8
   44    3     0.956759       43   47   48
   45    3     0.959745       18   19   21
   46    3     0.959296       10   11   12
   47    4     0.957734       29   30   31   34
   48    2     0.988286       13   14
   49    3     0.959145       16   17   21
   50    3     0.957944        6    7    8
   51    2     0.988719       35   36
   52    2     0.991102       22   27
   53    2     0.989407       43   44
   54    2     0.989670        1    2
   55    2     0.984286       18   28
   56    2     0.994504       14   15
   57    2     0.991591        6    7
   58    3     0.964421       45   46   47
   59    3     0.963527       31   32   33
   60    3     0.963447       23   24   25
   61    2     0.991489       37   38
   62    2     0.989860       10   42
   63    2     0.991621       47   48
   64    2     0.994527       14   15
   65    3     0.960803       19   20   21
   66    3     0.960812       10   41   42
   67    3     0.963416       25   26   27
   68    2     0.991655       39   40
   69    3     0.962996       29   33   34
   70    2     0.991317        4    5
   71    2     0.991315       45   46
   72    3     0.964747        4    5    6
   73    2     0.991033       19   20
   74    2     0.991826       11   12
   75    3     0.957525       35   36   37
   76    3     0.956203       43   47   48
   77    2     0.989684        2   49
   78    3     0.954720       35   36   40
   79    2     0.985138       28   29
   80    2     0.989401        3    8
   81    2     0.991067       30   31
   82    4     0.957732       22   23   24   27
   83    2     0.990639       16   21
   84    4     0.959138       17   18   19   20
   85    3     0.957937       43   44   45
   86    4     0.958116       22   23   24   27
   87    3     0.959934       10   11   12
   88    3     0.954302        6    7    8
   89    2     0.991420       32   33
   90    3     0.957901        3    4    8
   91    2     0.991422       25   26
   92    2     0.990532       13   41
   93    4     0.957084       29   30   31   34
   94    3     0.963104       38   39   40
   95    3     0.957801       16   17   21
   96    2     0.990217        9   10
   97    2     0.989601       30   35
   98    2     0.984811       28   36
   99    3     0.964892       45   46   47
  100    3     0.956432       12   13   41
  101    2     0.989595       19   22
  102    3     0.963471       23   24   25
  103    3     0.964988        4    5    6
  104    2     0.987245        2   44
  105    3     0.961447       38   39   40
  106    3     0.963526       25   26   27
  107    3     0.957123       12   13   41
  108    2     0.987256        2    3
  109    3     0.964467       19   20   21
  110    3     0.963328       30   31   32
  111    3     0.958053       43   44   45
  112    3     0.962982       29   33   34
  113    2     0.985838       23   28
  114    2     0.989909        9   43
  115    3     0.963982       10   41   42
  116    3     0.956576       35   36   40
 
  117    5     0.992730        1    2   50   51   52
  118    2     0.980036        1    2
  119    8     0.980097        1    2    3   44   50   51   52   81
  120    4     0.981557        1    2   50   52
  121    5     0.987490        1    2   50   51   52
  122    4     0.982934        1    2    3   50
  123    4     0.984519        1    2   50   52
  124    7     0.983836        1    3    4   44   50   51   52
  125    4     0.981222        1    2    3   50
  126    6     0.982749        1    2   44   49   50   52
  127    8     0.982930        1    2   43   44   45   49   51   52
  128    5     0.989280        1    2    3    4   50
  129    1     0.997998        1
  130    1     0.997507        1
  131    1     0.995406        1
  132    1     0.998454        1
  133    1     0.995658        1
  134    2     0.985440        1    2
  135    2     0.983029        1   44
  136    3     0.990412        1    2   49
  137    2     0.992460        1    2
  138    3     0.985328        1    2    3
  139    1     0.997512        1
  140    1     0.995402        1
  141    1     0.998554        1
  142    1     0.997037        1
  143    1     0.993973        1
  144    1     0.997219        1
  145    1     0.996859        1
  146    5     0.993755        1    2    3   44   49
  147    5     0.993893        1    2    3   44   49
  148    8     0.981047        1    2    3    8    9   44   45   49
  149    5     0.990078        1    2    3   44   49
  150    5     0.982286        1    2    3   44   49
  151    5     0.984534        1    2    3   44   49
  152    5     0.993844        1    2    3   44   49
  153    9     0.980738        2    3    4   43   44   45   48   49   51
  154    5     0.984503        1    2    3   44   49
  155   11     0.981144        1    2    3    4    6    8   43   44   45   47   49
  156    9     0.987017        1    2    3    4   43   44   45   49   80
  157    9     0.980431        1    2    3    8   43   44   45   49   82
  158    1     0.992369        2
  159    1     0.990754        2
  160    1     0.991114        2
  161    1     0.990556        2
  162    1     0.991264        2
  163    6     0.980933        1    2    3   43   44   45
  164    8     0.983557        1    2   43   44   45   47   49   51
  165    6     0.982472        1    2    3   44   49   52
  166    7     0.983953        1    2    3    4    8   49   82
  167    7     0.983334        1    2    3    8   44   50   80
  168    1     0.992138        2
  169    1     0.987129        2
  170    1     0.993203        2
  171    1     0.984708        2
  172    2     0.986664        1    2
  173    1     0.983860        2
  174    2     0.989156        2   44
  175    4     0.989390        2    3    4    8
  176    4     0.990173        2    3    4    8
  177    7     0.986013        1    2    3    4    8   44   49
  178    6     0.983922        2    3    4    6    8    9
  179    6     0.983343        2    3    4    5    8   43
  180    6     0.981077        1    2    3    4    6    8
  181    6     0.987590        2    3    4    6    8    9
  182    5     0.986326        2    3    4    5    8
  183    7     0.981592        1    2    3    4    6    7    8
  184    9     0.980364        2    3    4    5    6    7    8    9   49
  185   10     0.980977        2    3    4    5    7    8    9   43   44   53
  186   11     0.980056        1    2    3    4    6    8    9   43   44   49   50
  187    1     0.989319        3
  188    1     0.991091        3
  189    1     0.996956        3
  190    1     0.994255        3
  191    1     0.989995        3
  192    6     0.987915        2    3    4    5    8   44
  193    6     0.988887        2    3    4    5    7    8
  194    5     0.989043        1    2    3    4    8
  195    5     0.987833        2    3    7    8   49
  196    6     0.983599        1    2    3    4    7    8
  197    1     0.986664        3
  198    1     0.989415        3
  199    1     0.992598        3
  200    1     0.996292        3
  201    1     0.991625        3
  202    1     0.988503        3
  203    2     0.980867        3    4
  204    4     0.994001        3    4    5   53
  205    3     0.990657        3    4    5
  206    6     0.983699        3    4    5    6    8   53
  207    4     0.982566        3    4    5    7
  208    5     0.985514        3    4    5    7   53
  209    6     0.989474        3    4    5    6    7   53
  210    4     0.982594        3    4    5    7
  211    4     0.980196        3    4    5   53
  212    5     0.987114        3    4    5    7   53
  213    6     0.983358        3    4    5    7    8   80
  214    6     0.986157        2    3    4    5    8   53
  215    9     0.980255        1    2    3    4    5    6    8   51   53
  216    1     0.988485        4
  217    1     0.992435        4
  218    1     0.995911        4
  219    1     0.996922        4
  220    1     0.993814        4
  221    6     0.987560        2    3    4    5    8   53
  222    5     0.991139        3    4    5    6    8
  223    4     0.987234        4    5    6    8
  224    3     0.986562        4    5    6
  225    3     0.981428        3    4    5
  226    1     0.989902        4
  227    1     0.993702        4
  228    1     0.997078        4
  229    1     0.996711        4
  230    1     0.994396        4
  231    1     0.988096        4
  232    2     0.989009        3    4
  233    4     0.996035        4    5    6   54
  234    3     0.992711        4    5    6
  235    4     0.987548        4    5    6   54
  236    5     0.988504        4    5    6    8    9
  237    4     0.985326        4    5    6   54
  238    4     0.985587        4    5    6    8
  239    5     0.989257        4    5    6    8    9
  240    4     0.989624        4    5    6   54
  241    4     0.985331        4    5    6    8
  242    4     0.988250        4    5    6    8
  243    5     0.988486        4    5    6    8   54
  244    6     0.995408        3    4    5    6   53   55
  245    1     0.993882        5
  246    1     0.997369        5
  247    1     0.996428        5
  248    1     0.993108        5
  249    1     0.988385        5
  250    3     0.985130        4    5    6
  251    3     0.987879        4    5    6
  252    3     0.984091        4    5    7
  253    4     0.987043        4    5    6    7
  254    5     0.988692        4    5    6    7   54
  255    1     0.988895        5
  256    1     0.988740        5
  257    1     0.996030        5
  258    1     0.996867        5
  259    1     0.996074        5
  260    1     0.994153        5
  261    2     0.990790        5    6
  262    4     0.995249        5    6    7   55
  263    3     0.992365        5    6    7
  264    5     0.983650        5    6    7    8   55
  265    5     0.986689        3    5    6    7   55
  266    4     0.983272        5    6    7   55
  267    5     0.990332        3    5    6    7   55
  268    4     0.983106        3    5    6    7
  269    4     0.981947        5    6    7   55
  270    5     0.989455        3    5    6    7   55
  271    6     0.980250        3    4    5    6    7    8
  272    5     0.987890        5    6    7    8   56
  273    8     0.986519        4    5    6    7    8   54   55   73
  274    1     0.991040        6
  275    1     0.989978        6
  276    1     0.999159        6
  277    1     0.996294        6
  278    1     0.990809        6
  279    4     0.993487        5    6    7    8
  280    4     0.982244        4    6    7    8
  281    2     0.983515        6    7
  282    3     0.989072        4    5    6
  283    4     0.994646        4    5    6    7
  284    1     0.989807        6
  285    1     0.992753        6
  286    1     0.992348        6
  287    1     0.997378        6
  288    1     0.997277        6
  289    1     0.992818        6
  290    2     0.988549        6    7
  291    4     0.993213        6    7    8   56
  292    3     0.989352        6    7    8
  293    6     0.982088        3    6    7    8   10   56
  294    5     0.984906        4    6    7    8    9
  295    5     0.981115        5    6    7    8   56
  296    5     0.981408        4    6    7    8   56
  297    5     0.988211        4    6    7    8    9
  298    5     0.987983        5    6    7    8   56
  299    6     0.980817        3    4    6    7    8   56
  300    7     0.981561        3    4    6    7    8    9   10
  301    9     0.981692        4    5    6    7    8    9   10   42   56
  302    7     0.980098        3    4    6    7    8   35   56
  303    1     0.988954        7
  304    1     0.993702        7
  305    1     0.996415        7
  306    1     0.997247        7
  307    1     0.994780        7
  308    5     0.980209        5    6    7    8   56
  309    4     0.988067        5    6    7    8
  310    3     0.981368        5    7    8
  311    3     0.987744        3    7    8
  312    4     0.984326        3    6    7    8
  313    1     0.989887        7
  314    1     0.993640        7
  315    1     0.996645        7
  316    1     0.996988        7
  317    1     0.994785        7
  318    1     0.989145        7
  319    2     0.989948        6    7
  320    4     0.989278        3    7    8    9
  321    4     0.990451        3    7    8    9
  322    7     0.983896        2    3    6    7    8    9   44
  323    5     0.981496        3    5    7    8    9
  324    6     0.981030        3    7    8    9   10   43
  325    6     0.982288        3    5    6    7    8    9
  326    7     0.980992        3    4    5    7    8    9   10
  327    6     0.983408        3    7    8    9   10   43
  328    5     0.983779        3    5    7    8    9
  329    7     0.980386        3    5    6    7    8    9   43
  330   10     0.981170        4    5    6    7    8    9   10   42   43   44
  331    9     0.980518        2    3    6    7    8    9   10   44   56
  332    1     0.986708        8
  333    1     0.983248        8
  334    1     0.994239        8
  335    1     0.992570        8
  336    1     0.986210        8
  337    6     0.982212        3    6    7    8    9   43
  338    7     0.985243        3    6    7    8    9   10   43
  339    4     0.982431        4    7    8    9
  340    5     0.988757        3    4    6    7    8
  341    6     0.985392        2    3    4    7    8    9
  342    1     0.984133        8
  343    1     0.985711        8
  344    1     0.989066        8
  345    1     0.993234        8
  346    1     0.994617        8
  347    2     0.991584        8    9
  348    3     0.986822        3    8    9
  349    4     0.988915        8    9   10   43
  350    4     0.990309        8    9   10   43
  351    5     0.981176        8    9   10   42   43
  352   12     0.981276        3    4    5    7    8    9   10   43   44   45   46   48
  353    4     0.982369        8    9   10   43
  354    6     0.980016        3    7    8    9   10   43
  355   11     0.980359        3    5    7    8    9   11   42   43   44   46   48
  356    6     0.984218        4    7    8    9   10   43
  357    7     0.981717        8    9   10   11   43   45   47
  358    5     0.981785        8    9   10   42   43
  359    8     0.984167        3    8    9   10   11   42   43   48
  360    8     0.980319        3    7    8    9   10   42   43   44
  361    1     0.994962        9
  362    1     0.996589        9
  363    1     0.998458        9
  364    1     0.997487        9
  365    1     0.994855        9
  366    5     0.984181        7    8    9   10   43
  367    5     0.984361        7    8    9   10   43
  368    3     0.980390        9   10   43
  369    3     0.982264        9   10   43
  370    5     0.980629        8    9   10   11   43
  371    1     0.997261        9
  372    1     0.995945        9
  373    1     0.998030        9
  374    1     0.998340        9
  375    1     0.997475        9
  376    1     0.995961        9
  377    1     0.987944        9
  378    4     0.983165        9   10   11   42
  379    4     0.989539        9   10   11   42
  380    8     0.980576        9   10   11   12   42   48   56   79
  381    5     0.985201        9   10   11   13   42
  382    6     0.980219        9   10   11   13   41   42
  383    6     0.984353        9   10   11   13   42   43
  384    5     0.986210        9   10   11   13   42
  385    5     0.984037        9   10   11   13   42
  386    5     0.983513        9   10   11   13   42
  387   12     0.981209        9   10   11   12   13   41   42   44   48   56   57   75
  388    9     0.980954        7    9   10   11   13   41   42   43   48
  389    9     0.980297        9   10   11   12   13   41   42   43   48
  390    1     0.991731       10
  391    1     0.989306       10
  392    1     0.988004       10
  393    1     0.986552       10
  394    1     0.991012       10
  395    7     0.983800        8    9   10   11   12   41   42
  396    7     0.980515        8    9   10   11   12   42   43
  397    6     0.989280        9   10   11   12   41   42
  398    7     0.989674        8    9   10   11   41   42   43
  399    6     0.985876        8    9   10   11   42   43
  400    1     0.989522       10
  401    2     0.980343       10   11
  402    1     0.992773       10
  403    2     0.986214       10   42
  404    2     0.986357       10   11
  405    1     0.989241       10
  406    1     0.981169       10
  407    4     0.990401       10   11   12   57
  408    3     0.989036       10   11   12
  409    7     0.983399        9   10   11   12   13   56   57
  410    5     0.987671       10   11   12   41   57
  411    5     0.982168       10   11   12   41   57
  412    4     0.983610       10   11   12   41
  413    5     0.987815       10   11   12   41   57
  414    5     0.980118       10   11   12   41   57
  415    4     0.983465       10   11   12   41
  416    7     0.980284       10   11   12   13   41   42   57
  417    8     0.981460        7    9   10   11   12   13   41   42
  418    7     0.980121        9   10   11   12   13   48   57
  419    1     0.994555       11
  420    1     0.994800       11
  421    1     0.994461       11
  422    1     0.994031       11
  423    1     0.992509       11
  424    4     0.983449       10   11   12   42
  425    4     0.984234       10   11   13   42
  426    4     0.980184       10   11   42   57
  427    3     0.984396       10   11   12
  428    4     0.982878       10   11   12   13
  429    1     0.992613       11
  430    1     0.986791       11
  431    1     0.996067       11
  432    1     0.989808       11
  433    1     0.987563       11
  434    1     0.993756       11
  435    1     0.993020       11
  436    4     0.991982       11   12   13   58
  437    3     0.989725       11   12   13
  438    5     0.981051       11   12   13   17   58
  439    5     0.984191       11   12   13   42   58
  440    5     0.981367       10   11   12   13   42
  441    6     0.982013       10   11   12   13   42   58
  442    5     0.986440       11   12   13   42   58
  443    5     0.980863       10   11   12   13   42
  444    5     0.985912       11   12   13   42   58
  445    9     0.980511       10   11   12   13   14   41   42   57   58
  446    7     0.980222       10   11   12   13   14   16   42
  447    9     0.981540       10   11   12   13   16   17   18   42   58
  448    1     0.996850       12
  449    1     0.995759       12
  450    1     0.994036       12
  451    1     0.989383       12
  452    1     0.992398       12
  453    3     0.983316       11   12   13
  454    4     0.985873       12   13   41   57
  455    4     0.990929       11   12   13   41
  456    6     0.983809       11   12   13   14   41   58
  457    4     0.983752       10   11   12   41
  458    1     0.995633       12
  459    1     0.986757       12
  460    1     0.994251       12
  461    1     0.985324       12
  462    1     0.988008       12
  463    1     0.997128       12
  464    1     0.990642       12
  465    4     0.988318       12   13   14   41
  466    4     0.990108       12   13   14   41
  467    7     0.988696       12   13   14   15   16   17   41
  468    5     0.984978       10   12   13   14   41
  469    5     0.985458       10   12   13   14   41
  470    6     0.984825       10   12   13   14   16   41
  471    5     0.990217       10   12   13   14   41
  472    5     0.983872       10   12   13   14   41
  473    5     0.982740       10   12   13   14   41
  474    9     0.981368       10   11   12   13   14   15   41   58   74
  475    7     0.982500       10   12   13   14   15   41   59
  476    8     0.987153       10   12   13   14   16   17   41   42
  477    1     0.993673       13
  478    1     0.993121       13
  479    1     0.989732       13
  480    1     0.991514       13
  481    1     0.994947       13
  482    6     0.985779       11   13   14   15   41   42
  483    5     0.987232       12   13   15   41   42
  484    6     0.989541       11   12   13   14   41   42
  485    6     0.990843       11   12   13   14   15   41
  486    5     0.983541       12   13   14   16   41
  487    1     0.993643       13
  488    1     0.983177       13
  489    1     0.994501       13
  490    1     0.986543       13
  491    2     0.988227       13   41
  492    1     0.991086       13
  493    1     0.988695       13
  494    4     0.992627       13   14   15   16
  495    4     0.992346       13   14   15   16
  496    4     0.980501       13   14   15   16
  497    6     0.981537       13   14   15   16   17   21
  498    5     0.981091       12   13   14   15   16
  499    4     0.982582       13   14   15   16
  500    4     0.981637       13   14   15   16
  501    4     0.984713       13   14   15   16
  502    5     0.983545       13   14   15   16   21
  503    9     0.981035       13   14   15   16   17   19   21   41   74
  504    8     0.980400       12   13   14   15   16   41   59   61
  505    6     0.989902       13   14   15   16   21   41
  506    2     0.993343       14   15
  507    1     0.992047       14
  508    1     0.988692       14
  509    1     0.986122       14
  510    1     0.987630       14
  511    5     0.983363       13   14   15   16   17
  512    5     0.984203       12   13   14   15   17
  513    5     0.981000       13   14   15   16   21
  514    6     0.982517       12   13   14   15   16   21
  515    7     0.985906       12   13   14   15   16   21   41
  516    1     0.989307       14
  517    2     0.990103       14   15
  518    1     0.985156       14
  519    1     0.994217       14
  520    1     0.991220       14
  521    1     0.988962       14
  522    6     0.980436       12   13   14   16   17   41
  523    2     0.995374       14   15
  524    1     0.984608       15
  525    2     0.989334       14   15
  526    7     0.984662       10   12   14   15   17   21   41
  527    5     0.980716       12   14   15   16   21
  528    8     0.983395       12   13   14   15   16   17   41   61
  529    6     0.980477       12   13   14   15   17   21
  530    4     0.983525       13   14   15   16
  531    5     0.983069       14   15   16   21   41
  532    2     0.986360       14   15
  533    2     0.986765       14   15
  534    2     0.981909       14   15
  535    1     0.999215       15
  536    1     0.999660       15
  537    1     0.999723       15
  538    1     0.999726       15
  539    1     0.999709       15
  540    2     0.994899       14   15
  541    1     0.990138       15
  542    1     0.994701       15
  543    1     0.989996       15
  544    1     0.992146       15
  545    1     0.999488       15
  546    1     0.998319       15
  547    1     0.999398       15
  548    1     0.999761       15
  549    1     0.999969       15
  550    1     0.999286       15
  551    1     0.998221       15
  552    4     0.988901       14   16   17   21
  553    4     0.990209       14   16   17   21
  554    7     0.981189       13   14   16   17   20   21   61
  555    6     0.980427       14   16   17   19   21   27
  556    4     0.980257       14   16   17   21
  557    6     0.983118       13   14   16   17   19   21
  558    8     0.980573       14   16   17   18   19   20   21   27
  559    4     0.983043       14   16   17   21
  560    5     0.980015       14   16   17   19   21
  561    7     0.981720       14   15   16   17   18   21   58
  562    9     0.982273       14   15   16   17   18   19   21   59   61
  563    8     0.988885       12   13   14   16   17   18   20   21
  564    1     0.989074       16
  565    1     0.990574       16
  566    1     0.998127       16
  567    1     0.995184       16
  568    1     0.989879       16
  569    5     0.980374       14   16   17   18   21
  570    5     0.986470       15   16   17   18   20
  571    4     0.982626       15   16   17   21
  572    5     0.989195       14   15   16   20   21
  573    6     0.989298       13   14   16   17   20   21
  574    1     0.990642       16
  575    1     0.991948       16
  576    1     0.993832       16
  577    1     0.996811       16
  578    1     0.994187       16
  579    1     0.988035       16
  580    3     0.989801       16   17   21
  581    4     0.991276       16   17   18   59
  582    3     0.988246       16   17   18
  583    7     0.981584       12   16   17   18   19   36   59
  584    7     0.980621       14   15   16   17   18   19   20
  585    5     0.980824       16   17   18   21   59
  586    6     0.980131       14   16   17   18   20   59
  587    6     0.982902       15   16   17   18   20   28
  588    5     0.983589       14   16   17   18   59
  589    6     0.980526       16   17   18   19   20   59
  590    8     0.982188       14   16   17   18   20   28   36   58
  591   10     0.983451       12   14   16   17   18   21   28   29   36   59
  592    9     0.981598       12   13   16   17   18   19   20   28   59
  593    1     0.989276       17
  594    1     0.991728       17
  595    1     0.996800       17
  596    1     0.996943       17
  597    1     0.993299       17
  598    6     0.982058       14   16   17   18   21   59
  599    5     0.986158       16   17   18   19   21
  600    3     0.981308       17   18   21
  601    3     0.985392       17   18   19
  602    5     0.984733       16   17   18   19   28
  603    1     0.991576       17
  604    1     0.994793       17
  605    1     0.997407       17
  606    1     0.996217       17
  607    1     0.994130       17
  608    1     0.986968       17
  609    2     0.987639       16   17
  610    4     0.984646       17   18   19   28
  611    4     0.986687       17   18   19   28
  612    8     0.983518       16   17   18   19   23   28   29   36
  613   10     0.983695       17   18   19   21   22   23   25   27   29   36
  614    7     0.980034       16   17   18   19   28   29   36
  615    6     0.981293       17   18   19   21   23   28
  616    6     0.980720       17   18   19   21   27   28
  617   10     0.980864       16   17   18   19   23   28   29   30   36   59
  618    5     0.981310       17   18   19   21   28
  619   10     0.980816       16   17   18   19   21   22   28   29   30   37
  620    9     0.983029       16   17   18   19   20   23   28   29   36
  621   11     0.981330       16   17   18   19   20   22   28   29   35   36   59
  622    1     0.989945       18
  623    1     0.992705       18
  624    1     0.995106       18
  625    1     0.993126       18
  626    1     0.988128       18
  627    6     0.982347       16   17   18   19   23   28
  628    7     0.982886       16   17   18   19   23   28   36
  629    6     0.986174       16   17   18   19   20   28
  630    6     0.981804       16   17   18   19   20   22
  631    7     0.981212       17   18   19   20   22   28   59
  632    1     0.986487       18
  633    1     0.984851       18
  634    1     0.991622       18
  635    1     0.995460       18
  636    1     0.994549       18
  637    1     0.985250       18
  638    3     0.989361       17   18   19
  639    4     0.990142       18   19   20   22
  640    4     0.990270       18   19   20   22
  641    5     0.984480       17   18   19   20   22
  642    8     0.981224       16   17   18   19   20   21   22   28
  643    5     0.980865       18   19   20   21   22
  644    6     0.982110       16   18   19   20   22   27
  645    6     0.980335       16   18   19   20   22   28
  646    5     0.984974       18   19   20   21   22
  647    6     0.980206       16   17   18   19   20   22
  648    7     0.980157       16   18   19   20   21   22   27
  649    8     0.984708       16   18   19   20   22   23   28   60
  650    7     0.983989       16   18   19   20   21   22   27
  651    1     0.987851       19
  652    1     0.988862       19
  653    1     0.995268       19
  654    1     0.994687       19
  655    1     0.989875       19
  656    6     0.986652       18   19   20   21   22   28
  657    6     0.983985       17   18   19   20   21   22
  658    5     0.982164       18   19   20   22   23
  659    4     0.983329       17   18   19   22
  660    6     0.984613       17   18   19   20   22   23
  661    1     0.987318       19
  662    1     0.991743       19
  663    1     0.990044       19
  664    1     0.996519       19
  665    1     0.993956       19
  666    1     0.984162       19
  667    3     0.989700       18   19   20
  668    4     0.995211       19   20   21   60
  669    3     0.991844       19   20   21
  670    8     0.981160       16   17   18   19   20   22   60   61
  671    7     0.980463       16   17   18   19   20   21   23
  672    4     0.982072       19   20   21   60
  673    5     0.983923       17   19   20   21   60
  674    6     0.980587       16   17   19   20   21   23
  675    4     0.982549       19   20   21   60
  676    5     0.985763       17   19   20   21   60
  677    4     0.981245       17   19   20   21
  678    5     0.980896       19   20   21   22   60
  679    7     0.985980       16   18   19   20   21   22   60
  680    1     0.989160       20
  681    1     0.992975       20
  682    1     0.997042       20
  683    1     0.997708       20
  684    1     0.993292       20
  685    4     0.982346       18   19   20   21
  686    4     0.981194       16   18   19   20
  687    3     0.983928       18   20   21
  688    2     0.987149       20   21
  689    3     0.983480       19   20   21
  690    1     0.992278       20
  691    1     0.994832       20
  692    1     0.997198       20
  693    1     0.996840       20
  694    1     0.995175       20
  695    1     0.988552       20
  696    2     0.988263       19   20
  697    4     0.994709       16   20   21   61
  698    3     0.991156       16   20   21
  699    4     0.980567       16   20   21   61
  700    6     0.982315       14   16   18   19   20   21
  701    4     0.983035       16   20   21   61
  702    5     0.986588       14   16   18   20   21
  703    5     0.981816       14   16   18   20   21
  704    4     0.987275       16   20   21   61
  705    4     0.980862       16   18   20   21
  706    6     0.982000       16   17   18   19   20   21
  707    7     0.987404       15   17   18   19   20   21   61
  708    5     0.983308       14   16   20   21   60
  709    1     0.994119       21
  710    1     0.997823       21
  711    1     0.996051       21
  712    1     0.992440       21
  713    1     0.988633       21
  714    3     0.982389       16   20   21
  715    3     0.988798       16   20   21
  716    3     0.980218       17   20   21
  717    4     0.980691       16   19   20   21
  718    6     0.980616       14   16   20   21   60   61
  719    1     0.991144       21
  720    1     0.989075       21
  721    1     0.995672       21
  722    1     0.997072       21
  723    1     0.996105       21
  724    1     0.993499       21
  725    2     0.989143       16   21
  726    4     0.990250       19   22   23   27
  727    4     0.990407       19   22   23   27
  728    4     0.980985       19   22   23   27
  729    5     0.981132       19   22   23   25   27
  730    5     0.983046       19   22   23   24   27
  731    5     0.982510       19   22   23   25   27
  732    5     0.981420       19   22   23   25   27
  733    5     0.981380       19   22   23   24   27
  734    5     0.984608       19   22   23   25   27
  735    7     0.980598       19   20   22   23   25   26   27
  736    8     0.981701       18   19   20   22   23   24   27   28
  737    9     0.985152       18   19   20   22   23   25   27   28   65
  738    1     0.988391       22
  739    1     0.991780       22
  740    1     0.994755       22
  741    1     0.992875       22
  742    1     0.989517       22
  743    6     0.980025       19   22   23   27   28   65
  744    5     0.981197       19   22   23   24   26
  745    6     0.983157       18   19   20   22   26   27
  746    5     0.980196       19   22   24   26   27
  747    6     0.984248       18   19   22   23   24   27
  748    2     0.984332       22   23
  749    1     0.990345       22
  750    1     0.995039       22
  751    1     0.995625       22
  752    1     0.990315       22
  753    1     0.983849       22
  754    1     0.980439       22
  755    4     0.986142       22   23   24   28
  756    4     0.988002       22   23   24   28
  757    7     0.980331       18   22   23   24   28   29   36
  758    7     0.981463       19   22   23   24   25   26   28
  759    6     0.980426       22   23   24   27   28   62
  760    7     0.980089       22   23   24   25   26   28   36
  761    6     0.983153       20   22   23   24   26   28
  762    7     0.980142       18   22   23   24   26   27   62
  763    8     0.981488       18   22   23   24   26   28   29   36
  764   10     0.982506       19   22   23   24   25   26   27   28   34   36
  765    9     0.980994       18   22   23   24   27   28   29   36   62
  766    9     0.984937       18   22   23   24   25   26   28   36   37
  767    1     0.990044       23
  768    1     0.990600       23
  769    1     0.995391       23
  770    1     0.994720       23
  771    1     0.988583       23
  772    6     0.982580       18   22   23   24   27   28
  773    6     0.983860       22   23   24   25   27   28
  774    5     0.980462       23   24   25   28   36
  775    5     0.980976       22   23   24   28   29
  776    6     0.980385       19   22   23   24   28   62
  777    2     0.980128       22   23
  778    1     0.984197       23
  779    1     0.993313       23
  780    1     0.995264       23
  781    1     0.990644       23
  782    1     0.988573       23
  783    1     0.987642       23
  784    4     0.995062       23   24   25   62
  785    3     0.991801       23   24   25
  786    4     0.980840       23   24   25   62
  787    4     0.985471       23   24   25   27
  788    5     0.987986       22   23   24   25   62
  789    5     0.987331       23   24   25   27   62
  790    4     0.984050       23   24   25   27
  791    4     0.983305       23   24   25   62
  792    5     0.987834       23   24   25   27   62
  793    6     0.983256       22   23   24   25   26   27
  794    5     0.981955       22   23   24   25   62
  795    8     0.982686       23   24   25   26   28   29   62   63
  796    1     0.991393       24
  797    1     0.997385       24
  798    1     0.994245       24
  799    1     0.994634       24
  800    1     0.991633       24
  801    4     0.989584       23   24   25   26
  802    3     0.985060       22   23   24
  803    4     0.986679       22   23   24   26
  804    3     0.980054       23   24   25
  805    4     0.987300       22   23   24   25
  806    1     0.981014       24
  807    1     0.990807       24
  808    1     0.993814       24
  809    1     0.997789       24
  810    1     0.995813       24
  811    1     0.990276       24
  812    1     0.989734       24
  813    4     0.996123       24   25   26   63
  814    3     0.992574       24   25   26
  815    4     0.987311       24   25   26   63
  816    6     0.983375       20   22   24   25   26   63
  817    4     0.980747       24   25   26   63
  818    5     0.985557       22   24   25   26   63
  819    5     0.980135       22   24   25   26   63
  820    4     0.982375       24   25   26   63
  821    5     0.987323       22   24   25   26   63
  822    4     0.983912       22   24   25   26
  823    5     0.985121       24   25   26   27   63
  824    5     0.984304       23   24   25   26   62
  825    1     0.990350       25
  826    1     0.993457       25
  827    1     0.998171       25
  828    1     0.994927       25
  829    1     0.992364       25
  830    3     0.981280       24   25   26
  831    4     0.992000       23   25   26   27
  832    2     0.982188       24   25
  833    3     0.980442       24   25   27
  834    4     0.991238       24   25   26   27
  835    2     0.991048       25   26
  836    1     0.994626       25
  837    1     0.997617       25
  838    1     0.996495       25
  839    1     0.993057       25
  840    1     0.990597       25
  841    1     0.989250       25
  842    4     0.996262       25   26   27   64
  843    3     0.992663       25   26   27
  844    4     0.987318       25   26   27   64
  845    4     0.981606       23   25   26   27
  846    4     0.981492       25   26   27   65
  847    5     0.991811       23   25   26   27   64
  848    4     0.984819       23   25   26   27
  849    4     0.988419       23   25   26   27
  850    5     0.994242       23   25   26   27   64
  851    4     0.987926       23   25   26   27
  852    3     0.983674       25   26   27
  853    6     0.994825       22   23   25   26   27   64
  854    1     0.992563       26
  855    1     0.991049       26
  856    1     0.997602       26
  857    1     0.997724       26
  858    1     0.990171       26
  859    4     0.991052       24   25   26   27
  860    4     0.985217       24   25   26   27
  861    3     0.985506       22   26   27
  862    2     0.982048       26   27
  863    3     0.980210       25   26   27
  864    2     0.989763       25   26
  865    1     0.990794       26
  866    1     0.994648       26
  867    1     0.996162       26
  868    1     0.996708       26
  869    1     0.993673       26
  870    1     0.991434       26
  871    4     0.995300       22   26   27   65
  872    3     0.991852       22   26   27
  873    5     0.990149       22   25   26   27   65
  874    5     0.982220       18   22   24   26   27
  875    5     0.986496       22   25   26   27   65
  876    5     0.982843       22   24   26   27   65
  877    5     0.983124       18   22   24   26   27
  878    6     0.980874       19   23   24   26   27   65
  879    5     0.982888       22   24   26   27   65
  880    4     0.982545       22   24   26   27
  881    9     0.980023       18   19   22   23   24   25   27   64   65
  882    5     0.981945       19   22   26   27   65
  883    1     0.991574       27
  884    1     0.997522       27
  885    1     0.994278       27
  886    1     0.994625       27
  887    1     0.991596       27
  888    4     0.987698       22   23   26   27
  889    2     0.980201       26   27
  890    3     0.980096       23   25   27
  891    3     0.983177       22   26   27
  892    4     0.991054       22   25   26   27
  893    1     0.981354       27
  894    1     0.991166       27
  895    1     0.994047       27
  896    1     0.997852       27
  897    1     0.995632       27
  898    1     0.990261       27
  899    1     0.989588       27
  900    5     0.987006       18   23   28   29   36
  901    5     0.987995       18   23   28   29   36
  902    9     0.983913       18   22   23   24   28   29   30   34   36
  903    7     0.981892       18   23   28   29   34   36   37
  904    7     0.982590       18   19   23   28   29   30   36
  905    9     0.980491       17   19   22   23   24   28   29   35   36
  906    6     0.980017       18   23   28   29   34   36
  907    6     0.981352       17   18   23   28   29   36
  908    6     0.980910       18   23   24   28   29   36
  909   12     0.981424       17   18   19   22   23   24   28   29   30   34   36   37
  910   12     0.983189       17   18   19   22   23   24   28   29   30   34   36   37
  911   12     0.982352       17   18   19   22   23   28   29   30   34   35   36   37
  912    1     0.991473       28
  913    1     0.990546       28
  914    1     0.990798       28
  915    1     0.991072       28
  916    1     0.989233       28
  917    9     0.981501       17   18   19   22   23   24   28   29   36
  918    9     0.981546       17   18   19   21   22   28   29   35   36
  919   10     0.980396       18   23   24   28   29   30   34   35   36   37
  920    9     0.981086       22   23   24   28   29   30   34   36   37
  921   11     0.982002       18   19   22   23   28   29   30   34   35   36   37
  922    1     0.982086       28
  923    1     0.980957       28
  924    1     0.989727       28
  925    1     0.988800       28
  926    1     0.980931       28
  927    1     0.987497       28
  928    1     0.981897       28
  929    4     0.985847       28   29   30   34
  930    4     0.987649       28   29   30   34
  931    7     0.980690       18   23   28   29   30   34   36
  932    7     0.981117       28   29   30   32   33   34   36
  933    8     0.981452       18   28   29   30   31   32   33   34
  934    6     0.983618       28   29   30   32   34   35
  935    7     0.980677       28   29   30   32   33   34   36
  936    8     0.980686       18   28   29   30   31   32   34   36
  937    6     0.983238       28   29   30   32   34   36
  938    9     0.984548       24   28   29   30   32   33   34   35   36
  939    9     0.985911       17   18   28   29   30   31   32   33   34
  940   11     0.980320       17   18   23   28   29   30   31   32   34   36   69
  941    1     0.993963       29
  942    1     0.991867       29
  943    1     0.990288       29
  944    1     0.992402       29
  945    1     0.990803       29
  946    5     0.982675       28   29   30   31   34
  947    5     0.983155       28   29   30   33   34
  948    6     0.985624       28   29   30   33   34   36
  949    6     0.986691       23   28   29   30   34   35
  950    7     0.983895       28   29   30   31   33   34   35
  951    1     0.992324       29
  952    1     0.980058       29
  953    1     0.987784       29
  954    2     0.986267       29   34
  955    1     0.989497       29
  956    1     0.988751       29
  957    1     0.987293       29
  958    4     0.989957       29   30   31   35
  959    4     0.990356       29   30   31   35
  960    5     0.982716       28   29   30   31   35
  961    5     0.982461       29   30   31   33   35
  962    5     0.980970       29   30   31   33   35
  963    5     0.983013       29   30   31   33   35
  964    5     0.981356       29   30   31   33   35
  965    5     0.982749       29   30   31   33   35
  966    5     0.982646       29   30   31   33   35
  967    8     0.983636       28   29   30   31   33   35   36   40
  968    9     0.989816       17   28   29   30   31   32   35   36   40
  969    7     0.982642       29   30   31   33   34   35   40
  970    1     0.993545       30
  971    1     0.993242       30
  972    1     0.989159       30
  973    1     0.990855       30
  974    1     0.990126       30
  975    5     0.980441       29   30   31   35   66
  976    5     0.981461       29   30   31   35   36
  977    6     0.982617       29   30   31   32   35   36
  978    6     0.985179       29   30   31   32   34   35
  979    5     0.983354       29   30   32   34   35
  980    1     0.994298       30
  981    1     0.984243       30
  982    1     0.983061       30
  983    2     0.986773       30   35
  984    1     0.991510       30
  985    1     0.986675       30
  986    1     0.985494       30
  987    4     0.995243       30   31   32   66
  988    3     0.991688       30   31   32
  989    5     0.989059       30   31   32   33   66
  990    5     0.985874       30   31   32   34   35
  991    6     0.985170       30   31   32   34   36   66
  992    5     0.980387       30   31   32   34   66
  993    5     0.980331       30   31   32   34   66
  994    6     0.985795       30   31   32   34   36   66
  995    5     0.980643       30   31   32   34   66
  996    6     0.987767       30   31   32   33   35   67
  997    5     0.986215       30   31   32   34   66
  998    7     0.982438       29   30   31   32   34   55   66
  999    1     0.994162       31
 1000    1     0.994458       31
 1001    1     0.989222       31
 1002    1     0.994948       31
 1003    1     0.996825       31
 1004    4     0.988376       29   30   31   32
 1005    3     0.986572       30   31   32
 1006    5     0.990287       29   30   31   32   33
 1007    3     0.983353       30   31   32
 1008    3     0.987932       30   31   32
 1009    1     0.995215       31
 1010    1     0.988667       31
 1011    1     0.987896       31
 1012    1     0.990602       31
 1013    1     0.992720       31
 1014    1     0.989558       31
 1015    1     0.995199       31
 1016    4     0.996224       31   32   33   67
 1017    3     0.992648       31   32   33
 1018    4     0.987247       31   32   33   67
 1019    5     0.989871       29   31   32   33   67
 1020    5     0.988961       29   31   32   33   67
 1021    4     0.985618       29   31   32   33
 1022    5     0.991943       29   31   32   33   67
 1023    5     0.991142       29   31   32   33   67
 1024    4     0.986872       29   31   32   33
 1025    5     0.986709       30   31   32   33   67
 1026    5     0.989407       29   31   32   33   67
 1027    6     0.994334       31   32   33   34   66   68
 1028    1     0.995463       32
 1029    1     0.992604       32
 1030    1     0.994312       32
 1031    1     0.994061       32
 1032    1     0.992624       32
 1033    3     0.985453       31   32   33
 1034    4     0.987931       30   31   32   33
 1035    3     0.981759       30   31   32
 1036    3     0.990165       31   32   33
 1037    4     0.982109       30   32   33   34
 1038    1     0.994553       32
 1039    1     0.988879       32
 1040    1     0.993612       32
 1041    1     0.985672       32
 1042    1     0.994252       32
 1043    1     0.993689       32
 1044    1     0.990285       32
 1045    4     0.996103       32   33   34   68
 1046    3     0.992574       32   33   34
 1047    4     0.987317       32   33   34   68
 1048    5     0.984991       30   32   33   34   68
 1049    5     0.981410       29   30   32   33   34
 1050    5     0.983782       30   32   33   34   68
 1051    5     0.988078       30   32   33   34   68
 1052    4     0.981012       30   32   33   34
 1053    5     0.985776       30   32   33   34   68
 1054    5     0.984023       29   32   33   34   68
 1055    4     0.986399       30   32   33   34
 1056    5     0.981801       31   32   33   34   67
 1057    1     0.995842       33
 1058    1     0.996749       33
 1059    1     0.994534       33
 1060    1     0.991431       33
 1061    1     0.990835       33
 1062    3     0.993502       32   33   34
 1063    3     0.991210       32   33   34
 1064    3     0.989083       29   33   34
 1065    4     0.987295       31   32   33   34
 1066    4     0.988921       29   31   32   33
 1067    1     0.995509       33
 1068    1     0.988208       33
 1069    1     0.991514       33
 1070    1     0.988894       33
 1071    1     0.994864       33
 1072    1     0.993554       33
 1073    1     0.988615       33
 1074    4     0.995084       29   33   34   69
 1075    3     0.991769       29   33   34
 1076    4     0.980347       29   33   34   69
 1077    4     0.985023       29   31   33   34
 1078    5     0.986641       29   31   33   34   69
 1079    5     0.988657       29   31   33   34   69
 1080    4     0.985534       29   31   33   34
 1081    5     0.985859       29   31   33   34   69
 1082    5     0.987829       29   31   33   34   69
 1083    8     0.991475       23   28   29   31   32   33   34   68
 1084    6     0.980898       28   29   31   33   34   69
 1085    6     0.987492       29   30   31   33   34   69
 1086    1     0.994158       34
 1087    1     0.994435       34
 1088    1     0.988934       34
 1089    1     0.994834       34
 1090    1     0.996794       34
 1091    4     0.988413       29   32   33   34
 1092    3     0.980674       29   33   34
 1093    5     0.986751       29   30   32   33   34
 1094    3     0.983571       29   33   34
 1095    3     0.987030       29   33   34
 1096    1     0.995132       34
 1097    1     0.988409       34
 1098    1     0.987989       34
 1099    1     0.990452       34
 1100    1     0.992299       34
 1101    1     0.989483       34
 1102    1     0.995277       34
 1103    4     0.989657       30   35   36   40
 1104    4     0.990350       30   35   36   40
 1105    5     0.982029       30   35   36   37   40
 1106    5     0.982055       30   35   36   38   40
 1107    5     0.980732       30   35   36   38   40
 1108    5     0.982167       30   35   36   38   40
 1109    6     0.985288       28   30   35   36   38   40
 1110    5     0.980482       30   35   36   38   40
 1111    5     0.984652       30   35   36   38   40
 1112    8     0.987664       29   30   31   35   36   38   39   40
 1113    9     0.981478       29   30   31   35   36   37   38   39   40
 1114    9     0.986569       28   29   30   35   36   38   39   40   73
 1115    1     0.992680       35
 1116    1     0.993343       35
 1117    1     0.989937       35
 1118    1     0.990986       35
 1119    1     0.990082       35
 1120    5     0.983108       28   30   35   36   40
 1121    6     0.984864       30   31   35   36   37   40
 1122    8     0.981003       28   29   30   31   35   36   40   73
 1123    6     0.988322       29   30   35   36   39   40
 1124    6     0.990380       30   35   36   37   39   40
 1125    1     0.985983       35
 1126    1     0.991615       35
 1127    1     0.985443       35
 1128    1     0.989975       35
 1129    2     0.988576       35   40
 1130    1     0.981250       35
 1131    1     0.992687       35
 1132    4     0.984736       28   35   36   37
 1133    4     0.987178       28   35   36   37
 1134    8     0.982409       18   23   28   29   35   36   37   38
 1135    7     0.981280       28   29   35   36   37   38   39
 1136    6     0.981232       28   30   35   36   37   39
 1137    8     0.981423       23   28   35   36   37   38   39   40
 1138    6     0.980120       28   35   36   37   38   39
 1139    7     0.980574       28   29   35   36   37   39   40
 1140    9     0.980089       23   28   29   35   36   37   38   39   40
 1141    9     0.981832       17   28   29   30   35   36   37   38   40
 1142   12     0.982243       17   18   19   23   28   35   36   37   38   39   40   70
 1143   12     0.980289       18   22   24   28   29   35   36   37   38   39   40   62
 1144    1     0.994932       36
 1145    1     0.992554       36
 1146    1     0.990091       36
 1147    1     0.990425       36
 1148    1     0.991085       36
 1149    5     0.984371       18   28   35   36   37
 1150    6     0.981040       28   30   35   36   37   70
 1151    7     0.982319       23   28   35   36   37   38   40
 1152    5     0.980294       28   35   36   37   38
 1153    7     0.981157       23   28   30   35   36   38   40
 1154    1     0.989271       36
 1155    1     0.988652       36
 1156    1     0.985428       36
 1157    1     0.988371       36
 1158    2     0.985109       36   37
 1159    1     0.983130       36
 1160    1     0.991255       36
 1161    4     0.994637       36   37   38   70
 1162    3     0.991677       36   37   38
 1163    5     0.981823       35   36   37   38   70
 1164    5     0.986079       36   37   38   40   70
 1165    5     0.986596       36   37   38   40   70
 1166    5     0.987251       36   37   38   40   70
 1167    5     0.985493       36   37   38   40   70
 1168    5     0.985082       36   37   38   40   70
 1169    5     0.986933       36   37   38   40   70
 1170    7     0.985474       18   28   35   36   37   38   70
 1171    6     0.980513       35   36   37   38   40   70
 1172    8     0.981108       23   28   36   37   38   39   70   71
 1173    1     0.993872       37
 1174    1     0.994333       37
 1175    1     0.991959       37
 1176    1     0.992704       37
 1177    1     0.996217       37
 1178    4     0.990465       36   37   38   39
 1179    4     0.988732       35   36   37   38
 1180    4     0.980616       36   37   38   39
 1181    4     0.989362       28   36   37   38
 1182    3     0.984995       36   37   38
 1183    1     0.994290       37
 1184    1     0.995078       37
 1185    1     0.993018       37
 1186    1     0.991158       37
 1187    1     0.983717       37
 1188    1     0.988913       37
 1189    1     0.992750       37
 1190    4     0.995697       37   38   39   71
 1191    3     0.992524       37   38   39
 1192    4     0.984403       37   38   39   71
 1193    5     0.985280       35   37   38   39   71
 1194    6     0.981621       35   37   38   39   40   71
 1195    5     0.981828       35   36   37   38   39
 1196    5     0.988101       35   37   38   39   71
 1197    5     0.980972       35   37   38   39   71
 1198    5     0.982588       35   36   37   38   39
 1199    6     0.989667       35   36   37   38   39   71
 1200    4     0.980517       37   38   39   40
 1201    5     0.984006       36   37   38   39   70
 1202    1     0.994577       38
 1203    1     0.995824       38
 1204    1     0.994136       38
 1205    1     0.993915       38
 1206    1     0.990677       38
 1207    3     0.989777       37   38   39
 1208    3     0.983349       37   38   40
 1209    3     0.983989       37   38   39
 1210    3     0.981338       37   38   39
 1211    4     0.984322       37   38   39   40
 1212    1     0.988547       38
 1213    1     0.993795       38
 1214    1     0.991962       38
 1215    1     0.997180       38
 1216    1     0.984773       38
 1217    1     0.989489       38
 1218    1     0.995170       38
 1219    4     0.995592       38   39   40   72
 1220    3     0.992564       38   39   40
 1221    4     0.982697       38   39   40   72
 1222    5     0.988706       36   38   39   40   72
 1223    4     0.982908       36   38   39   40
 1224    5     0.990643       36   38   39   40   72
 1225    5     0.989819       36   38   39   40   72
 1226    4     0.984551       36   38   39   40
 1227    5     0.991560       36   38   39   40   72
 1228    6     0.986568       35   38   39   40   72   73
 1229    5     0.982899       36   37   38   39   40
 1230    5     0.985129       36   38   39   40   72
 1231    1     0.996738       39
 1232    1     0.994701       39
 1233    1     0.991791       39
 1234    1     0.992472       39
 1235    1     0.993404       39
 1236    3     0.987856       38   39   40
 1237    3     0.990849       38   39   40
 1238    4     0.982264       37   38   39   40
 1239    4     0.989774       35   38   39   40
 1240    4     0.986667       35   37   38   39
 1241    1     0.992609       39
 1242    1     0.993570       39
 1243    1     0.988934       39
 1244    1     0.991641       39
 1245    1     0.988897       39
 1246    1     0.990421       39
 1247    1     0.994756       39
 1248    4     0.994729       35   39   40   73
 1249    3     0.991087       35   39   40
 1250    6     0.985251       30   35   38   39   40   73
 1251    5     0.980540       35   37   39   40   73
 1252    6     0.983570       29   35   37   39   40   73
 1253    6     0.986080       30   35   37   39   40   73
 1254    6     0.982386       35   37   38   39   40   73
 1255    6     0.983987       29   35   37   39   40   73
 1256    6     0.980272       35   36   37   39   40   73
 1257    9     0.981785       30   31   35   37   38   39   40   72   73
 1258    6     0.982055       35   36   37   39   40   73
 1259   11     0.981984       30   31   35   36   37   39   40   55   56   72   73
 1260    1     0.993864       40
 1261    1     0.994410       40
 1262    1     0.992312       40
 1263    1     0.992787       40
 1264    1     0.996271       40
 1265    4     0.990216       35   36   39   40
 1266    3     0.980030       35   38   40
 1267    4     0.983035       35   36   39   40
 1268    3     0.981060       35   39   40
 1269    3     0.987220       35   39   40
 1270    1     0.994053       40
 1271    1     0.995022       40
 1272    1     0.993220       40
 1273    1     0.991448       40
 1274    1     0.984409       40
 1275    1     0.988859       40
 1276    1     0.992637       40
 1277    4     0.994422       13   41   42   74
 1278    3     0.991266       13   41   42
 1279    4     0.980694       13   41   42   74
 1280    5     0.988978       11   13   41   42   74
 1281    5     0.982188       11   13   41   42   74
 1282    4     0.981411       11   13   41   42
 1283    5     0.989864       11   13   41   42   74
 1284    5     0.984846       11   13   41   42   74
 1285    4     0.981089       11   13   41   42
 1286    6     0.992067       10   12   13   41   42   74
 1287    5     0.984470       11   13   15   41   42
 1288    6     0.989870       10   13   14   15   41   42
 1289    1     0.994057       41
 1290    1     0.994873       41
 1291    1     0.994122       41
 1292    1     0.993976       41
 1293    1     0.992068       41
 1294    4     0.985953       12   13   41   42
 1295    4     0.985867       10   12   13   41
 1296    3     0.982176       12   13   41
 1297    3     0.984736       13   41   42
 1298    5     0.990721       10   12   13   41   42
 1299    1     0.992584       41
 1300    1     0.986716       41
 1301    1     0.996487       41
 1302    1     0.990221       41
 1303    1     0.986615       41
 1304    1     0.994250       41
 1305    1     0.991833       41
 1306    4     0.990952       10   41   42   75
 1307    3     0.989342       10   41   42
 1308    6     0.980117        9   10   12   41   42   75
 1309    5     0.986355       10   12   41   42   75
 1310    4     0.982532       10   12   41   42
 1311    5     0.985689       10   12   41   42   75
 1312    5     0.987992       10   12   41   42   75
 1313    4     0.980764       10   12   41   42
 1314    5     0.987906       10   12   41   42   75
 1315    8     0.992352        9   10   11   12   41   42   48   75
 1316    6     0.987539        7    9   10   12   41   42
 1317    7     0.982268        9   10   13   41   42   48   75
 1318    1     0.997217       42
 1319    1     0.995910       42
 1320    1     0.994529       42
 1321    1     0.990078       42
 1322    1     0.992713       42
 1323    3     0.983426       10   41   42
 1324    4     0.987551       10   41   42   74
 1325    3     0.980187       10   41   42
 1326    6     0.988350       10   11   13   41   42   75
 1327    4     0.988434       11   13   41   42
 1328    1     0.995728       42
 1329    1     0.986976       42
 1330    1     0.994348       42
 1331    1     0.985659       42
 1332    1     0.989954       42
 1333    1     0.997037       42
 1334    1     0.990392       42
 1335    4     0.989444        9   43   44   48
 1336    4     0.990533        9   43   44   48
 1337    7     0.984815        2    3    9   43   44   47   48
 1338    5     0.981622        9   43   44   46   48
 1339    6     0.982899        8    9   43   44   47   48
 1340    6     0.983656        8    9   43   44   46   48
 1341    6     0.980187        9   10   43   44   46   48
 1342    5     0.986110        9   43   44   47   48
 1343    6     0.983086        8    9   43   44   46   48
 1344    7     0.980888        9   43   44   45   46   47   48
 1345    9     0.983090        2    3    8    9   43   44   47   48   79
 1346    8     0.982342        9   10   11   43   44   45   46   48
 1347    1     0.986614       43
 1348    1     0.988750       43
 1349    1     0.992616       43
 1350    1     0.988368       43
 1351    1     0.986686       43
 1352    6     0.980341        9   43   44   47   48   79
 1353    6     0.982576        8   43   44   45   47   48
 1354    5     0.990250        8    9   43   44   48
 1355    4     0.981898        9   43   44   45
 1356    6     0.982827        9   10   43   44   45   48
 1357    1     0.985505       43
 1358    1     0.985691       43
 1359    1     0.990922       43
 1360    1     0.996495       43
 1361    1     0.985966       43
 1362    1     0.982978       43
 1363    3     0.984656       43   44   48
 1364    4     0.989413        2   43   44   45
 1365    4     0.990206        2   43   44   45
 1366    7     0.986080        1    2    3   43   44   45   49
 1367    6     0.985063        2    9   43   44   45   47
 1368    6     0.982737        2   43   44   45   48   49
 1369   11     0.980064        1    8    9   43   44   45   46   47   48   76   79
 1370    6     0.988837        2    9   43   44   45   47
 1371    6     0.980051        1    2   43   44   45   49
 1372    5     0.982051        2   43   44   45   47
 1373    8     0.981365        1    2   43   44   45   47   48   49
 1374    9     0.982885        1    2    3   43   44   45   46   47   49
 1375    8     0.980769        1    2    8    9   43   44   45   49
 1376    1     0.990366       44
 1377    1     0.992916       44
 1378    1     0.996320       44
 1379    1     0.992995       44
 1380    1     0.989011       44
 1381    6     0.982032        2    3   43   44   45   46
 1382    5     0.982510        2   43   44   45   49
 1383    5     0.981258       43   44   45   46   48
 1384    5     0.982602       43   44   45   46   48
 1385    6     0.983405        2    9   43   44   45   48
 1386    1     0.989127       44
 1387    1     0.986958       44
 1388    1     0.994050       44
 1389    1     0.994695       44
 1390    1     0.995242       44
 1391    1     0.986467       44
 1392    3     0.989235       43   44   45
 1393    4     0.994007       44   45   46   76
 1394    3     0.990673       44   45   46
 1395    6     0.983511        2   43   44   45   46   76
 1396    4     0.982800       44   45   46   48
 1397    5     0.984868       44   45   46   47   76
 1398    5     0.987348       44   45   46   48   76
 1399    4     0.982997       44   45   46   48
 1400    5     0.989535       44   45   46   47   76
 1401    5     0.986575       44   45   46   48   76
 1402    6     0.980422       43   44   45   46   48   49
 1403   10     0.981937        1   44   45   46   47   49   50   76   77   82
 1404    6     0.985890       43   44   45   46   48   76
 1405    1     0.988665       45
 1406    1     0.992018       45
 1407    1     0.996298       45
 1408    1     0.997075       45
 1409    1     0.993487       45
 1410    5     0.983724       44   45   46   47   76
 1411    5     0.988430       43   44   45   46   47
 1412    3     0.982046       44   45   47
 1413    2     0.981667       44   45
 1414    4     0.988042       43   44   45   46
 1415    1     0.991110       45
 1416    1     0.994235       45
 1417    1     0.997077       45
 1418    1     0.996882       45
 1419    1     0.994552       45
 1420    1     0.987907       45
 1421    2     0.988257       45   46
 1422    4     0.996146       45   46   47   77
 1423    3     0.992708       45   46   47
 1424    4     0.987994       45   46   47   77
 1425    7     0.981237       43   44   45   46   47   48   77
 1426    4     0.983936       45   46   47   77
 1427    5     0.982652       45   46   47   48   77
 1428    5     0.987560        9   43   45   46   47
 1429    4     0.982673       45   46   47   77
 1430    5     0.991095       43   45   46   47   77
 1431    4     0.987198       43   45   46   47
 1432    6     0.982233       44   45   46   76   77   78
 1433    6     0.994921       44   45   46   47   48   77
 1434    1     0.990456       46
 1435    1     0.991676       46
 1436    1     0.999273       46
 1437    1     0.996370       46
 1438    1     0.991514       46
 1439    4     0.993942       44   45   46   47
 1440    4     0.990505       44   45   46   48
 1441    2     0.982529       45   46
 1442    2     0.980341       46   47
 1443    3     0.980925       45   46   47
 1444    1     0.992160       46
 1445    1     0.994828       46
 1446    1     0.993904       46
 1447    1     0.997462       46
 1448    1     0.996957       46
 1449    1     0.991470       46
 1450    2     0.987184       45   46
 1451    4     0.996096       46   47   48   78
 1452    3     0.992836       46   47   48
 1453    4     0.987878       46   47   48   78
 1454    4     0.985992       44   46   47   48
 1455    4     0.984686       46   47   48   78
 1456    4     0.988993       44   46   47   48
 1457    4     0.988461       44   46   47   48
 1458    4     0.989666       46   47   48   78
 1459    4     0.989522       44   46   47   48
 1460    4     0.988953       44   46   47   48
 1461    5     0.984269       43   45   47   48   78
 1462    3     0.984378       46   47   48
 1463    1     0.993951       47
 1464    1     0.997823       47
 1465    1     0.996118       47
 1466    1     0.991618       47
 1467    1     0.988040       47
 1468    3     0.985463       46   47   48
 1469    3     0.990816       46   47   48
 1470    3     0.983313       45   47   48
 1471    4     0.984179       45   46   47   48
 1472    6     0.981677       46   47   48   77   78   79
 1473    1     0.990840       47
 1474    1     0.988356       47
 1475    1     0.995744       47
 1476    1     0.996975       47
 1477    1     0.996126       47
 1478    1     0.994071       47
 1479    2     0.989560       46   47
 1480    4     0.993858       43   47   48   79
 1481    3     0.989640       43   47   48
 1482    5     0.983736       10   43   47   48   79
 1483    5     0.986084        9   43   45   47   48
 1484    5     0.982557       43   45   47   48   79
 1485    6     0.986065       43   45   46   47   48   79
 1486    5     0.989761        9   43   45   47   48
 1487    5     0.984214       43   45   47   48   79
 1488    5     0.982910       43   45   47   48   79
 1489    5     0.980444       10   43   45   47   48
 1490    7     0.991859        9   43   44   46   47   48   79
 1491    8     0.981479        9   10   43   44   46   47   48   79
 1492    1     0.990539       48
 1493    1     0.993162       48
 1494    1     0.996921       48
 1495    1     0.997509       48
 1496    1     0.993053       48
 1497    6     0.989496        9   43   44   47   48   79
 1498    4     0.980262       43   44   46   48
 1499    3     0.982162       44   47   48
 1500    2     0.981908       47   48
 1501    4     0.989474       43   46   47   48
 1502    1     0.991612       48
 1503    1     0.994143       48
 1504    1     0.997225       48
 1505    1     0.996919       48
 1506    1     0.994967       48
 1507    1     0.988581       48
 1508    2     0.988139       43   48
 1509    5     0.992744        2   49   80   81   82
 1510    2     0.980055        2   49
 1511    8     0.980274        2    3   44   49   52   80   81   82
 1512    5     0.981265        1    2   49   81   82
 1513    5     0.987108        2   44   49   80   82
 1514    4     0.988186        2   49   81   82
 1515    5     0.981871        2    3   49   81   82
 1516    4     0.982549        2   49   80   82
 1517    4     0.992083        2   49   81   82
 1518    5     0.980851        1    2    3   49   81
 1519    6     0.981848        2   44   45   49   80   82
 1520    8     0.982194        2    3    4    8   44   49   81   82
 1521    1     0.999383       49
 1522    1     0.998233       49
 1523    1     0.996700       49
 1524    1     0.994300       49
 1525    1     0.996360       49
 1526    1     0.983109       49
 1527    2     0.990534        2   49
 1528    2     0.982923        2   49
 1529    4     0.986473        2    3   49   81
 1530    4     0.981070       44   49   80   82
 1531    1     0.999026       49
 1532    1     0.996103       49
 1533    1     0.998027       49
 1534    1     0.992892       49
 1535    1     0.995249       49
 1536    1     0.995912       49
 1537    1     0.999334       49
 1538    4     0.981331        1    2   44   50
 1539    3     0.990176        1    2   50
 1540    6     0.983642        1    2   44   45   50   76
 1541    1     0.991537       50
 1542    1     0.990776       50
 1543    1     0.996110       50
 1544    2     0.987419        1   50
 1545    2     0.989598        1   50
 1546    2     0.986181        1   50
 1547    1     0.987058       50
 1548    1     0.996202       50
 1549    1     0.991904       50
 1550    1     0.986162       50
 1551    1     0.986985       50
 1552    4     0.981243        1    2    3   51
 1553    3     0.990138        1    2   51
 1554    6     0.983593        1    2    3    4   51   53
 1555    1     0.990511       51
 1556    1     0.997568       51
 1557    1     0.990403       51
 1558    2     0.989714        1   51
 1559    2     0.991021        1   51
 1560    2     0.982564        1   51
 1561    2     0.997742        1   51
 1562    2     0.998347        1   51
 1563    1     0.997124       51
 1564    1     0.998159       51
 1565    1     0.993018       51
 1566    2     0.980421        1   52
 1567    2     0.982205        1   52
 1568    5     0.988851        1    2    3   44   52
 1569    1     0.995901       52
 1570    1     0.992288       52
 1571    1     0.991043       52
 1572    2     0.987717        1   52
 1573    2     0.994240        1   52
 1574    2     0.988430        1   52
 1575    1     0.996699       52
 1576    1     0.990778       52
 1577    1     0.985090       52
 1578    1     0.983364       52
 1579    1     0.993060       52
 1580    4     0.980153        3    4    5   53
 1581    3     0.985277        3    4   53
 1582    6     0.983530        2    3    4   51   53   80
 1583    1     0.990165       53
 1584    1     0.994426       53
 1585    1     0.994465       53
 1586    4     0.986154        3    4    5   53
 1587    2     0.985717        4   53
 1588    3     0.988304        4    5   53
 1589    1     0.992506       53
 1590    1     0.992944       53
 1591    1     0.996106       53
 1592    1     0.989639       53
 1593    2     0.996617        4   53
 1594    2     0.983667        5   54
 1595    3     0.986363        5    6   54
 1596    2     0.982360        5   54
 1597    1     0.989642       54
 1598    1     0.997982       54
 1599    1     0.991728       54
 1600    3     0.982943        4    5   54
 1601    2     0.991178        5   54
 1602    2     0.982271        5   54
 1603    1     0.980632       54
 1604    1     0.983649       54
 1605    1     0.996095       54
 1606    1     0.998746       54
 1607    1     0.993027       54
 1608    4     0.983200        5    6    7   55
 1609    3     0.986029        6    7   55
 1610    6     0.983566        5    6    7   31   55   66
 1611    1     0.991238       55
 1612    1     0.992619       55
 1613    1     0.995874       55
 1614    3     0.984018        6    7   55
 1615    2     0.984444        6   55
 1616    2     0.983750        6   55
 1617    1     0.987469       55
 1618    1     0.995063       55
 1619    1     0.991997       55
 1620    1     0.990260       55
 1621    1     0.988067       55
 1622    5     0.985704        6    7    8   10   56
 1623    4     0.989028        6    7    8   56
 1624    7     0.981898        6    7    9   10   11   40   56
 1625    1     0.989478       56
 1626    1     0.992726       56
 1627    1     0.994911       56
 1628    4     0.985122        6    7    8   56
 1629    3     0.980814        7   10   56
 1630    2     0.985585        7   56
 1631    1     0.992272       56
 1632    1     0.992231       56
 1633    1     0.996248       56
 1634    1     0.989291       56
 1635    2     0.996260        7   56
 1636    4     0.982989       10   11   12   57
 1637    3     0.986035       11   12   57
 1638    7     0.983728        9   10   11   12   39   40   57
 1639    1     0.996029       57
 1640    1     0.992089       57
 1641    1     0.991876       57
 1642    2     0.986679       11   57
 1643    3     0.985183       11   12   57
 1644    3     0.989159       11   12   57
 1645    1     0.994741       57
 1646    1     0.990768       57
 1647    1     0.986042       57
 1648    1     0.984890       57
 1649    1     0.995975       57
 1650    7     0.980085       10   11   12   13   41   57   58
 1651    3     0.983565       12   13   58
 1652    7     0.983979       11   12   13   17   21   37   58
 1653    1     0.994513       58
 1654    1     0.990761       58
 1655    1     0.994023       58
 1656    2     0.983783       12   58
 1657    3     0.983670       11   12   58
 1658    3     0.983272       11   12   58
 1659    1     0.990298       58
 1660    1     0.991256       58
 1661    1     0.984437       58
 1662    1     0.992921       58
 1663    1     0.993270       58
 1664    9     0.980114       14   16   17   18   19   21   29   36   59
 1665    3     0.981010       16   17   59
 1666   11     0.980639       12   16   17   18   28   29   30   36   41   56   59
 1667    1     0.990937       59
 1668    1     0.993714       59
 1669    1     0.994028       59
 1670    3     0.982257       17   18   59
 1671    3     0.990439       16   17   59
 1672    4     0.982949       11   17   18   59
 1673    1     0.990981       59
 1674    1     0.993828       59
 1675    1     0.995151       59
 1676    1     0.989494       59
 1677    1     0.981832       59
 1678    3     0.983684       20   21   60
 1679    3     0.985707       20   21   60
 1680    4     0.981062       19   20   22   60
 1681    1     0.990212       60
 1682    1     0.993938       60
 1683    1     0.995549       60
 1684    3     0.983955       20   21   60
 1685    2     0.985908       20   60
 1686    2     0.985974       20   60
 1687    1     0.991815       60
 1688    1     0.994349       60
 1689    1     0.995603       60
 1690    1     0.988922       60
 1691    1     0.982153       60
 1692    3     0.980074       16   21   61
 1693    3     0.985494       20   21   61
 1694    3     0.985139       15   21   61
 1695    1     0.990591       61
 1696    1     0.997717       61
 1697    1     0.992004       61
 1698    3     0.981423       20   21   61
 1699    2     0.990684       21   61
 1700    3     0.987396       20   21   61
 1701    1     0.980008       61
 1702    1     0.983887       61
 1703    1     0.996855       61
 1704    1     0.999082       61
 1705    1     0.993194       61
 1706    3     0.983617       24   25   62
 1707    3     0.985909       24   25   62
 1708    4     0.985055       24   25   29   62
 1709    1     0.990451       62
 1710    1     0.997144       62
 1711    1     0.992647       62
 1712    3     0.984389       23   24   62
 1713    2     0.990106       24   62
 1714    2     0.982641       24   62
 1715    1     0.986960       62
 1716    1     0.984733       62
 1717    1     0.997767       62
 1718    1     0.997054       62
 1719    1     0.986565       62
 1720    2     0.984196       25   63
 1721    3     0.986585       25   26   63
 1722    2     0.982165       25   63
 1723    1     0.991198       63
 1724    1     0.995391       63
 1725    1     0.993347       63
 1726    3     0.983880       24   25   63
 1727    2     0.987676       25   63
 1728    2     0.983732       25   63
 1729    1     0.992097       63
 1730    1     0.991605       63
 1731    1     0.992097       63
 1732    1     0.993684       63
 1733    1     0.983620       63
 1734    2     0.984227       26   64
 1735    3     0.986837       26   27   64
 1736    2     0.982175       26   64
 1737    1     0.991032       64
 1738    1     0.992167       64
 1739    1     0.996816       64
 1740    3     0.984761       26   27   64
 1741    2     0.983583       26   64
 1742    2     0.988354       26   64
 1743    1     0.983240       64
 1744    1     0.996585       64
 1745    1     0.992784       64
 1746    1     0.988299       64
 1747    1     0.992049       64
 1748    3     0.984017       26   27   65
 1749    3     0.985986       26   27   65
 1750    4     0.980869       19   22   27   65
 1751    1     0.990160       65
 1752    1     0.997120       65
 1753    1     0.992606       65
 1754    3     0.983412       26   27   65
 1755    2     0.988972       27   65
 1756    2     0.982982       27   65
 1757    1     0.987038       65
 1758    1     0.984704       65
 1759    1     0.997777       65
 1760    1     0.997012       65
 1761    1     0.986381       65
 1762    4     0.983991       30   31   32   66
 1763    3     0.985698       31   32   66
 1764    6     0.984796       30   31   32   35   55   66
 1765    1     0.991515       66
 1766    1     0.992797       66
 1767    1     0.995170       66
 1768    2     0.980494       31   66
 1769    2     0.980386       31   66
 1770    2     0.982049       31   66
 1771    1     0.992112       66
 1772    1     0.993423       66
 1773    1     0.997080       66
 1774    1     0.986713       66
 1775    1     0.983444       66
 1776    2     0.984202       32   67
 1777    3     0.986822       31   32   67
 1778    2     0.982095       32   67
 1779    1     0.994513       67
 1780    1     0.993691       67
 1781    1     0.991734       67
 1782    2     0.984702       32   67
 1783    2     0.981303       32   67
 1784    2     0.980773       32   67
 1785    1     0.990850       67
 1786    1     0.993484       67
 1787    1     0.985040       67
 1788    1     0.990909       67
 1789    1     0.992813       67
 1790    2     0.984138       33   68
 1791    3     0.986533       32   33   68
 1792    2     0.982179       33   68
 1793    1     0.995529       68
 1794    1     0.990977       68
 1795    1     0.993369       68
 1796    2     0.985794       33   68
 1797    3     0.987503       33   34   68
 1798    2     0.982639       33   68
 1799    1     0.993692       68
 1800    1     0.987319       68
 1801    1     0.985535       68
 1802    1     0.992170       68
 1803    1     0.994271       68
 1804    3     0.982376       33   34   69
 1805    3     0.985688       33   34   69
 1806    4     0.984987       23   33   34   69
 1807    1     0.991729       69
 1808    1     0.992858       69
 1809    1     0.995530       69
 1810    2     0.980974       34   69
 1811    2     0.980191       34   69
 1812    2     0.985572       34   69
 1813    1     0.992083       69
 1814    1     0.993797       69
 1815    1     0.997063       69
 1816    1     0.986391       69
 1817    1     0.983811       69
 1818    3     0.981731       37   38   70
 1819    3     0.985428       37   38   70
 1820    5     0.988171       18   23   37   38   70
 1821    1     0.992720       70
 1822    1     0.993843       70
 1823    1     0.993351       70
 1824    2     0.982764       37   70
 1825    2     0.981351       37   70
 1826    2     0.981895       37   70
 1827    1     0.992333       70
 1828    1     0.991150       70
 1829    1     0.990267       70
 1830    1     0.993595       70
 1831    1     0.985739       70
 1832    2     0.983900       38   71
 1833    3     0.986383       38   39   71
 1834    2     0.981164       38   71
 1835    1     0.996207       71
 1836    1     0.991666       71
 1837    1     0.991960       71
 1838    2     0.986585       38   71
 1839    3     0.988622       38   39   71
 1840    2     0.981292       38   71
 1841    1     0.996193       71
 1842    1     0.988349       71
 1843    1     0.987166       71
 1844    1     0.986220       71
 1845    1     0.994982       71
 1846    2     0.983504       39   72
 1847    3     0.986530       38   39   72
 1848    3     0.987909       38   39   72
 1849    1     0.992640       72
 1850    1     0.991325       72
 1851    1     0.996000       72
 1852    2     0.982277       39   72
 1853    3     0.988379       38   39   72
 1854    2     0.986579       39   72
 1855    1     0.987412       72
 1856    1     0.995743       72
 1857    1     0.990410       72
 1858    1     0.988949       72
 1859    1     0.990512       72
 1860    7     0.981302       35   36   38   39   40   66   73
 1861    3     0.984764       39   40   73
 1862    6     0.985598        6   35   39   40   66   73
 1863    1     0.992482       73
 1864    1     0.993550       73
 1865    1     0.993294       73
 1866    3     0.989028       39   40   73
 1867    2     0.980180       40   73
 1868    3     0.989085       35   40   73
 1869    1     0.992331       73
 1870    1     0.991331       73
 1871    1     0.990213       73
 1872    1     0.993380       73
 1873    1     0.985524       73
 1874    3     0.980812       41   42   74
 1875    3     0.986042       41   42   74
 1876    4     0.980867       13   14   41   74
 1877    1     0.996107       74
 1878    1     0.992259       74
 1879    1     0.991990       74
 1880    2     0.987541       41   74
 1881    3     0.984872       41   42   74
 1882    3     0.988468       41   42   74
 1883    1     0.994656       74
 1884    1     0.991125       74
 1885    1     0.986245       74
 1886    1     0.985222       74
 1887    1     0.996022       74
 1888    3     0.984996       41   42   75
 1889    3     0.986344       41   42   75
 1890    4     0.983158       10   41   42   75
 1891    1     0.994333       75
 1892    1     0.990799       75
 1893    1     0.995015       75
 1894    2     0.985119       42   75
 1895    3     0.985280       41   42   75
 1896    2     0.984425       42   75
 1897    1     0.989449       75
 1898    1     0.991639       75
 1899    1     0.984890       75
 1900    1     0.993383       75
 1901    1     0.993309       75
 1902    4     0.980298       44   45   46   76
 1903    3     0.985302       44   45   76
 1904    6     0.983588        2   44   45   50   76   82
 1905    1     0.990282       76
 1906    1     0.993129       76
 1907    1     0.995663       76
 1908    4     0.987026       44   45   46   76
 1909    3     0.988004       45   46   76
 1910    2     0.987019       45   76
 1911    1     0.991131       76
 1912    1     0.993878       76
 1913    1     0.996100       76
 1914    1     0.988690       76
 1915    1     0.981404       76
 1916    2     0.983731       46   77
 1917    3     0.986330       46   47   77
 1918    2     0.982504       46   77
 1919    1     0.990198       77
 1920    1     0.993120       77
 1921    1     0.995965       77
 1922    3     0.982282       45   46   77
 1923    2     0.985096       46   77
 1924    2     0.987585       46   77
 1925    1     0.989070       77
 1926    1     0.994996       77
 1927    1     0.992625       77
 1928    1     0.989631       77
 1929    1     0.985984       77
 1930    2     0.984283       47   78
 1931    3     0.986910       47   48   78
 1932    2     0.982528       47   78
 1933    1     0.990449       78
 1934    1     0.998079       78
 1935    1     0.991818       78
 1936    3     0.984193       47   48   78
 1937    2     0.991512       47   78
 1938    2     0.982938       47   78
 1939    2     0.996696       47   78
 1940    1     0.984025       78
 1941    1     0.996595       78
 1942    1     0.999017       78
 1943    1     0.993516       78
 1944    4     0.982740       10   47   48   79
 1945    3     0.980011       47   48   79
 1946    6     0.982685        9   10   41   47   48   79
 1947    1     0.989144       79
 1948    1     0.993936       79
 1949    1     0.994043       79
 1950    4     0.982743       43   47   48   79
 1951    2     0.982056       48   79
 1952    3     0.982862       10   48   79
 1953    1     0.990604       79
 1954    1     0.993871       79
 1955    1     0.996080       79
 1956    1     0.987977       79
 1957    1     0.981534       79
 1958    4     0.981565        2    3   49   80
 1959    3     0.990259        2   49   80
 1960    6     0.983432        2    3    4   49   53   80
 1961    1     0.990758       80
 1962    1     0.997629       80
 1963    1     0.990139       80
 1964    2     0.981897       49   80
 1965    2     0.989374       49   80
 1966    2     0.992567       49   80
 1967    2     0.999049       49   80
 1968    2     0.997364       49   80
 1969    1     0.997403       80
 1970    1     0.998221       80
 1971    1     0.993344       80
 1972    2     0.980366       49   81
 1973    2     0.982203       49   81
 1974    5     0.988770        2    3   44   49   81
 1975    1     0.993308       81
 1976    1     0.990956       81
 1977    1     0.994910       81
 1978    2     0.983170       49   81
 1979    2     0.992126       49   81
 1980    2     0.995170       49   81
 1981    1     0.990279       81
 1982    1     0.991879       81
 1983    1     0.984353       81
 1984    1     0.993172       81
 1985    1     0.989455       81
 1986    4     0.981373        2   44   49   82
 1987    3     0.990194        2   49   82
 1988    6     0.983793        2   44   45   49   76   82
 1989    1     0.991595       82
 1990    1     0.990995       82
 1991    1     0.995820       82
 1992    2     0.984632       49   82
 1993    2     0.985732       49   82
 1994    2     0.993111       49   82
 1995    1     0.988370       82
 1996    1     0.995593       82
 1997    1     0.990661       82
 1998    1     0.987333       82
 1999    1     0.986381       82
 
 Dimensions of the occupied LMO domains:  Minimum / Average / Maximum
 
 Number of atoms in domain:                   8      19.2        41
 Number of atomic orbitals:                 192     501.4      1038
 
 Number of strong pairs: 0 (0.0%)
 chtol:   9.999999999999999E-005
 switch to dfcoralg=cholinv
       88.09 MB memory is used for domain independent quantities
 
 Calculating the contribution of occupied LMOs...
    using local fitting domains
 
 MO:     1
 Extended domain construction for local excited state calculation...
 
 The selected important local MOs:    #:    65
    4   88   76   44   50   58   99   72  103  111   85   43   90   77   54   62   87  114    3   74
    8    7   18   19  115  100   46   15   34  107   78   96   80    9   24   57   13   27   53   63
    5   29   71    6   32   70  104  108   37   38   23   66   35   92   48   14   40   51   68   75
   94   97   98  105  116
 
 The selected important PAOs:    #:     0

 
 The selected additional local MOs:    #:     0

 
 The selected additional PAOs:    #:   809
  320  321  322  323  324  325  326  327  328  329  330  331  332  333  334  335  336  337  338  339
  340  341  342  343  344  345  346  347  348  349  350  351  352  353  354  355  356  357  358  359
  360  361  362  363  364  365  366  367  368  369  370  371  372  373  374  375  376  377  262  263
  264  265  266  267  268  269  270  271  272  273  274  275  276  277  278  279  280  281  282  283
  284  285  286  287  288  289  290  291  292  293  294  295  296  297  298  299  300  301  302  303
  304  305  306  307  308  309  310  311  312  313  314  315  316  317  318  319 1335 1336 1337 1338
 1339 1340 1341 1342 1343 1344 1345 1346 1347 1348 1349 1350 1351 1352 1353 1354 1355 1356 1357 1358
 1359 1360 1361 1362 1363 1451 1452 1453 1454 1455 1456 1457 1458 1459 1460 1461 1462 1463 1464 1465
 1466 1467 1468 1469 1470 1471 1472 1473 1474 1475 1476 1477 1478 1479 1480 1481 1482 1483 1484 1485
 1486 1487 1488 1489 1490 1491 1492 1493 1494 1495 1496 1497 1498 1499 1500 1501 1502 1503 1504 1505
 1506 1507 1508 1393 1394 1395 1396 1397 1398 1399 1400 1401 1402 1403 1404 1405 1406 1407 1408 1409
 1410 1411 1412 1413 1414 1415 1416 1417 1418 1419 1420 1421 1422 1423 1424 1425 1426 1427 1428 1429
 1430 1431 1432 1433 1434 1435 1436 1437 1438 1439 1440 1441 1442 1443 1444 1445 1446 1447 1448 1449
 1450  204  205  206  207  208  209  210  211  212  213  214  215  216  217  218  219  220  221  222
  223  224  225  226  227  228  229  230  231  232  233  234  235  236  237  238  239  240  241  242
  243  244  245  246  247  248  249  250  251  252  253  254  255  256  257  258  259  260  261 1364
 1365 1366 1367 1368 1369 1370 1371 1372 1373 1374 1375 1376 1377 1378 1379 1380 1381 1382 1383 1384
 1385 1386 1387 1388 1389 1390 1391 1392  175  176  177  178  179  180  181  182  183  184  185  186
  187  188  189  190  191  192  193  194  195  196  197  198  199  200  201  202  203  146  147  148
  149  150  151  152  153  154  155  156  157  158  159  160  161  162  163  164  165  166  167  168
  169  170  171  172  173  174 1509 1510 1511 1512 1513 1514 1515 1516 1517 1518 1519 1520 1521 1522
 1523 1524 1525 1526 1527 1528 1529 1530 1531 1532 1533 1534 1535 1536 1537  117  118  119  120  121
  122  123  124  125  126  127  128  129  130  131  132  133  134  135  136  137  138  139  140  141
  142  143  144  145  378  379  380  381  382  383  384  385  386  387  388  389  390  391  392  393
  394  395  396  397  398  399  400  401  402  403  404  405  406 1306 1307 1308 1309 1310 1311 1312
 1313 1314 1315 1316 1317 1318 1319 1320 1321 1322 1323 1324 1325 1326 1327 1328 1329 1330 1331 1332
 1333 1334  407  408  409  410  411  412  413  414  415  416  417  418  419  420  421  422  423  424
  425  426  427  428  429  430  431  432  433  434  435  436  437  438  439  440  441  442  443  444
  445  446  447  448  449  450  451  452  453  454  455  456  457  458  459  460  461  462  463  464
 1958 1959 1960 1961 1962 1963 1964 1965 1966 1967 1968 1969 1970 1971 1552 1553 1554 1555 1556 1557
 1558 1559 1560 1561 1562 1563 1564 1565 1538 1539 1540 1541 1542 1543 1544 1545 1546 1547 1548 1549
 1550 1551 1986 1987 1988 1989 1990 1991 1992 1993 1994 1995 1996 1997 1998 1999 1277 1278 1279 1280
 1281 1282 1283 1284 1285 1286 1287 1288 1289 1290 1291 1292 1293 1294 1295 1296 1297 1298 1299 1300
 1301 1302 1303 1304 1305  465  466  467  468  469  470  471  472  473  474  475  476  477  478  479
  480  481  482  483  484  485  486  487  488  489  490  491  492  493 1650 1651 1652 1653 1654 1655
 1656 1657 1658 1659 1660 1661 1662 1663 1874 1875 1876 1877 1878 1879 1880 1881 1882 1883 1884 1885
 1886 1887 1103 1104 1105 1106 1107 1108 1109 1110 1111 1112 1113 1114 1115 1116 1117 1118 1119 1120
 1121 1122 1123 1124 1125 1126 1127 1128 1129 1130 1131 1132 1133 1134 1135 1136 1137 1138 1139 1140
 1141 1142 1143 1144 1145 1146 1147 1148 1149 1150 1151 1152 1153 1154 1155 1156 1157 1158 1159 1160
 1248 1249 1250 1251 1252 1253 1254 1255 1256 1257 1258 1259 1260 1261 1262 1263 1264 1265 1266 1267
 1268 1269 1270 1271 1272 1273 1274 1275 1276
 
 The selected atoms in the ED:    #:    77
    1    2    3    4    5    6    7    8    9   10   11   12   13   14   15   16   17   18   19   20
   21   22   23   24   25   26   27   28   29   30   31   32   33   34   35   36   37   38   39   40
   41   42   43   44   45   46   47   48   49   50   51   52   53   54   55   56   57   58   59   60
   61   62   66   69   70   71   72   73   74   75   76   77   78   79   80   81   82
 The selected atoms in the fitting domain  #:    50
    1    2    3    4    5    6    7    8    9   10   11   12   13   14   28   30   35   36   37   38
   39   40   41   42   43   44   45   46   47   48   49   50   51   52   53   54   55   56   57   58
   73   74   75   76   77   78   79   80   81   82
 
 Dimensions of the extended domain:
 
 Number of atoms in domain:      77  ( 93.90 %)
 Number of atomic orbitals:    1862  ( 96.38 %)
 Number of fitting functions:  3081  ( 62.13 %)
 Number of occupied orbitals:    65  ( 56.03 %)
 Number of virtual orbitals:    809  ( 45.78 %)
 
 IJ and IA integral transformation...

 Executing cis...

 Allocation of 120.0 Gbytes of memory...
 
 Retrieve a J_ai^Q fitted MO integral list...
 Retrieve a J_ij^Q fitted MO integral list in upper triangle form...
 Unpack the upper triangle lists...
 
 Generate singlet trial vectors...
 
 Starting DF-MP2 calculation for root  1
 
 Iteration   1
 
 Assemble transformed J^Q_ia integrals...
 Calculate double excitation operators and Y^Q_ai vector...
 
 The DF-MP2 calculation has been performed.
 
 Final result in atomic units for root  1:
 
 Total reference energy:        -1928.982149017063
 Total MP2 energy:              -1932.960180441781
 MP2 correlation energy:           -3.978031424718
 
 ============================================================================
 
 
 Calculate pre-optimized initial guesses for adc(2) calculations
 Incore algorithm
 
 Calculate sigma vector for root  1
 
                       Excitation           Energy                Norm of
 Iteration  1         energy [au]        decrease [au]        residual vector
 ============================================================================
 for root  1           0.225043070        -0.0402149             0.0424723
 ============================================================================
  0/ 1 states have converged.
 
 
 Calculate sigma vector for root  1
 
                       Excitation           Energy                Norm of
 Iteration  2         energy [au]        decrease [au]        residual vector
 ============================================================================
 for root  1           0.214873959        -0.0101691             0.0032729
 ============================================================================
  1/ 1 states have converged.
 
 
 
 The micro iteration of pre-optimization has converged in  2 steps.
 
 
 ============================================================================
 Restart
 
 Calculate sigma vector for root  1
 
                       Excitation           Energy                Norm of
 Iteration  3         energy [au]        decrease [au]        residual vector
 ============================================================================
 for root  1           0.222746318         0.0078724             0.0035416
 ============================================================================
  1/ 1 states have converged.
 
 
 
 The micro iteration of pre-optimization has converged in  1 steps.
 
 
 ============================================================================
 Restart
 
 Calculate sigma vector for root  1
 
                       Excitation           Energy                Norm of
 Iteration  4         energy [au]        decrease [au]        residual vector
 ============================================================================
 for root  1           0.221578362        -0.0011680             0.0034309
 ============================================================================
  0/ 1 states have converged.
 
 
 Calculate sigma vector for root  1
 
                       Excitation           Energy                Norm of
 Iteration  5         energy [au]        decrease [au]        residual vector
 ============================================================================
 for root  1           0.221518606        -0.0000598             0.0003414
 ============================================================================
  1/ 1 states have converged.
 
 
 
 The micro iteration of pre-optimization has converged in  2 steps.
 
 
 ============================================================================
 Restart
 
 Calculate sigma vector for root  1
 
                       Excitation           Energy                Norm of
 Iteration  6         energy [au]        decrease [au]        residual vector
 ============================================================================
 for root  1           0.221701317         0.0001827             0.0003048
 ============================================================================
  1/ 1 states have converged.
 
 
 
 The micro iteration of pre-optimization has converged in  1 steps.
 
 
 ============================================================================
 
 The macro iteration of pre-optimization has converged in  6 steps!
 
 Starting DF-ADC(2) iteration for root  1
 
 Iteration   1
 
 Calculate similarity transformed basis and Fockian...
 Assemble transformed J^Q_ia integrals and symmetrize (ia|jb) list...
 Calculate double excitation operators and Y^Q_ai vector...
 Calculate double exc. operators contribution to sigma vector...
 
       Total ADC(2)          Energy                Norm of
       energy [au]        decrease [au]        residual vector
 ============================================================================
    -1932.738506283        -0.0000272             0.0003101
 ============================================================================
 
 Iteration   2
 
 Calculate similarity transformed basis and Fockian...
 Assemble transformed J^Q_ia integrals and symmetrize (ia|jb) list...
 Calculate double excitation operators and Y^Q_ai vector...
 Calculate double exc. operators contribution to sigma vector...
 
       Total ADC(2)          Energy                Norm of
       energy [au]        decrease [au]        residual vector
 ============================================================================
    -1932.738502565         0.0000037             0.0001897
 ============================================================================
 
 Iteration   3
 
 Calculate similarity transformed basis and Fockian...
 Assemble transformed J^Q_ia integrals and symmetrize (ia|jb) list...
 Calculate double excitation operators and Y^Q_ai vector...
 Calculate double exc. operators contribution to sigma vector...
 
       Total ADC(2)          Energy                Norm of
       energy [au]        decrease [au]        residual vector
 ============================================================================
    -1932.738503320        -0.0000008             0.0000374
 ============================================================================
 
 
 The ADC(2) iteration has converged in  3 steps.
 
 Final result in atomic units for root  1:
 
 Total reference energy:        -1928.982149017063
 Total ADC(2) energy:           -1932.738503319556
 ADC(2) excitation energy:          0.221677122226
 Spin multiplicity:                 1
 
 ============================================================================
 
 
 Final result of the ADC(2) calculations for the excited states:
 Singlet states
 
 Excited   Excitation     Excitation     Excitation        Absorption      
  state    energy [au]    energy [eV]  energy [cm^-1]    wavelength [nm]  
 ============================================================================
    1      0.22167712       6.0321        48652.51          205.54
 ============================================================================
 
 
                      Normal termination of mrcc.
 **********************************************************************
