# Supplementary material for: Scalable Correlated Local Approaches for Computing Valence and Core-Level Ionization Energies in Large Molecules
Source: J Chem Theory Comput. 2026 Jun 24;22(13):6584–98. doi: 10.1021/acs.jctc.6c00634 (PMC13374016; doi:10.1021/acs.jctc.6c00634)
Supplement: Supplementary file 2 [file ct6c00634_si_003.zip › SI/outputs/glutamine_N_2_ladc2_0.99995_test.out]

 **********************************************************************
                          MRCC program system
 **********************************************************************
 
                              Written by
     Mihaly Kallay, Peter R. Nagy, David Mester, Laszlo Gyevi-Nagy,
        Jozsef Csoka, P. Bernat Szabo, Zoltan Rolik, Gyula Samu,
      Bence Hegely, Bence Ladoczki, Klara Petrov, Jozsef Csontos,
     Adam Ganyecz, Istvan Ladjanszki, Lorant Szegedy, Mate Farkas,
          Pal D. Mezei, Reka A. Horvath, and Balazs D. Lorincz
 
        Department of Physical Chemistry and Materials Science
            Budapest University of Technology and Economics
                  Budapest P.O.Box 91, H-1521 Hungary
 
                              www.mrcc.hu
 
                            Version: 25.1.2

 Executing minp...

 Reading input from MINP...
 
 Input file:
 
basis=cc-pCVTZ-X2C
verbosity=3

tprint=0.1
localcc=2016
redcost_exc=on


cialg=direct
ip_ea=ip
calc=ADC(2)

mem=120GB

dfbasis_scf=cc-pCVTZ-X2C_autoaux
dfbasis_cor=cc-pCVTZ-X2C_autoaux
scfiguess=off

bpcompo=0.99995
bpedo=0.99995
hamilton=SFX2C1e
core=3
cvs=1-1
nstate=2
unit=bohr
geom=xyz
20
L-glutamine
C 1.005762 -2.211685 -0.666996
N 3.571393 -1.863955 0.278308
C -0.436342 0.341458 -0.744731
C -0.763406 1.450356 1.910825
C -1.970126 4.061552 1.883954
O -2.934925 5.018863 -0.054223
N -1.962188 5.319885 4.150577
C 0.927896 -3.427048 -3.283302
O 2.696546 -3.542124 -4.799610
O -1.429793 -4.410355 -3.820356
H 0.005237 -3.491764 0.621389
H 4.442793 -3.465959 0.869017
H 4.706270 -0.841800 -0.885308
H -2.281963 0.075965 -1.638706
H 0.615798 1.675580 -1.935607
H 1.082559 1.526161 2.853290
H -1.965230 0.195184 3.057321
H -2.776760 7.043608 4.248143
H -1.155804 4.597243 5.719359
H -1.491172 -5.125019 -5.532808
 
 
 Checking keyword combinations...
 
 Keywords:
 
 active=none
 agrid=ld0006-ld0590
 agrid_pssp=ld0006-ld0194
 agrid_pssp_sm=ld0006-ld0074
 ao_trunc=off
 ao_trunc_tol=1e-4
 basis=cc-pcvtz-x2c
 basis_sm=none
 basopt=off
 bfbasis=none
 bfgsmem=10
 bfgstol=1.0d-3
 bfgscimem=5
 boysalg=jacobi
 bpcompo=0.99995
 bpcompv=0.98
 bpdfo=0.99995
 bpocc=0.99995
 bppdo=0.999d0
 bppdv=0.98
 bpedo=0.99995
 bpedv=0.999999
 bp_subsyso=0.95
 bp_subsysv=0.95
 cabscorr=off
 cabsdom=bplarge
 cabsdual=off
 calc=adc(2)
 ccmaxit=50
 ccprog=cis
 ccsdalg=disk
 ccsdmkl=seq
 ccsdrest=off
 ccsdthreads=2
 cctol=6
 charge=0
 cialg=direct
 ciguess=off
 cmpgrp=auto
 comprest=off
 coord_sys=ric
 core=3
 corembed=off
 csapprox=off
 cvs=1-1
 dboc=off
 deltaf12=off
 delocsomofact=
 dendec=laplace
 dens=0
 denscorr=0
 dfalg=lineq
 dfbasis_cab=none
 dfbasis_cor=cc-pcvtz-x2c_autoaux
 dfbasis_scf=cc-pcvtz-x2c_autoaux
 dfbasis_scf_sm=auto
 dfintran=drpa
 df_trunc=off
 df_trunc_corr=off
 df_trunc_corr_tol=5e-4
 df_trunc_tol=5e-4
 dft=off
 dhexc=adc(2)
 diag=david
 docc=
 domrad=10.d0
 drpaalg=auto
 dual=off
 dual_df=off
 dyson=off
 ecp=auto
 edisp=off
 edisp_embed=off
 embed=off
 epairestfact=off
 epairscale=1.d0
 etemp=300
 epert=none
 eps=
 espcharge=off
 excrad=0.d0
 excrad_f12=0.d0
 excrad_fin=0.000000000D+00
 fastdbbsc=v2
 fitting=coulomb
 fmm=off
 fmmord=8
 fnonorb=
 freq=off
 gamma=1.d0
 gauss=spher
 geom=xyz
 gopt=off
 ghost=none
 gtol=7
 grdens=off
 grid=auto
 grid_sm=auto
 gridbatch_cos=2000
 grtol=10
 guido_ct=off
 hamilton=sfx2c1e
 hl_scfalg=direct
 iface=none
 incore=off
 intalg=auto
 ip_ea=ip
 itol=10
 laptol=1.d-2
 lccoporder=trffirst
 lcorthr=loose
 lccrest=off
 ldfgrad_tol=8
 lmp2dens=on
 lnoepso=0.d0
 lnoepsv=0.000075d0
 localcc=2016
 localcorrsymm=off
 locintrf=direct
 mact=
 maxact=off
 maxdim=200
 maxex=0
 maxmicroit=100
 mcscfiguess=hf
 mem=120gb
 mmprog=
 molden=off
 mp2ongrid=off
 mpitasks=1
 mulmet=3
 mult=
 nab=off
 nacto=0
 nactv=0
 naf_amp=3.16d-3
 naf_cor=0.1d0
 naf_f12=off
 naf_scf=off
 nafalg=albe
 nafdens=off
 naftyp=jpq
 nchol=auto
 ndeps=1e-3
 nevpt=
 nstate=2
 nsing=0
 nto=off
 ntrip=0
 num_grad=off
 occ=
 occri=off
 oniom=off
 oniom_eechg=off
 oniom_pcm=off
 oniom_qcorr=off
 optalg=
 optmaxit=50
 optetol=1e-6
 optex=1
 optgtol=1e-4
 optstol=1e-3
 orblocc=off
 orbloce=off
 orbloco=boys
 orblocv=pao
 orblocguess=cholesky
 osveps=-1.d0
 ovirt=off
 ovltol=1e-7
 ovosnorb=80.0
 pao_subsys_tol=1e-3
 pao_tol=1e-3
 pcm=off
 popul=off
 pressure=100000
 pssp=off
 ptfreq=0.0
 ptthreads=2
 qmreg=
 qmmm=off
 qro=off
 qscf=off
 redcost_exc=6
 redcost_tddft=off
 refdet=none
 rest=0
 rgrid=log3
 rism=off
 rohfcore=standard
 rohftype=semicanonical
 scfalg=direct
 scf_conv=auto
 scfdamp=0.0d0
 scfdamp_mode=off
 scfdamp_end=50
 scfdamp_dampstep=0.d0
 scfdamp_dtol=0.0d0
 scfdamp_maxfact=0.0d0
 scfdamp_minfact=0.0d0
 scfdiis=on
 scfdiis_dtol=0.0d0
 scfdiis_end=50
 scfdiis_start=2
 scfdiis_step=1
 scfdiis_watch=off
 scfdiis_wrange=10
 scfdiis_wlimit=5
 scfdiis_delmax=2
 scfdtol=7
 scfext=10
 scfguessdens=
 scfiguess=off
 scfloc=off
 scflshift=0.20
 scflshift_end=8
 scflshift_dtol=0.0
 scflshift_gaptol=0.20
 scfmaxit=50
 scftype=
 scftype_low=
 scftype_high=
 scftol=6
 scspe=1.d0
 scsph=1.d0
 scsps=0.0d0
 scsps_t=0.0d0
 scspt=0.0d0
 scspt_t=0.0d0
 scspv=1.d0
 spairtol=-1.d0
 sqmprog=
 subminp=top
 subsys_bopu=on
 symm=
 talg=lapl
 temp=298.15
 test=off
 tfunc=off
 theodore=off
 tlmo=0.999
 tpao=0.94
 tprint=0.1
 uncontract=off
 unit=bohr
 usedisk=2
 verbosity=3
 wpairtol=1.d-5

 Executing orbloc...

 Allocation of 120.0 Gbytes of memory...

 Localization of core orbitals...
 Localization type: Boys
 Localization algorithm: Jacobi
 
 Step   Convergence
   1   0.000000000000

 Localization of occupied orbitals...
 Localization type: Boys
 Localization algorithm: Jacobi
 
 Step   Convergence
   1   7.726578766585
   2   1.922504773674
   3   0.061590799956
   4   0.011998615895
   5   0.004032021781
   6   0.001794679585
   7   0.000827308091
   8   0.000382912471
   9   0.000177083476
  10   0.000081792169
  11   0.000037741522
  12   0.000017403322
  13   0.000008021408
  14   0.000003696133
  15   0.000001702847
  16   0.000000784466
  17   0.000000361388
  18   0.000000166495
  19   0.000000076715
  20   0.000000035354
  21   0.000000016297
  22   0.000000007515
  23   0.000000003467
  24   0.000000001600
  25   0.000000000739

 Localization succeeded.

 File MOCOEF is overwritten with localized orbitals.
 

 Executing cis...

 Allocation of 120.0 Gbytes of memory...
 
 WARNING! If scfiguess.eq.off and localcc.ne.off!
 Please be sure that MOCOEF is MOCOEF.CAN!
 
 Core orbitals considered in CVS treatment:   1
 
 Read MO coeff. matrix and orbital energies...
 
 Sorting for the CVS calculation...
 Generate singlet trial vectors...
 
 Starting DF-CIS iteration
 Singlet excited states
 
 
 The iteration has converged in  0 steps for all the roots.
 
 Final result of the CIS calculations for the excited states:
 Singlet excited states:
 
 Excited      Total          Excitation     Excitation     Excitation        Absorption
  state    energy [au]       energy [au]    energy [eV]  energy [cm^-1]    wavelength [nm]
 =========================================================================================
    1    -513.571569925     15.59385832     424.3305      3422456.31            2.92
 =========================================================================================
 
 
 Dominant coefficients
 Printing threshold: 0.100000
 
 for root  1
    coeff.   occ.       virt.
   0.707107     4  -->    40

 Executing drpa...

 Three-index integral transformation
 Allocation of 120.0 Gbytes of memory...
 
 
 Constructing PAOs...
 PAO norm tolerance:     1.0000E-04
 Kept PAOs:    560   531  105.4614
 Threshold: 0.9990000
 Number of selected important orbitals:     1  (   2.8 %)
 
 
 Occupied LMO domain definition with Boughton-Pulay completeness:    0.9999500000
 
   MO  Natoms  Completeness   Atoms
    1    3     1.000000        7   18   19
    2    4     0.999993        1    8    9   10
    3    4     0.999997        4    5    6    7
    4    2     0.999953        2   12
    5    5     0.999993        1    3    4   14   15
    6    5     0.999992        3    4    5   16   17
    7    5     0.999992        1    2    3    8   11
    8    9     0.999988        1    2    3    8    9   10   12   13   20
    9   10     0.999977        1    3    4    5    6    7   14   15   18   19
   10    8     0.999950        1    3    8    9   10   14   15   20
   11    9     0.999970        1    3    4    5    6    7   14   16   18
   12    9     0.999955        1    2    3    8    9   10   11   13   20
   13    9     0.999983        1    2    3    8    9   10   11   14   20
   14   14     0.999951        1    2    3    4    5    8    9   10   11   12   13   15   16   20
   15    7     0.999985        1    2    3    8    9   10   20
   16   11     0.999951        1    2    3    4    8    9   10   11   12   13   15
   17   14     0.999970        1    2    3    4    5    6    8   10   11   12   14   15   16   17
   18   10     0.999959        1    3    4    5    6    7   14   15   16   17
   19   13     0.999961        1    2    3    4    5    6    8   10   11   13   14   15   17
   20    7     0.999968        3    4    5    6    7   18   19
   21    9     0.999952        1    2    3    4    8   11   12   13   16
   22   11     0.999966        1    2    3    4    5    6    7   14   16   17   19
   23    9     0.999967        3    4    5    6    7   16   17   18   19
   24   10     0.999968        1    2    3    8    9   10   11   14   15   20
   25    7     0.999964        1    3    8    9   10   11   20
   26   14     0.999962        1    2    3    4    5    6    7    8   14   15   16   17   18   19
   27   11     0.999979        1    2    3    4    8    9   10   11   12   15   20
   28   10     0.999951        3    4    5    6    7   14   16   17   18   19
   29   10     0.999979        1    2    3    8    9   11   12   13   15   16
   30    6     0.999986        4    5    6    7   18   19
   31   13     0.999963        1    2    3    4    8    9   10   11   12   13   14   15   16
   32   10     0.999969        3    4    5    6    7   15   16   17   18   19
   33    9     0.999954        3    4    5    6    7   16   17   18   19
   34   17     0.999989        1    2    3    4    5    6    7    8    9   10   11   12   13   14   15   16   17
   35   14     0.999971        1    2    3    4    5    8    9   10   11   13   14   15   16   20
   36   15     0.999971        1    2    3    4    5    6    7    8    9   10   11   14   15   16   17
 
 Executing the Boughton-Pulay algorithm...
  with occ MO completeness:    0.9999500000
 
   MO  Natoms  Completeness   Atoms
    1    3     1.000000        7   18   19
    2    4     0.999993        1    8    9   10
    3    4     0.999997        4    5    6    7
    4    2     0.999953        2   12
    5    5     0.999993        1    3    4   14   15
    6    5     0.999992        3    4    5   16   17
    7    5     0.999992        1    2    3    8   11
    8    9     0.999988        1    2    3    8    9   10   12   13   20
    9   10     0.999977        1    3    4    5    6    7   14   15   18   19
   10    8     0.999950        1    3    8    9   10   14   15   20
   11    9     0.999970        1    3    4    5    6    7   14   16   18
   12    9     0.999955        1    2    3    8    9   10   11   13   20
   13    9     0.999983        1    2    3    8    9   10   11   14   20
   14   14     0.999951        1    2    3    4    5    8    9   10   11   12   13   15   16   20
   15    7     0.999985        1    2    3    8    9   10   20
   16   11     0.999951        1    2    3    4    8    9   10   11   12   13   15
   17   14     0.999970        1    2    3    4    5    6    8   10   11   12   14   15   16   17
   18   10     0.999959        1    3    4    5    6    7   14   15   16   17
   19   13     0.999961        1    2    3    4    5    6    8   10   11   13   14   15   17
   20    7     0.999968        3    4    5    6    7   18   19
   21    9     0.999952        1    2    3    4    8   11   12   13   16
   22   11     0.999966        1    2    3    4    5    6    7   14   16   17   19
   23    9     0.999967        3    4    5    6    7   16   17   18   19
   24   10     0.999968        1    2    3    8    9   10   11   14   15   20
   25    7     0.999964        1    3    8    9   10   11   20
   26   14     0.999962        1    2    3    4    5    6    7    8   14   15   16   17   18   19
   27   11     0.999979        1    2    3    4    8    9   10   11   12   15   20
   28   10     0.999951        3    4    5    6    7   14   16   17   18   19
   29   10     0.999979        1    2    3    8    9   11   12   13   15   16
   30    6     0.999986        4    5    6    7   18   19
   31   13     0.999963        1    2    3    4    8    9   10   11   12   13   14   15   16
   32   10     0.999969        3    4    5    6    7   15   16   17   18   19
   33    9     0.999954        3    4    5    6    7   16   17   18   19
   34   17     0.999989        1    2    3    4    5    6    7    8    9   10   11   12   13   14   15   16   17
   35   14     0.999971        1    2    3    4    5    8    9   10   11   13   14   15   16   20
   36   15     0.999971        1    2    3    4    5    6    7    8    9   10   11   14   15   16   17
 
   37    5     0.994265        1    2    3    8   11
   38    4     0.990807        1    2    3    8
   39    7     0.984540        1    2    3    8    9   10   11
   40    1     0.997001        1
   41    1     0.989474        1
   42    5     0.991738        1    2    3    8   11
   43    4     0.985156        1    2    3    8
   44    4     0.986399        1    2    3    8
   45    5     0.994099        1    2    3    8   11
   46    4     0.990753        1    2    3    8
   47    4     0.980352        1    2    3    8
   48    7     0.980545        1    2    3    8    9   11   13
   49    7     0.985157        1    2    3    8   10   12   14
   50    6     0.984646        1    2    3    4    8    9
   51    1     0.997796        1
   52    1     0.995001        1
   53    1     0.995173        1
   54    1     0.999796        1
   55    1     0.999538        1
   56    1     0.999553        1
   57    1     0.985040        1
   58    1     0.993934        1
   59    1     0.990969        1
   60    1     0.996129        1
   61    1     0.992049        1
   62    4     0.988188        1    2    3    8
   63    4     0.989371        1    2    3    8
   64    7     0.980963        1    3    8    9   11   12   13
   65    4     0.987594        1    3    8    9
   66    6     0.990741        1    2    3    4    8    9
   67    1     0.999991        1
   68    1     0.999996        1
   69    1     0.999995        1
   70    1     0.999998        1
   71    1     0.999995        1
   72    1     0.993874        1
   73    1     0.987542        1
   74    1     0.986132        1
   75    1     0.996600        1
   76    1     0.993445        1
   77    1     0.991432        1
   78    3     0.986131        1    3    8
   79    4     0.992644        1    2   12   13
   80    2     0.990264        1    2
   81    5     0.987685        1    2    8   12   13
   82    1     0.998749        2
   83    1     0.995739        2
   84    4     0.995920        1    2   12   13
   85    3     0.984827        1    2   12
   86    6     0.983188        1    2    3    8   12   16
   87    3     0.981889        1    2   13
   88    3     0.980854        1    2   12
   89    5     0.983586        1    2    4   12   16
   90    3     0.983775        1    2   13
   91    4     0.986563        1    2    8   12
   92    5     0.982847        1    2    4   12   16
   93    1     0.998251        2
   94    1     0.996017        2
   95    1     0.998166        2
   96    1     0.999833        2
   97    1     0.999619        2
   98    1     0.999823        2
   99    1     0.998269        2
  100    1     0.998771        2
  101    1     0.998256        2
  102    1     0.999777        2
  103    1     0.999552        2
  104    2     0.989284        1    2
  105    2     0.997652        1    2
  106    2     0.994818        1    2
  107    1     0.994931        2
  108    1     0.986296        2
  109    1     0.999996        2
  110    1     0.999997        2
  111    1     0.999995        2
  112    1     0.999999        2
  113    1     0.999998        2
  114    1     0.999408        2
  115    1     0.998885        2
  116    1     0.997334        2
  117    1     0.999608        2
  118    1     0.999877        2
  119    1     0.999226        2
  120    1     0.997561        2
  121    5     0.991242        1    3    4   14   15
  122    3     0.986380        1    3    4
  123    7     0.983137        1    2    3    4    6   14   15
  124    1     0.997817        3
  125    1     0.992281        3
  126    4     0.983863        1    3    4   15
  127    4     0.985689        1    3    4   14
  128    4     0.982167        1    3    4    8
  129    4     0.987702        1    3    4   15
  130    4     0.987428        1    3    4   14
  131    5     0.980798        1    3    4    8   14
  132    7     0.982059        1    2    3    4   11   14   15
  133    6     0.984520        1    2    3    4    6   14
  134    8     0.981757        1    3    4    6    8    9   10   15
  135    1     0.998158        3
  136    1     0.997599        3
  137    1     0.995132        3
  138    1     0.999830        3
  139    1     0.999778        3
  140    1     0.999550        3
  141    1     0.995700        3
  142    1     0.998645        3
  143    1     0.993543        3
  144    1     0.995590        3
  145    1     0.993111        3
  146    3     0.982646        1    3    4
  147    2     0.980765        3    4
  148    3     0.982578        1    3    4
  149    3     0.992271        1    3    4
  150    5     0.981965        1    3    4    8   14
  151    1     0.999997        3
  152    1     0.999999        3
  153    1     0.999996        3
  154    1     0.999998        3
  155    1     0.999996        3
  156    1     0.996238        3
  157    1     0.994272        3
  158    1     0.997361        3
  159    1     0.998066        3
  160    1     0.989544        3
  161    1     0.995797        3
  162    1     0.984949        3
  163    5     0.992461        3    4    5   16   17
  164    3     0.986260        3    4    5
  165    7     0.980801        3    4    5    6    7   16   17
  166    1     0.997774        4
  167    1     0.992155        4
  168    4     0.987652        3    4    5   17
  169    4     0.988668        3    4    5   16
  170    4     0.986253        3    4    5    6
  171    4     0.990348        3    4    5   17
  172    4     0.986638        3    4    5   16
  173    4     0.983954        3    4    5    6
  174    6     0.980717        3    4    5    6   16   17
  175    6     0.986423        2    3    4    5    6   16
  176    6     0.993225        1    2    3    4    5    7
  177    1     0.998103        4
  178    1     0.997703        4
  179    1     0.995288        4
  180    1     0.999825        4
  181    1     0.999787        4
  182    1     0.999564        4
  183    1     0.995862        4
  184    1     0.999036        4
  185    1     0.993960        4
  186    1     0.995964        4
  187    1     0.993292        4
  188    3     0.980533        3    4    5
  189    2     0.987182        4    6
  190    4     0.980841        3    4    6   17
  191    3     0.983943        3    4    5
  192    5     0.980865        1    3    4    5   16
  193    1     0.999997        4
  194    1     0.999999        4
  195    1     0.999996        4
  196    1     0.999998        4
  197    1     0.999996        4
  198    1     0.996246        4
  199    1     0.994785        4
  200    1     0.997648        4
  201    1     0.997969        4
  202    1     0.991156        4
  203    1     0.995503        4
  204    1     0.986628        4
  205    4     0.997668        4    5    6    7
  206    4     0.997114        4    5    6    7
  207    4     0.990943        4    5    6    7
  208    1     0.995432        5
  209    1     0.984189        5
  210    4     0.996480        4    5    6    7
  211    4     0.994529        4    5    6    7
  212    4     0.995250        4    5    6    7
  213    4     0.997621        4    5    6    7
  214    4     0.996115        4    5    6    7
  215    4     0.993025        4    5    6    7
  216    5     0.993800        4    5    6    7   17
  217    5     0.992031        4    5    6    7   16
  218    5     0.989314        3    4    5    6    7
  219    1     0.994728        5
  220    1     0.994057        5
  221    1     0.994886        5
  222    1     0.999511        5
  223    1     0.999451        5
  224    1     0.999529        5
  225    2     0.991514        5    6
  226    1     0.991245        5
  227    1     0.986252        5
  228    1     0.982330        5
  229    1     0.985039        5
  230    4     0.995267        4    5    6    7
  231    3     0.982278        5    6    7
  232    4     0.993937        4    5    6    7
  233    4     0.995843        4    5    6    7
  234    5     0.985242        4    5    6    7   18
  235    1     0.999982        5
  236    1     0.999994        5
  237    1     0.999991        5
  238    1     0.999989        5
  239    1     0.999990        5
  240    1     0.989167        5
  241    2     0.980508        5    7
  242    1     0.984623        5
  243    1     0.991952        5
  244    1     0.986027        5
  245    1     0.988797        5
  246    3     0.980813        4    5    7
  247    2     0.995838        5    6
  248    1     0.986946        6
  249    2     0.990899        5    6
  250    1     0.999535        6
  251    1     0.998381        6
  252    4     0.989371        5    6    7   16
  253    3     0.986550        5    6    7
  254    5     0.986492        4    5    6    7   19
  255    3     0.981085        5    6    7
  256    3     0.988140        5    6    7
  257    5     0.982459        3    5    6   18   19
  258    3     0.993819        4    5    6
  259    2     0.989101        5    6
  260    2     0.983218        5    6
  261    1     0.995071        6
  262    1     0.995394        6
  263    1     0.997399        6
  264    1     0.999517        6
  265    1     0.999550        6
  266    1     0.999745        6
  267    1     0.999479        6
  268    1     0.999683        6
  269    1     0.999786        6
  270    1     0.999799        6
  271    1     0.999727        6
  272    2     0.995834        5    6
  273    1     0.991686        6
  274    1     0.994511        6
  275    1     0.991734        6
  276    1     0.993278        6
  277    1     0.999998        6
  278    1     0.999997        6
  279    1     0.999999        6
  280    1     0.999999        6
  281    1     0.999998        6
  282    1     0.999634        6
  283    1     0.998714        6
  284    1     0.999387        6
  285    1     0.999852        6
  286    1     0.999956        6
  287    1     0.999554        6
  288    1     0.998718        6
  289    4     0.993140        5    7   18   19
  290    2     0.986979        5    7
  291    4     0.987884        5    7   18   19
  292    1     0.998391        7
  293    1     0.994620        7
  294    5     0.982382        5    6    7   18   19
  295    5     0.994271        5    6    7   18   19
  296    3     0.989867        5    7   18
  297    4     0.980486        5    6    7   19
  298    4     0.983854        5    6    7   19
  299    3     0.989249        5    7   18
  300    2     0.982209        5    7
  301    4     0.991251        5    6    7   19
  302    3     0.980975        5    7   18
  303    1     0.997626        7
  304    1     0.997789        7
  305    1     0.996849        7
  306    1     0.999772        7
  307    1     0.999788        7
  308    1     0.999699        7
  309    1     0.999033        7
  310    1     0.999320        7
  311    1     0.999691        7
  312    1     0.999157        7
  313    1     0.997809        7
  314    2     0.992902        5    7
  315    1     0.982275        7
  316    1     0.988086        7
  317    2     0.993145        5    7
  318    2     0.986147        5    7
  319    1     0.999997        7
  320    1     0.999998        7
  321    1     0.999999        7
  322    1     0.999998        7
  323    1     0.999995        7
  324    1     0.999373        7
  325    1     0.998408        7
  326    1     0.999641        7
  327    1     0.999495        7
  328    1     0.999091        7
  329    1     0.999576        7
  330    1     0.996654        7
  331    4     0.995258        1    8    9   10
  332    4     0.992874        1    8    9   10
  333    4     0.983756        1    8    9   10
  334    1     0.994990        8
  335    1     0.982714        8
  336    5     0.994715        1    8    9   10   11
  337    4     0.987710        1    8    9   10
  338    4     0.990241        1    8    9   10
  339    4     0.982552        8    9   10   11
  340    4     0.993308        1    8    9   10
  341    4     0.991610        1    8    9   10
  342    4     0.982723        1    8    9   10
  343    5     0.986243        1    2    8    9   10
  344    5     0.990209        1    3    8    9   10
  345    1     0.993945        8
  346    1     0.994153        8
  347    1     0.994276        8
  348    1     0.999440        8
  349    1     0.999459        8
  350    1     0.999470        8
  351    1     0.984305        8
  352    1     0.980080        8
  353    2     0.986376        8   10
  354    1     0.988757        8
  355    1     0.982503        8
  356    4     0.982990        1    8    9   10
  357    4     0.994388        1    8    9   10
  358    4     0.989721        1    8    9   10
  359    5     0.995941        1    8    9   10   11
  360    5     0.987497        1    3    8    9   10
  361    1     0.999990        8
  362    1     0.999986        8
  363    1     0.999985        8
  364    1     0.999992        8
  365    1     0.999988        8
  366    1     0.986291        8
  367    2     0.983583        8    9
  368    2     0.987899        8   10
  369    1     0.982931        8
  370    1     0.984299        8
  371    1     0.980184        8
  372    4     0.980964        1    2    3    8
  373    2     0.996561        8    9
  374    1     0.986005        9
  375    2     0.988572        8    9
  376    1     0.999490        9
  377    1     0.998240        9
  378    3     0.982829        8    9   10
  379    4     0.987513        1    8    9   10
  380    4     0.994782        1    8    9   10
  381    3     0.987752        8    9   10
  382    3     0.980773        8    9   10
  383    4     0.992794        8    9   10   11
  384    2     0.987951        8    9
  385    2     0.985077        8    9
  386    2     0.988917        8    9
  387    1     0.995472        9
  388    1     0.996574        9
  389    1     0.995837        9
  390    1     0.999557        9
  391    1     0.999665        9
  392    1     0.999593        9
  393    1     0.999776        9
  394    1     0.999611        9
  395    1     0.999643        9
  396    1     0.999701        9
  397    1     0.999748        9
  398    1     0.993332        9
  399    1     0.985987        9
  400    1     0.991361        9
  401    1     0.989951        9
  402    1     0.990390        9
  403    1     0.999999        9
  404    1     0.999998        9
  405    1     0.999998        9
  406    1     0.999997        9
  407    1     0.999999        9
  408    1     0.999828        9
  409    1     0.999019        9
  410    1     0.999339        9
  411    1     0.999550        9
  412    1     0.999412        9
  413    1     0.998999        9
  414    1     0.999573        9
  415    3     0.988729        8   10   20
  416    2     0.993707        8   10
  417    3     0.988813        8   10   20
  418    1     0.999041       10
  419    1     0.996899       10
  420    4     0.990798        8    9   10   20
  421    4     0.993599        8    9   10   20
  422    4     0.992034        8    9   10   20
  423    3     0.984212        8    9   10
  424    4     0.991990        8    9   10   20
  425    4     0.992951        8    9   10   20
  426    2     0.988889        8   10
  427    2     0.981401        8   10
  428    3     0.983936        8   10   20
  429    1     0.996841       10
  430    1     0.996127       10
  431    1     0.997988       10
  432    1     0.999691       10
  433    1     0.999620       10
  434    1     0.999803       10
  435    1     0.999352       10
  436    1     0.999724       10
  437    1     0.999586       10
  438    1     0.999864       10
  439    1     0.999821       10
  440    2     0.982411       10   20
  441    1     0.992209       10
  442    1     0.985618       10
  443    1     0.994329       10
  444    1     0.994585       10
  445    1     0.999997       10
  446    1     0.999998       10
  447    1     0.999998       10
  448    1     0.999999       10
  449    1     0.999999       10
  450    1     0.999820       10
  451    1     0.999078       10
  452    1     0.999187       10
  453    1     0.999658       10
  454    1     0.999918       10
  455    1     0.999825       10
  456    1     0.999405       10
  457    4     0.984307        1    3    8   11
  458    4     0.985049        1    3    8   11
  459    6     0.989197        1    2    3   10   11   17
  460    1     0.997650       11
  461    1     0.992722       11
  462    1     0.990797       11
  463    2     0.987380        1   11
  464    3     0.991910        1    2   11
  465    3     0.988947        1    3   11
  466    1     0.998375       11
  467    1     0.981421       11
  468    1     0.992331       11
  469    2     0.996011        1   11
  470    1     0.999262       11
  471    2     0.984741        2   12
  472    2     0.989798        2   12
  473    3     0.988415        1    2   12
  474    1     0.987894       12
  475    1     0.987948       12
  476    1     0.982979       12
  477    2     0.994495        2   12
  478    2     0.982954        2   12
  479    2     0.995256        2   12
  480    1     0.990380       12
  481    1     0.986622       12
  482    1     0.980249       12
  483    1     0.990163       12
  484    2     0.997464        2   12
  485    3     0.987610        1    2   13
  486    2     0.988316        2   13
  487    5     0.985551        1    2    8    9   13
  488    1     0.996008       13
  489    1     0.985709       13
  490    2     0.986293       12   13
  491    2     0.993109        2   13
  492    2     0.984460        2   13
  493    2     0.992936        2   13
  494    1     0.999551       13
  495    2     0.995981        2   13
  496    1     0.989326       13
  497    2     0.998263        2   13
  498    1     0.999069       13
  499    4     0.984464        1    3    4   14
  500    3     0.981567        1    3   14
  501    5     0.983543        1    3    6   10   14
  502    1     0.991434       14
  503    1     0.997097       14
  504    1     0.991409       14
  505    2     0.993884        3   14
  506    2     0.987496        3   14
  507    3     0.983001        1    3   14
  508    1     0.980581       14
  509    1     0.985166       14
  510    1     0.991884       14
  511    1     0.998930       14
  512    1     0.993772       14
  513    4     0.987994        1    3    4   15
  514    3     0.984286        1    3   15
  515    6     0.981603        3    4    6   13   14   15
  516    1     0.997887       15
  517    1     0.990822       15
  518    1     0.991389       15
  519    2     0.990625        3   15
  520    2     0.990637        3   15
  521    3     0.987691        1    3   15
  522    1     0.999279       15
  523    2     0.998219        3   15
  524    1     0.992602       15
  525    1     0.980251       15
  526    1     0.999308       15
  527    5     0.981480        3    4    5    6   16
  528    3     0.982520        3    4   16
  529    5     0.982070        2    3    4   16   19
  530    1     0.990966       16
  531    1     0.996858       16
  532    1     0.991077       16
  533    2     0.993152        4   16
  534    2     0.985383        4   16
  535    3     0.981427        3    4   16
  536    2     0.996177        4   16
  537    1     0.983253       16
  538    1     0.993906       16
  539    1     0.999439       16
  540    1     0.993756       16
  541    3     0.982222        4    5   17
  542    3     0.982638        3    4   17
  543    4     0.980972        3    4    5   17
  544    1     0.997870       17
  545    1     0.990434       17
  546    1     0.991178       17
  547    2     0.990326        4   17
  548    2     0.991346        4   17
  549    3     0.989642        3    4   17
  550    1     0.999675       17
  551    2     0.998279        4   17
  552    1     0.992710       17
  553    2     0.996224        4   17
  554    1     0.998944       17
  555    2     0.980060        7   18
  556    2     0.988586        7   18
  557    3     0.992796        6    7   18
  558    1     0.980259       18
  559    1     0.986692       18
  560    1     0.993206       18
  561    2     0.990678        7   18
  562    2     0.991754        7   18
  563    2     0.988392        7   18
  564    1     0.980097       18
  565    1     0.992916       18
  566    1     0.988243       18
  567    2     0.998535        7   18
  568    2     0.997610        7   18
  569    2     0.981095        7   19
  570    2     0.990125        7   19
  571    4     0.984455        3    7   16   19
  572    1     0.980366       19
  573    1     0.990831       19
  574    1     0.987731       19
  575    2     0.988858        7   19
  576    2     0.991802        7   19
  577    2     0.989432        7   19
  578    2     0.997919        7   19
  579    1     0.982987       19
  580    2     0.998246        7   19
  581    1     0.991824       19
  582    1     0.987244       19
  583    3     0.989934        8   10   20
  584    2     0.988270       10   20
  585    3     0.989438        9   10   20
  586    2     0.987681        8   20
  587    1     0.981355       20
  588    1     0.984305       20
  589    2     0.990963       10   20
  590    2     0.986957       10   20
  591    2     0.995304       10   20
  592    1     0.984188       20
  593    1     0.982074       20
  594    1     0.987529       20
  595    2     0.998363       10   20
  596    2     0.997890       10   20
 
 Dimensions of the occupied LMO domains:  Minimum / Average / Maximum
 
 Number of atoms in domain:                   2       9.2        17
 Number of atomic orbitals:                  57     294.6       528
 
 Number of strong pairs: 0 (0.0%)
 chtol:   9.999999999999999E-005
 switch to dfcoralg=cholinv
       11.68 MB memory is used for domain independent quantities
 
 Calculating the contribution of occupied LMOs...
    using local fitting domains
 
 MO:     1
 Extended domain construction for local excited state calculation...
 
 The selected important local MOs:    #:    15
    1    3    9   11   18   20   22   23   26   28   30   32   33   34   36
 
 The selected important PAOs:    #:     0

 
 The selected additional local MOs:    #:     0

 
 The selected additional PAOs:    #:   570
   37   38   39   40   41   42   43   44   45   46   47   48   49   50   51   52   53   54   55   56
   57   58   59   60   61   62   63   64   65   66   67   68   69   70   71   72   73   74   75   76
   77   78   79   80   81   82   83   84   85   86   87   88   89   90   91   92   93   94   95   96
   97   98   99  100  101  102  103  104  105  106  107  108  109  110  111  112  113  114  115  116
  117  118  119  120  121  122  123  124  125  126  127  128  129  130  131  132  133  134  135  136
  137  138  139  140  141  142  143  144  145  146  147  148  149  150  151  152  153  154  155  156
  157  158  159  160  161  162  163  164  165  166  167  168  169  170  171  172  173  174  175  176
  177  178  179  180  181  182  183  184  185  186  187  188  189  190  191  192  193  194  195  196
  197  198  199  200  201  202  203  204  205  206  207  208  209  210  211  212  213  214  215  216
  217  218  219  220  221  222  223  224  225  226  227  228  229  230  231  232  233  234  235  236
  237  238  239  240  241  242  243  244  245  246  247  248  249  250  251  252  253  254  255  256
  257  258  259  260  261  262  263  264  265  266  267  268  269  270  271  272  273  274  275  276
  277  278  279  280  281  282  283  284  285  286  287  288  289  290  291  292  293  294  295  296
  297  298  299  300  301  302  303  304  305  306  307  308  309  310  311  312  313  314  315  316
  317  318  319  320  321  322  323  324  325  326  327  328  329  330  331  332  333  334  335  336
  337  338  339  340  341  342  343  344  345  346  347  348  349  350  351  352  353  354  355  356
  357  358  359  360  361  362  363  364  365  366  367  368  369  370  371  372  373  374  375  376
  377  378  379  380  381  382  383  384  385  386  387  388  389  390  391  392  393  394  395  396
  397  398  399  400  401  402  403  404  405  406  407  408  409  410  411  412  413  414  415  416
  417  418  419  420  421  422  423  424  425  426  427  428  429  430  431  432  433  434  435  436
  437  438  439  440  441  442  443  444  445  446  447  448  449  450  451  452  453  454  455  456
  457  458  459  460  461  462  463  464  465  466  467  468  469  470  471  472  473  474  475  476
  477  478  479  480  481  482  483  484  485  486  487  488  489  490  491  492  493  494  495  496
  497  498  499  500  501  502  503  504  505  506  507  508  509  510  511  512  513  514  515  516
  517  518  519  520  521  522  523  524  525  526  527  528  529  530  531  532  533  534  535  536
  537  538  539  540  541  542  543  544  545  546  547  548  549  550  551  552  553  554  555  556
  557  558  559  560  561  562  563  564  565  566  567  568  569  570  571  572  573  574  575  576
  577  578  579  580  581  582  583  584  585  586  587  588  589  590  591  592  593  594  595  596
  597  598  599  600  601  602  603  604  605  606
 
 The selected atoms in the ED:    #:    20
    1    2    3    4    5    6    7    8    9   10   11   12   13   14   15   16   17   18   19   20
 The selected atoms in the fitting domain  #:    20
    1    2    3    4    5    6    7    8    9   10   11   12   13   14   15   16   17   18   19   20
 
 Dimensions of the extended domain:
 
 Number of atoms in domain:      20 ( 100.00 %)
 Number of atomic orbitals:     570 ( 100.00 %)
 Number of fitting functions:  2825 ( 100.00 %)
 Warning: drop high-lying PAOs                    20
 Number of occupied orbitals:    15  ( 41.67 %)
 Number of virtual orbitals:    511  ( 96.23 %)
 
 IJ and IA integral transformation...

 Executing cis...

 Allocation of 120.0 Gbytes of memory...
 Core orbitals considered in CVS treatment:   1
 
 -15.5938526502
 -11.3619989580
  -1.3592982632
  -1.2075571928
  -1.0487863290
  -0.8272631162
  -0.7591556301
  -0.7066436579
  -0.6568743321
  -0.6089508819
  -0.5727095978

 Retrieve a J_ai^Q fitted MO integral list...
 Retrieve a J_ij^Q fitted MO integral list in upper triangle form...
 Unpack the upper triangle lists...
 
 Sorting for the CVS calculation...
 Generate singlet trial vectors...
 
 The ground-state intermediates are not necessary!
 
 Calculate pre-optimized initial guesses for adc(2) calculations
 Incore algorithm
 
 Calculate sigma vector for root  1
 
                       Excitation           Energy                Norm of
 Iteration  1         energy [au]        decrease [au]        residual vector
 ============================================================================
 for root  1          14.637141005        -0.9567116             0.0000000
 ============================================================================
  1/ 1 states have converged.
 
 
 
 The micro iteration of pre-optimization has converged in  1 steps.
 
 
 Dominant coefficients
 Printing threshold: 0.100000
 
 for root  1
    coeff.   occ.       virt.
   1.000000     4  -->    19
 ============================================================================
 Restart
 
 Calculate sigma vector for root  1
 
                       Excitation           Energy                Norm of
 Iteration  2         energy [au]        decrease [au]        residual vector
 ============================================================================
 for root  1          15.016823579         0.3796826             0.0000000
 ============================================================================
  1/ 1 states have converged.
 
 
 
 The micro iteration of pre-optimization has converged in  1 steps.
 
 
 Dominant coefficients
 Printing threshold: 0.100000
 
 for root  1
    coeff.   occ.       virt.
   1.000000     4  -->    19
 ============================================================================
 Restart
 
 Calculate sigma vector for root  1
 
                       Excitation           Energy                Norm of
 Iteration  3         energy [au]        decrease [au]        residual vector
 ============================================================================
 for root  1          14.915183726        -0.1016399             0.0000000
 ============================================================================
  1/ 1 states have converged.
 
 
 
 The micro iteration of pre-optimization has converged in  1 steps.
 
 
 Dominant coefficients
 Printing threshold: 0.100000
 
 for root  1
    coeff.   occ.       virt.
   1.000000     4  -->    19
 ============================================================================
 Restart
 
 Calculate sigma vector for root  1
 
                       Excitation           Energy                Norm of
 Iteration  4         energy [au]        decrease [au]        residual vector
 ============================================================================
 for root  1          14.946247847         0.0310641             0.0000000
 ============================================================================
  1/ 1 states have converged.
 
 
 
 The micro iteration of pre-optimization has converged in  1 steps.
 
 
 Dominant coefficients
 Printing threshold: 0.100000
 
 for root  1
    coeff.   occ.       virt.
   1.000000     4  -->    19
 ============================================================================
 Restart
 
 Calculate sigma vector for root  1
 
                       Excitation           Energy                Norm of
 Iteration  5         energy [au]        decrease [au]        residual vector
 ============================================================================
 for root  1          14.937105065        -0.0091428             0.0000000
 ============================================================================
  1/ 1 states have converged.
 
 
 
 The micro iteration of pre-optimization has converged in  1 steps.
 
 
 Dominant coefficients
 Printing threshold: 0.100000
 
 for root  1
    coeff.   occ.       virt.
   1.000000     4  -->    19
 ============================================================================
 Restart
 
 Calculate sigma vector for root  1
 
                       Excitation           Energy                Norm of
 Iteration  6         energy [au]        decrease [au]        residual vector
 ============================================================================
 for root  1          14.939826631         0.0027216             0.0000000
 ============================================================================
  1/ 1 states have converged.
 
 
 
 The micro iteration of pre-optimization has converged in  1 steps.
 
 
 Dominant coefficients
 Printing threshold: 0.100000
 
 for root  1
    coeff.   occ.       virt.
   1.000000     4  -->    19
 ============================================================================
 Restart
 
 Calculate sigma vector for root  1
 
                       Excitation           Energy                Norm of
 Iteration  7         energy [au]        decrease [au]        residual vector
 ============================================================================
 for root  1          14.939019203        -0.0008074             0.0000000
 ============================================================================
  1/ 1 states have converged.
 
 
 
 The micro iteration of pre-optimization has converged in  1 steps.
 
 
 Dominant coefficients
 Printing threshold: 0.100000
 
 for root  1
    coeff.   occ.       virt.
   1.000000     4  -->    19
 ============================================================================
 
 The macro iteration of pre-optimization has converged in  7 steps!
 
 Starting DF-ADC(2) iteration for root  1
 
 Iteration   1
 
 Calculate double excitation amplitudes and Y^Q_ai vector...
 
       Total ADC(2)          Energy                Norm of
       energy [au]        decrease [au]        residual vector
 ============================================================================
     -514.226169257         0.0002398             0.0000000
 ============================================================================
 
 Iteration   2
 
 Calculate double excitation amplitudes and Y^Q_ai vector...
 
       Total ADC(2)          Energy                Norm of
       energy [au]        decrease [au]        residual vector
 ============================================================================
     -514.226240445        -0.0000712             0.0000000
 ============================================================================
 
 
 The ADC(2) iteration has converged in  2 steps.
 
 Final result in atomic units for root  1:
 
 Total reference energy:         -529.165428244695
 Total ADC(2) energy:            -514.226240445435
 ADC(2) excitation energy:         14.939187799260
 Spin multiplicity:                 1
 
 Dominant coefficients
 Printing threshold: 0.100000
 
    coeff.   occ.       virt.
   1.000000     4  -->    19
 ============================================================================
 
 
 Final result of the ADC(2) calculations for the excited states:
 Singlet states
 
 Excited   Excitation     Excitation     Excitation        Absorption      
  state    energy [au]    energy [eV]  energy [cm^-1]    wavelength [nm]  
 ============================================================================
    1     14.93918780     406.5160      3278772.74            3.05
 ============================================================================
 
 
                      Normal termination of mrcc.
 **********************************************************************
