# Supplementary material for: Scalable Correlated Local Approaches for Computing Valence and Core-Level Ionization Energies in Large Molecules
Source: J Chem Theory Comput. 2026 Jun 24;22(13):6584–98. doi: 10.1021/acs.jctc.6c00634 (PMC13374016; doi:10.1021/acs.jctc.6c00634)
Supplement: Supplementary file 2 [file ct6c00634_si_003.zip › SI/outputs/proline_N_sos-adc2-X2C.out]

 **********************************************************************
                          MRCC program system
 **********************************************************************
 
                              Written by
     Mihaly Kallay, Peter R. Nagy, David Mester, Laszlo Gyevi-Nagy,
        Jozsef Csoka, P. Bernat Szabo, Zoltan Rolik, Gyula Samu,
      Bence Hegely, Bence Ladoczki, Klara Petrov, Jozsef Csontos,
     Adam Ganyecz, Istvan Ladjanszki, Lorant Szegedy, Mate Farkas,
          Pal D. Mezei, Reka A. Horvath, and Balazs D. Lorincz
 
        Department of Physical Chemistry and Materials Science
            Budapest University of Technology and Economics
                  Budapest P.O.Box 91, H-1521 Hungary
 
                              www.mrcc.hu
 
                            Version: 25.1.2

 Executing minp...

 Reading input from MINP...
 
 Input file:
 
basis=cc-pCVTZ-X2C
verbosity=3


cialg=direct
ip_ea=ip
calc=SOS-ADC(2)
dendec=off

mem=120GB

dfbasis_scf=cc-pCVTZ-X2C_autoaux
dfbasis_cor=cc-pCVTZ-X2C_autoaux
hamilton=SFX2C1e
core=2
cvs=1-1
nstate=2
unit=bohr
geom=xyz
17 
L-proline
H -0.900472 -2.095489 3.206024 
C -0.683468 -1.136323 1.378023 
C -2.675820 -2.254031 -0.374710 
O -2.297234 -3.225073 -2.463645 
O -5.066599 -2.126976 0.672223 
H -6.330990 -2.893512 -0.450116 
N 1.880166 -1.386328 0.382139 
C 2.783745 1.011838 -0.781046 
H 4.447268 1.713887 0.242101 
H 3.327641 0.729743 -2.762487 
C 0.530478 2.857831 -0.527044 
H -0.610592 2.848587 -2.259041 
H 1.138085 4.806017 -0.183553 
C -1.014005 1.768044 1.699977 
H -2.998801 2.338521 1.695359 
H -0.179200 2.326538 3.511287 
H 2.224579 -2.981763 -0.618295 
 
 
 Checking keyword combinations...
 
 Keywords:
 
 active=none
 agrid=ld0006-ld0590
 agrid_pssp=ld0006-ld0194
 agrid_pssp_sm=ld0006-ld0074
 ao_trunc=off
 ao_trunc_tol=1e-4
 basis=cc-pcvtz-x2c
 basis_sm=none
 basopt=off
 bfbasis=none
 bfgsmem=10
 bfgstol=1.0d-3
 bfgscimem=5
 boysalg=jacobi
 bpcompo=0.95
 bpcompv=0.98
 bpdfo=0.95
 bpocc=0.95
 bppdo=0.95
 bppdv=0.98
 bpedo=0.95
 bpedv=0.98
 bp_subsyso=0.95
 bp_subsysv=0.95
 cabscorr=off
 cabsdom=bplarge
 cabsdual=off
 calc=adc(2)
 ccmaxit=50
 ccprog=cis
 ccsdalg=disk
 ccsdmkl=seq
 ccsdrest=off
 ccsdthreads=2
 cctol=6
 charge=0
 cialg=direct
 ciguess=off
 cmpgrp=auto
 comprest=off
 coord_sys=ric
 core=2
 corembed=off
 csapprox=off
 cvs=1-1
 dboc=off
 deltaf12=off
 delocsomofact=
 dendec=off
 dens=0
 denscorr=0
 dfalg=lineq
 dfbasis_cab=none
 dfbasis_cor=cc-pcvtz-x2c_autoaux
 dfbasis_scf=cc-pcvtz-x2c_autoaux
 dfbasis_scf_sm=auto
 dfintran=drpa
 df_trunc=off
 df_trunc_corr=off
 df_trunc_corr_tol=5e-4
 df_trunc_tol=5e-4
 dft=off
 dhexc=adc(2)
 diag=david
 docc=
 domrad=10.d0
 drpaalg=fit
 dual=off
 dual_df=off
 dyson=off
 ecp=auto
 edisp=off
 edisp_embed=off
 embed=off
 epairestfact=off
 epairscale=1.d0
 etemp=300
 epert=none
 eps=
 espcharge=off
 excrad=0.d0
 excrad_f12=0.d0
 excrad_fin=0.000000000D+00
 fastdbbsc=v2
 fitting=coulomb
 fmm=off
 fmmord=8
 fnonorb=
 freq=off
 gamma=1.d0
 gauss=spher
 geom=xyz
 gopt=off
 ghost=none
 gtol=7
 grdens=off
 grid=auto
 grid_sm=auto
 gridbatch_cos=2000
 grtol=10
 guido_ct=off
 hamilton=sfx2c1e
 hl_scfalg=auto
 iface=none
 incore=off
 intalg=auto
 ip_ea=ip
 itol=10
 laptol=1.d-2
 lccoporder=trffirst
 lcorthr=normal
 lccrest=off
 ldfgrad_tol=8
 lmp2dens=on
 lnoepso=0.d0
 lnoepsv=0.0d0
 localcc=off
 localcorrsymm=off
 locintrf=disk
 mact=
 maxact=off
 maxdim=200
 maxex=0
 maxmicroit=100
 mcscfiguess=hf
 mem=120gb
 mmprog=
 molden=on
 mp2ongrid=off
 mpitasks=1
 mulmet=0
 mult=
 nab=off
 nacto=0
 nactv=0
 naf_amp=3.16d-3
 naf_cor=0.d0
 naf_f12=off
 naf_scf=off
 nafalg=albe
 nafdens=off
 naftyp=
 nchol=auto
 ndeps=1e-3
 nevpt=
 nstate=2
 nsing=0
 nto=off
 ntrip=0
 num_grad=off
 occ=
 occri=off
 oniom=off
 oniom_eechg=off
 oniom_pcm=off
 oniom_qcorr=off
 optalg=
 optmaxit=50
 optetol=1e-6
 optex=1
 optgtol=1e-4
 optstol=1e-3
 orblocc=off
 orbloce=off
 orbloco=off
 orblocv=off
 orblocguess=cholesky
 osveps=1e-3
 ovirt=off
 ovltol=1e-7
 ovosnorb=80.0
 pao_subsys_tol=1e-3
 pao_tol=1e-3
 pcm=off
 popul=off
 pressure=100000
 pssp=off
 ptfreq=0.0
 ptthreads=2
 qmreg=
 qmmm=off
 qro=off
 qscf=off
 redcost_exc=off
 redcost_tddft=off
 refdet=none
 rest=0
 rgrid=log3
 rism=off
 rohfcore=semicanonical
 rohftype=semicanonical
 scfalg=auto
 scf_conv=auto
 scfdamp=0.0d0
 scfdamp_mode=off
 scfdamp_end=50
 scfdamp_dampstep=0.d0
 scfdamp_dtol=0.0d0
 scfdamp_maxfact=0.0d0
 scfdamp_minfact=0.0d0
 scfdiis=on
 scfdiis_dtol=0.0d0
 scfdiis_end=50
 scfdiis_start=2
 scfdiis_step=1
 scfdiis_watch=off
 scfdiis_wrange=10
 scfdiis_wlimit=5
 scfdiis_delmax=2
 scfdtol=7
 scfext=10
 scfguessdens=
 scfiguess=sad
 scfloc=off
 scflshift=0.20
 scflshift_end=8
 scflshift_dtol=0.0
 scflshift_gaptol=0.20
 scfmaxit=50
 scftype=
 scftype_low=
 scftype_high=
 scftol=6
 scspe=1.d0
 scsph=1.d0
 scsps=1.3d0
 scsps_t=1.3d0
 scspt=0.0d0
 scspt_t=0.0d0
 scspv=1.d0
 spairtol=1e-4
 sqmprog=
 subminp=top
 subsys_bopu=on
 symm=
 talg=occ
 temp=298.15
 test=off
 tfunc=off
 theodore=off
 tlmo=0.999
 tpao=0.94
 tprint=off
 uncontract=off
 unit=bohr
 usedisk=2
 verbosity=3
 wpairtol=0.100000000E-05

 Executing scf...

 @scfsetup: integrals taken from disk
            mrcc/integ binary format
 @scfsetup: calculating on full matrices
            not using symmetry adapted basis
 @scfsetup: diis switched on
 @scfsetup: number of steps to extrapolate from  10
 @scfsetup: tolerance in energy deviation    0.100000E-05
            tolerance in density deviation    0.100000E-06
 @scfsetup: maximum number of iterations:  50
 @scfsetup: restricted closed shell hf calc
 @scfsetup: starting scf from diagonal ao guess
 @scfsetup: occupation set:
            from initial orbitals
 @scfsetup: Parameter-set for SCF acceleration: normal
 @scfsetup: diis runs from iteration:   2
 @scfsetup: diis runs to iteration:  50
 @scfsetup: diis runs in every iteration
 @scfsetup: diiswatch is disabled                   
 @scfsetup: diis dtol criteria to switch on:      0.0000E+00
           (or the iteration number below is reached)
 @scfsetup: static damping scheme
            iteration step criteria to turn damping off: 3
 @scfsetup: dynamic level shifting
            tolarance in HOMO-LUMO gap:  0.200
            tolarance in density deviation:     0.0000E+00
            iteration step criteria to turn level shifting off: 8
 Allocation of 120.0 Gbytes of memory...
 ======================================================================
 ITERATION STEP   1
 

 SCF control                  : initial
 Damping factor/level shift   : 0.000/0.200
 DIIS [start/end/frequency]   :   2 / 50 /  1

 Calculation of two-electron integrals...
  17% done.
  40% done.
  80% done.
  91% done.
 100% done.
 Gradient norm:      1.1278E+01
 RMS of [F,P]:                                         0.02062985647178
 RMS of difference density:                            0.01473179723807
 Gap [au]:  0.32215215
 ALPHA OCC:  31
 BETA  OCC:  31
 
 ***HARTREE-FOCK ENERGY IN STEP   1 IS       -393.3394651459306033 [AU]
 ======================================================================
 ITERATION STEP   2
 

 SCF control                  : diis
 Damping factor/level shift   : 0.000/0.000
 DIIS [start/end/frequency]   :   2 / 50 /  1

 Constructing Fock-matrix...
 Number of integral batches:    1
 Occupied indices per batch:   31
 
 Gradient norm:      1.1278E+01
 DIIS is running in this iteration step.
 RMS of [F,P]:                                         0.00365533293186
 RMS of difference density:                            0.00478733781189
 Gap [au]:  0.34757133
 ALPHA OCC:  31
 BETA  OCC:  31
 
 ***HARTREE-FOCK ENERGY IN STEP   2 IS       -398.8561459947524099 [AU]
 
 Step comparison  Energy Drift [au]  DIIS error drift  Gradient drift
        1            5.5167E+00         1.6975E-02       0.0000E+00
        2            3.9886E+02         1.0000E-07       0.0000E+00
 ======================================================================
 ITERATION STEP   3
 

 SCF control                  : diis
 Damping factor/level shift   : 0.000/0.000
 DIIS [start/end/frequency]   :   2 / 50 /  1

 Constructing Fock-matrix...
 Number of integral batches:    1
 Occupied indices per batch:   31
 
 Gradient norm:      1.1278E+01
 DIIS is running in this iteration step.
 RMS of [F,P]:                                         0.00212103679144
 RMS of difference density:                            0.00191923866675
 Gap [au]:  0.49896229
 ALPHA OCC:  31
 BETA  OCC:  31
 
 ***HARTREE-FOCK ENERGY IN STEP   3 IS       -399.0155660241213127 [AU]
 
 Step comparison  Energy Drift [au]  DIIS error drift  Gradient drift
        2            1.5942E-01         1.5343E-03       0.0000E+00
 ======================================================================
 ITERATION STEP   4
 

 SCF control                  : diis
 Damping factor/level shift   : 0.000/0.000
 DIIS [start/end/frequency]   :   2 / 50 /  1

 Constructing Fock-matrix...
 Number of integral batches:    1
 Occupied indices per batch:   31
 
 Gradient norm:      1.1278E+01
 DIIS is running in this iteration step.
 RMS of [F,P]:                                         0.00039305224918
 RMS of difference density:                            0.00042285600768
 Gap [au]:  0.49769068
 ALPHA OCC:  31
 BETA  OCC:  31
 
 ***HARTREE-FOCK ENERGY IN STEP   4 IS       -399.1056801251802426 [AU]
 
 Step comparison  Energy Drift [au]  DIIS error drift  Gradient drift
        3            9.0114E-02         1.7280E-03       0.0000E+00
 ======================================================================
 ITERATION STEP   5
 

 SCF control                  : diis
 Damping factor/level shift   : 0.000/0.000
 DIIS [start/end/frequency]   :   2 / 50 /  1

 Constructing Fock-matrix...
 Number of integral batches:    1
 Occupied indices per batch:   31
 
 Gradient norm:      1.1278E+01
 DIIS is running in this iteration step.
 RMS of [F,P]:                                         0.00014556800196
 RMS of difference density:                            0.00017090260372
 Gap [au]:  0.49298018
 ALPHA OCC:  31
 BETA  OCC:  31
 
 ***HARTREE-FOCK ENERGY IN STEP   5 IS       -399.1096113605666460 [AU]
 
 Step comparison  Energy Drift [au]  DIIS error drift  Gradient drift
        4            3.9312E-03         2.4748E-04       0.0000E+00
 ======================================================================
 ITERATION STEP   6
 

 SCF control                  : diis
 Damping factor/level shift   : 0.000/0.000
 DIIS [start/end/frequency]   :   2 / 50 /  1

 Constructing Fock-matrix...
 Number of integral batches:    1
 Occupied indices per batch:   31
 
 Gradient norm:      1.1278E+01
 DIIS is running in this iteration step.
 RMS of [F,P]:                                         0.00003975567100
 RMS of difference density:                            0.00006558819037
 Gap [au]:  0.49544363
 ALPHA OCC:  31
 BETA  OCC:  31
 
 ***HARTREE-FOCK ENERGY IN STEP   6 IS       -399.1102106019509392 [AU]
 
 Step comparison  Energy Drift [au]  DIIS error drift  Gradient drift
        5            5.9924E-04         1.0581E-04       0.0000E+00
 ======================================================================
 ITERATION STEP   7
 

 SCF control                  : diis
 Damping factor/level shift   : 0.000/0.000
 DIIS [start/end/frequency]   :   2 / 50 /  1

 Constructing Fock-matrix...
 Number of integral batches:    1
 Occupied indices per batch:   31
 
 Gradient norm:      1.1278E+01
 DIIS is running in this iteration step.
 RMS of [F,P]:                                         0.00001124346053
 RMS of difference density:                            0.00002479879898
 Gap [au]:  0.49555780
 ALPHA OCC:  31
 BETA  OCC:  31
 
 ***HARTREE-FOCK ENERGY IN STEP   7 IS       -399.1102891846326202 [AU]
 
 Step comparison  Energy Drift [au]  DIIS error drift  Gradient drift
        6            7.8583E-05         2.8512E-05       0.0000E+00
 ======================================================================
 ITERATION STEP   8
 

 SCF control                  : diis
 Damping factor/level shift   : 0.000/0.000
 DIIS [start/end/frequency]   :   2 / 50 /  1

 Constructing Fock-matrix...
 Number of integral batches:    1
 Occupied indices per batch:   31
 
 Gradient norm:      1.1278E+01
 DIIS is running in this iteration step.
 RMS of [F,P]:                                         0.00000476494697
 RMS of difference density:                            0.00001066328733
 Gap [au]:  0.49555031
 ALPHA OCC:  31
 BETA  OCC:  31
 
 ***HARTREE-FOCK ENERGY IN STEP   8 IS       -399.1102984805937695 [AU]
 
 Step comparison  Energy Drift [au]  DIIS error drift  Gradient drift
        7            9.2960E-06         6.4785E-06       0.0000E+00
 ======================================================================
 ITERATION STEP   9
 

 SCF control                  : diis
 Damping factor/level shift   : 0.000/0.000
 DIIS [start/end/frequency]   :   2 / 50 /  1

 Constructing Fock-matrix...
 Number of integral batches:    1
 Occupied indices per batch:   31
 
 Gradient norm:      1.1278E+01
 DIIS is running in this iteration step.
 RMS of [F,P]:                                         0.00000193318555
 RMS of difference density:                            0.00000432210890
 Gap [au]:  0.49557285
 ALPHA OCC:  31
 BETA  OCC:  31
 
 ***HARTREE-FOCK ENERGY IN STEP   9 IS       -399.1103002411731495 [AU]
 
 Step comparison  Energy Drift [au]  DIIS error drift  Gradient drift
        8            1.7606E-06         2.8318E-06       0.0000E+00
 ======================================================================
 ITERATION STEP  10
 

 SCF control                  : diis
 Damping factor/level shift   : 0.000/0.000
 DIIS [start/end/frequency]   :   2 / 50 /  1

 Constructing Fock-matrix...
 Number of integral batches:    1
 Occupied indices per batch:   31
 
 Gradient norm:      1.1278E+01
 DIIS is running in this iteration step.
 RMS of [F,P]:                                         0.00000069167362
 RMS of difference density:                            0.00000171713568
 Gap [au]:  0.49554529
 ALPHA OCC:  31
 BETA  OCC:  31
 
 ***HARTREE-FOCK ENERGY IN STEP  10 IS       -399.1103005165444984 [AU]
 
 Step comparison  Energy Drift [au]  DIIS error drift  Gradient drift
        9            2.7537E-07         1.2415E-06       0.0000E+00
 ======================================================================
 ITERATION STEP  11
 

 SCF control                  : diis
 Damping factor/level shift   : 0.000/0.000
 DIIS [start/end/frequency]   :   2 / 50 /  1

 Constructing Fock-matrix...
 Number of integral batches:    1
 Occupied indices per batch:   31
 
 Gradient norm:      1.1278E+01
 DIIS is running in this iteration step.
 RMS of [F,P]:                                         0.00000021426818
 RMS of difference density:                            0.00000040698696
 Gap [au]:  0.49555504
 ALPHA OCC:  31
 BETA  OCC:  31
 
 ***HARTREE-FOCK ENERGY IN STEP  11 IS       -399.1103005504611474 [AU]
 
 Step comparison  Energy Drift [au]  DIIS error drift  Gradient drift
       10            3.3917E-08         4.7741E-07       0.0000E+00
 ======================================================================
 ITERATION STEP  12
 

 SCF control                  : diis
 Damping factor/level shift   : 0.000/0.000
 DIIS [start/end/frequency]   :   2 / 50 /  1

 Constructing Fock-matrix...
 Number of integral batches:    1
 Occupied indices per batch:   31
 
 Gradient norm:      1.1278E+01
 DIIS is running in this iteration step.
 RMS of [F,P]:                                         0.00000006770957
 RMS of difference density:                            0.00000014758413
 Gap [au]:  0.49555218
 ALPHA OCC:  31
 BETA  OCC:  31
 
 ***HARTREE-FOCK ENERGY IN STEP  12 IS       -399.1103005528897256 [AU]
 
 Step comparison  Energy Drift [au]  DIIS error drift  Gradient drift
       11            2.4286E-09         1.4656E-07       0.0000E+00
 ======================================================================
 ITERATION STEP  13
 

 SCF control                  : diis
 Damping factor/level shift   : 0.000/0.000
 DIIS [start/end/frequency]   :   2 / 50 /  1

 Constructing Fock-matrix...
 Number of integral batches:    1
 Occupied indices per batch:   31
 
 Gradient norm:      1.1278E+01
 DIIS is running in this iteration step.
 RMS of [F,P]:                                         0.00000001463282
 RMS of difference density:                            0.00000003704251
 Gap [au]:  0.49555246
 ALPHA OCC:  31
 BETA  OCC:  31
 
 ***HARTREE-FOCK ENERGY IN STEP  13 IS       -399.1103005531574581 [AU]
 
 Step comparison  Energy Drift [au]  DIIS error drift  Gradient drift
       12            2.6773E-10         5.3077E-08       0.0000E+00
 ======================================================================
 
 SUCCESS...
 THE SCF ITERATION HAS CONVERGED!
 
                   A   
 FINAL ALPHA OCC:  31
 FINAL BETA  OCC:  31
 
 ***FINAL HARTREE-FOCK ENERGY:       -399.1103005531574581 [AU]
 
 Orbital energies [au]:
      Irrep         Alpha          Beta
    1   A        -20.623992     -20.623992
    2   A        -20.564338     -20.564338
    3   A        -15.545880     -15.545880
    4   A        -11.392846     -11.392846
    5   A        -11.284782     -11.284782
    6   A        -11.257036     -11.257036
    7   A        -11.243176     -11.243176
    8   A        -11.233929     -11.233929
    9   A         -1.443748      -1.443748
   10   A         -1.346667      -1.346667
   11   A         -1.217317      -1.217317
   12   A         -1.035428      -1.035428
   13   A         -1.009350      -1.009350
   14   A         -0.879721      -0.879721
   15   A         -0.804206      -0.804206
   16   A         -0.780053      -0.780053
   17   A         -0.702370      -0.702370
   18   A         -0.696439      -0.696439
   19   A         -0.679876      -0.679876
   20   A         -0.634275      -0.634275
   21   A         -0.609158      -0.609158
   22   A         -0.580866      -0.580866
   23   A         -0.572579      -0.572579
   24   A         -0.542207      -0.542207
   25   A         -0.523588      -0.523588
   26   A         -0.499346      -0.499346
   27   A         -0.494217      -0.494217
   28   A         -0.482520      -0.482520
   29   A         -0.471220      -0.471220
   30   A         -0.446267      -0.446267
   31   A         -0.365319      -0.365319
 
   32   A          0.130234       0.130234
   33   A          0.148552       0.148552
   34   A          0.157724       0.157724
   35   A          0.177447       0.177447
   36   A          0.182005       0.182005
   37   A          0.189444       0.189444
   38   A          0.205102       0.205102
   39   A          0.215504       0.215504
   40   A          0.233033       0.233033
   41   A          0.238663       0.238663
   42   A          0.297897       0.297897
   43   A          0.303367       0.303367
   44   A          0.324140       0.324140
   45   A          0.328419       0.328419
   46   A          0.352888       0.352888
   47   A          0.381152       0.381152
   48   A          0.392584       0.392584
   49   A          0.395288       0.395288
   50   A          0.412168       0.412168
   51   A          0.441127       0.441127
   52   A          0.450318       0.450318
   53   A          0.500057       0.500057
   54   A          0.513902       0.513902
   55   A          0.523281       0.523281
   56   A          0.532686       0.532686
   57   A          0.546412       0.546412
   58   A          0.560014       0.560014
   59   A          0.576730       0.576730
   60   A          0.589453       0.589453
   61   A          0.597156       0.597156
   62   A          0.604108       0.604108
   63   A          0.614631       0.614631
   64   A          0.618054       0.618054
   65   A          0.626494       0.626494
   66   A          0.631442       0.631442
   67   A          0.634906       0.634906
   68   A          0.647095       0.647095
   69   A          0.652784       0.652784
   70   A          0.660908       0.660908
   71   A          0.675744       0.675744
   72   A          0.695577       0.695577
   73   A          0.698813       0.698813
   74   A          0.710724       0.710724
   75   A          0.723714       0.723714
   76   A          0.732032       0.732032
   77   A          0.759117       0.759117
   78   A          0.780096       0.780096
   79   A          0.800975       0.800975
   80   A          0.814123       0.814123
   81   A          0.825071       0.825071
   82   A          0.858577       0.858577
   83   A          0.896528       0.896528
   84   A          0.924062       0.924062
   85   A          0.933357       0.933357
   86   A          0.968064       0.968064
   87   A          0.978971       0.978971
   88   A          0.990905       0.990905
   89   A          1.002585       1.002585
   90   A          1.024824       1.024824
   91   A          1.035173       1.035173
   92   A          1.081470       1.081470
   93   A          1.091018       1.091018
   94   A          1.098647       1.098647
   95   A          1.122391       1.122391
   96   A          1.133106       1.133106
   97   A          1.146997       1.146997
   98   A          1.177551       1.177551
   99   A          1.183089       1.183089
  100   A          1.190837       1.190837
  101   A          1.212209       1.212209
  102   A          1.227689       1.227689
  103   A          1.254122       1.254122
  104   A          1.267372       1.267372
  105   A          1.291711       1.291711
  106   A          1.301346       1.301346
  107   A          1.321140       1.321140
  108   A          1.327541       1.327541
  109   A          1.332354       1.332354
  110   A          1.345823       1.345823
  111   A          1.359831       1.359831
  112   A          1.368477       1.368477
  113   A          1.383068       1.383068
  114   A          1.398271       1.398271
  115   A          1.406024       1.406024
  116   A          1.407230       1.407230
  117   A          1.435020       1.435020
  118   A          1.442644       1.442644
  119   A          1.458587       1.458587
  120   A          1.485677       1.485677
  121   A          1.498206       1.498206
  122   A          1.504830       1.504830
  123   A          1.518987       1.518987
  124   A          1.530083       1.530083
  125   A          1.542077       1.542077
  126   A          1.547306       1.547306
  127   A          1.561712       1.561712
  128   A          1.590639       1.590639
  129   A          1.601783       1.601783
  130   A          1.615542       1.615542
  131   A          1.620829       1.620829
  132   A          1.641906       1.641906
  133   A          1.674622       1.674622
  134   A          1.686971       1.686971
  135   A          1.695159       1.695159
  136   A          1.734462       1.734462
  137   A          1.751474       1.751474
  138   A          1.761985       1.761985
  139   A          1.785759       1.785759
  140   A          1.825718       1.825718
  141   A          1.844797       1.844797
  142   A          1.878356       1.878356
  143   A          1.916374       1.916374
  144   A          1.963581       1.963581
  145   A          1.994743       1.994743
  146   A          2.017022       2.017022
  147   A          2.034088       2.034088
  148   A          2.088649       2.088649
  149   A          2.137854       2.137854
  150   A          2.170310       2.170310
  151   A          2.248745       2.248745
  152   A          2.289300       2.289300
  153   A          2.309063       2.309063
  154   A          2.359691       2.359691
  155   A          2.375857       2.375857
  156   A          2.408264       2.408264
  157   A          2.443900       2.443900
  158   A          2.514851       2.514851
  159   A          2.586813       2.586813
  160   A          2.636022       2.636022
  161   A          2.658335       2.658335
  162   A          2.680442       2.680442
  163   A          2.697808       2.697808
  164   A          2.716025       2.716025
  165   A          2.742143       2.742143
  166   A          2.758175       2.758175
  167   A          2.765429       2.765429
  168   A          2.806583       2.806583
  169   A          2.818816       2.818816
  170   A          2.827412       2.827412
  171   A          2.833981       2.833981
  172   A          2.864373       2.864373
  173   A          2.888869       2.888869
  174   A          2.901078       2.901078
  175   A          2.922737       2.922737
  176   A          2.931683       2.931683
  177   A          2.943042       2.943042
  178   A          2.955226       2.955226
  179   A          2.977714       2.977714
  180   A          3.000535       3.000535
  181   A          3.037315       3.037315
  182   A          3.071127       3.071127
  183   A          3.101247       3.101247
  184   A          3.139177       3.139177
  185   A          3.155265       3.155265
  186   A          3.172180       3.172180
  187   A          3.187066       3.187066
  188   A          3.194059       3.194059
  189   A          3.206263       3.206263
  190   A          3.218538       3.218538
  191   A          3.241971       3.241971
  192   A          3.258191       3.258191
  193   A          3.282041       3.282041
  194   A          3.286683       3.286683
  195   A          3.296376       3.296376
  196   A          3.316180       3.316180
  197   A          3.329979       3.329979
  198   A          3.341686       3.341686
  199   A          3.362676       3.362676
  200   A          3.376574       3.376574
  201   A          3.389498       3.389498
  202   A          3.402822       3.402822
  203   A          3.426203       3.426203
  204   A          3.435286       3.435286
  205   A          3.453049       3.453049
  206   A          3.464140       3.464140
  207   A          3.474665       3.474665
  208   A          3.486885       3.486885
  209   A          3.494608       3.494608
  210   A          3.511342       3.511342
  211   A          3.537929       3.537929
  212   A          3.548066       3.548066
  213   A          3.555573       3.555573
  214   A          3.563882       3.563882
  215   A          3.587736       3.587736
  216   A          3.613950       3.613950
  217   A          3.629361       3.629361
  218   A          3.639635       3.639635
  219   A          3.651762       3.651762
  220   A          3.658866       3.658866
  221   A          3.666257       3.666257
  222   A          3.698016       3.698016
  223   A          3.704252       3.704252
  224   A          3.733511       3.733511
  225   A          3.756427       3.756427
  226   A          3.758451       3.758451
  227   A          3.784335       3.784335
  228   A          3.807234       3.807234
  229   A          3.814319       3.814319
  230   A          3.821868       3.821868
  231   A          3.833437       3.833437
  232   A          3.857942       3.857942
  233   A          3.866176       3.866176
  234   A          3.887728       3.887728
  235   A          3.898874       3.898874
  236   A          3.918613       3.918613
  237   A          3.931520       3.931520
  238   A          3.942157       3.942157
  239   A          3.964372       3.964372
  240   A          3.977679       3.977679
  241   A          4.000881       4.000881
  242   A          4.018304       4.018304
  243   A          4.050910       4.050910
  244   A          4.063729       4.063729
  245   A          4.075443       4.075443
  246   A          4.083830       4.083830
  247   A          4.091461       4.091461
  248   A          4.109078       4.109078
  249   A          4.119282       4.119282
  250   A          4.150455       4.150455
  251   A          4.153267       4.153267
  252   A          4.166673       4.166673
  253   A          4.190357       4.190357
  254   A          4.203054       4.203054
  255   A          4.242127       4.242127
  256   A          4.255533       4.255533
  257   A          4.289018       4.289018
  258   A          4.297281       4.297281
  259   A          4.324342       4.324342
  260   A          4.326848       4.326848
  261   A          4.356565       4.356565
  262   A          4.381860       4.381860
  263   A          4.396835       4.396835
  264   A          4.406166       4.406166
  265   A          4.416794       4.416794
  266   A          4.437258       4.437258
  267   A          4.453466       4.453466
  268   A          4.458218       4.458218
  269   A          4.481414       4.481414
  270   A          4.492195       4.492195
  271   A          4.509087       4.509087
  272   A          4.527156       4.527156
  273   A          4.533090       4.533090
  274   A          4.549453       4.549453
  275   A          4.562405       4.562405
  276   A          4.576805       4.576805
  277   A          4.592555       4.592555
  278   A          4.603763       4.603763
  279   A          4.630070       4.630070
  280   A          4.645849       4.645849
  281   A          4.685816       4.685816
  282   A          4.698506       4.698506
  283   A          4.722000       4.722000
  284   A          4.759101       4.759101
  285   A          4.792933       4.792933
  286   A          4.812838       4.812838
  287   A          4.844140       4.844140
  288   A          4.881902       4.881902
  289   A          4.918756       4.918756
  290   A          4.946539       4.946539
  291   A          4.969467       4.969467
  292   A          5.018361       5.018361
  293   A          5.036715       5.036715
  294   A          5.071832       5.071832
  295   A          5.114166       5.114166
  296   A          5.133807       5.133807
  297   A          5.160661       5.160661
  298   A          5.163273       5.163273
  299   A          5.178354       5.178354
  300   A          5.197274       5.197274
  301   A          5.210192       5.210192
  302   A          5.224592       5.224592
  303   A          5.278846       5.278846
  304   A          5.303699       5.303699
  305   A          5.334245       5.334245
  306   A          5.381753       5.381753
  307   A          5.388506       5.388506
  308   A          5.431894       5.431894
  309   A          5.453216       5.453216
  310   A          5.490943       5.490943
  311   A          5.511037       5.511037
  312   A          5.527789       5.527789
  313   A          5.543060       5.543060
  314   A          5.551274       5.551274
  315   A          5.572518       5.572518
  316   A          5.610041       5.610041
  317   A          5.621265       5.621265
  318   A          5.624549       5.624549
  319   A          5.652701       5.652701
  320   A          5.670910       5.670910
  321   A          5.699603       5.699603
  322   A          5.725645       5.725645
  323   A          5.752847       5.752847
  324   A          5.762947       5.762947
  325   A          5.811676       5.811676
  326   A          5.815966       5.815966
  327   A          5.842004       5.842004
  328   A          5.858507       5.858507
  329   A          5.924515       5.924515
  330   A          5.948970       5.948970
  331   A          5.964253       5.964253
  332   A          5.995202       5.995202
  333   A          6.052599       6.052599
  334   A          6.107926       6.107926
  335   A          6.138271       6.138271
  336   A          6.213253       6.213253
  337   A          6.237029       6.237029
  338   A          6.257704       6.257704
  339   A          6.323393       6.323393
  340   A          6.334659       6.334659
  341   A          6.346944       6.346944
  342   A          6.381878       6.381878
  343   A          6.389286       6.389286
  344   A          6.415678       6.415678
  345   A          6.476653       6.476653
  346   A          6.488266       6.488266
  347   A          6.619839       6.619839
  348   A          6.651820       6.651820
  349   A          6.803145       6.803145
  350   A          6.837771       6.837771
  351   A          6.877925       6.877925
  352   A          6.918537       6.918537
  353   A          6.954326       6.954326
  354   A          7.046713       7.046713
  355   A          7.070461       7.070461
  356   A          7.172689       7.172689
  357   A          7.238991       7.238991
  358   A          7.322427       7.322427
  359   A          7.365212       7.365212
  360   A          7.371705       7.371705
  361   A          7.473377       7.473377
  362   A          7.510606       7.510606
  363   A          7.663199       7.663199
  364   A          7.782895       7.782895
  365   A          8.013171       8.013171
  366   A          8.338416       8.338416
  367   A         15.383042      15.383042
  368   A         16.104037      16.104037
  369   A         16.128363      16.128363
  370   A         16.167304      16.167304
  371   A         16.230580      16.230580
  372   A         16.239063      16.239063
  373   A         16.332672      16.332672
  374   A         16.383407      16.383407
  375   A         16.435714      16.435714
  376   A         16.484694      16.484694
  377   A         16.523041      16.523041
  378   A         16.536596      16.536596
  379   A         16.565924      16.565924
  380   A         16.578675      16.578675
  381   A         16.600898      16.600898
  382   A         16.750578      16.750578
  383   A         16.901291      16.901291
  384   A         17.107628      17.107628
  385   A         17.369823      17.369823
  386   A         17.633732      17.633732
  387   A         21.103485      21.103485
  388   A         21.847366      21.847366
  389   A         22.111727      22.111727
  390   A         23.000658      23.000658
  391   A         26.088126      26.088126
  392   A         26.184765      26.184765
  393   A         26.368819      26.368819
  394   A         26.633600      26.633600
  395   A         27.104861      27.104861
  396   A         27.236627      27.236627
  397   A         28.907505      28.907505
  398   A         29.277283      29.277283
  399   A         39.242833      39.242833
  400   A         39.256066      39.256066
  401   A         39.267667      39.267667
  402   A         39.309860      39.309860
  403   A         39.528535      39.528535
  404   A         41.297797      41.297797
  405   A         41.345016      41.345016
  406   A         41.380316      41.380316
  407   A         41.449241      41.449241
  408   A         41.462444      41.462444
  409   A         41.482076      41.482076
  410   A         41.489169      41.489169
  411   A         41.495586      41.495586
  412   A         41.503653      41.503653
  413   A         41.505371      41.505371
  414   A         41.510393      41.510393
  415   A         41.513136      41.513136
  416   A         41.517380      41.517380
  417   A         41.545218      41.545218
  418   A         41.586073      41.586073
  419   A         41.601383      41.601383
  420   A         41.622788      41.622788
  421   A         41.631354      41.631354
  422   A         41.645408      41.645408
  423   A         41.656563      41.656563
  424   A         41.668304      41.668304
  425   A         41.674339      41.674339
  426   A         41.683937      41.683937
  427   A         41.715472      41.715472
  428   A         41.720383      41.720383
  429   A         43.762824      43.762824
  430   A         43.789777      43.789777
  431   A         43.798872      43.798872
  432   A         43.837356      43.837356
  433   A         43.847480      43.847480
  434   A         43.891797      43.891797
  435   A         43.926555      43.926555
  436   A         43.971790      43.971790
  437   A         44.021600      44.021600
  438   A         44.075129      44.075129
  439   A         80.653782      80.653782
  440   A         81.163337      81.163337
  441   A         81.219919      81.219919
  442   A         81.257610      81.257610
  443   A         81.303384      81.303384
  444   A         81.326163      81.326163
  445   A         81.381170      81.381170
  446   A         81.424507      81.424507
  447   A         81.440766      81.440766
  448   A         81.492465      81.492465
  449   A         81.530837      81.530837
  450   A         81.568347      81.568347
  451   A         81.589402      81.589402
  452   A         81.623506      81.623506
  453   A         81.716718      81.716718
  454   A         85.307195      85.307195
  455   A         85.746689      85.746689
  456   A         86.050007      86.050007
  457   A         86.451133      86.451133
  458   A         86.687627      86.687627
  459   A        108.555686     108.555686
  460   A        109.123152     109.123152
  461   A        109.266534     109.266534
  462   A        116.001348     116.001348
  463   A        137.198967     137.198967
  464   A        137.285186     137.285186
  465   A        137.410103     137.410103
  466   A        137.623488     137.623488
  467   A        138.050150     138.050150
  468   A        138.124684     138.124684
  469   A        148.241474     148.241474
  470   A        148.631026     148.631026
 
 RETURNING FROM SCF ALGORITHM
 ======================================================================

 Executing drpa...

 Three-index integral transformation
 Allocation of 120.0 Gbytes of memory...
 
 Minimal memory requirement for (ai|P) and (ij|P) integrals:    28.7 MB

 Calculating (ai|P) and (ij|P) integrals...
 Number of integral batches:    1
 Occupied indices per batch:   29
 
 Transforming integrals of batch 1...

 Executing cis...

 Allocation of 120.0 Gbytes of memory...
 Core orbitals considered in CVS treatment:   1
 
 Read MO coeff. matrix and orbital energies...
 
 Sorting for the CVS calculation...
 Generate singlet trial vectors...
 
 Starting DF-CIS iteration
 Singlet excited states
 
 
 The iteration has converged in  0 steps for all the roots.
 
 Final result of the CIS calculations for the excited states:
 Singlet excited states:
 
 Excited      Total          Excitation     Excitation     Excitation        Absorption
  state    energy [au]       energy [au]    energy [eV]  energy [cm^-1]    wavelength [nm]
 =========================================================================================
    1    -383.564420397     15.54588016     423.0249      3411926.32            2.93
 =========================================================================================
 
 
 Retrieve a J_ai^Q fitted MO integral list...
 Retrieve a J_ij^Q fitted MO integral list in upper triangle form...
 Sorting for the CVS calculation...
 Fitting...
 The ground-state intermediates are not necessary!
 
 Calculate pre-optimized initial guesses for adc(2) calculations
 Direct algorithm for AB contributions!!!
 
 Calculate sigma vector for root  1
 
                       Excitation           Energy                Norm of
 Iteration  1         energy [au]        decrease [au]        residual vector
 ============================================================================
 for root  1          14.843641844        -0.7022383             0.0000000
 ============================================================================
  1/ 1 states have converged.
 
 
 
 The micro iteration of pre-optimization has converged in  1 steps.
 
 
 ============================================================================
 Restart
 
 Calculate sigma vector for root  1
 
                       Excitation           Energy                Norm of
 Iteration  2         energy [au]        decrease [au]        residual vector
 ============================================================================
 for root  1          15.070819094         0.2271772             0.0000000
 ============================================================================
  1/ 1 states have converged.
 
 
 
 The micro iteration of pre-optimization has converged in  1 steps.
 
 
 ============================================================================
 Restart
 
 Calculate sigma vector for root  1
 
                       Excitation           Energy                Norm of
 Iteration  3         energy [au]        decrease [au]        residual vector
 ============================================================================
 for root  1          15.017909952        -0.0529091             0.0000000
 ============================================================================
  1/ 1 states have converged.
 
 
 
 The micro iteration of pre-optimization has converged in  1 steps.
 
 
 ============================================================================
 Restart
 
 Calculate sigma vector for root  1
 
                       Excitation           Energy                Norm of
 Iteration  4         energy [au]        decrease [au]        residual vector
 ============================================================================
 for root  1          15.031421489         0.0135115             0.0000000
 ============================================================================
  1/ 1 states have converged.
 
 
 
 The micro iteration of pre-optimization has converged in  1 steps.
 
 
 ============================================================================
 Restart
 
 Calculate sigma vector for root  1
 
                       Excitation           Energy                Norm of
 Iteration  5         energy [au]        decrease [au]        residual vector
 ============================================================================
 for root  1          15.028047455        -0.0033740             0.0000000
 ============================================================================
  1/ 1 states have converged.
 
 
 
 The micro iteration of pre-optimization has converged in  1 steps.
 
 
 ============================================================================
 Restart
 
 Calculate sigma vector for root  1
 
                       Excitation           Energy                Norm of
 Iteration  6         energy [au]        decrease [au]        residual vector
 ============================================================================
 for root  1          15.028894786         0.0008473             0.0000000
 ============================================================================
  1/ 1 states have converged.
 
 
 
 The micro iteration of pre-optimization has converged in  1 steps.
 
 
 ============================================================================
 
 The macro iteration of pre-optimization has converged in  6 steps!
 
 Starting DF-ADC(2) iteration for root  1
 
 Iteration   1
 
 Calculate double excitation amplitudes and Y^Q_ai vector...
 
       Total ADC(2)          Energy                Norm of
       energy [au]        decrease [au]        residual vector
 ============================================================================
     -384.081618259        -0.0002125             0.0000000
 ============================================================================
 
 Iteration   2
 
 Calculate double excitation amplitudes and Y^Q_ai vector...
 
       Total ADC(2)          Energy                Norm of
       energy [au]        decrease [au]        residual vector
 ============================================================================
     -384.081564951         0.0000533             0.0000000
 ============================================================================
 
 
 The ADC(2) iteration has converged in  2 steps.
 
 Final result in atomic units for root  1:
 
 Total reference energy:         -399.110300553157
 Total ADC(2) energy:            -384.081564951489
 ADC(2) excitation energy:         15.028735601668
 Spin multiplicity:                 1
 
 ============================================================================
 
 
 Final result of the ADC(2) calculations for the excited states:
 Singlet states
 
 Excited   Excitation     Excitation     Excitation        Absorption      
  state    energy [au]    energy [eV]  energy [cm^-1]    wavelength [nm]  
 ============================================================================
    1     15.02873560     408.9527      3298426.21            3.03
 ============================================================================
 
 
                      Normal termination of mrcc.
 **********************************************************************
