# Supplementary material for: Scalable Correlated Local Approaches for Computing Valence and Core-Level Ionization Energies in Large Molecules
Source: J Chem Theory Comput. 2026 Jun 24;22(13):6584–98. doi: 10.1021/acs.jctc.6c00634 (PMC13374016; doi:10.1021/acs.jctc.6c00634)
Supplement: Supplementary file 2 [file ct6c00634_si_003.zip › SI/outputs/glycine_O_1_ladc2_0.99999_test.out]

 **********************************************************************
                          MRCC program system
 **********************************************************************
 
                              Written by
     Mihaly Kallay, Peter R. Nagy, David Mester, Laszlo Gyevi-Nagy,
        Jozsef Csoka, P. Bernat Szabo, Zoltan Rolik, Gyula Samu,
      Bence Hegely, Bence Ladoczki, Klara Petrov, Jozsef Csontos,
     Adam Ganyecz, Istvan Ladjanszki, Lorant Szegedy, Mate Farkas,
          Pal D. Mezei, Reka A. Horvath, and Balazs D. Lorincz
 
        Department of Physical Chemistry and Materials Science
            Budapest University of Technology and Economics
                  Budapest P.O.Box 91, H-1521 Hungary
 
                              www.mrcc.hu
 
                            Version: 25.1.2

 Executing minp...

 Reading input from MINP...
 
 Input file:
 
basis=cc-pCVTZ-X2C
verbosity=3

tprint=0.1
localcc=2016
redcost_exc=on


cialg=direct
ip_ea=ip
calc=ADC(2)

mem=120GB

dfbasis_scf=cc-pCVTZ-X2C_autoaux
dfbasis_cor=cc-pCVTZ-X2C_autoaux
scfiguess=off

bpcompo=0.99999
bpedo=0.99999
hamilton=SFX2C1e
core=1
cvs=1-1
nstate=2
unit=bohr
geom=xyz
10
glycine
H -0.720437 -1.487279 2.069011
C 0.185404 0.059838 0.993569
H -0.335034 1.821220 1.960251
N 2.901388 -0.185910 0.737581
H 3.913648 -0.593971 2.298165
H 3.549862 -0.908672 -0.907108
C -1.046873 0.076467 -1.572498
O -0.008760 -0.449056 -3.593746
O -3.567471 0.717893 -1.417857
H -4.372405 0.680517 -3.089202
 
 
 Checking keyword combinations...
 
 Keywords:
 
 active=none
 agrid=ld0006-ld0590
 agrid_pssp=ld0006-ld0194
 agrid_pssp_sm=ld0006-ld0074
 ao_trunc=off
 ao_trunc_tol=1e-4
 basis=cc-pcvtz-x2c
 basis_sm=none
 basopt=off
 bfbasis=none
 bfgsmem=10
 bfgstol=1.0d-3
 bfgscimem=5
 boysalg=jacobi
 bpcompo=0.99999
 bpcompv=0.98
 bpdfo=0.99999
 bpocc=0.99999
 bppdo=0.999d0
 bppdv=0.98
 bpedo=0.99999
 bpedv=0.999999
 bp_subsyso=0.95
 bp_subsysv=0.95
 cabscorr=off
 cabsdom=bplarge
 cabsdual=off
 calc=adc(2)
 ccmaxit=50
 ccprog=cis
 ccsdalg=disk
 ccsdmkl=seq
 ccsdrest=off
 ccsdthreads=2
 cctol=6
 charge=0
 cialg=direct
 ciguess=off
 cmpgrp=auto
 comprest=off
 coord_sys=ric
 core=1
 corembed=off
 csapprox=off
 cvs=1-1
 dboc=off
 deltaf12=off
 delocsomofact=
 dendec=laplace
 dens=0
 denscorr=0
 dfalg=lineq
 dfbasis_cab=none
 dfbasis_cor=cc-pcvtz-x2c_autoaux
 dfbasis_scf=cc-pcvtz-x2c_autoaux
 dfbasis_scf_sm=auto
 dfintran=drpa
 df_trunc=off
 df_trunc_corr=off
 df_trunc_corr_tol=5e-4
 df_trunc_tol=5e-4
 dft=off
 dhexc=adc(2)
 diag=david
 docc=
 domrad=10.d0
 drpaalg=auto
 dual=off
 dual_df=off
 dyson=off
 ecp=auto
 edisp=off
 edisp_embed=off
 embed=off
 epairestfact=off
 epairscale=1.d0
 etemp=300
 epert=none
 eps=
 espcharge=off
 excrad=0.d0
 excrad_f12=0.d0
 excrad_fin=0.000000000D+00
 fastdbbsc=v2
 fitting=coulomb
 fmm=off
 fmmord=8
 fnonorb=
 freq=off
 gamma=1.d0
 gauss=spher
 geom=xyz
 gopt=off
 ghost=none
 gtol=7
 grdens=off
 grid=auto
 grid_sm=auto
 gridbatch_cos=2000
 grtol=10
 guido_ct=off
 hamilton=sfx2c1e
 hl_scfalg=direct
 iface=none
 incore=off
 intalg=auto
 ip_ea=ip
 itol=10
 laptol=1.d-2
 lccoporder=trffirst
 lcorthr=loose
 lccrest=off
 ldfgrad_tol=8
 lmp2dens=on
 lnoepso=0.d0
 lnoepsv=0.000075d0
 localcc=2016
 localcorrsymm=off
 locintrf=direct
 mact=
 maxact=off
 maxdim=200
 maxex=0
 maxmicroit=100
 mcscfiguess=hf
 mem=120gb
 mmprog=
 molden=off
 mp2ongrid=off
 mpitasks=1
 mulmet=3
 mult=
 nab=off
 nacto=0
 nactv=0
 naf_amp=3.16d-3
 naf_cor=0.1d0
 naf_f12=off
 naf_scf=off
 nafalg=albe
 nafdens=off
 naftyp=jpq
 nchol=auto
 ndeps=1e-3
 nevpt=
 nstate=2
 nsing=0
 nto=off
 ntrip=0
 num_grad=off
 occ=
 occri=off
 oniom=off
 oniom_eechg=off
 oniom_pcm=off
 oniom_qcorr=off
 optalg=
 optmaxit=50
 optetol=1e-6
 optex=1
 optgtol=1e-4
 optstol=1e-3
 orblocc=off
 orbloce=off
 orbloco=boys
 orblocv=pao
 orblocguess=cholesky
 osveps=-1.d0
 ovirt=off
 ovltol=1e-7
 ovosnorb=80.0
 pao_subsys_tol=1e-3
 pao_tol=1e-3
 pcm=off
 popul=off
 pressure=100000
 pssp=off
 ptfreq=0.0
 ptthreads=2
 qmreg=
 qmmm=off
 qro=off
 qscf=off
 redcost_exc=6
 redcost_tddft=off
 refdet=none
 rest=0
 rgrid=log3
 rism=off
 rohfcore=standard
 rohftype=semicanonical
 scfalg=direct
 scf_conv=auto
 scfdamp=0.0d0
 scfdamp_mode=off
 scfdamp_end=50
 scfdamp_dampstep=0.d0
 scfdamp_dtol=0.0d0
 scfdamp_maxfact=0.0d0
 scfdamp_minfact=0.0d0
 scfdiis=on
 scfdiis_dtol=0.0d0
 scfdiis_end=50
 scfdiis_start=2
 scfdiis_step=1
 scfdiis_watch=off
 scfdiis_wrange=10
 scfdiis_wlimit=5
 scfdiis_delmax=2
 scfdtol=7
 scfext=10
 scfguessdens=
 scfiguess=off
 scfloc=off
 scflshift=0.20
 scflshift_end=8
 scflshift_dtol=0.0
 scflshift_gaptol=0.20
 scfmaxit=50
 scftype=
 scftype_low=
 scftype_high=
 scftol=6
 scspe=1.d0
 scsph=1.d0
 scsps=0.0d0
 scsps_t=0.0d0
 scspt=0.0d0
 scspt_t=0.0d0
 scspv=1.d0
 spairtol=-1.d0
 sqmprog=
 subminp=top
 subsys_bopu=on
 symm=
 talg=lapl
 temp=298.15
 test=off
 tfunc=off
 theodore=off
 tlmo=0.999
 tpao=0.94
 tprint=0.1
 uncontract=off
 unit=bohr
 usedisk=2
 verbosity=3
 wpairtol=1.d-5

 Executing orbloc...

 Allocation of 120.0 Gbytes of memory...

 Localization of core orbitals...
 Localization type: Boys
 Localization algorithm: Jacobi
 
 Step   Convergence
   1   0.000000000000

 Localization of occupied orbitals...
 Localization type: Boys
 Localization algorithm: Jacobi
 
 Step   Convergence
   1   5.180804479506
   2   1.101899055340
   3   0.191377318068
   4   0.010393270007
   5   0.001721202380
   6   0.000702330406
   7   0.000315124685
   8   0.000143298158
   9   0.000065395705
  10   0.000029915910
  11   0.000013708274
  12   0.000006288779
  13   0.000002887295
  14   0.000001326318
  15   0.000000609482
  16   0.000000280144
  17   0.000000128788
  18   0.000000059213
  19   0.000000027226
  20   0.000000012520
  21   0.000000005757
  22   0.000000002647
  23   0.000000001217
  24   0.000000000560

 Localization succeeded.

 File MOCOEF is overwritten with localized orbitals.
 

 Executing cis...

 Allocation of 120.0 Gbytes of memory...
 
 WARNING! If scfiguess.eq.off and localcc.ne.off!
 Please be sure that MOCOEF is MOCOEF.CAN!
 
 Core orbitals considered in CVS treatment:   1
 
 Read MO coeff. matrix and orbital energies...
 
 Sorting for the CVS calculation...
 Generate singlet trial vectors...
 
 Starting DF-CIS iteration
 Singlet excited states
 
 
 The iteration has converged in  0 steps for all the roots.
 
 Final result of the CIS calculations for the excited states:
 Singlet excited states:
 
 Excited      Total          Excitation     Excitation     Excitation        Absorption
  state    energy [au]       energy [au]    energy [eV]  energy [cm^-1]    wavelength [nm]
 =========================================================================================
    1    -262.528333824     20.56795632     559.6826      4514144.63            2.22
 =========================================================================================
 
 
 Dominant coefficients
 Printing threshold: 0.100000
 
 for root  1
    coeff.   occ.       virt.
   0.707107     2  -->    21

 Executing drpa...

 Three-index integral transformation
 Allocation of 120.0 Gbytes of memory...
 
 
 Constructing PAOs...
 PAO norm tolerance:     1.0000E-04
 Kept PAOs:    280   265  105.6604
 Threshold: 0.9990000
 Number of selected important orbitals:     1  (   5.3 %)
 
 
 Occupied LMO domain definition with Boughton-Pulay completeness:    0.9999900000
 
   MO  Natoms  Completeness   Atoms
    1    2     1.000000        7    8
    2    4     0.999996        2    7    8    9
    3    5     0.999995        1    2    3    4    7
    4    8     0.999991        1    2    3    4    5    6    7    8
    5    7     0.999993        2    3    4    7    8    9   10
    6    9     0.999996        1    2    3    4    6    7    8    9   10
    7    8     0.999993        2    3    4    6    7    8    9   10
    8    8     0.999999        1    2    3    4    7    8    9   10
    9    9     0.999999        1    2    3    4    5    6    7    8    9
   10    7     0.999993        2    3    4    7    8    9   10
   11    9     0.999997        1    2    3    4    5    6    7    8    9
   12    9     0.999995        1    2    3    4    5    6    7    8    9
   13    4     0.999996        2    4    5    6
   14   10     1.000000        1    2    3    4    5    6    7    8    9   10
   15    9     0.999999        1    2    3    4    6    7    8    9   10
   16   10     1.000000        1    2    3    4    5    6    7    8    9   10
   17   10     1.000000        1    2    3    4    5    6    7    8    9   10
   18    8     0.999996        1    2    3    4    7    8    9   10
   19   10     1.000000        1    2    3    4    5    6    7    8    9   10
 
 Executing the Boughton-Pulay algorithm...
  with occ MO completeness:    0.9999900000
 
   MO  Natoms  Completeness   Atoms
    1    2     1.000000        7    8
    2    4     0.999996        2    7    8    9
    3    5     0.999995        1    2    3    4    7
    4    8     0.999991        1    2    3    4    5    6    7    8
    5    7     0.999993        2    3    4    7    8    9   10
    6    9     0.999996        1    2    3    4    6    7    8    9   10
    7    8     0.999993        2    3    4    6    7    8    9   10
    8    8     0.999999        1    2    3    4    7    8    9   10
    9    9     0.999999        1    2    3    4    5    6    7    8    9
   10    7     0.999993        2    3    4    7    8    9   10
   11    9     0.999997        1    2    3    4    5    6    7    8    9
   12    9     0.999995        1    2    3    4    5    6    7    8    9
   13    4     0.999996        2    4    5    6
   14   10     1.000000        1    2    3    4    5    6    7    8    9   10
   15    9     0.999999        1    2    3    4    6    7    8    9   10
   16   10     1.000000        1    2    3    4    5    6    7    8    9   10
   17   10     1.000000        1    2    3    4    5    6    7    8    9   10
   18    8     0.999996        1    2    3    4    7    8    9   10
   19   10     1.000000        1    2    3    4    5    6    7    8    9   10
 
   20    3     0.983575        1    2    7
   21    3     0.981500        1    2    4
   22    4     0.990886        1    2    4    9
   23    1     0.996222        1
   24    1     0.992548        1
   25    1     0.992546        1
   26    2     0.995592        1    2
   27    2     0.984935        1    2
   28    3     0.991467        1    2    4
   29    1     0.993277        1
   30    1     0.989609        1
   31    1     0.985649        1
   32    1     0.988300        1
   33    1     0.997291        1
   34    5     0.996615        1    2    3    4    7
   35    3     0.988362        2    4    7
   36    5     0.987095        1    2    3    4    7
   37    1     0.997828        2
   38    1     0.992232        2
   39    5     0.999011        1    2    3    4    7
   40    5     0.991310        1    2    3    4    7
   41    3     0.986445        2    4    7
   42    5     0.997063        1    2    3    4    7
   43    5     0.993578        1    2    3    4    7
   44    3     0.989324        2    4    7
   45    5     0.986517        1    2    3    4    7
   46    5     0.985859        2    3    4    7    8
   47    4     0.993208        2    4    7    9
   48    1     0.998813        2
   49    1     0.997088        2
   50    1     0.995153        2
   51    1     0.999890        2
   52    1     0.999731        2
   53    1     0.999552        2
   54    1     0.994402        2
   55    1     0.990512        2
   56    1     0.997660        2
   57    1     0.991157        2
   58    1     0.992255        2
   59    3     0.987528        2    4    7
   60    3     0.992744        2    4    8
   61    2     0.985049        2    4
   62    3     0.987009        2    4    7
   63    5     0.990996        2    4    5    7    9
   64    1     0.999996        2
   65    1     0.999994        2
   66    1     0.999998        2
   67    1     0.999995        2
   68    1     0.999996        2
   69    1     0.995113        2
   70    1     0.986649        2
   71    1     0.997521        2
   72    1     0.991331        2
   73    1     0.997288        2
   74    1     0.995820        2
   75    2     0.992000        2    4
   76    3     0.984891        2    3    7
   77    4     0.981321        1    2    3    7
   78    4     0.990264        2    3    4    7
   79    1     0.994561        3
   80    1     0.994241        3
   81    1     0.992714        3
   82    2     0.996992        2    3
   83    2     0.984264        2    3
   84    3     0.990702        2    3    4
   85    1     0.988441        3
   86    1     0.994593        3
   87    1     0.982540        3
   88    1     0.992832        3
   89    1     0.994592        3
   90    4     0.996766        2    4    5    6
   91    2     0.990802        2    4
   92    4     0.989589        2    4    5    6
   93    1     0.998779        4
   94    1     0.995813        4
   95    4     0.981817        2    4    5    6
   96    4     0.995546        2    4    5    6
   97    3     0.992134        2    4    5
   98    3     0.987978        2    4    5
   99    3     0.981623        2    4    6
  100    3     0.990556        2    4    5
  101    2     0.992954        2    4
  102    3     0.984938        2    4    6
  103    4     0.991378        2    4    5    8
  104    1     0.998180        4
  105    1     0.997711        4
  106    1     0.996805        4
  107    1     0.999824        4
  108    1     0.999781        4
  109    1     0.999695        4
  110    1     0.999177        4
  111    1     0.999381        4
  112    1     0.999863        4
  113    1     0.999036        4
  114    1     0.997491        4
  115    1     0.980108        4
  116    1     0.981546        4
  117    1     0.992913        4
  118    2     0.998557        2    4
  119    2     0.982701        4    7
  120    1     0.999997        4
  121    1     0.999999        4
  122    1     1.000000        4
  123    1     0.999998        4
  124    1     0.999994        4
  125    1     0.999413        4
  126    1     0.997941        4
  127    1     0.999707        4
  128    1     0.999164        4
  129    1     0.999487        4
  130    1     0.999649        4
  131    1     0.996793        4
  132    2     0.987605        4    5
  133    2     0.989995        4    5
  134    3     0.997145        2    4    5
  135    2     0.998737        4    5
  136    1     0.988617        5
  137    1     0.994161        5
  138    2     0.994330        4    5
  139    2     0.992653        4    5
  140    2     0.987980        4    5
  141    1     0.981203        5
  142    1     0.992464        5
  143    1     0.992219        5
  144    2     0.999042        4    5
  145    2     0.997444        4    5
  146    3     0.988179        4    6    8
  147    2     0.984020        4    6
  148    3     0.984775        4    6    8
  149    2     0.998636        4    6
  150    1     0.994809        6
  151    1     0.987485        6
  152    2     0.992463        4    6
  153    2     0.988041        4    6
  154    3     0.983754        2    4    6
  155    2     0.996796        4    6
  156    2     0.998415        4    6
  157    1     0.993862        6
  158    1     0.998882        6
  159    1     0.989763        6
  160    4     0.997509        2    7    8    9
  161    4     0.996560        2    7    8    9
  162    4     0.990239        2    7    8    9
  163    1     0.995057        7
  164    1     0.982888        7
  165    5     0.994448        1    3    7    8    9
  166    4     0.989714        2    7    8    9
  167    4     0.995538        2    7    8    9
  168    4     0.987741        1    7    8    9
  169    4     0.992157        2    7    8    9
  170    4     0.996061        2    7    8    9
  171    4     0.993684        2    7    8    9
  172    5     0.993439        2    4    7    8    9
  173    5     0.993481        2    4    7    8    9
  174    1     0.994957        7
  175    1     0.993443        7
  176    1     0.994118        7
  177    1     0.999531        7
  178    1     0.999396        7
  179    1     0.999457        7
  180    2     0.989377        7    8
  181    2     0.983073        7    9
  182    1     0.998700        7
  183    1     0.988113        7
  184    1     0.983203        7
  185    4     0.994431        2    7    8    9
  186    5     0.994024        1    3    7    8    9
  187    3     0.982487        2    7    9
  188    3     0.995095        2    7    9
  189    6     0.998984        2    4    7    8    9   10
  190    1     0.999975        7
  191    1     0.999985        7
  192    1     0.999999        7
  193    1     0.999993        7
  194    1     0.999988        7
  195    1     0.988007        7
  196    2     0.984617        2    7
  197    1     0.995261        7
  198    1     0.987910        7
  199    1     0.996250        7
  200    2     0.992738        7    8
  201    4     0.981413        2    7    8   10
  202    2     0.995860        7    8
  203    1     0.985937        8
  204    2     0.988083        7    8
  205    1     0.999488        8
  206    1     0.998233        8
  207    4     0.988517        1    7    8    9
  208    2     0.991104        7    8
  209    4     0.985038        2    7    8    9
  210    4     0.992591        1    7    8    9
  211    2     0.983362        7    8
  212    5     0.984318        6    7    8    9   10
  213    2     0.992785        7    8
  214    2     0.985294        7    8
  215    3     0.984413        2    7    8
  216    1     0.994858        8
  217    1     0.995690        8
  218    1     0.997314        8
  219    1     0.999495        8
  220    1     0.999580        8
  221    1     0.999736        8
  222    1     0.999291        8
  223    1     0.999641        8
  224    1     0.999904        8
  225    1     0.999990        8
  226    1     0.999653        8
  227    2     0.993042        7    8
  228    1     0.992630        8
  229    1     0.996536        8
  230    1     0.999455        8
  231    1     0.990222        8
  232    1     0.999997        8
  233    1     0.999997        8
  234    1     0.999999        8
  235    1     1.000000        8
  236    1     0.999997        8
  237    1     0.999262        8
  238    1     0.999956        8
  239    1     0.999661        8
  240    1     0.999755        8
  241    1     0.999825        8
  242    1     0.999635        8
  243    1     0.997611        8
  244    3     0.989838        7    9   10
  245    2     0.993990        7    9
  246    3     0.989743        7    9   10
  247    1     0.999070        9
  248    1     0.996984        9
  249    5     0.990347        1    7    8    9   10
  250    4     0.997505        7    8    9   10
  251    3     0.989636        7    9   10
  252    3     0.984897        7    8    9
  253    4     0.997797        7    8    9   10
  254    3     0.988642        7    9   10
  255    2     0.997473        7    9
  256    3     0.987461        7    9   10
  257    3     0.986608        7    9   10
  258    1     0.997868        9
  259    1     0.996998        9
  260    1     0.996163        9
  261    1     0.999791        9
  262    1     0.999706        9
  263    1     0.999623        9
  264    1     0.999429        9
  265    1     0.999881        9
  266    1     0.999899        9
  267    1     0.999778        9
  268    1     0.999391        9
  269    1     0.988483        9
  270    1     0.994957        9
  271    1     0.996051        9
  272    1     0.992134        9
  273    2     0.995283        7    9
  274    1     0.999996        9
  275    1     0.999999        9
  276    1     0.999999        9
  277    1     0.999999        9
  278    1     0.999997        9
  279    1     0.999640        9
  280    1     0.999505        9
  281    1     0.999911        9
  282    1     0.999689        9
  283    1     0.999872        9
  284    1     0.999947        9
  285    1     0.998341        9
  286    3     0.990500        7    9   10
  287    2     0.988619        9   10
  288    3     0.990240        8    9   10
  289    2     0.998900        9   10
  290    1     0.982967       10
  291    1     0.987372       10
  292    2     0.994475        9   10
  293    2     0.991841        9   10
  294    2     0.986637        9   10
  295    1     0.983728       10
  296    1     0.982938       10
  297    1     0.997251       10
  298    2     0.998684        9   10
  299    2     0.994802        9   10
 
 Dimensions of the occupied LMO domains:  Minimum / Average / Maximum
 
 Number of atoms in domain:                   2       7.7        10
 Number of atomic orbitals:                  86     237.3       285
 
 Number of strong pairs: 0 (0.0%)
 chtol:   9.999999999999999E-005
 switch to dfcoralg=cholinv
        4.21 MB memory is used for domain independent quantities
 
 Calculating the contribution of occupied LMOs...
    using local fitting domains
 
 MO:     1
 Extended domain construction for local excited state calculation...
 
 The selected important local MOs:    #:    18
    1    2    3    4    5    6    7    8    9   10   11   12   14   15   16   17   18   19
 
 The selected important PAOs:    #:     0

 
 The selected additional local MOs:    #:     0

 
 The selected additional PAOs:    #:   285
   20   21   22   23   24   25   26   27   28   29   30   31   32   33   34   35   36   37   38   39
   40   41   42   43   44   45   46   47   48   49   50   51   52   53   54   55   56   57   58   59
   60   61   62   63   64   65   66   67   68   69   70   71   72   73   74   75   76   77   78   79
   80   81   82   83   84   85   86   87   88   89   90   91   92   93   94   95   96   97   98   99
  100  101  102  103  104  105  106  107  108  109  110  111  112  113  114  115  116  117  118  119
  120  121  122  123  124  125  126  127  128  129  130  131  132  133  134  135  136  137  138  139
  140  141  142  143  144  145  146  147  148  149  150  151  152  153  154  155  156  157  158  159
  160  161  162  163  164  165  166  167  168  169  170  171  172  173  174  175  176  177  178  179
  180  181  182  183  184  185  186  187  188  189  190  191  192  193  194  195  196  197  198  199
  200  201  202  203  204  205  206  207  208  209  210  211  212  213  214  215  216  217  218  219
  220  221  222  223  224  225  226  227  228  229  230  231  232  233  234  235  236  237  238  239
  240  241  242  243  244  245  246  247  248  249  250  251  252  253  254  255  256  257  258  259
  260  261  262  263  264  265  266  267  268  269  270  271  272  273  274  275  276  277  278  279
  280  281  282  283  284  285  286  287  288  289  290  291  292  293  294  295  296  297  298  299
  300  301  302  303  304
 
 The selected atoms in the ED:    #:    10
    1    2    3    4    5    6    7    8    9   10
 The selected atoms in the fitting domain  #:    10
    1    2    3    4    5    6    7    8    9   10
 
 Dimensions of the extended domain:
 
 Number of atoms in domain:      10 ( 100.00 %)
 Number of atomic orbitals:     285 ( 100.00 %)
 Number of fitting functions:  1408 ( 100.00 %)
 Warning: drop high-lying PAOs                    12
 Number of occupied orbitals:    18  ( 94.74 %)
 Number of virtual orbitals:    253  ( 95.47 %)
 
 IJ and IA integral transformation...

 Executing cis...

 Allocation of 120.0 Gbytes of memory...
 Core orbitals considered in CVS treatment:   1
 
 -20.5679529412
 -11.4017750515
 -11.2876166099
  -1.4493692461
  -1.3527765179
  -1.2314885760
  -0.9885100289
  -0.8104426034
  -0.7182342725
  -0.6967826467
  -0.6581709022

 Retrieve a J_ai^Q fitted MO integral list...
 Retrieve a J_ij^Q fitted MO integral list in upper triangle form...
 Unpack the upper triangle lists...
 
 Sorting for the CVS calculation...
 Generate singlet trial vectors...
 
 The ground-state intermediates are not necessary!
 
 Calculate pre-optimized initial guesses for adc(2) calculations
 Incore algorithm
 
 Calculate sigma vector for root  1
 
                       Excitation           Energy                Norm of
 Iteration  1         energy [au]        decrease [au]        residual vector
 ============================================================================
 for root  1          19.271869274        -1.2960837             0.0000000
 ============================================================================
  1/ 1 states have converged.
 
 
 
 The micro iteration of pre-optimization has converged in  1 steps.
 
 
 Dominant coefficients
 Printing threshold: 0.100000
 
 for root  1
    coeff.   occ.       virt.
   1.000000     2  -->    20
 ============================================================================
 Restart
 
 Calculate sigma vector for root  1
 
                       Excitation           Energy                Norm of
 Iteration  2         energy [au]        decrease [au]        residual vector
 ============================================================================
 for root  1          19.872201135         0.6003319             0.0000000
 ============================================================================
  1/ 1 states have converged.
 
 
 
 The micro iteration of pre-optimization has converged in  1 steps.
 
 
 Dominant coefficients
 Printing threshold: 0.100000
 
 for root  1
    coeff.   occ.       virt.
   1.000000     2  -->    20
 ============================================================================
 Restart
 
 Calculate sigma vector for root  1
 
                       Excitation           Energy                Norm of
 Iteration  3         energy [au]        decrease [au]        residual vector
 ============================================================================
 for root  1          19.698264080        -0.1739371             0.0000000
 ============================================================================
  1/ 1 states have converged.
 
 
 
 The micro iteration of pre-optimization has converged in  1 steps.
 
 
 Dominant coefficients
 Printing threshold: 0.100000
 
 for root  1
    coeff.   occ.       virt.
   1.000000     2  -->    20
 ============================================================================
 Restart
 
 Calculate sigma vector for root  1
 
                       Excitation           Energy                Norm of
 Iteration  4         energy [au]        decrease [au]        residual vector
 ============================================================================
 for root  1          19.758562052         0.0602980             0.0000000
 ============================================================================
  1/ 1 states have converged.
 
 
 
 The micro iteration of pre-optimization has converged in  1 steps.
 
 
 Dominant coefficients
 Printing threshold: 0.100000
 
 for root  1
    coeff.   occ.       virt.
   1.000000     2  -->    20
 ============================================================================
 Restart
 
 Calculate sigma vector for root  1
 
                       Excitation           Energy                Norm of
 Iteration  5         energy [au]        decrease [au]        residual vector
 ============================================================================
 for root  1          19.738807750        -0.0197543             0.0000000
 ============================================================================
  1/ 1 states have converged.
 
 
 
 The micro iteration of pre-optimization has converged in  1 steps.
 
 
 Dominant coefficients
 Printing threshold: 0.100000
 
 for root  1
    coeff.   occ.       virt.
   1.000000     2  -->    20
 ============================================================================
 Restart
 
 Calculate sigma vector for root  1
 
                       Excitation           Energy                Norm of
 Iteration  6         energy [au]        decrease [au]        residual vector
 ============================================================================
 for root  1          19.745404330         0.0065966             0.0000000
 ============================================================================
  1/ 1 states have converged.
 
 
 
 The micro iteration of pre-optimization has converged in  1 steps.
 
 
 Dominant coefficients
 Printing threshold: 0.100000
 
 for root  1
    coeff.   occ.       virt.
   1.000000     2  -->    20
 ============================================================================
 Restart
 
 Calculate sigma vector for root  1
 
                       Excitation           Energy                Norm of
 Iteration  7         energy [au]        decrease [au]        residual vector
 ============================================================================
 for root  1          19.743215391        -0.0021889             0.0000000
 ============================================================================
  1/ 1 states have converged.
 
 
 
 The micro iteration of pre-optimization has converged in  1 steps.
 
 
 Dominant coefficients
 Printing threshold: 0.100000
 
 for root  1
    coeff.   occ.       virt.
   1.000000     2  -->    20
 ============================================================================
 Restart
 
 Calculate sigma vector for root  1
 
                       Excitation           Energy                Norm of
 Iteration  8         energy [au]        decrease [au]        residual vector
 ============================================================================
 for root  1          19.743943274         0.0007279             0.0000000
 ============================================================================
  1/ 1 states have converged.
 
 
 
 The micro iteration of pre-optimization has converged in  1 steps.
 
 
 Dominant coefficients
 Printing threshold: 0.100000
 
 for root  1
    coeff.   occ.       virt.
   1.000000     2  -->    20
 ============================================================================
 
 The macro iteration of pre-optimization has converged in  8 steps!
 
 Starting DF-ADC(2) iteration for root  1
 
 Iteration   1
 
 Calculate double excitation amplitudes and Y^Q_ai vector...
 
       Total ADC(2)          Energy                Norm of
       energy [au]        decrease [au]        residual vector
 ============================================================================
     -263.352588747        -0.0002419             0.0000000
 ============================================================================
 
 Iteration   2
 
 Calculate double excitation amplitudes and Y^Q_ai vector...
 
       Total ADC(2)          Energy                Norm of
       energy [au]        decrease [au]        residual vector
 ============================================================================
     -263.352508355         0.0000804             0.0000000
 ============================================================================
 
 
 The ADC(2) iteration has converged in  2 steps.
 
 Final result in atomic units for root  1:
 
 Total reference energy:         -283.096290148594
 Total ADC(2) energy:            -263.352508355200
 ADC(2) excitation energy:         19.743781793393
 Spin multiplicity:                 1
 
 Dominant coefficients
 Printing threshold: 0.100000
 
    coeff.   occ.       virt.
   1.000000     2  -->    20
 ============================================================================
 
 
 Final result of the ADC(2) calculations for the excited states:
 Singlet states
 
 Excited   Excitation     Excitation     Excitation        Absorption      
  state    energy [au]    energy [eV]  energy [cm^-1]    wavelength [nm]  
 ============================================================================
    1     19.74378179     537.2557      4333259.23            2.31
 ============================================================================
 
 
                      Normal termination of mrcc.
 **********************************************************************
