# Supplementary material for: Scalable Correlated Local Approaches for Computing Valence and Core-Level Ionization Energies in Large Molecules
Source: J Chem Theory Comput. 2026 Jun 24;22(13):6584–98. doi: 10.1021/acs.jctc.6c00634 (PMC13374016; doi:10.1021/acs.jctc.6c00634)
Supplement: Supplementary file 2 [file ct6c00634_si_003.zip › SI/outputs/4CzIPN_sos-adc2.out]

 **********************************************************************
                          MRCC program system
 **********************************************************************
 
                              Written by
     Mihaly Kallay, Peter R. Nagy, David Mester, Laszlo Gyevi-Nagy,
        Jozsef Csoka, P. Bernat Szabo, Zoltan Rolik, Gyula Samu,
      Bence Hegely, Bence Ladoczki, Klara Petrov, Jozsef Csontos,
     Adam Ganyecz, Istvan Ladjanszki, Lorant Szegedy, Mate Farkas,
          Pal D. Mezei, Reka A. Horvath, and Balazs D. Lorincz
 
        Department of Physical Chemistry and Materials Science
            Budapest University of Technology and Economics
                  Budapest P.O.Box 91, H-1521 Hungary
 
                              www.mrcc.hu
 
                            Version: 25.1.2

 Executing minp...

 Reading input from MINP...
 
 Input file:
 
basis=cc-pVTZ
verbosity=3


cialg=direct
ip_ea=ip
calc=SOS-ADC(2)
dyson=on
dendec=off
nstate=2

mem=120GB

geom=xyz
94
 energy: -153.864114177658 gnorm: 0.000684570345 xtb: 6.5.0 (746241f)
N            0.00120658592449        3.89920321289076       -0.57454345940033
C           -0.00158770164594        2.75839827194512       -0.47072850902226
C           -0.00031746902983        1.35374369967415       -0.29483434103419
C           -1.22583902008118        0.68573126340272       -0.14751623147905
N           -2.42461826298389        1.38592178754617       -0.26716029550311
C           -2.89384484631535        2.00767080203258       -1.41701410013557
C           -4.26141848128878        2.31387138627034       -1.25175130619156
C           -4.96661304460580        2.91371891804455       -2.28493567416212
C           -4.30337265669341        3.19551846172910       -3.46298001701857
C           -2.95815014400802        2.87716142122798       -3.62069244040059
C           -2.23724792805519        2.27577991002548       -2.60603737205850
C           -4.63170188374233        1.86707380691504        0.06356434833837
C           -3.47158791243582        1.31067195523067        0.63935375146549
C           -3.45821242953439        0.86266005423954        1.94967929914544
C           -4.64901833525627        0.89274226951218        2.65057857837798
C           -5.81536958496480        1.38327906714754        2.07171513581182
C           -5.81504088110654        1.89221641344840        0.78730040252978
C           -1.22562567983080       -0.68922035406261        0.14871942596632
C            0.00015305721276       -1.35711985204173        0.29507463438997
C            1.22565611859052       -0.68932677432629        0.14691907551400
C            1.22542196171830        0.68600238608303       -0.14793514528374
N            2.42435284736851        1.38617554663441       -0.26588307148100
C            2.89468684776614        2.01089775450170       -1.41364035558256
C            4.26187576880310        2.31750751676460       -1.24585099396354
C            4.96811284997694        2.92023547645247       -2.27664056215775
C            4.30629119636407        3.20444927449020       -3.45489244383364
C            2.96145555148633        2.88571726813157       -3.61513414934584
C            2.23952342510872        2.28152589404862       -2.60288922032275
C            4.63071980668715        1.86789962413715        0.06890770842798
C            3.47024290230200        1.30928111911676        0.64177784930166
C            3.45548594533136        0.85797760750981        1.95096557697875
C            4.64521394014786        0.88762851338593        2.65370691391108
C            5.81189191044674        1.38081691070369        2.07776122033260
C            5.81295982081108        1.89260509839806        0.79448304462148
N            2.42477335002305       -1.38944353651088        0.26346678991304
C            2.89680654762078       -2.01380521275520        1.41074920193998
C            4.26410376569844       -2.31918067217231        1.24159446089251
C            4.97196519751360       -2.92118822316512        2.27168550061113
C            4.31160274716988       -3.20600294290959        3.45061354194398
C            2.96660700718768       -2.88861628251953        3.61215812944481
C            2.24307162940632       -2.28512888570808        2.60062712328402
C            4.63122840425786       -1.86931573080884       -0.07356012152149
C            3.46967196257439       -1.31181103287992       -0.64529835761860
C            3.45316202197722       -0.86070231738562       -1.95453077542342
C            4.64222142155951       -0.88924941740823       -2.65844731273490
C            5.80995900235891       -1.38120203257718       -2.08359195396563
C            5.81278208277833       -1.89291020346995       -0.80028283851732
N           -2.42450228790731       -1.38917627178323        0.26920840874648
C           -3.47209864663488       -1.31307548384591       -0.63654720295187
C           -4.63239204563225       -1.86808909060971       -0.05977951069860
C           -5.81625588203572       -1.89232310594408       -0.78270023467277
C           -5.81696575757403       -1.38380751513686       -2.06727906438022
C           -4.65056952805595       -0.89441528619410       -2.64702781205818
C           -3.45925986245826       -0.86521965471102       -1.94693891377387
C           -4.26170931735126       -2.31455954584158        1.25553071853923
C           -2.89367696311391       -2.00977776260251        1.41971495560659
C           -2.23661955589839       -2.27782210635153        2.60849807526597
C           -2.95765377472220       -2.87741205427385        3.62412613585308
C           -4.30340086690206       -3.19413755126930        3.46757661837609
C           -4.96700829862400       -2.91262402064210        2.28967425872082
C            0.00062524410065       -2.76175560462058        0.47128230391841
N           -0.00255068673631       -3.90266746383299        0.57597481115452
H           -6.01316727711659        3.14834463416279       -2.16588863019151
H           -4.83322988730609        3.66460647061142       -4.27825715530035
H           -2.46581067556975        3.10123300957144       -4.55505500071019
H           -1.19716255538110        2.02410757016034       -2.75018839268092
H           -2.55135239894991        0.50806892995401        2.41649153585958
H           -4.67028490653489        0.52923941011304        3.66680373957355
H           -6.72857178423160        1.38312458167679        2.64736379880766
H           -6.71260340869415        2.30494863721214        0.35321799269832
H            6.01435608365160        3.15523399247984       -2.15559653461552
H            4.83697029017454        3.67579383945233       -4.26832985428524
H            2.47022279669974        3.11177090887179       -4.54959728426268
H            1.19974230435572        2.02975818419943       -2.74903703396199
H            2.54830872240958        0.50142592482386        2.41565984414224
H            4.66534641792316        0.52181463548245        3.66912565014043
H            6.72419041747001        1.38045223467705        2.65484165746269
H            6.71073718057624        2.30730763881207        0.36272412892082
H            6.01831851580100       -3.15514836099078        2.14958925334333
H            4.84356235381720       -3.67677788746273        4.26354624385236
H            2.47652298762576       -3.11515838932755        4.54710757533849
H            1.20317594443786       -2.03444515478988        2.74778020069177
H            2.54517360998646       -0.50506047658183       -2.41834462248679
H            4.66100196917532       -0.52346384413235       -3.67390261047284
H            6.72170159968043       -1.37993031270111       -2.66154769699891
H            6.71138978786243       -2.30667485676834       -0.36935542732785
H           -6.71392937156201       -2.30403266059056       -0.34787201929750
H           -6.73054109089464       -1.38302819285102       -2.64233746520428
H           -4.67221252666503       -0.53113665636498       -3.66332608348077
H           -2.55242972850373       -0.51139250243099       -2.41439824973278
H           -1.19610503131812       -2.02737484106409        2.75173749239662
H           -2.46502137786867       -3.10128171762783        4.55838072641100
H           -4.83338305311755       -3.66167740512370        4.28366209873786
H           -6.01394709298122       -3.14598404673243        2.17150791000679
 
 
 Checking keyword combinations...
 
 Keywords:
 
 active=none
 agrid=ld0006-ld0590
 agrid_pssp=ld0006-ld0194
 agrid_pssp_sm=ld0006-ld0074
 ao_trunc=off
 ao_trunc_tol=1e-4
 basis=cc-pvtz
 basis_sm=none
 basopt=off
 bfbasis=none
 bfgsmem=10
 bfgstol=1.0d-3
 bfgscimem=5
 boysalg=jacobi
 bpcompo=0.95
 bpcompv=0.98
 bpdfo=0.95
 bpocc=0.95
 bppdo=0.95
 bppdv=0.98
 bpedo=0.95
 bpedv=0.98
 bp_subsyso=0.95
 bp_subsysv=0.95
 cabscorr=off
 cabsdom=bplarge
 cabsdual=off
 calc=adc(2)
 ccmaxit=50
 ccprog=cis
 ccsdalg=disk
 ccsdmkl=seq
 ccsdrest=off
 ccsdthreads=2
 cctol=6
 charge=0
 cialg=direct
 ciguess=off
 cmpgrp=auto
 comprest=off
 coord_sys=ric
 core=frozen
 corembed=off
 csapprox=off
 cvs=off
 dboc=off
 deltaf12=off
 delocsomofact=
 dendec=off
 dens=0
 denscorr=0
 dfalg=lineq
 dfbasis_cab=none
 dfbasis_cor=auto
 dfbasis_scf=auto
 dfbasis_scf_sm=auto
 dfintran=drpa
 df_trunc=off
 df_trunc_corr=off
 df_trunc_corr_tol=5e-4
 df_trunc_tol=5e-4
 dft=off
 dhexc=adc(2)
 diag=david
 docc=
 domrad=10.d0
 drpaalg=fit
 dual=off
 dual_df=off
 dyson=on
 ecp=auto
 edisp=off
 edisp_embed=off
 embed=off
 epairestfact=off
 epairscale=1.d0
 etemp=300
 epert=none
 eps=
 espcharge=off
 excrad=0.d0
 excrad_f12=0.d0
 excrad_fin=0.000000000D+00
 fastdbbsc=v2
 fitting=coulomb
 fmm=off
 fmmord=8
 fnonorb=
 freq=off
 gamma=1.d0
 gauss=spher
 geom=xyz
 gopt=off
 ghost=none
 gtol=7
 grdens=off
 grid=auto
 grid_sm=auto
 gridbatch_cos=2000
 grtol=10
 guido_ct=off
 hamilton=dc
 hl_scfalg=auto
 iface=none
 incore=off
 intalg=auto
 ip_ea=ip
 itol=10
 laptol=1.d-2
 lccoporder=trffirst
 lcorthr=normal
 lccrest=off
 ldfgrad_tol=8
 lmp2dens=on
 lnoepso=0.d0
 lnoepsv=0.0d0
 localcc=off
 localcorrsymm=off
 locintrf=disk
 mact=
 maxact=off
 maxdim=200
 maxex=0
 maxmicroit=100
 mcscfiguess=hf
 mem=120gb
 mmprog=
 molden=on
 mp2ongrid=off
 mpitasks=1
 mulmet=0
 mult=
 nab=off
 nacto=0
 nactv=0
 naf_amp=3.16d-3
 naf_cor=0.d0
 naf_f12=off
 naf_scf=off
 nafalg=albe
 nafdens=off
 naftyp=
 nchol=auto
 ndeps=1e-3
 nevpt=
 nstate=2
 nsing=0
 nto=off
 ntrip=0
 num_grad=off
 occ=
 occri=off
 oniom=off
 oniom_eechg=off
 oniom_pcm=off
 oniom_qcorr=off
 optalg=
 optmaxit=50
 optetol=1e-6
 optex=1
 optgtol=1e-4
 optstol=1e-3
 orblocc=off
 orbloce=off
 orbloco=off
 orblocv=off
 orblocguess=cholesky
 osveps=1e-3
 ovirt=off
 ovltol=1e-7
 ovosnorb=80.0
 pao_subsys_tol=1e-3
 pao_tol=1e-3
 pcm=off
 popul=off
 pressure=100000
 pssp=off
 ptfreq=0.0
 ptthreads=2
 qmreg=
 qmmm=off
 qro=off
 qscf=off
 redcost_exc=off
 redcost_tddft=off
 refdet=none
 rest=0
 rgrid=log3
 rism=off
 rohfcore=semicanonical
 rohftype=semicanonical
 scfalg=auto
 scf_conv=auto
 scfdamp=0.0d0
 scfdamp_mode=off
 scfdamp_end=50
 scfdamp_dampstep=0.d0
 scfdamp_dtol=0.0d0
 scfdamp_maxfact=0.0d0
 scfdamp_minfact=0.0d0
 scfdiis=on
 scfdiis_dtol=0.0d0
 scfdiis_end=50
 scfdiis_start=2
 scfdiis_step=1
 scfdiis_watch=off
 scfdiis_wrange=10
 scfdiis_wlimit=5
 scfdiis_delmax=2
 scfdtol=7
 scfext=10
 scfguessdens=
 scfiguess=sad
 scfloc=off
 scflshift=0.20
 scflshift_end=8
 scflshift_dtol=0.0
 scflshift_gaptol=0.20
 scfmaxit=50
 scftype=
 scftype_low=
 scftype_high=
 scftol=6
 scspe=1.d0
 scsph=1.d0
 scsps=1.3d0
 scsps_t=1.3d0
 scspt=0.0d0
 scspt_t=0.0d0
 scspv=1.d0
 spairtol=1e-4
 sqmprog=
 subminp=top
 subsys_bopu=on
 symm=
 talg=occ
 temp=298.15
 test=off
 tfunc=off
 theodore=off
 tlmo=0.999
 tpao=0.94
 tprint=off
 uncontract=off
 unit=angs
 usedisk=2
 verbosity=3
 wpairtol=0.100000000E-05

 Executing scf...

 @scfsetup: integrals calculated directly
            mrcc/integ direct run
 @scfsetup: calculating on full matrices
            not using symmetry adapted basis
 @scfsetup: diis switched on
 @scfsetup: number of steps to extrapolate from  10
 @scfsetup: tolerance in energy deviation    0.100000E-05
            tolerance in density deviation    0.100000E-06
 @scfsetup: maximum number of iterations:  50
 @scfsetup: restricted closed shell hf calc
 @scfsetup: starting scf from superposition of atomic densities
 @scfsetup: occupation set:
            from initial orbitals
 @scfsetup: Parameter-set for SCF acceleration: normal
 @scfsetup: diis runs from iteration:   2
 @scfsetup: diis runs to iteration:  50
 @scfsetup: diis runs in every iteration
 @scfsetup: diiswatch is disabled                   
 @scfsetup: diis dtol criteria to switch on:      0.0000E+00
           (or the iteration number below is reached)
 @scfsetup: static damping scheme
            iteration step criteria to turn damping off: 3
 @scfsetup: dynamic level shifting
            tolarance in HOMO-LUMO gap:  0.200
            tolarance in density deviation:     0.0000E+00
            iteration step criteria to turn level shifting off: 8
 Allocation of 120.0 Gbytes of memory...
 ======================================================================
 ITERATION STEP   1
 

 SCF control                  : initial
 Damping factor/level shift   : 0.000/0.200
 DIIS [start/end/frequency]   :   2 / 50 /  1

 Constructing Fock-matrix...
 
 First step of Coulomb + first step of exchange...
 Exchange contribution is evaluated for MOs 1 to 205.
   1% done.
  12% done.
  23% done.
  34% done.
  45% done.
  56% done.
  67% done.
  78% done.
  89% done.
 100% done.
 
 Fitting and assembly step of exchange...
 
 Second step of Coulomb...
   1% done.
  12% done.
  23% done.
  34% done.
  45% done.
  56% done.
  67% done.
  78% done.
  89% done.
 100% done.
 
 Gradient norm:      1.5464E+00
 RMS of [F,P]:                                         0.00517785375177
 RMS of difference density:                            0.00684768984306
 Gap [au]:  0.14614705
 ALPHA OCC: 205
 BETA  OCC: 205
 
 ***HARTREE-FOCK ENERGY IN STEP   1 IS      -2458.0089554428050178 [AU]
 ======================================================================
 ITERATION STEP   2
 

 SCF control                  : diis
 Damping factor/level shift   : 0.000/0.200
 DIIS [start/end/frequency]   :   2 / 50 /  1

 Constructing Fock-matrix...
 
 First step of Coulomb + first step of exchange...
 Exchange contribution is evaluated for MOs 1 to 205.
   1% done.
  12% done.
  23% done.
  34% done.
  45% done.
  56% done.
  67% done.
  78% done.
  89% done.
 100% done.
 
 Fitting and assembly step of exchange...
 
 Second step of Coulomb...
   1% done.
  12% done.
  23% done.
  34% done.
  45% done.
  56% done.
  67% done.
  78% done.
  89% done.
 100% done.
 
 Gradient norm:      6.5170E-01
 DIIS is running in this iteration step.
 RMS of [F,P]:                                         0.00142635558609
 RMS of difference density:                            0.00314153013623
 Gap [au]:  0.18761914
 ALPHA OCC: 205
 BETA  OCC: 205
 
 ***HARTREE-FOCK ENERGY IN STEP   2 IS      -2465.3626141038912465 [AU]
 
 Step comparison  Energy Drift [au]  DIIS error drift  Gradient drift
        1            7.3537E+00         3.7515E-03       8.9469E-01
        2            2.4654E+03         1.0000E-07       8.9469E-01
 ======================================================================
 ITERATION STEP   3
 

 SCF control                  : diis
 Damping factor/level shift   : 0.000/0.200
 DIIS [start/end/frequency]   :   2 / 50 /  1

 Constructing Fock-matrix...
 
 First step of Coulomb + first step of exchange...
 Exchange contribution is evaluated for MOs 1 to 205.
   1% done.
  12% done.
  23% done.
  34% done.
  45% done.
  56% done.
  67% done.
  78% done.
  89% done.
 100% done.
 
 Fitting and assembly step of exchange...
 
 Second step of Coulomb...
   1% done.
  12% done.
  23% done.
  34% done.
  45% done.
  56% done.
  67% done.
  78% done.
  89% done.
 100% done.
 
 Gradient norm:      5.3483E-01
 DIIS is running in this iteration step.
 RMS of [F,P]:                                         0.00097120610822
 RMS of difference density:                            0.00108575290943
 Gap [au]:  0.27586191
 ALPHA OCC: 205
 BETA  OCC: 205
 
 ***HARTREE-FOCK ENERGY IN STEP   3 IS      -2466.1902345722664904 [AU]
 
 Step comparison  Energy Drift [au]  DIIS error drift  Gradient drift
        2            8.2762E-01         4.5515E-04       1.1686E-01
 ======================================================================
 ITERATION STEP   4
 

 SCF control                  : diis
 Damping factor/level shift   : 0.000/0.000
 DIIS [start/end/frequency]   :   2 / 50 /  1

 Constructing Fock-matrix...
 
 First step of Coulomb + first step of exchange...
 Exchange contribution is evaluated for MOs 1 to 205.
   1% done.
  12% done.
  23% done.
  34% done.
  45% done.
  56% done.
  67% done.
  78% done.
  89% done.
 100% done.
 
 Fitting and assembly step of exchange...
 
 Second step of Coulomb...
   1% done.
  12% done.
  23% done.
  34% done.
  45% done.
  56% done.
  67% done.
  78% done.
  89% done.
 100% done.
 
 Gradient norm:      5.1410E-02
 DIIS is running in this iteration step.
 RMS of [F,P]:                                         0.00016170145332
 RMS of difference density:                            0.00042761491632
 Gap [au]:  0.29181319
 ALPHA OCC: 205
 BETA  OCC: 205
 
 ***HARTREE-FOCK ENERGY IN STEP   4 IS      -2466.6967113147184136 [AU]
 
 Step comparison  Energy Drift [au]  DIIS error drift  Gradient drift
        3            5.0648E-01         8.0950E-04       4.8342E-01
 ======================================================================
 ITERATION STEP   5
 

 SCF control                  : diis
 Damping factor/level shift   : 0.000/0.000
 DIIS [start/end/frequency]   :   2 / 50 /  1

 Constructing Fock-matrix...
 
 First step of Coulomb + first step of exchange...
 Exchange contribution is evaluated for MOs 1 to 205.
   1% done.
  12% done.
  23% done.
  34% done.
  45% done.
  56% done.
  67% done.
  78% done.
  89% done.
 100% done.
 
 Fitting and assembly step of exchange...
 
 Second step of Coulomb...
   1% done.
  12% done.
  23% done.
  34% done.
  45% done.
  56% done.
  67% done.
  78% done.
  89% done.
 100% done.
 
 Gradient norm:      9.1514E-03
 DIIS is running in this iteration step.
 RMS of [F,P]:                                         0.00004516804793
 RMS of difference density:                            0.00014304323723
 Gap [au]:  0.29391704
 ALPHA OCC: 205
 BETA  OCC: 205
 
 ***HARTREE-FOCK ENERGY IN STEP   5 IS      -2466.7191750293859513 [AU]
 
 Step comparison  Energy Drift [au]  DIIS error drift  Gradient drift
        4            2.2464E-02         1.1653E-04       4.2259E-02
 ======================================================================
 ITERATION STEP   6
 

 SCF control                  : diis
 Damping factor/level shift   : 0.000/0.000
 DIIS [start/end/frequency]   :   2 / 50 /  1

 Constructing Fock-matrix...
 
 First step of Coulomb + first step of exchange...
 Exchange contribution is evaluated for MOs 1 to 205.
   1% done.
  12% done.
  23% done.
  34% done.
  45% done.
  56% done.
  67% done.
  78% done.
  89% done.
 100% done.
 
 Fitting and assembly step of exchange...
 
 Second step of Coulomb...
   1% done.
  12% done.
  23% done.
  34% done.
  45% done.
  56% done.
  67% done.
  78% done.
  89% done.
 100% done.
 
 Gradient norm:      6.6849E-03
 DIIS is running in this iteration step.
 RMS of [F,P]:                                         0.00002051223833
 RMS of difference density:                            0.00003852262197
 Gap [au]:  0.29628011
 ALPHA OCC: 205
 BETA  OCC: 205
 
 ***HARTREE-FOCK ENERGY IN STEP   6 IS      -2466.7212060892743466 [AU]
 
 Step comparison  Energy Drift [au]  DIIS error drift  Gradient drift
        5            2.0311E-03         2.4656E-05       2.4665E-03
 ======================================================================
 ITERATION STEP   7
 

 SCF control                  : diis
 Damping factor/level shift   : 0.000/0.000
 DIIS [start/end/frequency]   :   2 / 50 /  1

 Constructing Fock-matrix...
 
 First step of Coulomb + first step of exchange...
 Exchange contribution is evaluated for MOs 1 to 205.
   1% done.
  12% done.
  23% done.
  34% done.
  45% done.
  56% done.
  67% done.
  78% done.
  89% done.
 100% done.
 
 Fitting and assembly step of exchange...
 
 Second step of Coulomb...
   1% done.
  12% done.
  23% done.
  34% done.
  45% done.
  56% done.
  67% done.
  78% done.
  89% done.
 100% done.
 
 Gradient norm:      1.7891E-03
 DIIS is running in this iteration step.
 RMS of [F,P]:                                         0.00000644907865
 RMS of difference density:                            0.00001746212428
 Gap [au]:  0.29603128
 ALPHA OCC: 205
 BETA  OCC: 205
 
 ***HARTREE-FOCK ENERGY IN STEP   7 IS      -2466.7215106885887508 [AU]
 
 Step comparison  Energy Drift [au]  DIIS error drift  Gradient drift
        6            3.0460E-04         1.4063E-05       4.8958E-03
 ======================================================================
 ITERATION STEP   8
 

 SCF control                  : diis
 Damping factor/level shift   : 0.000/0.000
 DIIS [start/end/frequency]   :   2 / 50 /  1

 Constructing Fock-matrix...
 
 First step of Coulomb + first step of exchange...
 Exchange contribution is evaluated for MOs 1 to 205.
   1% done.
  12% done.
  23% done.
  34% done.
  45% done.
  56% done.
  67% done.
  78% done.
  89% done.
 100% done.
 
 Fitting and assembly step of exchange...
 
 Second step of Coulomb...
   1% done.
  12% done.
  23% done.
  34% done.
  45% done.
  56% done.
  67% done.
  78% done.
  89% done.
 100% done.
 
 Gradient norm:      7.2463E-04
 DIIS is running in this iteration step.
 RMS of [F,P]:                                         0.00000228602104
 RMS of difference density:                            0.00000595786100
 Gap [au]:  0.29608054
 ALPHA OCC: 205
 BETA  OCC: 205
 
 ***HARTREE-FOCK ENERGY IN STEP   8 IS      -2466.7215517247532262 [AU]
 
 Step comparison  Energy Drift [au]  DIIS error drift  Gradient drift
        7            4.1036E-05         4.1631E-06       1.0644E-03
 ======================================================================
 ITERATION STEP   9
 

 SCF control                  : diis
 Damping factor/level shift   : 0.000/0.000
 DIIS [start/end/frequency]   :   2 / 50 /  1

 Constructing Fock-matrix...
 
 First step of Coulomb + first step of exchange...
 Exchange contribution is evaluated for MOs 1 to 205.
   1% done.
  12% done.
  23% done.
  34% done.
  45% done.
  56% done.
  67% done.
  78% done.
  89% done.
 100% done.
 
 Fitting and assembly step of exchange...
 
 Second step of Coulomb...
   1% done.
  12% done.
  23% done.
  34% done.
  45% done.
  56% done.
  67% done.
  78% done.
  89% done.
 100% done.
 
 Gradient norm:      3.2500E-04
 DIIS is running in this iteration step.
 RMS of [F,P]:                                         0.00000097221130
 RMS of difference density:                            0.00000263264296
 Gap [au]:  0.29618853
 ALPHA OCC: 205
 BETA  OCC: 205
 
 ***HARTREE-FOCK ENERGY IN STEP   9 IS      -2466.7215591736749047 [AU]
 
 Step comparison  Energy Drift [au]  DIIS error drift  Gradient drift
        8            7.4489E-06         1.3138E-06       3.9963E-04
 ======================================================================
 ITERATION STEP  10
 

 SCF control                  : diis
 Damping factor/level shift   : 0.000/0.000
 DIIS [start/end/frequency]   :   2 / 50 /  1

 Constructing Fock-matrix...
 
 First step of Coulomb + first step of exchange...
 Exchange contribution is evaluated for MOs 1 to 205.
   1% done.
  12% done.
  23% done.
  34% done.
  45% done.
  56% done.
  67% done.
  78% done.
  89% done.
 100% done.
 
 Fitting and assembly step of exchange...
 
 Second step of Coulomb...
   1% done.
  12% done.
  23% done.
  34% done.
  45% done.
  56% done.
  67% done.
  78% done.
  89% done.
 100% done.
 
 Gradient norm:      1.6440E-04
 DIIS is running in this iteration step.
 RMS of [F,P]:                                         0.00000035731308
 RMS of difference density:                            0.00000110384956
 Gap [au]:  0.29620168
 ALPHA OCC: 205
 BETA  OCC: 205
 
 ***HARTREE-FOCK ENERGY IN STEP  10 IS      -2466.7215605755591241 [AU]
 
 Step comparison  Energy Drift [au]  DIIS error drift  Gradient drift
        9            1.4019E-06         6.1490E-07       1.6060E-04
 ======================================================================
 ITERATION STEP  11
 

 SCF control                  : diis
 Damping factor/level shift   : 0.000/0.000
 DIIS [start/end/frequency]   :   2 / 50 /  1

 Constructing Fock-matrix...
 
 First step of Coulomb + first step of exchange...
 Exchange contribution is evaluated for MOs 1 to 205.
   1% done.
  12% done.
  23% done.
  34% done.
  45% done.
  56% done.
  67% done.
  78% done.
  89% done.
 100% done.
 
 Fitting and assembly step of exchange...
 
 Second step of Coulomb...
   1% done.
  12% done.
  23% done.
  34% done.
  45% done.
  56% done.
  67% done.
  78% done.
  89% done.
 100% done.
 
 Gradient norm:      9.7916E-05
 DIIS is running in this iteration step.
 RMS of [F,P]:                                         0.00000018530721
 RMS of difference density:                            0.00000051222605
 Gap [au]:  0.29620530
 ALPHA OCC: 205
 BETA  OCC: 205
 
 ***HARTREE-FOCK ENERGY IN STEP  11 IS      -2466.7215609102568123 [AU]
 
 Step comparison  Energy Drift [au]  DIIS error drift  Gradient drift
       10            3.3470E-07         1.7201E-07       6.6486E-05
 ======================================================================
 ITERATION STEP  12
 

 SCF control                  : diis
 Damping factor/level shift   : 0.000/0.000
 DIIS [start/end/frequency]   :   2 / 50 /  1

 Constructing Fock-matrix...
 
 First step of Coulomb + first step of exchange...
 Exchange contribution is evaluated for MOs 1 to 205.
   1% done.
  12% done.
  23% done.
  34% done.
  45% done.
  56% done.
  67% done.
  78% done.
  89% done.
 100% done.
 
 Fitting and assembly step of exchange...
 
 Second step of Coulomb...
   1% done.
  12% done.
  23% done.
  34% done.
  45% done.
  56% done.
  67% done.
  78% done.
  89% done.
 100% done.
 
 Gradient norm:      6.0832E-05
 DIIS is running in this iteration step.
 RMS of [F,P]:                                         0.00000009962603
 RMS of difference density:                            0.00000034978183
 Gap [au]:  0.29618676
 ALPHA OCC: 205
 BETA  OCC: 205
 
 ***HARTREE-FOCK ENERGY IN STEP  12 IS      -2466.7215609926279285 [AU]
 
 Step comparison  Energy Drift [au]  DIIS error drift  Gradient drift
       11            8.2371E-08         8.5681E-08       3.7085E-05
 ======================================================================
 ITERATION STEP  13
 

 SCF control                  : diis
 Damping factor/level shift   : 0.000/0.000
 DIIS [start/end/frequency]   :   2 / 50 /  1

 Constructing Fock-matrix...
 
 First step of Coulomb + first step of exchange...
 Exchange contribution is evaluated for MOs 1 to 205.
   1% done.
  12% done.
  23% done.
  34% done.
  45% done.
  56% done.
  67% done.
  78% done.
  89% done.
 100% done.
 
 Fitting and assembly step of exchange...
 
 Second step of Coulomb...
   1% done.
  12% done.
  23% done.
  34% done.
  45% done.
  56% done.
  67% done.
  78% done.
  89% done.
 100% done.
 
 Gradient norm:      2.6775E-05
 DIIS is running in this iteration step.
 RMS of [F,P]:                                         0.00000004024520
 RMS of difference density:                            0.00000015866014
 Gap [au]:  0.29618773
 ALPHA OCC: 205
 BETA  OCC: 205
 
 ***HARTREE-FOCK ENERGY IN STEP  13 IS      -2466.7215610237944929 [AU]
 
 Step comparison  Energy Drift [au]  DIIS error drift  Gradient drift
       12            3.1167E-08         5.9381E-08       3.4057E-05
 ======================================================================
 ITERATION STEP  14
 

 SCF control                  : diis
 Damping factor/level shift   : 0.000/0.000
 DIIS [start/end/frequency]   :   2 / 50 /  1

 Constructing Fock-matrix...
 
 First step of Coulomb + first step of exchange...
 Exchange contribution is evaluated for MOs 1 to 205.
   1% done.
  12% done.
  23% done.
  34% done.
  45% done.
  56% done.
  67% done.
  78% done.
  89% done.
 100% done.
 
 Fitting and assembly step of exchange...
 
 Second step of Coulomb...
   1% done.
  12% done.
  23% done.
  34% done.
  45% done.
  56% done.
  67% done.
  78% done.
  89% done.
 100% done.
 
 Gradient norm:      9.4091E-06
 DIIS is running in this iteration step.
 RMS of [F,P]:                                         0.00000001695918
 RMS of difference density:                            0.00000005897111
 Gap [au]:  0.29618566
 ALPHA OCC: 205
 BETA  OCC: 205
 
 ***HARTREE-FOCK ENERGY IN STEP  14 IS      -2466.7215610291386838 [AU]
 
 Step comparison  Energy Drift [au]  DIIS error drift  Gradient drift
       13            5.3442E-09         2.3286E-08       1.7365E-05
 ======================================================================
 
 SUCCESS...
 THE SCF ITERATION HAS CONVERGED!
 
                   A   
 FINAL ALPHA OCC: 205
 FINAL BETA  OCC: 205
 
 ***FINAL HARTREE-FOCK ENERGY:      -2466.7215610291386838 [AU]
 
 Orbital energies [au]:
      Irrep         Alpha          Beta
    1   A        -15.626365     -15.626365
    2   A        -15.626353     -15.626353
    3   A        -15.626332     -15.626332
    4   A        -15.626324     -15.626324
    5   A        -15.586361     -15.586361
    6   A        -15.586284     -15.586284
    7   A        -11.342713     -11.342713
    8   A        -11.342703     -11.342703
    9   A        -11.341580     -11.341580
   10   A        -11.341537     -11.341537
   11   A        -11.322916     -11.322916
   12   A        -11.322892     -11.322892
   13   A        -11.285686     -11.285686
   14   A        -11.285607     -11.285607
   15   A        -11.285341     -11.285341
   16   A        -11.285330     -11.285330
   17   A        -11.285314     -11.285314
   18   A        -11.285296     -11.285296
   19   A        -11.281768     -11.281768
   20   A        -11.281757     -11.281757
   21   A        -11.281754     -11.281754
   22   A        -11.281746     -11.281746
   23   A        -11.241439     -11.241439
   24   A        -11.241417     -11.241417
   25   A        -11.241399     -11.241399
   26   A        -11.241376     -11.241376
   27   A        -11.241245     -11.241245
   28   A        -11.241225     -11.241225
   29   A        -11.241217     -11.241217
   30   A        -11.241195     -11.241195
   31   A        -11.240150     -11.240150
   32   A        -11.240128     -11.240128
   33   A        -11.240110     -11.240110
   34   A        -11.240087     -11.240087
   35   A        -11.239239     -11.239239
   36   A        -11.239231     -11.239231
   37   A        -11.239222     -11.239222
   38   A        -11.239210     -11.239210
   39   A        -11.238837     -11.238837
   40   A        -11.238828     -11.238828
   41   A        -11.238823     -11.238823
   42   A        -11.238810     -11.238810
   43   A        -11.237398     -11.237398
   44   A        -11.237390     -11.237390
   45   A        -11.237383     -11.237383
   46   A        -11.237377     -11.237377
   47   A        -11.236472     -11.236472
   48   A        -11.236457     -11.236457
   49   A        -11.236448     -11.236448
   50   A        -11.236446     -11.236446
   51   A        -11.235175     -11.235175
   52   A        -11.235161     -11.235161
   53   A        -11.235154     -11.235154
   54   A        -11.235152     -11.235152
   55   A        -11.230631     -11.230631
   56   A        -11.230615     -11.230615
   57   A        -11.230598     -11.230598
   58   A        -11.230572     -11.230572
   59   A        -11.228128     -11.228128
   60   A        -11.228117     -11.228117
   61   A        -11.228115     -11.228115
   62   A        -11.228109     -11.228109
   63   A         -1.365991      -1.365991
   64   A         -1.357109      -1.357109
   65   A         -1.333699      -1.333699
   66   A         -1.330334      -1.330334
   67   A         -1.248876      -1.248876
   68   A         -1.242453      -1.242453
   69   A         -1.218429      -1.218429
   70   A         -1.179793      -1.179793
   71   A         -1.167158      -1.167158
   72   A         -1.159211      -1.159211
   73   A         -1.156331      -1.156331
   74   A         -1.156072      -1.156072
   75   A         -1.155007      -1.155007
   76   A         -1.154347      -1.154347
   77   A         -1.144823      -1.144823
   78   A         -1.110865      -1.110865
   79   A         -1.095466      -1.095466
   80   A         -1.073134      -1.073134
   81   A         -1.067586      -1.067586
   82   A         -1.061997      -1.061997
   83   A         -1.049470      -1.049470
   84   A         -1.035268      -1.035268
   85   A         -1.035046      -1.035046
   86   A         -1.034990      -1.034990
   87   A         -1.032566      -1.032566
   88   A         -1.017272      -1.017272
   89   A         -1.011639      -1.011639
   90   A         -1.000742      -1.000742
   91   A         -0.991325      -0.991325
   92   A         -0.991286      -0.991286
   93   A         -0.988117      -0.988117
   94   A         -0.988081      -0.988081
   95   A         -0.975840      -0.975840
   96   A         -0.956144      -0.956144
   97   A         -0.920024      -0.920024
   98   A         -0.891113      -0.891113
   99   A         -0.888170      -0.888170
  100   A         -0.878274      -0.878274
  101   A         -0.864457      -0.864457
  102   A         -0.845301      -0.845301
  103   A         -0.843699      -0.843699
  104   A         -0.842800      -0.842800
  105   A         -0.836874      -0.836874
  106   A         -0.836426      -0.836426
  107   A         -0.836168      -0.836168
  108   A         -0.816819      -0.816819
  109   A         -0.803466      -0.803466
  110   A         -0.801629      -0.801629
  111   A         -0.801264      -0.801264
  112   A         -0.799745      -0.799745
  113   A         -0.790099      -0.790099
  114   A         -0.780689      -0.780689
  115   A         -0.766419      -0.766419
  116   A         -0.761910      -0.761910
  117   A         -0.734396      -0.734396
  118   A         -0.730572      -0.730572
  119   A         -0.720391      -0.720391
  120   A         -0.719130      -0.719130
  121   A         -0.718091      -0.718091
  122   A         -0.712951      -0.712951
  123   A         -0.711877      -0.711877
  124   A         -0.706323      -0.706323
  125   A         -0.701022      -0.701022
  126   A         -0.698569      -0.698569
  127   A         -0.680740      -0.680740
  128   A         -0.677956      -0.677956
  129   A         -0.650794      -0.650794
  130   A         -0.647981      -0.647981
  131   A         -0.646535      -0.646535
  132   A         -0.644874      -0.644874
  133   A         -0.642674      -0.642674
  134   A         -0.641501      -0.641501
  135   A         -0.640786      -0.640786
  136   A         -0.639982      -0.639982
  137   A         -0.637918      -0.637918
  138   A         -0.628277      -0.628277
  139   A         -0.626058      -0.626058
  140   A         -0.622730      -0.622730
  141   A         -0.618379      -0.618379
  142   A         -0.615584      -0.615584
  143   A         -0.614940      -0.614940
  144   A         -0.614677      -0.614677
  145   A         -0.609754      -0.609754
  146   A         -0.604103      -0.604103
  147   A         -0.603349      -0.603349
  148   A         -0.603082      -0.603082
  149   A         -0.603044      -0.603044
  150   A         -0.602982      -0.602982
  151   A         -0.596276      -0.596276
  152   A         -0.590875      -0.590875
  153   A         -0.590565      -0.590565
  154   A         -0.590540      -0.590540
  155   A         -0.589099      -0.589099
  156   A         -0.576872      -0.576872
  157   A         -0.573202      -0.573202
  158   A         -0.570252      -0.570252
  159   A         -0.569682      -0.569682
  160   A         -0.539817      -0.539817
  161   A         -0.531351      -0.531351
  162   A         -0.531323      -0.531323
  163   A         -0.530606      -0.530606
  164   A         -0.529985      -0.529985
  165   A         -0.528268      -0.528268
  166   A         -0.527330      -0.527330
  167   A         -0.525970      -0.525970
  168   A         -0.525583      -0.525583
  169   A         -0.505669      -0.505669
  170   A         -0.505256      -0.505256
  171   A         -0.505229      -0.505229
  172   A         -0.502647      -0.502647
  173   A         -0.502466      -0.502466
  174   A         -0.500171      -0.500171
  175   A         -0.497310      -0.497310
  176   A         -0.496562      -0.496562
  177   A         -0.495431      -0.495431
  178   A         -0.495100      -0.495100
  179   A         -0.493985      -0.493985
  180   A         -0.491847      -0.491847
  181   A         -0.486421      -0.486421
  182   A         -0.485898      -0.485898
  183   A         -0.484594      -0.484594
  184   A         -0.482575      -0.482575
  185   A         -0.480871      -0.480871
  186   A         -0.480298      -0.480298
  187   A         -0.461223      -0.461223
  188   A         -0.400918      -0.400918
  189   A         -0.393979      -0.393979
  190   A         -0.389477      -0.389477
  191   A         -0.382644      -0.382644
  192   A         -0.377155      -0.377155
  193   A         -0.376743      -0.376743
  194   A         -0.354312      -0.354312
  195   A         -0.354003      -0.354003
  196   A         -0.346740      -0.346740
  197   A         -0.346267      -0.346267
  198   A         -0.310369      -0.310369
  199   A         -0.306801      -0.306801
  200   A         -0.302342      -0.302342
  201   A         -0.299493      -0.299493
  202   A         -0.297936      -0.297936
  203   A         -0.284630      -0.284630
  204   A         -0.279131      -0.279131
  205   A         -0.276957      -0.276957
 
  206   A          0.019229       0.019229
  207   A          0.065491       0.065491
  208   A          0.081542       0.081542
  209   A          0.083642       0.083642
  210   A          0.084313       0.084313
  211   A          0.085471       0.085471
  212   A          0.107084       0.107084
  213   A          0.118059       0.118059
  214   A          0.122330       0.122330
  215   A          0.124662       0.124662
  216   A          0.136992       0.136992
  217   A          0.137946       0.137946
  218   A          0.138429       0.138429
  219   A          0.140740       0.140740
  220   A          0.142963       0.142963
  221   A          0.143221       0.143221
  222   A          0.144130       0.144130
  223   A          0.147596       0.147596
  224   A          0.148723       0.148723
  225   A          0.152353       0.152353
  226   A          0.156436       0.156436
  227   A          0.159025       0.159025
  228   A          0.159648       0.159648
  229   A          0.163684       0.163684
  230   A          0.164487       0.164487
  231   A          0.168328       0.168328
  232   A          0.171484       0.171484
  233   A          0.171940       0.171940
  234   A          0.174664       0.174664
  235   A          0.175502       0.175502
  236   A          0.176334       0.176334
  237   A          0.179340       0.179340
  238   A          0.182580       0.182580
  239   A          0.185551       0.185551
  240   A          0.187640       0.187640
  241   A          0.190885       0.190885
  242   A          0.193976       0.193976
  243   A          0.195536       0.195536
  244   A          0.196190       0.196190
  245   A          0.198017       0.198017
  246   A          0.202806       0.202806
  247   A          0.204800       0.204800
  248   A          0.208762       0.208762
  249   A          0.217689       0.217689
  250   A          0.227693       0.227693
  251   A          0.230516       0.230516
  252   A          0.234931       0.234931
  253   A          0.240211       0.240211
  254   A          0.243402       0.243402
  255   A          0.244744       0.244744
  256   A          0.248060       0.248060
  257   A          0.252245       0.252245
  258   A          0.257411       0.257411
  259   A          0.273312       0.273312
  260   A          0.277552       0.277552
  261   A          0.285703       0.285703
  262   A          0.300799       0.300799
  263   A          0.302967       0.302967
  264   A          0.311322       0.311322
  265   A          0.312186       0.312186
  266   A          0.313103       0.313103
  267   A          0.316249       0.316249
  268   A          0.320443       0.320443
  269   A          0.323299       0.323299
  270   A          0.326223       0.326223
  271   A          0.328029       0.328029
  272   A          0.330270       0.330270
  273   A          0.330847       0.330847
  274   A          0.331042       0.331042
  275   A          0.334356       0.334356
  276   A          0.334633       0.334633
  277   A          0.341539       0.341539
  278   A          0.347766       0.347766
  279   A          0.348532       0.348532
  280   A          0.349099       0.349099
  281   A          0.352882       0.352882
  282   A          0.353956       0.353956
  283   A          0.355912       0.355912
  284   A          0.357561       0.357561
  285   A          0.363007       0.363007
  286   A          0.366130       0.366130
  287   A          0.368242       0.368242
  288   A          0.368975       0.368975
  289   A          0.369695       0.369695
  290   A          0.369976       0.369976
  291   A          0.371034       0.371034
  292   A          0.371509       0.371509
  293   A          0.374820       0.374820
  294   A          0.376520       0.376520
  295   A          0.379561       0.379561
  296   A          0.382550       0.382550
  297   A          0.383644       0.383644
  298   A          0.385081       0.385081
  299   A          0.388203       0.388203
  300   A          0.389941       0.389941
  301   A          0.392606       0.392606
  302   A          0.395776       0.395776
  303   A          0.397263       0.397263
  304   A          0.400426       0.400426
  305   A          0.404763       0.404763
  306   A          0.409836       0.409836
  307   A          0.415474       0.415474
  308   A          0.419196       0.419196
  309   A          0.419357       0.419357
  310   A          0.420465       0.420465
  311   A          0.421756       0.421756
  312   A          0.422644       0.422644
  313   A          0.427779       0.427779
  314   A          0.429759       0.429759
  315   A          0.430056       0.430056
  316   A          0.430845       0.430845
  317   A          0.434128       0.434128
  318   A          0.436117       0.436117
  319   A          0.438201       0.438201
  320   A          0.441101       0.441101
  321   A          0.446011       0.446011
  322   A          0.446199       0.446199
  323   A          0.448721       0.448721
  324   A          0.448914       0.448914
  325   A          0.455940       0.455940
  326   A          0.458730       0.458730
  327   A          0.462935       0.462935
  328   A          0.463604       0.463604
  329   A          0.463839       0.463839
  330   A          0.464347       0.464347
  331   A          0.465792       0.465792
  332   A          0.471379       0.471379
  333   A          0.476564       0.476564
  334   A          0.476645       0.476645
  335   A          0.478316       0.478316
  336   A          0.479434       0.479434
  337   A          0.480107       0.480107
  338   A          0.482331       0.482331
  339   A          0.485616       0.485616
  340   A          0.487518       0.487518
  341   A          0.493614       0.493614
  342   A          0.493906       0.493906
  343   A          0.496011       0.496011
  344   A          0.496899       0.496899
  345   A          0.498019       0.498019
  346   A          0.506421       0.506421
  347   A          0.506592       0.506592
  348   A          0.509471       0.509471
  349   A          0.509944       0.509944
  350   A          0.510824       0.510824
  351   A          0.511244       0.511244
  352   A          0.514213       0.514213
  353   A          0.518357       0.518357
  354   A          0.518732       0.518732
  355   A          0.519350       0.519350
  356   A          0.520623       0.520623
  357   A          0.521910       0.521910
  358   A          0.525144       0.525144
  359   A          0.527498       0.527498
  360   A          0.529166       0.529166
  361   A          0.530310       0.530310
  362   A          0.533260       0.533260
  363   A          0.533487       0.533487
  364   A          0.537872       0.537872
  365   A          0.538853       0.538853
  366   A          0.540651       0.540651
  367   A          0.542705       0.542705
  368   A          0.545049       0.545049
  369   A          0.549823       0.549823
  370   A          0.554067       0.554067
  371   A          0.554544       0.554544
  372   A          0.555452       0.555452
  373   A          0.555847       0.555847
  374   A          0.557135       0.557135
  375   A          0.560487       0.560487
  376   A          0.562378       0.562378
  377   A          0.566446       0.566446
  378   A          0.567048       0.567048
  379   A          0.567105       0.567105
  380   A          0.570708       0.570708
  381   A          0.571828       0.571828
  382   A          0.572895       0.572895
  383   A          0.575161       0.575161
  384   A          0.577430       0.577430
  385   A          0.578235       0.578235
  386   A          0.580175       0.580175
  387   A          0.581870       0.581870
  388   A          0.583399       0.583399
  389   A          0.583550       0.583550
  390   A          0.584714       0.584714
  391   A          0.587924       0.587924
  392   A          0.590753       0.590753
  393   A          0.590988       0.590988
  394   A          0.592426       0.592426
  395   A          0.593633       0.593633
  396   A          0.593921       0.593921
  397   A          0.595741       0.595741
  398   A          0.595888       0.595888
  399   A          0.599147       0.599147
  400   A          0.599517       0.599517
  401   A          0.603367       0.603367
  402   A          0.603374       0.603374
  403   A          0.604260       0.604260
  404   A          0.606645       0.606645
  405   A          0.607241       0.607241
  406   A          0.607761       0.607761
  407   A          0.609328       0.609328
  408   A          0.610700       0.610700
  409   A          0.613342       0.613342
  410   A          0.614811       0.614811
  411   A          0.615052       0.615052
  412   A          0.616122       0.616122
  413   A          0.621289       0.621289
  414   A          0.625063       0.625063
  415   A          0.626642       0.626642
  416   A          0.627162       0.627162
  417   A          0.627231       0.627231
  418   A          0.628653       0.628653
  419   A          0.630038       0.630038
  420   A          0.632920       0.632920
  421   A          0.635239       0.635239
  422   A          0.635342       0.635342
  423   A          0.638106       0.638106
  424   A          0.638212       0.638212
  425   A          0.641525       0.641525
  426   A          0.642634       0.642634
  427   A          0.645980       0.645980
  428   A          0.649518       0.649518
  429   A          0.651373       0.651373
  430   A          0.652529       0.652529
  431   A          0.654985       0.654985
  432   A          0.656164       0.656164
  433   A          0.659241       0.659241
  434   A          0.659921       0.659921
  435   A          0.662864       0.662864
  436   A          0.663832       0.663832
  437   A          0.664980       0.664980
  438   A          0.665645       0.665645
  439   A          0.668025       0.668025
  440   A          0.668689       0.668689
  441   A          0.670928       0.670928
  442   A          0.674763       0.674763
  443   A          0.676824       0.676824
  444   A          0.678845       0.678845
  445   A          0.679037       0.679037
  446   A          0.686885       0.686885
  447   A          0.688576       0.688576
  448   A          0.689964       0.689964
  449   A          0.692165       0.692165
  450   A          0.692685       0.692685
  451   A          0.693523       0.693523
  452   A          0.693881       0.693881
  453   A          0.698847       0.698847
  454   A          0.703213       0.703213
  455   A          0.703381       0.703381
  456   A          0.706130       0.706130
  457   A          0.707626       0.707626
  458   A          0.713756       0.713756
  459   A          0.714625       0.714625
  460   A          0.719767       0.719767
  461   A          0.723643       0.723643
  462   A          0.725049       0.725049
  463   A          0.726393       0.726393
  464   A          0.730140       0.730140
  465   A          0.733479       0.733479
  466   A          0.733585       0.733585
  467   A          0.734966       0.734966
  468   A          0.739621       0.739621
  469   A          0.741843       0.741843
  470   A          0.743617       0.743617
  471   A          0.746015       0.746015
  472   A          0.748424       0.748424
  473   A          0.749965       0.749965
  474   A          0.750868       0.750868
  475   A          0.751799       0.751799
  476   A          0.753258       0.753258
  477   A          0.767659       0.767659
  478   A          0.769003       0.769003
  479   A          0.770701       0.770701
  480   A          0.772604       0.772604
  481   A          0.773404       0.773404
  482   A          0.776858       0.776858
  483   A          0.784723       0.784723
  484   A          0.786797       0.786797
  485   A          0.787437       0.787437
  486   A          0.788212       0.788212
  487   A          0.794270       0.794270
  488   A          0.795943       0.795943
  489   A          0.796405       0.796405
  490   A          0.801514       0.801514
  491   A          0.806917       0.806917
  492   A          0.807684       0.807684
  493   A          0.810039       0.810039
  494   A          0.812501       0.812501
  495   A          0.814418       0.814418
  496   A          0.814671       0.814671
  497   A          0.815124       0.815124
  498   A          0.819058       0.819058
  499   A          0.820568       0.820568
  500   A          0.820760       0.820760
  501   A          0.822183       0.822183
  502   A          0.831902       0.831902
  503   A          0.832009       0.832009
  504   A          0.833416       0.833416
  505   A          0.835770       0.835770
  506   A          0.836185       0.836185
  507   A          0.843656       0.843656
  508   A          0.844703       0.844703
  509   A          0.846808       0.846808
  510   A          0.848744       0.848744
  511   A          0.853439       0.853439
  512   A          0.854803       0.854803
  513   A          0.856765       0.856765
  514   A          0.857547       0.857547
  515   A          0.861635       0.861635
  516   A          0.864264       0.864264
  517   A          0.864330       0.864330
  518   A          0.869282       0.869282
  519   A          0.875722       0.875722
  520   A          0.879409       0.879409
  521   A          0.881243       0.881243
  522   A          0.884117       0.884117
  523   A          0.884915       0.884915
  524   A          0.889148       0.889148
  525   A          0.889809       0.889809
  526   A          0.890634       0.890634
  527   A          0.893497       0.893497
  528   A          0.893709       0.893709
  529   A          0.895397       0.895397
  530   A          0.896519       0.896519
  531   A          0.896948       0.896948
  532   A          0.898059       0.898059
  533   A          0.898502       0.898502
  534   A          0.901066       0.901066
  535   A          0.901366       0.901366
  536   A          0.901754       0.901754
  537   A          0.904521       0.904521
  538   A          0.912020       0.912020
  539   A          0.913830       0.913830
  540   A          0.914244       0.914244
  541   A          0.918386       0.918386
  542   A          0.920933       0.920933
  543   A          0.922531       0.922531
  544   A          0.923967       0.923967
  545   A          0.931086       0.931086
  546   A          0.931255       0.931255
  547   A          0.931467       0.931467
  548   A          0.931582       0.931582
  549   A          0.934826       0.934826
  550   A          0.938013       0.938013
  551   A          0.944727       0.944727
  552   A          0.947552       0.947552
  553   A          0.949469       0.949469
  554   A          0.951521       0.951521
  555   A          0.951601       0.951601
  556   A          0.958447       0.958447
  557   A          0.965736       0.965736
  558   A          0.970726       0.970726
  559   A          0.971095       0.971095
  560   A          0.971966       0.971966
  561   A          0.972168       0.972168
  562   A          0.976108       0.976108
  563   A          0.977828       0.977828
  564   A          0.979981       0.979981
  565   A          0.984478       0.984478
  566   A          0.985445       0.985445
  567   A          0.989455       0.989455
  568   A          0.989850       0.989850
  569   A          0.992669       0.992669
  570   A          0.995317       0.995317
  571   A          1.001710       1.001710
  572   A          1.004128       1.004128
  573   A          1.004217       1.004217
  574   A          1.004455       1.004455
  575   A          1.007137       1.007137
  576   A          1.011797       1.011797
  577   A          1.012357       1.012357
  578   A          1.012694       1.012694
  579   A          1.013974       1.013974
  580   A          1.015806       1.015806
  581   A          1.017095       1.017095
  582   A          1.018221       1.018221
  583   A          1.021220       1.021220
  584   A          1.023213       1.023213
  585   A          1.025407       1.025407
  586   A          1.028561       1.028561
  587   A          1.028725       1.028725
  588   A          1.031957       1.031957
  589   A          1.034248       1.034248
  590   A          1.036430       1.036430
  591   A          1.040415       1.040415
  592   A          1.041348       1.041348
  593   A          1.044828       1.044828
  594   A          1.046697       1.046697
  595   A          1.047490       1.047490
  596   A          1.050431       1.050431
  597   A          1.051709       1.051709
  598   A          1.052020       1.052020
  599   A          1.056074       1.056074
  600   A          1.059290       1.059290
  601   A          1.061502       1.061502
  602   A          1.063146       1.063146
  603   A          1.063721       1.063721
  604   A          1.065879       1.065879
  605   A          1.071661       1.071661
  606   A          1.073859       1.073859
  607   A          1.076628       1.076628
  608   A          1.080903       1.080903
  609   A          1.082124       1.082124
  610   A          1.085666       1.085666
  611   A          1.088501       1.088501
  612   A          1.089620       1.089620
  613   A          1.091279       1.091279
  614   A          1.092082       1.092082
  615   A          1.095171       1.095171
  616   A          1.097664       1.097664
  617   A          1.101765       1.101765
  618   A          1.102090       1.102090
  619   A          1.107990       1.107990
  620   A          1.109177       1.109177
  621   A          1.110586       1.110586
  622   A          1.114543       1.114543
  623   A          1.114698       1.114698
  624   A          1.121435       1.121435
  625   A          1.125097       1.125097
  626   A          1.126443       1.126443
  627   A          1.129682       1.129682
  628   A          1.130853       1.130853
  629   A          1.132927       1.132927
  630   A          1.138159       1.138159
  631   A          1.140314       1.140314
  632   A          1.144342       1.144342
  633   A          1.148034       1.148034
  634   A          1.150929       1.150929
  635   A          1.154679       1.154679
  636   A          1.155862       1.155862
  637   A          1.158063       1.158063
  638   A          1.158921       1.158921
  639   A          1.162434       1.162434
  640   A          1.164831       1.164831
  641   A          1.165418       1.165418
  642   A          1.169308       1.169308
  643   A          1.169844       1.169844
  644   A          1.175578       1.175578
  645   A          1.175946       1.175946
  646   A          1.177655       1.177655
  647   A          1.180224       1.180224
  648   A          1.184202       1.184202
  649   A          1.187352       1.187352
  650   A          1.188038       1.188038
  651   A          1.188866       1.188866
  652   A          1.189968       1.189968
  653   A          1.190768       1.190768
  654   A          1.196416       1.196416
  655   A          1.197087       1.197087
  656   A          1.200836       1.200836
  657   A          1.201745       1.201745
  658   A          1.204597       1.204597
  659   A          1.205628       1.205628
  660   A          1.207234       1.207234
  661   A          1.209541       1.209541
  662   A          1.213514       1.213514
  663   A          1.216624       1.216624
  664   A          1.217650       1.217650
  665   A          1.220586       1.220586
  666   A          1.221038       1.221038
  667   A          1.221883       1.221883
  668   A          1.225833       1.225833
  669   A          1.228514       1.228514
  670   A          1.229386       1.229386
  671   A          1.232687       1.232687
  672   A          1.234494       1.234494
  673   A          1.235921       1.235921
  674   A          1.240080       1.240080
  675   A          1.240308       1.240308
  676   A          1.248825       1.248825
  677   A          1.250105       1.250105
  678   A          1.250409       1.250409
  679   A          1.251767       1.251767
  680   A          1.252317       1.252317
  681   A          1.252338       1.252338
  682   A          1.260480       1.260480
  683   A          1.261448       1.261448
  684   A          1.263203       1.263203
  685   A          1.263824       1.263824
  686   A          1.267436       1.267436
  687   A          1.276903       1.276903
  688   A          1.277829       1.277829
  689   A          1.278616       1.278616
  690   A          1.281107       1.281107
  691   A          1.281897       1.281897
  692   A          1.287556       1.287556
  693   A          1.288910       1.288910
  694   A          1.292073       1.292073
  695   A          1.293093       1.293093
  696   A          1.295466       1.295466
  697   A          1.296930       1.296930
  698   A          1.297391       1.297391
  699   A          1.298479       1.298479
  700   A          1.299908       1.299908
  701   A          1.307216       1.307216
  702   A          1.311078       1.311078
  703   A          1.312400       1.312400
  704   A          1.312904       1.312904
  705   A          1.314998       1.314998
  706   A          1.315113       1.315113
  707   A          1.317862       1.317862
  708   A          1.318772       1.318772
  709   A          1.322707       1.322707
  710   A          1.322898       1.322898
  711   A          1.327376       1.327376
  712   A          1.328982       1.328982
  713   A          1.336606       1.336606
  714   A          1.336889       1.336889
  715   A          1.342783       1.342783
  716   A          1.344247       1.344247
  717   A          1.347434       1.347434
  718   A          1.348762       1.348762
  719   A          1.350181       1.350181
  720   A          1.357308       1.357308
  721   A          1.357886       1.357886
  722   A          1.361140       1.361140
  723   A          1.362079       1.362079
  724   A          1.362673       1.362673
  725   A          1.370825       1.370825
  726   A          1.371639       1.371639
  727   A          1.376002       1.376002
  728   A          1.376152       1.376152
  729   A          1.378444       1.378444
  730   A          1.381465       1.381465
  731   A          1.384066       1.384066
  732   A          1.386952       1.386952
  733   A          1.387005       1.387005
  734   A          1.388488       1.388488
  735   A          1.397325       1.397325
  736   A          1.398840       1.398840
  737   A          1.398865       1.398865
  738   A          1.399473       1.399473
  739   A          1.400905       1.400905
  740   A          1.407320       1.407320
  741   A          1.413716       1.413716
  742   A          1.416996       1.416996
  743   A          1.423047       1.423047
  744   A          1.424980       1.424980
  745   A          1.426432       1.426432
  746   A          1.427208       1.427208
  747   A          1.430504       1.430504
  748   A          1.432248       1.432248
  749   A          1.433387       1.433387
  750   A          1.436085       1.436085
  751   A          1.441200       1.441200
  752   A          1.441819       1.441819
  753   A          1.445813       1.445813
  754   A          1.448260       1.448260
  755   A          1.450951       1.450951
  756   A          1.454690       1.454690
  757   A          1.457106       1.457106
  758   A          1.458594       1.458594
  759   A          1.459857       1.459857
  760   A          1.470100       1.470100
  761   A          1.471244       1.471244
  762   A          1.475169       1.475169
  763   A          1.478361       1.478361
  764   A          1.480047       1.480047
  765   A          1.483336       1.483336
  766   A          1.485597       1.485597
  767   A          1.487943       1.487943
  768   A          1.490207       1.490207
  769   A          1.490625       1.490625
  770   A          1.491567       1.491567
  771   A          1.499129       1.499129
  772   A          1.500573       1.500573
  773   A          1.500793       1.500793
  774   A          1.506959       1.506959
  775   A          1.509040       1.509040
  776   A          1.512118       1.512118
  777   A          1.512245       1.512245
  778   A          1.516711       1.516711
  779   A          1.517819       1.517819
  780   A          1.518142       1.518142
  781   A          1.520296       1.520296
  782   A          1.521508       1.521508
  783   A          1.524327       1.524327
  784   A          1.525045       1.525045
  785   A          1.527108       1.527108
  786   A          1.527585       1.527585
  787   A          1.534151       1.534151
  788   A          1.534921       1.534921
  789   A          1.535588       1.535588
  790   A          1.537685       1.537685
  791   A          1.541286       1.541286
  792   A          1.543664       1.543664
  793   A          1.545171       1.545171
  794   A          1.548381       1.548381
  795   A          1.548540       1.548540
  796   A          1.549581       1.549581
  797   A          1.555273       1.555273
  798   A          1.555885       1.555885
  799   A          1.557515       1.557515
  800   A          1.557896       1.557896
  801   A          1.558867       1.558867
  802   A          1.562300       1.562300
  803   A          1.563484       1.563484
  804   A          1.563781       1.563781
  805   A          1.570053       1.570053
  806   A          1.570753       1.570753
  807   A          1.572154       1.572154
  808   A          1.578566       1.578566
  809   A          1.580247       1.580247
  810   A          1.580883       1.580883
  811   A          1.583399       1.583399
  812   A          1.584730       1.584730
  813   A          1.586079       1.586079
  814   A          1.589062       1.589062
  815   A          1.591215       1.591215
  816   A          1.592204       1.592204
  817   A          1.603554       1.603554
  818   A          1.604110       1.604110
  819   A          1.606691       1.606691
  820   A          1.608355       1.608355
  821   A          1.610204       1.610204
  822   A          1.612183       1.612183
  823   A          1.613152       1.613152
  824   A          1.614068       1.614068
  825   A          1.614778       1.614778
  826   A          1.623112       1.623112
  827   A          1.623229       1.623229
  828   A          1.625690       1.625690
  829   A          1.627577       1.627577
  830   A          1.630160       1.630160
  831   A          1.630703       1.630703
  832   A          1.636862       1.636862
  833   A          1.639859       1.639859
  834   A          1.642162       1.642162
  835   A          1.642941       1.642941
  836   A          1.644805       1.644805
  837   A          1.645980       1.645980
  838   A          1.646300       1.646300
  839   A          1.654785       1.654785
  840   A          1.657587       1.657587
  841   A          1.657881       1.657881
  842   A          1.660193       1.660193
  843   A          1.661361       1.661361
  844   A          1.671832       1.671832
  845   A          1.672963       1.672963
  846   A          1.673157       1.673157
  847   A          1.674543       1.674543
  848   A          1.677271       1.677271
  849   A          1.681970       1.681970
  850   A          1.685959       1.685959
  851   A          1.688006       1.688006
  852   A          1.697482       1.697482
  853   A          1.700555       1.700555
  854   A          1.707654       1.707654
  855   A          1.707836       1.707836
  856   A          1.707956       1.707956
  857   A          1.709945       1.709945
  858   A          1.713658       1.713658
  859   A          1.718762       1.718762
  860   A          1.719607       1.719607
  861   A          1.720943       1.720943
  862   A          1.723572       1.723572
  863   A          1.726317       1.726317
  864   A          1.727328       1.727328
  865   A          1.729059       1.729059
  866   A          1.731636       1.731636
  867   A          1.735003       1.735003
  868   A          1.735198       1.735198
  869   A          1.737339       1.737339
  870   A          1.739123       1.739123
  871   A          1.741397       1.741397
  872   A          1.745161       1.745161
  873   A          1.746987       1.746987
  874   A          1.751420       1.751420
  875   A          1.763592       1.763592
  876   A          1.763891       1.763891
  877   A          1.766969       1.766969
  878   A          1.770151       1.770151
  879   A          1.771750       1.771750
  880   A          1.773554       1.773554
  881   A          1.777705       1.777705
  882   A          1.779244       1.779244
  883   A          1.781790       1.781790
  884   A          1.789756       1.789756
  885   A          1.790584       1.790584
  886   A          1.797596       1.797596
  887   A          1.799716       1.799716
  888   A          1.805330       1.805330
  889   A          1.807729       1.807729
  890   A          1.811661       1.811661
  891   A          1.812301       1.812301
  892   A          1.813938       1.813938
  893   A          1.815633       1.815633
  894   A          1.818642       1.818642
  895   A          1.822763       1.822763
  896   A          1.824458       1.824458
  897   A          1.830560       1.830560
  898   A          1.832341       1.832341
  899   A          1.840355       1.840355
  900   A          1.844488       1.844488
  901   A          1.846745       1.846745
  902   A          1.848957       1.848957
  903   A          1.860241       1.860241
  904   A          1.860558       1.860558
  905   A          1.862459       1.862459
  906   A          1.869704       1.869704
  907   A          1.883076       1.883076
  908   A          1.883430       1.883430
  909   A          1.883509       1.883509
  910   A          1.885848       1.885848
  911   A          1.893956       1.893956
  912   A          1.900826       1.900826
  913   A          1.907360       1.907360
  914   A          1.910902       1.910902
  915   A          1.912029       1.912029
  916   A          1.914714       1.914714
  917   A          1.920980       1.920980
  918   A          1.926743       1.926743
  919   A          1.927854       1.927854
  920   A          1.934695       1.934695
  921   A          1.935301       1.935301
  922   A          1.937253       1.937253
  923   A          1.944274       1.944274
  924   A          1.949234       1.949234
  925   A          1.964144       1.964144
  926   A          1.969503       1.969503
  927   A          1.987727       1.987727
  928   A          1.989585       1.989585
  929   A          1.992811       1.992811
  930   A          1.992982       1.992982
  931   A          1.994989       1.994989
  932   A          2.013532       2.013532
  933   A          2.016951       2.016951
  934   A          2.019586       2.019586
  935   A          2.022690       2.022690
  936   A          2.024676       2.024676
  937   A          2.025932       2.025932
  938   A          2.027246       2.027246
  939   A          2.043087       2.043087
  940   A          2.071858       2.071858
  941   A          2.074404       2.074404
  942   A          2.077207       2.077207
  943   A          2.081596       2.081596
  944   A          2.086681       2.086681
  945   A          2.088516       2.088516
  946   A          2.094493       2.094493
  947   A          2.097289       2.097289
  948   A          2.099371       2.099371
  949   A          2.106145       2.106145
  950   A          2.113112       2.113112
  951   A          2.115946       2.115946
  952   A          2.117100       2.117100
  953   A          2.117852       2.117852
  954   A          2.122881       2.122881
  955   A          2.132770       2.132770
  956   A          2.135377       2.135377
  957   A          2.141851       2.141851
  958   A          2.144337       2.144337
  959   A          2.147441       2.147441
  960   A          2.150580       2.150580
  961   A          2.158816       2.158816
  962   A          2.160035       2.160035
  963   A          2.168497       2.168497
  964   A          2.175456       2.175456
  965   A          2.178196       2.178196
  966   A          2.185564       2.185564
  967   A          2.189403       2.189403
  968   A          2.189929       2.189929
  969   A          2.190645       2.190645
  970   A          2.191030       2.191030
  971   A          2.205780       2.205780
  972   A          2.213658       2.213658
  973   A          2.235370       2.235370
  974   A          2.236671       2.236671
  975   A          2.236910       2.236910
  976   A          2.237970       2.237970
  977   A          2.240659       2.240659
  978   A          2.245327       2.245327
  979   A          2.251921       2.251921
  980   A          2.253015       2.253015
  981   A          2.257470       2.257470
  982   A          2.259177       2.259177
  983   A          2.265612       2.265612
  984   A          2.267206       2.267206
  985   A          2.271349       2.271349
  986   A          2.278486       2.278486
  987   A          2.281712       2.281712
  988   A          2.287770       2.287770
  989   A          2.298319       2.298319
  990   A          2.301848       2.301848
  991   A          2.309653       2.309653
  992   A          2.310588       2.310588
  993   A          2.317783       2.317783
  994   A          2.324352       2.324352
  995   A          2.337223       2.337223
  996   A          2.344895       2.344895
  997   A          2.345252       2.345252
  998   A          2.353118       2.353118
  999   A          2.354126       2.354126
 1000   A          2.366721       2.366721
 1001   A          2.368072       2.368072
 1002   A          2.379642       2.379642
 1003   A          2.382607       2.382607
 1004   A          2.395214       2.395214
 1005   A          2.396440       2.396440
 1006   A          2.398680       2.398680
 1007   A          2.399753       2.399753
 1008   A          2.415690       2.415690
 1009   A          2.417352       2.417352
 1010   A          2.421428       2.421428
 1011   A          2.422065       2.422065
 1012   A          2.422407       2.422407
 1013   A          2.426396       2.426396
 1014   A          2.426760       2.426760
 1015   A          2.434798       2.434798
 1016   A          2.446647       2.446647
 1017   A          2.447578       2.447578
 1018   A          2.449659       2.449659
 1019   A          2.453868       2.453868
 1020   A          2.457179       2.457179
 1021   A          2.477674       2.477674
 1022   A          2.481825       2.481825
 1023   A          2.485671       2.485671
 1024   A          2.493300       2.493300
 1025   A          2.495345       2.495345
 1026   A          2.498121       2.498121
 1027   A          2.506480       2.506480
 1028   A          2.507244       2.507244
 1029   A          2.510968       2.510968
 1030   A          2.519466       2.519466
 1031   A          2.526147       2.526147
 1032   A          2.527001       2.527001
 1033   A          2.533315       2.533315
 1034   A          2.534747       2.534747
 1035   A          2.539610       2.539610
 1036   A          2.543762       2.543762
 1037   A          2.547409       2.547409
 1038   A          2.550499       2.550499
 1039   A          2.550696       2.550696
 1040   A          2.554529       2.554529
 1041   A          2.556299       2.556299
 1042   A          2.557992       2.557992
 1043   A          2.558342       2.558342
 1044   A          2.560896       2.560896
 1045   A          2.566505       2.566505
 1046   A          2.576649       2.576649
 1047   A          2.578489       2.578489
 1048   A          2.578590       2.578590
 1049   A          2.580173       2.580173
 1050   A          2.589149       2.589149
 1051   A          2.592663       2.592663
 1052   A          2.598984       2.598984
 1053   A          2.601991       2.601991
 1054   A          2.605433       2.605433
 1055   A          2.606456       2.606456
 1056   A          2.612681       2.612681
 1057   A          2.621399       2.621399
 1058   A          2.623922       2.623922
 1059   A          2.629161       2.629161
 1060   A          2.630290       2.630290
 1061   A          2.631167       2.631167
 1062   A          2.632575       2.632575
 1063   A          2.637665       2.637665
 1064   A          2.638229       2.638229
 1065   A          2.640698       2.640698
 1066   A          2.645959       2.645959
 1067   A          2.646587       2.646587
 1068   A          2.652772       2.652772
 1069   A          2.654250       2.654250
 1070   A          2.674777       2.674777
 1071   A          2.674970       2.674970
 1072   A          2.677475       2.677475
 1073   A          2.678306       2.678306
 1074   A          2.685376       2.685376
 1075   A          2.687221       2.687221
 1076   A          2.688255       2.688255
 1077   A          2.689358       2.689358
 1078   A          2.691734       2.691734
 1079   A          2.692069       2.692069
 1080   A          2.697484       2.697484
 1081   A          2.699494       2.699494
 1082   A          2.700621       2.700621
 1083   A          2.703663       2.703663
 1084   A          2.708642       2.708642
 1085   A          2.708998       2.708998
 1086   A          2.713903       2.713903
 1087   A          2.715965       2.715965
 1088   A          2.717636       2.717636
 1089   A          2.719766       2.719766
 1090   A          2.723206       2.723206
 1091   A          2.726226       2.726226
 1092   A          2.736699       2.736699
 1093   A          2.739453       2.739453
 1094   A          2.746206       2.746206
 1095   A          2.746803       2.746803
 1096   A          2.750369       2.750369
 1097   A          2.752356       2.752356
 1098   A          2.758764       2.758764
 1099   A          2.759164       2.759164
 1100   A          2.762294       2.762294
 1101   A          2.762893       2.762893
 1102   A          2.766858       2.766858
 1103   A          2.770180       2.770180
 1104   A          2.771834       2.771834
 1105   A          2.771953       2.771953
 1106   A          2.772604       2.772604
 1107   A          2.781289       2.781289
 1108   A          2.783785       2.783785
 1109   A          2.786767       2.786767
 1110   A          2.794586       2.794586
 1111   A          2.794777       2.794777
 1112   A          2.795379       2.795379
 1113   A          2.801987       2.801987
 1114   A          2.806736       2.806736
 1115   A          2.810649       2.810649
 1116   A          2.813047       2.813047
 1117   A          2.813962       2.813962
 1118   A          2.815585       2.815585
 1119   A          2.816198       2.816198
 1120   A          2.817145       2.817145
 1121   A          2.817985       2.817985
 1122   A          2.820597       2.820597
 1123   A          2.821761       2.821761
 1124   A          2.825895       2.825895
 1125   A          2.831901       2.831901
 1126   A          2.835660       2.835660
 1127   A          2.835799       2.835799
 1128   A          2.837978       2.837978
 1129   A          2.838870       2.838870
 1130   A          2.840400       2.840400
 1131   A          2.841167       2.841167
 1132   A          2.851916       2.851916
 1133   A          2.853463       2.853463
 1134   A          2.853979       2.853979
 1135   A          2.857138       2.857138
 1136   A          2.858373       2.858373
 1137   A          2.859496       2.859496
 1138   A          2.859612       2.859612
 1139   A          2.863571       2.863571
 1140   A          2.870598       2.870598
 1141   A          2.871803       2.871803
 1142   A          2.878297       2.878297
 1143   A          2.879681       2.879681
 1144   A          2.882807       2.882807
 1145   A          2.885366       2.885366
 1146   A          2.888445       2.888445
 1147   A          2.889943       2.889943
 1148   A          2.891571       2.891571
 1149   A          2.895885       2.895885
 1150   A          2.896060       2.896060
 1151   A          2.897056       2.897056
 1152   A          2.899162       2.899162
 1153   A          2.900479       2.900479
 1154   A          2.901038       2.901038
 1155   A          2.913034       2.913034
 1156   A          2.915972       2.915972
 1157   A          2.920415       2.920415
 1158   A          2.921352       2.921352
 1159   A          2.922231       2.922231
 1160   A          2.925096       2.925096
 1161   A          2.928106       2.928106
 1162   A          2.928573       2.928573
 1163   A          2.933004       2.933004
 1164   A          2.936231       2.936231
 1165   A          2.937304       2.937304
 1166   A          2.939906       2.939906
 1167   A          2.943172       2.943172
 1168   A          2.945052       2.945052
 1169   A          2.945361       2.945361
 1170   A          2.949696       2.949696
 1171   A          2.950167       2.950167
 1172   A          2.953753       2.953753
 1173   A          2.958170       2.958170
 1174   A          2.967246       2.967246
 1175   A          2.968730       2.968730
 1176   A          2.969301       2.969301
 1177   A          2.971332       2.971332
 1178   A          2.975876       2.975876
 1179   A          2.977242       2.977242
 1180   A          2.977548       2.977548
 1181   A          2.979545       2.979545
 1182   A          2.982139       2.982139
 1183   A          2.983004       2.983004
 1184   A          2.983857       2.983857
 1185   A          2.987549       2.987549
 1186   A          2.992238       2.992238
 1187   A          2.995275       2.995275
 1188   A          2.995412       2.995412
 1189   A          2.995876       2.995876
 1190   A          2.998236       2.998236
 1191   A          3.002930       3.002930
 1192   A          3.007596       3.007596
 1193   A          3.010160       3.010160
 1194   A          3.011493       3.011493
 1195   A          3.011805       3.011805
 1196   A          3.013702       3.013702
 1197   A          3.016649       3.016649
 1198   A          3.021455       3.021455
 1199   A          3.021624       3.021624
 1200   A          3.022480       3.022480
 1201   A          3.023923       3.023923
 1202   A          3.025259       3.025259
 1203   A          3.026915       3.026915
 1204   A          3.027447       3.027447
 1205   A          3.031303       3.031303
 1206   A          3.033132       3.033132
 1207   A          3.034132       3.034132
 1208   A          3.035363       3.035363
 1209   A          3.036197       3.036197
 1210   A          3.041144       3.041144
 1211   A          3.042369       3.042369
 1212   A          3.045122       3.045122
 1213   A          3.050135       3.050135
 1214   A          3.050737       3.050737
 1215   A          3.051085       3.051085
 1216   A          3.053044       3.053044
 1217   A          3.055438       3.055438
 1218   A          3.055940       3.055940
 1219   A          3.061041       3.061041
 1220   A          3.061848       3.061848
 1221   A          3.066535       3.066535
 1222   A          3.067488       3.067488
 1223   A          3.069378       3.069378
 1224   A          3.071940       3.071940
 1225   A          3.073860       3.073860
 1226   A          3.074468       3.074468
 1227   A          3.077032       3.077032
 1228   A          3.079311       3.079311
 1229   A          3.082487       3.082487
 1230   A          3.087678       3.087678
 1231   A          3.091940       3.091940
 1232   A          3.092019       3.092019
 1233   A          3.092936       3.092936
 1234   A          3.097749       3.097749
 1235   A          3.101672       3.101672
 1236   A          3.102139       3.102139
 1237   A          3.104610       3.104610
 1238   A          3.107712       3.107712
 1239   A          3.110198       3.110198
 1240   A          3.113592       3.113592
 1241   A          3.115018       3.115018
 1242   A          3.116053       3.116053
 1243   A          3.118458       3.118458
 1244   A          3.119833       3.119833
 1245   A          3.120287       3.120287
 1246   A          3.121748       3.121748
 1247   A          3.128475       3.128475
 1248   A          3.132011       3.132011
 1249   A          3.136065       3.136065
 1250   A          3.136400       3.136400
 1251   A          3.136710       3.136710
 1252   A          3.141326       3.141326
 1253   A          3.147120       3.147120
 1254   A          3.147237       3.147237
 1255   A          3.148396       3.148396
 1256   A          3.148459       3.148459
 1257   A          3.151764       3.151764
 1258   A          3.154177       3.154177
 1259   A          3.157214       3.157214
 1260   A          3.159331       3.159331
 1261   A          3.161817       3.161817
 1262   A          3.167910       3.167910
 1263   A          3.168854       3.168854
 1264   A          3.172952       3.172952
 1265   A          3.173150       3.173150
 1266   A          3.176596       3.176596
 1267   A          3.178893       3.178893
 1268   A          3.179185       3.179185
 1269   A          3.181988       3.181988
 1270   A          3.183401       3.183401
 1271   A          3.183935       3.183935
 1272   A          3.185503       3.185503
 1273   A          3.188782       3.188782
 1274   A          3.191396       3.191396
 1275   A          3.195641       3.195641
 1276   A          3.204204       3.204204
 1277   A          3.206958       3.206958
 1278   A          3.210349       3.210349
 1279   A          3.210395       3.210395
 1280   A          3.215550       3.215550
 1281   A          3.216522       3.216522
 1282   A          3.216820       3.216820
 1283   A          3.218484       3.218484
 1284   A          3.221664       3.221664
 1285   A          3.224430       3.224430
 1286   A          3.224695       3.224695
 1287   A          3.227552       3.227552
 1288   A          3.235525       3.235525
 1289   A          3.235782       3.235782
 1290   A          3.239907       3.239907
 1291   A          3.242831       3.242831
 1292   A          3.244249       3.244249
 1293   A          3.247610       3.247610
 1294   A          3.249057       3.249057
 1295   A          3.252968       3.252968
 1296   A          3.254386       3.254386
 1297   A          3.257325       3.257325
 1298   A          3.262009       3.262009
 1299   A          3.264918       3.264918
 1300   A          3.268599       3.268599
 1301   A          3.268693       3.268693
 1302   A          3.270656       3.270656
 1303   A          3.271034       3.271034
 1304   A          3.275524       3.275524
 1305   A          3.276670       3.276670
 1306   A          3.278283       3.278283
 1307   A          3.285094       3.285094
 1308   A          3.285427       3.285427
 1309   A          3.288103       3.288103
 1310   A          3.291026       3.291026
 1311   A          3.293338       3.293338
 1312   A          3.297147       3.297147
 1313   A          3.297809       3.297809
 1314   A          3.298373       3.298373
 1315   A          3.301039       3.301039
 1316   A          3.302160       3.302160
 1317   A          3.303266       3.303266
 1318   A          3.305305       3.305305
 1319   A          3.314345       3.314345
 1320   A          3.315035       3.315035
 1321   A          3.315326       3.315326
 1322   A          3.318403       3.318403
 1323   A          3.323267       3.323267
 1324   A          3.323900       3.323900
 1325   A          3.324050       3.324050
 1326   A          3.324946       3.324946
 1327   A          3.329449       3.329449
 1328   A          3.329786       3.329786
 1329   A          3.333576       3.333576
 1330   A          3.333726       3.333726
 1331   A          3.339318       3.339318
 1332   A          3.340221       3.340221
 1333   A          3.340432       3.340432
 1334   A          3.341272       3.341272
 1335   A          3.342250       3.342250
 1336   A          3.343692       3.343692
 1337   A          3.349435       3.349435
 1338   A          3.349788       3.349788
 1339   A          3.353457       3.353457
 1340   A          3.355551       3.355551
 1341   A          3.357145       3.357145
 1342   A          3.357313       3.357313
 1343   A          3.362031       3.362031
 1344   A          3.368737       3.368737
 1345   A          3.369034       3.369034
 1346   A          3.369857       3.369857
 1347   A          3.370032       3.370032
 1348   A          3.374695       3.374695
 1349   A          3.374986       3.374986
 1350   A          3.380925       3.380925
 1351   A          3.383774       3.383774
 1352   A          3.386557       3.386557
 1353   A          3.387146       3.387146
 1354   A          3.388379       3.388379
 1355   A          3.390926       3.390926
 1356   A          3.392106       3.392106
 1357   A          3.397126       3.397126
 1358   A          3.398088       3.398088
 1359   A          3.399703       3.399703
 1360   A          3.401002       3.401002
 1361   A          3.401878       3.401878
 1362   A          3.404306       3.404306
 1363   A          3.406122       3.406122
 1364   A          3.410847       3.410847
 1365   A          3.412744       3.412744
 1366   A          3.414218       3.414218
 1367   A          3.416398       3.416398
 1368   A          3.419391       3.419391
 1369   A          3.419604       3.419604
 1370   A          3.422001       3.422001
 1371   A          3.422121       3.422121
 1372   A          3.422325       3.422325
 1373   A          3.423204       3.423204
 1374   A          3.425178       3.425178
 1375   A          3.427658       3.427658
 1376   A          3.428278       3.428278
 1377   A          3.428524       3.428524
 1378   A          3.429564       3.429564
 1379   A          3.430110       3.430110
 1380   A          3.430318       3.430318
 1381   A          3.436338       3.436338
 1382   A          3.436515       3.436515
 1383   A          3.441374       3.441374
 1384   A          3.442993       3.442993
 1385   A          3.444287       3.444287
 1386   A          3.447647       3.447647
 1387   A          3.449908       3.449908
 1388   A          3.450588       3.450588
 1389   A          3.451466       3.451466
 1390   A          3.453161       3.453161
 1391   A          3.456327       3.456327
 1392   A          3.457573       3.457573
 1393   A          3.458098       3.458098
 1394   A          3.458115       3.458115
 1395   A          3.462772       3.462772
 1396   A          3.465147       3.465147
 1397   A          3.467324       3.467324
 1398   A          3.469269       3.469269
 1399   A          3.473198       3.473198
 1400   A          3.474515       3.474515
 1401   A          3.475310       3.475310
 1402   A          3.480983       3.480983
 1403   A          3.481803       3.481803
 1404   A          3.482125       3.482125
 1405   A          3.482528       3.482528
 1406   A          3.484251       3.484251
 1407   A          3.486424       3.486424
 1408   A          3.487516       3.487516
 1409   A          3.487897       3.487897
 1410   A          3.490744       3.490744
 1411   A          3.494645       3.494645
 1412   A          3.498074       3.498074
 1413   A          3.498179       3.498179
 1414   A          3.498605       3.498605
 1415   A          3.503218       3.503218
 1416   A          3.503904       3.503904
 1417   A          3.506012       3.506012
 1418   A          3.507937       3.507937
 1419   A          3.510276       3.510276
 1420   A          3.511864       3.511864
 1421   A          3.512235       3.512235
 1422   A          3.513418       3.513418
 1423   A          3.518042       3.518042
 1424   A          3.519507       3.519507
 1425   A          3.521126       3.521126
 1426   A          3.526433       3.526433
 1427   A          3.527905       3.527905
 1428   A          3.529923       3.529923
 1429   A          3.530476       3.530476
 1430   A          3.530731       3.530731
 1431   A          3.531499       3.531499
 1432   A          3.534952       3.534952
 1433   A          3.538531       3.538531
 1434   A          3.539174       3.539174
 1435   A          3.544118       3.544118
 1436   A          3.545926       3.545926
 1437   A          3.545953       3.545953
 1438   A          3.549298       3.549298
 1439   A          3.550457       3.550457
 1440   A          3.553518       3.553518
 1441   A          3.555431       3.555431
 1442   A          3.555858       3.555858
 1443   A          3.556903       3.556903
 1444   A          3.559169       3.559169
 1445   A          3.562954       3.562954
 1446   A          3.563110       3.563110
 1447   A          3.563228       3.563228
 1448   A          3.565490       3.565490
 1449   A          3.567843       3.567843
 1450   A          3.571419       3.571419
 1451   A          3.572932       3.572932
 1452   A          3.574579       3.574579
 1453   A          3.576133       3.576133
 1454   A          3.577813       3.577813
 1455   A          3.580275       3.580275
 1456   A          3.580580       3.580580
 1457   A          3.593117       3.593117
 1458   A          3.593783       3.593783
 1459   A          3.594693       3.594693
 1460   A          3.596933       3.596933
 1461   A          3.599249       3.599249
 1462   A          3.600264       3.600264
 1463   A          3.602292       3.602292
 1464   A          3.603459       3.603459
 1465   A          3.603987       3.603987
 1466   A          3.606686       3.606686
 1467   A          3.607785       3.607785
 1468   A          3.610626       3.610626
 1469   A          3.612362       3.612362
 1470   A          3.615661       3.615661
 1471   A          3.620429       3.620429
 1472   A          3.620965       3.620965
 1473   A          3.626035       3.626035
 1474   A          3.626724       3.626724
 1475   A          3.632796       3.632796
 1476   A          3.636051       3.636051
 1477   A          3.637698       3.637698
 1478   A          3.639672       3.639672
 1479   A          3.641187       3.641187
 1480   A          3.642839       3.642839
 1481   A          3.653904       3.653904
 1482   A          3.654761       3.654761
 1483   A          3.655060       3.655060
 1484   A          3.657303       3.657303
 1485   A          3.658479       3.658479
 1486   A          3.658924       3.658924
 1487   A          3.660498       3.660498
 1488   A          3.665085       3.665085
 1489   A          3.665455       3.665455
 1490   A          3.668514       3.668514
 1491   A          3.669377       3.669377
 1492   A          3.671543       3.671543
 1493   A          3.672946       3.672946
 1494   A          3.682455       3.682455
 1495   A          3.684925       3.684925
 1496   A          3.685557       3.685557
 1497   A          3.686196       3.686196
 1498   A          3.687323       3.687323
 1499   A          3.691634       3.691634
 1500   A          3.692530       3.692530
 1501   A          3.695447       3.695447
 1502   A          3.696806       3.696806
 1503   A          3.698663       3.698663
 1504   A          3.701044       3.701044
 1505   A          3.701833       3.701833
 1506   A          3.704829       3.704829
 1507   A          3.705426       3.705426
 1508   A          3.713290       3.713290
 1509   A          3.714211       3.714211
 1510   A          3.715833       3.715833
 1511   A          3.717574       3.717574
 1512   A          3.719606       3.719606
 1513   A          3.722544       3.722544
 1514   A          3.723488       3.723488
 1515   A          3.726389       3.726389
 1516   A          3.728881       3.728881
 1517   A          3.731747       3.731747
 1518   A          3.732678       3.732678
 1519   A          3.732998       3.732998
 1520   A          3.733166       3.733166
 1521   A          3.736721       3.736721
 1522   A          3.739223       3.739223
 1523   A          3.741262       3.741262
 1524   A          3.743470       3.743470
 1525   A          3.749564       3.749564
 1526   A          3.752591       3.752591
 1527   A          3.754017       3.754017
 1528   A          3.754367       3.754367
 1529   A          3.757601       3.757601
 1530   A          3.758623       3.758623
 1531   A          3.761040       3.761040
 1532   A          3.764215       3.764215
 1533   A          3.767652       3.767652
 1534   A          3.768755       3.768755
 1535   A          3.772271       3.772271
 1536   A          3.773883       3.773883
 1537   A          3.776091       3.776091
 1538   A          3.779506       3.779506
 1539   A          3.781544       3.781544
 1540   A          3.783832       3.783832
 1541   A          3.786574       3.786574
 1542   A          3.791099       3.791099
 1543   A          3.792346       3.792346
 1544   A          3.792392       3.792392
 1545   A          3.793834       3.793834
 1546   A          3.797701       3.797701
 1547   A          3.798259       3.798259
 1548   A          3.801024       3.801024
 1549   A          3.803663       3.803663
 1550   A          3.804590       3.804590
 1551   A          3.805338       3.805338
 1552   A          3.806159       3.806159
 1553   A          3.811122       3.811122
 1554   A          3.813465       3.813465
 1555   A          3.817611       3.817611
 1556   A          3.817695       3.817695
 1557   A          3.826927       3.826927
 1558   A          3.827793       3.827793
 1559   A          3.831716       3.831716
 1560   A          3.831887       3.831887
 1561   A          3.832813       3.832813
 1562   A          3.838560       3.838560
 1563   A          3.838785       3.838785
 1564   A          3.839856       3.839856
 1565   A          3.843109       3.843109
 1566   A          3.846261       3.846261
 1567   A          3.846573       3.846573
 1568   A          3.850212       3.850212
 1569   A          3.857666       3.857666
 1570   A          3.860543       3.860543
 1571   A          3.861121       3.861121
 1572   A          3.863456       3.863456
 1573   A          3.865116       3.865116
 1574   A          3.866611       3.866611
 1575   A          3.867991       3.867991
 1576   A          3.870229       3.870229
 1577   A          3.881830       3.881830
 1578   A          3.885580       3.885580
 1579   A          3.887554       3.887554
 1580   A          3.887641       3.887641
 1581   A          3.891464       3.891464
 1582   A          3.892286       3.892286
 1583   A          3.894736       3.894736
 1584   A          3.897112       3.897112
 1585   A          3.903287       3.903287
 1586   A          3.904663       3.904663
 1587   A          3.904964       3.904964
 1588   A          3.908661       3.908661
 1589   A          3.909828       3.909828
 1590   A          3.913861       3.913861
 1591   A          3.922548       3.922548
 1592   A          3.928325       3.928325
 1593   A          3.929454       3.929454
 1594   A          3.930559       3.930559
 1595   A          3.931377       3.931377
 1596   A          3.943704       3.943704
 1597   A          3.944488       3.944488
 1598   A          3.950382       3.950382
 1599   A          3.950538       3.950538
 1600   A          3.954189       3.954189
 1601   A          3.959032       3.959032
 1602   A          3.960506       3.960506
 1603   A          3.962949       3.962949
 1604   A          3.967971       3.967971
 1605   A          3.973048       3.973048
 1606   A          3.977731       3.977731
 1607   A          3.979650       3.979650
 1608   A          3.981657       3.981657
 1609   A          3.983012       3.983012
 1610   A          3.986192       3.986192
 1611   A          3.989627       3.989627
 1612   A          3.992745       3.992745
 1613   A          3.993071       3.993071
 1614   A          3.995293       3.995293
 1615   A          3.997162       3.997162
 1616   A          4.003074       4.003074
 1617   A          4.003472       4.003472
 1618   A          4.004139       4.004139
 1619   A          4.008120       4.008120
 1620   A          4.014208       4.014208
 1621   A          4.017453       4.017453
 1622   A          4.022874       4.022874
 1623   A          4.023462       4.023462
 1624   A          4.026698       4.026698
 1625   A          4.027292       4.027292
 1626   A          4.028178       4.028178
 1627   A          4.030688       4.030688
 1628   A          4.031515       4.031515
 1629   A          4.032385       4.032385
 1630   A          4.035371       4.035371
 1631   A          4.040943       4.040943
 1632   A          4.046651       4.046651
 1633   A          4.050280       4.050280
 1634   A          4.054730       4.054730
 1635   A          4.056009       4.056009
 1636   A          4.056925       4.056925
 1637   A          4.060604       4.060604
 1638   A          4.064694       4.064694
 1639   A          4.067971       4.067971
 1640   A          4.069200       4.069200
 1641   A          4.069630       4.069630
 1642   A          4.071804       4.071804
 1643   A          4.072854       4.072854
 1644   A          4.073834       4.073834
 1645   A          4.080739       4.080739
 1646   A          4.084175       4.084175
 1647   A          4.084921       4.084921
 1648   A          4.085521       4.085521
 1649   A          4.092255       4.092255
 1650   A          4.092614       4.092614
 1651   A          4.093465       4.093465
 1652   A          4.097545       4.097545
 1653   A          4.097909       4.097909
 1654   A          4.098352       4.098352
 1655   A          4.100506       4.100506
 1656   A          4.104319       4.104319
 1657   A          4.104543       4.104543
 1658   A          4.108344       4.108344
 1659   A          4.108373       4.108373
 1660   A          4.110836       4.110836
 1661   A          4.119285       4.119285
 1662   A          4.119932       4.119932
 1663   A          4.120573       4.120573
 1664   A          4.125316       4.125316
 1665   A          4.126688       4.126688
 1666   A          4.127099       4.127099
 1667   A          4.130690       4.130690
 1668   A          4.130840       4.130840
 1669   A          4.131113       4.131113
 1670   A          4.134792       4.134792
 1671   A          4.138363       4.138363
 1672   A          4.143663       4.143663
 1673   A          4.144638       4.144638
 1674   A          4.147805       4.147805
 1675   A          4.150403       4.150403
 1676   A          4.152092       4.152092
 1677   A          4.152124       4.152124
 1678   A          4.158010       4.158010
 1679   A          4.159803       4.159803
 1680   A          4.160664       4.160664
 1681   A          4.163097       4.163097
 1682   A          4.166494       4.166494
 1683   A          4.167021       4.167021
 1684   A          4.169272       4.169272
 1685   A          4.169442       4.169442
 1686   A          4.170206       4.170206
 1687   A          4.173695       4.173695
 1688   A          4.174728       4.174728
 1689   A          4.175370       4.175370
 1690   A          4.179958       4.179958
 1691   A          4.181135       4.181135
 1692   A          4.183804       4.183804
 1693   A          4.187435       4.187435
 1694   A          4.187885       4.187885
 1695   A          4.190311       4.190311
 1696   A          4.190628       4.190628
 1697   A          4.191693       4.191693
 1698   A          4.195898       4.195898
 1699   A          4.197696       4.197696
 1700   A          4.205219       4.205219
 1701   A          4.205677       4.205677
 1702   A          4.208008       4.208008
 1703   A          4.212468       4.212468
 1704   A          4.212618       4.212618
 1705   A          4.218509       4.218509
 1706   A          4.220282       4.220282
 1707   A          4.221261       4.221261
 1708   A          4.223246       4.223246
 1709   A          4.224940       4.224940
 1710   A          4.228646       4.228646
 1711   A          4.230311       4.230311
 1712   A          4.232530       4.232530
 1713   A          4.233047       4.233047
 1714   A          4.237720       4.237720
 1715   A          4.239764       4.239764
 1716   A          4.248529       4.248529
 1717   A          4.249345       4.249345
 1718   A          4.249896       4.249896
 1719   A          4.250500       4.250500
 1720   A          4.262531       4.262531
 1721   A          4.262975       4.262975
 1722   A          4.264800       4.264800
 1723   A          4.271270       4.271270
 1724   A          4.273317       4.273317
 1725   A          4.273463       4.273463
 1726   A          4.274287       4.274287
 1727   A          4.276042       4.276042
 1728   A          4.278915       4.278915
 1729   A          4.279154       4.279154
 1730   A          4.282473       4.282473
 1731   A          4.288906       4.288906
 1732   A          4.289584       4.289584
 1733   A          4.291778       4.291778
 1734   A          4.296389       4.296389
 1735   A          4.304976       4.304976
 1736   A          4.305146       4.305146
 1737   A          4.310547       4.310547
 1738   A          4.313150       4.313150
 1739   A          4.321534       4.321534
 1740   A          4.321761       4.321761
 1741   A          4.327035       4.327035
 1742   A          4.328820       4.328820
 1743   A          4.329746       4.329746
 1744   A          4.331120       4.331120
 1745   A          4.335654       4.335654
 1746   A          4.336587       4.336587
 1747   A          4.341552       4.341552
 1748   A          4.344265       4.344265
 1749   A          4.344549       4.344549
 1750   A          4.345629       4.345629
 1751   A          4.347151       4.347151
 1752   A          4.350372       4.350372
 1753   A          4.352676       4.352676
 1754   A          4.354612       4.354612
 1755   A          4.355360       4.355360
 1756   A          4.357317       4.357317
 1757   A          4.361745       4.361745
 1758   A          4.363050       4.363050
 1759   A          4.365021       4.365021
 1760   A          4.371701       4.371701
 1761   A          4.375964       4.375964
 1762   A          4.376320       4.376320
 1763   A          4.380353       4.380353
 1764   A          4.385710       4.385710
 1765   A          4.387291       4.387291
 1766   A          4.393892       4.393892
 1767   A          4.400028       4.400028
 1768   A          4.400496       4.400496
 1769   A          4.405725       4.405725
 1770   A          4.406233       4.406233
 1771   A          4.412728       4.412728
 1772   A          4.416946       4.416946
 1773   A          4.421643       4.421643
 1774   A          4.428521       4.428521
 1775   A          4.428761       4.428761
 1776   A          4.429836       4.429836
 1777   A          4.430056       4.430056
 1778   A          4.436724       4.436724
 1779   A          4.438458       4.438458
 1780   A          4.442632       4.442632
 1781   A          4.446293       4.446293
 1782   A          4.447143       4.447143
 1783   A          4.447888       4.447888
 1784   A          4.451629       4.451629
 1785   A          4.455540       4.455540
 1786   A          4.457200       4.457200
 1787   A          4.462463       4.462463
 1788   A          4.463463       4.463463
 1789   A          4.463619       4.463619
 1790   A          4.473250       4.473250
 1791   A          4.473558       4.473558
 1792   A          4.476414       4.476414
 1793   A          4.482102       4.482102
 1794   A          4.484057       4.484057
 1795   A          4.485057       4.485057
 1796   A          4.486642       4.486642
 1797   A          4.488592       4.488592
 1798   A          4.488893       4.488893
 1799   A          4.491277       4.491277
 1800   A          4.492093       4.492093
 1801   A          4.497331       4.497331
 1802   A          4.499229       4.499229
 1803   A          4.502294       4.502294
 1804   A          4.503562       4.503562
 1805   A          4.503666       4.503666
 1806   A          4.510276       4.510276
 1807   A          4.513918       4.513918
 1808   A          4.515290       4.515290
 1809   A          4.515575       4.515575
 1810   A          4.519106       4.519106
 1811   A          4.519537       4.519537
 1812   A          4.520980       4.520980
 1813   A          4.524884       4.524884
 1814   A          4.526259       4.526259
 1815   A          4.530876       4.530876
 1816   A          4.533558       4.533558
 1817   A          4.534759       4.534759
 1818   A          4.535944       4.535944
 1819   A          4.547235       4.547235
 1820   A          4.547333       4.547333
 1821   A          4.549869       4.549869
 1822   A          4.554006       4.554006
 1823   A          4.555367       4.555367
 1824   A          4.556242       4.556242
 1825   A          4.557568       4.557568
 1826   A          4.564258       4.564258
 1827   A          4.564336       4.564336
 1828   A          4.565837       4.565837
 1829   A          4.570952       4.570952
 1830   A          4.572384       4.572384
 1831   A          4.573100       4.573100
 1832   A          4.579290       4.579290
 1833   A          4.582395       4.582395
 1834   A          4.587201       4.587201
 1835   A          4.588865       4.588865
 1836   A          4.592225       4.592225
 1837   A          4.593923       4.593923
 1838   A          4.597089       4.597089
 1839   A          4.597853       4.597853
 1840   A          4.602073       4.602073
 1841   A          4.603054       4.603054
 1842   A          4.605879       4.605879
 1843   A          4.612744       4.612744
 1844   A          4.616665       4.616665
 1845   A          4.620083       4.620083
 1846   A          4.623998       4.623998
 1847   A          4.626561       4.626561
 1848   A          4.628214       4.628214
 1849   A          4.631956       4.631956
 1850   A          4.634907       4.634907
 1851   A          4.635391       4.635391
 1852   A          4.637344       4.637344
 1853   A          4.641421       4.641421
 1854   A          4.642993       4.642993
 1855   A          4.645857       4.645857
 1856   A          4.647268       4.647268
 1857   A          4.647729       4.647729
 1858   A          4.653841       4.653841
 1859   A          4.654524       4.654524
 1860   A          4.654918       4.654918
 1861   A          4.660376       4.660376
 1862   A          4.665156       4.665156
 1863   A          4.665263       4.665263
 1864   A          4.665639       4.665639
 1865   A          4.668101       4.668101
 1866   A          4.669640       4.669640
 1867   A          4.669816       4.669816
 1868   A          4.671570       4.671570
 1869   A          4.674257       4.674257
 1870   A          4.676418       4.676418
 1871   A          4.677515       4.677515
 1872   A          4.678214       4.678214
 1873   A          4.678898       4.678898
 1874   A          4.685033       4.685033
 1875   A          4.690962       4.690962
 1876   A          4.691655       4.691655
 1877   A          4.692246       4.692246
 1878   A          4.693606       4.693606
 1879   A          4.697638       4.697638
 1880   A          4.699943       4.699943
 1881   A          4.700404       4.700404
 1882   A          4.701467       4.701467
 1883   A          4.706946       4.706946
 1884   A          4.710089       4.710089
 1885   A          4.712916       4.712916
 1886   A          4.717143       4.717143
 1887   A          4.719378       4.719378
 1888   A          4.720945       4.720945
 1889   A          4.726349       4.726349
 1890   A          4.733887       4.733887
 1891   A          4.736292       4.736292
 1892   A          4.738583       4.738583
 1893   A          4.739261       4.739261
 1894   A          4.741160       4.741160
 1895   A          4.743784       4.743784
 1896   A          4.745297       4.745297
 1897   A          4.748080       4.748080
 1898   A          4.751933       4.751933
 1899   A          4.753350       4.753350
 1900   A          4.753762       4.753762
 1901   A          4.754965       4.754965
 1902   A          4.760317       4.760317
 1903   A          4.761556       4.761556
 1904   A          4.763531       4.763531
 1905   A          4.764444       4.764444
 1906   A          4.766048       4.766048
 1907   A          4.773580       4.773580
 1908   A          4.774271       4.774271
 1909   A          4.786877       4.786877
 1910   A          4.790643       4.790643
 1911   A          4.796667       4.796667
 1912   A          4.798198       4.798198
 1913   A          4.802027       4.802027
 1914   A          4.803481       4.803481
 1915   A          4.809604       4.809604
 1916   A          4.812886       4.812886
 1917   A          4.819726       4.819726
 1918   A          4.827150       4.827150
 1919   A          4.829922       4.829922
 1920   A          4.845112       4.845112
 1921   A          4.845985       4.845985
 1922   A          4.850745       4.850745
 1923   A          4.852243       4.852243
 1924   A          4.860367       4.860367
 1925   A          4.860586       4.860586
 1926   A          4.862539       4.862539
 1927   A          4.872524       4.872524
 1928   A          4.875198       4.875198
 1929   A          4.877401       4.877401
 1930   A          4.882693       4.882693
 1931   A          4.884996       4.884996
 1932   A          4.885921       4.885921
 1933   A          4.893128       4.893128
 1934   A          4.897576       4.897576
 1935   A          4.897678       4.897678
 1936   A          4.902495       4.902495
 1937   A          4.902595       4.902595
 1938   A          4.905354       4.905354
 1939   A          4.915403       4.915403
 1940   A          4.918505       4.918505
 1941   A          4.924997       4.924997
 1942   A          4.928887       4.928887
 1943   A          4.932264       4.932264
 1944   A          4.936795       4.936795
 1945   A          4.940852       4.940852
 1946   A          4.952949       4.952949
 1947   A          4.956721       4.956721
 1948   A          4.957763       4.957763
 1949   A          4.961318       4.961318
 1950   A          4.976893       4.976893
 1951   A          4.978037       4.978037
 1952   A          5.006993       5.006993
 1953   A          5.007903       5.007903
 1954   A          5.009827       5.009827
 1955   A          5.015330       5.015330
 1956   A          5.018353       5.018353
 1957   A          5.024135       5.024135
 1958   A          5.028345       5.028345
 1959   A          5.029055       5.029055
 1960   A          5.035523       5.035523
 1961   A          5.042484       5.042484
 1962   A          5.050399       5.050399
 1963   A          5.052061       5.052061
 1964   A          5.053897       5.053897
 1965   A          5.055612       5.055612
 1966   A          5.058576       5.058576
 1967   A          5.063343       5.063343
 1968   A          5.064589       5.064589
 1969   A          5.066985       5.066985
 1970   A          5.070014       5.070014
 1971   A          5.071336       5.071336
 1972   A          5.072015       5.072015
 1973   A          5.074508       5.074508
 1974   A          5.077224       5.077224
 1975   A          5.079256       5.079256
 1976   A          5.081089       5.081089
 1977   A          5.083449       5.083449
 1978   A          5.087456       5.087456
 1979   A          5.088850       5.088850
 1980   A          5.091873       5.091873
 1981   A          5.097304       5.097304
 1982   A          5.106259       5.106259
 1983   A          5.108382       5.108382
 1984   A          5.116686       5.116686
 1985   A          5.117347       5.117347
 1986   A          5.118173       5.118173
 1987   A          5.124716       5.124716
 1988   A          5.124883       5.124883
 1989   A          5.129464       5.129464
 1990   A          5.129501       5.129501
 1991   A          5.134492       5.134492
 1992   A          5.140822       5.140822
 1993   A          5.148051       5.148051
 1994   A          5.151694       5.151694
 1995   A          5.151764       5.151764
 1996   A          5.158697       5.158697
 1997   A          5.162052       5.162052
 1998   A          5.162932       5.162932
 1999   A          5.164963       5.164963
 2000   A          5.174260       5.174260
 2001   A          5.174506       5.174506
 2002   A          5.175832       5.175832
 2003   A          5.183616       5.183616
 2004   A          5.183756       5.183756
 2005   A          5.183880       5.183880
 2006   A          5.185736       5.185736
 2007   A          5.194837       5.194837
 2008   A          5.194973       5.194973
 2009   A          5.198821       5.198821
 2010   A          5.205111       5.205111
 2011   A          5.215385       5.215385
 2012   A          5.216700       5.216700
 2013   A          5.225398       5.225398
 2014   A          5.226629       5.226629
 2015   A          5.228556       5.228556
 2016   A          5.236125       5.236125
 2017   A          5.239434       5.239434
 2018   A          5.246187       5.246187
 2019   A          5.254605       5.254605
 2020   A          5.267511       5.267511
 2021   A          5.273845       5.273845
 2022   A          5.280616       5.280616
 2023   A          5.285700       5.285700
 2024   A          5.287542       5.287542
 2025   A          5.292332       5.292332
 2026   A          5.294709       5.294709
 2027   A          5.299137       5.299137
 2028   A          5.299417       5.299417
 2029   A          5.307189       5.307189
 2030   A          5.309797       5.309797
 2031   A          5.312360       5.312360
 2032   A          5.312908       5.312908
 2033   A          5.323252       5.323252
 2034   A          5.332404       5.332404
 2035   A          5.335887       5.335887
 2036   A          5.341474       5.341474
 2037   A          5.345202       5.345202
 2038   A          5.351833       5.351833
 2039   A          5.352033       5.352033
 2040   A          5.361486       5.361486
 2041   A          5.361899       5.361899
 2042   A          5.364165       5.364165
 2043   A          5.382902       5.382902
 2044   A          5.383268       5.383268
 2045   A          5.389485       5.389485
 2046   A          5.392548       5.392548
 2047   A          5.397409       5.397409
 2048   A          5.397751       5.397751
 2049   A          5.404624       5.404624
 2050   A          5.405515       5.405515
 2051   A          5.411074       5.411074
 2052   A          5.411150       5.411150
 2053   A          5.414136       5.414136
 2054   A          5.414294       5.414294
 2055   A          5.423691       5.423691
 2056   A          5.423789       5.423789
 2057   A          5.424796       5.424796
 2058   A          5.425885       5.425885
 2059   A          5.426437       5.426437
 2060   A          5.429515       5.429515
 2061   A          5.431181       5.431181
 2062   A          5.433934       5.433934
 2063   A          5.438792       5.438792
 2064   A          5.441621       5.441621
 2065   A          5.443815       5.443815
 2066   A          5.450115       5.450115
 2067   A          5.453955       5.453955
 2068   A          5.460441       5.460441
 2069   A          5.462585       5.462585
 2070   A          5.466429       5.466429
 2071   A          5.467790       5.467790
 2072   A          5.471344       5.471344
 2073   A          5.473128       5.473128
 2074   A          5.473346       5.473346
 2075   A          5.491298       5.491298
 2076   A          5.494850       5.494850
 2077   A          5.513223       5.513223
 2078   A          5.517631       5.517631
 2079   A          5.521935       5.521935
 2080   A          5.530310       5.530310
 2081   A          5.535998       5.535998
 2082   A          5.537103       5.537103
 2083   A          5.542288       5.542288
 2084   A          5.547271       5.547271
 2085   A          5.556849       5.556849
 2086   A          5.557726       5.557726
 2087   A          5.567111       5.567111
 2088   A          5.570767       5.570767
 2089   A          5.576295       5.576295
 2090   A          5.577034       5.577034
 2091   A          5.582699       5.582699
 2092   A          5.585295       5.585295
 2093   A          5.594333       5.594333
 2094   A          5.599262       5.599262
 2095   A          5.603106       5.603106
 2096   A          5.610192       5.610192
 2097   A          5.611191       5.611191
 2098   A          5.617621       5.617621
 2099   A          5.642240       5.642240
 2100   A          5.652553       5.652553
 2101   A          5.656290       5.656290
 2102   A          5.656812       5.656812
 2103   A          5.662546       5.662546
 2104   A          5.677822       5.677822
 2105   A          5.679126       5.679126
 2106   A          5.695734       5.695734
 2107   A          5.696531       5.696531
 2108   A          5.702643       5.702643
 2109   A          5.708172       5.708172
 2110   A          5.710943       5.710943
 2111   A          5.720665       5.720665
 2112   A          5.739717       5.739717
 2113   A          5.740115       5.740115
 2114   A          5.741902       5.741902
 2115   A          5.742316       5.742316
 2116   A          5.744558       5.744558
 2117   A          5.748998       5.748998
 2118   A          5.749538       5.749538
 2119   A          5.750622       5.750622
 2120   A          5.755818       5.755818
 2121   A          5.759111       5.759111
 2122   A          5.764143       5.764143
 2123   A          5.770859       5.770859
 2124   A          5.803247       5.803247
 2125   A          5.806717       5.806717
 2126   A          5.815388       5.815388
 2127   A          5.821483       5.821483
 2128   A          5.835151       5.835151
 2129   A          5.865294       5.865294
 2130   A          5.883276       5.883276
 2131   A          5.885668       5.885668
 2132   A          5.891978       5.891978
 2133   A          5.892351       5.892351
 2134   A          5.900994       5.900994
 2135   A          5.901781       5.901781
 2136   A          5.906733       5.906733
 2137   A          5.912843       5.912843
 2138   A          5.916601       5.916601
 2139   A          5.922614       5.922614
 2140   A          5.935616       5.935616
 2141   A          5.946714       5.946714
 2142   A          5.948238       5.948238
 2143   A          5.948987       5.948987
 2144   A          5.968526       5.968526
 2145   A          5.968790       5.968790
 2146   A          5.971064       5.971064
 2147   A          5.973631       5.973631
 2148   A          5.984507       5.984507
 2149   A          5.988217       5.988217
 2150   A          6.000033       6.000033
 2151   A          6.002304       6.002304
 2152   A          6.005699       6.005699
 2153   A          6.046712       6.046712
 2154   A          6.048818       6.048818
 2155   A          6.064805       6.064805
 2156   A          6.076166       6.076166
 2157   A          6.080443       6.080443
 2158   A          6.085656       6.085656
 2159   A          6.087193       6.087193
 2160   A          6.100763       6.100763
 2161   A          6.101338       6.101338
 2162   A          6.102796       6.102796
 2163   A          6.103090       6.103090
 2164   A          6.105368       6.105368
 2165   A          6.116730       6.116730
 2166   A          6.161242       6.161242
 2167   A          6.175935       6.175935
 2168   A          6.180221       6.180221
 2169   A          6.182237       6.182237
 2170   A          6.191544       6.191544
 2171   A          6.236296       6.236296
 2172   A          6.243278       6.243278
 2173   A          6.253231       6.253231
 2174   A          6.261781       6.261781
 2175   A          6.272172       6.272172
 2176   A          6.282057       6.282057
 2177   A          6.295678       6.295678
 2178   A          6.308387       6.308387
 2179   A          6.323746       6.323746
 2180   A          6.340081       6.340081
 2181   A          6.340745       6.340745
 2182   A          6.346246       6.346246
 2183   A          6.351382       6.351382
 2184   A          6.352428       6.352428
 2185   A          6.355929       6.355929
 2186   A          6.372063       6.372063
 2187   A          6.378934       6.378934
 2188   A          6.380297       6.380297
 2189   A          6.382208       6.382208
 2190   A          6.392092       6.392092
 2191   A          6.394724       6.394724
 2192   A          6.400942       6.400942
 2193   A          6.402250       6.402250
 2194   A          6.433240       6.433240
 2195   A          6.445608       6.445608
 2196   A          6.457581       6.457581
 2197   A          6.507533       6.507533
 2198   A          6.509755       6.509755
 2199   A          6.527523       6.527523
 2200   A          6.532663       6.532663
 2201   A          6.537524       6.537524
 2202   A          6.537666       6.537666
 2203   A          6.539804       6.539804
 2204   A          6.543081       6.543081
 2205   A          6.547972       6.547972
 2206   A          6.549874       6.549874
 2207   A          6.558488       6.558488
 2208   A          6.561536       6.561536
 2209   A          6.564667       6.564667
 2210   A          6.583547       6.583547
 2211   A          6.588615       6.588615
 2212   A          6.620273       6.620273
 2213   A          6.637312       6.637312
 2214   A          6.679648       6.679648
 2215   A          6.685419       6.685419
 2216   A          6.700015       6.700015
 2217   A          6.710796       6.710796
 2218   A          6.747026       6.747026
 2219   A          6.747894       6.747894
 2220   A          6.753769       6.753769
 2221   A          6.763086       6.763086
 2222   A          6.774743       6.774743
 2223   A          6.778104       6.778104
 2224   A          6.781295       6.781295
 2225   A          6.799856       6.799856
 2226   A          6.813936       6.813936
 2227   A          6.854157       6.854157
 2228   A          6.889179       6.889179
 2229   A          6.891006       6.891006
 2230   A          6.959072       6.959072
 2231   A          6.991725       6.991725
 2232   A          7.001124       7.001124
 2233   A          7.016729       7.016729
 2234   A          7.024159       7.024159
 2235   A          7.028826       7.028826
 2236   A          7.033114       7.033114
 2237   A          7.100612       7.100612
 2238   A          7.160118       7.160118
 2239   A          7.168412       7.168412
 2240   A          7.170134       7.170134
 2241   A          7.174281       7.174281
 2242   A          7.233250       7.233250
 2243   A          7.495369       7.495369
 2244   A          7.502452       7.502452
 2245   A          7.504904       7.504904
 2246   A          7.536420       7.536420
 2247   A          9.051992       9.051992
 2248   A          9.751101       9.751101
 2249   A          9.780103       9.780103
 2250   A          9.970727       9.970727
 2251   A          9.975709       9.975709
 2252   A         11.068950      11.068950
 2253   A         11.220912      11.220912
 2254   A         11.308547      11.308547
 2255   A         11.417268      11.417268
 2256   A         11.654470      11.654470
 2257   A         11.706878      11.706878
 2258   A         12.817372      12.817372
 2259   A         12.830026      12.830026
 2260   A         12.854223      12.854223
 2261   A         13.027653      13.027653
 2262   A         13.363347      13.363347
 2263   A         13.368704      13.368704
 2264   A         13.522992      13.522992
 2265   A         13.539654      13.539654
 2266   A         13.637175      13.637175
 2267   A         13.678802      13.678802
 2268   A         13.825871      13.825871
 2269   A         13.843267      13.843267
 2270   A         13.848376      13.848376
 2271   A         13.869700      13.869700
 2272   A         13.937853      13.937853
 2273   A         13.979574      13.979574
 2274   A         13.989116      13.989116
 2275   A         14.004286      14.004286
 2276   A         14.007026      14.007026
 2277   A         14.107326      14.107326
 2278   A         14.108060      14.108060
 2279   A         14.114047      14.114047
 2280   A         14.167115      14.167115
 2281   A         14.213204      14.213204
 2282   A         14.228137      14.228137
 2283   A         14.266143      14.266143
 2284   A         14.306716      14.306716
 2285   A         14.354591      14.354591
 2286   A         14.517820      14.517820
 2287   A         14.531801      14.531801
 2288   A         14.584487      14.584487
 2289   A         14.662058      14.662058
 2290   A         14.987283      14.987283
 2291   A         15.021110      15.021110
 2292   A         15.165283      15.165283
 2293   A         15.278309      15.278309
 2294   A         15.331252      15.331252
 2295   A         15.341304      15.341304
 2296   A         15.391451      15.391451
 2297   A         15.392886      15.392886
 2298   A         16.334575      16.334575
 2299   A         16.552524      16.552524
 2300   A         16.556501      16.556501
 2301   A         16.665104      16.665104
 2302   A         16.722195      16.722195
 2303   A         16.784508      16.784508
 2304   A         16.813141      16.813141
 2305   A         16.866964      16.866964
 2306   A         16.912155      16.912155
 2307   A         17.258802      17.258802
 2308   A         17.556405      17.556405
 
 RETURNING FROM SCF ALGORITHM
 ======================================================================

 Executing drpa...

 Three-index integral transformation
 Allocation of 120.0 Gbytes of memory...
 
 Minimal memory requirement for (ai|P) and (ij|P) integrals:   407.3 MB

 Calculating (ai|P) and (ij|P) integrals...
 Number of integral batches:    1
 Occupied indices per batch:  143
 
 Transforming integrals of batch 1...

 Executing cis...

 Allocation of 120.0 Gbytes of memory...
 
 Read MO coeff. matrix and orbital energies...
 
 Generate singlet trial vectors...
 
 Starting DF-CIS iteration
 Singlet excited states
 
 
 The iteration has converged in  0 steps for all the roots.
 
 Final result of the CIS calculations for the excited states:
 Singlet excited states:
 
 Excited      Total          Excitation     Excitation     Excitation        Absorption
  state    energy [au]       energy [au]    energy [eV]  energy [cm^-1]    wavelength [nm]
 =========================================================================================
    1   -2466.444604089      0.27695694       7.5364        60785.03          164.51
 =========================================================================================
 
 
 Retrieve a J_ai^Q fitted MO integral list...
 Retrieve a J_ij^Q fitted MO integral list in upper triangle form...
 Starting DF-MP2 calculation for root  1
 
 Iteration   1
 
 Assemble transformed J^Q_ia integrals...
 Calculate double excitation operators and Y^Q_ai vector...
 
 The DF-MP2 calculation has been performed.
 
 Final result in atomic units for root  1:
 
 Total reference energy:        -2466.721561029139
 Total MP2 energy:              -2476.197507060459
 MP2 correlation energy:           -9.475946031321
 
 ============================================================================
 
 
 Calculate pre-optimized initial guesses for adc(2) calculations
 Direct algorithm for AB contributions!!!
 
 Calculate sigma vector for root  1
 
                       Excitation           Energy                Norm of
 Iteration  1         energy [au]        decrease [au]        residual vector
 ============================================================================
 for root  1           0.262515694        -0.0144412             0.0208794
 ============================================================================
  0/ 1 states have converged.
 
 
 Calculate sigma vector for root  1
 
                       Excitation           Energy                Norm of
 Iteration  2         energy [au]        decrease [au]        residual vector
 ============================================================================
 for root  1           0.252993767        -0.0095219             0.0076803
 ============================================================================
  1/ 1 states have converged.
 
 
 
 The micro iteration of pre-optimization has converged in  2 steps.
 
 
 ============================================================================
 Restart
 
 Calculate sigma vector for root  1
 
                       Excitation           Energy                Norm of
 Iteration  3         energy [au]        decrease [au]        residual vector
 ============================================================================
 for root  1           0.256115953         0.0031222             0.0074048
 ============================================================================
  0/ 1 states have converged.
 
 
 Calculate sigma vector for root  1
 
                       Excitation           Energy                Norm of
 Iteration  4         energy [au]        decrease [au]        residual vector
 ============================================================================
 for root  1           0.255841136        -0.0002748             0.0004279
 ============================================================================
  1/ 1 states have converged.
 
 
 
 The micro iteration of pre-optimization has converged in  2 steps.
 
 
 ============================================================================
 Restart
 
 Calculate sigma vector for root  1
 
                       Excitation           Energy                Norm of
 Iteration  5         energy [au]        decrease [au]        residual vector
 ============================================================================
 for root  1           0.255478322        -0.0003628             0.0004889
 ============================================================================
  1/ 1 states have converged.
 
 
 
 The micro iteration of pre-optimization has converged in  1 steps.
 
 
 ============================================================================
 
 The macro iteration of pre-optimization has converged in  5 steps!
 
 Starting DF-ADC(2) iteration for root  1
 
 Iteration   1
 
 Calculate similarity transformed basis and Fockian...
 Assemble transformed J^Q_ia integrals and symmetrize (ia|jb) list...
 Calculate double excitation operators and Y^Q_ai vector...
 Calculate double exc. operators contribution to sigma vector...
 
       Total ADC(2)          Energy                Norm of
       energy [au]        decrease [au]        residual vector
 ============================================================================
    -2475.941982362         0.0000464             0.0004807
 ============================================================================
 
 Iteration   2
 
 Calculate similarity transformed basis and Fockian...
 Assemble transformed J^Q_ia integrals and symmetrize (ia|jb) list...
 Calculate double excitation operators and Y^Q_ai vector...
 Calculate double exc. operators contribution to sigma vector...
 
       Total ADC(2)          Energy                Norm of
       energy [au]        decrease [au]        residual vector
 ============================================================================
    -2475.941989227        -0.0000069             0.0003481
 ============================================================================
 
 Iteration   3
 
 Calculate similarity transformed basis and Fockian...
 Assemble transformed J^Q_ia integrals and symmetrize (ia|jb) list...
 Calculate double excitation operators and Y^Q_ai vector...
 Calculate double exc. operators contribution to sigma vector...
 
       Total ADC(2)          Energy                Norm of
       energy [au]        decrease [au]        residual vector
 ============================================================================
    -2475.941989797        -0.0000006             0.0002119
 ============================================================================
 
 Iteration   4
 
 Calculate similarity transformed basis and Fockian...
 Assemble transformed J^Q_ia integrals and symmetrize (ia|jb) list...
 Calculate double excitation operators and Y^Q_ai vector...
 Calculate double exc. operators contribution to sigma vector...
 
       Total ADC(2)          Energy                Norm of
       energy [au]        decrease [au]        residual vector
 ============================================================================
    -2475.941990518        -0.0000007             0.0001723
 ============================================================================
 
 Iteration   5
 
 Calculate similarity transformed basis and Fockian...
 Assemble transformed J^Q_ia integrals and symmetrize (ia|jb) list...
 Calculate double excitation operators and Y^Q_ai vector...
 Calculate double exc. operators contribution to sigma vector...
 
       Total ADC(2)          Energy                Norm of
       energy [au]        decrease [au]        residual vector
 ============================================================================
    -2475.941991531        -0.0000010             0.0001054
 ============================================================================
 
 Iteration   6
 
 Calculate similarity transformed basis and Fockian...
 Assemble transformed J^Q_ia integrals and symmetrize (ia|jb) list...
 Calculate double excitation operators and Y^Q_ai vector...
 Calculate double exc. operators contribution to sigma vector...
 
       Total ADC(2)          Energy                Norm of
       energy [au]        decrease [au]        residual vector
 ============================================================================
    -2475.941991580        -0.0000000             0.0000392
 ============================================================================
 
 
 The ADC(2) iteration has converged in  6 steps.
 
 Final result in atomic units for root  1:
 
 Total reference energy:        -2466.721561029139
 Total ADC(2) energy:           -2475.941991579788
 ADC(2) excitation energy:          0.255515480672
 Spin multiplicity:                 1
 
 ============================================================================
 
 
 Final result of the ADC(2) calculations for the excited states:
 Singlet states
 
 Excited   Excitation     Excitation     Excitation        Absorption      
  state    energy [au]    energy [eV]  energy [cm^-1]    wavelength [nm]  
 ============================================================================
    1      0.25551548       6.9529        56079.17          178.32
 ============================================================================
 
