# Supplementary material for: Scalable Correlated Local Approaches for Computing Valence and Core-Level Ionization Energies in Large Molecules
Source: J Chem Theory Comput. 2026 Jun 24;22(13):6584–98. doi: 10.1021/acs.jctc.6c00634 (PMC13374016; doi:10.1021/acs.jctc.6c00634)
Supplement: Supplementary file 2 [file ct6c00634_si_003.zip › SI/outputs/threonine_N_sos-pbe0-2-X2C.out]

 **********************************************************************
                          MRCC program system
 **********************************************************************
 
                              Written by
     Mihaly Kallay, Peter R. Nagy, David Mester, Laszlo Gyevi-Nagy,
        Jozsef Csoka, P. Bernat Szabo, Zoltan Rolik, Gyula Samu,
      Bence Hegely, Bence Ladoczki, Klara Petrov, Jozsef Csontos,
     Adam Ganyecz, Istvan Ladjanszki, Lorant Szegedy, Mate Farkas,
          Pal D. Mezei, Reka A. Horvath, and Balazs D. Lorincz
 
        Department of Physical Chemistry and Materials Science
            Budapest University of Technology and Economics
                  Budapest P.O.Box 91, H-1521 Hungary
 
                              www.mrcc.hu
 
                            Version: 25.1.2

 Executing minp...

 Reading input from MINP...
 
 Input file:
 
basis=cc-pCVTZ-X2C
verbosity=3


cialg=direct
ip_ea=ip
calc=tda
dft=user
4
0.7937 HFx
0.2063 PBEx
1.0000 MP2
0.5000 PBEc
scsps=0.6667
scspt=0.0000
dhexc=adc(2)
dendec=off

mem=120GB

dfbasis_scf=cc-pCVTZ-X2C_autoaux
dfbasis_cor=cc-pCVTZ-X2C_autoaux
hamilton=SFX2C1e
core=3
cvs=1-1
nstate=2
unit=bohr
geom=xyz
17 
L-threonine
C -0.299561 -0.066485 -4.075077 
C -0.413790 -1.336872 -1.480821 
C 0.311141 0.527897 0.692313 
N 3.026657 1.044534 0.627556 
O 1.283300 -3.498917 -1.354778 
C -0.357249 -0.570498 3.251723 
O 1.137382 -0.925303 5.007442 
O -2.890067 -1.112441 3.442430 
H -0.704645 -1.465734 -5.543322 
H 1.586262 0.713675 -4.439773 
H -1.694501 1.463256 -4.222761 
H -2.298713 -2.099687 -1.129797 
H -0.834948 2.249832 0.464011 
H 3.931371 0.771570 2.295989 
H 3.572834 2.623227 -0.298633 
H 3.004964 -2.828522 -1.105122 
H -3.296221 -1.860628 5.090514 
 
 
 Checking keyword combinations...
 
 Keywords:
 
 active=none
 agrid=ld0006-ld0590
 agrid_pssp=ld0006-ld0194
 agrid_pssp_sm=ld0006-ld0074
 ao_trunc=off
 ao_trunc_tol=1e-4
 basis=cc-pcvtz-x2c
 basis_sm=none
 basopt=off
 bfbasis=none
 bfgsmem=10
 bfgstol=1.0d-3
 bfgscimem=5
 boysalg=jacobi
 bpcompo=0.95
 bpcompv=0.98
 bpdfo=0.95
 bpocc=0.95
 bppdo=0.95
 bppdv=0.98
 bpedo=0.95
 bpedv=0.98
 bp_subsyso=0.95
 bp_subsysv=0.95
 cabscorr=off
 cabsdom=bplarge
 cabsdual=off
 calc=adc(2)
 ccmaxit=50
 ccprog=cis
 ccsdalg=disk
 ccsdmkl=seq
 ccsdrest=off
 ccsdthreads=2
 cctol=6
 charge=0
 cialg=direct
 ciguess=off
 cmpgrp=auto
 comprest=off
 coord_sys=ric
 core=3
 corembed=off
 csapprox=off
 cvs=1-1
 dboc=off
 deltaf12=off
 delocsomofact=
 dendec=off
 dens=0
 denscorr=0
 dfalg=lineq
 dfbasis_cab=none
 dfbasis_cor=cc-pcvtz-x2c_autoaux
 dfbasis_scf=cc-pcvtz-x2c_autoaux
 dfbasis_scf_sm=auto
 dfintran=drpa
 df_trunc=off
 df_trunc_corr=off
 df_trunc_corr_tol=5e-4
 df_trunc_tol=5e-4
 dft=user
 dhexc=adc(2)
 diag=david
 docc=
 domrad=10.d0
 drpaalg=fit
 dual=off
 dual_df=off
 dyson=off
 ecp=auto
 edisp=off
 edisp_embed=off
 embed=off
 epairestfact=off
 epairscale=1.d0
 etemp=300
 epert=none
 eps=
 espcharge=off
 excrad=0.d0
 excrad_f12=0.d0
 excrad_fin=0.000000000D+00
 fastdbbsc=v2
 fitting=coulomb
 fmm=off
 fmmord=8
 fnonorb=
 freq=off
 gamma=1.d0
 gauss=spher
 geom=xyz
 gopt=off
 ghost=none
 gtol=7
 grdens=off
 grid=auto
 grid_sm=auto
 gridbatch_cos=2000
 grtol=10
 guido_ct=off
 hamilton=sfx2c1e
 hl_scfalg=auto
 iface=none
 incore=off
 intalg=auto
 ip_ea=ip
 itol=10
 laptol=1.d-2
 lccoporder=trffirst
 lcorthr=normal
 lccrest=off
 ldfgrad_tol=8
 lmp2dens=on
 lnoepso=0.d0
 lnoepsv=0.0d0
 localcc=off
 localcorrsymm=off
 locintrf=disk
 mact=
 maxact=off
 maxdim=200
 maxex=0
 maxmicroit=100
 mcscfiguess=hf
 mem=120gb
 mmprog=
 molden=on
 mp2ongrid=off
 mpitasks=1
 mulmet=0
 mult=
 nab=off
 nacto=0
 nactv=0
 naf_amp=3.16d-3
 naf_cor=0.d0
 naf_f12=off
 naf_scf=off
 nafalg=albe
 nafdens=off
 naftyp=
 nchol=auto
 ndeps=1e-3
 nevpt=
 nstate=2
 nsing=0
 nto=off
 ntrip=0
 num_grad=off
 occ=
 occri=off
 oniom=off
 oniom_eechg=off
 oniom_pcm=off
 oniom_qcorr=off
 optalg=
 optmaxit=50
 optetol=1e-6
 optex=1
 optgtol=1e-4
 optstol=1e-3
 orblocc=off
 orbloce=off
 orbloco=off
 orblocv=off
 orblocguess=cholesky
 osveps=1e-3
 ovirt=off
 ovltol=1e-7
 ovosnorb=80.0
 pao_subsys_tol=1e-3
 pao_tol=1e-3
 pcm=off
 popul=off
 pressure=100000
 pssp=off
 ptfreq=0.0
 ptthreads=2
 qmreg=
 qmmm=off
 qro=off
 qscf=off
 redcost_exc=off
 redcost_tddft=off
 refdet=none
 rest=0
 rgrid=log3
 rism=off
 rohfcore=semicanonical
 rohftype=semicanonical
 scfalg=auto
 scf_conv=auto
 scfdamp=0.7d0
 scfdamp_mode=1
 scfdamp_end=3
 scfdamp_dampstep=0.d0
 scfdamp_dtol=0.0d0
 scfdamp_maxfact=0.7d0
 scfdamp_minfact=0.7d0
 scfdiis=on
 scfdiis_dtol=0.0d0
 scfdiis_end=50
 scfdiis_start=2
 scfdiis_step=1
 scfdiis_watch=off
 scfdiis_wrange=10
 scfdiis_wlimit=5
 scfdiis_delmax=2
 scfdtol=7
 scfext=10
 scfguessdens=
 scfiguess=sad
 scfloc=off
 scflshift=0.20
 scflshift_end=8
 scflshift_dtol=0.0
 scflshift_gaptol=0.20
 scfmaxit=50
 scftype=
 scftype_low=
 scftype_high=
 scftol=6
 scspe=1.d0
 scsph=1.d0
 scsps=0.6667
 scsps_t=0.6667
 scspt=0.0000
 scspt_t=0.0000
 scspv=1.d0
 spairtol=1e-4
 sqmprog=
 subminp=top
 subsys_bopu=on
 symm=
 talg=occ
 temp=298.15
 test=off
 tfunc=off
 theodore=off
 tlmo=0.999
 tpao=0.94
 tprint=off
 uncontract=off
 unit=bohr
 usedisk=2
 verbosity=3
 wpairtol=0.100000000E-05

 Executing scf...

 @scfsetup: integrals taken from disk
            mrcc/integ binary format
 @scfsetup: calculating on full matrices
            not using symmetry adapted basis
 @scfsetup: diis switched on
 @scfsetup: number of steps to extrapolate from  10
 @scfsetup: tolerance in energy deviation    0.100000E-05
            tolerance in density deviation    0.100000E-06
 @scfsetup: maximum number of iterations:  50
 @scfsetup: restricted closed shell hf calc
 @scfsetup: starting scf from diagonal ao guess
 @scfsetup: occupation set:
            from initial orbitals
 @scfsetup: Parameter-set for SCF acceleration: normal
 @scfsetup: diis runs from iteration:   2
 @scfsetup: diis runs to iteration:  50
 @scfsetup: diis runs in every iteration
 @scfsetup: diiswatch is disabled                   
 @scfsetup: diis dtol criteria to switch on:      0.0000E+00
           (or the iteration number below is reached)
 @scfsetup: static damping scheme
            iteration step criteria to turn damping off: 3
 @scfsetup: dynamic level shifting
            tolarance in HOMO-LUMO gap:  0.200
            tolarance in density deviation:     0.0000E+00
            iteration step criteria to turn level shifting off: 8
 Allocation of 120.0 Gbytes of memory...
 ======================================================================
 ITERATION STEP   1
 

 SCF control                  : initial
 Damping factor/level shift   : 0.700/0.200
 DIIS [start/end/frequency]   :   2 / 50 /  1

 Calculation of two-electron integrals...
   1% done.
  35% done.
  54% done.
  80% done.
  91% done.
 100% done.
 Calculating the exchange-correlation matrix...
                  0.2063*PBEX [au]:     -9.682433113431
                  0.5000*PBEC [au]:     -0.718262020237
 Exchange-correlation energy  [au]:    -10.400695133668
 
 Coulomb energy + HF exchange [au]:    564.703000429424
 Gradient norm:      1.0364E+01
 RMS of [F,P]:                                         0.02012216142295
 RMS of difference density:                            0.01201657808995
 Gap [au]:  0.35325858
 ALPHA OCC:  32
 BETA  OCC:  32
 
 ***KOHN-SHAM ENERGY IN STEP   1 IS          -429.9404775750116414 [AU]
 ======================================================================
 ITERATION STEP   2
 

 SCF control                  : diis+damping
 Damping factor/level shift   : 0.700/0.000
 DIIS [start/end/frequency]   :   2 / 50 /  1

 Constructing Fock-matrix...
 Number of integral batches:    1
 Occupied indices per batch:   32
 
 Calculating the exchange-correlation matrix...
                  0.2063*PBEX [au]:    -11.363848616602
                  0.5000*PBEC [au]:     -1.076988438841
 Exchange-correlation energy  [au]:    -12.440837055442
 
 Coulomb energy + HF exchange [au]:    570.544597759551
 Gradient norm:      1.0364E+01
 DIIS is running in this iteration step.
 RMS of [F,P]:                                         0.00852337650943
 RMS of difference density:                            0.00284586784073
 Gap [au]:  0.35208948
 ALPHA OCC:  32
 BETA  OCC:  32
 
 ***KOHN-SHAM ENERGY IN STEP   2 IS          -436.1246098198159871 [AU]
 
 Step comparison  Energy Drift [au]  DIIS error drift  Gradient drift
        1            6.1841E+00         1.1599E-02       0.0000E+00
        2            4.3612E+02         1.0000E-07       0.0000E+00
 ======================================================================
 ITERATION STEP   3
 

 SCF control                  : diis+damping
 Damping factor/level shift   : 0.700/0.000
 DIIS [start/end/frequency]   :   2 / 50 /  1

 Constructing Fock-matrix...
 Number of integral batches:    1
 Occupied indices per batch:   32
 
 Calculating the exchange-correlation matrix...
                  0.2063*PBEX [au]:    -11.341378369502
                  0.5000*PBEC [au]:     -1.078294098170
 Exchange-correlation energy  [au]:    -12.419672467673
 
 Coulomb energy + HF exchange [au]:    571.657654922733
 Gradient norm:      1.0364E+01
 DIIS is running in this iteration step.
 RMS of [F,P]:                                         0.00565074069530
 RMS of difference density:                            0.00174851768247
 Gap [au]:  0.46538132
 ALPHA OCC:  32
 BETA  OCC:  32
 
 ***KOHN-SHAM ENERGY IN STEP   3 IS          -436.7346900541849664 [AU]
 
 Step comparison  Energy Drift [au]  DIIS error drift  Gradient drift
        2            6.1008E-01         2.8726E-03       0.0000E+00
 ======================================================================
 ITERATION STEP   4
 

 SCF control                  : diis
 Damping factor/level shift   : 0.000/0.000
 DIIS [start/end/frequency]   :   2 / 50 /  1

 Constructing Fock-matrix...
 Number of integral batches:    1
 Occupied indices per batch:   32
 
 Calculating the exchange-correlation matrix...
                  0.2063*PBEX [au]:    -11.409762767539
                  0.5000*PBEC [au]:     -1.075201364319
 Exchange-correlation energy  [au]:    -12.484964131858
 
 Coulomb energy + HF exchange [au]:    572.201937994313
 Gradient norm:      1.0364E+01
 DIIS is running in this iteration step.
 RMS of [F,P]:                                         0.00464653686971
 RMS of difference density:                            0.00809965452063
 Gap [au]:  0.47306973
 ALPHA OCC:  32
 BETA  OCC:  32
 
 ***KOHN-SHAM ENERGY IN STEP   4 IS          -437.0522206347366136 [AU]
 
 Step comparison  Energy Drift [au]  DIIS error drift  Gradient drift
        3            3.1753E-01         1.0042E-03       0.0000E+00
 ======================================================================
 ITERATION STEP   5
 

 SCF control                  : diis
 Damping factor/level shift   : 0.000/0.000
 DIIS [start/end/frequency]   :   2 / 50 /  1

 Constructing Fock-matrix...
 Number of integral batches:    1
 Occupied indices per batch:   32
 
 Calculating the exchange-correlation matrix...
                  0.2063*PBEX [au]:    -11.435576921745
                  0.5000*PBEC [au]:     -1.072885301557
 Exchange-correlation energy  [au]:    -12.508462223303
 
 Coulomb energy + HF exchange [au]:    574.184867002489
 Gradient norm:      1.0364E+01
 DIIS is running in this iteration step.
 RMS of [F,P]:                                         0.00175757298375
 RMS of difference density:                            0.00210798090969
 Gap [au]:  0.47362982
 ALPHA OCC:  32
 BETA  OCC:  32
 
 ***KOHN-SHAM ENERGY IN STEP   5 IS          -437.1204551103435278 [AU]
 
 Step comparison  Energy Drift [au]  DIIS error drift  Gradient drift
        4            6.8234E-02         2.8890E-03       0.0000E+00
 ======================================================================
 ITERATION STEP   6
 

 SCF control                  : diis
 Damping factor/level shift   : 0.000/0.000
 DIIS [start/end/frequency]   :   2 / 50 /  1

 Constructing Fock-matrix...
 Number of integral batches:    1
 Occupied indices per batch:   32
 
 Calculating the exchange-correlation matrix...
                  0.2063*PBEX [au]:    -11.397244034607
                  0.5000*PBEC [au]:     -1.074768983314
 Exchange-correlation energy  [au]:    -12.472013017921
 
 Coulomb energy + HF exchange [au]:    573.866898451768
 Gradient norm:      1.0364E+01
 DIIS is running in this iteration step.
 RMS of [F,P]:                                         0.00050870963769
 RMS of difference density:                            0.00053256982886
 Gap [au]:  0.46340927
 ALPHA OCC:  32
 BETA  OCC:  32
 
 ***KOHN-SHAM ENERGY IN STEP   6 IS          -437.1903062469190218 [AU]
 
 Step comparison  Energy Drift [au]  DIIS error drift  Gradient drift
        5            6.9851E-02         1.2489E-03       0.0000E+00
 ======================================================================
 ITERATION STEP   7
 

 SCF control                  : diis
 Damping factor/level shift   : 0.000/0.000
 DIIS [start/end/frequency]   :   2 / 50 /  1

 Constructing Fock-matrix...
 Number of integral batches:    1
 Occupied indices per batch:   32
 
 Calculating the exchange-correlation matrix...
                  0.2063*PBEX [au]:    -11.388314944390
                  0.5000*PBEC [au]:     -1.075199618504
 Exchange-correlation energy  [au]:    -12.463514562895
 
 Coulomb energy + HF exchange [au]:    573.697050520542
 Gradient norm:      1.0364E+01
 DIIS is running in this iteration step.
 RMS of [F,P]:                                         0.00036681832620
 RMS of difference density:                            0.00034099490553
 Gap [au]:  0.46439291
 ALPHA OCC:  32
 BETA  OCC:  32
 
 ***KOHN-SHAM ENERGY IN STEP   7 IS          -437.1950567727404859 [AU]
 
 Step comparison  Energy Drift [au]  DIIS error drift  Gradient drift
        6            4.7505E-03         1.4189E-04       0.0000E+00
 ======================================================================
 ITERATION STEP   8
 

 SCF control                  : diis
 Damping factor/level shift   : 0.000/0.000
 DIIS [start/end/frequency]   :   2 / 50 /  1

 Constructing Fock-matrix...
 Number of integral batches:    1
 Occupied indices per batch:   32
 
 Calculating the exchange-correlation matrix...
                  0.2063*PBEX [au]:    -11.385534902095
                  0.5000*PBEC [au]:     -1.075498579868
 Exchange-correlation energy  [au]:    -12.461033481963
 
 Coulomb energy + HF exchange [au]:    573.688767756455
 Gradient norm:      1.0364E+01
 DIIS is running in this iteration step.
 RMS of [F,P]:                                         0.00020284028524
 RMS of difference density:                            0.00023974723290
 Gap [au]:  0.46465475
 ALPHA OCC:  32
 BETA  OCC:  32
 
 ***KOHN-SHAM ENERGY IN STEP   8 IS          -437.1980019211493982 [AU]
 
 Step comparison  Energy Drift [au]  DIIS error drift  Gradient drift
        7            2.9451E-03         1.6398E-04       0.0000E+00
 ======================================================================
 ITERATION STEP   9
 

 SCF control                  : diis
 Damping factor/level shift   : 0.000/0.000
 DIIS [start/end/frequency]   :   2 / 50 /  1

 Constructing Fock-matrix...
 Number of integral batches:    1
 Occupied indices per batch:   32
 
 Calculating the exchange-correlation matrix...
                  0.2063*PBEX [au]:    -11.381676289062
                  0.5000*PBEC [au]:     -1.075715931298
 Exchange-correlation energy  [au]:    -12.457392220360
 
 Coulomb energy + HF exchange [au]:    573.625397671029
 Gradient norm:      1.0364E+01
 DIIS is running in this iteration step.
 RMS of [F,P]:                                         0.00010113289340
 RMS of difference density:                            0.00015059056872
 Gap [au]:  0.46385193
 ALPHA OCC:  32
 BETA  OCC:  32
 
 ***KOHN-SHAM ENERGY IN STEP   9 IS          -437.1991388676934776 [AU]
 
 Step comparison  Energy Drift [au]  DIIS error drift  Gradient drift
        8            1.1369E-03         1.0171E-04       0.0000E+00
 ======================================================================
 ITERATION STEP  10
 

 SCF control                  : diis
 Damping factor/level shift   : 0.000/0.000
 DIIS [start/end/frequency]   :   2 / 50 /  1

 Constructing Fock-matrix...
 Number of integral batches:    1
 Occupied indices per batch:   32
 
 Calculating the exchange-correlation matrix...
                  0.2063*PBEX [au]:    -11.379643119507
                  0.5000*PBEC [au]:     -1.075872056186
 Exchange-correlation energy  [au]:    -12.455515175692
 
 Coulomb energy + HF exchange [au]:    573.602098283394
 Gradient norm:      1.0364E+01
 DIIS is running in this iteration step.
 RMS of [F,P]:                                         0.00003847883603
 RMS of difference density:                            0.00007881535920
 Gap [au]:  0.46391537
 ALPHA OCC:  32
 BETA  OCC:  32
 
 ***KOHN-SHAM ENERGY IN STEP  10 IS          -437.1994757907859821 [AU]
 
 Step comparison  Energy Drift [au]  DIIS error drift  Gradient drift
        9            3.3692E-04         6.2654E-05       0.0000E+00
 ======================================================================
 ITERATION STEP  11
 

 SCF control                  : diis
 Damping factor/level shift   : 0.000/0.000
 DIIS [start/end/frequency]   :   2 / 50 /  1

 Constructing Fock-matrix...
 Number of integral batches:    1
 Occupied indices per batch:   32
 
 Calculating the exchange-correlation matrix...
                  0.2063*PBEX [au]:    -11.378543419440
                  0.5000*PBEC [au]:     -1.075956106772
 Exchange-correlation energy  [au]:    -12.454499526212
 
 Coulomb energy + HF exchange [au]:    573.589031158867
 Gradient norm:      1.0364E+01
 DIIS is running in this iteration step.
 RMS of [F,P]:                                         0.00000531049543
 RMS of difference density:                            0.00001000295989
 Gap [au]:  0.46385331
 ALPHA OCC:  32
 BETA  OCC:  32
 
 ***KOHN-SHAM ENERGY IN STEP  11 IS          -437.1995323091276759 [AU]
 
 Step comparison  Energy Drift [au]  DIIS error drift  Gradient drift
       10            5.6518E-05         3.3168E-05       0.0000E+00
 ======================================================================
 ITERATION STEP  12
 

 SCF control                  : diis
 Damping factor/level shift   : 0.000/0.000
 DIIS [start/end/frequency]   :   2 / 50 /  1

 Constructing Fock-matrix...
 Number of integral batches:    1
 Occupied indices per batch:   32
 
 Calculating the exchange-correlation matrix...
                  0.2063*PBEX [au]:    -11.378379164872
                  0.5000*PBEC [au]:     -1.075964630153
 Exchange-correlation energy  [au]:    -12.454343795025
 
 Coulomb energy + HF exchange [au]:    573.585487090425
 Gradient norm:      1.0364E+01
 DIIS is running in this iteration step.
 RMS of [F,P]:                                         0.00000112849950
 RMS of difference density:                            0.00000123614671
 Gap [au]:  0.46385123
 ALPHA OCC:  32
 BETA  OCC:  32
 
 ***KOHN-SHAM ENERGY IN STEP  12 IS          -437.1995334052696762 [AU]
 
 Step comparison  Energy Drift [au]  DIIS error drift  Gradient drift
       11            1.0961E-06         4.1820E-06       0.0000E+00
 ======================================================================
 ITERATION STEP  13
 

 SCF control                  : diis
 Damping factor/level shift   : 0.000/0.000
 DIIS [start/end/frequency]   :   2 / 50 /  1

 Constructing Fock-matrix...
 Number of integral batches:    1
 Occupied indices per batch:   32
 
 Calculating the exchange-correlation matrix...
                  0.2063*PBEX [au]:    -11.378376951739
                  0.5000*PBEC [au]:     -1.075966018787
 Exchange-correlation energy  [au]:    -12.454342970527
 
 Coulomb energy + HF exchange [au]:    573.585756435728
 Gradient norm:      1.0364E+01
 DIIS is running in this iteration step.
 RMS of [F,P]:                                         0.00000068539161
 RMS of difference density:                            0.00000165145537
 Gap [au]:  0.46385193
 ALPHA OCC:  32
 BETA  OCC:  32
 
 ***KOHN-SHAM ENERGY IN STEP  13 IS          -437.1995334411908516 [AU]
 
 Step comparison  Energy Drift [au]  DIIS error drift  Gradient drift
       12            3.5921E-08         4.4311E-07       0.0000E+00
 ======================================================================
 ITERATION STEP  14
 

 SCF control                  : diis
 Damping factor/level shift   : 0.000/0.000
 DIIS [start/end/frequency]   :   2 / 50 /  1

 Constructing Fock-matrix...
 Number of integral batches:    1
 Occupied indices per batch:   32
 
 Calculating the exchange-correlation matrix...
                  0.2063*PBEX [au]:    -11.378354594363
                  0.5000*PBEC [au]:     -1.075967602336
 Exchange-correlation energy  [au]:    -12.454322196699
 
 Coulomb energy + HF exchange [au]:    573.585485655851
 Gradient norm:      1.0364E+01
 DIIS is running in this iteration step.
 RMS of [F,P]:                                         0.00000006479365
 RMS of difference density:                            0.00000008680146
 Gap [au]:  0.46385015
 ALPHA OCC:  32
 BETA  OCC:  32
 
 ***KOHN-SHAM ENERGY IN STEP  14 IS          -437.1995334595150098 [AU]
 
 Step comparison  Energy Drift [au]  DIIS error drift  Gradient drift
       13            1.8324E-08         6.2060E-07       0.0000E+00
 ======================================================================
 
 SUCCESS...
 THE SCF ITERATION HAS CONVERGED!
 
                   A   
 FINAL ALPHA OCC:  32
 FINAL BETA  OCC:  32
 
 ***FINAL KOHN-SHAM ENERGY:          -437.1995334595150098 [AU]
 
 Orbital energies [au]:
      Irrep         Alpha          Beta
    1   A        -20.263851     -20.263851
    2   A        -20.205460     -20.205460
    3   A        -20.189693     -20.189693
    4   A        -15.242162     -15.242162
    5   A        -11.126819     -11.126819
    6   A        -11.024002     -11.024002
    7   A        -11.021883     -11.021883
    8   A        -10.954258     -10.954258
    9   A         -1.375575      -1.375575
   10   A         -1.280837      -1.280837
   11   A         -1.262465      -1.262465
   12   A         -1.128493      -1.128493
   13   A         -0.976851      -0.976851
   14   A         -0.915742      -0.915742
   15   A         -0.795993      -0.795993
   16   A         -0.755070      -0.755070
   17   A         -0.689625      -0.689625
   18   A         -0.662309      -0.662309
   19   A         -0.643647      -0.643647
   20   A         -0.606115      -0.606115
   21   A         -0.597911      -0.597911
   22   A         -0.583369      -0.583369
   23   A         -0.556836      -0.556836
   24   A         -0.548630      -0.548630
   25   A         -0.534175      -0.534175
   26   A         -0.503584      -0.503584
   27   A         -0.488558      -0.488558
   28   A         -0.463130      -0.463130
   29   A         -0.442935      -0.442935
   30   A         -0.429497      -0.429497
   31   A         -0.406622      -0.406622
   32   A         -0.370008      -0.370008
 
   33   A          0.093842       0.093842
   34   A          0.112461       0.112461
   35   A          0.115316       0.115316
   36   A          0.140853       0.140853
   37   A          0.153844       0.153844
   38   A          0.168518       0.168518
   39   A          0.178230       0.178230
   40   A          0.198568       0.198568
   41   A          0.206959       0.206959
   42   A          0.225366       0.225366
   43   A          0.257687       0.257687
   44   A          0.280675       0.280675
   45   A          0.297620       0.297620
   46   A          0.315085       0.315085
   47   A          0.332410       0.332410
   48   A          0.337422       0.337422
   49   A          0.368428       0.368428
   50   A          0.394734       0.394734
   51   A          0.409000       0.409000
   52   A          0.428652       0.428652
   53   A          0.432726       0.432726
   54   A          0.446987       0.446987
   55   A          0.462305       0.462305
   56   A          0.489301       0.489301
   57   A          0.494606       0.494606
   58   A          0.513424       0.513424
   59   A          0.518607       0.518607
   60   A          0.531753       0.531753
   61   A          0.552230       0.552230
   62   A          0.556833       0.556833
   63   A          0.563753       0.563753
   64   A          0.578742       0.578742
   65   A          0.585586       0.585586
   66   A          0.591946       0.591946
   67   A          0.595084       0.595084
   68   A          0.604241       0.604241
   69   A          0.624938       0.624938
   70   A          0.644970       0.644970
   71   A          0.652239       0.652239
   72   A          0.660049       0.660049
   73   A          0.670809       0.670809
   74   A          0.682806       0.682806
   75   A          0.703554       0.703554
   76   A          0.721221       0.721221
   77   A          0.732058       0.732058
   78   A          0.739868       0.739868
   79   A          0.757010       0.757010
   80   A          0.780013       0.780013
   81   A          0.807662       0.807662
   82   A          0.812245       0.812245
   83   A          0.833871       0.833871
   84   A          0.859609       0.859609
   85   A          0.866372       0.866372
   86   A          0.889910       0.889910
   87   A          0.917041       0.917041
   88   A          0.918783       0.918783
   89   A          0.937761       0.937761
   90   A          0.964676       0.964676
   91   A          0.984446       0.984446
   92   A          0.990247       0.990247
   93   A          1.022071       1.022071
   94   A          1.036502       1.036502
   95   A          1.056379       1.056379
   96   A          1.078449       1.078449
   97   A          1.091247       1.091247
   98   A          1.120072       1.120072
   99   A          1.126193       1.126193
  100   A          1.155090       1.155090
  101   A          1.165750       1.165750
  102   A          1.175377       1.175377
  103   A          1.186354       1.186354
  104   A          1.200578       1.200578
  105   A          1.231021       1.231021
  106   A          1.242266       1.242266
  107   A          1.273644       1.273644
  108   A          1.282342       1.282342
  109   A          1.304956       1.304956
  110   A          1.315578       1.315578
  111   A          1.326049       1.326049
  112   A          1.343491       1.343491
  113   A          1.352764       1.352764
  114   A          1.365243       1.365243
  115   A          1.374750       1.374750
  116   A          1.401261       1.401261
  117   A          1.416864       1.416864
  118   A          1.418689       1.418689
  119   A          1.432882       1.432882
  120   A          1.451456       1.451456
  121   A          1.469595       1.469595
  122   A          1.475212       1.475212
  123   A          1.490230       1.490230
  124   A          1.514908       1.514908
  125   A          1.524510       1.524510
  126   A          1.532624       1.532624
  127   A          1.548579       1.548579
  128   A          1.559051       1.559051
  129   A          1.582051       1.582051
  130   A          1.592990       1.592990
  131   A          1.611752       1.611752
  132   A          1.624625       1.624625
  133   A          1.648594       1.648594
  134   A          1.683835       1.683835
  135   A          1.714989       1.714989
  136   A          1.726715       1.726715
  137   A          1.782715       1.782715
  138   A          1.793750       1.793750
  139   A          1.822031       1.822031
  140   A          1.839002       1.839002
  141   A          1.860369       1.860369
  142   A          1.926327       1.926327
  143   A          1.963503       1.963503
  144   A          1.979006       1.979006
  145   A          2.025306       2.025306
  146   A          2.103975       2.103975
  147   A          2.147285       2.147285
  148   A          2.161792       2.161792
  149   A          2.178148       2.178148
  150   A          2.218414       2.218414
  151   A          2.223146       2.223146
  152   A          2.257152       2.257152
  153   A          2.292229       2.292229
  154   A          2.321882       2.321882
  155   A          2.334513       2.334513
  156   A          2.355737       2.355737
  157   A          2.391505       2.391505
  158   A          2.491515       2.491515
  159   A          2.534454       2.534454
  160   A          2.544649       2.544649
  161   A          2.568568       2.568568
  162   A          2.595546       2.595546
  163   A          2.625273       2.625273
  164   A          2.637621       2.637621
  165   A          2.673067       2.673067
  166   A          2.675168       2.675168
  167   A          2.702889       2.702889
  168   A          2.725133       2.725133
  169   A          2.739472       2.739472
  170   A          2.789339       2.789339
  171   A          2.802840       2.802840
  172   A          2.816926       2.816926
  173   A          2.861074       2.861074
  174   A          2.888234       2.888234
  175   A          2.896022       2.896022
  176   A          2.930469       2.930469
  177   A          2.944679       2.944679
  178   A          2.973033       2.973033
  179   A          2.987561       2.987561
  180   A          2.997264       2.997264
  181   A          3.008933       3.008933
  182   A          3.038985       3.038985
  183   A          3.077128       3.077128
  184   A          3.092274       3.092274
  185   A          3.111511       3.111511
  186   A          3.122130       3.122130
  187   A          3.153611       3.153611
  188   A          3.177376       3.177376
  189   A          3.188768       3.188768
  190   A          3.197641       3.197641
  191   A          3.213277       3.213277
  192   A          3.238382       3.238382
  193   A          3.270244       3.270244
  194   A          3.285585       3.285585
  195   A          3.291330       3.291330
  196   A          3.303490       3.303490
  197   A          3.312611       3.312611
  198   A          3.321321       3.321321
  199   A          3.349050       3.349050
  200   A          3.359879       3.359879
  201   A          3.378947       3.378947
  202   A          3.382429       3.382429
  203   A          3.386493       3.386493
  204   A          3.409386       3.409386
  205   A          3.426861       3.426861
  206   A          3.456414       3.456414
  207   A          3.472289       3.472289
  208   A          3.483548       3.483548
  209   A          3.496863       3.496863
  210   A          3.512196       3.512196
  211   A          3.520729       3.520729
  212   A          3.531324       3.531324
  213   A          3.548680       3.548680
  214   A          3.555017       3.555017
  215   A          3.571337       3.571337
  216   A          3.593471       3.593471
  217   A          3.610941       3.610941
  218   A          3.622247       3.622247
  219   A          3.633148       3.633148
  220   A          3.652364       3.652364
  221   A          3.677995       3.677995
  222   A          3.688746       3.688746
  223   A          3.707596       3.707596
  224   A          3.726160       3.726160
  225   A          3.760096       3.760096
  226   A          3.764508       3.764508
  227   A          3.774160       3.774160
  228   A          3.785587       3.785587
  229   A          3.804331       3.804331
  230   A          3.829014       3.829014
  231   A          3.839628       3.839628
  232   A          3.857711       3.857711
  233   A          3.861338       3.861338
  234   A          3.879671       3.879671
  235   A          3.909059       3.909059
  236   A          3.931093       3.931093
  237   A          3.934808       3.934808
  238   A          3.967117       3.967117
  239   A          3.995426       3.995426
  240   A          4.009052       4.009052
  241   A          4.020991       4.020991
  242   A          4.036393       4.036393
  243   A          4.041633       4.041633
  244   A          4.059325       4.059325
  245   A          4.082285       4.082285
  246   A          4.105728       4.105728
  247   A          4.116355       4.116355
  248   A          4.135654       4.135654
  249   A          4.154909       4.154909
  250   A          4.177969       4.177969
  251   A          4.197566       4.197566
  252   A          4.208156       4.208156
  253   A          4.229117       4.229117
  254   A          4.251898       4.251898
  255   A          4.258242       4.258242
  256   A          4.272455       4.272455
  257   A          4.291059       4.291059
  258   A          4.305409       4.305409
  259   A          4.322867       4.322867
  260   A          4.332699       4.332699
  261   A          4.344476       4.344476
  262   A          4.359494       4.359494
  263   A          4.375280       4.375280
  264   A          4.385261       4.385261
  265   A          4.417377       4.417377
  266   A          4.423854       4.423854
  267   A          4.434589       4.434589
  268   A          4.457144       4.457144
  269   A          4.475597       4.475597
  270   A          4.494145       4.494145
  271   A          4.510772       4.510772
  272   A          4.543763       4.543763
  273   A          4.547013       4.547013
  274   A          4.575572       4.575572
  275   A          4.589247       4.589247
  276   A          4.609278       4.609278
  277   A          4.634539       4.634539
  278   A          4.657525       4.657525
  279   A          4.699797       4.699797
  280   A          4.727287       4.727287
  281   A          4.780026       4.780026
  282   A          4.819251       4.819251
  283   A          4.860647       4.860647
  284   A          4.876004       4.876004
  285   A          4.907414       4.907414
  286   A          4.948128       4.948128
  287   A          4.997855       4.997855
  288   A          5.013537       5.013537
  289   A          5.023504       5.023504
  290   A          5.034170       5.034170
  291   A          5.043463       5.043463
  292   A          5.074347       5.074347
  293   A          5.091757       5.091757
  294   A          5.098789       5.098789
  295   A          5.136029       5.136029
  296   A          5.186174       5.186174
  297   A          5.241312       5.241312
  298   A          5.262047       5.262047
  299   A          5.289149       5.289149
  300   A          5.324967       5.324967
  301   A          5.357669       5.357669
  302   A          5.379556       5.379556
  303   A          5.419813       5.419813
  304   A          5.429278       5.429278
  305   A          5.461491       5.461491
  306   A          5.475164       5.475164
  307   A          5.503923       5.503923
  308   A          5.510025       5.510025
  309   A          5.553085       5.553085
  310   A          5.573603       5.573603
  311   A          5.589792       5.589792
  312   A          5.620796       5.620796
  313   A          5.661318       5.661318
  314   A          5.672093       5.672093
  315   A          5.702189       5.702189
  316   A          5.715942       5.715942
  317   A          5.769757       5.769757
  318   A          5.785590       5.785590
  319   A          5.800527       5.800527
  320   A          5.842253       5.842253
  321   A          5.872847       5.872847
  322   A          5.916353       5.916353
  323   A          5.950782       5.950782
  324   A          5.965536       5.965536
  325   A          6.010555       6.010555
  326   A          6.030478       6.030478
  327   A          6.066325       6.066325
  328   A          6.091783       6.091783
  329   A          6.123473       6.123473
  330   A          6.138419       6.138419
  331   A          6.162727       6.162727
  332   A          6.209858       6.209858
  333   A          6.230159       6.230159
  334   A          6.239035       6.239035
  335   A          6.309956       6.309956
  336   A          6.371169       6.371169
  337   A          6.459433       6.459433
  338   A          6.484650       6.484650
  339   A          6.576828       6.576828
  340   A          6.680489       6.680489
  341   A          6.688215       6.688215
  342   A          6.773785       6.773785
  343   A          6.795820       6.795820
  344   A          6.803136       6.803136
  345   A          6.830687       6.830687
  346   A          6.904351       6.904351
  347   A          6.952468       6.952468
  348   A          7.023133       7.023133
  349   A          7.031699       7.031699
  350   A          7.074722       7.074722
  351   A          7.097214       7.097214
  352   A          7.159815       7.159815
  353   A          7.182034       7.182034
  354   A          7.182615       7.182615
  355   A          7.219897       7.219897
  356   A          7.237338       7.237338
  357   A          7.279123       7.279123
  358   A          7.361189       7.361189
  359   A          7.481170       7.481170
  360   A          7.511394       7.511394
  361   A          7.531730       7.531730
  362   A          7.665299       7.665299
  363   A          7.672863       7.672863
  364   A          7.873581       7.873581
  365   A          8.204782       8.204782
  366   A          8.275784       8.275784
  367   A         15.162202      15.162202
  368   A         15.871925      15.871925
  369   A         15.926467      15.926467
  370   A         15.933721      15.933721
  371   A         16.048674      16.048674
  372   A         16.111791      16.111791
  373   A         16.165119      16.165119
  374   A         16.246105      16.246105
  375   A         16.278022      16.278022
  376   A         16.304193      16.304193
  377   A         16.366365      16.366365
  378   A         16.370315      16.370315
  379   A         16.518208      16.518208
  380   A         16.752089      16.752089
  381   A         17.069582      17.069582
  382   A         17.266689      17.266689
  383   A         20.783739      20.783739
  384   A         21.476682      21.476682
  385   A         21.706808      21.706808
  386   A         22.567717      22.567717
  387   A         25.808483      25.808483
  388   A         25.898807      25.898807
  389   A         25.974818      25.974818
  390   A         26.089470      26.089470
  391   A         26.348503      26.348503
  392   A         26.381874      26.381874
  393   A         26.821079      26.821079
  394   A         26.963626      26.963626
  395   A         26.982350      26.982350
  396   A         28.653675      28.653675
  397   A         28.792514      28.792514
  398   A         29.005191      29.005191
  399   A         38.936675      38.936675
  400   A         38.939071      38.939071
  401   A         38.983044      38.983044
  402   A         39.150886      39.150886
  403   A         39.256450      39.256450
  404   A         41.013380      41.013380
  405   A         41.061039      41.061039
  406   A         41.090631      41.090631
  407   A         41.157704      41.157704
  408   A         41.163047      41.163047
  409   A         41.166321      41.166321
  410   A         41.182508      41.182508
  411   A         41.206689      41.206689
  412   A         41.239690      41.239690
  413   A         41.243774      41.243774
  414   A         41.248136      41.248136
  415   A         41.250717      41.250717
  416   A         41.298181      41.298181
  417   A         41.308691      41.308691
  418   A         41.336816      41.336816
  419   A         41.350789      41.350789
  420   A         41.361547      41.361547
  421   A         41.403459      41.403459
  422   A         41.435396      41.435396
  423   A         41.441073      41.441073
  424   A         43.468389      43.468389
  425   A         43.496606      43.496606
  426   A         43.512233      43.512233
  427   A         43.543818      43.543818
  428   A         43.556681      43.556681
  429   A         43.580473      43.580473
  430   A         43.597287      43.597287
  431   A         43.635345      43.635345
  432   A         43.639426      43.639426
  433   A         43.649376      43.649376
  434   A         43.682505      43.682505
  435   A         43.713174      43.713174
  436   A         43.729959      43.729959
  437   A         43.784908      43.784908
  438   A         43.826657      43.826657
  439   A         80.217694      80.217694
  440   A         80.730169      80.730169
  441   A         80.778883      80.778883
  442   A         80.809891      80.809891
  443   A         80.903204      80.903204
  444   A         80.951124      80.951124
  445   A         80.989568      80.989568
  446   A         81.052292      81.052292
  447   A         81.064839      81.064839
  448   A         81.115995      81.115995
  449   A         81.192937      81.192937
  450   A         81.210248      81.210248
  451   A         84.778975      84.778975
  452   A         85.347330      85.347330
  453   A         85.769864      85.769864
  454   A         86.095448      86.095448
  455   A        108.002479     108.002479
  456   A        108.503447     108.503447
  457   A        108.700714     108.700714
  458   A        115.187050     115.187050
  459   A        136.633718     136.633718
  460   A        136.715361     136.715361
  461   A        136.770228     136.770228
  462   A        136.845485     136.845485
  463   A        137.057451     137.057451
  464   A        137.098728     137.098728
  465   A        137.495108     137.495108
  466   A        137.496595     137.496595
  467   A        137.563522     137.563522
  468   A        147.599725     147.599725
  469   A        147.829362     147.829362
  470   A        147.977502     147.977502
 
 RETURNING FROM SCF ALGORITHM
 ======================================================================

 Executing drpa...

 Three-index integral transformation
 Allocation of 120.0 Gbytes of memory...
 
 Minimal memory requirement for (ai|P) and (ij|P) integrals:    28.6 MB

 Calculating (ai|P) and (ij|P) integrals...
 Number of integral batches:    1
 Occupied indices per batch:   29
 
 Transforming integrals of batch 1...

 Executing cis...

 Allocation of 120.0 Gbytes of memory...
 Core orbitals considered in CVS treatment:   1
 
 Read MO coeff. matrix and orbital energies...
 
 Sorting for the CVS calculation...
 Generate singlet trial vectors...
 
 Starting TDA DF-TDDFT iteration
 Functional: user
 Singlet excited states
 
 
 The iteration has converged in  0 steps for all the roots.
 
 Final result of the TDA-TDDFT calculations for the excited states:
 Functional: user
 Singlet excited states:
 
 Excited      Total          Excitation     Excitation     Excitation        Absorption
  state    energy [au]       energy [au]    energy [eV]  energy [cm^-1]    wavelength [nm]
 =========================================================================================
    1    -421.957371635     15.24216182     414.7604      3345267.85            2.99
 =========================================================================================
 
 
 Retrieve a J_ai^Q fitted MO integral list...
 Retrieve a J_ij^Q fitted MO integral list in upper triangle form...
 Sorting for the CVS calculation...
 Fitting...
 The ground-state intermediates are not necessary!
 Calculate pre-optimized initial guesses for adc(2) calculations
 Direct algorithm for AB contributions!!!
 
 Calculate sigma vector for root  1
 
                       Excitation           Energy                Norm of
 Iteration  1         energy [au]        decrease [au]        residual vector
 ============================================================================
 for root  1          14.858218699        -0.3839431             0.0000000
 ============================================================================
  1/ 1 states have converged.
 
 
 
 The micro iteration of pre-optimization has converged in  1 steps.
 
 
 ============================================================================
 Restart
 
 Calculate sigma vector for root  1
 
                       Excitation           Energy                Norm of
 Iteration  2         energy [au]        decrease [au]        residual vector
 ============================================================================
 for root  1          14.945427553         0.0872089             0.0000000
 ============================================================================
  1/ 1 states have converged.
 
 
 
 The micro iteration of pre-optimization has converged in  1 steps.
 
 
 ============================================================================
 Restart
 
 Calculate sigma vector for root  1
 
                       Excitation           Energy                Norm of
 Iteration  3         energy [au]        decrease [au]        residual vector
 ============================================================================
 for root  1          14.929923072        -0.0155045             0.0000000
 ============================================================================
  1/ 1 states have converged.
 
 
 
 The micro iteration of pre-optimization has converged in  1 steps.
 
 
 ============================================================================
 Restart
 
 Calculate sigma vector for root  1
 
                       Excitation           Energy                Norm of
 Iteration  4         energy [au]        decrease [au]        residual vector
 ============================================================================
 for root  1          14.932818704         0.0028956             0.0000000
 ============================================================================
  1/ 1 states have converged.
 
 
 
 The micro iteration of pre-optimization has converged in  1 steps.
 
 
 ============================================================================
 Restart
 
 Calculate sigma vector for root  1
 
                       Excitation           Energy                Norm of
 Iteration  5         energy [au]        decrease [au]        residual vector
 ============================================================================
 for root  1          14.932282748        -0.0005360             0.0000000
 ============================================================================
  1/ 1 states have converged.
 
 
 
 The micro iteration of pre-optimization has converged in  1 steps.
 
 
 ============================================================================
 Restart
 
 Calculate sigma vector for root  1
 
                       Excitation           Energy                Norm of
 Iteration  6         energy [au]        decrease [au]        residual vector
 ============================================================================
 for root  1          14.932382114         0.0000994             0.0000000
 ============================================================================
  1/ 1 states have converged.
 
 
 
 The micro iteration of pre-optimization has converged in  1 steps.
 
 
 ============================================================================
 Restart
 
 Calculate sigma vector for root  1
 
                       Excitation           Energy                Norm of
 Iteration  7         energy [au]        decrease [au]        residual vector
 ============================================================================
 for root  1          14.932363698        -0.0000184             0.0000000
 ============================================================================
  1/ 1 states have converged.
 
 
 
 The micro iteration of pre-optimization has converged in  1 steps.
 
 
 ============================================================================
 Restart
 
 Calculate sigma vector for root  1
 
                       Excitation           Energy                Norm of
 Iteration  8         energy [au]        decrease [au]        residual vector
 ============================================================================
 for root  1          14.932367111         0.0000034             0.0000000
 ============================================================================
  1/ 1 states have converged.
 
 
 
 The micro iteration of pre-optimization has converged in  1 steps.
 
 
 ============================================================================
 
 The macro iteration of pre-optimization has converged in  8 steps!
 
 Final result of the double hybrid calculations for the excited states:
 Functional: user
 Singlet excited states:
 
 Excited      Total          Excitation     Excitation     Excitation        Absorption
  state    energy [au]       energy [au]    energy [eV]  energy [cm^-1]    wavelength [nm]
 =========================================================================================
    1    -422.267166348     14.93236711     406.3304      3277275.77            3.05
 =========================================================================================
 
 
                      Normal termination of mrcc.
 **********************************************************************
