# Supplementary material for: Scalable Correlated Local Approaches for Computing Valence and Core-Level Ionization Energies in Large Molecules
Source: J Chem Theory Comput. 2026 Jun 24;22(13):6584–98. doi: 10.1021/acs.jctc.6c00634 (PMC13374016; doi:10.1021/acs.jctc.6c00634)
Supplement: Supplementary file 2 [file ct6c00634_si_003.zip › SI/outputs/PhlCzDP_sos-pbe0-2l.out]

 **********************************************************************
                          MRCC program system
 **********************************************************************
 
                              Written by
     Mihaly Kallay, Peter R. Nagy, David Mester, Laszlo Gyevi-Nagy,
        Jozsef Csoka, P. Bernat Szabo, Zoltan Rolik, Gyula Samu,
      Bence Hegely, Bence Ladoczki, Klara Petrov, Jozsef Csontos,
     Adam Ganyecz, Istvan Ladjanszki, Lorant Szegedy, Mate Farkas,
          Pal D. Mezei, Reka A. Horvath, and Balazs D. Lorincz
 
        Department of Physical Chemistry and Materials Science
            Budapest University of Technology and Economics
                  Budapest P.O.Box 91, H-1521 Hungary
 
                              www.mrcc.hu
 
                            Version: 25.1.2

 Executing minp...

 Reading input from MINP...
 
 Input file:
 
basis=cc-pVTZ
verbosity=3

localcc=2016
redcost_exc=on


cialg=direct
ip_ea=ip
calc=tda
dft=user
4
0.7937 HFx
0.2063 PBEx
1.0000 MP2
0.5000 PBEc
scsps=0.6667
scspt=0.0000
dhexc=adc(2)
dyson=on
dendec=off
nstate=2

mem=120GB

geom=xyz
84
 energy: -128.428824059932 gnorm: 0.000163445377 xtb: 6.5.0 (746241f)
C           -0.00707235792719       -7.69601674692391        0.00580269874248
C           -0.86095669783555       -7.00122420149932       -0.83414106148211
C           -0.86194539583816       -5.61877568775531       -0.83637338317486
C           -0.00468759729979       -4.90656885843973       -0.00118342712558
C           -0.00333798772638       -3.43169965569026       -0.00499780447000
C            1.23816343590234       -2.77142455444677       -0.01269994315964
C            1.25847471292920       -1.38257686869224       -0.01875790271844
C           -0.00083917549141       -0.80165589707087       -0.01239855415229
C           -1.26125666881174       -1.38011917662783       -0.00114445228943
C           -1.24358133083753       -2.76902709799197        0.00001086751642
C           -2.14723746315996       -0.22795376141849        0.00674113807146
C           -1.32977418491630        0.94775527479038       -0.00065894535644
C           -1.90398967523875        2.20537661311848        0.00773744014561
C           -3.28314085520165        2.30033501322002        0.01523700307992
C           -4.09649613792894        1.16185894649293        0.02719014519178
N           -5.49221279091903        1.29892084402912        0.03326201560734
C           -6.27277446092905        0.42604266240708       -0.73165061504048
C           -5.82171216806393       -0.01664020676033       -1.97547623151613
C           -6.58934602592254       -0.88462411678962       -2.72681554443682
C           -7.81884269263541       -1.31937197550412       -2.25961433200568
C           -8.27283853435541       -0.88149192682957       -1.02626611774131
C           -7.50829909194201       -0.02091783495363       -0.26299997356037
C           -6.09364084369401        2.29148859048529        0.81181261653963
C           -5.54959199593439        2.64978713436767        2.04563052402331
C           -6.14529460013706        3.63310481492761        2.81086253035595
C           -7.29340651016340        4.26927893179369        2.36831781801476
C           -7.83868122049815        3.91710887149704        1.14445214180280
C           -7.24499296776746        2.94218547248777        0.36716651378212
C           -3.52345113858462       -0.10882655392902        0.02728174115823
N            0.00048730323623        0.55685972041847       -0.01439950742411
C            1.33154009621680        0.94515472031207       -0.02514014017119
C            2.14670721379374       -0.23217255099145       -0.02704470859051
C            3.52321861431958       -0.11573047879535       -0.04019955966896
C            4.09878628004555        1.15382451233191       -0.03782464765157
N            5.49487109558946        1.28737280317030       -0.03154402780423
C            6.26519265676658        0.41583036101533        0.74528072260277
C            7.50513777461755       -0.03491924055393        0.29223421188933
C            8.25944040817407       -0.89412493754242        1.06716362361775
C            7.79071357104139       -1.32690308850208        2.29679488636015
C            6.55678438854963       -0.88837855971360        2.74850178307529
C            5.79931907667444       -0.02167573291630        1.98548057032334
C            6.10631185967740        2.27863268787562       -0.80378128287442
C            7.25428288658022        2.92721072507022       -0.34739999026416
C            7.85772838845229        3.90098001071253       -1.11857816147727
C            7.32568650657532        4.25412137201807       -2.34797244410546
C            6.18097347024763        3.62006600899958       -2.80223162111415
C            5.57559750163943        2.63790559580869       -2.04312009798432
C            1.90829121836690        2.20161564819809       -0.03384352664566
C            3.28766686085801        2.29391469216328       -0.03372862136986
C            0.85128503190554       -5.61605710824652        0.83764012581151
C            0.84794791780096       -6.99849149785527        0.84231773918953
H           -0.00793145210588       -8.77606449626365        0.00844684065301
H           -1.52745579330260       -7.53959749619213       -1.49253214021786
H           -1.51879775096147       -5.08241347402693       -1.50612734076721
H            2.14634511309250       -3.35467345683351       -0.03401346928771
H           -2.15282919647249       -3.35044506739840        0.02565723535665
H           -1.29535958380393        3.09621413242937       -0.00189870490227
H           -3.75071417835772        3.27361983875299        0.01023290444799
H           -4.86774922621559        0.32765691765599       -2.34744757458440
H           -6.22783142375180       -1.21706463246369       -3.68894677183979
H           -8.41804940415587       -1.99446196399004       -2.85152939774249
H           -9.22720125103905       -1.21996517447645       -0.65013610107480
H           -7.86066767500025        0.30837066962209        0.70355555659143
H           -4.66098744046589        2.14795467523456        2.39981473275383
H           -5.71424982358871        3.89771050526500        3.76540199924938
H           -7.75933641970575        5.03329305137135        2.97189147097002
H           -8.73014136510284        4.41166574781966        0.78727577076341
H           -7.66705137437264        2.67894675331362       -0.59169135998837
H           -4.15045487773753       -0.98756645198666        0.04283791152587
H            4.14862835461613       -0.99568539550006       -0.05026574321957
H            7.86906097219049        0.29044862773631       -0.67136074670096
H            9.21744094094153       -1.23553333763381        0.70314010157314
H            8.38195886058475       -2.00093924451325        2.89784483346982
H            6.18374768488059       -1.21676655232410        3.70762090498648
H            4.84187915182530        0.32564210208939        2.34550885027518
H            7.66595180717425        2.66338806229243        0.61580294587699
H            8.74636374854767        4.39392016419500       -0.75223140223418
H            7.79917198695468        5.01729650673591       -2.94671016720808
H            5.76020376080860        3.88552198738318       -3.76111055567577
H            4.68966599861268        2.13777336302954       -2.40630088571163
H            1.30138115319630        3.09366660653369       -0.02927576063038
H            3.75707734408106        3.26631000498603       -0.02772000891846
H            1.50899131528385       -5.07749628836656        1.50478659000407
H            1.51355234314981       -7.53469039574688        1.50337725067936
scfiguess=off

 
 
 Checking keyword combinations...
 
 Keywords:
 
 active=none
 agrid=ld0006-ld0590
 agrid_pssp=ld0006-ld0194
 agrid_pssp_sm=ld0006-ld0074
 ao_trunc=off
 ao_trunc_tol=1e-4
 basis=cc-pvtz
 basis_sm=none
 basopt=off
 bfbasis=none
 bfgsmem=10
 bfgstol=1.0d-3
 bfgscimem=5
 boysalg=jacobi
 bpcompo=0.95
 bpcompv=0.98
 bpdfo=0.95
 bpocc=0.9999d0
 bppdo=0.999d0
 bppdv=0.98
 bpedo=0.9999d0
 bpedv=0.999999
 bp_subsyso=0.95
 bp_subsysv=0.95
 cabscorr=off
 cabsdom=bplarge
 cabsdual=off
 calc=adc(2)
 ccmaxit=50
 ccprog=cis
 ccsdalg=disk
 ccsdmkl=seq
 ccsdrest=off
 ccsdthreads=2
 cctol=6
 charge=0
 cialg=direct
 ciguess=off
 cmpgrp=auto
 comprest=off
 coord_sys=ric
 core=frozen
 corembed=off
 csapprox=off
 cvs=off
 dboc=off
 deltaf12=off
 delocsomofact=
 dendec=off
 dens=0
 denscorr=0
 dfalg=lineq
 dfbasis_cab=none
 dfbasis_cor=auto
 dfbasis_scf=auto
 dfbasis_scf_sm=auto
 dfintran=drpa
 df_trunc=off
 df_trunc_corr=off
 df_trunc_corr_tol=5e-4
 df_trunc_tol=5e-4
 dft=user
 dhexc=adc(2)
 diag=david
 docc=
 domrad=10.d0
 drpaalg=auto
 dual=off
 dual_df=off
 dyson=off
 ecp=auto
 edisp=off
 edisp_embed=off
 embed=off
 epairestfact=off
 epairscale=1.d0
 etemp=300
 epert=none
 eps=
 espcharge=off
 excrad=0.d0
 excrad_f12=0.d0
 excrad_fin=0.000000000D+00
 fastdbbsc=v2
 fitting=coulomb
 fmm=off
 fmmord=8
 fnonorb=
 freq=off
 gamma=1.d0
 gauss=spher
 geom=xyz
 gopt=off
 ghost=none
 gtol=7
 grdens=off
 grid=auto
 grid_sm=auto
 gridbatch_cos=2000
 grtol=10
 guido_ct=off
 hamilton=dc
 hl_scfalg=direct
 iface=none
 incore=off
 intalg=auto
 ip_ea=ip
 itol=10
 laptol=1.d-2
 lccoporder=trffirst
 lcorthr=loose
 lccrest=off
 ldfgrad_tol=8
 lmp2dens=on
 lnoepso=0.d0
 lnoepsv=0.000030d0
 localcc=2016
 localcorrsymm=off
 locintrf=
 mact=
 maxact=off
 maxdim=200
 maxex=0
 maxmicroit=100
 mcscfiguess=hf
 mem=120gb
 mmprog=
 molden=off
 mp2ongrid=off
 mpitasks=1
 mulmet=3
 mult=
 nab=off
 nacto=0
 nactv=0
 naf_amp=3.16d-3
 naf_cor=0.075d0
 naf_f12=off
 naf_scf=off
 nafalg=albe
 nafdens=off
 naftyp=jpq
 nchol=auto
 ndeps=1e-3
 nevpt=
 nstate=2
 nsing=0
 nto=off
 ntrip=0
 num_grad=off
 occ=
 occri=off
 oniom=off
 oniom_eechg=off
 oniom_pcm=off
 oniom_qcorr=off
 optalg=
 optmaxit=50
 optetol=1e-6
 optex=1
 optgtol=1e-4
 optstol=1e-3
 orblocc=off
 orbloce=off
 orbloco=boys
 orblocv=pao
 orblocguess=cholesky
 osveps=-1.d0
 ovirt=off
 ovltol=1e-7
 ovosnorb=80.0
 pao_subsys_tol=1e-3
 pao_tol=1e-3
 pcm=off
 popul=off
 pressure=100000
 pssp=off
 ptfreq=0.0
 ptthreads=2
 qmreg=
 qmmm=off
 qro=off
 qscf=off
 redcost_exc=6
 redcost_tddft=off
 refdet=none
 rest=0
 rgrid=log3
 rism=off
 rohfcore=standard
 rohftype=semicanonical
 scfalg=direct
 scf_conv=auto
 scfdamp=0.7d0
 scfdamp_mode=1
 scfdamp_end=3
 scfdamp_dampstep=0.d0
 scfdamp_dtol=0.0d0
 scfdamp_maxfact=0.7d0
 scfdamp_minfact=0.7d0
 scfdiis=on
 scfdiis_dtol=0.0d0
 scfdiis_end=50
 scfdiis_start=2
 scfdiis_step=1
 scfdiis_watch=off
 scfdiis_wrange=10
 scfdiis_wlimit=5
 scfdiis_delmax=2
 scfdtol=7
 scfext=10
 scfguessdens=
 scfiguess=off
 scfloc=off
 scflshift=0.20
 scflshift_end=8
 scflshift_dtol=0.0
 scflshift_gaptol=0.20
 scfmaxit=50
 scftype=
 scftype_low=
 scftype_high=
 scftol=6
 scspe=1.d0
 scsph=1.d0
 scsps=0.6667
 scsps_t=0.6667
 scspt=0.0000
 scspt_t=0.0000
 scspv=1.d0
 spairtol=-1.d0
 sqmprog=
 subminp=top
 subsys_bopu=on
 symm=
 talg=lapl
 temp=298.15
 test=off
 tfunc=off
 theodore=off
 tlmo=0.999
 tpao=0.94
 tprint=off
 uncontract=off
 unit=angs
 usedisk=2
 verbosity=3
 wpairtol=1.d-5

 Executing orbloc...

 Allocation of 120.0 Gbytes of memory...

 Localization of occupied orbitals...
 Localization type: Boys
 Localization algorithm: Jacobi
 
 Step   Convergence
   1  26.221301788439
   2   2.782271576387
   3   0.986377523460
   4   0.276368111709
   5   0.170468815312
   6   0.110648895822
   7   0.086267550678
   8   0.519721509666
   9   0.106947882344
  10   0.192603620919
  11   0.195832921388
  12   0.134310314838
  13   0.038949454131
  14   0.010403142013
  15   0.002957949376
  16   0.000870403984
  17   0.000265462594
  18   0.000086386637
  19   0.000031318840
  20   0.000013292299
  21   0.000006766209
  22   0.000004026836
  23   0.000002655289
  24   0.000001850919
  25   0.000001325456
  26   0.000000960952
  27   0.000000700522
  28   0.000000511905
  29   0.000000374474
  30   0.000000274075
  31   0.000000200647
  32   0.000000146916
  33   0.000000107588
  34   0.000000078798
  35   0.000000057718
  36   0.000000042281
  37   0.000000030976
  38   0.000000022696
  39   0.000000016630
  40   0.000000012187
  41   0.000000008931
  42   0.000000006545
  43   0.000000004797
  44   0.000000003516
  45   0.000000002577
  46   0.000000001889
  47   0.000000001385
  48   0.000000001015
  49   0.000000000744

 Localization succeeded.

 File MOCOEF is overwritten with localized orbitals.
 

 Executing cis...

 Allocation of 120.0 Gbytes of memory...
 
 WARNING! If scfiguess.eq.off and localcc.ne.off!
 Please be sure that MOCOEF is MOCOEF.CAN!
 
 
 Read MO coeff. matrix and orbital energies...
 
 Generate singlet trial vectors...
 
 Starting TDA DF-TDDFT iteration
 Functional: user
 Singlet excited states
 
 
 The iteration has converged in  0 steps for all the roots.
 
 Final result of the TDA-TDDFT calculations for the excited states:
 Functional: user
 Singlet excited states:
 
 Excited      Total          Excitation     Excitation     Excitation        Absorption
  state    energy [au]       energy [au]    energy [eV]  energy [cm^-1]    wavelength [nm]
 =========================================================================================
    1   -2006.117408006      0.23647205       6.4347        51899.62          192.68
 =========================================================================================
 
 

 Executing drpa...

 Three-index integral transformation
 Allocation of 120.0 Gbytes of memory...
 
 
 Constructing PAOs...
 PAO norm tolerance:     1.0000E-04
 Kept PAOs:   1941  1821  106.5898
 Threshold: 0.9990000
 Number of selected important orbitals:    79  (  65.8 %)
 
 
 Occupied LMO domain definition with Boughton-Pulay completeness:    0.9999000000
 
   MO  Natoms  Completeness   Atoms
    1   15     0.999916        6    7    8    9   10   11   12   13   30   31   32   33   48   49   81
    2   20     0.999911       11   13   14   15   16   17   18   19   21   22   23   24   25   27   28   29   59   63   68   69
    3   20     0.999911       32   33   34   35   36   37   38   40   41   42   43   44   46   47   48   49   70   71   75   76
    4    9     0.999922        1    2    3    4   50   51   52   83   84
    5    9     0.999918       23   24   25   26   27   28   66   67   68
    6    9     0.999918       42   43   44   45   46   47   76   77   78
    7    9     0.999912       36   37   38   39   40   41   71   72   73
    8    9     0.999918       17   18   19   20   21   22   61   62   63
    9   10     0.999901        1    2    3    4    5   10   50   53   54   56
   10    9     0.999914       42   43   44   45   46   47   78   79   80
   11    9     0.999914       23   24   25   26   27   28   64   65   66
   12    9     0.999919       36   37   38   39   40   41   73   74   75
   13    9     0.999913       17   18   19   20   21   22   59   60   61
   14   13     0.999906        4    5    6    7    8    9   10   30   32   33   50   55   83
   15   13     0.999905        3    4    5    6    7    8    9   10   11   29   30   54   56
   16   11     0.999904        7   30   31   32   34   35   48   49   57   81   82
   17   11     0.999904        9   11   12   13   14   15   16   30   57   58   81
   18   50     0.999908        3    4    5    6    7    8    9   10   11   12   13   14   15   16   17   18   19   22   23   24   25   28   29   30   31   32   33   34   35   36   37   40   41   42   43   46   47   48   49   50   51   54   58   59   64   69   75   80   82   83
   19    8     0.999949        1    2    3   50   51   52   53   84
   20   16     0.999903        6    7   30   31   32   33   34   35   36   37   41   42   48   49   70   82
   21   17     0.999903        8    9   10   11   12   13   14   15   16   17   18   22   23   29   30   58   69
   22   10     0.999901        1    3    4    5    6   50   51   55   83   84
   23   14     0.999905       15   16   17   18   22   23   24   25   26   27   28   64   67   68
   24   14     0.999901       34   35   36   37   41   42   43   44   45   46   47   76   77   80
   25   13     0.999905       33   34   35   36   37   38   39   40   41   49   71   74   75
   26   13     0.999904       14   15   16   17   18   19   20   21   22   23   29   59   60
   27   13     0.999902       14   15   16   17   23   24   25   26   27   28   29   64   65
   28   13     0.999903       33   34   35   36   42   43   44   45   46   47   49   79   80
   29   14     0.999905       34   35   36   37   38   39   40   41   42   43   47   71   72   75
   30   13     0.999900       16   17   18   19   20   21   22   23   24   28   59   62   63
   31    9     0.999916        1    2    3    4   50   51   52   53   54
   32   15     0.999906       11   12   13   14   15   16   17   23   24   28   29   30   57   58   69
   33   15     0.999906       30   31   32   33   34   35   36   42   43   47   48   49   70   81   82
   34    8     0.999945       24   25   26   27   28   65   66   67
   35    8     0.999945       43   44   45   46   47   77   78   79
   36    8     0.999945       37   38   39   40   41   72   73   74
   37    8     0.999945       18   19   20   21   22   60   61   62
   38   16     0.999904        5    6    7    8    9   10   11   12   13   15   29   30   31   32   48   56
   39   36     0.999900        8    9   10   11   12   13   14   15   16   17   18   19   20   21   22   23   24   25   26   27   28   29   30   31   57   58   59   60   61   62   63   64   66   67   68   69
   40   35     0.999901        6    7    8   12   30   31   32   33   34   35   36   37   38   39   40   41   42   43   44   45   46   47   48   49   70   71   73   74   75   76   77   78   80   81   82
   41   30     0.999902        4    5    6    7    8    9   10   11   12   13   14   15   16   17   18   19   22   23   24   29   30   31   32   48   54   57   58   59   64   69
   42   30     0.999904        4    5    6    7    8    9   10   11   12   13   29   30   31   32   33   34   35   36   37   40   41   42   47   48   49   70   75   80   81   82
   43   14     0.999931        1    2    3    4    5    6    7    9   10   50   51   53   54   83
   44   35     0.999921        5    6    7    8    9   10   11   12   13   14   15   16   17   18   19   20   21   22   23   24   25   26   27   28   29   30   31   32   48   49   57   58   64   69   81
   45   35     0.999921        5    6    7    8    9   10   11   12   13   14   30   31   32   33   34   35   36   37   38   39   40   41   42   43   44   45   46   47   48   49   57   70   80   81   82
   46   16     0.999901        2    3    4    5    6    7    8    9   10   11   32   50   51   55   56   83
   47   22     0.999908       11   12   13   14   15   16   17   18   19   20   21   22   23   24   25   27   28   29   59   62   63   69
   48   17     0.999900       33   34   35   36   37   38   39   40   41   42   43   70   71   72   74   75   76
   49   15     0.999902       34   35   36   37   42   43   44   45   46   47   49   76   79   80   82
   50   15     0.999902       14   15   16   17   22   23   24   25   26   27   28   58   64   65   68
   51   35     0.999917        5    6    7    8    9   10   11   12   13   14   15   29   30   31   32   33   34   35   36   37   38   40   41   42   43   45   46   47   48   49   57   75   80   81   82
   52   35     0.999915        5    6    7    8    9   10   11   12   13   14   15   16   17   18   19   21   22   23   24   25   26   28   29   30   31   32   33   34   48   49   57   58   59   64   81
   53   24     0.999905        2    3    4    5    6    7    8    9   10   11   12   13   14   15   29   30   31   32   33   48   49   50   54   56
   54   20     0.999901        4    5    6    7    8    9   10   11   12   13   30   31   32   33   48   49   50   55   81   83
   55   17     0.999917        1    2    3    4    5    6    7    9   10   50   51   52   53   55   56   83   84
   56   12     0.999904       16   17   18   19   20   21   22   23   61   62   63   68
   57   18     0.999902       33   34   35   36   37   38   39   40   41   42   43   44   47   70   71   72   73   76
   58   12     0.999910       35   36   37   42   43   44   45   46   47   76   77   78
   59   12     0.999903       16   17   23   24   25   26   27   28   63   66   67   68
   60   17     0.999900        7   31   32   33   34   35   36   37   41   42   43   47   48   49   70   75   82
   61   18     0.999906        9   11   12   13   14   15   16   17   18   22   23   24   28   29   30   58   59   69
   62   22     0.999900       32   33   34   35   36   37   38   40   41   42   43   44   46   47   48   49   70   71   75   76   80   82
   63   19     0.999907       11   13   14   15   16   17   18   19   20   21   22   23   24   29   59   60   61   68   69
   64   18     0.999900       11   13   14   15   16   17   18   23   24   25   26   27   28   29   63   64   65   66
   65   12     0.999901       34   35   36   37   38   39   40   41   70   73   74   75
   66   10     0.999958       42   43   44   45   46   47   77   78   79   80
   67   21     0.999927       11   12   13   14   15   16   17   18   19   21   22   23   24   25   27   28   29   58   63   64   68
   68   28     0.999947        1    2    3    4    5    6    7    8    9   10   11   12   13   14   15   29   30   31   32   33   34   48   50   51   55   56   69   83
   69   12     0.999950        1    2    3    4    5    6   10   50   51   52   83   84
   70   16     0.999911        6    7    8    9   11   12   13   30   31   32   33   34   48   49   70   81
   71   16     0.999911        7    8    9   10   11   12   13   14   15   29   30   31   32   48   57   69
   72   14     0.999916        1    2    3    4    5    6    9   10   50   51   52   53   54   56
   73   16     0.999901        6    7    8    9   10   11   12   13   14   29   30   31   32   33   48   57
   74   21     0.999914       13   14   15   16   17   18   21   22   23   24   25   26   27   28   29   58   64   65   66   67   68
   75    9     0.999905       37   38   39   40   41   71   72   73   74
   76   21     0.999913       33   34   35   36   37   38   41   42   43   44   45   46   47   48   49   76   77   78   79   80   82
   77    9     0.999905       18   19   20   21   22   59   60   61   62
   78   32     0.999902        2    3    4    5    6    7    8    9   10   11   12   13   14   15   29   30   31   32   33   34   35   41   48   49   50   51   55   56   70   75   80   83
   79   23     0.999903        7   32   33   34   35   36   37   38   39   40   41   42   43   44   47   49   70   71   72   73   74   75   76
   80   21     0.999911       11   14   15   16   17   18   19   20   21   22   23   24   27   28   29   59   60   61   62   63   69
   81   10     0.999957       23   24   25   26   27   28   64   65   66   67
   82   18     0.999905       33   34   35   36   41   42   43   44   45   46   47   48   49   71   78   79   80   82
   83   21     0.999910       31   32   33   34   35   36   37   38   40   41   42   43   44   46   47   48   49   70   75   80   82
   84   21     0.999911       11   12   13   14   15   16   17   18   19   21   22   23   24   25   27   28   29   58   59   64   69
   85   34     0.999933        5    6    7    8    9   10   11   12   13   14   30   31   32   33   34   35   36   37   38   39   40   41   42   43   44   45   46   47   48   49   70   80   81   82
   86   34     0.999933        5    6    7    8    9   10   11   12   13   14   15   16   17   18   19   20   21   22   23   24   25   26   27   28   29   30   31   32   48   49   57   58   64   69
   87   25     0.999901        1    3    4    5    6    7    8    9   10   11   12   13   14   15   29   30   31   32   33   48   50   51   55   56   69
   88   33     0.999901        2    3    4    5    6    7    8    9   10   11   12   13   14   15   29   30   31   32   33   34   35   40   41   48   49   50   51   55   56   70   75   80   83
   89   23     0.999901        3    4    5    6    7    8    9   10   11   12   13   14   15   29   30   31   32   33   48   49   50   54   56
   90   42     0.999900        5    6    7    8    9   10   11   12   13   14   15   29   30   31   32   33   34   35   36   37   40   41   42   43   44   45   46   47   48   49   55   57   58   69   70   71   74   75   76   80   81   82
   91   42     0.999900        5    6    7    8    9   10   11   12   13   14   15   16   17   18   19   22   23   24   25   26   27   28   29   30   31   32   33   34   48   49   56   57   58   59   60   63   64   68   69   70   81   82
   92   21     0.999908       11   12   13   14   15   16   17   18   19   21   22   23   24   25   26   27   28   29   64   67   68
   93   22     0.999911       31   32   33   34   35   36   37   38   40   41   42   43   44   45   46   47   48   49   76   77   80   82
   94   17     0.999921        1    2    3    4    5    6    7    8    9   10   32   50   51   54   55   56   83
   95   10     0.999975        1    2    3    4   50   51   52   53   54   84
   96   17     0.999915        1    2    3    4    5    6    7    9   10   50   51   52   53   55   56   83   84
   97   15     0.999954        6    7    8    9   11   12   13   14   29   30   31   32   33   48   57
   98   31     0.999901        5    6    7    8    9   10   11   12   13   14   29   30   31   32   33   34   35   36   37   40   41   42   43   47   48   49   70   80   81   82   83
   99   33     0.999902        3    4    5    6    7    8    9   10   11   12   13   14   15   16   17   18   19   22   23   24   29   30   31   32   33   48   49   54   57   58   59   64   69
  100   19     0.999912       32   33   34   35   36   37   41   42   43   44   45   46   47   48   49   71   78   79   80
  101   21     0.999900       13   14   15   16   17   22   23   24   25   26   27   28   29   58   63   64   65   66   67   68   69
  102   22     0.999917       32   33   34   35   36   37   38   39   40   41   42   43   44   47   49   70   71   72   73   74   75   76
  103   21     0.999900       11   14   15   16   17   18   19   20   21   22   23   28   29   58   59   60   61   62   63   68   69
  104   23     0.999901        9   11   14   15   16   17   18   19   20   21   22   23   24   27   28   29   59   60   61   62   63   68   69
  105   18     0.999928       33   34   35   36   37   38   39   40   41   42   43   44   46   47   49   71   72   73
  106   29     0.999903        6    7   30   31   32   33   34   35   36   37   38   39   40   41   42   43   44   46   47   48   49   70   71   72   73   74   75   76   82
  107   15     0.999902       14   15   16   17   18   19   20   21   22   23   29   59   60   63   69
  108   18     0.999910        1    2    3    4    5    6    7    8    9   10   11   30   32   50   51   54   83   84
  109   16     0.999902        1    2    3    4    5    6    7    8    9   10   50   51   54   55   83   84
  110   17     0.999901        8    9   11   12   13   14   15   16   23   24   29   30   31   57   58   64   81
  111   17     0.999901        7    8   12   30   31   32   33   34   35   42   47   48   49   57   80   81   82
  112   18     0.999905        5    6    7    8    9   10   11   12   13   14   15   16   29   30   31   32   56   69
  113   23     0.999901       13   14   15   16   17   18   21   22   23   24   25   26   27   28   29   58   63   64   65   66   67   68   69
  114   18     0.999908        5    6    7    8    9   10   11   12   30   31   32   33   34   35   48   49   55   70
  115   24     0.999900       33   34   35   36   37   38   41   42   43   44   45   46   47   48   49   70   71   76   77   78   79   80   81   82
  116   24     0.999907       32   33   34   35   36   37   38   39   40   41   42   43   44   45   46   47   48   49   71   76   77   78   80   82
  117   24     0.999907       11   13   14   15   16   17   18   19   20   21   22   23   24   25   26   27   28   29   58   63   64   66   67   68
  118   24     0.999903       11   13   14   15   16   17   18   19   20   21   22   23   24   25   26   27   28   29   59   61   62   63   68   69
  119   23     0.999903       31   32   33   34   35   36   37   38   39   40   41   42   43   44   46   47   48   49   70   71   74   75   76
  120   13     0.999932        1    2    3    4    5    6   10   50   51   52   53   54   56
 
 Executing the Boughton-Pulay algorithm...
  with occ MO completeness:    0.9500000000
 
   MO  Natoms  Completeness   Atoms
    1    2     0.990113       30   31
    2    2     0.989451       16   17
    3    2     0.989448       35   36
    4    2     0.993289       51   84
    5    2     0.993305       27   67
    6    2     0.993305       44   77
    7    2     0.993288       38   72
    8    2     0.993302       21   62
    9    2     0.992412        3   54
   10    2     0.993290       46   79
   11    2     0.993290       25   65
   12    2     0.993303       40   74
   13    2     0.993288       19   60
   14    2     0.992621        6   55
   15    2     0.992645       10   56
   16    2     0.993204       48   81
   17    2     0.993203       13   57
   18    4     0.960818        8   12   30   31
   19    2     0.993256        1   52
   20    2     0.992266       33   70
   21    2     0.992265       29   69
   22    2     0.992335       50   83
   23    2     0.991880       28   68
   24    2     0.991871       43   76
   25    2     0.991891       41   75
   26    2     0.991909       18   59
   27    2     0.991880       24   64
   28    2     0.991886       47   80
   29    2     0.991909       37   71
   30    2     0.991894       22   63
   31    2     0.993284        2   53
   32    2     0.992075       14   58
   33    2     0.992074       49   82
   34    2     0.993219       26   66
   35    2     0.993219       45   78
   36    2     0.993221       39   73
   37    2     0.993220       20   61
   38    2     0.988981        8    9
   39    2     0.954664       16   23
   40    2     0.954667       35   42
   41    3     0.956832       11   12   29
   42    3     0.956854       31   32   33
   43    2     0.989862        3    4
   44    4     0.959920       13   14   15   29
   45    4     0.959809       33   34   48   49
   46    2     0.990324        5   10
   47    3     0.955941       17   18   22
   48    2     0.989842       36   37
   49    2     0.989848       42   47
   50    2     0.989845       23   24
   51    3     0.952300       31   48   49
   52    3     0.952659       12   13   14
   53    3     0.958438        8    9   10
   54    2     0.990478        6    7
   55    3     0.963466        1    2   51
   56    2     0.991197       21   22
   57    2     0.950624       37   38
   58    2     0.991199       43   44
   59    2     0.991193       27   28
   60    2     0.990145       33   34
   61    2     0.990145       15   29
   62    2     0.989455       35   42
   63    3     0.963178       17   18   19
   64    3     0.963094       23   24   25
   65    2     0.991195       40   41
   66    2     0.990860       45   46
   67    2     0.989490       16   23
   68    3     0.957887        5    6   10
   69    2     0.991000       50   51
   70    2     0.987752       31   32
   71    2     0.987822       11   12
   72    3     0.963219        2    3    4
   73    2     0.990131        8   30
   74    3     0.964474       25   26   27
   75    2     0.990861       38   39
   76    3     0.964494       44   45   46
   77    2     0.990860       19   20
   78    3     0.952201        7    8   10
   79    3     0.963810       38   39   40
   80    3     0.964485       19   20   21
   81    2     0.990860       25   26
   82    2     0.950633       46   47
   83    2     0.989404       34   35
   84    2     0.989371       15   16
   85    3     0.954173       33   34   49
   86    3     0.954084       14   15   29
   87    3     0.954960        5    6   10
   88    3     0.951613        7    8   10
   89    3     0.958557        8    9   10
   90    3     0.953148       31   48   49
   91    3     0.953291       12   13   14
   92    3     0.955723       23   24   28
   93    3     0.955805       42   43   47
   94    2     0.989320        4    5
   95    2     0.990879        1    2
   96    3     0.962225        1   50   51
   97    2     0.990052       12   30
   98    3     0.953561       31   32   33
   99    3     0.953310       11   12   29
  100    3     0.963109       42   46   47
  101    2     0.950634       24   25
  102    3     0.964314       38   39   40
  103    2     0.950536       18   19
  104    3     0.963694       19   20   21
  105    3     0.962904       36   37   38
  106    3     0.951591       36   40   41
  107    2     0.989821       17   18
  108    3     0.954179        3    4   50
  109    3     0.957949        4   50   51
  110    2     0.991757       13   14
  111    2     0.991756       48   49
  112    2     0.988923        9   11
  113    3     0.963751       25   26   27
  114    2     0.988732        7   32
  115    3     0.963753       44   45   46
  116    3     0.951245       42   43   44
  117    3     0.951200       23   27   28
  118    3     0.951264       17   21   22
  119    3     0.955730       36   37   41
  120    3     0.962392        1    2    3
 
  121    4     0.995967        1    2   51   52
  122    3     0.992371        1    2   51
  123    4     0.988044        1    2   51   52
  124    4     0.984911        1    2    4   51
  125    4     0.990231        1    2   51   52
  126    4     0.984328        1    2    4   51
  127    4     0.986272        1    2    4   51
  128    4     0.994204        1    2   51   52
  129    4     0.986170        1    2    4   51
  130    3     0.981970        1    2   51
  131    5     0.988966        1    2    4   51   52
  132    3     0.981794        1    2   51
  133    1     0.996022        1
  134    1     0.996185        1
  135    1     0.989938        1
  136    1     0.996723        1
  137    1     0.990098        1
  138    3     0.988604        1    2   51
  139    3     0.989028        1    2   51
  140    4     0.984076        1    2    3   50
  141    3     0.997333        1    2   51
  142    4     0.984669        1    2   50   51
  143    1     0.992745        1
  144    1     0.993318        1
  145    1     0.990430        1
  146    1     0.996765        1
  147    1     0.992631        1
  148    1     0.985194        1
  149    1     0.988908        1
  150    4     0.995815        1    2    3   53
  151    3     0.992325        1    2    3
  152    4     0.987607        1    2    3   53
  153    5     0.995805        1    2    3   50   53
  154    4     0.987313        1    2    3   53
  155    5     0.995056        1    2    3   50   53
  156    4     0.981937        1    2    3   50
  157    4     0.987576        1    2    3   53
  158    4     0.980727        1    2    3   50
  159    4     0.984934        1    2    3   50
  160    5     0.982219        1    2    3   53   54
  161    5     0.985477        1    2    3    4   53
  162    1     0.990086        2
  163    1     0.990169        2
  164    1     0.995883        2
  165    1     0.997794        2
  166    1     0.994388        2
  167    4     0.988618        1    2    3    4
  168    4     0.989366        1    2    3    4
  169    3     0.989848        1    2   51
  170    2     0.988924        1    2
  171    3     0.987807        1    2    3
  172    1     0.993682        2
  173    1     0.996477        2
  174    1     0.994661        2
  175    1     0.991658        2
  176    1     0.994487        2
  177    1     0.985981        2
  178    1     0.982655        2
  179    4     0.993790        2    3    4   54
  180    3     0.990310        2    3    4
  181    5     0.983153        2    3    4    5   54
  182    5     0.983543        2    3    4   51   54
  183    4     0.980576        2    3    4   54
  184    5     0.980996        2    3    4   51   54
  185    5     0.983748        2    3    4   51   54
  186    4     0.984049        2    3    4   54
  187    5     0.980779        2    3    4   51   54
  188    5     0.984619        2    3    4   51   54
  189    7     0.987495        1    2    3    4    5   10   54
  190    5     0.981181        2    3    4   51   54
  191    1     0.990237        3
  192    1     0.990374        3
  193    1     0.996023        3
  194    1     0.997904        3
  195    1     0.994563        3
  196    4     0.985902        1    2    3    4
  197    4     0.989245        1    2    3    4
  198    3     0.986649        3    4   50
  199    2     0.987815        3    4
  200    4     0.990750        2    3    4   50
  201    1     0.993553        3
  202    1     0.996453        3
  203    1     0.994343        3
  204    1     0.991877        3
  205    1     0.994571        3
  206    1     0.985800        3
  207    1     0.982292        3
  208    4     0.992258        3    4    5   50
  209    4     0.991639        3    4    5   50
  210    6     0.983289        2    3    4    5   50   51
  211    5     0.990203        1    3    4    5   50
  212    4     0.982277        3    4    5   50
  213    7     0.981538        1    2    3    4    6   50   51
  214    5     0.994900        1    3    4    5   50
  215    5     0.982858        3    4    5    6   50
  216    6     0.980066        1    2    3    4   50   51
  217    7     0.984153        1    3    4    5    6   10   50
  218    7     0.981684        2    3    4    5   10   50   51
  219    7     0.985533        1    3    4    5    6   10   50
  220    1     0.991656        4
  221    1     0.989377        4
  222    1     0.989944        4
  223    1     0.996726        4
  224    1     0.989859        4
  225    6     0.988364        3    4    5    6   10   50
  226    7     0.984280        3    4    5    6    8   10   50
  227    5     0.990506        2    3    4   50   51
  228    3     0.994239        3    4   50
  229    5     0.982277        2    3    4    5   50
  230    1     0.990327        4
  231    1     0.993332        4
  232    1     0.989568        4
  233    1     0.991138        4
  234    1     0.990820        4
  235    2     0.986986        4   50
  236    2     0.987514        4    5
  237    4     0.992099        4    5    6   10
  238    4     0.991302        4    5    6   10
  239    5     0.980345        4    5    6    7   10
  240    6     0.982416        4    5    6    8   10   30
  241    4     0.980522        4    5    6   10
  242    5     0.983306        4    5    6    7   10
  243    6     0.982671        4    5    6    8   10   30
  244    5     0.983936        3    4    5    6   10
  245    4     0.982704        4    5    6   10
  246    6     0.981111        4    5    6    9   10   50
  247    8     0.986456        3    4    5    6    7    8    9   10
  248    7     0.982949        3    4    5    6   10   50   55
  249    1     0.989085        5
  250    1     0.992869        5
  251    1     0.999669        5
  252    1     0.989369        5
  253    1     0.988396        5
  254    7     0.983732        3    4    5    6    7   10   50
  255    6     0.983355        3    4    5    6   10   50
  256    3     0.984893        4    5    6
  257    5     0.980175        5    6    7    9   10
  258    6     0.982251        4    5    6   10   55   56
  259    1     0.990188        5
  260    1     0.987567        5
  261    1     0.997275        5
  262    1     0.995677        5
  263    1     0.996996        5
  264    1     0.989732        5
  265    3     0.988171        5    6   10
  266    4     0.992185        5    6    7   55
  267    3     0.989629        5    6    7
  268    5     0.980730        5    6    7   32   55
  269   13     0.980120        4    5    6    7    8    9   10   12   31   32   33   49   50
  270    5     0.985279        4    5    6    7   55
  271    4     0.983626        5    6    7   55
  272   10     0.982750        4    5    6    7    9   12   14   31   33   49
  273    4     0.981651        5    6    7   55
  274    4     0.985730        5    6    7   55
  275    7     0.981032        5    6    7    8    9   10   83
  276    9     0.980535        5    6    7    9   10   32   33   50   55
  277    7     0.986997        4    5    6    7    9   32   55
  278    1     0.988723        6
  279    1     0.991286        6
  280    1     0.999726        6
  281    1     0.996416        6
  282    1     0.992801        6
  283    6     0.986695        5    6    7    8   32   55
  284    5     0.985221        5    6    7    8   10
  285    2     0.984012        5    6
  286    2     0.983895        5    6
  287    4     0.988035        5    6    7   10
  288    1     0.992212        6
  289    1     0.995875        6
  290    1     0.997312        6
  291    1     0.996895        6
  292    1     0.998154        6
  293    1     0.988626        6
  294    2     0.985029        6    7
  295    4     0.989451        6    7    8   32
  296    4     0.990736        6    7    8   32
  297    5     0.988229        6    7    8    9   32
  298    6     0.984656        6    7    8   10   30   32
  299    4     0.980273        6    7    8   32
  300    4     0.982515        6    7    8   32
  301    6     0.986588        6    7    8   10   30   32
  302    5     0.984650        5    6    7    8   32
  303    5     0.984181        6    7    8   32   33
  304    5     0.980777        6    7    8   10   32
  305    7     0.980408        5    6    7   30   31   32   33
  306    8     0.980612        5    6    7    8    9   30   31   33
  307    1     0.987237        7
  308    1     0.988223        7
  309    1     0.999671        7
  310    1     0.991947        7
  311    1     0.989996        7
  312    6     0.991713        5    6    7    8   30   32
  313    8     0.982401        5    6    7    9   31   32   33   49
  314    3     0.984567        7    8   32
  315    6     0.982655        7    8    9   30   32   33
  316    5     0.980040        6    7    8   31   32
  317    2     0.985057        7    8
  318    1     0.987292        7
  319    1     0.996227        7
  320    1     0.995944        7
  321    1     0.997444        7
  322    1     0.987755        7
  323    2     0.980502        7    8
  324    4     0.985472        7    8    9   30
  325    4     0.985217        7    8    9   30
  326    7     0.991320        7    8    9   10   11   30   32
  327   11     0.984231        5    7    8    9   12   14   29   30   31   33   49
  328    6     0.982559        7    8    9   12   30   31
  329    6     0.983840        7    8    9   11   30   32
  330   11     0.985218        5    7    8    9   12   14   29   30   31   33   49
  331    4     0.980583        7    8    9   30
  332    6     0.982853        7    8    9   11   30   32
  333    6     0.981116        6    7    8    9   10   30
  334    9     0.981042        5    7    8    9   11   12   30   31   32
  335    8     0.980908        6    7    8    9   12   30   31   32
  336    1     0.986310        8
  337    1     0.982707        8
  338    1     0.999334        8
  339    1     0.987763        8
  340    1     0.985097        8
  341    7     0.980444        7    8    9   10   12   30   31
  342    6     0.981402        7    8    9   12   30   31
  343    5     0.984904        7    8   11   30   32
  344    7     0.989903        6    7    8    9   10   11   32
  345    7     0.985578        5    7    8    9   11   30   32
  346    2     0.983096        8   30
  347    1     0.985776        8
  348    1     0.996592        8
  349    1     0.992859        8
  350    1     0.995403        8
  351    2     0.987141        8   30
  352    4     0.990776        7    8    9   30
  353    4     0.989451        8    9   10   11
  354    4     0.990736        8    9   10   11
  355    5     0.988230        7    8    9   10   11
  356    6     0.984653        6    8    9   10   11   30
  357    4     0.980284        8    9   10   11
  358    4     0.982504        8    9   10   11
  359    6     0.986585        6    8    9   10   11   30
  360    5     0.984654        5    8    9   10   11
  361    5     0.984166        8    9   10   11   29
  362    5     0.980774        6    8    9   10   11
  363    7     0.980388        5    9   10   11   12   29   30
  364    8     0.980620        5    7    8    9   10   12   29   30
  365    1     0.987237        9
  366    1     0.988221        9
  367    1     0.999671        9
  368    1     0.991949        9
  369    1     0.989997        9
  370    6     0.991695        5    8    9   10   11   30
  371    8     0.982443        5    7    9   10   11   12   14   29
  372    3     0.984569        8    9   11
  373    6     0.982663        7    8    9   11   29   30
  374    5     0.980080        8    9   10   11   12
  375    2     0.985023        8    9
  376    1     0.987330        9
  377    1     0.996229        9
  378    1     0.995944        9
  379    1     0.997441        9
  380    1     0.987717        9
  381    2     0.980539        8    9
  382    4     0.992185        5    9   10   56
  383    3     0.989630        5    9   10
  384    5     0.980731        5    9   10   11   56
  385   13     0.980124        3    4    5    6    7    8    9   10   11   12   14   29   31
  386    5     0.985263        4    5    9   10   56
  387    4     0.983617        5    9   10   56
  388   10     0.982743        4    5    7    9   10   12   14   29   31   49
  389    4     0.981664        5    9   10   56
  390    4     0.985729        5    9   10   56
  391    7     0.981057        5    6    7    8    9   10   54
  392    9     0.980511        3    5    6    7    9   10   11   29   56
  393    7     0.986985        4    5    7    9   10   11   56
  394    1     0.988734       10
  395    1     0.991273       10
  396    1     0.999728       10
  397    1     0.996425       10
  398    1     0.992791       10
  399    6     0.986750        5    8    9   10   11   56
  400    5     0.985212        5    6    8    9   10
  401    2     0.984029        5   10
  402    2     0.983936        5   10
  403    4     0.988005        5    6    9   10
  404    1     0.992220       10
  405    1     0.995849       10
  406    1     0.997311       10
  407    1     0.996895       10
  408    1     0.998156       10
  409    1     0.988655       10
  410    2     0.985019        9   10
  411    4     0.987436        9   11   12   29
  412    4     0.989732        9   11   12   29
  413    4     0.983555        9   11   12   29
  414    7     0.980431        9   11   12   13   14   29   30
  415    4     0.980197        9   11   12   29
  416    5     0.982504        9   11   12   29   30
  417    6     0.982343        9   11   12   14   29   30
  418    5     0.980266        9   11   12   29   30
  419    5     0.984122        9   11   12   15   29
  420    6     0.981870        9   11   12   14   15   29
  421    7     0.992016        9   10   11   12   13   15   29
  422    7     0.985908        8    9   11   12   15   29   30
  423    1     0.987165       11
  424    1     0.991902       11
  425    1     0.999628       11
  426    1     0.988232       11
  427    1     0.989935       11
  428    5     0.981082        9   11   12   15   29
  429    5     0.980094        9   10   11   12   13
  430    3     0.984221       11   12   29
  431    8     0.981868        8    9   10   11   12   13   15   29
  432    6     0.983924        8    9   11   12   13   29
  433    3     0.985856       11   12   29
  434    1     0.984632       11
  435    1     0.997848       11
  436    1     0.995878       11
  437    1     0.996112       11
  438    1     0.989683       11
  439    1     0.986677       11
  440    4     0.988403       11   12   13   30
  441    4     0.989663       11   12   13   30
  442    4     0.982333       11   12   13   30
  443   11     0.980151        6    8    9   10   11   12   13   14   15   29   30
  444    5     0.983797        8   11   12   13   30
  445    5     0.982690       11   12   13   30   31
  446    9     0.985010        6    8   10   11   12   13   15   16   30
  447    4     0.980353       11   12   13   30
  448    5     0.980370       11   12   13   14   30
  449    5     0.982558       11   12   13   15   30
  450    8     0.981628        8    9   12   13   29   30   48   57
  451    8     0.980438        8   11   12   13   15   30   31   48
  452    1     0.985946       12
  453    1     0.988871       12
  454    1     0.999407       12
  455    1     0.984374       12
  456    1     0.986420       12
  457    6     0.990736        8   11   12   13   14   30
  458    6     0.982409        9   11   12   13   14   29
  459    3     0.982459       11   12   30
  460    6     0.981580        8   11   12   13   30   31
  461    6     0.980610        9   11   12   13   30   57
  462    3     0.984965       11   12   30
  463    1     0.981305       12
  464    1     0.996192       12
  465    1     0.993393       12
  466    1     0.997062       12
  467    1     0.982517       12
  468    2     0.987859       12   30
  469    4     0.994584       12   13   14   57
  470    3     0.991397       12   13   14
  471    4     0.985735       12   13   14   57
  472    5     0.981051       12   13   14   29   30
  473    6     0.983568       11   12   13   15   57   58
  474    4     0.986156       12   13   14   57
  475    5     0.984654       12   13   14   29   30
  476    4     0.989673       12   13   14   57
  477    4     0.986561       12   13   14   57
  478    4     0.986212       12   13   14   29
  479    6     0.988473       11   12   13   14   30   57
  480    9     0.981831        8   11   12   13   14   15   31   57   58
  481    1     0.988284       13
  482    1     0.995516       13
  483    1     0.999783       13
  484    1     0.991828       13
  485    1     0.993888       13
  486    6     0.984642       12   13   14   30   57   58
  487    3     0.986949       11   12   13
  488    2     0.984690       12   13
  489    5     0.985104       11   12   13   14   15
  490    4     0.991872       11   12   13   14
  491    2     0.985944       12   13
  492    1     0.996987       13
  493    1     0.997817       13
  494    1     0.996989       13
  495    1     0.997394       13
  496    1     0.987172       13
  497    1     0.990478       13
  498    4     0.992165       13   14   15   58
  499    3     0.989479       13   14   15
  500    6     0.980857       12   13   14   15   23   58
  501    9     0.981192        8   10   11   12   13   14   15   16   29
  502    4     0.983677       13   14   15   58
  503    5     0.983582       12   13   14   15   58
  504    8     0.981645        8   10   11   12   13   14   15   16
  505    4     0.985787       13   14   15   58
  506    4     0.984422       13   14   15   58
  507    7     0.980510       11   12   13   14   15   29   64
  508    6     0.987959       12   13   14   15   29   58
  509    7     0.984650       12   13   14   15   16   23   24
  510    1     0.989870       14
  511    1     0.996968       14
  512    1     0.999671       14
  513    1     0.990344       14
  514    1     0.992697       14
  515    4     0.986461       12   13   14   15
  516    2     0.984517       14   15
  517    2     0.981512       14   15
  518    5     0.982962       12   13   14   15   29
  519    4     0.985115       13   14   15   29
  520    2     0.987107       13   14
  521    1     0.993367       14
  522    1     0.998170       14
  523    1     0.996682       14
  524    1     0.996949       14
  525    1     0.990962       14
  526    1     0.990482       14
  527    4     0.985835       14   15   16   29
  528    4     0.989820       14   15   16   29
  529    6     0.984444       14   15   16   18   24   29
  530    6     0.980664       12   14   15   16   29   30
  531    5     0.983292       11   14   15   16   29
  532    5     0.982119       14   15   16   17   29
  533    7     0.980816       11   12   14   15   16   29   30
  534    4     0.982800       14   15   16   29
  535    5     0.983214       14   15   16   17   29
  536    9     0.982346       11   14   15   16   17   23   29   59   64
  537    9     0.982290       14   15   16   17   18   23   29   58   69
  538   10     0.980070        9   11   12   14   15   16   17   23   28   29
  539    1     0.984427       15
  540    1     0.989236       15
  541    1     0.999186       15
  542    1     0.986074       15
  543    1     0.986021       15
  544    7     0.989242       11   14   15   16   17   23   29
  545    5     0.981316       11   13   14   15   29
  546    4     0.987782       14   15   16   29
  547    6     0.983324       14   15   16   17   23   29
  548    5     0.980797       14   15   16   29   58
  549    3     0.981599       14   15   29
  550    1     0.985900       15
  551    1     0.996172       15
  552    1     0.992321       15
  553    1     0.996401       15
  554    1     0.981733       15
  555    1     0.985240       15
  556    4     0.988096       15   16   17   23
  557    4     0.989526       15   16   17   23
  558    6     0.983361       14   15   16   17   23   29
  559   11     0.983364       15   16   17   18   20   22   23   24   26   28   29
  560   11     0.983636       14   15   16   17   18   22   23   24   26   28   29
  561    4     0.983148       15   16   17   23
  562   11     0.980393       14   15   16   17   18   22   23   24   26   28   29
  563   12     0.980491       14   15   16   17   20   21   22   23   26   27   28   29
  564    5     0.980828       13   15   16   17   23
  565    8     0.982671       14   15   16   17   18   22   23   29
  566    7     0.982970       14   15   16   17   18   23   29
  567    8     0.985103       14   15   16   17   22   23   28   29
  568    1     0.995855       16
  569    1     0.998468       16
  570    1     0.997170       16
  571    1     0.995121       16
  572    1     0.995197       16
  573    4     0.980770       15   16   17   23
  574    3     0.990130       16   17   23
  575    4     0.983313       16   17   23   28
  576    6     0.982456       14   15   16   17   23   29
  577    6     0.982662       15   16   17   18   22   23
  578    1     0.991235       16
  579    1     0.998605       16
  580    1     0.995582       16
  581    1     0.997189       16
  582    1     0.997048       16
  583    1     0.993980       16
  584    1     0.996988       16
  585    4     0.986395       16   17   18   22
  586    4     0.990015       16   17   18   22
  587   11     0.980493       16   17   18   19   20   21   22   23   28   59   63
  588    5     0.986396       16   17   18   20   22
  589    5     0.986727       16   17   18   20   22
  590    5     0.980525       16   17   18   20   22
  591    5     0.986938       16   17   18   20   22
  592    5     0.986265       16   17   18   20   22
  593    5     0.985258       16   17   18   20   22
  594    8     0.983333       16   17   18   19   20   22   23   63
  595    9     0.982228       16   17   18   19   20   21   22   23   68
  596   13     0.981456       11   15   16   17   18   19   20   21   22   23   59   63   69
  597    1     0.990524       17
  598    1     0.991703       17
  599    1     0.984448       17
  600    1     0.987618       17
  601    1     0.989976       17
  602    5     0.983799       16   17   19   21   22
  603    5     0.985188       16   17   18   19   21
  604    7     0.981562       15   16   17   18   21   22   23
  605    4     0.980674       16   17   18   22
  606    7     0.983323       15   16   17   21   22   23   59
  607    1     0.986167       17
  608    1     0.993662       17
  609    2     0.987191       17   18
  610    1     0.987585       17
  611    2     0.980209       17   18
  612    2     0.983650       17   22
  613    1     0.986581       17
  614    4     0.992644       17   18   19   59
  615    3     0.989500       17   18   19
  616    6     0.980239       15   16   17   18   19   59
  617    6     0.986397       16   17   18   19   21   59
  618    6     0.980091       17   18   19   20   21   59
  619    5     0.980137       17   18   19   21   59
  620    5     0.983128       17   18   19   21   59
  621    5     0.986642       16   17   18   19   21
  622    6     0.981352       17   18   19   20   21   59
  623    7     0.984993       16   17   18   19   29   59   60
  624    8     0.980702       17   18   19   20   21   22   23   59
  625    8     0.986713       16   17   18   19   20   21   29   59
  626    1     0.996975       18
  627    1     0.994441       18
  628    1     0.990873       18
  629    1     0.993588       18
  630    1     0.994543       18
  631    3     0.984825       18   19   20
  632    4     0.989255       16   17   18   19
  633    4     0.983550       17   18   19   20
  634    4     0.983487       17   18   19   22
  635    4     0.983999       18   19   20   22
  636    1     0.994091       18
  637    1     0.993651       18
  638    1     0.987176       18
  639    1     0.991010       18
  640    1     0.988828       18
  641    1     0.989249       18
  642    1     0.995249       18
  643    4     0.995707       18   19   20   60
  644    3     0.992535       18   19   20
  645    4     0.987517       18   19   20   60
  646    5     0.994098       18   19   20   22   60
  647    4     0.987960       18   19   20   22
  648    4     0.984512       18   19   20   22
  649    5     0.996104       18   19   20   22   60
  650    4     0.990388       18   19   20   22
  651    4     0.985510       18   19   20   22
  652    5     0.983169       17   18   19   20   60
  653    4     0.988301       18   19   20   22
  654    6     0.994221       18   19   20   21   59   61
  655    1     0.994071       19
  656    1     0.997031       19
  657    1     0.993563       19
  658    1     0.992519       19
  659    1     0.990515       19
  660    3     0.988085       18   19   20
  661    2     0.980910       18   19
  662    3     0.983491       18   19   20
  663    4     0.991457       18   19   20   21
  664    4     0.980665       17   18   19   20
  665    1     0.989056       19
  666    1     0.993751       19
  667    1     0.992270       19
  668    1     0.995561       19
  669    1     0.985358       19
  670    1     0.988020       19
  671    1     0.995149       19
  672    4     0.995933       19   20   21   61
  673    3     0.992393       19   20   21
  674    4     0.988324       19   20   21   61
  675    5     0.986183       17   19   20   21   61
  676    5     0.980365       17   19   20   21   61
  677    5     0.986910       17   19   20   21   61
  678    5     0.987338       17   19   20   21   61
  679    5     0.983413       17   19   20   21   61
  680    5     0.988363       17   19   20   21   61
  681    5     0.984692       19   20   21   22   62
  682    4     0.983381       17   19   20   21
  683    6     0.988358       17   18   19   20   21   60
  684    1     0.993994       20
  685    1     0.993993       20
  686    1     0.993339       20
  687    1     0.991583       20
  688    1     0.996311       20
  689    3     0.980889       18   19   20
  690    3     0.981078       20   21   22
  691    4     0.987455       18   20   21   22
  692    3     0.986493       19   20   21
  693    3     0.988471       19   20   21
  694    1     0.994529       20
  695    1     0.996452       20
  696    1     0.992456       20
  697    1     0.989623       20
  698    1     0.985759       20
  699    1     0.989109       20
  700    1     0.992374       20
  701    4     0.995693       20   21   22   62
  702    3     0.992531       20   21   22
  703    4     0.987492       20   21   22   62
  704    4     0.983716       18   20   21   22
  705    4     0.988563       18   20   21   22
  706    5     0.992549       18   20   21   22   62
  707    4     0.985367       18   20   21   22
  708    4     0.990191       18   20   21   22
  709    5     0.995287       18   20   21   22   62
  710    5     0.989029       19   20   21   22   61
  711    4     0.988329       18   20   21   22
  712    5     0.982623       17   20   21   22   62
  713    1     0.997034       21
  714    1     0.993790       21
  715    1     0.990851       21
  716    1     0.992286       21
  717    1     0.993729       21
  718    2     0.980762       21   22
  719    3     0.987353       20   21   22
  720    4     0.984929       17   20   21   22
  721    4     0.990605       19   20   21   22
  722    4     0.986433       17   19   21   22
  723    1     0.994164       21
  724    1     0.993770       21
  725    1     0.987411       21
  726    1     0.991355       21
  727    1     0.988251       21
  728    1     0.989150       21
  729    1     0.995087       21
  730    4     0.992590       17   21   22   63
  731    3     0.989511       17   21   22
  732    7     0.980225       16   17   21   22   23   62   63
  733    5     0.986654       17   19   21   22   63
  734    5     0.982364       16   17   19   21   22
  735    5     0.981474       17   19   21   22   63
  736    5     0.986349       17   19   21   22   63
  737    5     0.984405       16   17   19   21   22
  738    5     0.980118       17   19   21   22   63
  739    7     0.989008       17   19   20   21   22   23   63
  740    8     0.983653       16   17   19   21   22   27   28   68
  741    6     0.985986       16   17   18   21   22   63
  742    1     0.994414       22
  743    1     0.996937       22
  744    1     0.993589       22
  745    1     0.993928       22
  746    1     0.991580       22
  747    4     0.988852       17   18   21   22
  748    3     0.985438       17   21   22
  749    5     0.980895       17   21   22   62   63
  750    4     0.989136       17   18   21   22
  751    5     0.988977       17   18   20   21   22
  752    1     0.989148       22
  753    1     0.993523       22
  754    1     0.992158       22
  755    1     0.995485       22
  756    1     0.985593       22
  757    1     0.988590       22
  758    1     0.994831       22
  759    4     0.986488       16   23   24   28
  760    4     0.990070       16   23   24   28
  761    6     0.984704       14   16   22   23   24   28
  762    5     0.986470       16   23   24   26   28
  763    5     0.985904       16   23   24   26   28
  764    5     0.981887       16   23   24   26   28
  765    5     0.986903       16   23   24   26   28
  766    5     0.985536       16   23   24   26   28
  767    5     0.986188       16   23   24   26   28
  768    8     0.983512       16   17   23   24   25   26   28   68
  769    9     0.986422       16   17   23   24   25   26   27   28   63
  770   12     0.982949       15   16   17   23   24   26   27   28   58   63   64   68
  771    1     0.992498       23
  772    1     0.990443       23
  773    1     0.984212       23
  774    1     0.989241       23
  775    1     0.987809       23
  776    6     0.986504       15   16   23   24   27   28
  777    5     0.984083       16   23   24   25   28
  778    7     0.981060       15   16   17   23   24   27   28
  779    4     0.981850       16   23   24   28
  780    7     0.985948       16   17   23   25   27   28   64
  781    1     0.986439       23
  782    1     0.990850       23
  783    2     0.982331       23   24
  784    1     0.986733       23
  785    2     0.986051       23   24
  786    2     0.988597       16   23
  787    1     0.986114       23
  788    4     0.992735       23   24   25   64
  789    3     0.989523       23   24   25
  790    6     0.980346       15   16   23   24   25   64
  791    5     0.980065       16   23   24   25   27
  792    5     0.980051       23   24   25   27   64
  793    6     0.980536       23   24   25   27   28   64
  794    5     0.982770       23   24   25   27   64
  795    6     0.981354       23   24   25   27   28   64
  796    6     0.986393       16   23   24   25   27   64
  797    6     0.983271       14   16   23   24   25   65
  798    6     0.982002       15   23   24   25   26   27
  799    7     0.983674       14   23   24   25   27   28   64
  800    1     0.995608       24
  801    1     0.994291       24
  802    1     0.990659       24
  803    1     0.994096       24
  804    1     0.995806       24
  805    3     0.981520       24   25   26
  806    4     0.989759       16   23   24   25
  807    4     0.982951       23   24   25   26
  808    4     0.984670       23   24   25   28
  809    4     0.989157       23   24   25   26
  810    1     0.993610       24
  811    1     0.993833       24
  812    1     0.984749       24
  813    1     0.991054       24
  814    1     0.991857       24
  815    1     0.988471       24
  816    1     0.995715       24
  817    4     0.995711       24   25   26   65
  818    3     0.992535       24   25   26
  819    4     0.987523       24   25   26   65
  820    5     0.994078       24   25   26   28   65
  821    4     0.988865       24   25   26   28
  822    4     0.983002       24   25   26   28
  823    5     0.996074       24   25   26   28   65
  824    4     0.990965       24   25   26   28
  825    4     0.984875       24   25   26   28
  826    5     0.983404       23   24   25   26   65
  827    4     0.988116       24   25   26   28
  828    4     0.985878       24   25   26   27
  829    1     0.995200       25
  830    1     0.996391       25
  831    1     0.993742       25
  832    1     0.992952       25
  833    1     0.989406       25
  834    3     0.986650       25   26   64
  835    3     0.988686       24   25   26
  836    3     0.983803       24   25   26
  837    4     0.991230       24   25   26   27
  838    5     0.992054       23   24   25   26   27
  839    1     0.992367       25
  840    1     0.993213       25
  841    1     0.989133       25
  842    1     0.995100       25
  843    1     0.989273       25
  844    1     0.988607       25
  845    1     0.991510       25
  846    4     0.995931       25   26   27   66
  847    3     0.992394       25   26   27
  848    4     0.988331       25   26   27   66
  849    5     0.985947       23   25   26   27   66
  850    5     0.981702       23   25   26   27   66
  851    5     0.984610       23   25   26   27   66
  852    5     0.987168       23   25   26   27   66
  853    5     0.984617       23   25   26   27   66
  854    5     0.986054       23   25   26   27   66
  855    5     0.984270       25   26   27   28   67
  856    5     0.989259       23   25   26   27   66
  857    5     0.988504       23   24   25   26   27
  858    1     0.995351       26
  859    1     0.992939       26
  860    1     0.993463       26
  861    1     0.992806       26
  862    1     0.994693       26
  863    3     0.981782       24   25   26
  864    4     0.992610       25   26   27   28
  865    4     0.988777       24   26   27   28
  866    4     0.991213       25   26   27   65
  867    4     0.987306       24   25   26   28
  868    1     0.995588       26
  869    1     0.994769       26
  870    1     0.990865       26
  871    1     0.989153       26
  872    1     0.988631       26
  873    1     0.990404       26
  874    1     0.990921       26
  875    4     0.995697       26   27   28   67
  876    3     0.992534       26   27   28
  877    4     0.987486       26   27   28   67
  878    4     0.984644       24   26   27   28
  879    4     0.982487       24   26   27   28
  880    5     0.992821       24   26   27   28   67
  881    4     0.986260       24   26   27   28
  882    4     0.985090       24   26   27   28
  883    5     0.995164       24   26   27   28   67
  884    5     0.989311       25   26   27   28   66
  885    4     0.986012       24   26   27   28
  886    5     0.983230       23   26   27   28   67
  887    1     0.995544       27
  888    1     0.993491       27
  889    1     0.990559       27
  890    1     0.992987       27
  891    1     0.995087       27
  892    3     0.982104       23   27   28
  893    3     0.988164       26   27   28
  894    4     0.984234       23   26   27   28
  895    4     0.990006       25   26   27   28
  896    4     0.987886       23   25   27   28
  897    1     0.993590       27
  898    1     0.993955       27
  899    1     0.984948       27
  900    1     0.991368       27
  901    1     0.991302       27
  902    1     0.988322       27
  903    1     0.995660       27
  904    4     0.992590       23   27   28   68
  905    3     0.989514       23   27   28
  906    7     0.980282       16   17   23   27   28   67   68
  907    5     0.986373       23   25   27   28   68
  908    5     0.983050       16   23   25   27   28
  909    6     0.982304       23   24   25   27   28   68
  910    5     0.986052       23   25   27   28   68
  911    5     0.985899       16   23   25   27   28
  912    5     0.980287       16   23   25   27   28
  913    7     0.988895       17   23   25   26   27   28   68
  914    8     0.982942       16   21   22   23   25   27   28   63
  915    6     0.986815       16   23   24   25   27   28
  916    1     0.995205       28
  917    1     0.996408       28
  918    1     0.993714       28
  919    1     0.994340       28
  920    1     0.990819       28
  921    4     0.984892       23   27   28   67
  922    3     0.983692       23   27   28
  923    5     0.981499       23   27   28   67   68
  924    4     0.989330       23   24   27   28
  925    5     0.991055       23   24   26   27   28
  926    1     0.992463       28
  927    1     0.993022       28
  928    1     0.989055       28
  929    1     0.995054       28
  930    1     0.989408       28
  931    1     0.989113       28
  932    1     0.991253       28
  933    4     0.991270       11   15   29   69
  934    3     0.988391       11   15   29
  935    7     0.981253        9   11   15   16   17   29   69
  936    8     0.980013        8   10   11   13   14   15   16   29
  937    4     0.982070       11   15   29   69
  938    5     0.982798       11   15   16   29   69
  939    7     0.980310        8   10   11   13   15   16   29
  940    4     0.984572       11   15   29   69
  941    4     0.983609       11   15   29   69
  942    8     0.981348       11   12   13   14   15   23   29   59
  943    8     0.981684        9   10   11   12   15   16   29   69
  944    8     0.980574       11   13   15   16   17   18   29   69
  945    1     0.988836       29
  946    1     0.995454       29
  947    1     0.999655       29
  948    1     0.992010       29
  949    1     0.993906       29
  950    6     0.982666        9   11   15   16   29   69
  951    3     0.989890       14   15   29
  952    2     0.981309       15   29
  953    5     0.981285       11   12   14   15   29
  954    4     0.987160       11   14   15   29
  955    2     0.986008       15   29
  956    1     0.997162       29
  957    1     0.997940       29
  958    1     0.996628       29
  959    1     0.997091       29
  960    1     0.986691       29
  961    1     0.989997       29
  962    4     0.985237        8   12   30   31
  963    4     0.989577        8   12   30   31
  964    7     0.992203        8   12   13   30   31   32   48
  965   13     0.985510        5    7    8    9   11   12   13   15   30   31   32   34   48
  966    4     0.985502        8   12   30   31
  967    4     0.985938        8   12   30   31
  968   12     0.981691        5    7    8    9   12   13   15   30   31   32   34   48
  969    6     0.982521        8   12   13   30   31   48
  970    6     0.982889        8   11   12   30   31   32
  971    4     0.990837        8   12   30   31
  972    6     0.982127        8   12   13   30   31   48
  973    7     0.984702        8   11   12   30   31   32   48
  974    1     0.994265       30
  975    1     0.995860       30
  976    1     0.999818       30
  977    1     0.994722       30
  978    1     0.995021       30
  979    5     0.982421        7    9   12   30   31
  980    5     0.980759        5    7    8    9   30
  981    2     0.986204       12   30
  982    6     0.981338       11   12   30   31   32   48
  983    4     0.981742        8   12   30   31
  984    1     0.993922       30
  985    1     0.998324       30
  986    1     0.999426       30
  987    1     0.997864       30
  988    1     0.999199       30
  989    1     0.991273       30
  990    1     0.983480       30
  991    4     0.988403       30   31   32   48
  992    4     0.989663       30   31   32   48
  993    4     0.982332       30   31   32   48
  994   11     0.980162        6    7    8   10   30   31   32   33   34   48   49
  995    5     0.983783        8   30   31   32   48
  996    5     0.982699       12   30   31   32   48
  997    9     0.985015        6    8   10   30   31   32   34   35   48
  998    4     0.980339       30   31   32   48
  999    5     0.980382       30   31   32   48   49
 1000    5     0.982559       30   31   32   34   48
 1001    8     0.981641        7    8   13   30   31   33   48   81
 1002    8     0.980429        8   12   13   30   31   32   34   48
 1003    1     0.985951       31
 1004    1     0.988879       31
 1005    1     0.999409       31
 1006    1     0.984363       31
 1007    1     0.986415       31
 1008    6     0.990702        8   30   31   32   48   49
 1009    6     0.982518        7   31   32   33   48   49
 1010    3     0.982460       30   31   32
 1011    6     0.981579        8   12   30   31   32   48
 1012    6     0.980644        7   30   31   32   48   81
 1013    3     0.984929       30   31   32
 1014    1     0.981339       31
 1015    1     0.996198       31
 1016    1     0.993391       31
 1017    1     0.997064       31
 1018    1     0.982480       31
 1019    2     0.987924       30   31
 1020    4     0.987435        7   31   32   33
 1021    4     0.989732        7   31   32   33
 1022    4     0.983548        7   31   32   33
 1023    7     0.980434        7   30   31   32   33   48   49
 1024    4     0.980202        7   31   32   33
 1025    5     0.982500        7   30   31   32   33
 1026    6     0.982328        7   30   31   32   33   49
 1027    5     0.980275        7   30   31   32   33
 1028    5     0.984122        7   31   32   33   34
 1029    6     0.981862        7   31   32   33   34   49
 1030    7     0.992016        6    7   31   32   33   34   48
 1031    7     0.985850        7    8   30   31   32   33   34
 1032    1     0.987167       32
 1033    1     0.991903       32
 1034    1     0.999631       32
 1035    1     0.988226       32
 1036    1     0.989934       32
 1037    5     0.981080        7   31   32   33   34
 1038    5     0.980137        6    7   31   32   48
 1039    3     0.984237       31   32   33
 1040    8     0.981857        6    7    8   31   32   33   34   48
 1041    6     0.983955        7    8   31   32   33   48
 1042    3     0.985876       31   32   33
 1043    1     0.984659       32
 1044    1     0.997849       32
 1045    1     0.995878       32
 1046    1     0.996114       32
 1047    1     0.989660       32
 1048    1     0.986678       32
 1049    4     0.991241       32   33   34   70
 1050    3     0.988388       32   33   34
 1051    7     0.981176        7   32   33   34   35   36   70
 1052    8     0.980001        6    8   32   33   34   35   48   49
 1053    4     0.982093       32   33   34   70
 1054    5     0.982862       32   33   34   35   70
 1055    7     0.980287        6    8   32   33   34   35   48
 1056    4     0.984625       32   33   34   70
 1057    4     0.983726       32   33   34   70
 1058    8     0.981496       31   32   33   34   35   48   49   75
 1059    8     0.981644        6    7   31   32   33   34   35   70
 1060   10     0.980062        7   32   33   34   35   36   40   41   42   70
 1061    1     0.988841       33
 1062    1     0.995466       33
 1063    1     0.999653       33
 1064    1     0.991993       33
 1065    1     0.993901       33
 1066    6     0.982670        7   32   33   34   35   70
 1067    3     0.989979       33   34   49
 1068    2     0.981241       33   34
 1069    5     0.981245       31   32   33   34   49
 1070    4     0.987192       32   33   34   49
 1071    2     0.985982       33   34
 1072    1     0.997148       33
 1073    1     0.997939       33
 1074    1     0.996621       33
 1075    1     0.997092       33
 1076    1     0.986708       33
 1077    1     0.990039       33
 1078    4     0.985829       33   34   35   49
 1079    4     0.989819       33   34   35   49
 1080    6     0.984440       33   34   35   41   47   49
 1081    6     0.980642       30   31   33   34   35   49
 1082    5     0.983321       32   33   34   35   49
 1083    5     0.982114       33   34   35   36   49
 1084    7     0.980810       30   31   32   33   34   35   49
 1085    4     0.982814       33   34   35   49
 1086    5     0.983224       33   34   35   36   49
 1087    9     0.982295       32   33   34   35   36   42   49   75   80
 1088    9     0.982386       33   34   35   36   41   42   49   70   82
 1089   10     0.980209        7   31   32   33   34   35   36   42   43   49
 1090    1     0.984409       34
 1091    1     0.989230       34
 1092    1     0.999188       34
 1093    1     0.986110       34
 1094    1     0.986008       34
 1095    7     0.989215       32   33   34   35   36   42   49
 1096    5     0.981363       32   33   34   48   49
 1097    4     0.987746       33   34   35   49
 1098    6     0.983351       33   34   35   36   42   49
 1099    5     0.980834       33   34   35   49   82
 1100    3     0.981547       33   34   49
 1101    1     0.985889       34
 1102    1     0.996185       34
 1103    1     0.992309       34
 1104    1     0.996400       34
 1105    1     0.981776       34
 1106    1     0.985337       34
 1107    4     0.988098       34   35   36   42
 1108    4     0.989526       34   35   36   42
 1109    6     0.983364       33   34   35   36   42   49
 1110   11     0.983569       33   34   35   36   37   39   41   42   43   45   47
 1111   11     0.983554       33   34   35   36   37   41   42   43   45   47   49
 1112    4     0.983078       34   35   36   42
 1113   11     0.982656       33   34   35   36   37   39   41   42   43   45   47
 1114   12     0.980406       33   34   35   36   37   38   39   42   43   44   45   49
 1115    5     0.980793       34   35   36   42   48
 1116    8     0.982431       33   34   35   36   37   41   42   49
 1117    7     0.983000       33   34   35   36   41   42   49
 1118    8     0.985137       33   34   35   36   37   42   43   49
 1119    1     0.995867       35
 1120    1     0.998465       35
 1121    1     0.997155       35
 1122    1     0.995116       35
 1123    1     0.995208       35
 1124    4     0.980818       34   35   36   42
 1125    3     0.990130       35   36   42
 1126    4     0.983262       35   36   42   43
 1127    6     0.982465       33   34   35   36   42   49
 1128    6     0.982586       34   35   36   37   41   42
 1129    1     0.991223       35
 1130    1     0.998656       35
 1131    1     0.995569       35
 1132    1     0.997154       35
 1133    1     0.997056       35
 1134    1     0.993928       35
 1135    1     0.997040       35
 1136    4     0.986386       35   36   37   41
 1137    4     0.990010       35   36   37   41
 1138   11     0.980482       35   36   37   38   39   40   41   42   43   71   75
 1139    5     0.986333       35   36   37   39   41
 1140    5     0.986764       35   36   37   39   41
 1141    5     0.980476       35   36   37   39   41
 1142    5     0.986873       35   36   37   39   41
 1143    5     0.986276       35   36   37   39   41
 1144    5     0.985288       35   36   37   39   41
 1145    8     0.983188       35   36   37   39   40   41   42   71
 1146    9     0.982248       35   36   37   38   39   40   41   42   76
 1147   13     0.981192       32   34   35   36   37   38   39   40   41   42   70   71   75
 1148    1     0.990475       36
 1149    1     0.991757       36
 1150    1     0.984338       36
 1151    1     0.987686       36
 1152    1     0.990016       36
 1153    5     0.983708       35   36   37   38   40
 1154    5     0.985312       35   36   38   40   41
 1155    7     0.981327       34   35   36   37   38   41   42
 1156    4     0.980536       35   36   37   41
 1157    7     0.983300       34   35   36   37   38   42   75
 1158    1     0.986285       36
 1159    1     0.993607       36
 1160    2     0.987204       36   41
 1161    1     0.987034       36
 1162    2     0.980667       36   41
 1163    2     0.987115       35   36
 1164    1     0.986579       36
 1165    4     0.992583       36   37   38   71
 1166    3     0.989513       36   37   38
 1167    7     0.980190       35   36   37   38   42   71   72
 1168    5     0.986622       36   37   38   40   71
 1169    5     0.982462       35   36   37   38   40
 1170    5     0.981549       36   37   38   40   71
 1171    5     0.986336       36   37   38   40   71
 1172    5     0.984510       35   36   37   38   40
 1173    5     0.980166       36   37   38   40   71
 1174    7     0.988910       36   37   38   39   40   42   71
 1175    8     0.983742       35   36   37   38   40   43   44   76
 1176    6     0.986106       35   36   37   38   41   71
 1177    1     0.994379       37
 1178    1     0.997007       37
 1179    1     0.993608       37
 1180    1     0.993819       37
 1181    1     0.991633       37
 1182    4     0.988876       36   37   38   41
 1183    3     0.985581       36   37   38
 1184    5     0.981121       36   37   38   71   72
 1185    4     0.988886       36   37   38   41
 1186    5     0.989061       36   37   38   39   41
 1187    1     0.989205       37
 1188    1     0.993538       37
 1189    1     0.992153       37
 1190    1     0.995218       37
 1191    1     0.985943       37
 1192    1     0.988530       37
 1193    1     0.994749       37
 1194    4     0.995693       37   38   39   72
 1195    3     0.992531       37   38   39
 1196    4     0.987489       37   38   39   72
 1197    4     0.984185       37   38   39   41
 1198    4     0.988507       37   38   39   41
 1199    5     0.992570       37   38   39   41   72
 1200    4     0.985796       37   38   39   41
 1201    4     0.990145       37   38   39   41
 1202    5     0.995311       37   38   39   41   72
 1203    5     0.989198       37   38   39   40   73
 1204    4     0.988316       37   38   39   41
 1205    5     0.982544       36   37   38   39   72
 1206    1     0.996997       38
 1207    1     0.993791       38
 1208    1     0.990721       38
 1209    1     0.992403       38
 1210    1     0.993780       38
 1211    2     0.980578       37   38
 1212    3     0.987277       37   38   39
 1213    4     0.984750       36   37   38   39
 1214    4     0.990686       37   38   39   40
 1215    4     0.986422       36   37   38   40
 1216    1     0.994209       38
 1217    1     0.993737       38
 1218    1     0.987404       38
 1219    1     0.991316       38
 1220    1     0.988468       38
 1221    1     0.988892       38
 1222    1     0.995161       38
 1223    4     0.995933       38   39   40   73
 1224    3     0.992393       38   39   40
 1225    4     0.988324       38   39   40   73
 1226    5     0.986173       36   38   39   40   73
 1227    5     0.980342       36   38   39   40   73
 1228    5     0.986975       36   38   39   40   73
 1229    5     0.987364       36   38   39   40   73
 1230    5     0.983391       36   38   39   40   73
 1231    5     0.988397       36   38   39   40   73
 1232    5     0.984437       37   38   39   40   72
 1233    4     0.983418       36   38   39   40
 1234    6     0.988472       36   38   39   40   41   74
 1235    1     0.993966       39
 1236    1     0.994018       39
 1237    1     0.993423       39
 1238    1     0.991563       39
 1239    1     0.996250       39
 1240    3     0.980618       39   40   41
 1241    3     0.981385       37   38   39
 1242    4     0.988120       37   38   39   41
 1243    3     0.986454       38   39   40
 1244    3     0.988427       38   39   40
 1245    1     0.994541       39
 1246    1     0.996465       39
 1247    1     0.992438       39
 1248    1     0.989356       39
 1249    1     0.986278       39
 1250    1     0.988995       39
 1251    1     0.992233       39
 1252    4     0.995706       39   40   41   74
 1253    3     0.992534       39   40   41
 1254    4     0.987518       39   40   41   74
 1255    5     0.994073       37   39   40   41   74
 1256    4     0.988077       37   39   40   41
 1257    4     0.984050       37   39   40   41
 1258    5     0.996073       37   39   40   41   74
 1259    4     0.990483       37   39   40   41
 1260    4     0.985085       37   39   40   41
 1261    5     0.983238       36   39   40   41   74
 1262    4     0.988346       37   39   40   41
 1263    6     0.994107       38   39   40   41   73   75
 1264    1     0.994050       40
 1265    1     0.997094       40
 1266    1     0.993608       40
 1267    1     0.992371       40
 1268    1     0.990575       40
 1269    3     0.987998       39   40   41
 1270    2     0.981231       40   41
 1271    3     0.983544       39   40   41
 1272    4     0.991356       38   39   40   41
 1273    4     0.980691       36   39   40   41
 1274    1     0.989107       40
 1275    1     0.993771       40
 1276    1     0.992259       40
 1277    1     0.995280       40
 1278    1     0.985730       40
 1279    1     0.987962       40
 1280    1     0.995059       40
 1281    4     0.992643       36   40   41   75
 1282    3     0.989494       36   40   41
 1283    6     0.980237       34   35   36   40   41   75
 1284    6     0.986339       35   36   38   40   41   75
 1285    6     0.980064       36   38   39   40   41   75
 1286    5     0.980269       36   38   40   41   75
 1287    5     0.983067       36   38   40   41   75
 1288    5     0.986600       35   36   38   40   41
 1289    6     0.981389       36   38   39   40   41   75
 1290    7     0.984999       33   35   36   40   41   74   75
 1291    8     0.980718       36   37   38   39   40   41   42   75
 1292    8     0.986800       33   35   36   38   39   40   41   75
 1293    1     0.996933       41
 1294    1     0.994455       41
 1295    1     0.990756       41
 1296    1     0.993680       41
 1297    1     0.994593       41
 1298    3     0.985311       36   40   41
 1299    4     0.989217       35   36   40   41
 1300    4     0.983347       36   39   40   41
 1301    4     0.983550       36   37   40   41
 1302    4     0.984057       37   39   40   41
 1303    1     0.994137       41
 1304    1     0.993623       41
 1305    1     0.987154       41
 1306    1     0.990963       41
 1307    1     0.989040       41
 1308    1     0.989009       41
 1309    1     0.995320       41
 1310    4     0.986501       35   42   43   47
 1311    4     0.990077       35   42   43   47
 1312    6     0.984719       35   37   42   43   47   49
 1313    5     0.986420       35   42   43   45   47
 1314    5     0.985935       35   42   43   45   47
 1315    5     0.981948       35   42   43   45   47
 1316    5     0.986912       35   42   43   45   47
 1317    5     0.985551       35   42   43   45   47
 1318    5     0.986163       35   42   43   45   47
 1319    8     0.983653       35   36   42   43   45   46   47   76
 1320    9     0.986442       35   36   42   43   44   45   46   47   71
 1321   12     0.983032       34   35   36   42   43   44   45   47   71   76   80   82
 1322    1     0.992566       42
 1323    1     0.990382       42
 1324    1     0.984312       42
 1325    1     0.989142       42
 1326    1     0.987795       42
 1327    5     0.980191       35   42   43   44   47
 1328    5     0.983966       35   42   43   46   47
 1329    7     0.981337       34   35   36   42   43   44   47
 1330    4     0.981879       35   42   43   47
 1331    7     0.985848       35   36   42   43   44   46   80
 1332    1     0.986391       42
 1333    1     0.991128       42
 1334    2     0.982305       42   47
 1335    1     0.987049       42
 1336    2     0.985704       42   47
 1337    2     0.988659       35   42
 1338    1     0.986301       42
 1339    4     0.992600       42   43   44   76
 1340    3     0.989513       42   43   44
 1341    7     0.980310       35   36   42   43   44   76   77
 1342    5     0.986490       42   43   44   46   76
 1343    5     0.983065       35   42   43   44   46
 1344    6     0.982211       42   43   44   46   47   76
 1345    5     0.986147       42   43   44   46   76
 1346    5     0.985913       35   42   43   44   46
 1347    5     0.980675       35   42   43   44   46
 1348    7     0.988929       36   42   43   44   45   46   76
 1349    8     0.982963       35   37   38   42   43   44   46   71
 1350    6     0.986879       35   42   43   44   46   47
 1351    1     0.995247       43
 1352    1     0.996376       43
 1353    1     0.993648       43
 1354    1     0.994436       43
 1355    1     0.990782       43
 1356    4     0.984950       42   43   44   77
 1357    3     0.983640       42   43   44
 1358    5     0.981249       42   43   44   76   77
 1359    4     0.989556       42   43   44   47
 1360    5     0.991027       42   43   44   45   47
 1361    1     0.992432       43
 1362    1     0.993104       43
 1363    1     0.989015       43
 1364    1     0.995207       43
 1365    1     0.989165       43
 1366    1     0.989009       43
 1367    1     0.991436       43
 1368    4     0.995697       43   44   45   77
 1369    3     0.992534       43   44   45
 1370    4     0.987488       43   44   45   77
 1371    4     0.984271       43   44   45   47
 1372    4     0.982542       43   44   45   47
 1373    5     0.992814       43   44   45   47   77
 1374    4     0.985896       43   44   45   47
 1375    4     0.985144       43   44   45   47
 1376    5     0.995156       43   44   45   47   77
 1377    5     0.989211       43   44   45   46   78
 1378    4     0.986036       43   44   45   47
 1379    5     0.983294       42   43   44   45   77
 1380    1     0.995629       44
 1381    1     0.993417       44
 1382    1     0.990670       44
 1383    1     0.992866       44
 1384    1     0.995083       44
 1385    3     0.982611       42   43   44
 1386    3     0.987940       43   44   45
 1387    4     0.984547       42   43   44   45
 1388    4     0.989926       43   44   45   46
 1389    4     0.988008       42   43   44   46
 1390    1     0.993594       44
 1391    1     0.994078       44
 1392    1     0.984840       44
 1393    1     0.991338       44
 1394    1     0.991130       44
 1395    1     0.988463       44
 1396    1     0.995698       44
 1397    4     0.995931       44   45   46   78
 1398    3     0.992394       44   45   46
 1399    4     0.988331       44   45   46   78
 1400    5     0.986047       42   44   45   46   78
 1401    5     0.981673       42   44   45   46   78
 1402    5     0.984535       42   44   45   46   78
 1403    5     0.987238       42   44   45   46   78
 1404    5     0.984588       42   44   45   46   78
 1405    5     0.986009       42   44   45   46   78
 1406    5     0.984410       43   44   45   46   77
 1407    5     0.989261       42   44   45   46   78
 1408    5     0.988462       42   44   45   46   47
 1409    1     0.995396       45
 1410    1     0.992890       45
 1411    1     0.993426       45
 1412    1     0.992763       45
 1413    1     0.994777       45
 1414    3     0.982316       45   46   47
 1415    4     0.992585       43   44   45   46
 1416    4     0.988275       43   44   45   47
 1417    4     0.991051       44   45   46   79
 1418    4     0.987704       43   45   46   47
 1419    1     0.995611       45
 1420    1     0.994886       45
 1421    1     0.990746       45
 1422    1     0.989321       45
 1423    1     0.988207       45
 1424    1     0.990483       45
 1425    1     0.991076       45
 1426    4     0.995712       45   46   47   79
 1427    3     0.992535       45   46   47
 1428    4     0.987522       45   46   47   79
 1429    5     0.994086       43   45   46   47   79
 1430    4     0.988879       43   45   46   47
 1431    4     0.983455       43   45   46   47
 1432    5     0.996101       43   45   46   47   79
 1433    4     0.990978       43   45   46   47
 1434    4     0.985269       43   45   46   47
 1435    5     0.983316       42   45   46   47   79
 1436    4     0.988124       43   45   46   47
 1437    5     0.990137       43   44   45   46   47
 1438    1     0.995234       46
 1439    1     0.996366       46
 1440    1     0.993658       46
 1441    1     0.993069       46
 1442    1     0.989363       46
 1443    3     0.986876       45   46   80
 1444    3     0.988608       45   46   47
 1445    3     0.983639       45   46   47
 1446    4     0.991390       44   45   46   47
 1447    5     0.991974       42   44   45   46   47
 1448    1     0.992344       46
 1449    1     0.993286       46
 1450    1     0.989093       46
 1451    1     0.995265       46
 1452    1     0.989014       46
 1453    1     0.988497       46
 1454    1     0.991703       46
 1455    4     0.992737       42   46   47   80
 1456    3     0.989528       42   46   47
 1457    6     0.980361       34   35   42   46   47   80
 1458    6     0.986441       35   42   44   46   47   80
 1459    5     0.980033       42   44   46   47   80
 1460    6     0.980418       42   43   44   46   47   80
 1461    5     0.982892       42   44   46   47   80
 1462    6     0.981327       42   43   44   46   47   80
 1463    6     0.986414       35   42   44   46   47   80
 1464    6     0.983246       35   42   46   47   49   79
 1465    6     0.982043       34   42   44   45   46   47
 1466    7     0.983485       42   43   44   46   47   49   80
 1467    1     0.995688       47
 1468    1     0.994224       47
 1469    1     0.990748       47
 1470    1     0.994007       47
 1471    1     0.995797       47
 1472    3     0.981956       45   46   47
 1473    4     0.989584       35   42   46   47
 1474    4     0.983213       42   45   46   47
 1475    4     0.984634       42   43   46   47
 1476    4     0.989236       42   45   46   47
 1477    1     0.993614       47
 1478    1     0.993952       47
 1479    1     0.984646       47
 1480    1     0.991032       47
 1481    1     0.991693       47
 1482    1     0.988602       47
 1483    1     0.995756       47
 1484    4     0.994584       31   48   49   81
 1485    3     0.991397       31   48   49
 1486    4     0.985741       31   48   49   81
 1487    5     0.981045       30   31   33   48   49
 1488    6     0.983599       31   32   34   48   81   82
 1489    4     0.986193       31   48   49   81
 1490    5     0.984666       30   31   33   48   49
 1491    4     0.989682       31   48   49   81
 1492    4     0.986587       31   48   49   81
 1493    4     0.986213       31   33   48   49
 1494    6     0.988449       30   31   32   48   49   81
 1495    9     0.981842        8   12   31   32   34   48   49   81   82
 1496    1     0.988290       48
 1497    1     0.995532       48
 1498    1     0.999785       48
 1499    1     0.991811       48
 1500    1     0.993883       48
 1501    6     0.984649       30   31   48   49   81   82
 1502    3     0.987034       31   32   48
 1503    2     0.984707       31   48
 1504    5     0.985062       31   32   34   48   49
 1505    4     0.991870       31   32   48   49
 1506    2     0.985925       31   48
 1507    1     0.996963       48
 1508    1     0.997817       48
 1509    1     0.996989       48
 1510    1     0.997394       48
 1511    1     0.987195       48
 1512    1     0.990518       48
 1513    4     0.992188       34   48   49   82
 1514    3     0.989481       34   48   49
 1515    6     0.980917       31   34   42   48   49   82
 1516    9     0.981207        6    8   31   32   33   34   35   48   49
 1517    4     0.983693       34   48   49   82
 1518    5     0.983522       31   34   48   49   82
 1519    8     0.981637        6    8   31   32   34   35   48   49
 1520    4     0.985803       34   48   49   82
 1521    4     0.984392       34   48   49   82
 1522    7     0.980713       31   32   33   34   48   49   80
 1523    6     0.987984       31   33   34   48   49   82
 1524    7     0.984593       31   34   35   42   47   48   49
 1525    1     0.989857       49
 1526    1     0.996961       49
 1527    1     0.999675       49
 1528    1     0.990352       49
 1529    1     0.992706       49
 1530    4     0.986415       31   34   48   49
 1531    2     0.984512       34   49
 1532    2     0.981601       34   49
 1533    5     0.982936       31   33   34   48   49
 1534    4     0.985124       33   34   48   49
 1535    2     0.987084       48   49
 1536    1     0.993405       49
 1537    1     0.998173       49
 1538    1     0.996686       49
 1539    1     0.996953       49
 1540    1     0.990922       49
 1541    1     0.990519       49
 1542    4     0.993790        4   50   51   83
 1543    3     0.990311        4   50   51
 1544    5     0.983146        4    5   50   51   83
 1545    5     0.983525        2    4   50   51   83
 1546    4     0.980608        4   50   51   83
 1547    5     0.981001        2    4   50   51   83
 1548    5     0.983750        2    4   50   51   83
 1549    4     0.984055        4   50   51   83
 1550    5     0.980785        2    4   50   51   83
 1551    5     0.984518        2    4   50   51   83
 1552    7     0.987490        1    4    5    6   50   51   83
 1553    5     0.981136        2    4   50   51   83
 1554    1     0.990227       50
 1555    1     0.990381       50
 1556    1     0.995988       50
 1557    1     0.997913       50
 1558    1     0.994594       50
 1559    4     0.985870        1    4   50   51
 1560    4     0.989212        1    4   50   51
 1561    3     0.986459        3    4   50
 1562    2     0.987859        4   50
 1563    4     0.990774        3    4   50   51
 1564    1     0.993552       50
 1565    1     0.996435       50
 1566    1     0.994431       50
 1567    1     0.991799       50
 1568    1     0.994571       50
 1569    1     0.985763       50
 1570    1     0.982339       50
 1571    4     0.995815        1   50   51   84
 1572    3     0.992325        1   50   51
 1573    4     0.987607        1   50   51   84
 1574    5     0.995813        1    3   50   51   84
 1575    4     0.987300        1   50   51   84
 1576    5     0.995054        1    3   50   51   84
 1577    4     0.981808        1    3   50   51
 1578    4     0.987539        1   50   51   84
 1579    4     0.980750        1    3   50   51
 1580    4     0.984888        1    3   50   51
 1581    5     0.982309        1   50   51   83   84
 1582    5     0.985479        1    4   50   51   84
 1583    1     0.990098       51
 1584    1     0.990163       51
 1585    1     0.995920       51
 1586    1     0.997784       51
 1587    1     0.994354       51
 1588    4     0.988661        1    4   50   51
 1589    4     0.989324        1    4   50   51
 1590    3     0.990071        1    2   51
 1591    2     0.988882        1   51
 1592    3     0.987720        1   50   51
 1593    1     0.993685       51
 1594    1     0.996491       51
 1595    1     0.994568       51
 1596    1     0.991735       51
 1597    1     0.994491       51
 1598    1     0.986017       51
 1599    1     0.982616       51
 1600    2     0.982969        1   52
 1601    3     0.985513        1    2   52
 1602    2     0.982818        1   52
 1603    1     0.990610       52
 1604    1     0.998297       52
 1605    1     0.990617       52
 1606    3     0.986644        1    2   52
 1607    2     0.991843        1   52
 1608    3     0.986767        1   51   52
 1609    1     0.980362       52
 1610    1     0.980500       52
 1611    1     0.997771       52
 1612    1     0.999662       52
 1613    1     0.993773       52
 1614    2     0.983002        2   53
 1615    3     0.985458        1    2   53
 1616    2     0.982620        2   53
 1617    1     0.993035       53
 1618    1     0.993373       53
 1619    1     0.993144       53
 1620    2     0.980281        2   53
 1621    2     0.985380        2   53
 1622    2     0.980555        2   53
 1623    1     0.992637       53
 1624    1     0.992712       53
 1625    1     0.987262       53
 1626    1     0.992557       53
 1627    1     0.987416       53
 1628    4     0.985461        2    3    4   54
 1629    3     0.983936        3    4   54
 1630    5     0.989726        2    3    5   54   56
 1631    1     0.992985       54
 1632    1     0.993138       54
 1633    1     0.992683       54
 1634    3     0.988680        3    4   54
 1635    3     0.990797        2    3   54
 1636    3     0.988568        3    4   54
 1637    1     0.992546       54
 1638    1     0.992439       54
 1639    1     0.986810       54
 1640    1     0.992389       54
 1641    1     0.987327       54
 1642    4     0.982748        5    6    7   55
 1643    3     0.983901        5    6   55
 1644    5     0.982334        4    5    6   55   83
 1645    1     0.989468       55
 1646    1     0.993417       55
 1647    1     0.996143       55
 1648    4     0.985230        5    6    7   55
 1649    3     0.990135        6    7   55
 1650    2     0.989151        6   55
 1651    1     0.991107       55
 1652    1     0.994700       55
 1653    1     0.997807       55
 1654    1     0.987378       55
 1655    1     0.980983       55
 1656    4     0.982772        5    9   10   56
 1657    3     0.983902        5   10   56
 1658    5     0.982343        4    5   10   54   56
 1659    1     0.989473       56
 1660    1     0.993408       56
 1661    1     0.996149       56
 1662    4     0.985264        5    9   10   56
 1663    3     0.990118        9   10   56
 1664    2     0.989158       10   56
 1665    1     0.991080       56
 1666    1     0.994721       56
 1667    1     0.997799       56
 1668    1     0.987363       56
 1669    1     0.981014       56
 1670    3     0.982706       13   14   57
 1671    3     0.985436       13   14   57
 1672    4     0.988089       13   14   57   81
 1673    1     0.989013       57
 1674    1     0.996140       57
 1675    1     0.993832       57
 1676    3     0.980956       13   14   57
 1677    2     0.989315       13   57
 1678    2     0.984463       13   57
 1679    1     0.991572       57
 1680    1     0.987559       57
 1681    1     0.997847       57
 1682    1     0.993914       57
 1683    1     0.980847       57
 1684    4     0.981197       13   14   15   58
 1685    3     0.983763       13   14   58
 1686    5     0.981488       13   14   15   23   58
 1687    1     0.989281       58
 1688    1     0.996650       58
 1689    1     0.992743       58
 1690    4     0.985199       13   14   15   58
 1691    2     0.990028       14   58
 1692    3     0.987696       13   14   58
 1693    1     0.987810       58
 1694    1     0.985296       58
 1695    1     0.997758       58
 1696    1     0.995925       58
 1697    1     0.983828       58
 1698    4     0.980625       17   18   19   59
 1699    3     0.982723       18   19   59
 1700    5     0.981983       15   17   18   19   59
 1701    1     0.992154       59
 1702    1     0.990686       59
 1703    1     0.995586       59
 1704    3     0.987709       17   18   59
 1705    3     0.985824       18   19   59
 1706    2     0.980874       18   59
 1707    1     0.986826       59
 1708    1     0.996293       59
 1709    1     0.992422       59
 1710    1     0.985931       59
 1711    1     0.989112       59
 1712    2     0.983166       19   60
 1713    3     0.985924       18   19   60
 1714    2     0.982701       19   60
 1715    1     0.996509       60
 1716    1     0.991140       60
 1717    1     0.992086       60
 1718    2     0.987714       19   60
 1719    3     0.987530       18   19   60
 1720    2     0.981960       19   60
 1721    1     0.996622       60
 1722    1     0.986839       60
 1723    1     0.987380       60
 1724    1     0.986168       60
 1725    1     0.995428       60
 1726    2     0.982900       20   61
 1727    3     0.985464       19   20   61
 1728    2     0.982945       20   61
 1729    1     0.993170       61
 1730    1     0.992567       61
 1731    1     0.993257       61
 1732    2     0.983361       20   61
 1733    3     0.985744       20   21   61
 1734    2     0.983186       20   61
 1735    1     0.992450       61
 1736    1     0.992435       61
 1737    1     0.987080       61
 1738    1     0.993159       61
 1739    1     0.986895       61
 1740    2     0.983166       21   62
 1741    3     0.985930       21   22   62
 1742    2     0.982691       21   62
 1743    1     0.992166       62
 1744    1     0.991184       62
 1745    1     0.996379       62
 1746    2     0.982216       21   62
 1747    3     0.987839       21   22   62
 1748    2     0.987278       21   62
 1749    1     0.987120       62
 1750    1     0.996433       62
 1751    1     0.992392       62
 1752    1     0.986651       62
 1753    1     0.989909       62
 1754    4     0.980141       17   21   22   63
 1755    3     0.982725       21   22   63
 1756    6     0.981735       16   17   21   22   23   63
 1757    1     0.995895       63
 1758    1     0.990614       63
 1759    1     0.991964       63
 1760    2     0.985382       22   63
 1761    4     0.984084       17   21   22   63
 1762    2     0.980655       22   63
 1763    1     0.996337       63
 1764    1     0.986640       63
 1765    1     0.986600       63
 1766    1     0.985557       63
 1767    1     0.995368       63
 1768    4     0.980248       23   24   25   64
 1769    3     0.982619       24   25   64
 1770    5     0.981123       15   23   24   25   64
 1771    1     0.992034       64
 1772    1     0.991592       64
 1773    1     0.994714       64
 1774    3     0.987180       23   24   64
 1775    3     0.987120       24   25   64
 1776    3     0.985960       24   25   64
 1777    1     0.990132       64
 1778    1     0.994829       64
 1779    1     0.992949       64
 1780    1     0.987120       64
 1781    1     0.985573       64
 1782    2     0.983162       25   65
 1783    3     0.985926       24   25   65
 1784    2     0.982690       25   65
 1785    1     0.996387       65
 1786    1     0.991183       65
 1787    1     0.992163       65
 1788    2     0.987458       25   65
 1789    3     0.988796       24   25   65
 1790    2     0.980983       25   65
 1791    1     0.996298       65
 1792    1     0.985906       65
 1793    1     0.987136       65
 1794    1     0.987874       65
 1795    1     0.995240       65
 1796    2     0.982893       26   66
 1797    3     0.985452       26   27   66
 1798    2     0.982944       26   66
 1799    1     0.993230       66
 1800    1     0.993607       66
 1801    1     0.992152       66
 1802    2     0.983329       26   66
 1803    2     0.980839       26   66
 1804    2     0.980733       26   66
 1805    1     0.991043       66
 1806    1     0.992144       66
 1807    1     0.986793       66
 1808    1     0.993479       66
 1809    1     0.988540       66
 1810    2     0.983165       27   67
 1811    3     0.985933       27   28   67
 1812    2     0.982685       27   67
 1813    1     0.992052       67
 1814    1     0.992138       67
 1815    1     0.995504       67
 1816    2     0.981995       27   67
 1817    3     0.990208       27   28   67
 1818    2     0.985026       27   67
 1819    1     0.990048       67
 1820    1     0.995112       67
 1821    1     0.992968       67
 1822    1     0.987646       67
 1823    1     0.986764       67
 1824    4     0.980037       23   27   28   68
 1825    3     0.982685       27   28   68
 1826    6     0.981756       16   17   23   27   28   68
 1827    1     0.995759       68
 1828    1     0.990754       68
 1829    1     0.991924       68
 1830    2     0.985007       28   68
 1831    4     0.984681       23   27   28   68
 1832    2     0.980621       28   68
 1833    1     0.996007       68
 1834    1     0.985812       68
 1835    1     0.986317       68
 1836    1     0.987182       68
 1837    1     0.995163       68
 1838    4     0.982406       15   17   29   69
 1839    3     0.982070       15   29   69
 1840    7     0.982334        9   10   11   15   17   29   69
 1841    1     0.989486       69
 1842    1     0.995814       69
 1843    1     0.993521       69
 1844    4     0.985826       11   15   29   69
 1845    2     0.988714       29   69
 1846    3     0.988764       11   29   69
 1847    1     0.991874       69
 1848    1     0.987937       69
 1849    1     0.997776       69
 1850    1     0.993400       69
 1851    2     0.996828       29   69
 1852    4     0.982433       33   34   36   70
 1853    3     0.982077       33   34   70
 1854    7     0.982401        6    7   32   33   34   36   70
 1855    1     0.989485       70
 1856    1     0.995822       70
 1857    1     0.993521       70
 1858    4     0.985780       32   33   34   70
 1859    2     0.988724       33   70
 1860    3     0.988868       32   33   70
 1861    1     0.991855       70
 1862    1     0.987911       70
 1863    1     0.997775       70
 1864    1     0.993426       70
 1865    2     0.996834       33   70
 1866    4     0.980205       36   37   38   71
 1867    3     0.982746       37   38   71
 1868    6     0.981766       35   36   37   38   42   71
 1869    1     0.995863       71
 1870    1     0.990600       71
 1871    1     0.992016       71
 1872    2     0.985272       37   71
 1873    4     0.984133       36   37   38   71
 1874    2     0.980811       37   71
 1875    1     0.996282       71
 1876    1     0.986647       71
 1877    1     0.986514       71
 1878    1     0.985790       71
 1879    1     0.995277       71
 1880    2     0.983166       38   72
 1881    3     0.985931       37   38   72
 1882    2     0.982690       38   72
 1883    1     0.992113       72
 1884    1     0.991188       72
 1885    1     0.996428       72
 1886    2     0.982138       38   72
 1887    3     0.987820       37   38   72
 1888    2     0.987377       38   72
 1889    1     0.987081       72
 1890    1     0.996507       72
 1891    1     0.992692       72
 1892    1     0.986373       72
 1893    1     0.989844       72
 1894    2     0.982900       39   73
 1895    3     0.985459       38   39   73
 1896    2     0.982945       39   73
 1897    1     0.993227       73
 1898    1     0.992547       73
 1899    1     0.993219       73
 1900    2     0.983415       39   73
 1901    3     0.985691       38   39   73
 1902    2     0.983177       39   73
 1903    1     0.992436       73
 1904    1     0.992472       73
 1905    1     0.986869       73
 1906    1     0.993154       73
 1907    1     0.987088       73
 1908    2     0.983166       40   74
 1909    3     0.985922       40   41   74
 1910    2     0.982701       40   74
 1911    1     0.996476       74
 1912    1     0.991120       74
 1913    1     0.992137       74
 1914    2     0.987657       40   74
 1915    3     0.987486       40   41   74
 1916    2     0.982052       40   74
 1917    1     0.996567       74
 1918    1     0.986844       74
 1919    1     0.987290       74
 1920    1     0.986403       74
 1921    1     0.995336       74
 1922    4     0.980565       36   40   41   75
 1923    3     0.982701       40   41   75
 1924    5     0.981940       34   36   40   41   75
 1925    1     0.992102       75
 1926    1     0.990688       75
 1927    1     0.995632       75
 1928    3     0.987420       36   41   75
 1929    3     0.985796       40   41   75
 1930    2     0.981069       41   75
 1931    1     0.986787       75
 1932    1     0.996367       75
 1933    1     0.992705       75
 1934    1     0.985668       75
 1935    1     0.989043       75
 1936    4     0.983826       36   42   43   76
 1937    3     0.982659       43   44   76
 1938    6     0.981668       35   36   42   43   44   76
 1939    1     0.995815       76
 1940    1     0.990746       76
 1941    1     0.991869       76
 1942    2     0.985126       43   76
 1943    4     0.984616       42   43   44   76
 1944    2     0.980484       43   76
 1945    1     0.996122       76
 1946    1     0.985691       76
 1947    1     0.986435       76
 1948    1     0.986920       76
 1949    1     0.995299       76
 1950    2     0.983165       44   77
 1951    3     0.985932       43   44   77
 1952    2     0.982685       44   77
 1953    1     0.992098       77
 1954    1     0.992132       77
 1955    1     0.995464       77
 1956    2     0.982099       44   77
 1957    3     0.990186       43   44   77
 1958    2     0.984936       44   77
 1959    1     0.990069       77
 1960    1     0.995086       77
 1961    1     0.992749       77
 1962    1     0.987807       77
 1963    1     0.986832       77
 1964    2     0.982892       45   78
 1965    3     0.985451       44   45   78
 1966    2     0.982945       45   78
 1967    1     0.993217       78
 1968    1     0.993595       78
 1969    1     0.992175       78
 1970    2     0.983367       45   78
 1971    2     0.980812       45   78
 1972    2     0.980718       45   78
 1973    1     0.991105       78
 1974    1     0.992108       78
 1975    1     0.986872       78
 1976    1     0.993507       78
 1977    1     0.988407       78
 1978    2     0.983163       46   79
 1979    3     0.985928       46   47   79
 1980    2     0.982690       46   79
 1981    1     0.996448       79
 1982    1     0.991180       79
 1983    1     0.992108       79
 1984    2     0.987589       46   79
 1985    3     0.988779       46   47   79
 1986    2     0.980883       46   79
 1987    1     0.996409       79
 1988    1     0.985796       79
 1989    1     0.987248       79
 1990    1     0.987624       79
 1991    1     0.995372       79
 1992    4     0.980292       42   46   47   80
 1993    3     0.982634       46   47   80
 1994    5     0.981173       34   42   46   47   80
 1995    1     0.992082       80
 1996    1     0.991586       80
 1997    1     0.994674       80
 1998    3     0.987446       42   47   80
 1999    3     0.987126       46   47   80
 2000    3     0.985882       46   47   80
 2001    1     0.990151       80
 2002    1     0.994805       80
 2003    1     0.992745       80
 2004    1     0.987271       80
 2005    1     0.985640       80
 2006    3     0.982706       48   49   81
 2007    3     0.985435       48   49   81
 2008    4     0.988091       48   49   57   81
 2009    1     0.989011       81
 2010    1     0.996148       81
 2011    1     0.993826       81
 2012    3     0.980946       48   49   81
 2013    2     0.989325       48   81
 2014    2     0.984456       48   81
 2015    1     0.991545       81
 2016    1     0.987533       81
 2017    1     0.997850       81
 2018    1     0.993937       81
 2019    1     0.980872       81
 2020    4     0.981163       34   48   49   82
 2021    3     0.983755       48   49   82
 2022    5     0.981444       34   42   48   49   82
 2023    1     0.989281       82
 2024    1     0.996645       82
 2025    1     0.992745       82
 2026    4     0.985251       34   48   49   82
 2027    2     0.990021       49   82
 2028    3     0.987620       48   49   82
 2029    1     0.987844       82
 2030    1     0.985316       82
 2031    1     0.997762       82
 2032    1     0.995906       82
 2033    1     0.983791       82
 2034    4     0.985450        4   50   51   83
 2035    3     0.983935        4   50   83
 2036    5     0.989729        5   50   51   55   83
 2037    1     0.992964       83
 2038    1     0.993156       83
 2039    1     0.992685       83
 2040    3     0.988667        4   50   83
 2041    3     0.990830       50   51   83
 2042    3     0.988558        4   50   83
 2043    1     0.992545       83
 2044    1     0.992472       83
 2045    1     0.986851       83
 2046    1     0.992385       83
 2047    1     0.987256       83
 2048    2     0.983002       51   84
 2049    3     0.985458        1   51   84
 2050    2     0.982620       51   84
 2051    1     0.993056       84
 2052    1     0.993355       84
 2053    1     0.993140       84
 2054    2     0.980306       51   84
 2055    2     0.985358       51   84
 2056    2     0.980550       51   84
 2057    1     0.992637       84
 2058    1     0.992675       84
 2059    1     0.987221       84
 2060    1     0.992563       84
 2061    1     0.987487       84
 
 Dimensions of the occupied LMO domains:  Minimum / Average / Maximum
 
 Number of atoms in domain:                   8      18.7        50
 Number of atomic orbitals:                 192     493.4      1356
 
 
 Calculating (mui|P) integrals...
 
 Block 1: occupied orbitals 1 to 120
 Calculating and transforming integrals...
 Number of strong pairs: 0 (0.0%)
 chtol:   9.999999999999999E-005
 switch to dfcoralg=cholinv
       93.47 MB memory is used for domain independent quantities
 
 Calculating the contribution of occupied LMOs...
    using local fitting domains
 
 MO:     1
 Extended domain construction for local excited state calculation...
 
 The selected important local MOs:    #:   120
   40   39   18   45   44   51   52   91   90   86   85  106  116  117  118  119   92   93   47  104
  115  113   79   80   76   74  102   87   68   88   78  108  103   82  101   63  100   64   57  109
  105   96   55   53   61   60  107   50   49   89   48   25   26   27   28   62   67   24   23   30
   29   21   20   72   33   32   43  111  110   13   11   10   12   17   16  114  112   42   56    3
   83    2   84    1   38   41   70   71   73   97   98   99   65    6   58    5   59    8   37   77
   35   66   34   81    7   36   75   14   15   46   54   94    9   22   69  120    4   19   95   31
 
 The selected important PAOs:    #:     0

 
 The selected additional local MOs:    #:     0

 
 The selected additional PAOs:    #:  1731
 1107 1108 1109 1110 1111 1112 1113 1114 1115 1116 1117 1118 1119 1120 1121 1122 1123 1124 1125 1126
 1127 1128 1129 1130 1131 1132 1133 1134 1135 1310 1311 1312 1313 1314 1315 1316 1317 1318 1319 1320
 1321 1322 1323 1324 1325 1326 1327 1328 1329 1330 1331 1332 1333 1334 1335 1336 1337 1338  556  557
  558  559  560  561  562  563  564  565  566  567  568  569  570  571  572  573  574  575  576  577
  578  579  580  581  582  583  584  759  760  761  762  763  764  765  766  767  768  769  770  771
  772  773  774  775  776  777  778  779  780  781  782  783  784  785  786  787  324  325  326  327
  328  329  330  331  332  333  334  335  336  337  338  339  340  341  342  343  344  345  346  347
  348  349  350  351  352  440  441  442  443  444  445  446  447  448  449  450  451  452  453  454
  455  456  457  458  459  460  461  462  463  464  465  466  467  468  962  963  964  965  966  967
  968  969  970  971  972  973  974  975  976  977  978  979  980  981  982  983  984  985  986  987
  988  989  990  991  992  993  994  995  996  997  998  999 1000 1001 1002 1003 1004 1005 1006 1007
 1008 1009 1010 1011 1012 1013 1014 1015 1016 1017 1018 1019 1049 1050 1051 1052 1053 1054 1055 1056
 1057 1058 1059 1060 1061 1062 1063 1064 1065 1066 1067 1068 1069 1070 1071 1072 1073 1074 1075 1076
 1077 1078 1079 1080 1081 1082 1083 1084 1085 1086 1087 1088 1089 1090 1091 1092 1093 1094 1095 1096
 1097 1098 1099 1100 1101 1102 1103 1104 1105 1106 1484 1485 1486 1487 1488 1489 1490 1491 1492 1493
 1494 1495 1496 1497 1498 1499 1500 1501 1502 1503 1504 1505 1506 1507 1508 1509 1510 1511 1512 1513
 1514 1515 1516 1517 1518 1519 1520 1521 1522 1523 1524 1525 1526 1527 1528 1529 1530 1531 1532 1533
 1534 1535 1536 1537 1538 1539 1540 1541  469  470  471  472  473  474  475  476  477  478  479  480
  481  482  483  484  485  486  487  488  489  490  491  492  493  494  495  496  497  498  499  500
  501  502  503  504  505  506  507  508  509  510  511  512  513  514  515  516  517  518  519  520
  521  522  523  524  525  526  527  528  529  530  531  532  533  534  535  536  537  538  539  540
  541  542  543  544  545  546  547  548  549  550  551  552  553  554  555  933  934  935  936  937
  938  939  940  941  942  943  944  945  946  947  948  949  950  951  952  953  954  955  956  957
  958  959  960  961 1136 1137 1138 1139 1140 1141 1142 1143 1144 1145 1146 1147 1148 1149 1150 1151
 1152 1153 1154 1155 1156 1157 1158 1159 1160 1161 1162 1163 1164 1252 1253 1254 1255 1256 1257 1258
 1259 1260 1261 1262 1263 1264 1265 1266 1267 1268 1269 1270 1271 1272 1273 1274 1275 1276 1277 1278
 1279 1280 1281 1282 1283 1284 1285 1286 1287 1288 1289 1290 1291 1292 1293 1294 1295 1296 1297 1298
 1299 1300 1301 1302 1303 1304 1305 1306 1307 1308 1309 1339 1340 1341 1342 1343 1344 1345 1346 1347
 1348 1349 1350 1351 1352 1353 1354 1355 1356 1357 1358 1359 1360 1361 1362 1363 1364 1365 1366 1367
 1368 1369 1370 1371 1372 1373 1374 1375 1376 1377 1378 1379 1380 1381 1382 1383 1384 1385 1386 1387
 1388 1389 1390 1391 1392 1393 1394 1395 1396  875  876  877  878  879  880  881  882  883  884  885
  886  887  888  889  890  891  892  893  894  895  896  897  898  899  900  901  902  903  904  905
  906  907  908  909  910  911  912  913  914  915  916  917  918  919  920  921  922  923  924  925
  926  927  928  929  930  931  932  585  586  587  588  589  590  591  592  593  594  595  596  597
  598  599  600  601  602  603  604  605  606  607  608  609  610  611  612  613  701  702  703  704
  705  706  707  708  709  710  711  712  713  714  715  716  717  718  719  720  721  722  723  724
  725  726  727  728  729  730  731  732  733  734  735  736  737  738  739  740  741  742  743  744
  745  746  747  748  749  750  751  752  753  754  755  756  757  758 1165 1166 1167 1168 1169 1170
 1171 1172 1173 1174 1175 1176 1177 1178 1179 1180 1181 1182 1183 1184 1185 1186 1187 1188 1189 1190
 1191 1192 1193  788  789  790  791  792  793  794  795  796  797  798  799  800  801  802  803  804
  805  806  807  808  809  810  811  812  813  814  815  816 1455 1456 1457 1458 1459 1460 1461 1462
 1463 1464 1465 1466 1467 1468 1469 1470 1471 1472 1473 1474 1475 1476 1477 1478 1479 1480 1481 1482
 1483  614  615  616  617  618  619  620  621  622  623  624  625  626  627  628  629  630  631  632
  633  634  635  636  637  638  639  640  641  642  643  644  645  646  647  648  649  650  651  652
  653  654  655  656  657  658  659  660  661  662  663  664  665  666  667  668  669  670  671  672
  673  674  675  676  677  678  679  680  681  682  683  684  685  686  687  688  689  690  691  692
  693  694  695  696  697  698  699  700 1397 1398 1399 1400 1401 1402 1403 1404 1405 1406 1407 1408
 1409 1410 1411 1412 1413 1414 1415 1416 1417 1418 1419 1420 1421 1422 1423 1424 1425 1426 1427 1428
 1429 1430 1431 1432 1433 1434 1435 1436 1437 1438 1439 1440 1441 1442 1443 1444 1445 1446 1447 1448
 1449 1450 1451 1452 1453 1454  817  818  819  820  821  822  823  824  825  826  827  828  829  830
  831  832  833  834  835  836  837  838  839  840  841  842  843  844  845  846  847  848  849  850
  851  852  853  854  855  856  857  858  859  860  861  862  863  864  865  866  867  868  869  870
  871  872  873  874 1194 1195 1196 1197 1198 1199 1200 1201 1202 1203 1204 1205 1206 1207 1208 1209
 1210 1211 1212 1213 1214 1215 1216 1217 1218 1219 1220 1221 1222 1223 1224 1225 1226 1227 1228 1229
 1230 1231 1232 1233 1234 1235 1236 1237 1238 1239 1240 1241 1242 1243 1244 1245 1246 1247 1248 1249
 1250 1251  237  238  239  240  241  242  243  244  245  246  247  248  249  250  251  252  253  254
  255  256  257  258  259  260  261  262  263  264  265  266  267  268  269  270  271  272  273  274
  275  276  277  278  279  280  281  282  283  284  285  286  287  288  289  290  291  292  293  294
  382  383  384  385  386  387  388  389  390  391  392  393  394  395  396  397  398  399  400  401
  402  403  404  405  406  407  408  409  410  295  296  297  298  299  300  301  302  303  304  305
  306  307  308  309  310  311  312  313  314  315  316  317  318  319  320  321  322  323  179  180
  181  182  183  184  185  186  187  188  189  190  191  192  193  194  195  196  197  198  199  200
  201  202  203  204  205  206  207  208  209  210  211  212  213  214  215  216  217  218  219  220
  221  222  223  224  225  226  227  228  229  230  231  232  233  234  235  236 1542 1543 1544 1545
 1546 1547 1548 1549 1550 1551 1552 1553 1554 1555 1556 1557 1558 1559 1560 1561 1562 1563 1564 1565
 1566 1567 1568 1569 1570 1571 1572 1573 1574 1575 1576 1577 1578 1579 1580 1581 1582 1583 1584 1585
 1586 1587 1588 1589 1590 1591 1592 1593 1594 1595 1596 1597 1598 1599  121  122  123  124  125  126
  127  128  129  130  131  132  133  134  135  136  137  138  139  140  141  142  143  144  145  146
  147  148  149  150  151  152  153  154  155  156  157  158  159  160  161  162  163  164  165  166
  167  168  169  170  171  172  173  174  175  176  177  178  353  354  355  356  357  358  359  360
  361  362  363  364  365  366  367  368  369  370  371  372  373  374  375  376  377  378  379  380
  381 1922 1923 1924 1925 1926 1927 1928 1929 1930 1931 1932 1933 1934 1935 1698 1699 1700 1701 1702
 1703 1704 1705 1706 1707 1708 1709 1710 1711 1768 1769 1770 1771 1772 1773 1774 1775 1776 1777 1778
 1779 1780 1781 1992 1993 1994 1995 1996 1997 1998 1999 2000 2001 2002 2003 2004 2005 1936 1937 1938
 1939 1940 1941 1942 1943 1944 1945 1946 1947 1948 1949 1824 1825 1826 1827 1828 1829 1830 1831 1832
 1833 1834 1835 1836 1837 1754 1755 1756 1757 1758 1759 1760 1761 1762 1763 1764 1765 1766 1767 1866
 1867 1868 1869 1870 1871 1872 1873 1874 1875 1876 1877 1878 1879 1838 1839 1840 1841 1842 1843 1844
 1845 1846 1847 1848 1849 1850 1851 1852 1853 1854 1855 1856 1857 1858 1859 1860 1861 1862 1863 1864
 1865 2020 2021 2022 2023 2024 2025 2026 2027 2028 2029 2030 2031 2032 2033 1684 1685 1686 1687 1688
 1689 1690 1691 1692 1693 1694 1695 1696 1697 1712 1713 1714 1715 1716 1717 1718 1719 1720 1721 1722
 1723 1724 1725 1782 1783 1784 1785 1786 1787 1788 1789 1790 1791 1792 1793 1794 1795 1978 1979 1980
 1981 1982 1983 1984 1985 1986 1987 1988 1989 1990 1991 1908 1909 1910 1911 1912 1913 1914 1915 1916
 1917 1918 1919 1920 1921 1670 1671 1672 1673 1674 1675 1676 1677 1678 1679 1680 1681 1682 1683 2006
 2007 2008 2009 2010 2011 2012 2013 2014 2015 2016 2017 2018 2019 1020 1021 1022 1023 1024 1025 1026
 1027 1028 1029 1030 1031 1032 1033 1034 1035 1036 1037 1038 1039 1040 1041 1042 1043 1044 1045 1046
 1047 1048  411  412  413  414  415  416  417  418  419  420  421  422  423  424  425  426  427  428
  429  430  431  432  433  434  435  436  437  438  439
 
 The selected atoms in the ED:    #:    84
    1    2    3    4    5    6    7    8    9   10   11   12   13   14   15   16   17   18   19   20
   21   22   23   24   25   26   27   28   29   30   31   32   33   34   35   36   37   38   39   40
   41   42   43   44   45   46   47   48   49   50   51   52   53   54   55   56   57   58   59   60
   61   62   63   64   65   66   67   68   69   70   71   72   73   74   75   76   77   78   79   80
   81   82   83   84
 The selected atoms in the fitting domain  #:    84
    1    2    3    4    5    6    7    8    9   10   11   12   13   14   15   16   17   18   19   20
   21   22   23   24   25   26   27   28   29   30   31   32   33   34   35   36   37   38   39   40
   41   42   43   44   45   46   47   48   49   50   51   52   53   54   55   56   57   58   59   60
   61   62   63   64   65   66   67   68   69   70   71   72   73   74   75   76   77   78   79   80
   81   82   83   84
 
 Dimensions of the extended domain:
 
 Number of atoms in domain:      84 ( 100.00 %)
 Number of atomic orbitals:    1992 ( 100.00 %)
 Number of fitting functions:  5121 ( 100.00 %)
 Number of occupied orbitals:   120 ( 100.00 %)
 Number of virtual orbitals:   1692  ( 92.92 %)
 
 IJ and IA integral transformation...

 Executing cis...

 Allocation of 120.0 Gbytes of memory...
 
 Unpack the upper triangle lists...
 
 Retrieve a J_ai^Q fitted MO integral list...
 
 Generate singlet trial vectors...
 
 Retrieve a J_ij^Q fitted MO integral list in upper triangle form...
 Starting DF-MP2 calculation for root  1
 
 Iteration   1
 
 Assemble transformed J^Q_ia integrals...
 Calculate double excitation operators and Y^Q_ai vector...
 
 The DF-MP2 calculation has been performed.
 
 Final result in atomic units for root  1:
 
 Total reference energy:        -2006.353880056206
 MP2 correlation energy:           -4.275929805598
 MP2 contribution:                 -4.275929805598
 Total double hybrid energy:    -2010.629809861804
 
 ============================================================================
 
 Calculate pre-optimized initial guesses for adc(2) calculations
 Direct algorithm for AB contributions!!!
 
 Calculate sigma vector for root  1
 
                       Excitation           Energy                Norm of
 Iteration  1         energy [au]        decrease [au]        residual vector
 ============================================================================
 for root  1           0.224139602        -0.0121060             0.0180114
 ============================================================================
  0/ 1 states have converged.
 
 
 Calculate sigma vector for root  1
 
                       Excitation           Energy                Norm of
 Iteration  2         energy [au]        decrease [au]        residual vector
 ============================================================================
 for root  1           0.222511511        -0.0016281             0.0010048
 ============================================================================
  1/ 1 states have converged.
 
 
 
 The micro iteration of pre-optimization has converged in  2 steps.
 
 
 ============================================================================
 Restart
 
 Calculate sigma vector for root  1
 
                       Excitation           Energy                Norm of
 Iteration  3         energy [au]        decrease [au]        residual vector
 ============================================================================
 for root  1           0.223620923         0.0011094             0.0010746
 ============================================================================
  1/ 1 states have converged.
 
 
 
 The micro iteration of pre-optimization has converged in  1 steps.
 
 
 ============================================================================
 Restart
 
 Calculate sigma vector for root  1
 
                       Excitation           Energy                Norm of
 Iteration  4         energy [au]        decrease [au]        residual vector
 ============================================================================
 for root  1           0.223533027        -0.0000879             0.0010666
 ============================================================================
  0/ 1 states have converged.
 
 
 Calculate sigma vector for root  1
 
                       Excitation           Energy                Norm of
 Iteration  5         energy [au]        decrease [au]        residual vector
 ============================================================================
 for root  1           0.223521660        -0.0000114             0.0001834
 ============================================================================
  0/ 1 states have converged.
 
 
 Calculate sigma vector for root  1
 
                       Excitation           Energy                Norm of
 Iteration  6         energy [au]        decrease [au]        residual vector
 ============================================================================
 for root  1           0.223521451        -0.0000002             0.0000081
 ============================================================================
  1/ 1 states have converged.
 
 
 
 The micro iteration of pre-optimization has converged in  3 steps.
 
 
 ============================================================================
 Restart
 
 Calculate sigma vector for root  1
 
                       Excitation           Energy                Norm of
 Iteration  7         energy [au]        decrease [au]        residual vector
 ============================================================================
 for root  1           0.223529335         0.0000079             0.0000094
 ============================================================================
  1/ 1 states have converged.
 
 
 
 The micro iteration of pre-optimization has converged in  1 steps.
 
 
 ============================================================================
 
 The macro iteration of pre-optimization has converged in  7 steps!
 
 Final result of the double hybrid calculations for the excited states:
 Functional: user
 Singlet excited states:
 
 Excited      Total          Excitation     Excitation     Excitation        Absorption
  state    energy [au]       energy [au]    energy [eV]  energy [cm^-1]    wavelength [nm]
 =========================================================================================
    1   -2010.406280527      0.22352933       6.0825        49059.02          203.84
 =========================================================================================
 
 
                      Normal termination of mrcc.
 **********************************************************************
