# Supplementary material for: Scalable Correlated Local Approaches for Computing Valence and Core-Level Ionization Energies in Large Molecules
Source: J Chem Theory Comput. 2026 Jun 24;22(13):6584–98. doi: 10.1021/acs.jctc.6c00634 (PMC13374016; doi:10.1021/acs.jctc.6c00634)
Supplement: Supplementary file 2 [file ct6c00634_si_003.zip › SI/outputs/PXZPyPM_sos-ladc2.out]

 **********************************************************************
                          MRCC program system
 **********************************************************************
 
                              Written by
     Mihaly Kallay, Peter R. Nagy, David Mester, Laszlo Gyevi-Nagy,
        Jozsef Csoka, P. Bernat Szabo, Zoltan Rolik, Gyula Samu,
      Bence Hegely, Bence Ladoczki, Klara Petrov, Jozsef Csontos,
     Adam Ganyecz, Istvan Ladjanszki, Lorant Szegedy, Mate Farkas,
          Pal D. Mezei, Reka A. Horvath, and Balazs D. Lorincz
 
        Department of Physical Chemistry and Materials Science
            Budapest University of Technology and Economics
                  Budapest P.O.Box 91, H-1521 Hungary
 
                              www.mrcc.hu
 
                            Version: 25.1.2

 Executing minp...

 Reading input from MINP...
 
 Input file:
 
basis=cc-pVTZ
verbosity=3

localcc=2016
redcost_exc=on


cialg=direct
ip_ea=ip
calc=SOS-ADC(2)
dyson=on
dendec=off
nstate=2

mem=120GB

geom=xyz
91
 energy: -148.839542750471 gnorm: 0.000415635791 xtb: 6.5.0 (746241f)
C            0.00194663089600      -10.62966942442709       -0.46924764489066
C           -1.17366983365021      -10.05192193919484       -0.01607860361549
C           -1.25731853050117       -8.67361717337942        0.06334933139154
C           -0.15386854603378       -7.90572513061589       -0.31710578444170
C           -0.16104633709435       -6.43788393927954       -0.26434066241073
C            1.04887516453899       -5.75866229578449       -0.11179767381672
C            1.08123983886818       -4.38273108784073       -0.05361634628117
C           -0.09925759100958       -3.64731688192591       -0.15321404986759
C           -0.06812265814025       -2.18457810496148       -0.09097465702178
N           -1.23253580594741       -1.54614542248167       -0.05353204706456
C           -1.21416016666545       -0.21607728448469       -0.00518030057202
C           -2.51704733098434        0.45681161845004        0.03462173649268
C           -3.63145390603955       -0.24848926900669        0.48910728076915
C           -4.86837107937603        0.35612436835731        0.56104768534987
C           -5.01901376397795        1.68375746889186        0.16798090336486
N           -6.27758976402477        2.31477078573019        0.24445610065301
C           -6.46674717517438        3.41157394399125        1.08800120876001
C           -5.47238672523427        3.86831193779014        1.94383809652261
C           -5.69450855690173        4.95647188352416        2.77423799930657
C           -6.91587501174069        5.59837870196446        2.77128978298334
C           -7.92917325230842        5.13584004526540        1.94424928361590
C           -7.71349525506883        4.05069177460190        1.11573190365646
O           -8.77210136689004        3.63269227170943        0.34834071270034
C           -8.57566441391804        2.54099598930573       -0.46120335669791
C           -7.34664963177613        1.87197364886532       -0.53791811520910
C           -7.22591905540121        0.81427926544888       -1.43014908733301
C           -8.30696947147163        0.40494038720870       -2.19624028409173
C           -9.52135649294324        1.05163342944675       -2.09182499019421
C           -9.65013102067499        2.12812546660285       -1.22631482794997
C           -3.91504636832885        2.38828937544685       -0.30458156095935
C           -2.67778861002080        1.78148076642439       -0.36862167420280
C           -0.00739217997105        0.48186539181367        0.02666752441521
C            1.16680882869871       -0.26990356647586       -0.00863147035433
C            2.49949080017285        0.34278340928950        0.00256072389972
C            2.72217153777689        1.62185823300110        0.51018362100426
C            3.98655159708041        2.17332293038937        0.49066981847213
C            5.05654895699730        1.45808085160825       -0.04044811621202
N            6.34344655293877        2.03348857297910       -0.06896690499922
C            6.58533068124402        3.18414992612960       -0.82237497592015
C            5.61571996902677        3.75254966163679       -1.63885009192936
C            5.89006117211775        4.89202208892127       -2.38002816520534
C            7.13937050689406        5.47526367455989       -2.32619603333399
C            8.12768813065676        4.90259985833759       -1.53882076665205
C            7.85997821121914        3.76588880308807       -0.79940061176977
O            8.89570469675268        3.24040891929096       -0.06786342906575
C            8.64834378787250        2.09489964712039        0.64805088364478
C            7.38997958898672        1.47857622123361        0.67148988800994
C            7.21977538454114        0.35692371277817        1.47289788729893
C            8.27984247897978       -0.16364485900580        2.19977675740027
C            9.52266800057280        0.43336972043775        2.14677797794838
C            9.70173446803079        1.57116731993690        1.37360798805039
C            4.84372462432305        0.17492835948207       -0.53855937396051
C            3.57978721412978       -0.37496350900139       -0.51130882178590
N            1.12365567717162       -1.59824203048139       -0.07672122110604
C           -1.30809034442843       -4.32058919618893       -0.32013786744232
C           -1.33850700083220       -5.69837550123302       -0.37476155052310
N            0.97878726411663       -8.47176558824687       -0.73321474983119
C            1.04892645239309       -9.78482847422275       -0.80758394225166
H            0.10596007070791      -11.70032238433030       -0.55037774307683
H           -2.01256067377600      -10.66827147303503        0.27527254921869
H           -2.15351771234747       -8.20162820345409        0.43439014415509
H            1.95579762610811       -6.33847482113166       -0.03816372276028
H            2.01268361234619       -3.85351890323908        0.07374738268846
H           -3.49974418935980       -1.27398211688904        0.79663984939312
H           -5.72530520431119       -0.18890606717562        0.92863522015188
H           -4.51872713484594        3.36452307946825        1.96781167227270
H           -4.90229435460287        5.29224782565055        3.42569100670406
H           -7.09289142768098        6.44730216870446        3.41253828805562
H           -8.90073470125565        5.60328451335669        1.93101868610803
H           -6.27743886026446        0.31131548732506       -1.53496335097891
H           -8.18540362473956       -0.42275970704567       -2.87793261376430
H          -10.36605158638129        0.73558643997411       -2.68327740700573
H          -10.57928584065882        2.66754127565650       -1.13465466651353
H           -4.03847853357131        3.41238800408298       -0.62535751627174
H           -1.84090224581552        2.33767008408827       -0.76321395754552
H            0.01633701233002        1.55677261706032        0.07591752495490
H            1.91247316286588        2.18344785056208        0.95111097452044
H            4.15760926044993        3.16156286605761        0.89197954633836
H            4.64021081135645        3.29625346234614       -1.70257748630458
H            5.11631994366469        5.31434555490522       -3.00270314379044
H            7.35712843000242        6.36351293550671       -2.89788216723307
H            9.11947881209309        5.32265872035743       -1.48845150407161
H            6.24933256961947       -0.10950359083373        1.53761554070660
H            8.11957997174962       -1.03896690696748        2.81021374302578
H           10.35120824642776        0.03083632171851        2.70775771435177
H           10.65465224247523        2.07344445038172        1.32488412196209
H            5.67393814108620       -0.37853773870406       -0.95186723383531
H            3.40051915570011       -1.36498166260121       -0.90017214489907
H           -2.21459536927169       -3.74334057137857       -0.41323673188884
H           -2.28169834687741       -6.20125323774886       -0.52853895413808
H            1.99461976631269      -10.17949602549173       -1.15792895727846
scfiguess=off

 
 
 Checking keyword combinations...
 
 Keywords:
 
 active=none
 agrid=ld0006-ld0590
 agrid_pssp=ld0006-ld0194
 agrid_pssp_sm=ld0006-ld0074
 ao_trunc=off
 ao_trunc_tol=1e-4
 basis=cc-pvtz
 basis_sm=none
 basopt=off
 bfbasis=none
 bfgsmem=10
 bfgstol=1.0d-3
 bfgscimem=5
 boysalg=jacobi
 bpcompo=0.95
 bpcompv=0.98
 bpdfo=0.95
 bpocc=0.9999d0
 bppdo=0.999d0
 bppdv=0.98
 bpedo=0.9999d0
 bpedv=0.999999
 bp_subsyso=0.95
 bp_subsysv=0.95
 cabscorr=off
 cabsdom=bplarge
 cabsdual=off
 calc=adc(2)
 ccmaxit=50
 ccprog=cis
 ccsdalg=disk
 ccsdmkl=seq
 ccsdrest=off
 ccsdthreads=2
 cctol=6
 charge=0
 cialg=direct
 ciguess=off
 cmpgrp=auto
 comprest=off
 coord_sys=ric
 core=frozen
 corembed=off
 csapprox=off
 cvs=off
 dboc=off
 deltaf12=off
 delocsomofact=
 dendec=off
 dens=0
 denscorr=0
 dfalg=lineq
 dfbasis_cab=none
 dfbasis_cor=auto
 dfbasis_scf=auto
 dfbasis_scf_sm=auto
 dfintran=drpa
 df_trunc=off
 df_trunc_corr=off
 df_trunc_corr_tol=5e-4
 df_trunc_tol=5e-4
 dft=off
 dhexc=adc(2)
 diag=david
 docc=
 domrad=10.d0
 drpaalg=auto
 dual=off
 dual_df=off
 dyson=off
 ecp=auto
 edisp=off
 edisp_embed=off
 embed=off
 epairestfact=off
 epairscale=1.d0
 etemp=300
 epert=none
 eps=
 espcharge=off
 excrad=0.d0
 excrad_f12=0.d0
 excrad_fin=0.000000000D+00
 fastdbbsc=v2
 fitting=coulomb
 fmm=off
 fmmord=8
 fnonorb=
 freq=off
 gamma=1.d0
 gauss=spher
 geom=xyz
 gopt=off
 ghost=none
 gtol=7
 grdens=off
 grid=auto
 grid_sm=auto
 gridbatch_cos=2000
 grtol=10
 guido_ct=off
 hamilton=dc
 hl_scfalg=direct
 iface=none
 incore=off
 intalg=auto
 ip_ea=ip
 itol=10
 laptol=1.d-2
 lccoporder=trffirst
 lcorthr=loose
 lccrest=off
 ldfgrad_tol=8
 lmp2dens=on
 lnoepso=0.d0
 lnoepsv=0.000030d0
 localcc=2016
 localcorrsymm=off
 locintrf=
 mact=
 maxact=off
 maxdim=200
 maxex=0
 maxmicroit=100
 mcscfiguess=hf
 mem=120gb
 mmprog=
 molden=off
 mp2ongrid=off
 mpitasks=1
 mulmet=3
 mult=
 nab=off
 nacto=0
 nactv=0
 naf_amp=3.16d-3
 naf_cor=0.075d0
 naf_f12=off
 naf_scf=off
 nafalg=albe
 nafdens=off
 naftyp=jpq
 nchol=auto
 ndeps=1e-3
 nevpt=
 nstate=2
 nsing=0
 nto=off
 ntrip=0
 num_grad=off
 occ=
 occri=off
 oniom=off
 oniom_eechg=off
 oniom_pcm=off
 oniom_qcorr=off
 optalg=
 optmaxit=50
 optetol=1e-6
 optex=1
 optgtol=1e-4
 optstol=1e-3
 orblocc=off
 orbloce=off
 orbloco=boys
 orblocv=pao
 orblocguess=cholesky
 osveps=-1.d0
 ovirt=off
 ovltol=1e-7
 ovosnorb=80.0
 pao_subsys_tol=1e-3
 pao_tol=1e-3
 pcm=off
 popul=off
 pressure=100000
 pssp=off
 ptfreq=0.0
 ptthreads=2
 qmreg=
 qmmm=off
 qro=off
 qscf=off
 redcost_exc=6
 redcost_tddft=off
 refdet=none
 rest=0
 rgrid=log3
 rism=off
 rohfcore=standard
 rohftype=semicanonical
 scfalg=direct
 scf_conv=auto
 scfdamp=0.0d0
 scfdamp_mode=off
 scfdamp_end=50
 scfdamp_dampstep=0.d0
 scfdamp_dtol=0.0d0
 scfdamp_maxfact=0.0d0
 scfdamp_minfact=0.0d0
 scfdiis=on
 scfdiis_dtol=0.0d0
 scfdiis_end=50
 scfdiis_start=2
 scfdiis_step=1
 scfdiis_watch=off
 scfdiis_wrange=10
 scfdiis_wlimit=5
 scfdiis_delmax=2
 scfdtol=7
 scfext=10
 scfguessdens=
 scfiguess=off
 scfloc=off
 scflshift=0.20
 scflshift_end=8
 scflshift_dtol=0.0
 scflshift_gaptol=0.20
 scfmaxit=50
 scftype=
 scftype_low=
 scftype_high=
 scftol=6
 scspe=1.d0
 scsph=1.d0
 scsps=1.3d0
 scsps_t=1.3d0
 scspt=0.0d0
 scspt_t=0.0d0
 scspv=1.d0
 spairtol=-1.d0
 sqmprog=
 subminp=top
 subsys_bopu=on
 symm=
 talg=lapl
 temp=298.15
 test=off
 tfunc=off
 theodore=off
 tlmo=0.999
 tpao=0.94
 tprint=off
 uncontract=off
 unit=angs
 usedisk=2
 verbosity=3
 wpairtol=1.d-5

 Executing orbloc...

 Allocation of 120.0 Gbytes of memory...

 Localization of occupied orbitals...
 Localization type: Boys
 Localization algorithm: Jacobi
 
 Step   Convergence
   1  32.896188355789
   2   4.956363603955
   3   0.650453772290
   4   0.266104064981
   5   0.245595216878
   6   0.164778503994
   7   0.147755926090
   8   0.130330522422
   9   0.095312951853
  10   0.174477957877
  11   0.051686202164
  12   0.009011126625
  13   0.001966064632
  14   0.001117050440
  15   0.001307824232
  16   0.001989530381
  17   0.003318055092
  18   0.005793106064
  19   0.010063841659
  20   0.015620779217
  21   0.018479866798
  22   0.014984371511
  23   0.008639808728
  24   0.003985393470
  25   0.001633590368
  26   0.000633239890
  27   0.000239132803
  28   0.000089136757
  29   0.000032987745
  30   0.000012153418
  31   0.000004463728
  32   0.000001635769
  33   0.000000598478
  34   0.000000218734
  35   0.000000079903
  36   0.000000029191
  37   0.000000010674
  38   0.000000003910
  39   0.000000001437
  40   0.000000000531

 Localization succeeded.

 File MOCOEF is overwritten with localized orbitals.
 

 Executing cis...

 Allocation of 120.0 Gbytes of memory...
 
 WARNING! If scfiguess.eq.off and localcc.ne.off!
 Please be sure that MOCOEF is MOCOEF.CAN!
 
 
 Read MO coeff. matrix and orbital energies...
 
 Generate singlet trial vectors...
 
 Starting DF-CIS iteration
 Singlet excited states
 
 
 The iteration has converged in  0 steps for all the roots.
 
 Final result of the CIS calculations for the excited states:
 Singlet excited states:
 
 Excited      Total          Excitation     Excitation     Excitation        Absorption
  state    energy [au]       energy [au]    energy [eV]  energy [cm^-1]    wavelength [nm]
 =========================================================================================
    1   -2372.983925608      0.25955823       7.0629        56966.45          175.54
 =========================================================================================
 
 

 Executing drpa...

 Three-index integral transformation
 Allocation of 120.0 Gbytes of memory...
 
 
 Constructing PAOs...
 PAO norm tolerance:     1.0000E-04
 Kept PAOs:   2144  2007  106.8261
 Threshold: 0.9990000
 Number of selected important orbitals:    56  (  40.9 %)
 
 
 Occupied LMO domain definition with Boughton-Pulay completeness:    0.9999000000
 
   MO  Natoms  Completeness   Atoms
    1   15     0.999935       16   17   18   19   20   21   22   23   24   25   27   28   29   69   73
    2   15     0.999935       38   39   40   41   42   43   44   45   46   47   49   50   51   82   86
    3   14     0.999900        1    2    3    4    5    6   56   57   58   59   60   61   62   91
    4   17     0.999903        6    7    8    9   10   11   32   33   34   35   52   53   54   55   63   76   88
    5   17     0.999901        7    8    9   10   11   12   13   14   31   32   33   54   55   56   64   76   89
    6   18     0.999905       13   14   15   16   17   18   19   22   23   24   25   26   27   28   29   30   31   70
    7   18     0.999906       35   36   37   38   39   40   41   44   45   46   47   48   49   50   51   52   53   83
    8   15     0.999934       16   17   18   19   20   21   22   23   24   25   27   28   29   69   73
    9   15     0.999934       38   39   40   41   42   43   44   45   46   47   49   50   51   82   86
   10   11     0.999905        3    4    5    6    7    8   55   56   61   89   90
   11    8     0.999905       39   40   41   42   43   79   80   81
   12    8     0.999905       17   18   19   20   21   66   67   68
   13    8     0.999905       25   26   27   28   29   70   71   72
   14    8     0.999905       47   48   49   50   51   83   84   85
   15   11     0.999923       32   33   34   35   36   37   38   52   53   77   78
   16   11     0.999921       11   12   13   14   15   16   30   31   32   74   75
   17    8     0.999920        1    2    3    4   58   59   60   61
   18   12     0.999901       12   13   14   15   16   25   26   30   31   64   65   74
   19   11     0.999922        4    5    6    7    8    9   54   55   56   62   63
   20   12     0.999900       34   35   36   37   38   47   48   52   53   78   87   88
   21    7     0.999912        1    2    4   57   58   59   91
   22   13     0.999908        9   10   11   12   31   32   33   34   35   54   75   76   77
   23    8     0.999901       40   41   42   43   44   80   81   82
   24    8     0.999900       24   26   27   28   29   71   72   73
   25    8     0.999900       46   48   49   50   51   84   85   86
   26    8     0.999900       18   19   20   21   22   67   68   69
   27   10     0.999927        1    2    3    4    5   56   57   60   61   90
   28   10     0.999901        4    5    7    8    9   10   55   56   89   90
   29   14     0.999903       14   15   16   17   18   19   20   21   22   23   30   31   66   67
   30   14     0.999903       35   36   37   38   39   40   41   42   43   44   45   52   79   80
   31   11     0.999914        4    5    6    7    8    9   55   56   57   62   63
   32   12     0.999901       34   35   36   37   38   39   40   52   53   77   78   87
   33   12     0.999901       12   13   14   15   16   17   18   30   31   65   74   75
   34   15     0.999906       36   37   38   45   46   47   48   49   50   51   52   53   83   84   87
   35   15     0.999906       13   14   15   16   23   24   25   26   27   28   29   30   65   70   71
   36   11     0.999904       10   11   12   13   14   15   16   30   31   64   65
   37   11     0.999902       33   34   35   36   37   38   52   53   54   87   88
   38   10     0.999909       44   45   46   47   48   49   50   51   85   86
   39   10     0.999910       17   18   19   20   21   22   23   24   68   69
   40   10     0.999909       22   23   24   25   26   27   28   29   72   73
   41   10     0.999910       39   40   41   42   43   44   45   46   81   82
   42   11     0.999903       16   17   18   20   21   22   23   24   25   29   69
   43    8     0.999953        1    2    3   57   58   59   60   91
   44   11     0.999903       38   39   40   42   43   44   45   46   47   51   82
   45   14     0.999914        6    7    8    9   10   11   12   33   34   54   55   56   63   89
   46   20     0.999904        8    9   10   11   12   13   14   30   31   32   33   34   35   36   53   54   63   76   77   88
   47   22     0.999907        8    9   10   11   12   13   14   15   30   31   32   33   34   35   36   52   53   54   55   76   77   89
   48   21     0.999914       11   12   13   14   15   16   17   18   19   20   21   22   23   24   25   26   27   28   29   30   31
   49   21     0.999913       33   34   35   36   37   38   39   40   41   42   43   44   45   46   47   48   49   50   51   52   53
   50   18     0.999900        1    2    3    4    5    6    7    8   55   56   57   58   59   60   61   62   90   91
   51   11     0.999903       38   39   43   44   45   46   47   48   50   51   86
   52   11     0.999903       16   17   21   22   23   24   25   26   28   29   73
   53   19     0.999903       34   35   36   37   38   39   40   41   44   46   47   48   52   53   77   78   79   83   87
   54   19     0.999903       12   13   14   15   16   17   18   19   22   24   25   26   30   31   65   66   70   74   75
   55   15     0.999900        3    4    5    6    7    8   55   56   57   58   61   62   63   89   90
   56   28     0.999901        8    9   10   11   12   13   14   15   16   17   18   19   25   26   30   31   32   33   34   35   54   64   65   66   70   74   75   77
   57   28     0.999901        8    9   10   11   12   31   32   33   34   35   36   37   38   39   40   41   47   48   52   53   54   75   77   78   79   83   87   88
   58   22     0.999952        1    2    3    4    5    6    7    8    9   10   11   32   33   54   55   56   57   58   61   63   89   90
   59   20     0.999908       35   36   37   38   39   40   41   43   44   45   46   47   48   49   50   51   52   53   83   84
   60   21     0.999918       13   14   15   16   17   18   19   21   22   23   24   25   26   27   28   29   30   31   65   70   71
   61   21     0.999921       12   13   14   15   16   17   18   19   20   21   22   23   24   25   26   27   29   30   31   66   67
   62   21     0.999920       34   35   36   37   38   39   40   41   42   43   44   45   46   47   48   49   51   52   53   79   80
   63   12     0.999904        1    2    3    4    5    6   56   57   58   59   62   91
   64   14     0.999913       37   38   39   44   45   46   47   48   49   50   51   52   83   86
   65   14     0.999913       14   15   16   17   22   23   24   25   26   27   28   29   70   73
   66   18     0.999901       15   16   17   18   19   20   21   22   23   24   25   26   29   66   67   68   69   74
   67   18     0.999901       37   38   39   40   41   42   43   44   45   46   47   48   51   78   79   80   81   82
   68   12     0.999930        1    2    3    4    5   56   57   58   59   60   61   90
   69   20     0.999908        6    7    8    9   10   11   12   32   33   34   35   36   52   53   54   55   56   63   64   88
   70   18     0.999907       14   15   16   17   18   22   23   24   25   26   27   28   29   30   70   71   72   73
   71   18     0.999907       36   37   38   39   40   44   45   46   47   48   49   50   51   52   83   84   85   86
   72   12     0.999903       15   16   17   18   19   20   21   22   30   66   67   68
   73   12     0.999904       36   37   38   39   40   41   42   43   44   79   80   81
   74   21     0.999959        1    2    3    4    5    6    7    8    9   10   11   32   54   55   56   57   58   61   62   89   90
   75   13     0.999902        5    6    7    8    9   10   54   55   56   62   63   89   90
   76   12     0.999936        1    2    3    4    5    6   56   57   58   61   62   91
   77   21     0.999901       32   33   34   35   36   37   38   39   40   41   44   46   47   48   52   53   76   77   78   79   87
   78   21     0.999901       11   12   13   14   15   16   17   18   19   22   24   25   26   30   31   32   65   66   74   75   76
   79   12     0.999902       37   38   46   47   48   49   50   51   52   83   84   85
   80   12     0.999902       14   15   16   24   25   26   27   28   29   70   71   72
   81   38     0.999901        4    5    6    7    8    9   10   11   12   13   14   15   16   26   30   31   32   33   34   35   36   37   52   53   54   55   56   61   63   64   65   66   70   76   77   88   89   90
   82   16     0.999900        9   10   11   12   13   14   15   16   25   26   30   31   32   64   65   70
   83   16     0.999900        9   32   33   34   35   36   37   38   47   48   52   53   54   83   87   88
   84   33     0.999903        4    5    6    7    8    9   10   11   12   13   14   15   30   31   32   33   34   35   36   37   38   52   53   54   55   56   57   63   64   75   76   79   88
   85   18     0.999913       13   14   15   16   17   18   19   21   22   23   24   25   26   27   29   30   31   66
   86   18     0.999913       35   36   37   38   39   40   41   43   44   45   46   47   48   49   51   52   53   79
   87   12     0.999912        1    2    3    4    5    6    7   55   56   57   58   91
   88   11     0.999982       39   40   41   42   43   44   45   46   80   81   82
   89   11     0.999982       17   18   19   20   21   22   23   24   67   68   69
   90    9     0.999944        1    2    3    4   57   58   59   60   91
   91   15     0.999906        8    9   10   11   12   13   14   30   31   32   33   54   64   75   76
   92   15     0.999904        8    9   10   11   32   33   34   35   36   52   53   54   76   77   88
   93   16     0.999907        7    8    9   10   11   12   13   31   32   33   34   54   55   56   76   89
   94   11     0.999982       44   45   46   47   48   49   50   51   84   85   86
   95   11     0.999982       22   23   24   25   26   27   28   29   71   72   73
   96   41     0.999905        4    5    6    7    8    9   10   11   12   13   14   15   16   17   25   26   30   31   32   33   34   35   36   37   38   39   40   47   48   52   53   54   55   56   66   70   75   76   77   79   83
   97   15     0.999901        7    8    9   10   11   12   32   33   34   35   53   54   55   63   76
   98   18     0.999930       35   36   37   38   39   40   44   45   46   47   48   51   52   53   78   79   83   87
   99   22     0.999953        1    2    3    4    5    6    7    8    9   10   11   32   33   54   55   56   57   58   61   63   89   90
  100   18     0.999930       13   14   15   16   17   18   22   23   24   25   26   29   30   31   65   66   70   74
  101   23     0.999902        6    7    8    9   10   11   12   13   14   30   31   32   33   34   53   54   55   56   63   64   77   88   89
  102   18     0.999945        1    2    3    4    5    6    7    8   55   56   57   58   59   60   61   62   90   91
  103   31     0.999901        7    8    9   10   11   12   31   32   33   34   35   36   37   38   39   40   47   48   52   53   54   55   63   75   76   77   78   79   83   87   88
  104   31     0.999901        7    8    9   10   11   12   13   14   15   16   17   18   25   26   30   31   32   33   34   35   54   55   64   65   66   70   74   75   76   77   89
  105   13     0.999928        2    3    4    5    6    7   55   56   57   58   61   62   90
  106   20     0.999970        1    2    3    4    5    6    7    8    9   10   11   32   33   54   55   56   57   62   89   90
  107   14     0.999909       36   37   38   39   40   41   42   43   44   45   46   47   79   82
  108   14     0.999909       15   16   17   18   19   20   21   22   23   24   25   30   66   69
  109   16     0.999904        1    3    4    5    6    7    8    9   10   54   55   56   57   58   62   63
  110   18     0.999948        1    2    3    4    5    6    7    8   55   56   57   58   59   60   61   62   90   91
  111   30     0.999905        9   10   11   12   13   14   15   16   17   18   19   20   21   22   23   24   25   26   27   28   29   30   31   32   33   64   65   66   74   75
  112   30     0.999904        9   11   32   33   34   35   36   37   38   39   40   41   42   43   44   45   46   47   48   49   50   51   52   53   54   77   78   79   87   88
  113   18     0.999904       36   37   38   39   40   41   42   43   44   45   46   47   48   52   79   80   81   82
  114   18     0.999905       14   15   16   17   18   19   20   21   22   23   24   25   26   30   66   67   68   69
  115   18     0.999904       37   38   39   40   43   44   45   46   47   48   49   50   51   83   84   85   86   87
  116   18     0.999903       15   16   17   18   21   22   23   24   25   26   27   28   29   65   70   71   72   73
  117   17     0.999904        2    3    4    5    6    7    8    9   10   54   55   56   57   58   62   63   90
  118   16     0.999909        1    2    3    4    5    6    7    8    9   10   55   56   57   58   60   61
  119   14     0.999911        3    4    5    6    7    8    9   10   55   56   57   61   89   90
  120   28     0.999910        9   10   11   12   13   14   15   16   17   18   19   21   22   24   25   26   27   29   30   31   32   33   64   65   66   70   74   76
  121   28     0.999909        9   11   32   33   34   35   36   37   38   39   40   41   43   44   46   47   48   49   51   52   53   54   76   78   79   83   87   88
  122   12     0.999912       10   11   12   13   14   15   30   31   32   64   74   75
  123   19     0.999904       14   15   16   17   18   19   20   21   22   23   24   25   26   29   30   66   68   69   74
  124   19     0.999904       36   37   38   39   40   41   42   43   44   45   46   47   48   51   52   78   79   81   82
  125   12     0.999912       32   33   34   35   36   37   52   53   54   77   78   88
  126   17     0.999902       14   15   16   17   18   19   20   21   22   23   24   25   29   66   67   68   69
  127   17     0.999902       37   38   39   40   41   42   43   44   45   46   47   51   52   79   80   81   82
  128   19     0.999903       14   15   16   17   18   21   22   23   24   25   26   27   28   29   30   65   70   72   73
  129   21     0.999917       35   36   37   38   39   40   41   43   44   45   46   47   48   49   50   51   52   53   83   84   87
  130   18     0.999902       37   38   39   43   44   45   46   47   48   49   50   51   52   83   84   85   86   87
  131   18     0.999902       14   15   16   17   21   22   23   24   25   26   27   28   29   65   70   71   72   73
  132   20     0.999908       13   14   15   16   17   18   19   21   22   23   24   25   26   27   28   29   30   31   70   71
  133   19     0.999903       36   37   38   39   40   43   44   45   46   47   48   49   50   51   52   83   85   86   87
  134   23     0.999904       32   33   34   35   36   37   38   39   40   41   44   46   47   52   53   54   76   77   78   79   83   87   88
  135   21     0.999917       13   14   15   16   17   18   19   20   21   22   23   24   25   26   27   29   30   31   66   67   74
  136   23     0.999904       10   11   12   13   14   15   16   17   18   19   22   24   25   30   31   32   64   65   66   70   74   75   76
  137   21     0.999917       35   36   37   38   39   40   41   42   43   44   45   46   47   48   49   51   52   53   78   79   80
 
 Executing the Boughton-Pulay algorithm...
  with occ MO completeness:    0.9500000000
 
   MO  Natoms  Completeness   Atoms
    1    1     0.982240       23
    2    1     0.982264       45
    3    1     0.978240       57
    4    1     0.977409       54
    5    1     0.977304       10
    6    2     0.989999       16   25
    7    2     0.990011       38   47
    8    1     0.982118       23
    9    1     0.982094       45
   10    2     0.992604       56   90
   11    2     0.993618       41   80
   12    2     0.993618       19   67
   13    2     0.993617       27   71
   14    2     0.993617       49   84
   15    2     0.992651       35   77
   16    2     0.992647       31   75
   17    2     0.993856        2   60
   18    2     0.993154       14   65
   19    2     0.992236        7   63
   20    2     0.993151       52   87
   21    2     0.993320       58   91
   22    2     0.992131       32   76
   23    2     0.993626       42   81
   24    2     0.993627       28   72
   25    2     0.993627       50   85
   26    2     0.993626       20   68
   27    2     0.992805        3   61
   28    2     0.992181       55   89
   29    2     0.991375       18   66
   30    2     0.991385       40   79
   31    2     0.992264        6   62
   32    2     0.993138       36   78
   33    2     0.993137       30   74
   34    2     0.991337       48   83
   35    2     0.991343       26   70
   36    2     0.992217       13   64
   37    2     0.992201       53   88
   38    2     0.993565       51   86
   39    2     0.993568       21   69
   40    2     0.993565       29   73
   41    2     0.993568       43   82
   42    2     0.993322       22   23
   43    2     0.993829        1   59
   44    2     0.993323       44   45
   45    2     0.990006        8    9
   46    2     0.988618       32   33
   47    2     0.987383       11   32
   48    2     0.960559       16   17
   49    2     0.960554       38   39
   50    3     0.956617        2    3    4
   51    2     0.993315       45   46
   52    2     0.993317       23   24
   53    2     0.989985       36   37
   54    2     0.989987       15   30
   55    2     0.990717        5    6
   56    3     0.954505       12   13   31
   57    3     0.954504       34   35   53
   58    3     0.955785        7    8   55
   59    3     0.954767       46   47   48
   60    3     0.956729       24   25   26
   61    3     0.954409       17   18   22
   62    3     0.954393       39   40   44
   63    2     0.957708       57   58
   64    2     0.988984       46   47
   65    2     0.988985       24   25
   66    3     0.957641       17   21   22
   67    3     0.957632       39   43   44
   68    2     0.991585        2    3
   69    2     0.988788        9   54
   70    3     0.963074       27   28   29
   71    3     0.963055       49   50   51
   72    2     0.991616       18   19
   73    2     0.991616       40   41
   74    3     0.961281        5   55   56
   75    2     0.991079        7    8
   76    2     0.991392        4   57
   77    3     0.961260       35   36   37
   78    3     0.961220       15   30   31
   79    2     0.991618       48   49
   80    2     0.991617       26   27
   81    3     0.961224        9   10   11
   82    2     0.991942       13   14
   83    2     0.991945       52   53
   84    3     0.960515        9   33   54
   85    2     0.990099       16   17
   86    2     0.990110       38   39
   87    2     0.958036       57   58
   88    2     0.991884       42   43
   89    2     0.991885       20   21
   90    2     0.990240        1   58
   91    2     0.990187       11   12
   92    2     0.990207       33   34
   93    2     0.990065       10   11
   94    2     0.991884       50   51
   95    2     0.991884       28   29
   96    4     0.983268        9   11   32   33
   97    2     0.990599       33   54
   98    2     0.990398       37   38
   99    3     0.956564        7    8   55
  100    2     0.990391       15   16
  101    2     0.986876        9   10
  102    3     0.968416        1    2   58
  103    3     0.956459       34   35   53
  104    3     0.956399       12   13   31
  105    2     0.990120        4    5
  106    3     0.959743        5   55   56
  107    2     0.988996       39   44
  108    2     0.988995       17   22
  109    3     0.960486        5    6    7
  110    2     0.950005        1    2
  111    3     0.955721       13   14   15
  112    3     0.955736       37   52   53
  113    3     0.963084       41   42   43
  114    3     0.963077       19   20   21
  115    3     0.957630       46   47   51
  116    3     0.957633       24   25   29
  117    3     0.960342        5    6    7
  118    3     0.955989        2    3    4
  119    2     0.991831       55   56
  120    3     0.961693       13   14   15
  121    3     0.961744       37   52   53
  122    2     0.990910       12   31
  123    3     0.958034       17   21   22
  124    3     0.958024       39   43   44
  125    2     0.990912       34   35
  126    3     0.964017       19   20   21
  127    3     0.964017       41   42   43
  128    3     0.958195       24   25   29
  129    3     0.956744       46   47   48
  130    3     0.964066       49   50   51
  131    3     0.964069       27   28   29
  132    3     0.954757       24   25   26
  133    3     0.958198       46   47   51
  134    3     0.963532       35   36   37
  135    3     0.956803       17   18   22
  136    3     0.963517       15   30   31
  137    3     0.956803       39   40   44
 
  138    4     0.995862        1    2   58   59
  139    3     0.991788        1    2   58
  140    5     0.992749        1    2    3   58   59
  141    5     0.980637        1    2    3    4   58
  142    4     0.991376        1    2   58   59
  143    4     0.986683        1    2    4   58
  144    4     0.982011        1    2    4   58
  145    4     0.995440        1    2   58   59
  146    4     0.987502        1    2    4   58
  147    4     0.988388        1    2    4   58
  148    6     0.986427        1    3    4   57   58   59
  149    5     0.993346        1    2   58   60   91
  150    1     0.993788        1
  151    1     0.998213        1
  152    1     0.997154        1
  153    1     0.993723        1
  154    1     0.989060        1
  155    3     0.984781        1    2   58
  156    2     0.980103        1   58
  157    3     0.989278        1    3   57
  158    4     0.989710        1    2    3   58
  159    4     0.987939        1    2   57   58
  160    1     0.989476        1
  161    1     0.989909        1
  162    1     0.995894        1
  163    1     0.997600        1
  164    1     0.997003        1
  165    1     0.994144        1
  166    2     0.989212        1   58
  167    4     0.996227        1    2    3   60
  168    3     0.992690        1    2    3
  169    4     0.987765        1    2    3   60
  170    4     0.990504        1    2    3   57
  171    4     0.988582        1    2    3   60
  172    5     0.992520        1    2    3   57   60
  173    4     0.993810        1    2    3   57
  174    4     0.989908        1    2    3   60
  175    5     0.995078        1    2    3   57   60
  176    4     0.988232        1    2    3   57
  177    5     0.987776        1    2    3    4   60
  178    7     0.995123        1    2    3   57   58   59   60
  179    1     0.988597        2
  180    1     0.991495        2
  181    1     0.998494        2
  182    1     0.996314        2
  183    1     0.993140        2
  184    5     0.980751        1    2    3   60   61
  185    4     0.986807        2    3    4   58
  186    2     0.982641        1    2
  187    2     0.983081        1    2
  188    3     0.984101        1    2    3
  189    1     0.990832        2
  190    1     0.996900        2
  191    1     0.997171        2
  192    1     0.996852        2
  193    1     0.995217        2
  194    1     0.987261        2
  195    2     0.988042        2    3
  196    4     0.994491        2    3    4   61
  197    3     0.990343        2    3    4
  198    5     0.984947        1    2    3    4   61
  199    5     0.983397        2    3    4    5   58
  200    5     0.983893        1    2    3    4   61
  201    5     0.987668        2    3    4   58   61
  202    5     0.983183        2    3    4    6   58
  203    4     0.984110        2    3    4   61
  204    5     0.986879        2    3    4   58   61
  205    4     0.984656        2    3    4   58
  206    7     0.981369        1    2    3    4   56   60   61
  207    7     0.981880        2    3    4    5   57   61   90
  208    1     0.990214        3
  209    1     0.992280        3
  210    1     0.998957        3
  211    1     0.997773        3
  212    1     0.992795        3
  213    4     0.989045        1    2    3    4
  214    4     0.986799        1    2    3   57
  215    2     0.981625        3    4
  216    2     0.984880        3    4
  217    4     0.990493        2    3    4   57
  218    1     0.990870        3
  219    1     0.995035        3
  220    1     0.996189        3
  221    1     0.997117        3
  222    1     0.996445        3
  223    1     0.990868        3
  224    2     0.988095        2    3
  225    4     0.992103        3    4    5   57
  226    4     0.991144        3    4    5   57
  227    5     0.984279        3    4    5   57   58
  228    5     0.989041        1    3    4    5   57
  229    4     0.982059        3    4    5   57
  230    6     0.989240        1    3    4    5    6   57
  231    7     0.980753        1    2    3    4    6   57   58
  232    5     0.983385        3    4    5   57   58
  233    5     0.990143        1    3    4    5   57
  234    7     0.985304        1    2    3    4    5   56   57
  235    8     0.989246        1    3    4    5    6   56   57   58
  236   10     0.980284        1    2    3    4    5    6   57   58   61   62
  237    1     0.986477        4
  238    1     0.990342        4
  239    1     0.995425        4
  240    1     0.989498        4
  241    1     0.982830        4
  242    6     0.983917        3    4    5   56   57   58
  243    7     0.989238        3    4    5    6    8   56   57
  244    4     0.981210        2    3    4   58
  245    5     0.995940        2    3    4   57   58
  246    5     0.981890        3    4    5   57   58
  247    1     0.986700        4
  248    1     0.986273        4
  249    1     0.993734        4
  250    1     0.995423        4
  251    1     0.993518        4
  252    1     0.983337        4
  253    3     0.986888        4    5   57
  254    4     0.992422        4    5    6   56
  255    4     0.991353        4    5    6   56
  256    7     0.993480        3    4    5    6    7   56   57
  257    7     0.981336        4    5    6    7    8   55   56
  258    4     0.983202        4    5    6   56
  259    5     0.982897        4    5    6   56   57
  260    5     0.982614        4    5    6    8   56
  261    5     0.985668        3    4    5    6   56
  262    4     0.983314        4    5    6   56
  263    7     0.980096        4    5    6    7    8   55   56
  264    7     0.980636        3    4    5    6    8   56   57
  265   10     0.981835        2    4    5    6    7   55   56   57   62   90
  266    1     0.990527        5
  267    1     0.992747        5
  268    1     0.999284        5
  269    1     0.989842        5
  270    1     0.987481        5
  271    6     0.982445        4    5    6   55   56   57
  272    6     0.980783        1    3    4    5   56   57
  273    3     0.982497        4    5   56
  274    4     0.983576        5    7   55   56
  275    5     0.980556        4    5    6   56   62
  276    1     0.989886        5
  277    1     0.986388        5
  278    1     0.996974        5
  279    1     0.995983        5
  280    1     0.996733        5
  281    1     0.991443        5
  282    3     0.988262        5    6   56
  283    4     0.994762        5    6    7   62
  284    3     0.990849        5    6    7
  285    5     0.982701        4    5    6    7   62
  286    5     0.984612        4    5    6    7   55
  287    5     0.982361        5    6    7    8   62
  288    6     0.980025        5    6    8   56   62   63
  289    5     0.986374        3    5    6    7   55
  290    4     0.986218        5    6    7   62
  291    4     0.983143        5    6    7   62
  292    4     0.982996        5    6    7   55
  293    7     0.981566        5    6    7    8   57   62   63
  294    6     0.981765        4    5    6    7    8   62
  295    1     0.988868        6
  296    1     0.992074        6
  297    1     0.999675        6
  298    1     0.996820        6
  299    1     0.992577        6
  300    5     0.985133        5    6    7    8   62
  301    4     0.983645        6    7    8   56
  302    2     0.983198        5    6
  303    2     0.984189        5    6
  304    4     0.987407        5    6    7   56
  305    1     0.991448        6
  306    1     0.995523        6
  307    1     0.997076        6
  308    1     0.997129        6
  309    1     0.997793        6
  310    1     0.990422        6
  311    2     0.984615        6    7
  312    4     0.995243        6    7    8   63
  313    3     0.991143        6    7    8
  314    5     0.983353        6    7    8    9   63
  315    5     0.982665        6    7    8    9   56
  316    5     0.982135        5    6    7    8   63
  317    6     0.980619        5    7    8   55   62   63
  318    5     0.984084        6    7    8    9   56
  319    4     0.986425        6    7    8   63
  320    4     0.983642        6    7    8   63
  321    4     0.983119        6    7    8   56
  322    7     0.990082        5    6    7    8    9   54   63
  323    7     0.994442        5    6    7    8   55   56   63
  324    1     0.988708        7
  325    1     0.991667        7
  326    1     0.999666        7
  327    1     0.996442        7
  328    1     0.992885        7
  329    5     0.984734        5    6    7    8   63
  330    4     0.983163        5    6    7   55
  331    2     0.983179        7    8
  332    2     0.983739        7    8
  333    4     0.987721        6    7    8   55
  334    1     0.991399        7
  335    1     0.995716        7
  336    1     0.997122        7
  337    1     0.997047        7
  338    1     0.997706        7
  339    1     0.989609        7
  340    2     0.984727        6    7
  341    4     0.991797        7    8    9   55
  342    4     0.990829        7    8    9   55
  343    4     0.981232        7    8    9   55
  344    6     0.980025        5    6    7    8    9   55
  345    4     0.982631        7    8    9   55
  346    5     0.980746        7    8   10   54   55
  347    5     0.981378        5    7    8    9   55
  348    4     0.980170        7    8    9   55
  349    4     0.983255        7    8    9   55
  350    6     0.981740        5    6    7    8    9   55
  351    8     0.987768        5    6    7    8    9   10   54   56
  352    7     0.984108        7    8    9   10   54   55   56
  353    1     0.991163        8
  354    1     0.993795        8
  355    1     0.999260        8
  356    1     0.990073        8
  357    1     0.987278        8
  358    6     0.980496        6    7    8    9   10   55
  359    7     0.990431        7    8    9   10   32   54   55
  360    3     0.981378        7    8   55
  361    4     0.983666        6    7    8   56
  362    6     0.983893        7    8    9   55   63   89
  363    1     0.989542        8
  364    1     0.986683        8
  365    1     0.996948        8
  366    1     0.996136        8
  367    1     0.996804        8
  368    1     0.992782        8
  369    3     0.988478        7    8   55
  370    4     0.991116        8    9   10   54
  371    4     0.990184        8    9   10   54
  372    5     0.988359        8    9   10   32   54
  373    5     0.982305        8    9   10   32   54
  374    5     0.985708        8    9   10   11   54
  375    5     0.981197        8    9   10   33   54
  376    6     0.980642        7    9   10   32   54   55
  377    5     0.983685        8    9   10   11   54
  378    4     0.984593        8    9   10   54
  379    6     0.981305        7    8    9   10   54   55
  380    7     0.981885        7    8    9   10   32   54   55
  381    8     0.984434        8    9   10   11   33   54   63   89
  382    1     0.981940        9
  383    1     0.989235        9
  384    1     0.999447        9
  385    1     0.980751        9
  386    2     0.981837        9   33
  387    7     0.988042        7    8    9   10   11   33   54
  388    7     0.987390        5    7    8    9   10   54   55
  389    3     0.981640        9   10   54
  390    5     0.982345        9   10   11   33   54
  391    5     0.985155        8    9   10   33   54
  392    1     0.988073        9
  393    2     0.986925        9   54
  394    1     0.996418        9
  395    1     0.993000        9
  396    1     0.996377        9
  397    1     0.987443        9
  398    5     0.985916        8    9   11   33   54
  399    4     0.985467        9   10   11   12
  400    3     0.990672        9   10   11
  401    5     0.980165        9   10   11   12   32
  402   11     0.980718        5    7    9   10   11   13   31   32   33   53   55
  403    4     0.981042        8    9   10   11
  404    4     0.984934        9   10   11   54
  405   11     0.981312        5    7    9   10   11   13   31   32   33   54   55
  406    4     0.983217        9   10   11   76
  407    7     0.981447        8    9   10   12   54   64   89
  408    4     0.983405        9   10   11   33
  409    6     0.983049        8    9   10   11   12   89
  410    7     0.984203        8    9   10   11   12   54   64
  411    1     0.996274       10
  412    1     0.997345       10
  413    1     0.999638       10
  414    1     0.998695       10
  415    1     0.996783       10
  416    3     0.980240        9   10   11
  417    3     0.982968       10   11   32
  418    1     0.984144       10
  419    2     0.990069        9   10
  420    3     0.981875        9   10   11
  421    1     0.997302       10
  422    1     0.998646       10
  423    1     0.999252       10
  424    1     0.998980       10
  425    1     0.999293       10
  426    1     0.996027       10
  427    1     0.987654       10
  428    4     0.991868       10   11   12   32
  429    4     0.991156       10   11   12   32
  430    5     0.982184       10   11   12   32   33
  431    6     0.984349       10   11   12   32   33   54
  432    5     0.982414        9   10   11   12   32
  433    4     0.982075       10   11   12   32
  434    7     0.981828       10   11   13   31   32   33   54
  435    4     0.984195       10   11   12   32
  436    5     0.981976        9   10   11   12   32
  437    7     0.983413        9   10   11   12   13   32   33
  438    7     0.981290        9   10   11   12   31   32   76
  439    7     0.989118       10   11   12   13   32   33   54
  440    2     0.982783       11   32
  441    1     0.984418       11
  442    1     0.999550       11
  443    1     0.989899       11
  444    1     0.987821       11
  445    5     0.984216        9   10   11   12   32
  446    7     0.983188        9   10   11   12   31   32   33
  447    3     0.984105       10   11   12
  448    6     0.983698       11   12   13   31   32   33
  449    6     0.989224       10   11   12   13   32   33
  450    1     0.988091       11
  451    1     0.989026       11
  452    1     0.996712       11
  453    1     0.994182       11
  454    1     0.996713       11
  455    1     0.980573       11
  456    4     0.988196        9   10   11   32
  457    4     0.992367       11   12   13   31
  458    4     0.991454       11   12   13   31
  459    4     0.980670       11   12   13   31
  460    5     0.983919       11   12   13   15   31
  461    5     0.983316       11   12   13   15   31
  462    5     0.982277       11   12   13   31   32
  463    5     0.986119       11   12   13   15   31
  464    5     0.988526       11   12   13   15   31
  465    5     0.982892       11   12   13   15   31
  466    7     0.982725       11   12   13   14   15   30   31
  467    7     0.980687       10   11   12   13   30   31   75
  468    7     0.984910       11   12   13   15   30   31   32
  469    1     0.989191       12
  470    1     0.993235       12
  471    1     0.995646       12
  472    1     0.993245       12
  473    1     0.989655       12
  474    5     0.981202       11   12   13   30   31
  475    6     0.990482       11   12   13   14   30   31
  476    4     0.982123       12   14   30   31
  477    6     0.982284       10   11   12   13   14   32
  478    5     0.980003       11   12   13   14   31
  479    1     0.987300       12
  480    1     0.988012       12
  481    1     0.995444       12
  482    1     0.995922       12
  483    1     0.994461       12
  484    1     0.988341       12
  485    3     0.989008       12   13   31
  486    4     0.994372       12   13   14   64
  487    3     0.990788       12   13   14
  488    5     0.982443       11   12   13   14   64
  489    5     0.980645       11   12   13   14   30
  490    5     0.984096       12   13   14   30   64
  491    5     0.980071       11   12   13   14   64
  492    5     0.982620       12   13   14   30   32
  493    5     0.985133       12   13   14   30   64
  494    4     0.981061       12   13   14   31
  495    4     0.981296       12   13   14   30
  496    8     0.983437       11   12   13   14   15   30   31   64
  497    5     0.986216       10   11   12   13   14
  498    1     0.992712       13
  499    1     0.998053       13
  500    1     0.998207       13
  501    1     0.990600       13
  502    1     0.989749       13
  503    4     0.982724       12   13   14   15
  504    2     0.981132       12   13
  505    3     0.985039       12   13   31
  506    5     0.993347       12   13   14   15   31
  507    4     0.981935       11   12   13   14
  508    1     0.990685       13
  509    1     0.989661       13
  510    1     0.997025       13
  511    1     0.996687       13
  512    1     0.994615       13
  513    1     0.994719       13
  514    2     0.987670       13   14
  515    4     0.991360       13   14   15   65
  516    3     0.989487       13   14   15
  517    6     0.984829       13   14   15   31   65   70
  518    5     0.982227       13   14   15   31   65
  519    5     0.985149       13   14   15   31   65
  520    5     0.980899       12   13   14   15   65
  521    6     0.980270       12   13   14   15   30   31
  522    5     0.984608       13   14   15   31   65
  523    7     0.980460       12   13   14   16   30   31   65
  524    5     0.985273       13   14   15   26   31
  525    7     0.985120       12   13   14   15   16   64   65
  526    7     0.980822       12   13   14   15   16   26   65
  527    1     0.990962       14
  528    1     0.994304       14
  529    1     0.998527       14
  530    1     0.994142       14
  531    1     0.992280       14
  532    4     0.982671       13   14   15   16
  533    4     0.991986       12   14   15   30
  534    3     0.984699       14   15   30
  535    4     0.984537       12   13   14   30
  536    4     0.988218       12   13   14   15
  537    1     0.989893       14
  538    1     0.994906       14
  539    1     0.993327       14
  540    1     0.996830       14
  541    1     0.997445       14
  542    1     0.990417       14
  543    2     0.989239       13   14
  544    4     0.985090       14   15   16   30
  545    4     0.990336       14   15   16   30
  546    9     0.987048       13   14   15   16   18   30   31   66   70
  547    6     0.980684       12   13   14   15   16   30
  548    5     0.980553       12   14   15   16   30
  549    6     0.984398       14   15   16   25   30   31
  550    7     0.980163       12   13   14   15   16   30   31
  551    5     0.983760       12   14   15   16   30
  552    5     0.982436       12   14   15   16   30
  553    7     0.980059       14   15   16   18   26   30   31
  554    9     0.985255       13   14   15   16   17   18   26   30   74
  555    9     0.984472       12   14   15   16   25   26   30   31   65
  556    1     0.985940       15
  557    1     0.991691       15
  558    1     0.994762       15
  559    1     0.987442       15
  560    1     0.986066       15
  561    5     0.980246       13   14   15   16   30
  562    7     0.982019       13   14   15   18   25   30   31
  563    5     0.983380       13   14   15   30   31
  564    6     0.983709       14   15   16   17   25   30
  565    6     0.986917       14   15   16   25   30   31
  566    1     0.985213       15
  567    1     0.981430       15
  568    1     0.993585       15
  569    1     0.991777       15
  570    1     0.993322       15
  571    1     0.982252       15
  572    3     0.987251       15   16   30
  573    4     0.988683       15   16   17   25
  574    4     0.990779       15   16   17   25
  575    5     0.983840       15   16   17   25   30
  576   10     0.986360       15   16   17   18   20   22   24   25   26   28
  577   10     0.980966       15   16   17   19   20   21   24   25   26   28
  578    5     0.981170       15   16   17   18   25
  579   11     0.988452       15   16   17   18   20   22   24   25   26   28   30
  580   10     0.980298       14   15   16   17   20   21   24   25   26   28
  581    7     0.982591       13   15   16   17   25   27   31
  582    6     0.982517       15   16   17   18   25   26
  583    7     0.984124       14   15   16   17   22   25   26
  584    7     0.983121       15   16   17   22   24   25   30
  585    1     0.995892       16
  586    1     0.998149       16
  587    1     0.996694       16
  588    1     0.996042       16
  589    1     0.995897       16
  590    5     0.985305       15   16   17   22   25
  591    3     0.981988       16   17   25
  592    5     0.983585       16   17   18   25   26
  593    5     0.982018       14   15   16   17   25
  594    4     0.980473       15   16   17   25
  595    1     0.997356       16
  596    1     0.995075       16
  597    1     0.996508       16
  598    1     0.997577       16
  599    1     0.996898       16
  600    1     0.996622       16
  601    1     0.991551       16
  602    4     0.988650       16   17   18   22
  603    4     0.989874       16   17   18   22
  604    6     0.980829       16   17   18   19   22   24
  605    6     0.982366       16   17   18   20   21   22
  606    6     0.982250       16   17   18   20   22   25
  607    6     0.982332       16   17   18   20   22   24
  608    6     0.980265       16   17   18   20   21   22
  609    6     0.980459       16   17   18   20   22   25
  610    5     0.983398       16   17   18   20   22
  611    8     0.981435       15   16   17   18   19   20   22   25
  612    8     0.980240       15   16   17   18   20   22   23   24
  613   11     0.983178       14   15   16   17   18   19   21   22   23   25   66
  614    1     0.989419       17
  615    1     0.993481       17
  616    1     0.985531       17
  617    1     0.990237       17
  618    1     0.986840       17
  619    6     0.982968       15   16   17   18   21   22
  620    4     0.980448       16   17   19   22
  621    5     0.982721       16   17   18   19   22
  622    6     0.984623       16   17   18   21   22   23
  623    6     0.982858       16   17   18   22   23   66
  624    1     0.986166       17
  625    1     0.982030       17
  626    1     0.981098       17
  627    1     0.988475       17
  628    1     0.989521       17
  629    1     0.986507       17
  630    2     0.984423       17   22
  631    4     0.993812       17   18   19   66
  632    3     0.990078       17   18   19
  633    5     0.981731       15   17   18   19   66
  634    5     0.986117       16   17   18   19   21
  635    7     0.981461       17   18   19   20   21   22   66
  636    5     0.983969       17   18   19   21   66
  637    5     0.990802       16   17   18   19   21
  638    6     0.980633       17   18   19   21   22   66
  639    6     0.981871       17   18   19   21   22   66
  640    8     0.981485       15   16   17   18   19   20   21   22
  641    7     0.984472       15   16   17   18   19   20   21
  642    6     0.984098       17   18   19   21   30   66
  643    1     0.992218       18
  644    1     0.997000       18
  645    1     0.990054       18
  646    1     0.996615       18
  647    1     0.994755       18
  648    4     0.985134       17   18   19   20
  649    3     0.986832       17   18   19
  650    5     0.991724       17   18   19   20   22
  651    3     0.987019       17   18   19
  652    4     0.986314       17   18   19   22
  653    1     0.991761       18
  654    1     0.989145       18
  655    1     0.991889       18
  656    1     0.996932       18
  657    1     0.990962       18
  658    1     0.990078       18
  659    1     0.988835       18
  660    4     0.996047       18   19   20   67
  661    3     0.992927       18   19   20
  662    4     0.988008       18   19   20   67
  663    5     0.986770       18   19   20   22   67
  664    5     0.986809       18   19   20   22   67
  665    5     0.986036       18   19   20   21   67
  666    5     0.988787       18   19   20   22   67
  667    4     0.981904       18   19   20   22
  668    5     0.992859       18   19   20   22   67
  669    4     0.984044       18   19   20   22
  670    4     0.986418       17   18   19   20
  671    7     0.981928       17   19   20   21   66   67   68
  672    1     0.992946       19
  673    1     0.996639       19
  674    1     0.996138       19
  675    1     0.991250       19
  676    1     0.991211       19
  677    3     0.986306       18   19   20
  678    3     0.989450       18   19   20
  679    3     0.987317       17   18   19
  680    4     0.981936       17   19   20   21
  681    4     0.987365       18   19   20   21
  682    1     0.991630       19
  683    1     0.990779       19
  684    1     0.991776       19
  685    1     0.992685       19
  686    1     0.996825       19
  687    1     0.992888       19
  688    1     0.983240       19
  689    4     0.996173       19   20   21   68
  690    3     0.993080       19   20   21
  691    4     0.988459       19   20   21   68
  692    5     0.981641       17   19   20   21   68
  693    5     0.984926       17   19   20   21   68
  694    4     0.985941       17   19   20   21
  695    5     0.984282       17   19   20   21   68
  696    5     0.987788       17   19   20   21   68
  697    4     0.986027       17   19   20   21
  698    4     0.983781       17   19   20   21
  699    5     0.988870       17   19   20   21   68
  700    3     0.983565       19   20   21
  701    1     0.992591       20
  702    1     0.996230       20
  703    1     0.995858       20
  704    1     0.992268       20
  705    1     0.991946       20
  706    4     0.988243       18   19   20   21
  707    3     0.980531       20   21   22
  708    3     0.985796       20   21   22
  709    4     0.992243       18   19   20   21
  710    4     0.986374       19   20   21   69
  711    1     0.993916       20
  712    1     0.991280       20
  713    1     0.996338       20
  714    1     0.992257       20
  715    1     0.993240       20
  716    1     0.991834       20
  717    1     0.981240       20
  718    4     0.994534       20   21   22   69
  719    3     0.990367       20   21   22
  720    4     0.983343       20   21   22   69
  721    4     0.980142       18   20   21   22
  722    5     0.982531       18   20   21   22   69
  723    5     0.980937       19   20   21   22   69
  724    5     0.981227       17   18   20   21   22
  725    5     0.982364       18   20   21   22   69
  726    5     0.991906       18   20   21   22   69
  727    4     0.983830       20   21   22   23
  728    5     0.988072       17   20   21   22   23
  729    6     0.982550       17   19   20   21   22   69
  730    1     0.994216       21
  731    1     0.996450       21
  732    1     0.989969       21
  733    1     0.997343       21
  734    1     0.993040       21
  735    4     0.984362       17   20   21   22
  736    3     0.982356       21   22   68
  737    5     0.990869       17   19   20   21   22
  738    3     0.986475       20   21   22
  739    4     0.989693       19   20   21   22
  740    1     0.991564       21
  741    1     0.989841       21
  742    1     0.992469       21
  743    1     0.997193       21
  744    1     0.990463       21
  745    1     0.989682       21
  746    1     0.988990       21
  747    4     0.989607       17   21   22   23
  748    4     0.991472       17   21   22   23
  749    5     0.982501       16   17   21   22   23
  750    6     0.980480       17   19   20   21   22   23
  751    6     0.980829       17   19   20   21   22   23
  752    6     0.984158       17   18   19   21   22   23
  753    5     0.981295       17   19   21   22   23
  754    5     0.983147       17   19   21   22   23
  755    5     0.982640       17   19   21   22   23
  756    7     0.982564       16   17   20   21   22   23   25
  757    7     0.986615       16   17   20   21   22   23   24
  758    7     0.985369       16   17   19   20   21   22   23
  759    1     0.985713       22
  760    1     0.993720       22
  761    1     0.985923       22
  762    1     0.986962       22
  763    1     0.986147       22
  764    6     0.982123       17   21   22   23   24   69
  765    6     0.981265       17   18   20   21   22   24
  766    4     0.982794       20   21   22   23
  767    5     0.980189       17   18   20   22   23
  768    5     0.981965       17   18   21   22   23
  769    1     0.983889       22
  770    1     0.980184       22
  771    1     0.987461       22
  772    1     0.988878       22
  773    2     0.995054       22   23
  774    1     0.980492       22
  775    3     0.985932       17   21   22
  776    3     0.984077       22   23   24
  777    2     0.983185       22   23
  778    3     0.987730       22   23   24
  779    8     0.982297       19   21   22   23   24   26   27   29
  780    7     0.980508       21   22   23   24   26   27   73
  781    5     0.983313       18   21   22   23   24
  782    7     0.981322       19   21   22   23   24   27   29
  783    7     0.981412       21   22   23   24   26   27   73
  784    4     0.981241       18   22   23   24
  785    3     0.983672       22   23   24
  786    4     0.983984       22   23   24   29
  787    3     0.980888       22   23   24
  788    1     0.999051       23
  789    1     0.999307       23
  790    1     0.998780       23
  791    1     0.999351       23
  792    1     0.999128       23
  793    2     0.985002       23   24
  794    2     0.985994       23   24
  795    3     0.990652       22   23   24
  796    2     0.987992       22   23
  797    2     0.981689       23   24
  798    1     0.999042       23
  799    1     0.998673       23
  800    1     0.998542       23
  801    1     0.999636       23
  802    1     0.998710       23
  803    1     0.999155       23
  804    1     0.998227       23
  805    4     0.989584       23   24   25   29
  806    4     0.991457       23   24   25   29
  807    5     0.982494       16   23   24   25   29
  808    6     0.980369       23   24   25   27   28   29
  809    5     0.980621       23   24   25   27   29
  810    5     0.982464       23   24   25   27   29
  811    5     0.981120       23   24   25   27   29
  812    5     0.982802       23   24   25   27   29
  813    5     0.983644       23   24   25   27   29
  814    7     0.985725       17   23   24   25   27   28   29
  815    8     0.995083       22   23   24   25   26   27   28   29
  816    6     0.985783       16   22   23   24   25   29
  817    1     0.986014       24
  818    1     0.991958       24
  819    1     0.986058       24
  820    1     0.988737       24
  821    1     0.985832       24
  822    5     0.981364       23   24   25   26   29
  823    4     0.980568       23   24   25   28
  824    4     0.983069       23   24   28   29
  825    5     0.981671       23   24   25   26   29
  826    6     0.985802       16   23   24   25   29   73
  827    1     0.984429       24
  828    2     0.982655       24   29
  829    2     0.996321       23   24
  830    1     0.989129       24
  831    1     0.987433       24
  832    1     0.987002       24
  833    3     0.987246       24   25   29
  834    4     0.988715       16   24   25   26
  835    4     0.989893       16   24   25   26
  836    7     0.980592       16   23   24   25   26   27   29
  837    5     0.980068       16   24   25   26   28
  838    6     0.980313       16   24   25   26   27   28
  839    6     0.983053       15   16   24   25   26   28
  840    6     0.980487       16   24   25   26   28   29
  841    5     0.980578       16   24   25   26   28
  842    6     0.982720       16   17   24   25   26   28
  843    8     0.985329       16   17   23   24   25   26   27   28
  844   10     0.981234       16   22   23   24   25   26   27   28   29   70
  845    9     0.982874       14   15   16   23   24   25   26   27   28
  846    1     0.986689       25
  847    1     0.995413       25
  848    1     0.986084       25
  849    1     0.987976       25
  850    1     0.989288       25
  851    6     0.983576       16   23   24   25   26   70
  852    5     0.980042       16   25   26   27   29
  853    5     0.982593       16   24   25   26   27
  854    6     0.989313       16   24   25   26   27   29
  855    6     0.980300       16   24   25   26   27   29
  856    1     0.987270       25
  857    1     0.981556       25
  858    1     0.990175       25
  859    1     0.989225       25
  860    1     0.980545       25
  861    1     0.987133       25
  862    2     0.982557       24   25
  863    4     0.993850       25   26   27   70
  864    3     0.990106       25   26   27
  865    5     0.982017       15   25   26   27   70
  866    5     0.986186       16   25   26   27   29
  867    6     0.987298       16   25   26   27   29   70
  868    5     0.981990       25   26   27   28   70
  869    5     0.990848       16   25   26   27   29
  870    5     0.981329       16   25   26   27   29
  871    5     0.984571       25   26   27   29   70
  872    7     0.980254       15   16   25   26   27   28   29
  873    5     0.980847       16   25   26   27   29
  874    9     0.980253       13   14   15   16   25   26   27   28   70
  875    1     0.993291       26
  876    1     0.996847       26
  877    1     0.990218       26
  878    1     0.996778       26
  879    1     0.993554       26
  880    4     0.982697       24   25   26   27
  881    3     0.985203       25   26   71
  882    5     0.991947       24   25   26   27   28
  883    3     0.983011       25   26   27
  884    4     0.987659       25   26   27   28
  885    1     0.992147       26
  886    1     0.987948       26
  887    1     0.992911       26
  888    1     0.996982       26
  889    1     0.990256       26
  890    1     0.991403       26
  891    1     0.988009       26
  892    4     0.996052       26   27   28   71
  893    3     0.992930       26   27   28
  894    4     0.988013       26   27   28   71
  895    5     0.986743       24   26   27   28   71
  896    5     0.988133       24   26   27   28   71
  897    4     0.988044       24   26   27   28
  898    5     0.988823       24   26   27   28   71
  899    5     0.990521       24   26   27   28   71
  900    4     0.988213       24   26   27   28
  901    4     0.984009       24   26   27   28
  902    5     0.984109       25   26   27   28   71
  903    3     0.984164       26   27   28
  904    1     0.992103       27
  905    1     0.996200       27
  906    1     0.996400       27
  907    1     0.991591       27
  908    1     0.991891       27
  909    4     0.986292       26   27   28   29
  910    3     0.983224       25   27   28
  911    3     0.988036       25   26   27
  912    4     0.989135       26   27   28   29
  913    4     0.985801       26   27   28   70
  914    1     0.993958       27
  915    1     0.990286       27
  916    1     0.997288       27
  917    1     0.993331       27
  918    1     0.990762       27
  919    1     0.993725       27
  920    1     0.980420       27
  921    4     0.996175       27   28   29   72
  922    3     0.993081       27   28   29
  923    4     0.988461       27   28   29   72
  924    5     0.981604       25   27   28   29   72
  925    5     0.983904       25   27   28   29   72
  926    5     0.988132       26   27   28   29   72
  927    5     0.984213       25   27   28   29   72
  928    5     0.985231       25   27   28   29   72
  929    5     0.992769       25   27   28   29   72
  930    4     0.984145       25   27   28   29
  931    4     0.986522       24   27   28   29
  932    5     0.986768       26   27   28   29   72
  933    1     0.992992       28
  934    1     0.996943       28
  935    1     0.995675       28
  936    1     0.991738       28
  937    1     0.991560       28
  938    3     0.987386       27   28   29
  939    3     0.991189       27   28   29
  940    3     0.984193       24   28   29
  941    4     0.982188       24   26   27   28
  942    4     0.989032       26   27   28   29
  943    1     0.992547       28
  944    1     0.988998       28
  945    1     0.992839       28
  946    1     0.992227       28
  947    1     0.997009       28
  948    1     0.993934       28
  949    1     0.982556       28
  950    4     0.994536       24   28   29   73
  951    3     0.990366       24   28   29
  952    4     0.983321       24   28   29   73
  953    5     0.981718       24   25   26   28   29
  954    5     0.981981       24   26   28   29   73
  955    5     0.988608       24   26   28   29   73
  956    5     0.981045       24   25   26   28   29
  957    5     0.982916       24   26   28   29   73
  958    5     0.991244       24   26   28   29   73
  959    4     0.983610       23   24   28   29
  960    5     0.985960       23   24   27   28   29
  961    5     0.981848       24   25   28   29   73
  962    1     0.991661       29
  963    1     0.997575       29
  964    1     0.990150       29
  965    1     0.996124       29
  966    1     0.995480       29
  967    4     0.985314       24   27   28   29
  968    3     0.985939       24   28   29
  969    5     0.991108       24   25   27   28   29
  970    3     0.988977       24   28   29
  971    4     0.988425       24   25   28   29
  972    1     0.991714       29
  973    1     0.987730       29
  974    1     0.992694       29
  975    1     0.997192       29
  976    1     0.990546       29
  977    1     0.991817       29
  978    1     0.988478       29
  979    4     0.991098       15   30   31   74
  980    3     0.989435       15   30   31
  981    6     0.984306       13   15   30   31   66   74
  982    5     0.982168       13   15   30   31   74
  983    6     0.984625       12   14   15   30   31   74
  984    6     0.981071       15   16   30   31   74   75
  985    6     0.980226       12   13   14   15   30   31
  986    5     0.987059       13   15   30   31   74
  987    4     0.985276       13   15   30   31
  988    5     0.985557       13   15   18   30   31
  989    7     0.987865       12   14   15   18   30   31   74
  990    7     0.980508       12   15   16   25   30   31   75
  991    1     0.992917       30
  992    1     0.997913       30
  993    1     0.998040       30
  994    1     0.990734       30
  995    1     0.990492       30
  996    4     0.987586       12   15   30   31
  997    3     0.983486       15   30   31
  998    3     0.982577       14   15   30
  999    4     0.980049       12   15   30   31
 1000    4     0.980693       15   16   30   31
 1001    1     0.991212       30
 1002    1     0.990021       30
 1003    1     0.996649       30
 1004    1     0.996490       30
 1005    1     0.994390       30
 1006    1     0.994650       30
 1007    2     0.988731       30   31
 1008    4     0.994620       12   30   31   75
 1009    3     0.991280       12   30   31
 1010    5     0.983829       11   12   30   31   75
 1011    6     0.984121       11   12   14   30   31   75
 1012    5     0.983087       12   14   30   31   75
 1013    5     0.981323       12   15   30   31   75
 1014    5     0.980493       11   12   14   30   31
 1015    5     0.982881       12   14   30   31   75
 1016    5     0.986826       12   15   30   31   75
 1017    4     0.982025       12   14   30   31
 1018    5     0.980479       11   12   30   31   75
 1019    8     0.986269       12   14   15   30   31   32   75   76
 1020    1     0.990205       31
 1021    1     0.994186       31
 1022    1     0.998494       31
 1023    1     0.993828       31
 1024    1     0.992144       31
 1025    4     0.983086       11   12   30   31
 1026    4     0.992111       12   13   15   31
 1027    2     0.980959       12   31
 1028    4     0.988754       13   15   30   31
 1029    4     0.986390       12   15   30   31
 1030    1     0.989898       31
 1031    1     0.994582       31
 1032    1     0.993603       31
 1033    1     0.996809       31
 1034    1     0.997609       31
 1035    1     0.990264       31
 1036    2     0.988689       30   31
 1037    4     0.992654       11   32   33   76
 1038    3     0.987798       11   32   33
 1039    6     0.981223       10   11   32   33   54   76
 1040   14     0.980409        7    9   10   11   12   13   31   32   33   34   35   53   54   55
 1041    4     0.983914       11   32   33   76
 1042    5     0.982291       11   31   32   33   35
 1043   12     0.980937        9   10   11   13   15   31   32   33   35   37   53   54
 1044    4     0.983834       11   32   33   76
 1045    3     0.981765       11   32   33
 1046    7     0.980412        9   10   11   32   33   54   76
 1047    8     0.983677       10   11   32   33   54   75   76   77
 1048    6     0.980776       11   31   32   33   34   35
 1049    1     0.993967       32
 1050    1     0.998856       32
 1051    1     0.999648       32
 1052    1     0.993502       32
 1053    1     0.988912       32
 1054    5     0.990335       10   11   32   33   54
 1055    2     0.980303       11   32
 1056    2     0.980567       11   32
 1057    5     0.989708       10   11   32   33   54
 1058    7     0.987568       10   11   12   32   33   34   76
 1059    1     0.991767       32
 1060    1     0.989326       32
 1061    1     0.998034       32
 1062    1     0.997190       32
 1063    1     0.997248       32
 1064    1     0.998798       32
 1065    2     0.984343       32   33
 1066    4     0.991873       32   33   34   54
 1067    4     0.991160       32   33   34   54
 1068    5     0.982244       11   32   33   34   54
 1069    6     0.984261       10   11   32   33   34   54
 1070    5     0.982453        9   32   33   34   54
 1071    4     0.982068       32   33   34   54
 1072    7     0.981763       10   11   32   33   35   53   54
 1073    4     0.984122       32   33   34   54
 1074    5     0.982044        9   32   33   34   54
 1075    7     0.983384        9   11   32   33   34   53   54
 1076    7     0.981509        9   32   33   34   35   54   76
 1077    7     0.989293       10   11   32   33   34   53   54
 1078    2     0.982788       32   33
 1079    1     0.984514       33
 1080    1     0.999549       33
 1081    1     0.989803       33
 1082    1     0.987926       33
 1083    5     0.984733        9   32   33   34   54
 1084    7     0.983115        9   11   32   33   34   35   54
 1085    3     0.984128       33   34   54
 1086    6     0.983430       11   32   33   34   35   53
 1087    6     0.988649       11   32   33   34   53   54
 1088    1     0.988797       33
 1089    1     0.989289       33
 1090    1     0.996708       33
 1091    1     0.994181       33
 1092    1     0.996716       33
 1093    1     0.980308       33
 1094    4     0.987986        9   32   33   54
 1095    4     0.992366       33   34   35   53
 1096    4     0.991459       33   34   35   53
 1097    4     0.980730       33   34   35   53
 1098    5     0.983905       33   34   35   37   53
 1099    5     0.983375       33   34   35   37   53
 1100    5     0.981905       32   33   34   35   53
 1101    5     0.986074       33   34   35   37   53
 1102    5     0.988441       33   34   35   37   53
 1103    5     0.983012       33   34   35   37   53
 1104    7     0.982844       33   34   35   36   37   52   53
 1105    7     0.981033       33   34   35   36   53   54   77
 1106    7     0.985099       32   33   34   35   36   37   53
 1107    1     0.989066       34
 1108    1     0.993205       34
 1109    1     0.995655       34
 1110    1     0.993286       34
 1111    1     0.989773       34
 1112    5     0.981726       33   34   35   36   53
 1113    6     0.990001       33   34   35   36   52   53
 1114    4     0.982115       34   35   36   52
 1115    6     0.982530       32   33   34   52   53   54
 1116    6     0.989056       32   33   34   35   52   53
 1117    1     0.988081       34
 1118    1     0.987926       34
 1119    1     0.995431       34
 1120    1     0.995925       34
 1121    1     0.994494       34
 1122    1     0.988463       34
 1123    3     0.988784       34   35   53
 1124    4     0.994634       34   35   36   77
 1125    3     0.991291       34   35   36
 1126    5     0.984130       34   35   36   37   77
 1127    6     0.984052       33   34   35   36   52   77
 1128    5     0.983061       34   35   36   52   77
 1129    5     0.981072       34   35   36   37   77
 1130    5     0.980416       33   34   35   36   52
 1131    5     0.982928       34   35   36   52   77
 1132    5     0.986381       34   35   36   37   77
 1133    4     0.982069       34   35   36   52
 1134    5     0.984128       33   34   35   36   52
 1135    8     0.986576       32   34   35   36   37   52   76   77
 1136    1     0.990356       35
 1137    1     0.994004       35
 1138    1     0.998512       35
 1139    1     0.993981       35
 1140    1     0.991993       35
 1141    4     0.983415       33   34   35   36
 1142    4     0.991685       34   35   37   53
 1143    2     0.981047       34   35
 1144    4     0.989060       35   36   37   53
 1145    4     0.986594       34   35   36   37
 1146    1     0.990557       35
 1147    1     0.994328       35
 1148    1     0.993546       35
 1149    1     0.996821       35
 1150    1     0.997655       35
 1151    1     0.990544       35
 1152    2     0.988337       35   36
 1153    4     0.991112       35   36   37   78
 1154    3     0.989439       35   36   37
 1155    6     0.984317       35   36   37   53   78   79
 1156    5     0.982190       35   36   37   53   78
 1157    6     0.984816       34   35   36   37   52   78
 1158    6     0.980666       35   36   37   38   77   78
 1159    6     0.980255       34   35   36   37   52   53
 1160    5     0.987214       35   36   37   53   78
 1161    4     0.985487       35   36   37   53
 1162    5     0.985596       35   36   37   40   53
 1163    7     0.987600       34   35   36   37   40   52   78
 1164    7     0.981261       34   35   36   37   38   47   77
 1165    1     0.993077       36
 1166    1     0.997891       36
 1167    1     0.998027       36
 1168    1     0.990779       36
 1169    1     0.990330       36
 1170    4     0.987262       34   35   36   37
 1171    3     0.983407       35   36   37
 1172    3     0.982480       36   37   52
 1173    5     0.991758       34   35   36   37   52
 1174    4     0.980107       35   36   37   38
 1175    1     0.991587       36
 1176    1     0.989793       36
 1177    1     0.996713       36
 1178    1     0.996489       36
 1179    1     0.994352       36
 1180    1     0.994868       36
 1181    2     0.988581       35   36
 1182    4     0.985093       36   37   38   52
 1183    4     0.990337       36   37   38   52
 1184    9     0.987052       35   36   37   38   40   52   53   79   83
 1185    6     0.980617       34   36   37   38   52   53
 1186    5     0.980550       34   36   37   38   52
 1187    6     0.984201       35   36   37   38   47   52
 1188    7     0.980107       34   35   36   37   38   52   53
 1189    5     0.983755       34   36   37   38   52
 1190    5     0.982447       34   36   37   38   52
 1191    7     0.980008       35   36   37   38   40   48   52
 1192    9     0.985287       36   37   38   39   40   48   52   53   78
 1193    9     0.984562       34   35   36   37   38   47   48   52   87
 1194    1     0.985964       37
 1195    1     0.991572       37
 1196    1     0.994772       37
 1197    1     0.987556       37
 1198    1     0.986034       37
 1199    5     0.980671       36   37   38   52   53
 1200    7     0.980957       35   36   37   40   47   52   53
 1201    5     0.983344       35   36   37   52   53
 1202    6     0.983579       36   37   38   39   47   52
 1203    6     0.986766       35   36   37   38   47   52
 1204    1     0.986364       37
 1205    1     0.980904       37
 1206    1     0.993578       37
 1207    1     0.991784       37
 1208    1     0.993333       37
 1209    1     0.982797       37
 1210    3     0.987004       36   37   38
 1211    4     0.988685       37   38   39   47
 1212    4     0.990780       37   38   39   47
 1213    5     0.983642       37   38   39   47   52
 1214   10     0.986351       37   38   39   40   42   44   46   47   48   50
 1215   10     0.981101       37   38   39   41   42   43   46   47   48   50
 1216    5     0.980720       37   38   39   40   47
 1217   11     0.988442       36   37   38   39   40   42   44   46   47   48   50
 1218   10     0.980401       37   38   39   42   43   46   47   48   50   52
 1219    7     0.982349       35   36   37   38   39   47   49
 1220    6     0.982525       37   38   39   40   47   48
 1221    7     0.984371       37   38   39   44   47   48   52
 1222    7     0.983090       36   37   38   39   44   46   47
 1223    1     0.995899       38
 1224    1     0.998110       38
 1225    1     0.996692       38
 1226    1     0.996083       38
 1227    1     0.995894       38
 1228    5     0.985384       37   38   39   44   47
 1229    3     0.981233       38   39   47
 1230    5     0.983575       38   39   40   47   48
 1231    5     0.982157       37   38   39   47   52
 1232    4     0.980438       37   38   39   47
 1233    1     0.997508       38
 1234    1     0.994852       38
 1235    1     0.996538       38
 1236    1     0.997573       38
 1237    1     0.996869       38
 1238    1     0.996848       38
 1239    1     0.991406       38
 1240    4     0.988649       38   39   40   44
 1241    4     0.989874       38   39   40   44
 1242    6     0.980820       38   39   40   41   44   46
 1243    6     0.982359       38   39   40   42   43   44
 1244    6     0.982255       38   39   40   42   44   47
 1245    6     0.982432       38   39   40   42   44   46
 1246    6     0.980280       38   39   40   42   43   44
 1247    6     0.980466       38   39   40   42   44   47
 1248    5     0.983358       38   39   40   42   44
 1249    8     0.981368       37   38   39   40   41   42   44   47
 1250    8     0.980118       37   38   39   40   42   44   45   46
 1251   11     0.983229       37   38   39   40   41   43   44   45   47   52   79
 1252    1     0.989441       39
 1253    1     0.993335       39
 1254    1     0.985482       39
 1255    1     0.990404       39
 1256    1     0.986845       39
 1257    6     0.982963       37   38   39   40   43   44
 1258    5     0.989229       38   39   40   41   44
 1259    5     0.982688       38   39   40   41   44
 1260    6     0.984680       38   39   40   43   44   45
 1261    6     0.982428       38   39   40   44   45   79
 1262    1     0.986656       39
 1263    1     0.981329       39
 1264    1     0.980977       39
 1265    1     0.988370       39
 1266    1     0.989632       39
 1267    1     0.987176       39
 1268    2     0.984192       39   44
 1269    4     0.993816       39   40   41   79
 1270    3     0.990083       39   40   41
 1271    5     0.981749       37   39   40   41   79
 1272    5     0.986119       38   39   40   41   43
 1273    6     0.980047       39   40   41   43   44   79
 1274    5     0.983591       39   40   41   43   79
 1275    5     0.990800       38   39   40   41   43
 1276    6     0.980765       39   40   41   43   44   79
 1277    6     0.981647       39   40   41   43   44   79
 1278    8     0.981511       37   38   39   40   41   42   43   44
 1279    7     0.981620       37   38   39   40   41   42   79
 1280    6     0.984316       36   39   40   41   43   79
 1281    1     0.992033       40
 1282    1     0.997004       40
 1283    1     0.990027       40
 1284    1     0.996606       40
 1285    1     0.994972       40
 1286    4     0.984686       39   40   41   42
 1287    3     0.986666       39   40   41
 1288    5     0.991697       39   40   41   42   44
 1289    3     0.987184       39   40   41
 1290    4     0.986814       39   40   41   44
 1291    1     0.991913       40
 1292    1     0.988844       40
 1293    1     0.991802       40
 1294    1     0.996903       40
 1295    1     0.990999       40
 1296    1     0.990367       40
 1297    1     0.988777       40
 1298    4     0.996047       40   41   42   80
 1299    3     0.992927       40   41   42
 1300    4     0.988006       40   41   42   80
 1301    5     0.986784       40   41   42   44   80
 1302    4     0.980436       40   41   42   44
 1303    5     0.985340       40   41   42   43   80
 1304    5     0.988800       40   41   42   44   80
 1305    4     0.982382       40   41   42   44
 1306    5     0.992794       40   41   42   44   80
 1307    4     0.983996       40   41   42   44
 1308    4     0.986626       39   40   41   42
 1309    7     0.981335       39   41   42   43   79   80   81
 1310    1     0.993120       41
 1311    1     0.996536       41
 1312    1     0.996124       41
 1313    1     0.991349       41
 1314    1     0.991054       41
 1315    3     0.986706       40   41   42
 1316    3     0.989279       40   41   42
 1317    3     0.987342       39   40   41
 1318    4     0.982073       39   41   42   43
 1319    4     0.987484       40   41   42   43
 1320    1     0.992222       41
 1321    1     0.990381       41
 1322    1     0.991693       41
 1323    1     0.992641       41
 1324    1     0.996894       41
 1325    1     0.993270       41
 1326    1     0.982717       41
 1327    4     0.996173       41   42   43   81
 1328    3     0.993080       41   42   43
 1329    4     0.988459       41   42   43   81
 1330    5     0.981662       39   41   42   43   81
 1331    5     0.985029       39   41   42   43   81
 1332    4     0.986141       39   41   42   43
 1333    5     0.984299       39   41   42   43   81
 1334    5     0.987880       39   41   42   43   81
 1335    4     0.986239       39   41   42   43
 1336    4     0.983748       39   41   42   43
 1337    5     0.988870       39   41   42   43   81
 1338    3     0.983740       41   42   43
 1339    1     0.992774       42
 1340    1     0.996080       42
 1341    1     0.995837       42
 1342    1     0.992415       42
 1343    1     0.991787       42
 1344    4     0.988208       40   41   42   43
 1345    3     0.983150       41   42   44
 1346    3     0.985776       42   43   44
 1347    3     0.980039       41   42   43
 1348    4     0.985676       41   42   43   82
 1349    1     0.993982       42
 1350    1     0.990877       42
 1351    1     0.996407       42
 1352    1     0.992197       42
 1353    1     0.993173       42
 1354    1     0.992214       42
 1355    1     0.981254       42
 1356    4     0.994533       42   43   44   82
 1357    3     0.990366       42   43   44
 1358    4     0.983342       42   43   44   82
 1359    4     0.980158       40   42   43   44
 1360    5     0.982615       40   42   43   44   82
 1361    5     0.980190       41   42   43   44   82
 1362    5     0.981250       39   40   42   43   44
 1363    5     0.982496       40   42   43   44   82
 1364    5     0.991577       40   42   43   44   82
 1365    4     0.983850       42   43   44   45
 1366    5     0.987752       39   42   43   44   45
 1367    6     0.982194       39   41   42   43   44   82
 1368    1     0.993993       43
 1369    1     0.996433       43
 1370    1     0.989943       43
 1371    1     0.997355       43
 1372    1     0.993293       43
 1373    4     0.983707       39   42   43   44
 1374    3     0.982266       43   44   81
 1375    5     0.990825       39   41   42   43   44
 1376    3     0.986384       42   43   44
 1377    4     0.990245       41   42   43   44
 1378    1     0.991670       43
 1379    1     0.989555       43
 1380    1     0.992386       43
 1381    1     0.997169       43
 1382    1     0.990495       43
 1383    1     0.989953       43
 1384    1     0.988973       43
 1385    4     0.989607       39   43   44   45
 1386    4     0.991471       39   43   44   45
 1387    5     0.982495       38   39   43   44   45
 1388    6     0.980495       39   41   42   43   44   45
 1389    6     0.980852       39   41   42   43   44   45
 1390    6     0.984120       39   40   41   43   44   45
 1391    5     0.981323       39   41   43   44   45
 1392    5     0.983116       39   41   43   44   45
 1393    5     0.982626       39   41   43   44   45
 1394    7     0.982571       38   39   42   43   44   45   47
 1395    7     0.986743       38   39   42   43   44   45   46
 1396    7     0.985187       38   39   41   42   43   44   45
 1397    1     0.985747       44
 1398    1     0.993621       44
 1399    1     0.985859       44
 1400    1     0.987075       44
 1401    1     0.986155       44
 1402    6     0.982978       39   43   44   45   46   82
 1403    6     0.980813       39   40   42   43   44   46
 1404    4     0.982802       42   43   44   45
 1405    5     0.980371       39   40   42   44   45
 1406    5     0.981965       39   40   43   44   45
 1407    1     0.984360       44
 1408    2     0.988511       44   45
 1409    1     0.987632       44
 1410    1     0.988752       44
 1411    2     0.995127       44   45
 1412    1     0.981457       44
 1413    3     0.986118       39   43   44
 1414    3     0.984073       44   45   46
 1415    2     0.983182       44   45
 1416    3     0.987726       44   45   46
 1417    8     0.982299       41   43   44   45   46   48   49   51
 1418    7     0.980707       43   44   45   46   48   49   86
 1419    5     0.983165       40   43   44   45   46
 1420    7     0.981329       41   43   44   45   46   49   51
 1421    7     0.981595       43   44   45   46   48   49   86
 1422    4     0.980975       40   44   45   46
 1423    3     0.983652       44   45   46
 1424    4     0.983859       44   45   46   51
 1425    3     0.980843       44   45   46
 1426    1     0.999039       45
 1427    1     0.999306       45
 1428    1     0.998779       45
 1429    1     0.999352       45
 1430    1     0.999140       45
 1431    2     0.984500       45   46
 1432    2     0.985974       45   46
 1433    3     0.990646       44   45   46
 1434    2     0.987950       44   45
 1435    2     0.982233       45   46
 1436    1     0.999057       45
 1437    1     0.998606       45
 1438    1     0.998544       45
 1439    1     0.999635       45
 1440    1     0.998708       45
 1441    1     0.999221       45
 1442    1     0.998214       45
 1443    4     0.989583       45   46   47   51
 1444    4     0.991455       45   46   47   51
 1445    5     0.982488       38   45   46   47   51
 1446    6     0.980353       45   46   47   49   50   51
 1447    5     0.980684       45   46   47   49   51
 1448    5     0.982379       45   46   47   49   51
 1449    5     0.981102       45   46   47   49   51
 1450    5     0.982810       45   46   47   49   51
 1451    5     0.983668       45   46   47   49   51
 1452    7     0.985696       39   45   46   47   49   50   51
 1453    8     0.995216       44   45   46   47   48   49   50   51
 1454    6     0.985843       38   44   45   46   47   51
 1455    1     0.985991       46
 1456    1     0.991792       46
 1457    1     0.986106       46
 1458    1     0.988889       46
 1459    1     0.985824       46
 1460    5     0.981359       45   46   47   48   51
 1461    4     0.980191       45   46   47   50
 1462    4     0.983068       45   46   50   51
 1463    5     0.981645       45   46   47   48   51
 1464    6     0.985193       38   45   46   47   51   86
 1465    1     0.984727       46
 1466    2     0.982147       46   51
 1467    2     0.996359       45   46
 1468    1     0.989212       46
 1469    1     0.987616       46
 1470    1     0.987786       46
 1471    3     0.986892       46   47   51
 1472    4     0.988714       38   46   47   48
 1473    4     0.989895       38   46   47   48
 1474    7     0.980612       38   45   46   47   48   49   51
 1475    5     0.980073       38   46   47   48   50
 1476    6     0.980366       38   46   47   48   49   50
 1477    6     0.983017       37   38   46   47   48   50
 1478    6     0.980477       38   46   47   48   50   51
 1479    5     0.980716       38   46   47   48   50
 1480    6     0.982598       38   39   46   47   48   50
 1481    8     0.985353       38   39   45   46   47   48   49   50
 1482   10     0.980656       38   44   45   46   47   48   49   50   51   83
 1483    9     0.982980       37   38   45   46   47   48   49   50   52
 1484    1     0.986719       47
 1485    1     0.995306       47
 1486    1     0.986123       47
 1487    1     0.988071       47
 1488    1     0.989243       47
 1489    6     0.983529       38   45   46   47   48   83
 1490    6     0.986049       38   39   47   48   49   51
 1491    5     0.982613       38   46   47   48   49
 1492    6     0.989517       38   46   47   48   49   51
 1493    6     0.980351       38   46   47   48   49   51
 1494    1     0.987391       47
 1495    1     0.980922       47
 1496    1     0.990307       47
 1497    1     0.989278       47
 1498    1     0.980431       47
 1499    1     0.987782       47
 1500    2     0.982546       46   47
 1501    4     0.993848       47   48   49   83
 1502    3     0.990105       47   48   49
 1503    5     0.982010       37   47   48   49   83
 1504    5     0.986193       38   47   48   49   51
 1505    6     0.987345       38   47   48   49   51   83
 1506    5     0.981258       47   48   49   50   83
 1507    5     0.990858       38   47   48   49   51
 1508    5     0.980491       38   47   48   49   51
 1509    5     0.984418       47   48   49   51   83
 1510    7     0.980260       37   38   47   48   49   50   51
 1511    5     0.980683       38   47   48   49   51
 1512    9     0.980491       37   38   47   48   49   50   52   83   84
 1513    1     0.993048       48
 1514    1     0.996843       48
 1515    1     0.990234       48
 1516    1     0.996784       48
 1517    1     0.993779       48
 1518    4     0.982127       46   47   48   49
 1519    3     0.985021       47   48   84
 1520    5     0.991963       46   47   48   49   50
 1521    3     0.983062       47   48   49
 1522    4     0.987974       47   48   49   50
 1523    1     0.992126       48
 1524    1     0.987703       48
 1525    1     0.992890       48
 1526    1     0.996997       48
 1527    1     0.990306       48
 1528    1     0.991654       48
 1529    1     0.987978       48
 1530    4     0.996052       48   49   50   84
 1531    3     0.992930       48   49   50
 1532    4     0.988014       48   49   50   84
 1533    5     0.986734       46   48   49   50   84
 1534    5     0.988229       46   48   49   50   84
 1535    4     0.988240       46   48   49   50
 1536    5     0.988816       46   48   49   50   84
 1537    5     0.990608       46   48   49   50   84
 1538    4     0.988426       46   48   49   50
 1539    4     0.984040       46   48   49   50
 1540    5     0.983987       47   48   49   50   84
 1541    3     0.984315       48   49   50
 1542    1     0.992266       49
 1543    1     0.996081       49
 1544    1     0.996409       49
 1545    1     0.991716       49
 1546    1     0.991720       49
 1547    4     0.986221       48   49   50   51
 1548    3     0.982813       47   49   50
 1549    3     0.988029       47   48   49
 1550    4     0.989158       48   49   50   51
 1551    4     0.985137       48   49   50   83
 1552    1     0.993840       49
 1553    1     0.989938       49
 1554    1     0.997362       49
 1555    1     0.993353       49
 1556    1     0.990699       49
 1557    1     0.994078       49
 1558    1     0.980498       49
 1559    4     0.996176       49   50   51   85
 1560    3     0.993081       49   50   51
 1561    4     0.988463       49   50   51   85
 1562    5     0.981603       47   49   50   51   85
 1563    5     0.981674       46   47   49   50   51
 1564    5     0.987515       48   49   50   51   85
 1565    5     0.984215       47   49   50   51   85
 1566    4     0.980050       47   49   50   51
 1567    5     0.992678       47   49   50   51   85
 1568    4     0.984165       47   49   50   51
 1569    4     0.986695       46   49   50   51
 1570    5     0.986671       48   49   50   51   85
 1571    1     0.993155       50
 1572    1     0.996822       50
 1573    1     0.995687       50
 1574    1     0.991863       50
 1575    1     0.991382       50
 1576    3     0.987773       49   50   51
 1577    3     0.990928       49   50   51
 1578    3     0.984210       46   50   51
 1579    4     0.982475       46   48   49   50
 1580    4     0.989139       48   49   50   51
 1581    1     0.992968       50
 1582    1     0.988670       50
 1583    1     0.992802       50
 1584    1     0.992261       50
 1585    1     0.997043       50
 1586    1     0.994271       50
 1587    1     0.982081       50
 1588    4     0.994536       46   50   51   86
 1589    3     0.990365       46   50   51
 1590    4     0.983318       46   50   51   86
 1591    5     0.981717       46   47   48   50   51
 1592    5     0.982088       46   48   50   51   86
 1593    5     0.988428       46   48   50   51   86
 1594    5     0.981042       46   47   48   50   51
 1595    5     0.983118       46   48   50   51   86
 1596    5     0.990949       46   48   50   51   86
 1597    4     0.983603       45   46   50   51
 1598    5     0.985568       45   46   49   50   51
 1599    5     0.982032       46   47   50   51   86
 1600    1     0.991476       51
 1601    1     0.997585       51
 1602    1     0.990163       51
 1603    1     0.996114       51
 1604    1     0.995646       51
 1605    4     0.984576       46   49   50   51
 1606    3     0.985916       46   50   51
 1607    5     0.991135       46   47   49   50   51
 1608    3     0.988986       46   50   51
 1609    3     0.980242       46   50   51
 1610    1     0.991710       51
 1611    1     0.987525       51
 1612    1     0.992656       51
 1613    1     0.997206       51
 1614    1     0.990614       51
 1615    1     0.992028       51
 1616    1     0.988429       51
 1617    4     0.991354       37   52   53   87
 1618    3     0.989487       37   52   53
 1619    6     0.984833       35   37   52   53   83   87
 1620    5     0.982188       35   37   52   53   87
 1621    6     0.988012       35   36   37   52   53   87
 1622    5     0.980584       34   37   52   53   87
 1623    6     0.980253       34   35   36   37   52   53
 1624    5     0.984630       35   37   52   53   87
 1625    7     0.980496       34   35   36   38   52   53   87
 1626    5     0.985249       35   37   48   52   53
 1627    7     0.985271       34   37   38   52   53   87   88
 1628    8     0.984154       34   37   38   47   48   52   53   87
 1629    1     0.991130       52
 1630    1     0.994157       52
 1631    1     0.998544       52
 1632    1     0.994292       52
 1633    1     0.992111       52
 1634    4     0.983130       37   38   52   53
 1635    4     0.991683       34   36   37   52
 1636    3     0.984749       36   37   52
 1637    4     0.984683       34   36   52   53
 1638    4     0.988353       34   37   52   53
 1639    1     0.990541       52
 1640    1     0.994666       52
 1641    1     0.993280       52
 1642    1     0.996840       52
 1643    1     0.997488       52
 1644    1     0.990678       52
 1645    2     0.988897       52   53
 1646    4     0.994370       34   52   53   88
 1647    3     0.990781       34   52   53
 1648    5     0.982425       33   34   52   53   88
 1649    5     0.980593       33   34   36   52   53
 1650    5     0.984090       34   36   52   53   88
 1651    6     0.980776       33   34   52   53   87   88
 1652    5     0.982251       33   34   36   52   53
 1653    5     0.985227       34   36   52   53   88
 1654    4     0.981034       34   35   52   53
 1655    4     0.981263       34   36   52   53
 1656    8     0.982649       33   34   35   36   37   52   53   88
 1657    5     0.986473       33   34   52   53   54
 1658    1     0.992864       53
 1659    1     0.998025       53
 1660    1     0.998192       53
 1661    1     0.990646       53
 1662    1     0.989608       53
 1663    4     0.982403       34   37   52   53
 1664    2     0.980332       34   53
 1665    3     0.984951       34   35   53
 1666    5     0.993415       34   35   37   52   53
 1667    4     0.981506       33   34   52   53
 1668    1     0.991148       53
 1669    1     0.989433       53
 1670    1     0.997079       53
 1671    1     0.996684       53
 1672    1     0.994567       53
 1673    1     0.994928       53
 1674    2     0.987453       52   53
 1675    4     0.985497        9   33   34   54
 1676    3     0.990642        9   33   54
 1677    5     0.984114        9   10   32   33   54
 1678   11     0.980746        5    7    9   11   13   32   33   35   53   54   55
 1679    4     0.981221        8    9   33   54
 1680    4     0.984667        9   10   33   54
 1681   11     0.981351        5    7    9   10   11   32   33   35   53   54   55
 1682    4     0.983487        9   33   54   76
 1683    7     0.980648        8    9   10   34   54   63   88
 1684    4     0.983402        9   11   33   54
 1685    6     0.982948        8    9   33   34   54   63
 1686    7     0.983637        8    9   10   33   34   54   88
 1687    1     0.996284       54
 1688    1     0.997297       54
 1689    1     0.999638       54
 1690    1     0.998743       54
 1691    1     0.996764       54
 1692    3     0.980403        9   33   54
 1693    3     0.982209       32   33   54
 1694    1     0.984102       54
 1695    2     0.990521        9   54
 1696    3     0.981580        9   33   54
 1697    1     0.997379       54
 1698    1     0.998492       54
 1699    1     0.999244       54
 1700    1     0.998979       54
 1701    1     0.999297       54
 1702    1     0.996187       54
 1703    1     0.987553       54
 1704    4     0.995216        8   55   56   89
 1705    3     0.991115        8   55   56
 1706    5     0.983225        8    9   55   56   89
 1707    5     0.982824        6    8    9   55   56
 1708    5     0.982159        5    8   55   56   89
 1709    6     0.980048        5    7    8   55   89   90
 1710    5     0.983799        6    8    9   55   56
 1711    4     0.986111        8   55   56   89
 1712    4     0.983369        8   55   56   89
 1713    4     0.983896        6    8   55   56
 1714    6     0.980301        8    9   10   55   56   89
 1715    7     0.983497        5    6    7    9   55   56   89
 1716    1     0.989144       55
 1717    1     0.991262       55
 1718    1     0.999648       55
 1719    1     0.996609       55
 1720    1     0.992636       55
 1721    5     0.985519        5    8   55   56   89
 1722    4     0.982199        5    7   55   56
 1723    2     0.983264        8   55
 1724    2     0.984245        8   55
 1725    4     0.987762        7    8   55   56
 1726    1     0.991453       55
 1727    1     0.995330       55
 1728    1     0.997093       55
 1729    1     0.997014       55
 1730    1     0.997700       55
 1731    1     0.989862       55
 1732    2     0.984791       55   56
 1733    4     0.994996        5   55   56   90
 1734    3     0.991345        5   55   56
 1735    5     0.984256        4    5   55   56   90
 1736    5     0.983782        4    5    7   55   56
 1737    4     0.982043        5   55   56   90
 1738    7     0.982544        4    5    6    8   56   89   90
 1739    5     0.984383        5    7   55   56   57
 1740    4     0.985976        5   55   56   90
 1741    4     0.984066        5   55   56   90
 1742    4     0.983599        5    7   55   56
 1743    8     0.980950        3    5    8    9   55   56   89   90
 1744    6     0.991881        5    6    8   55   56   90
 1745    1     0.988793       56
 1746    1     0.991944       56
 1747    1     0.999636       56
 1748    1     0.996626       56
 1749    1     0.992509       56
 1750    4     0.984349        5    8   55   56
 1751    4     0.984441        6    8   55   56
 1752    2     0.983626        5   56
 1753    2     0.982461        5   56
 1754    4     0.990754        5    6   55   56
 1755    1     0.991648       56
 1756    1     0.996045       56
 1757    1     0.997133       56
 1758    1     0.997265       56
 1759    1     0.997662       56
 1760    1     0.989803       56
 1761    2     0.985185       55   56
 1762    3     0.986768        4   57   58
 1763    3     0.994283        4   57   58
 1764    4     0.985471        1    4   57   58
 1765    5     0.987067        2    4   56   57   58
 1766    3     0.982769        4   57   58
 1767    4     0.980539        2    4   57   58
 1768    5     0.980779        2    3    4   57   58
 1769    4     0.990062        1    4   57   58
 1770    5     0.983270        2    4   57   58   62
 1771    4     0.990804        2    4   57   58
 1772    6     0.985319        1    4    5   57   58   62
 1773    4     0.982909        4    5   57   58
 1774    1     0.996100       57
 1775    1     0.996779       57
 1776    1     0.999184       57
 1777    1     0.998518       57
 1778    1     0.996882       57
 1779    3     0.986604        4   57   58
 1780    3     0.980837        1   57   58
 1781    2     0.989977        4   57
 1782    2     0.990663        4   57
 1783    3     0.988305        4   57   58
 1784    1     0.996971       57
 1785    1     0.998801       57
 1786    1     0.999036       57
 1787    1     0.998951       57
 1788    1     0.998288       57
 1789    1     0.995000       57
 1790    1     0.989127       57
 1791    4     0.995278        1   57   58   91
 1792    3     0.990967        1   57   58
 1793    7     0.982190        1    2    3    4   57   58   59
 1794    4     0.992197        1    3   57   58
 1795    4     0.984881        1   57   58   91
 1796    5     0.984801        1    2   57   58   91
 1797    4     0.994202        1    3   57   58
 1798    3     0.981674        1   57   58
 1799    5     0.986562        1    2   57   58   91
 1800    4     0.990070        1    3   57   58
 1801    4     0.986923        1    4   57   58
 1802    5     0.983211        1    2   57   58   91
 1803    1     0.981614       58
 1804    1     0.985514       58
 1805    1     0.998726       58
 1806    1     0.997485       58
 1807    1     0.990091       58
 1808    4     0.993245        1    4   57   58
 1809    4     0.980757        2    4   57   58
 1810    2     0.983123        1   58
 1811    2     0.986880        1   58
 1812    3     0.980600        1   57   58
 1813    1     0.987258       58
 1814    1     0.993259       58
 1815    1     0.995449       58
 1816    1     0.995023       58
 1817    1     0.996063       58
 1818    1     0.986534       58
 1819    2     0.987769       57   58
 1820    2     0.983708        1   59
 1821    3     0.987187        1    2   59
 1822    2     0.982687        1   59
 1823    1     0.989508       59
 1824    1     0.998192       59
 1825    1     0.991986       59
 1826    3     0.982233        1   58   59
 1827    2     0.992133        1   59
 1828    2     0.983795        1   59
 1829    1     0.980469       59
 1830    1     0.982078       59
 1831    1     0.997822       59
 1832    1     0.999452       59
 1833    1     0.992658       59
 1834    2     0.984460        2   60
 1835    3     0.986991        2    3   60
 1836    2     0.983013        2   60
 1837    1     0.991559       60
 1838    1     0.994100       60
 1839    1     0.995404       60
 1840    3     0.985488        1    2   60
 1841    2     0.986846        2   60
 1842    2     0.987243        2   60
 1843    1     0.992538       60
 1844    1     0.994152       60
 1845    1     0.995146       60
 1846    1     0.990979       60
 1847    1     0.981603       60
 1848    4     0.982670        2    3    4   61
 1849    3     0.985785        2    3   61
 1850    4     0.981039        3    4   61   90
 1851    1     0.990148       61
 1852    1     0.992909       61
 1853    1     0.995851       61
 1854    3     0.982259        3    4   61
 1855    3     0.988786        2    3   61
 1856    2     0.987380        3   61
 1857    1     0.988771       61
 1858    1     0.995331       61
 1859    1     0.993908       61
 1860    1     0.988558       61
 1861    1     0.985152       61
 1862    3     0.983012        6   57   62
 1863    3     0.983271        6    7   62
 1864    4     0.987850        4    6   57   62
 1865    1     0.990112       62
 1866    1     0.992981       62
 1867    1     0.996210       62
 1868    3     0.980999        6    7   62
 1869    3     0.980892        6    7   62
 1870    2     0.989265        6   62
 1871    1     0.990087       62
 1872    1     0.995093       62
 1873    1     0.997545       62
 1874    1     0.987562       62
 1875    1     0.981493       62
 1876    3     0.982437        7   54   63
 1877    3     0.982857        6    7   63
 1878    4     0.989007        6    7   54   63
 1879    1     0.990409       63
 1880    1     0.992848       63
 1881    1     0.996087       63
 1882    3     0.981803        6    7   63
 1883    4     0.981421        6    7    8   63
 1884    2     0.989024        7   63
 1885    1     0.990474       63
 1886    1     0.994995       63
 1887    1     0.997458       63
 1888    1     0.988196       63
 1889    1     0.980864       63
 1890    3     0.982482       10   13   64
 1891    3     0.983344       13   14   64
 1892    4     0.984732       10   11   13   64
 1893    1     0.991203       64
 1894    1     0.996406       64
 1895    1     0.991870       64
 1896    3     0.982778       12   13   64
 1897    2     0.984990       13   64
 1898    3     0.980215       13   14   64
 1899    1     0.982139       64
 1900    1     0.987000       64
 1901    1     0.994277       64
 1902    1     0.997204       64
 1903    1     0.991437       64
 1904    3     0.981316       13   14   65
 1905    3     0.986092       13   14   65
 1906    5     0.982003       13   14   15   25   65
 1907    1     0.990944       65
 1908    1     0.993423       65
 1909    1     0.995666       65
 1910    3     0.983483       14   15   65
 1911    2     0.984748       14   65
 1912    2     0.985374       14   65
 1913    1     0.991147       65
 1914    1     0.994069       65
 1915    1     0.993388       65
 1916    1     0.990281       65
 1917    1     0.983427       65
 1918    4     0.981102       15   17   18   66
 1919    3     0.980015       18   19   66
 1920    6     0.980008       15   16   18   19   31   66
 1921    1     0.990222       66
 1922    1     0.991317       66
 1923    1     0.995949       66
 1924    4     0.983262       17   18   19   66
 1925    3     0.980024       18   19   66
 1926    2     0.985230       18   66
 1927    1     0.988450       66
 1928    1     0.995611       66
 1929    1     0.997325       66
 1930    1     0.983899       66
 1931    1     0.984948       66
 1932    2     0.984120       19   67
 1933    3     0.986698       18   19   67
 1934    2     0.982497       19   67
 1935    1     0.992796       67
 1936    1     0.991970       67
 1937    1     0.994996       67
 1938    3     0.988393       18   19   67
 1939    2     0.980670       19   67
 1940    2     0.986529       19   67
 1941    1     0.991245       67
 1942    1     0.992502       67
 1943    1     0.987641       67
 1944    1     0.992881       67
 1945    1     0.988527       67
 1946    2     0.984176       20   68
 1947    3     0.987021       20   21   68
 1948    2     0.982979       20   68
 1949    1     0.992402       68
 1950    1     0.995057       68
 1951    1     0.992114       68
 1952    3     0.987991       20   21   68
 1953    2     0.984135       20   68
 1954    2     0.983379       20   68
 1955    1     0.987094       68
 1956    1     0.992094       68
 1957    1     0.988151       68
 1958    1     0.993422       68
 1959    1     0.991853       68
 1960    3     0.985309       20   21   69
 1961    3     0.986745       20   21   69
 1962    3     0.980487       20   21   69
 1963    1     0.990727       69
 1964    1     0.992179       69
 1965    1     0.996967       69
 1966    3     0.985656       20   21   69
 1967    2     0.981396       21   69
 1968    2     0.988776       21   69
 1969    1     0.987290       69
 1970    1     0.996619       69
 1971    1     0.997652       69
 1972    1     0.983910       69
 1973    1     0.986598       69
 1974    4     0.980278       15   25   26   70
 1975    3     0.981726       25   26   70
 1976    5     0.990126       14   15   26   27   70
 1977    1     0.990245       70
 1978    1     0.992003       70
 1979    1     0.995180       70
 1980    4     0.984201       25   26   27   70
 1981    3     0.988633       25   26   70
 1982    3     0.981629       26   27   70
 1983    1     0.988269       70
 1984    1     0.995796       70
 1985    1     0.997262       70
 1986    1     0.983789       70
 1987    1     0.985125       70
 1988    2     0.984139       27   71
 1989    3     0.986700       26   27   71
 1990    2     0.982505       27   71
 1991    1     0.992809       71
 1992    1     0.994897       71
 1993    1     0.992084       71
 1994    3     0.988123       26   27   71
 1995    2     0.983663       27   71
 1996    2     0.983533       27   71
 1997    1     0.987233       71
 1998    1     0.992834       71
 1999    1     0.987609       71
 2000    1     0.992487       71
 2001    1     0.992635       71
 2002    2     0.984175       28   72
 2003    3     0.987024       28   29   72
 2004    2     0.982986       28   72
 2005    1     0.992230       72
 2006    1     0.991789       72
 2007    1     0.995552       72
 2008    3     0.987831       28   29   72
 2009    2     0.980295       28   72
 2010    2     0.987721       28   72
 2011    1     0.990051       72
 2012    1     0.993374       72
 2013    1     0.988606       72
 2014    1     0.992169       72
 2015    1     0.988419       72
 2016    3     0.985289       28   29   73
 2017    3     0.986740       28   29   73
 2018    3     0.980424       28   29   73
 2019    1     0.990717       73
 2020    1     0.992652       73
 2021    1     0.996482       73
 2022    3     0.985662       28   29   73
 2023    2     0.980669       29   73
 2024    2     0.989587       29   73
 2025    1     0.989823       73
 2026    1     0.995449       73
 2027    1     0.997542       73
 2028    1     0.985244       73
 2029    1     0.984045       73
 2030    3     0.981323       30   31   74
 2031    3     0.986163       30   31   74
 2032    5     0.983056       15   17   30   31   74
 2033    1     0.990813       74
 2034    1     0.996878       74
 2035    1     0.992318       74
 2036    3     0.983289       15   30   74
 2037    2     0.988382       30   74
 2038    2     0.981765       30   74
 2039    1     0.982484       74
 2040    1     0.986870       74
 2041    1     0.993801       74
 2042    1     0.997113       74
 2043    1     0.991835       74
 2044    4     0.982044       12   30   31   75
 2045    3     0.985166       12   31   75
 2046    4     0.982459       11   31   75   76
 2047    1     0.991105       75
 2048    1     0.993408       75
 2049    1     0.994829       75
 2050    3     0.983271       12   31   75
 2051    2     0.983159       31   75
 2052    3     0.988654       30   31   75
 2053    1     0.991526       75
 2054    1     0.993930       75
 2055    1     0.992799       75
 2056    1     0.990936       75
 2057    1     0.982983       75
 2058    6     0.981249       11   32   33   54   76   77
 2059    3     0.982720       11   32   76
 2060    7     0.983755       11   32   33   34   75   76   77
 2061    1     0.987973       76
 2062    1     0.997504       76
 2063    1     0.991876       76
 2064    4     0.984897       11   32   33   76
 2065    2     0.986441       32   76
 2066    4     0.985913       11   32   33   76
 2067    2     0.996542       32   76
 2068    1     0.980371       76
 2069    1     0.997828       76
 2070    1     0.999642       76
 2071    1     0.992737       76
 2072    4     0.982035       34   35   36   77
 2073    3     0.985173       34   35   77
 2074    4     0.982515       33   35   76   77
 2075    1     0.991100       77
 2076    1     0.993331       77
 2077    1     0.994904       77
 2078    3     0.983267       34   35   77
 2079    2     0.983001       35   77
 2080    3     0.988678       35   36   77
 2081    1     0.991254       77
 2082    1     0.994069       77
 2083    1     0.992788       77
 2084    1     0.990798       77
 2085    1     0.983256       77
 2086    3     0.981347       35   36   78
 2087    3     0.986171       35   36   78
 2088    5     0.983154       35   36   37   39   78
 2089    1     0.990798       78
 2090    1     0.996926       78
 2091    1     0.992283       78
 2092    3     0.983269       36   37   78
 2093    2     0.988426       36   78
 2094    2     0.981749       36   78
 2095    1     0.982219       78
 2096    1     0.986769       78
 2097    1     0.993838       78
 2098    1     0.997191       78
 2099    1     0.992078       78
 2100    4     0.981191       37   39   40   79
 2101    3     0.980062       40   41   79
 2102    6     0.980123       35   37   38   40   41   79
 2103    1     0.990233       79
 2104    1     0.991411       79
 2105    1     0.995852       79
 2106    4     0.983310       39   40   41   79
 2107    3     0.980106       40   41   79
 2108    2     0.985231       40   79
 2109    1     0.988981       79
 2110    1     0.995296       79
 2111    1     0.997323       79
 2112    1     0.984224       79
 2113    1     0.984430       79
 2114    2     0.984117       41   80
 2115    3     0.986697       40   41   80
 2116    2     0.982495       41   80
 2117    1     0.992818       80
 2118    1     0.991916       80
 2119    1     0.995027       80
 2120    3     0.988444       40   41   80
 2121    2     0.980662       41   80
 2122    2     0.986476       41   80
 2123    1     0.991017       80
 2124    1     0.992470       80
 2125    1     0.987596       80
 2126    1     0.992898       80
 2127    1     0.988814       80
 2128    2     0.984173       42   81
 2129    3     0.987019       42   43   81
 2130    2     0.982977       42   81
 2131    1     0.992419       81
 2132    1     0.995097       81
 2133    1     0.992056       81
 2134    3     0.988044       42   43   81
 2135    2     0.984238       42   81
 2136    2     0.983230       42   81
 2137    1     0.986943       81
 2138    1     0.992116       81
 2139    1     0.988114       81
 2140    1     0.993398       81
 2141    1     0.992043       81
 2142    3     0.985306       42   43   82
 2143    3     0.986746       42   43   82
 2144    3     0.980478       42   43   82
 2145    1     0.990734       82
 2146    1     0.992277       82
 2147    1     0.996854       82
 2148    3     0.985685       42   43   82
 2149    2     0.981586       43   82
 2150    2     0.988527       43   82
 2151    1     0.987831       82
 2152    1     0.996331       82
 2153    1     0.997649       82
 2154    1     0.984200       82
 2155    1     0.986066       82
 2156    4     0.980199       37   47   48   83
 2157    3     0.981712       47   48   83
 2158    5     0.990116       37   48   49   52   83
 2159    1     0.990241       83
 2160    1     0.992122       83
 2161    1     0.995056       83
 2162    4     0.984186       47   48   49   83
 2163    3     0.988950       47   48   83
 2164    3     0.981386       48   49   83
 2165    1     0.988799       83
 2166    1     0.995484       83
 2167    1     0.997265       83
 2168    1     0.984108       83
 2169    1     0.984585       83
 2170    2     0.984146       49   84
 2171    3     0.986702       48   49   84
 2172    2     0.982509       49   84
 2173    1     0.992795       84
 2174    1     0.994958       84
 2175    1     0.992043       84
 2176    3     0.988092       48   49   84
 2177    2     0.983824       49   84
 2178    2     0.983430       49   84
 2179    1     0.987067       84
 2180    1     0.992820       84
 2181    1     0.987638       84
 2182    1     0.992510       84
 2183    1     0.992761       84
 2184    2     0.984175       50   85
 2185    3     0.987027       50   51   85
 2186    2     0.982989       50   85
 2187    1     0.992219       85
 2188    1     0.991754       85
 2189    1     0.995602       85
 2190    3     0.987800       50   51   85
 2191    2     0.980344       50   85
 2192    2     0.987720       50   85
 2193    1     0.989760       85
 2194    1     0.993424       85
 2195    1     0.988632       85
 2196    1     0.992117       85
 2197    1     0.988687       85
 2198    3     0.985285       50   51   86
 2199    3     0.986739       50   51   86
 2200    3     0.980413       50   51   86
 2201    1     0.990711       86
 2202    1     0.992773       86
 2203    1     0.996360       86
 2204    3     0.985643       50   51   86
 2205    2     0.980861       51   86
 2206    2     0.989373       51   86
 2207    1     0.990296       86
 2208    1     0.995130       86
 2209    1     0.997544       86
 2210    1     0.985572       86
 2211    1     0.983565       86
 2212    3     0.981312       52   53   87
 2213    3     0.986086       52   53   87
 2214    5     0.981923       37   47   52   53   87
 2215    1     0.990953       87
 2216    1     0.993354       87
 2217    1     0.995736       87
 2218    3     0.983485       37   52   87
 2219    2     0.984663       52   87
 2220    2     0.985473       52   87
 2221    1     0.990844       87
 2222    1     0.994230       87
 2223    1     0.993374       87
 2224    1     0.990126       87
 2225    1     0.983738       87
 2226    3     0.982446       53   54   88
 2227    3     0.983269       52   53   88
 2228    4     0.984498       33   53   54   88
 2229    1     0.991218       88
 2230    1     0.996418       88
 2231    1     0.991851       88
 2232    3     0.982786       34   53   88
 2233    2     0.984749       53   88
 2234    3     0.980093       52   53   88
 2235    1     0.981850       88
 2236    1     0.986926       88
 2237    1     0.994303       88
 2238    1     0.997275       88
 2239    1     0.991702       88
 2240    3     0.982515       10   55   89
 2241    3     0.983039       55   56   89
 2242    4     0.989205       10   55   56   89
 2243    1     0.990305       89
 2244    1     0.992753       89
 2245    1     0.996169       89
 2246    3     0.981209       55   56   89
 2247    4     0.981716        8   55   56   89
 2248    2     0.989074       55   89
 2249    1     0.989978       89
 2250    1     0.995266       89
 2251    1     0.997371       89
 2252    1     0.987825       89
 2253    1     0.981392       89
 2254    4     0.982723        5   55   56   90
 2255    3     0.985167        5   56   90
 2256    4     0.983010       55   56   61   90
 2257    1     0.989571       90
 2258    1     0.993198       90
 2259    1     0.996383       90
 2260    3     0.980852       55   56   90
 2261    3     0.988970       55   56   90
 2262    2     0.989078       56   90
 2263    1     0.989915       90
 2264    1     0.995093       90
 2265    1     0.997195       90
 2266    1     0.987415       90
 2267    1     0.982170       90
 2268    2     0.983292       58   91
 2269    3     0.986415        1   58   91
 2270    2     0.985354       58   91
 2271    1     0.991849       91
 2272    1     0.993946       91
 2273    1     0.996904       91
 2274    3     0.982559        1   58   91
 2275    2     0.981342       58   91
 2276    2     0.988685       58   91
 2277    1     0.987266       91
 2278    1     0.996501       91
 2279    1     0.994738       91
 2280    1     0.988945       91
 2281    1     0.988501       91
 
 Dimensions of the occupied LMO domains:  Minimum / Average / Maximum
 
 Number of atoms in domain:                   7      16.3        41
 Number of atomic orbitals:                 178     435.9      1118
 
 
 Calculating (mui|P) integrals...
 
 Block 1: occupied orbitals 1 to 137
 Calculating and transforming integrals...
 Number of strong pairs: 0 (0.0%)
 chtol:   9.999999999999999E-005
 switch to dfcoralg=cholinv
      114.13 MB memory is used for domain independent quantities
 
 Calculating the contribution of occupied LMOs...
    using local fitting domains
 
 MO:     1
 Extended domain construction for local excited state calculation...
 
 The selected important local MOs:    #:   119
   49   71  113  130  127   62   59  129  137  133   67  115  124  112    9    2   48   57  103   70
  114  131  126   61  132   60  135   96  121   53  111  128  123   66  116    8    1  134   56  104
   81  120   83   54   77   47    7   37   15   86   58  136   99   98   20   84  107   14   25   38
   79   94   11   23   41   73   88   30   44   34   51   64    6   85  100  108   92  125   13   24
   40   80   95   12   26   39   72   89   29   42   35   52   65   22   45   46   69   91   93   97
  101   32   18   36   78   82   16  122    5   33   19   28   74   75  106  109  117  119    4
 
 The selected important PAOs:    #:     0

 
 The selected additional local MOs:    #:     0

 
 The selected additional PAOs:    #:  1463
 1211 1212 1213 1214 1215 1216 1217 1218 1219 1220 1221 1222 1223 1224 1225 1226 1227 1228 1229 1230
 1231 1232 1233 1234 1235 1236 1237 1238 1239 1240 1241 1242 1243 1244 1245 1246 1247 1248 1249 1250
 1251 1252 1253 1254 1255 1256 1257 1258 1259 1260 1261 1262 1263 1264 1265 1266 1267 1268 1530 1531
 1532 1533 1534 1535 1536 1537 1538 1539 1540 1541 1542 1543 1544 1545 1546 1547 1548 1549 1550 1551
 1552 1553 1554 1555 1556 1557 1558 1559 1560 1561 1562 1563 1564 1565 1566 1567 1568 1569 1570 1571
 1572 1573 1574 1575 1576 1577 1578 1579 1580 1581 1582 1583 1584 1585 1586 1587 1588 1589 1590 1591
 1592 1593 1594 1595 1596 1597 1598 1599 1600 1601 1602 1603 1604 1605 1606 1607 1608 1609 1610 1611
 1612 1613 1614 1615 1616 1298 1299 1300 1301 1302 1303 1304 1305 1306 1307 1308 1309 1310 1311 1312
 1313 1314 1315 1316 1317 1318 1319 1320 1321 1322 1323 1324 1325 1326 1327 1328 1329 1330 1331 1332
 1333 1334 1335 1336 1337 1338 1339 1340 1341 1342 1343 1344 1345 1346 1347 1348 1349 1350 1351 1352
 1353 1354 1355 1356 1357 1358 1359 1360 1361 1362 1363 1364 1365 1366 1367 1368 1369 1370 1371 1372
 1373 1374 1375 1376 1377 1378 1379 1380 1381 1382 1383 1384 1269 1270 1271 1272 1273 1274 1275 1276
 1277 1278 1279 1280 1281 1282 1283 1284 1285 1286 1287 1288 1289 1290 1291 1292 1293 1294 1295 1296
 1297 1385 1386 1387 1388 1389 1390 1391 1392 1393 1394 1395 1396 1397 1398 1399 1400 1401 1402 1403
 1404 1405 1406 1407 1408 1409 1410 1411 1412 1413 1443 1444 1445 1446 1447 1448 1449 1450 1451 1452
 1453 1454 1455 1456 1457 1458 1459 1460 1461 1462 1463 1464 1465 1466 1467 1468 1469 1470 1471 1472
 1473 1474 1475 1476 1477 1478 1479 1480 1481 1482 1483 1484 1485 1486 1487 1488 1489 1490 1491 1492
 1493 1494 1495 1496 1497 1498 1499 1500 1501 1502 1503 1504 1505 1506 1507 1508 1509 1510 1511 1512
 1513 1514 1515 1516 1517 1518 1519 1520 1521 1522 1523 1524 1525 1526 1527 1528 1529 1182 1183 1184
 1185 1186 1187 1188 1189 1190 1191 1192 1193 1194 1195 1196 1197 1198 1199 1200 1201 1202 1203 1204
 1205 1206 1207 1208 1209 1210 1617 1618 1619 1620 1621 1622 1623 1624 1625 1626 1627 1628 1629 1630
 1631 1632 1633 1634 1635 1636 1637 1638 1639 1640 1641 1642 1643 1644 1645 1646 1647 1648 1649 1650
 1651 1652 1653 1654 1655 1656 1657 1658 1659 1660 1661 1662 1663 1664 1665 1666 1667 1668 1669 1670
 1671 1672 1673 1674 1414 1415 1416 1417 1418 1419 1420 1421 1422 1423 1424 1425 1426 1427 1428 1429
 1430 1431 1432 1433 1434 1435 1436 1437 1438 1439 1440 1441 1442  573  574  575  576  577  578  579
  580  581  582  583  584  585  586  587  588  589  590  591  592  593  594  595  596  597  598  599
  600  601  602  603  604  605  606  607  608  609  610  611  612  613  614  615  616  617  618  619
  620  621  622  623  624  625  626  627  628  629  630 1095 1096 1097 1098 1099 1100 1101 1102 1103
 1104 1105 1106 1107 1108 1109 1110 1111 1112 1113 1114 1115 1116 1117 1118 1119 1120 1121 1122 1123
 1124 1125 1126 1127 1128 1129 1130 1131 1132 1133 1134 1135 1136 1137 1138 1139 1140 1141 1142 1143
 1144 1145 1146 1147 1148 1149 1150 1151 1152  892  893  894  895  896  897  898  899  900  901  902
  903  904  905  906  907  908  909  910  911  912  913  914  915  916  917  918  919  920  921  922
  923  924  925  926  927  928  929  930  931  932  933  934  935  936  937  938  939  940  941  942
  943  944  945  946  947  948  949  950  951  952  953  954  955  956  957  958  959  960  961  962
  963  964  965  966  967  968  969  970  971  972  973  974  975  976  977  978  660  661  662  663
  664  665  666  667  668  669  670  671  672  673  674  675  676  677  678  679  680  681  682  683
  684  685  686  687  688  689  690  691  692  693  694  695  696  697  698  699  700  701  702  703
  704  705  706  707  708  709  710  711  712  713  714  715  716  717  718  719  720  721  722  723
  724  725  726  727  728  729  730  731  732  733  734  735  736  737  738  739  740  741  742  743
  744  745  746  631  632  633  634  635  636  637  638  639  640  641  642  643  644  645  646  647
  648  649  650  651  652  653  654  655  656  657  658  659  747  748  749  750  751  752  753  754
  755  756  757  758  759  760  761  762  763  764  765  766  767  768  769  770  771  772  773  774
  775  805  806  807  808  809  810  811  812  813  814  815  816  817  818  819  820  821  822  823
  824  825  826  827  828  829  830  831  832  833  834  835  836  837  838  839  840  841  842  843
  844  845  846  847  848  849  850  851  852  853  854  855  856  857  858  859  860  861  862  863
  864  865  866  867  868  869  870  871  872  873  874  875  876  877  878  879  880  881  882  883
  884  885  886  887  888  889  890  891  370  371  372  373  374  375  376  377  378  379  380  381
  382  383  384  385  386  387  388  389  390  391  392  393  394  395  396  397  398  428  429  430
  431  432  433  434  435  436  437  438  439  440  441  442  443  444  445  446  447  448  449  450
  451  452  453  454  455  456 1037 1038 1039 1040 1041 1042 1043 1044 1045 1046 1047 1048 1049 1050
 1051 1052 1053 1054 1055 1056 1057 1058 1059 1060 1061 1062 1063 1064 1065 1066 1067 1068 1069 1070
 1071 1072 1073 1074 1075 1076 1077 1078 1079 1080 1081 1082 1083 1084 1085 1086 1087 1088 1089 1090
 1091 1092 1093 1094 1153 1154 1155 1156 1157 1158 1159 1160 1161 1162 1163 1164 1165 1166 1167 1168
 1169 1170 1171 1172 1173 1174 1175 1176 1177 1178 1179 1180 1181  486  487  488  489  490  491  492
  493  494  495  496  497  498  499  500  501  502  503  504  505  506  507  508  509  510  511  512
  513  514  515  516  517  518  519  520  521  522  523  524  525  526  527  528  529  530  531  532
  533  534  535  536  537  538  539  540  541  542  543  544  545  546  547  548  549  550  551  552
  553  554  555  556  557  558  559  560  561  562  563  564  565  566  567  568  569  570  571  572
  776  777  778  779  780  781  782  783  784  785  786  787  788  789  790  791  792  793  794  795
  796  797  798  799  800  801  802  803  804  457  458  459  460  461  462  463  464  465  466  467
  468  469  470  471  472  473  474  475  476  477  478  479  480  481  482  483  484  485 1008 1009
 1010 1011 1012 1013 1014 1015 1016 1017 1018 1019 1020 1021 1022 1023 1024 1025 1026 1027 1028 1029
 1030 1031 1032 1033 1034 1035 1036  399  400  401  402  403  404  405  406  407  408  409  410  411
  412  413  414  415  416  417  418  419  420  421  422  423  424  425  426  427  979  980  981  982
  983  984  985  986  987  988  989  990  991  992  993  994  995  996  997  998  999 1000 1001 1002
 1003 1004 1005 1006 1007 2226 2227 2228 2229 2230 2231 2232 2233 2234 2235 2236 2237 2238 2239 2072
 2073 2074 2075 2076 2077 2078 2079 2080 2081 2082 2083 2084 2085  312  313  314  315  316  317  318
  319  320  321  322  323  324  325  326  327  328  329  330  331  332  333  334  335  336  337  338
  339  340  341  342  343  344  345  346  347  348  349  350  351  352  353  354  355  356  357  358
  359  360  361  362  363  364  365  366  367  368  369 1704 1705 1706 1707 1708 1709 1710 1711 1712
 1713 1714 1715 1716 1717 1718 1719 1720 1721 1722 1723 1724 1725 1726 1727 1728 1729 1730 1731 1732
 2212 2213 2214 2215 2216 2217 2218 2219 2220 2221 2222 2223 2224 2225 1675 1676 1677 1678 1679 1680
 1681 1682 1683 1684 1685 1686 1687 1688 1689 1690 1691 1692 1693 1694 1695 1696 1697 1698 1699 1700
 1701 1702 1703
 
 The selected atoms in the ED:    #:    88
    1    2    3    4    5    6    7    8    9   10   11   12   13   14   15   16   17   18   19   20
   21   22   23   24   25   26   27   28   29   30   31   32   33   34   35   36   37   38   39   40
   41   42   43   44   45   46   47   48   49   50   51   52   53   54   55   56   57   58   61   62
   63   64   65   66   67   68   69   70   71   72   73   74   75   76   77   78   79   80   81   82
   83   84   85   86   87   88   89   90
 The selected atoms in the fitting domain  #:    79
    5    6    7    8    9   10   11   12   13   14   15   16   17   18   19   20   21   22   23   24
   25   26   27   28   29   30   31   32   33   34   35   36   37   38   39   40   41   42   43   44
   45   46   47   48   49   50   51   52   53   54   55   56   63   64   65   66   67   68   69   70
   71   72   73   74   75   76   77   78   79   80   81   82   83   84   85   86   87   88   89
 
 Dimensions of the extended domain:
 
 Number of atoms in domain:      88  ( 96.70 %)
 Number of atomic orbitals:    2160  ( 98.09 %)
 Number of fitting functions:  5022  ( 88.29 %)
 Number of occupied orbitals:   119  ( 86.86 %)
 Number of virtual orbitals:   1461  ( 72.80 %)
 
 IJ and IA integral transformation...

 Executing cis...

 Allocation of 120.0 Gbytes of memory...
 
 Unpack the upper triangle lists...
 
 Retrieve a J_ai^Q fitted MO integral list...
 
 Generate singlet trial vectors...
 
 Retrieve a J_ij^Q fitted MO integral list in upper triangle form...
 Starting DF-MP2 calculation for root  1
 
 Iteration   1
 
 Assemble transformed J^Q_ia integrals...
 Calculate double excitation operators and Y^Q_ai vector...
 
 The DF-MP2 calculation has been performed.
 
 Final result in atomic units for root  1:
 
 Total reference energy:        -2373.243483833878
 Total MP2 energy:              -2380.755872729059
 MP2 correlation energy:           -7.512388895181
 
 ============================================================================
 
 
 Calculate pre-optimized initial guesses for adc(2) calculations
 Direct algorithm for AB contributions!!!
 
 Calculate sigma vector for root  1
 
                       Excitation           Energy                Norm of
 Iteration  1         energy [au]        decrease [au]        residual vector
 ============================================================================
 for root  1           0.235196909        -0.0241506             0.0368549
 ============================================================================
  0/ 1 states have converged.
 
 
 Calculate sigma vector for root  1
 
                       Excitation           Energy                Norm of
 Iteration  2         energy [au]        decrease [au]        residual vector
 ============================================================================
 for root  1           0.228893488        -0.0063034             0.0009888
 ============================================================================
  1/ 1 states have converged.
 
 
 
 The micro iteration of pre-optimization has converged in  2 steps.
 
 
 ============================================================================
 Restart
 
 Calculate sigma vector for root  1
 
                       Excitation           Energy                Norm of
 Iteration  3         energy [au]        decrease [au]        residual vector
 ============================================================================
 for root  1           0.232716009         0.0038225             0.0014113
 ============================================================================
  1/ 1 states have converged.
 
 
 
 The micro iteration of pre-optimization has converged in  1 steps.
 
 
 ============================================================================
 Restart
 
 Calculate sigma vector for root  1
 
                       Excitation           Energy                Norm of
 Iteration  4         energy [au]        decrease [au]        residual vector
 ============================================================================
 for root  1           0.232252394        -0.0004636             0.0013222
 ============================================================================
  0/ 1 states have converged.
 
 
 Calculate sigma vector for root  1
 
                       Excitation           Energy                Norm of
 Iteration  5         energy [au]        decrease [au]        residual vector
 ============================================================================
 for root  1           0.232242592        -0.0000098             0.0002192
 ============================================================================
  1/ 1 states have converged.
 
 
 
 The micro iteration of pre-optimization has converged in  2 steps.
 
 
 ============================================================================
 
 The macro iteration of pre-optimization has converged in  5 steps!
 
 Starting DF-ADC(2) iteration for root  1
 
 Iteration   1
 
 Calculate similarity transformed basis and Fockian...
 Assemble transformed J^Q_ia integrals and symmetrize (ia|jb) list...
 Calculate double excitation operators and Y^Q_ai vector...
 Calculate double exc. operators contribution to sigma vector...
 
       Total ADC(2)          Energy                Norm of
       energy [au]        decrease [au]        residual vector
 ============================================================================
    -2380.523572658         0.0000575             0.0002114
 ============================================================================
 
 Iteration   2
 
 Calculate similarity transformed basis and Fockian...
 Assemble transformed J^Q_ia integrals and symmetrize (ia|jb) list...
 Calculate double excitation operators and Y^Q_ai vector...
 Calculate double exc. operators contribution to sigma vector...
 
       Total ADC(2)          Energy                Norm of
       energy [au]        decrease [au]        residual vector
 ============================================================================
    -2380.523579807        -0.0000071             0.0001531
 ============================================================================
 
 Iteration   3
 
 Calculate similarity transformed basis and Fockian...
 Assemble transformed J^Q_ia integrals and symmetrize (ia|jb) list...
 Calculate double excitation operators and Y^Q_ai vector...
 Calculate double exc. operators contribution to sigma vector...
 
       Total ADC(2)          Energy                Norm of
       energy [au]        decrease [au]        residual vector
 ============================================================================
    -2380.523579149         0.0000007             0.0001146
 ============================================================================
 
 Iteration   4
 
 Calculate similarity transformed basis and Fockian...
 Assemble transformed J^Q_ia integrals and symmetrize (ia|jb) list...
 Calculate double excitation operators and Y^Q_ai vector...
 Calculate double exc. operators contribution to sigma vector...
 
       Total ADC(2)          Energy                Norm of
       energy [au]        decrease [au]        residual vector
 ============================================================================
    -2380.523579356        -0.0000002             0.0001117
 ============================================================================
 
 Iteration   5
 
 Calculate similarity transformed basis and Fockian...
 Assemble transformed J^Q_ia integrals and symmetrize (ia|jb) list...
 Calculate double excitation operators and Y^Q_ai vector...
 Calculate double exc. operators contribution to sigma vector...
 
       Total ADC(2)          Energy                Norm of
       energy [au]        decrease [au]        residual vector
 ============================================================================
    -2380.523579824        -0.0000005             0.0001099
 ============================================================================
 
 Iteration   6
 
 Calculate similarity transformed basis and Fockian...
 Assemble transformed J^Q_ia integrals and symmetrize (ia|jb) list...
 Calculate double excitation operators and Y^Q_ai vector...
 Calculate double exc. operators contribution to sigma vector...
 
       Total ADC(2)          Energy                Norm of
       energy [au]        decrease [au]        residual vector
 ============================================================================
    -2380.523581997        -0.0000022             0.0001065
 ============================================================================
 
 Iteration   7
 
 Calculate similarity transformed basis and Fockian...
 Assemble transformed J^Q_ia integrals and symmetrize (ia|jb) list...
 Calculate double excitation operators and Y^Q_ai vector...
 Calculate double exc. operators contribution to sigma vector...
 
       Total ADC(2)          Energy                Norm of
       energy [au]        decrease [au]        residual vector
 ============================================================================
    -2380.523587315        -0.0000053             0.0000757
 ============================================================================
 
 
 The ADC(2) iteration has converged in  7 steps.
 
 Final result in atomic units for root  1:
 
 Total reference energy:        -2373.243483833878
 Total ADC(2) energy:           -2380.523587315275
 ADC(2) excitation energy:          0.232285413784
 Spin multiplicity:                 1
 
 ============================================================================
 
 
 Final result of the ADC(2) calculations for the excited states:
 Singlet states
 
 Excited   Excitation     Excitation     Excitation        Absorption      
  state    energy [au]    energy [eV]  energy [cm^-1]    wavelength [nm]  
 ============================================================================
    1      0.23228541       6.3208        50980.76          196.15
 ============================================================================
 
 
                      Normal termination of mrcc.
 **********************************************************************
