# Supplementary material for: Scalable Correlated Local Approaches for Computing Valence and Core-Level Ionization Energies in Large Molecules
Source: J Chem Theory Comput. 2026 Jun 24;22(13):6584–98. doi: 10.1021/acs.jctc.6c00634 (PMC13374016; doi:10.1021/acs.jctc.6c00634)
Supplement: Supplementary file 2 [file ct6c00634_si_003.zip › SI/outputs/asparagine_N_adc2-X2C.out]

 **********************************************************************
                          MRCC program system
 **********************************************************************
 
                              Written by
     Mihaly Kallay, Peter R. Nagy, David Mester, Laszlo Gyevi-Nagy,
        Jozsef Csoka, P. Bernat Szabo, Zoltan Rolik, Gyula Samu,
      Bence Hegely, Bence Ladoczki, Klara Petrov, Jozsef Csontos,
     Adam Ganyecz, Istvan Ladjanszki, Lorant Szegedy, Mate Farkas,
          Pal D. Mezei, Reka A. Horvath, and Balazs D. Lorincz
 
        Department of Physical Chemistry and Materials Science
            Budapest University of Technology and Economics
                  Budapest P.O.Box 91, H-1521 Hungary
 
                              www.mrcc.hu
 
                            Version: 25.1.2

 Executing minp...

 Reading input from MINP...
 
 Input file:
 
basis=cc-pCVTZ-X2C
verbosity=3


cialg=direct
ip_ea=ip
calc=ADC(2)

mem=120GB

dfbasis_scf=cc-pCVTZ-X2C_autoaux
dfbasis_cor=cc-pCVTZ-X2C_autoaux
hamilton=SFX2C1e
core=3
cvs=1-2
nstate=3
unit=bohr
geom=xyz
17
L-asparagine
O 4.799666 -3.223816 0.250576
C 3.385705 -1.721791 -0.838838
O 4.251583 -0.130143 -2.716479
C 0.579496 -1.432461 -0.378609
N -0.149024 -2.939527 1.804930
C -0.150836 1.370697 -0.013907
H 0.729772 2.073770 1.725901
H 0.545608 2.505320 -1.605468
C -3.010334 1.652381 0.143318
O -4.496928 -0.039278 -0.597379
N -3.874398 3.891946 1.095981
H -2.702519 5.245709 1.749607
H -5.758444 4.186791 1.190182
H 6.057651 -0.408031 -3.036462
H -0.364678 -2.077489 -2.124462
H -1.979056 -3.487482 1.827113
H 1.116565 -4.260456 2.364485
 
 
 Checking keyword combinations...
 
 Keywords:
 
 active=none
 agrid=ld0006-ld0590
 agrid_pssp=ld0006-ld0194
 agrid_pssp_sm=ld0006-ld0074
 ao_trunc=off
 ao_trunc_tol=1e-4
 basis=cc-pcvtz-x2c
 basis_sm=none
 basopt=off
 bfbasis=none
 bfgsmem=10
 bfgstol=1.0d-3
 bfgscimem=5
 boysalg=jacobi
 bpcompo=0.95
 bpcompv=0.98
 bpdfo=0.95
 bpocc=0.95
 bppdo=0.95
 bppdv=0.98
 bpedo=0.95
 bpedv=0.98
 bp_subsyso=0.95
 bp_subsysv=0.95
 cabscorr=off
 cabsdom=bplarge
 cabsdual=off
 calc=adc(2)
 ccmaxit=50
 ccprog=cis
 ccsdalg=disk
 ccsdmkl=seq
 ccsdrest=off
 ccsdthreads=2
 cctol=6
 charge=0
 cialg=direct
 ciguess=off
 cmpgrp=auto
 comprest=off
 coord_sys=ric
 core=3
 corembed=off
 csapprox=off
 cvs=1-2
 dboc=off
 deltaf12=off
 delocsomofact=
 dendec=laplace
 dens=0
 denscorr=0
 dfalg=lineq
 dfbasis_cab=none
 dfbasis_cor=cc-pcvtz-x2c_autoaux
 dfbasis_scf=cc-pcvtz-x2c_autoaux
 dfbasis_scf_sm=auto
 dfintran=drpa
 df_trunc=off
 df_trunc_corr=off
 df_trunc_corr_tol=5e-4
 df_trunc_tol=5e-4
 dft=off
 dhexc=adc(2)
 diag=david
 docc=
 domrad=10.d0
 drpaalg=fit
 dual=off
 dual_df=off
 dyson=off
 ecp=auto
 edisp=off
 edisp_embed=off
 embed=off
 epairestfact=off
 epairscale=1.d0
 etemp=300
 epert=none
 eps=
 espcharge=off
 excrad=0.d0
 excrad_f12=0.d0
 excrad_fin=0.000000000D+00
 fastdbbsc=v2
 fitting=coulomb
 fmm=off
 fmmord=8
 fnonorb=
 freq=off
 gamma=1.d0
 gauss=spher
 geom=xyz
 gopt=off
 ghost=none
 gtol=7
 grdens=off
 grid=auto
 grid_sm=auto
 gridbatch_cos=2000
 grtol=10
 guido_ct=off
 hamilton=sfx2c1e
 hl_scfalg=auto
 iface=none
 incore=off
 intalg=auto
 ip_ea=ip
 itol=10
 laptol=1.d-2
 lccoporder=trffirst
 lcorthr=normal
 lccrest=off
 ldfgrad_tol=8
 lmp2dens=on
 lnoepso=0.d0
 lnoepsv=0.0d0
 localcc=off
 localcorrsymm=off
 locintrf=disk
 mact=
 maxact=off
 maxdim=200
 maxex=0
 maxmicroit=100
 mcscfiguess=hf
 mem=120gb
 mmprog=
 molden=on
 mp2ongrid=off
 mpitasks=1
 mulmet=0
 mult=
 nab=off
 nacto=0
 nactv=0
 naf_amp=3.16d-3
 naf_cor=0.d0
 naf_f12=off
 naf_scf=off
 nafalg=albe
 nafdens=off
 naftyp=
 nchol=auto
 ndeps=1e-3
 nevpt=
 nstate=3
 nsing=0
 nto=off
 ntrip=0
 num_grad=off
 occ=
 occri=off
 oniom=off
 oniom_eechg=off
 oniom_pcm=off
 oniom_qcorr=off
 optalg=
 optmaxit=50
 optetol=1e-6
 optex=2
 optgtol=1e-4
 optstol=1e-3
 orblocc=off
 orbloce=off
 orbloco=off
 orblocv=off
 orblocguess=cholesky
 osveps=1e-3
 ovirt=off
 ovltol=1e-7
 ovosnorb=80.0
 pao_subsys_tol=1e-3
 pao_tol=1e-3
 pcm=off
 popul=off
 pressure=100000
 pssp=off
 ptfreq=0.0
 ptthreads=2
 qmreg=
 qmmm=off
 qro=off
 qscf=off
 redcost_exc=off
 redcost_tddft=off
 refdet=none
 rest=0
 rgrid=log3
 rism=off
 rohfcore=semicanonical
 rohftype=semicanonical
 scfalg=auto
 scf_conv=auto
 scfdamp=0.0d0
 scfdamp_mode=off
 scfdamp_end=50
 scfdamp_dampstep=0.d0
 scfdamp_dtol=0.0d0
 scfdamp_maxfact=0.0d0
 scfdamp_minfact=0.0d0
 scfdiis=on
 scfdiis_dtol=0.0d0
 scfdiis_end=50
 scfdiis_start=2
 scfdiis_step=1
 scfdiis_watch=off
 scfdiis_wrange=10
 scfdiis_wlimit=5
 scfdiis_delmax=2
 scfdtol=7
 scfext=10
 scfguessdens=
 scfiguess=sad
 scfloc=off
 scflshift=0.20
 scflshift_end=8
 scflshift_dtol=0.0
 scflshift_gaptol=0.20
 scfmaxit=50
 scftype=
 scftype_low=
 scftype_high=
 scftol=6
 scspe=1.d0
 scsph=1.d0
 scsps=0.0d0
 scsps_t=0.0d0
 scspt=0.0d0
 scspt_t=0.0d0
 scspv=1.d0
 spairtol=1e-4
 sqmprog=
 subminp=top
 subsys_bopu=on
 symm=
 talg=occ
 temp=298.15
 test=off
 tfunc=off
 theodore=off
 tlmo=0.999
 tpao=0.94
 tprint=off
 uncontract=off
 unit=bohr
 usedisk=2
 verbosity=3
 wpairtol=0.100000000E-05

 Executing scf...

 @scfsetup: integrals taken from disk
            mrcc/integ binary format
 @scfsetup: calculating on full matrices
            not using symmetry adapted basis
 @scfsetup: diis switched on
 @scfsetup: number of steps to extrapolate from  10
 @scfsetup: tolerance in energy deviation    0.100000E-05
            tolerance in density deviation    0.100000E-06
 @scfsetup: maximum number of iterations:  50
 @scfsetup: restricted closed shell hf calc
 @scfsetup: starting scf from diagonal ao guess
 @scfsetup: occupation set:
            from initial orbitals
 @scfsetup: Parameter-set for SCF acceleration: normal
 @scfsetup: diis runs from iteration:   2
 @scfsetup: diis runs to iteration:  50
 @scfsetup: diis runs in every iteration
 @scfsetup: diiswatch is disabled                   
 @scfsetup: diis dtol criteria to switch on:      0.0000E+00
           (or the iteration number below is reached)
 @scfsetup: static damping scheme
            iteration step criteria to turn damping off: 3
 @scfsetup: dynamic level shifting
            tolarance in HOMO-LUMO gap:  0.200
            tolarance in density deviation:     0.0000E+00
            iteration step criteria to turn level shifting off: 8
 Allocation of 120.0 Gbytes of memory...
 ======================================================================
 ITERATION STEP   1
 

 SCF control                  : initial
 Damping factor/level shift   : 0.000/0.200
 DIIS [start/end/frequency]   :   2 / 50 /  1

 Calculation of two-electron integrals...
   1% done.
  56% done.
  81% done.
  96% done.
 100% done.
 Gradient norm:      1.1385E+01
 RMS of [F,P]:                                         0.02063532225684
 RMS of difference density:                            0.01425594655476
 Gap [au]:  0.35409935
 ALPHA OCC:  35
 BETA  OCC:  35
 
 ***HARTREE-FOCK ENERGY IN STEP   1 IS       -480.1598018425427199 [AU]
 ======================================================================
 ITERATION STEP   2
 

 SCF control                  : diis
 Damping factor/level shift   : 0.000/0.000
 DIIS [start/end/frequency]   :   2 / 50 /  1

 Constructing Fock-matrix...
 Number of integral batches:    1
 Occupied indices per batch:   35
 
 Gradient norm:      1.1385E+01
 DIIS is running in this iteration step.
 RMS of [F,P]:                                         0.00464923762350
 RMS of difference density:                            0.00618605947707
 Gap [au]:  0.34862816
 ALPHA OCC:  35
 BETA  OCC:  35
 
 ***HARTREE-FOCK ENERGY IN STEP   2 IS       -489.6831262025191336 [AU]
 
 Step comparison  Energy Drift [au]  DIIS error drift  Gradient drift
        1            9.5233E+00         1.5986E-02       0.0000E+00
        2            4.8968E+02         1.0000E-07       0.0000E+00
 ======================================================================
 ITERATION STEP   3
 

 SCF control                  : diis
 Damping factor/level shift   : 0.000/0.000
 DIIS [start/end/frequency]   :   2 / 50 /  1

 Constructing Fock-matrix...
 Number of integral batches:    1
 Occupied indices per batch:   35
 
 Gradient norm:      1.1385E+01
 DIIS is running in this iteration step.
 RMS of [F,P]:                                         0.00252925236080
 RMS of difference density:                            0.00242520866813
 Gap [au]:  0.49869638
 ALPHA OCC:  35
 BETA  OCC:  35
 
 ***HARTREE-FOCK ENERGY IN STEP   3 IS       -489.9560408177535464 [AU]
 
 Step comparison  Energy Drift [au]  DIIS error drift  Gradient drift
        2            2.7291E-01         2.1200E-03       0.0000E+00
 ======================================================================
 ITERATION STEP   4
 

 SCF control                  : diis
 Damping factor/level shift   : 0.000/0.000
 DIIS [start/end/frequency]   :   2 / 50 /  1

 Constructing Fock-matrix...
 Number of integral batches:    1
 Occupied indices per batch:   35
 
 Gradient norm:      1.1385E+01
 DIIS is running in this iteration step.
 RMS of [F,P]:                                         0.00045683240803
 RMS of difference density:                            0.00047607779134
 Gap [au]:  0.50560680
 ALPHA OCC:  35
 BETA  OCC:  35
 
 ***HARTREE-FOCK ENERGY IN STEP   4 IS       -490.0957039366437584 [AU]
 
 Step comparison  Energy Drift [au]  DIIS error drift  Gradient drift
        3            1.3966E-01         2.0724E-03       0.0000E+00
 ======================================================================
 ITERATION STEP   5
 

 SCF control                  : diis
 Damping factor/level shift   : 0.000/0.000
 DIIS [start/end/frequency]   :   2 / 50 /  1

 Constructing Fock-matrix...
 Number of integral batches:    1
 Occupied indices per batch:   35
 
 Gradient norm:      1.1385E+01
 DIIS is running in this iteration step.
 RMS of [F,P]:                                         0.00016549642693
 RMS of difference density:                            0.00019736509520
 Gap [au]:  0.50194859
 ALPHA OCC:  35
 BETA  OCC:  35
 
 ***HARTREE-FOCK ENERGY IN STEP   5 IS       -490.1011338008870553 [AU]
 
 Step comparison  Energy Drift [au]  DIIS error drift  Gradient drift
        4            5.4299E-03         2.9134E-04       0.0000E+00
 ======================================================================
 ITERATION STEP   6
 

 SCF control                  : diis
 Damping factor/level shift   : 0.000/0.000
 DIIS [start/end/frequency]   :   2 / 50 /  1

 Constructing Fock-matrix...
 Number of integral batches:    1
 Occupied indices per batch:   35
 
 Gradient norm:      1.1385E+01
 DIIS is running in this iteration step.
 RMS of [F,P]:                                         0.00004381527838
 RMS of difference density:                            0.00007963476499
 Gap [au]:  0.50372394
 ALPHA OCC:  35
 BETA  OCC:  35
 
 ***HARTREE-FOCK ENERGY IN STEP   6 IS       -490.1020545741175738 [AU]
 
 Step comparison  Energy Drift [au]  DIIS error drift  Gradient drift
        5            9.2077E-04         1.2168E-04       0.0000E+00
 ======================================================================
 ITERATION STEP   7
 

 SCF control                  : diis
 Damping factor/level shift   : 0.000/0.000
 DIIS [start/end/frequency]   :   2 / 50 /  1

 Constructing Fock-matrix...
 Number of integral batches:    1
 Occupied indices per batch:   35
 
 Gradient norm:      1.1385E+01
 DIIS is running in this iteration step.
 RMS of [F,P]:                                         0.00001448403336
 RMS of difference density:                            0.00003167985952
 Gap [au]:  0.50430670
 ALPHA OCC:  35
 BETA  OCC:  35
 
 ***HARTREE-FOCK ENERGY IN STEP   7 IS       -490.1021804018098464 [AU]
 
 Step comparison  Energy Drift [au]  DIIS error drift  Gradient drift
        6            1.2583E-04         2.9331E-05       0.0000E+00
 ======================================================================
 ITERATION STEP   8
 

 SCF control                  : diis
 Damping factor/level shift   : 0.000/0.000
 DIIS [start/end/frequency]   :   2 / 50 /  1

 Constructing Fock-matrix...
 Number of integral batches:    1
 Occupied indices per batch:   35
 
 Gradient norm:      1.1385E+01
 DIIS is running in this iteration step.
 RMS of [F,P]:                                         0.00000648821371
 RMS of difference density:                            0.00001517540159
 Gap [au]:  0.50428252
 ALPHA OCC:  35
 BETA  OCC:  35
 
 ***HARTREE-FOCK ENERGY IN STEP   8 IS       -490.1021958342021207 [AU]
 
 Step comparison  Energy Drift [au]  DIIS error drift  Gradient drift
        7            1.5432E-05         7.9958E-06       0.0000E+00
 ======================================================================
 ITERATION STEP   9
 

 SCF control                  : diis
 Damping factor/level shift   : 0.000/0.000
 DIIS [start/end/frequency]   :   2 / 50 /  1

 Constructing Fock-matrix...
 Number of integral batches:    1
 Occupied indices per batch:   35
 
 Gradient norm:      1.1385E+01
 DIIS is running in this iteration step.
 RMS of [F,P]:                                         0.00000255818690
 RMS of difference density:                            0.00000558744938
 Gap [au]:  0.50435147
 ALPHA OCC:  35
 BETA  OCC:  35
 
 ***HARTREE-FOCK ENERGY IN STEP   9 IS       -490.1021993223746449 [AU]
 
 Step comparison  Energy Drift [au]  DIIS error drift  Gradient drift
        8            3.4882E-06         3.9300E-06       0.0000E+00
 ======================================================================
 ITERATION STEP  10
 

 SCF control                  : diis
 Damping factor/level shift   : 0.000/0.000
 DIIS [start/end/frequency]   :   2 / 50 /  1

 Constructing Fock-matrix...
 Number of integral batches:    1
 Occupied indices per batch:   35
 
 Gradient norm:      1.1385E+01
 DIIS is running in this iteration step.
 RMS of [F,P]:                                         0.00000104118240
 RMS of difference density:                            0.00000236687103
 Gap [au]:  0.50433377
 ALPHA OCC:  35
 BETA  OCC:  35
 
 ***HARTREE-FOCK ENERGY IN STEP  10 IS       -490.1021998314474786 [AU]
 
 Step comparison  Energy Drift [au]  DIIS error drift  Gradient drift
        9            5.0907E-07         1.5170E-06       0.0000E+00
 ======================================================================
 ITERATION STEP  11
 

 SCF control                  : diis
 Damping factor/level shift   : 0.000/0.000
 DIIS [start/end/frequency]   :   2 / 50 /  1

 Constructing Fock-matrix...
 Number of integral batches:    1
 Occupied indices per batch:   35
 
 Gradient norm:      1.1385E+01
 DIIS is running in this iteration step.
 RMS of [F,P]:                                         0.00000035424995
 RMS of difference density:                            0.00000070823639
 Gap [au]:  0.50433069
 ALPHA OCC:  35
 BETA  OCC:  35
 
 ***HARTREE-FOCK ENERGY IN STEP  11 IS       -490.1021999082197453 [AU]
 
 Step comparison  Energy Drift [au]  DIIS error drift  Gradient drift
       10            7.6772E-08         6.8693E-07       0.0000E+00
 ======================================================================
 ITERATION STEP  12
 

 SCF control                  : diis
 Damping factor/level shift   : 0.000/0.000
 DIIS [start/end/frequency]   :   2 / 50 /  1

 Constructing Fock-matrix...
 Number of integral batches:    1
 Occupied indices per batch:   35
 
 Gradient norm:      1.1385E+01
 DIIS is running in this iteration step.
 RMS of [F,P]:                                         0.00000012285854
 RMS of difference density:                            0.00000021066744
 Gap [au]:  0.50433359
 ALPHA OCC:  35
 BETA  OCC:  35
 
 ***HARTREE-FOCK ENERGY IN STEP  12 IS       -490.1021999159904681 [AU]
 
 Step comparison  Energy Drift [au]  DIIS error drift  Gradient drift
       11            7.7707E-09         2.3139E-07       0.0000E+00
 ======================================================================
 ITERATION STEP  13
 

 SCF control                  : diis
 Damping factor/level shift   : 0.000/0.000
 DIIS [start/end/frequency]   :   2 / 50 /  1

 Constructing Fock-matrix...
 Number of integral batches:    1
 Occupied indices per batch:   35
 
 Gradient norm:      1.1385E+01
 DIIS is running in this iteration step.
 RMS of [F,P]:                                         0.00000004083092
 RMS of difference density:                            0.00000006164141
 Gap [au]:  0.50433186
 ALPHA OCC:  35
 BETA  OCC:  35
 
 ***HARTREE-FOCK ENERGY IN STEP  13 IS       -490.1021999167257945 [AU]
 
 Step comparison  Energy Drift [au]  DIIS error drift  Gradient drift
       12            7.3533E-10         8.2028E-08       0.0000E+00
 ======================================================================
 
 SUCCESS...
 THE SCF ITERATION HAS CONVERGED!
 
                   A   
 FINAL ALPHA OCC:  35
 FINAL BETA  OCC:  35
 
 ***FINAL HARTREE-FOCK ENERGY:       -490.1021999167257945 [AU]
 
 Orbital energies [au]:
      Irrep         Alpha          Beta
    1   A        -20.632183     -20.632183
    2   A        -20.571107     -20.571107
    3   A        -20.537012     -20.537012
    4   A        -15.601964     -15.601964
    5   A        -15.538732     -15.538732
    6   A        -11.403515     -11.403515
    7   A        -11.371120     -11.371120
    8   A        -11.293382     -11.293382
    9   A        -11.259654     -11.259654
   10   A         -1.453228      -1.453228
   11   A         -1.367778      -1.367778
   12   A         -1.355357      -1.355357
   13   A         -1.216133      -1.216133
   14   A         -1.186218      -1.186218
   15   A         -1.040793      -1.040793
   16   A         -0.941009      -0.941009
   17   A         -0.816611      -0.816611
   18   A         -0.786548      -0.786548
   19   A         -0.729218      -0.729218
   20   A         -0.720064      -0.720064
   21   A         -0.704351      -0.704351
   22   A         -0.667310      -0.667310
   23   A         -0.654566      -0.654566
   24   A         -0.624204      -0.624204
   25   A         -0.620778      -0.620778
   26   A         -0.590151      -0.590151
   27   A         -0.578029      -0.578029
   28   A         -0.555422      -0.555422
   29   A         -0.546129      -0.546129
   30   A         -0.517697      -0.517697
   31   A         -0.482745      -0.482745
   32   A         -0.459632      -0.459632
   33   A         -0.431587      -0.431587
   34   A         -0.418940      -0.418940
   35   A         -0.381503      -0.381503
 
   36   A          0.122829       0.122829
   37   A          0.140180       0.140180
   38   A          0.151336       0.151336
   39   A          0.171536       0.171536
   40   A          0.172751       0.172751
   41   A          0.183660       0.183660
   42   A          0.202559       0.202559
   43   A          0.208316       0.208316
   44   A          0.222116       0.222116
   45   A          0.243101       0.243101
   46   A          0.306438       0.306438
   47   A          0.329363       0.329363
   48   A          0.348810       0.348810
   49   A          0.368685       0.368685
   50   A          0.380655       0.380655
   51   A          0.398924       0.398924
   52   A          0.412972       0.412972
   53   A          0.429088       0.429088
   54   A          0.459960       0.459960
   55   A          0.470103       0.470103
   56   A          0.488656       0.488656
   57   A          0.493088       0.493088
   58   A          0.519039       0.519039
   59   A          0.537085       0.537085
   60   A          0.545820       0.545820
   61   A          0.554210       0.554210
   62   A          0.559610       0.559610
   63   A          0.564049       0.564049
   64   A          0.573199       0.573199
   65   A          0.591053       0.591053
   66   A          0.609275       0.609275
   67   A          0.615395       0.615395
   68   A          0.619761       0.619761
   69   A          0.631335       0.631335
   70   A          0.644165       0.644165
   71   A          0.654003       0.654003
   72   A          0.669434       0.669434
   73   A          0.681416       0.681416
   74   A          0.694917       0.694917
   75   A          0.703356       0.703356
   76   A          0.730182       0.730182
   77   A          0.734797       0.734797
   78   A          0.738939       0.738939
   79   A          0.744551       0.744551
   80   A          0.765913       0.765913
   81   A          0.772451       0.772451
   82   A          0.784632       0.784632
   83   A          0.794390       0.794390
   84   A          0.795271       0.795271
   85   A          0.801423       0.801423
   86   A          0.836439       0.836439
   87   A          0.879396       0.879396
   88   A          0.885925       0.885925
   89   A          0.899716       0.899716
   90   A          0.912659       0.912659
   91   A          0.942083       0.942083
   92   A          0.947971       0.947971
   93   A          0.985904       0.985904
   94   A          0.989547       0.989547
   95   A          0.999057       0.999057
   96   A          1.027457       1.027457
   97   A          1.042755       1.042755
   98   A          1.060505       1.060505
   99   A          1.068267       1.068267
  100   A          1.080381       1.080381
  101   A          1.102944       1.102944
  102   A          1.126727       1.126727
  103   A          1.136931       1.136931
  104   A          1.163189       1.163189
  105   A          1.184168       1.184168
  106   A          1.205931       1.205931
  107   A          1.207807       1.207807
  108   A          1.219791       1.219791
  109   A          1.238692       1.238692
  110   A          1.267991       1.267991
  111   A          1.287913       1.287913
  112   A          1.316224       1.316224
  113   A          1.324506       1.324506
  114   A          1.334083       1.334083
  115   A          1.344476       1.344476
  116   A          1.373682       1.373682
  117   A          1.380925       1.380925
  118   A          1.394121       1.394121
  119   A          1.406855       1.406855
  120   A          1.432705       1.432705
  121   A          1.448467       1.448467
  122   A          1.468822       1.468822
  123   A          1.473691       1.473691
  124   A          1.496606       1.496606
  125   A          1.517991       1.517991
  126   A          1.525381       1.525381
  127   A          1.537339       1.537339
  128   A          1.545855       1.545855
  129   A          1.552047       1.552047
  130   A          1.566910       1.566910
  131   A          1.574343       1.574343
  132   A          1.580727       1.580727
  133   A          1.614687       1.614687
  134   A          1.621317       1.621317
  135   A          1.651316       1.651316
  136   A          1.678021       1.678021
  137   A          1.702556       1.702556
  138   A          1.720439       1.720439
  139   A          1.729790       1.729790
  140   A          1.757132       1.757132
  141   A          1.780698       1.780698
  142   A          1.821773       1.821773
  143   A          1.848699       1.848699
  144   A          1.865036       1.865036
  145   A          1.883956       1.883956
  146   A          1.905854       1.905854
  147   A          1.934180       1.934180
  148   A          1.961959       1.961959
  149   A          1.997967       1.997967
  150   A          2.010258       2.010258
  151   A          2.035152       2.035152
  152   A          2.047246       2.047246
  153   A          2.064120       2.064120
  154   A          2.089629       2.089629
  155   A          2.149428       2.149428
  156   A          2.204553       2.204553
  157   A          2.253612       2.253612
  158   A          2.272793       2.272793
  159   A          2.304125       2.304125
  160   A          2.333535       2.333535
  161   A          2.351858       2.351858
  162   A          2.386608       2.386608
  163   A          2.397766       2.397766
  164   A          2.432684       2.432684
  165   A          2.436106       2.436106
  166   A          2.457539       2.457539
  167   A          2.515415       2.515415
  168   A          2.584688       2.584688
  169   A          2.602758       2.602758
  170   A          2.652136       2.652136
  171   A          2.685991       2.685991
  172   A          2.715720       2.715720
  173   A          2.740964       2.740964
  174   A          2.752386       2.752386
  175   A          2.780034       2.780034
  176   A          2.813289       2.813289
  177   A          2.851018       2.851018
  178   A          2.855901       2.855901
  179   A          2.874672       2.874672
  180   A          2.898778       2.898778
  181   A          2.914242       2.914242
  182   A          2.942312       2.942312
  183   A          2.960670       2.960670
  184   A          2.975897       2.975897
  185   A          2.994395       2.994395
  186   A          3.038963       3.038963
  187   A          3.065443       3.065443
  188   A          3.093552       3.093552
  189   A          3.104284       3.104284
  190   A          3.123049       3.123049
  191   A          3.138037       3.138037
  192   A          3.170905       3.170905
  193   A          3.187634       3.187634
  194   A          3.228289       3.228289
  195   A          3.248323       3.248323
  196   A          3.252850       3.252850
  197   A          3.267312       3.267312
  198   A          3.278040       3.278040
  199   A          3.295590       3.295590
  200   A          3.311188       3.311188
  201   A          3.330533       3.330533
  202   A          3.336838       3.336838
  203   A          3.352618       3.352618
  204   A          3.370119       3.370119
  205   A          3.378453       3.378453
  206   A          3.400811       3.400811
  207   A          3.413671       3.413671
  208   A          3.430222       3.430222
  209   A          3.436940       3.436940
  210   A          3.442083       3.442083
  211   A          3.462084       3.462084
  212   A          3.475006       3.475006
  213   A          3.491067       3.491067
  214   A          3.501712       3.501712
  215   A          3.523264       3.523264
  216   A          3.535174       3.535174
  217   A          3.549591       3.549591
  218   A          3.562918       3.562918
  219   A          3.579838       3.579838
  220   A          3.592659       3.592659
  221   A          3.613382       3.613382
  222   A          3.624548       3.624548
  223   A          3.625257       3.625257
  224   A          3.636398       3.636398
  225   A          3.649334       3.649334
  226   A          3.664348       3.664348
  227   A          3.686149       3.686149
  228   A          3.707554       3.707554
  229   A          3.727302       3.727302
  230   A          3.749625       3.749625
  231   A          3.772183       3.772183
  232   A          3.795939       3.795939
  233   A          3.818838       3.818838
  234   A          3.834209       3.834209
  235   A          3.842778       3.842778
  236   A          3.864175       3.864175
  237   A          3.877378       3.877378
  238   A          3.892399       3.892399
  239   A          3.895207       3.895207
  240   A          3.917952       3.917952
  241   A          3.923906       3.923906
  242   A          3.939956       3.939956
  243   A          3.964231       3.964231
  244   A          3.986230       3.986230
  245   A          4.013869       4.013869
  246   A          4.039114       4.039114
  247   A          4.054269       4.054269
  248   A          4.065423       4.065423
  249   A          4.085798       4.085798
  250   A          4.099755       4.099755
  251   A          4.104852       4.104852
  252   A          4.114844       4.114844
  253   A          4.123267       4.123267
  254   A          4.155479       4.155479
  255   A          4.171448       4.171448
  256   A          4.205352       4.205352
  257   A          4.216518       4.216518
  258   A          4.232305       4.232305
  259   A          4.239322       4.239322
  260   A          4.258653       4.258653
  261   A          4.291880       4.291880
  262   A          4.300498       4.300498
  263   A          4.323278       4.323278
  264   A          4.337839       4.337839
  265   A          4.360156       4.360156
  266   A          4.384698       4.384698
  267   A          4.393562       4.393562
  268   A          4.401127       4.401127
  269   A          4.415212       4.415212
  270   A          4.424170       4.424170
  271   A          4.436293       4.436293
  272   A          4.458916       4.458916
  273   A          4.469199       4.469199
  274   A          4.490711       4.490711
  275   A          4.500488       4.500488
  276   A          4.502505       4.502505
  277   A          4.540250       4.540250
  278   A          4.567097       4.567097
  279   A          4.582598       4.582598
  280   A          4.605346       4.605346
  281   A          4.611270       4.611270
  282   A          4.637622       4.637622
  283   A          4.655023       4.655023
  284   A          4.673570       4.673570
  285   A          4.712695       4.712695
  286   A          4.721929       4.721929
  287   A          4.726868       4.726868
  288   A          4.764344       4.764344
  289   A          4.814594       4.814594
  290   A          4.847081       4.847081
  291   A          4.868323       4.868323
  292   A          4.889951       4.889951
  293   A          4.965286       4.965286
  294   A          4.996152       4.996152
  295   A          5.002139       5.002139
  296   A          5.042020       5.042020
  297   A          5.088978       5.088978
  298   A          5.112935       5.112935
  299   A          5.115873       5.115873
  300   A          5.126753       5.126753
  301   A          5.148555       5.148555
  302   A          5.168066       5.168066
  303   A          5.173081       5.173081
  304   A          5.223668       5.223668
  305   A          5.249822       5.249822
  306   A          5.267962       5.267962
  307   A          5.291188       5.291188
  308   A          5.293340       5.293340
  309   A          5.345593       5.345593
  310   A          5.374237       5.374237
  311   A          5.381212       5.381212
  312   A          5.425638       5.425638
  313   A          5.460330       5.460330
  314   A          5.475408       5.475408
  315   A          5.515148       5.515148
  316   A          5.551605       5.551605
  317   A          5.564619       5.564619
  318   A          5.597263       5.597263
  319   A          5.621387       5.621387
  320   A          5.630170       5.630170
  321   A          5.639895       5.639895
  322   A          5.687114       5.687114
  323   A          5.707623       5.707623
  324   A          5.721000       5.721000
  325   A          5.796961       5.796961
  326   A          5.804383       5.804383
  327   A          5.814997       5.814997
  328   A          5.865988       5.865988
  329   A          5.889870       5.889870
  330   A          5.924313       5.924313
  331   A          5.927608       5.927608
  332   A          5.941156       5.941156
  333   A          6.015369       6.015369
  334   A          6.028665       6.028665
  335   A          6.058457       6.058457
  336   A          6.079953       6.079953
  337   A          6.112233       6.112233
  338   A          6.119703       6.119703
  339   A          6.137187       6.137187
  340   A          6.155081       6.155081
  341   A          6.195434       6.195434
  342   A          6.214473       6.214473
  343   A          6.247375       6.247375
  344   A          6.262937       6.262937
  345   A          6.306596       6.306596
  346   A          6.328878       6.328878
  347   A          6.337345       6.337345
  348   A          6.426682       6.426682
  349   A          6.442168       6.442168
  350   A          6.594470       6.594470
  351   A          6.613980       6.613980
  352   A          6.628604       6.628604
  353   A          6.634720       6.634720
  354   A          6.735232       6.735232
  355   A          6.754994       6.754994
  356   A          6.804670       6.804670
  357   A          6.840392       6.840392
  358   A          6.913472       6.913472
  359   A          6.949476       6.949476
  360   A          6.964334       6.964334
  361   A          7.046031       7.046031
  362   A          7.050760       7.050760
  363   A          7.077829       7.077829
  364   A          7.173704       7.173704
  365   A          7.225926       7.225926
  366   A          7.239603       7.239603
  367   A          7.251689       7.251689
  368   A          7.291597       7.291597
  369   A          7.325626       7.325626
  370   A          7.358018       7.358018
  371   A          7.362218       7.362218
  372   A          7.383472       7.383472
  373   A          7.449868       7.449868
  374   A          7.505700       7.505700
  375   A          7.534321       7.534321
  376   A          7.641051       7.641051
  377   A          7.651195       7.651195
  378   A          7.681891       7.681891
  379   A          7.802798       7.802798
  380   A          7.901087       7.901087
  381   A          8.003649       8.003649
  382   A          8.339794       8.339794
  383   A         15.338170      15.338170
  384   A         15.393630      15.393630
  385   A         16.106447      16.106447
  386   A         16.133784      16.133784
  387   A         16.236637      16.236637
  388   A         16.240667      16.240667
  389   A         16.355785      16.355785
  390   A         16.409264      16.409264
  391   A         16.452692      16.452692
  392   A         16.492300      16.492300
  393   A         16.532421      16.532421
  394   A         16.581353      16.581353
  395   A         16.675790      16.675790
  396   A         16.826649      16.826649
  397   A         17.177681      17.177681
  398   A         17.395059      17.395059
  399   A         20.770272      20.770272
  400   A         21.013727      21.013727
  401   A         21.669341      21.669341
  402   A         21.742310      21.742310
  403   A         21.929211      21.929211
  404   A         21.975798      21.975798
  405   A         22.800087      22.800087
  406   A         22.915095      22.915095
  407   A         26.075270      26.075270
  408   A         26.172353      26.172353
  409   A         26.200630      26.200630
  410   A         26.363301      26.363301
  411   A         26.415982      26.415982
  412   A         26.624115      26.624115
  413   A         27.089584      27.089584
  414   A         27.160871      27.160871
  415   A         27.232000      27.232000
  416   A         28.893505      28.893505
  417   A         29.258201      29.258201
  418   A         29.279456      29.279456
  419   A         39.122617      39.122617
  420   A         39.132775      39.132775
  421   A         39.221347      39.221347
  422   A         39.229535      39.229535
  423   A         39.258499      39.258499
  424   A         39.276296      39.276296
  425   A         39.403605      39.403605
  426   A         39.456639      39.456639
  427   A         39.537814      39.537814
  428   A         39.542084      39.542084
  429   A         41.285660      41.285660
  430   A         41.328042      41.328042
  431   A         41.335280      41.335280
  432   A         41.359600      41.359600
  433   A         41.360226      41.360226
  434   A         41.413844      41.413844
  435   A         41.440992      41.440992
  436   A         41.465005      41.465005
  437   A         41.484402      41.484402
  438   A         41.491483      41.491483
  439   A         41.508882      41.508882
  440   A         41.537581      41.537581
  441   A         41.584435      41.584435
  442   A         41.591573      41.591573
  443   A         41.611735      41.611735
  444   A         41.625928      41.625928
  445   A         41.643235      41.643235
  446   A         41.648636      41.648636
  447   A         41.665767      41.665767
  448   A         41.688032      41.688032
  449   A         43.756237      43.756237
  450   A         43.782774      43.782774
  451   A         43.798087      43.798087
  452   A         43.823863      43.823863
  453   A         43.829536      43.829536
  454   A         43.844533      43.844533
  455   A         43.853005      43.853005
  456   A         43.884079      43.884079
  457   A         43.913601      43.913601
  458   A         43.921280      43.921280
  459   A         43.970917      43.970917
  460   A         43.993412      43.993412
  461   A         44.015234      44.015234
  462   A         44.040481      44.040481
  463   A         44.066303      44.066303
  464   A         80.618166      80.618166
  465   A         80.668810      80.668810
  466   A         81.159171      81.159171
  467   A         81.209646      81.209646
  468   A         81.299430      81.299430
  469   A         81.323662      81.323662
  470   A         81.360081      81.360081
  471   A         81.398141      81.398141
  472   A         81.477686      81.477686
  473   A         81.533550      81.533550
  474   A         81.588963      81.588963
  475   A         81.671938      81.671938
  476   A         85.229587      85.229587
  477   A         85.388662      85.388662
  478   A         86.063150      86.063150
  479   A         86.509411      86.509411
  480   A        108.293251     108.293251
  481   A        108.496285     108.496285
  482   A        108.951295     108.951295
  483   A        109.018989     109.018989
  484   A        109.211080     109.211080
  485   A        109.233826     109.233826
  486   A        115.737549     115.737549
  487   A        115.944882     115.944882
  488   A        137.187760     137.187760
  489   A        137.274506     137.274506
  490   A        137.304431     137.304431
  491   A        137.405054     137.405054
  492   A        137.454406     137.454406
  493   A        137.615548     137.615548
  494   A        138.045917     138.045917
  495   A        138.113335     138.113335
  496   A        138.155121     138.155121
  497   A        148.213117     148.213117
  498   A        148.574931     148.574931
  499   A        148.623175     148.623175
 
 RETURNING FROM SCF ALGORITHM
 ======================================================================

 Executing drpa...

 Three-index integral transformation
 Allocation of 120.0 Gbytes of memory...
 
 Minimal memory requirement for (ai|P) and (ij|P) integrals:    32.5 MB

 Calculating (ai|P) and (ij|P) integrals...
 Number of integral batches:    1
 Occupied indices per batch:   32
 
 Transforming integrals of batch 1...

 Executing cis...

 Allocation of 120.0 Gbytes of memory...
 Core orbitals considered in CVS treatment:   1  2
 
 Read MO coeff. matrix and orbital energies...
 
 Sorting for the CVS calculation...
 Generate singlet trial vectors...
 
 Starting DF-CIS iteration
 Singlet excited states
 
 
 The iteration has converged in  0 steps for all the roots.
 
 Final result of the CIS calculations for the excited states:
 Singlet excited states:
 
 Excited      Total          Excitation     Excitation     Excitation        Absorption
  state    energy [au]       energy [au]    energy [eV]  energy [cm^-1]    wavelength [nm]
 =========================================================================================
    1    -474.563467978     15.53873194     422.8304      3410357.46            2.93
    2    -474.500236284     15.60196363     424.5511      3424235.22            2.92
 =========================================================================================
 
 
 Retrieve a J_ai^Q fitted MO integral list...
 Retrieve a J_ij^Q fitted MO integral list in upper triangle form...
 Sorting for the CVS calculation...
 Fitting...
 The ground-state intermediates are not necessary!
 
 Calculate pre-optimized initial guesses for adc(2) calculations
 Direct algorithm for AB contributions!!!
 
 Calculate sigma vector for root  1
 Calculate sigma vector for root  2
 
                       Excitation           Energy                Norm of
 Iteration  1         energy [au]        decrease [au]        residual vector
 ============================================================================
 for root  1          14.589821971        -0.9489100             0.0000000
 for root  2          14.642233184        -0.9597304             0.0000000
 ============================================================================
  2/ 2 states have converged.
 
 
 
 The micro iteration of pre-optimization has converged in  1 steps.
 
 
 ============================================================================
 Restart
 
 Calculate sigma vector for root  1
 Calculate sigma vector for root  2
 
                       Excitation           Energy                Norm of
 Iteration  2         energy [au]        decrease [au]        residual vector
 ============================================================================
 for root  1          14.960188508         0.3703665             0.0000000
 for root  2          15.024244202         0.3820110             0.0000000
 ============================================================================
  2/ 2 states have converged.
 
 
 
 The micro iteration of pre-optimization has converged in  1 steps.
 
 
 ============================================================================
 Restart
 
 Calculate sigma vector for root  1
 Calculate sigma vector for root  2
 
                       Excitation           Energy                Norm of
 Iteration  3         energy [au]        decrease [au]        residual vector
 ============================================================================
 for root  1          14.861475994        -0.0987125             0.0000000
 for root  2          14.921845725        -0.1023985             0.0000000
 ============================================================================
  2/ 2 states have converged.
 
 
 
 The micro iteration of pre-optimization has converged in  1 steps.
 
 
 ============================================================================
 Restart
 
 Calculate sigma vector for root  1
 Calculate sigma vector for root  2
 
                       Excitation           Energy                Norm of
 Iteration  4         energy [au]        decrease [au]        residual vector
 ============================================================================
 for root  1          14.891369201         0.0298932             0.0000000
 for root  2          14.953208586         0.0313629             0.0000000
 ============================================================================
  2/ 2 states have converged.
 
 
 
 The micro iteration of pre-optimization has converged in  1 steps.
 
 
 ============================================================================
 Restart
 
 Calculate sigma vector for root  1
 Calculate sigma vector for root  2
 
                       Excitation           Energy                Norm of
 Iteration  5         energy [au]        decrease [au]        residual vector
 ============================================================================
 for root  1          14.882637012        -0.0087322             0.0000000
 for root  2          14.943960924        -0.0092477             0.0000000
 ============================================================================
  2/ 2 states have converged.
 
 
 
 The micro iteration of pre-optimization has converged in  1 steps.
 
 
 ============================================================================
 Restart
 
 Calculate sigma vector for root  1
 Calculate sigma vector for root  2
 
                       Excitation           Energy                Norm of
 Iteration  6         energy [au]        decrease [au]        residual vector
 ============================================================================
 for root  1          14.885215348         0.0025783             0.0000000
 for root  2          14.946719077         0.0027582             0.0000000
 ============================================================================
  2/ 2 states have converged.
 
 
 
 The micro iteration of pre-optimization has converged in  1 steps.
 
 
 ============================================================================
 Restart
 
 Calculate sigma vector for root  1
 Calculate sigma vector for root  2
 
                       Excitation           Energy                Norm of
 Iteration  7         energy [au]        decrease [au]        residual vector
 ============================================================================
 for root  1          14.884456445        -0.0007589             0.0000000
 for root  2          14.945899232        -0.0008198             0.0000000
 ============================================================================
  2/ 2 states have converged.
 
 
 
 The micro iteration of pre-optimization has converged in  1 steps.
 
 
 ============================================================================
 
 The macro iteration of pre-optimization has converged in  7 steps!
 
 Starting DF-ADC(2) iteration for root  1
 
 Iteration   1
 
 Calculate double excitation amplitudes and Y^Q_ai vector...
 
       Total ADC(2)          Energy                Norm of
       energy [au]        decrease [au]        residual vector
 ============================================================================
     -475.217519890         0.0002236             0.0000000
 ============================================================================
 
 Iteration   2
 
 Calculate double excitation amplitudes and Y^Q_ai vector...
 
       Total ADC(2)          Energy                Norm of
       energy [au]        decrease [au]        residual vector
 ============================================================================
     -475.217585742        -0.0000659             0.0000000
 ============================================================================
 
 
 The ADC(2) iteration has converged in  2 steps.
 
 Final result in atomic units for root  1:
 
 Total reference energy:         -490.102199916726
 Total ADC(2) energy:            -475.217585741909
 ADC(2) excitation energy:         14.884614174817
 Spin multiplicity:                 1
 
 ============================================================================
 
 
 Starting DF-ADC(2) iteration for root  2
 
 Iteration   1
 
 Calculate double excitation amplitudes and Y^Q_ai vector...
 
       Total ADC(2)          Energy                Norm of
       energy [au]        decrease [au]        residual vector
 ============================================================================
     -475.156056745         0.0002439             0.0000000
 ============================================================================
 
 Iteration   2
 
 Calculate double excitation amplitudes and Y^Q_ai vector...
 
       Total ADC(2)          Energy                Norm of
       energy [au]        decrease [au]        residual vector
 ============================================================================
     -475.156129306        -0.0000726             0.0000000
 ============================================================================
 
 
 The ADC(2) iteration has converged in  2 steps.
 
 Final result in atomic units for root  2:
 
 Total reference energy:         -490.102199916726
 Total ADC(2) energy:            -475.156129305838
 ADC(2) excitation energy:         14.946070610888
 Spin multiplicity:                 1
 
 ============================================================================
 
 
 Final result of the ADC(2) calculations for the excited states:
 Singlet states
 
 Excited   Excitation     Excitation     Excitation        Absorption      
  state    energy [au]    energy [eV]  energy [cm^-1]    wavelength [nm]  
 ============================================================================
    1     14.88461417     405.0310      3266795.21            3.06
    2     14.94607061     406.7033      3280283.34            3.05
 ============================================================================
 
 
                      Normal termination of mrcc.
 **********************************************************************
