# Supplementary material for: Scalable Correlated Local Approaches for Computing Valence and Core-Level Ionization Energies in Large Molecules
Source: J Chem Theory Comput. 2026 Jun 24;22(13):6584–98. doi: 10.1021/acs.jctc.6c00634 (PMC13374016; doi:10.1021/acs.jctc.6c00634)
Supplement: Supplementary file 2 [file ct6c00634_si_003.zip › SI/outputs/cysteine_N_1_ladc2_0.999999_test.out]

 **********************************************************************
                          MRCC program system
 **********************************************************************
 
                              Written by
     Mihaly Kallay, Peter R. Nagy, David Mester, Laszlo Gyevi-Nagy,
        Jozsef Csoka, P. Bernat Szabo, Zoltan Rolik, Gyula Samu,
      Bence Hegely, Bence Ladoczki, Klara Petrov, Jozsef Csontos,
     Adam Ganyecz, Istvan Ladjanszki, Lorant Szegedy, Mate Farkas,
          Pal D. Mezei, Reka A. Horvath, and Balazs D. Lorincz
 
        Department of Physical Chemistry and Materials Science
            Budapest University of Technology and Economics
                  Budapest P.O.Box 91, H-1521 Hungary
 
                              www.mrcc.hu
 
                            Version: 25.1.2

 Executing minp...

 Reading input from MINP...
 
 Input file:
 
basis=cc-pCVTZ-X2C
verbosity=3

tprint=0.1
localcc=2016
redcost_exc=on


cialg=direct
ip_ea=ip
calc=ADC(2)

mem=120GB

dfbasis_scf=cc-pCVTZ-X2C_autoaux
dfbasis_cor=cc-pCVTZ-X2C_autoaux
scfiguess=off

bpcompo=0.999999
bpedo=0.999999
hamilton=SFX2C1e
core=3
cvs=1-1
nstate=2
unit=bohr
geom=xyz
14
L-cysteine
H -0.829550 -1.949527 1.438093
C -0.001841 -0.639030 0.059634
N 2.631751 -1.346815 -0.307822
H 3.428337 -0.609936 -1.892078
H 3.018565 -3.211735 -0.111711
C -0.193513 2.074528 1.139546
H 0.742836 3.405863 -0.133301
C -1.534101 -0.758284 -2.413423
O -0.594924 -0.616231 -4.526726
O -4.134615 -0.950707 -2.172004
H -4.729945 -1.134805 -0.429130
S 1.306952 2.304618 4.377168
H -2.154625 2.671196 1.395139
H 3.468585 1.040502 3.633799
 
 
 Checking keyword combinations...
 
 Keywords:
 
 active=none
 agrid=ld0006-ld0590
 agrid_pssp=ld0006-ld0194
 agrid_pssp_sm=ld0006-ld0074
 ao_trunc=off
 ao_trunc_tol=1e-4
 basis=cc-pcvtz-x2c
 basis_sm=none
 basopt=off
 bfbasis=none
 bfgsmem=10
 bfgstol=1.0d-3
 bfgscimem=5
 boysalg=jacobi
 bpcompo=0.999999
 bpcompv=0.98
 bpdfo=0.999999
 bpocc=0.999999
 bppdo=0.999d0
 bppdv=0.98
 bpedo=0.999999
 bpedv=0.999999
 bp_subsyso=0.95
 bp_subsysv=0.95
 cabscorr=off
 cabsdom=bplarge
 cabsdual=off
 calc=adc(2)
 ccmaxit=50
 ccprog=cis
 ccsdalg=disk
 ccsdmkl=seq
 ccsdrest=off
 ccsdthreads=2
 cctol=6
 charge=0
 cialg=direct
 ciguess=off
 cmpgrp=auto
 comprest=off
 coord_sys=ric
 core=3
 corembed=off
 csapprox=off
 cvs=1-1
 dboc=off
 deltaf12=off
 delocsomofact=
 dendec=laplace
 dens=0
 denscorr=0
 dfalg=lineq
 dfbasis_cab=none
 dfbasis_cor=cc-pcvtz-x2c_autoaux
 dfbasis_scf=cc-pcvtz-x2c_autoaux
 dfbasis_scf_sm=auto
 dfintran=drpa
 df_trunc=off
 df_trunc_corr=off
 df_trunc_corr_tol=5e-4
 df_trunc_tol=5e-4
 dft=off
 dhexc=adc(2)
 diag=david
 docc=
 domrad=10.d0
 drpaalg=auto
 dual=off
 dual_df=off
 dyson=off
 ecp=auto
 edisp=off
 edisp_embed=off
 embed=off
 epairestfact=off
 epairscale=1.d0
 etemp=300
 epert=none
 eps=
 espcharge=off
 excrad=0.d0
 excrad_f12=0.d0
 excrad_fin=0.000000000D+00
 fastdbbsc=v2
 fitting=coulomb
 fmm=off
 fmmord=8
 fnonorb=
 freq=off
 gamma=1.d0
 gauss=spher
 geom=xyz
 gopt=off
 ghost=none
 gtol=7
 grdens=off
 grid=auto
 grid_sm=auto
 gridbatch_cos=2000
 grtol=10
 guido_ct=off
 hamilton=sfx2c1e
 hl_scfalg=direct
 iface=none
 incore=off
 intalg=auto
 ip_ea=ip
 itol=10
 laptol=1.d-2
 lccoporder=trffirst
 lcorthr=loose
 lccrest=off
 ldfgrad_tol=8
 lmp2dens=on
 lnoepso=0.d0
 lnoepsv=0.000075d0
 localcc=2016
 localcorrsymm=off
 locintrf=direct
 mact=
 maxact=off
 maxdim=200
 maxex=0
 maxmicroit=100
 mcscfiguess=hf
 mem=120gb
 mmprog=
 molden=off
 mp2ongrid=off
 mpitasks=1
 mulmet=3
 mult=
 nab=off
 nacto=0
 nactv=0
 naf_amp=3.16d-3
 naf_cor=0.1d0
 naf_f12=off
 naf_scf=off
 nafalg=albe
 nafdens=off
 naftyp=jpq
 nchol=auto
 ndeps=1e-3
 nevpt=
 nstate=2
 nsing=0
 nto=off
 ntrip=0
 num_grad=off
 occ=
 occri=off
 oniom=off
 oniom_eechg=off
 oniom_pcm=off
 oniom_qcorr=off
 optalg=
 optmaxit=50
 optetol=1e-6
 optex=1
 optgtol=1e-4
 optstol=1e-3
 orblocc=off
 orbloce=off
 orbloco=boys
 orblocv=pao
 orblocguess=cholesky
 osveps=-1.d0
 ovirt=off
 ovltol=1e-7
 ovosnorb=80.0
 pao_subsys_tol=1e-3
 pao_tol=1e-3
 pcm=off
 popul=off
 pressure=100000
 pssp=off
 ptfreq=0.0
 ptthreads=2
 qmreg=
 qmmm=off
 qro=off
 qscf=off
 redcost_exc=6
 redcost_tddft=off
 refdet=none
 rest=0
 rgrid=log3
 rism=off
 rohfcore=standard
 rohftype=semicanonical
 scfalg=direct
 scf_conv=auto
 scfdamp=0.0d0
 scfdamp_mode=off
 scfdamp_end=50
 scfdamp_dampstep=0.d0
 scfdamp_dtol=0.0d0
 scfdamp_maxfact=0.0d0
 scfdamp_minfact=0.0d0
 scfdiis=on
 scfdiis_dtol=0.0d0
 scfdiis_end=50
 scfdiis_start=2
 scfdiis_step=1
 scfdiis_watch=off
 scfdiis_wrange=10
 scfdiis_wlimit=5
 scfdiis_delmax=2
 scfdtol=7
 scfext=10
 scfguessdens=
 scfiguess=off
 scfloc=off
 scflshift=0.20
 scflshift_end=8
 scflshift_dtol=0.0
 scflshift_gaptol=0.20
 scfmaxit=50
 scftype=
 scftype_low=
 scftype_high=
 scftol=6
 scspe=1.d0
 scsph=1.d0
 scsps=0.0d0
 scsps_t=0.0d0
 scspt=0.0d0
 scspt_t=0.0d0
 scspv=1.d0
 spairtol=-1.d0
 sqmprog=
 subminp=top
 subsys_bopu=on
 symm=
 talg=lapl
 temp=298.15
 test=off
 tfunc=off
 theodore=off
 tlmo=0.999
 tpao=0.94
 tprint=0.1
 uncontract=off
 unit=bohr
 usedisk=2
 verbosity=3
 wpairtol=1.d-5

 Executing orbloc...

 Allocation of 120.0 Gbytes of memory...

 Localization of core orbitals...
 Localization type: Boys
 Localization algorithm: Jacobi
 
 Step   Convergence
   1   0.000000000000

 Localization of occupied orbitals...
 Localization type: Boys
 Localization algorithm: Jacobi
 
 Step   Convergence
   1   7.542499366804
   2   2.147262966155
   3   0.575521517704
   4   0.013992097552
   5   0.003073761814
   6   0.001124259850
   7   0.000453453384
   8   0.000209186973
   9   0.000108311535
  10   0.000065857970
  11   0.000047258985
  12   0.000038784860
  13   0.000034585673
  14   0.000032216073
  15   0.000030634633
  16   0.000029401177
  17   0.000028328627
  18   0.000027337727
  19   0.000026394879
  20   0.000025485870
  21   0.000024604681
  22   0.000023748744
  23   0.000022916919
  24   0.000022108647
  25   0.000021323582
  26   0.000020561445
  27   0.000019821965
  28   0.000019104849
  29   0.000018409781
  30   0.000017736415
  31   0.000017084384
  32   0.000016453295
  33   0.000015842739
  34   0.000015252288
  35   0.000014681502
  36   0.000014129931
  37   0.000013597114
  38   0.000013082587
  39   0.000012585880
  40   0.000012106521
  41   0.000011644037
  42   0.000011197957
  43   0.000010767812
  44   0.000010353135
  45   0.000009953465
  46   0.000009568346
  47   0.000009197328
  48   0.000008839969
  49   0.000008495832
  50   0.000008164491
  51   0.000007845527
  52   0.000007538529
  53   0.000007243096
  54   0.000006958838
  55   0.000006685371
  56   0.000006422325
  57   0.000006169335
  58   0.000005926050
  59   0.000005692126
  60   0.000005467230
  61   0.000005251039
  62   0.000005043238
  63   0.000004843523
  64   0.000004651599
  65   0.000004467181
  66   0.000004289991
  67   0.000004119761
  68   0.000003956234
  69   0.000003799158
  70   0.000003648291
  71   0.000003503399
  72   0.000003364257
  73   0.000003230646
  74   0.000003102356
  75   0.000002979184
  76   0.000002860933
  77   0.000002747415
  78   0.000002638448
  79   0.000002533855
  80   0.000002433468
  81   0.000002337122
  82   0.000002244662
  83   0.000002155935
  84   0.000002070796
  85   0.000001989104
  86   0.000001910724
  87   0.000001835525
  88   0.000001763383
  89   0.000001694178
  90   0.000001627792
  91   0.000001564114
  92   0.000001503037
  93   0.000001444458
  94   0.000001388276
  95   0.000001334398
  96   0.000001282730
  97   0.000001233185
  98   0.000001185676
  99   0.000001140124
 100   0.000001096449
 101   0.000001054575
 102   0.000001014431
 103   0.000000975946
 104   0.000000939054
 105   0.000000903690
 106   0.000000869791
 107   0.000000837300
 108   0.000000806158
 109   0.000000776311
 110   0.000000747705
 111   0.000000720291
 112   0.000000694020
 113   0.000000668845
 114   0.000000644721
 115   0.000000621604
 116   0.000000599455
 117   0.000000578232
 118   0.000000557898
 119   0.000000538415
 120   0.000000519750
 121   0.000000501868
 122   0.000000484736
 123   0.000000468323
 124   0.000000452600
 125   0.000000437538
 126   0.000000423109
 127   0.000000409287
 128   0.000000396046
 129   0.000000383363
 130   0.000000371213
 131   0.000000359574
 132   0.000000348425
 133   0.000000337745
 134   0.000000327514
 135   0.000000317714
 136   0.000000308325
 137   0.000000299331
 138   0.000000290715
 139   0.000000282460
 140   0.000000274552
 141   0.000000266974
 142   0.000000259714
 143   0.000000252758
 144   0.000000246091
 145   0.000000239703
 146   0.000000233580
 147   0.000000227712
 148   0.000000222087
 149   0.000000216695
 150   0.000000211525
 151   0.000000206568
 152   0.000000201815
 153   0.000000197256
 154   0.000000192884
 155   0.000000188689
 156   0.000000184664
 157   0.000000180801
 158   0.000000177094
 159   0.000000173535
 160   0.000000170118
 161   0.000000166836
 162   0.000000163683
 163   0.000000160654
 164   0.000000157742
 165   0.000000154943
 166   0.000000152252
 167   0.000000149663
 168   0.000000147173
 169   0.000000144775
 170   0.000000142467
 171   0.000000140244
 172   0.000000138102
 173   0.000000136037
 174   0.000000134047
 175   0.000000132126
 176   0.000000130273
 177   0.000000128484
 178   0.000000126756
 179   0.000000125086
 180   0.000000123471
 181   0.000000121910
 182   0.000000120398
 183   0.000000118935
 184   0.000000117517
 185   0.000000116142
 186   0.000000114809
 187   0.000000113516
 188   0.000000112260
 189   0.000000111040
 190   0.000000109853
 191   0.000000108699
 192   0.000000107576
 193   0.000000106483
 194   0.000000105417
 195   0.000000104377
 196   0.000000103363
 197   0.000000102373
 198   0.000000101406
 199   0.000000100460
 200   0.000000099536
 201   0.000000098630
 202   0.000000097744
 203   0.000000096875
 204   0.000000096023
 205   0.000000095187
 206   0.000000094367
 207   0.000000093561
 208   0.000000092769
 209   0.000000091990
 210   0.000000091223
 211   0.000000090469
 212   0.000000089725
 213   0.000000088993
 214   0.000000088271
 215   0.000000087558
 216   0.000000086855
 217   0.000000086161
 218   0.000000085475
 219   0.000000084797
 220   0.000000084127
 221   0.000000083464
 222   0.000000082809
 223   0.000000082160
 224   0.000000081517
 225   0.000000080881
 226   0.000000080250
 227   0.000000079625
 228   0.000000079005
 229   0.000000078391
 230   0.000000077781
 231   0.000000077176
 232   0.000000076576
 233   0.000000075980
 234   0.000000075389
 235   0.000000074801
 236   0.000000074218
 237   0.000000073638
 238   0.000000073062
 239   0.000000072490
 240   0.000000071921
 241   0.000000071355
 242   0.000000070793
 243   0.000000070234
 244   0.000000069678
 245   0.000000069125
 246   0.000000068576
 247   0.000000068029
 248   0.000000067485
 249   0.000000066944
 250   0.000000066406
 251   0.000000065870
 252   0.000000065337
 253   0.000000064807
 254   0.000000064279
 255   0.000000063755
 256   0.000000063232
 257   0.000000062713
 258   0.000000062195
 259   0.000000061681
 260   0.000000061169
 261   0.000000060659
 262   0.000000060152
 263   0.000000059647
 264   0.000000059145
 265   0.000000058645
 266   0.000000058148
 267   0.000000057653
 268   0.000000057161
 269   0.000000056671
 270   0.000000056184
 271   0.000000055699
 272   0.000000055217
 273   0.000000054737
 274   0.000000054260
 275   0.000000053785
 276   0.000000053312
 277   0.000000052842
 278   0.000000052375
 279   0.000000051910
 280   0.000000051448
 281   0.000000050988
 282   0.000000050531
 283   0.000000050076
 284   0.000000049624
 285   0.000000049174
 286   0.000000048727
 287   0.000000048282
 288   0.000000047840
 289   0.000000047401
 290   0.000000046964
 291   0.000000046530
 292   0.000000046099
 293   0.000000045670
 294   0.000000045244
 295   0.000000044820
 296   0.000000044399
 297   0.000000043981
 298   0.000000043565
 299   0.000000043152
 300   0.000000042742
 301   0.000000042334
 302   0.000000041929
 303   0.000000041526
 304   0.000000041127
 305   0.000000040730
 306   0.000000040336
 307   0.000000039944
 308   0.000000039555
 309   0.000000039169
 310   0.000000038785
 311   0.000000038405
 312   0.000000038026
 313   0.000000037651
 314   0.000000037278
 315   0.000000036908
 316   0.000000036541
 317   0.000000036176
 318   0.000000035814
 319   0.000000035455
 320   0.000000035099
 321   0.000000034745
 322   0.000000034394
 323   0.000000034045
 324   0.000000033700
 325   0.000000033356
 326   0.000000033016
 327   0.000000032678
 328   0.000000032343
 329   0.000000032011
 330   0.000000031681
 331   0.000000031354
 332   0.000000031029
 333   0.000000030708
 334   0.000000030388
 335   0.000000030072
 336   0.000000029758
 337   0.000000029446
 338   0.000000029138
 339   0.000000028831
 340   0.000000028528
 341   0.000000028227
 342   0.000000027928
 343   0.000000027632
 344   0.000000027339
 345   0.000000027048
 346   0.000000026760
 347   0.000000026474
 348   0.000000026191
 349   0.000000025910
 350   0.000000025632
 351   0.000000025356
 352   0.000000025082
 353   0.000000024811
 354   0.000000024543
 355   0.000000024277
 356   0.000000024013
 357   0.000000023752
 358   0.000000023493
 359   0.000000023236
 360   0.000000022982
 361   0.000000022731
 362   0.000000022481
 363   0.000000022234
 364   0.000000021989
 365   0.000000021747
 366   0.000000021506
 367   0.000000021269
 368   0.000000021033
 369   0.000000020799
 370   0.000000020568
 371   0.000000020339
 372   0.000000020112
 373   0.000000019888
 374   0.000000019665
 375   0.000000019445
 376   0.000000019227
 377   0.000000019011
 378   0.000000018797
 379   0.000000018585
 380   0.000000018376
 381   0.000000018168
 382   0.000000017963
 383   0.000000017759
 384   0.000000017558
 385   0.000000017358
 386   0.000000017161
 387   0.000000016965
 388   0.000000016772
 389   0.000000016580
 390   0.000000016391
 391   0.000000016203
 392   0.000000016017
 393   0.000000015833
 394   0.000000015651
 395   0.000000015471
 396   0.000000015293
 397   0.000000015117
 398   0.000000014942
 399   0.000000014769
 400   0.000000014599
 401   0.000000014429
 402   0.000000014262
 403   0.000000014096
 404   0.000000013932
 405   0.000000013770
 406   0.000000013610
 407   0.000000013451
 408   0.000000013294
 409   0.000000013138
 410   0.000000012985
 411   0.000000012833
 412   0.000000012682
 413   0.000000012533
 414   0.000000012386
 415   0.000000012240
 416   0.000000012096
 417   0.000000011953
 418   0.000000011812
 419   0.000000011673
 420   0.000000011535
 421   0.000000011398
 422   0.000000011263
 423   0.000000011130
 424   0.000000010998
 425   0.000000010867
 426   0.000000010738
 427   0.000000010610
 428   0.000000010484
 429   0.000000010359
 430   0.000000010235
 431   0.000000010113
 432   0.000000009992
 433   0.000000009872
 434   0.000000009754
 435   0.000000009637
 436   0.000000009522
 437   0.000000009407
 438   0.000000009294
 439   0.000000009183
 440   0.000000009072
 441   0.000000008963
 442   0.000000008855
 443   0.000000008748
 444   0.000000008642
 445   0.000000008538
 446   0.000000008435
 447   0.000000008333
 448   0.000000008232
 449   0.000000008132
 450   0.000000008033
 451   0.000000007936
 452   0.000000007839
 453   0.000000007744
 454   0.000000007650
 455   0.000000007557
 456   0.000000007465
 457   0.000000007374
 458   0.000000007284
 459   0.000000007195
 460   0.000000007107
 461   0.000000007020
 462   0.000000006934
 463   0.000000006849
 464   0.000000006765
 465   0.000000006683
 466   0.000000006601
 467   0.000000006520
 468   0.000000006440
 469   0.000000006360
 470   0.000000006282
 471   0.000000006205
 472   0.000000006129
 473   0.000000006053
 474   0.000000005978
 475   0.000000005905
 476   0.000000005832
 477   0.000000005760
 478   0.000000005689
 479   0.000000005618
 480   0.000000005549
 481   0.000000005480
 482   0.000000005412
 483   0.000000005345
 484   0.000000005279
 485   0.000000005213
 486   0.000000005149
 487   0.000000005085
 488   0.000000005022
 489   0.000000004959
 490   0.000000004897
 491   0.000000004836
 492   0.000000004776
 493   0.000000004717
 494   0.000000004658
 495   0.000000004600
 496   0.000000004542
 497   0.000000004486
 498   0.000000004430
 499   0.000000004374
 500   0.000000004320
 501   0.000000004266
 502   0.000000004212
 503   0.000000004159
 504   0.000000004107
 505   0.000000004056
 506   0.000000004005
 507   0.000000003955
 508   0.000000003905
 509   0.000000003856
 510   0.000000003808
 511   0.000000003760
 512   0.000000003713
 513   0.000000003666
 514   0.000000003620
 515   0.000000003574
 516   0.000000003529
 517   0.000000003485
 518   0.000000003441
 519   0.000000003397
 520   0.000000003354
 521   0.000000003312
 522   0.000000003270
 523   0.000000003229
 524   0.000000003188
 525   0.000000003148
 526   0.000000003108
 527   0.000000003069
 528   0.000000003030
 529   0.000000002991
 530   0.000000002953
 531   0.000000002916
 532   0.000000002879
 533   0.000000002843
 534   0.000000002806
 535   0.000000002771
 536   0.000000002736
 537   0.000000002701
 538   0.000000002667
 539   0.000000002633
 540   0.000000002599
 541   0.000000002566
 542   0.000000002533
 543   0.000000002501
 544   0.000000002469
 545   0.000000002438
 546   0.000000002407
 547   0.000000002376
 548   0.000000002346
 549   0.000000002316
 550   0.000000002286
 551   0.000000002257
 552   0.000000002228
 553   0.000000002200
 554   0.000000002172
 555   0.000000002144
 556   0.000000002117
 557   0.000000002089
 558   0.000000002063
 559   0.000000002036
 560   0.000000002010
 561   0.000000001984
 562   0.000000001959
 563   0.000000001934
 564   0.000000001909
 565   0.000000001885
 566   0.000000001860
 567   0.000000001837
 568   0.000000001813
 569   0.000000001790
 570   0.000000001767
 571   0.000000001744
 572   0.000000001722
 573   0.000000001700
 574   0.000000001678
 575   0.000000001656
 576   0.000000001635
 577   0.000000001614
 578   0.000000001593
 579   0.000000001572
 580   0.000000001552
 581   0.000000001532
 582   0.000000001512
 583   0.000000001493
 584   0.000000001474
 585   0.000000001455
 586   0.000000001436
 587   0.000000001417
 588   0.000000001399
 589   0.000000001381
 590   0.000000001363
 591   0.000000001346
 592   0.000000001328
 593   0.000000001311
 594   0.000000001294
 595   0.000000001277
 596   0.000000001261
 597   0.000000001245
 598   0.000000001228
 599   0.000000001213
 600   0.000000001197
 601   0.000000001181
 602   0.000000001166
 603   0.000000001151
 604   0.000000001136
 605   0.000000001121
 606   0.000000001107
 607   0.000000001092
 608   0.000000001078
 609   0.000000001064
 610   0.000000001050
 611   0.000000001037
 612   0.000000001023
 613   0.000000001010
 614   0.000000000997

 Localization succeeded.

 File MOCOEF is overwritten with localized orbitals.
 

 Executing cis...

 Allocation of 120.0 Gbytes of memory...
 
 WARNING! If scfiguess.eq.off and localcc.ne.off!
 Please be sure that MOCOEF is MOCOEF.CAN!
 
 Core orbitals considered in CVS treatment:   1
 
 Read MO coeff. matrix and orbital energies...
 
 Sorting for the CVS calculation...
 Generate singlet trial vectors...
 
 Starting DF-CIS iteration
 Singlet excited states
 
 
 The iteration has converged in  0 steps for all the roots.
 
 Final result of the CIS calculations for the excited states:
 Singlet excited states:
 
 Excited      Total          Excitation     Excitation     Excitation        Absorption
  state    energy [au]       energy [au]    energy [eV]  energy [cm^-1]    wavelength [nm]
 =========================================================================================
    1    -705.210268698     15.56966514     423.6722      3417146.52            2.93
 =========================================================================================
 
 
 Dominant coefficients
 Printing threshold: 0.100000
 
 for root  1
    coeff.   occ.       virt.
   0.707107     4  -->    33

 Executing drpa...

 Three-index integral transformation
 Allocation of 120.0 Gbytes of memory...
 
 
 Constructing PAOs...
 PAO norm tolerance:     1.0000E-04
 Kept PAOs:    404   383  105.4830
 Threshold: 0.9990000
 Number of selected important orbitals:     1  (   3.4 %)
 
 
 Occupied LMO domain definition with Boughton-Pulay completeness:    0.9999990000
 
   MO  Natoms  Completeness   Atoms
    1    5     1.000000        1    3    4    5    6
    2    8     0.999999        2    3    6    7    8   12   13   14
    3    8     0.999999        1    2    3    6    8    9   10   11
    4    9     0.999999        1    2    3    6    7    8   12   13   14
    5    5     1.000000        2    3    6   12   14
    6    9     0.999999        1    2    3    6    7    8   12   13   14
    7   12     1.000000        1    2    3    4    5    6    7    8    9   10   12   13
    8    6     0.999999        1    2    6    7   12   14
    9   13     1.000000        1    2    3    4    5    6    7    8    9   10   11   12   13
   10   14     1.000000        1    2    3    4    5    6    7    8    9   10   11   12   13   14
   11   13     0.999999        1    2    3    4    5    6    7    8    9   10   11   12   14
   12   13     1.000000        1    2    3    4    5    6    7    8    9   10   12   13   14
   13   14     1.000000        1    2    3    4    5    6    7    8    9   10   11   12   13   14
   14   14     1.000000        1    2    3    4    5    6    7    8    9   10   11   12   13   14
   15   13     1.000000        1    2    3    4    5    6    7    8    9   10   11   12   14
   16   12     1.000000        1    2    3    4    6    7    8    9   10   11   12   13
   17   14     1.000000        1    2    3    4    5    6    7    8    9   10   11   12   13   14
   18   14     1.000000        1    2    3    4    5    6    7    8    9   10   11   12   13   14
   19   13     0.999999        1    2    3    4    5    6    7    8    9   10   11   12   13
   20   14     1.000000        1    2    3    4    5    6    7    8    9   10   11   12   13   14
   21   14     1.000000        1    2    3    4    5    6    7    8    9   10   11   12   13   14
   22   14     1.000000        1    2    3    4    5    6    7    8    9   10   11   12   13   14
   23   13     1.000000        1    2    3    4    5    6    8    9   10   11   12   13   14
   24   13     1.000000        1    2    3    4    5    6    7    8    9   10   12   13   14
   25   14     1.000000        1    2    3    4    5    6    7    8    9   10   11   12   13   14
   26   13     1.000000        1    2    3    4    5    6    7    8    9   10   12   13   14
   27   14     1.000000        1    2    3    4    5    6    7    8    9   10   11   12   13   14
   28   14     1.000000        1    2    3    4    5    6    7    8    9   10   11   12   13   14
   29   14     1.000000        1    2    3    4    5    6    7    8    9   10   11   12   13   14
 
 Executing the Boughton-Pulay algorithm...
  with occ MO completeness:    0.9999990000
 
   MO  Natoms  Completeness   Atoms
    1    5     1.000000        1    3    4    5    6
    2    8     0.999999        2    3    6    7    8   12   13   14
    3    8     0.999999        1    2    3    6    8    9   10   11
    4    9     0.999999        1    2    3    6    7    8   12   13   14
    5    5     1.000000        2    3    6   12   14
    6    9     0.999999        1    2    3    6    7    8   12   13   14
    7   12     1.000000        1    2    3    4    5    6    7    8    9   10   12   13
    8    6     0.999999        1    2    6    7   12   14
    9   13     1.000000        1    2    3    4    5    6    7    8    9   10   11   12   13
   10   14     1.000000        1    2    3    4    5    6    7    8    9   10   11   12   13   14
   11   13     0.999999        1    2    3    4    5    6    7    8    9   10   11   12   14
   12   13     1.000000        1    2    3    4    5    6    7    8    9   10   12   13   14
   13   14     1.000000        1    2    3    4    5    6    7    8    9   10   11   12   13   14
   14   14     1.000000        1    2    3    4    5    6    7    8    9   10   11   12   13   14
   15   13     1.000000        1    2    3    4    5    6    7    8    9   10   11   12   14
   16   12     1.000000        1    2    3    4    6    7    8    9   10   11   12   13
   17   14     1.000000        1    2    3    4    5    6    7    8    9   10   11   12   13   14
   18   14     1.000000        1    2    3    4    5    6    7    8    9   10   11   12   13   14
   19   13     0.999999        1    2    3    4    5    6    7    8    9   10   11   12   13
   20   14     1.000000        1    2    3    4    5    6    7    8    9   10   11   12   13   14
   21   14     1.000000        1    2    3    4    5    6    7    8    9   10   11   12   13   14
   22   14     1.000000        1    2    3    4    5    6    7    8    9   10   11   12   13   14
   23   13     1.000000        1    2    3    4    5    6    8    9   10   11   12   13   14
   24   13     1.000000        1    2    3    4    5    6    7    8    9   10   12   13   14
   25   14     1.000000        1    2    3    4    5    6    7    8    9   10   11   12   13   14
   26   13     1.000000        1    2    3    4    5    6    7    8    9   10   12   13   14
   27   14     1.000000        1    2    3    4    5    6    7    8    9   10   11   12   13   14
   28   14     1.000000        1    2    3    4    5    6    7    8    9   10   11   12   13   14
   29   14     1.000000        1    2    3    4    5    6    7    8    9   10   11   12   13   14
 
   30    4     0.982003        1    2    6    8
   31    4     0.985796        1    2    6    8
   32    9     0.980298        1    2    3    5    6    8   10   11   13
   33    1     0.996619        1
   34    1     0.992982        1
   35    1     0.991633        1
   36    2     0.986667        1    2
   37    3     0.995251        1    2    3
   38    3     0.988165        1    2    8
   39    1     0.997669        1
   40    1     0.987502        1
   41    1     0.987507        1
   42    1     0.983365        1
   43    1     0.994857        1
   44    5     0.993865        1    2    3    6    8
   45    4     0.988809        2    3    6    8
   46    7     0.980134        1    2    3    6    8    9   10
   47    1     0.996934        2
   48    1     0.989282        2
   49    5     0.988914        1    2    3    6    8
   50    5     0.980555        1    2    3    6    9
   51    4     0.983268        2    3    6    8
   52    5     0.991880        1    2    3    6    8
   53    4     0.987128        2    3    6    8
   54    5     0.985457        2    3    6    8   10
   55    6     0.981593        1    2    3    6    8    9
   56    7     0.984330        1    2    3    6    8    9   10
   57    6     0.986829        2    3    6    8   10   12
   58    1     0.997473        2
   59    1     0.995093        2
   60    1     0.995293        2
   61    1     0.999766        2
   62    1     0.999546        2
   63    1     0.999563        2
   64    1     0.986202        2
   65    1     0.991642        2
   66    1     0.992845        2
   67    1     0.996148        2
   68    1     0.990833        2
   69    5     0.990833        2    3    6    8   10
   70    4     0.981861        2    4    5    6
   71    6     0.981884        1    2    6    7    8   12
   72    4     0.992460        2    6    8    9
   73    5     0.987209        2    3    6    8   12
   74    1     0.999992        2
   75    1     0.999996        2
   76    1     0.999996        2
   77    1     0.999998        2
   78    1     0.999994        2
   79    1     0.987411        2
   80    1     0.996129        2
   81    1     0.996289        2
   82    1     0.990282        2
   83    1     0.991412        2
   84    1     0.982694        2
   85    2     0.992147        2    3
   86    4     0.991753        2    3    4    5
   87    2     0.989582        2    3
   88    5     0.984522        2    3    4    5    8
   89    1     0.998739        3
   90    1     0.995708        3
   91    4     0.997877        2    3    4    5
   92    4     0.986729        2    3    4    5
   93    7     0.981769        2    3    4    5    8   12   14
   94    3     0.990176        3    4    5
   95    4     0.983392        2    3    4    5
   96    6     0.983558        2    3    4    8   12   14
   97    4     0.985769        2    3    4    5
   98    4     0.982816        2    3    4    5
   99    6     0.980868        2    3    4    5   12   14
  100    1     0.998632        3
  101    1     0.995793        3
  102    1     0.997760        3
  103    1     0.999869        3
  104    1     0.999597        3
  105    1     0.999785        3
  106    1     0.998582        3
  107    1     0.997074        3
  108    1     0.999653        3
  109    1     0.999857        3
  110    1     0.999523        3
  111    2     0.991693        2    3
  112    3     0.993658        1    2    3
  113    1     0.994970        3
  114    1     0.997712        3
  115    1     0.980435        3
  116    1     0.999996        3
  117    1     0.999993        3
  118    1     0.999999        3
  119    1     0.999999        3
  120    1     0.999999        3
  121    1     0.998624        3
  122    1     0.999478        3
  123    1     0.999678        3
  124    1     0.998397        3
  125    1     0.999555        3
  126    1     0.998192        3
  127    1     0.997817        3
  128    3     0.982849        2    3    4
  129    2     0.986824        3    4
  130    4     0.986982        2    3    4    9
  131    1     0.991329        4
  132    1     0.988710        4
  133    2     0.998489        3    4
  134    2     0.994418        3    4
  135    2     0.982126        3    4
  136    2     0.987822        3    4
  137    1     0.990631        4
  138    1     0.985408        4
  139    2     0.998143        3    4
  140    1     0.981232        4
  141    1     0.984443        4
  142    2     0.985442        3    5
  143    2     0.990313        3    5
  144    3     0.989190        2    3    5
  145    1     0.993912        5
  146    1     0.988730        5
  147    2     0.998562        3    5
  148    2     0.997197        3    5
  149    2     0.982413        3    5
  150    2     0.992402        3    5
  151    1     0.990925        5
  152    1     0.985011        5
  153    2     0.998476        3    5
  154    2     0.998241        3    5
  155    1     0.991100        5
  156    5     0.994482        2    6    7   12   13
  157    3     0.987205        2    6   12
  158    6     0.986309        2    3    6    7   12   13
  159    1     0.997746        6
  160    1     0.992113        6
  161    4     0.987959        2    6    7   12
  162    5     0.992291        2    6    7   12   13
  163    3     0.987887        2    6   12
  164    4     0.989623        2    6    7   12
  165    5     0.980519        2    3    6    7   13
  166    3     0.988964        2    6   12
  167    4     0.987422        2    6    7   12
  168    7     0.982016        3    6    7   10   12   13   14
  169    5     0.988779        2    6    8   10   12
  170    1     0.997308        6
  171    1     0.998147        6
  172    1     0.994827        6
  173    1     0.999751        6
  174    1     0.999829        6
  175    1     0.999519        6
  176    1     0.996944        6
  177    1     0.998444        6
  178    1     0.993673        6
  179    1     0.994851        6
  180    1     0.994523        6
  181    4     0.994809        2    6   12   14
  182    2     0.988013        2    6
  183    4     0.991081        1    2    6   12
  184    3     0.997808        2    6   12
  185    4     0.983923        2    6    8   12
  186    1     0.999998        6
  187    1     0.999999        6
  188    1     0.999996        6
  189    1     0.999997        6
  190    1     0.999997        6
  191    1     0.995059        6
  192    1     0.997347        6
  193    1     0.997343        6
  194    1     0.995882        6
  195    1     0.992322        6
  196    1     0.993450        6
  197    1     0.995505        6
  198    3     0.985362        6    7   12
  199    3     0.985823        6    7   12
  200    4     0.982839        3    6    7   12
  201    1     0.996724        7
  202    1     0.992062        7
  203    1     0.991236        7
  204    2     0.987230        6    7
  205    2     0.994059        6    7
  206    3     0.994367        6    7   12
  207    1     0.998305        7
  208    1     0.987515        7
  209    1     0.987343        7
  210    1     0.984242        7
  211    1     0.995147        7
  212    4     0.994480        2    8    9   10
  213    4     0.993057        2    8    9   10
  214    4     0.984127        2    8    9   10
  215    1     0.994961        8
  216    1     0.982609        8
  217    4     0.993304        2    8    9   10
  218    4     0.982159        3    8    9   10
  219    4     0.991420        2    8    9   10
  220    4     0.985192        6    8    9   10
  221    4     0.985206        3    8    9   10
  222    4     0.989341        2    8    9   10
  223    4     0.982217        2    8    9   10
  224    5     0.980596        2    3    8    9   10
  225    5     0.985943        2    6    8    9   10
  226    1     0.994390        8
  227    1     0.993720        8
  228    1     0.994086        8
  229    1     0.999479        8
  230    1     0.999421        8
  231    1     0.999452        8
  232    1     0.983547        8
  233    1     0.983968        8
  234    1     0.985158        8
  235    1     0.989083        8
  236    2     0.988634        8    9
  237    5     0.993781        2    3    8    9   10
  238    3     0.986914        8    9   10
  239    4     0.982081        6    8    9   10
  240    5     0.992574        1    2    8    9   10
  241    4     0.986661        2    8    9   10
  242    1     0.999989        8
  243    1     0.999989        8
  244    1     0.999990        8
  245    1     0.999992        8
  246    1     0.999980        8
  247    2     0.981111        8   10
  248    1     0.985967        8
  249    1     0.983198        8
  250    1     0.991592        8
  251    1     0.983532        8
  252    2     0.983977        8    9
  253    3     0.986603        2    8   10
  254    2     0.997049        8    9
  255    1     0.986310        9
  256    2     0.989050        8    9
  257    1     0.999510        9
  258    1     0.998299        9
  259    4     0.992114        6    8    9   10
  260    4     0.980917        8    9   10   11
  261    4     0.994232        2    8    9   10
  262    3     0.981299        8    9   10
  263    4     0.987969        8    9   10   11
  264    4     0.986332        1    2    8    9
  265    2     0.990635        8    9
  266    2     0.983133        8    9
  267    2     0.986193        8    9
  268    1     0.994937        9
  269    1     0.996379        9
  270    1     0.996280        9
  271    1     0.999504        9
  272    1     0.999647        9
  273    1     0.999637        9
  274    1     0.999730        9
  275    1     0.999714        9
  276    1     0.999750        9
  277    1     0.999763        9
  278    1     0.999498        9
  279    1     0.992725        9
  280    1     0.990941        9
  281    1     0.995007        9
  282    1     0.991745        9
  283    1     0.980182        9
  284    1     0.999998        9
  285    1     0.999998        9
  286    1     0.999998        9
  287    1     0.999998        9
  288    1     0.999998        9
  289    1     0.999181        9
  290    1     0.999394        9
  291    1     0.999616        9
  292    1     0.999792        9
  293    1     0.999745        9
  294    1     0.998654        9
  295    1     0.999192        9
  296    3     0.983884        8   10   11
  297    2     0.992966        8   10
  298    3     0.989891        8   10   11
  299    1     0.999104       10
  300    1     0.997096       10
  301    4     0.986051        8    9   10   11
  302    4     0.990243        8    9   10   11
  303    4     0.983709        8    9   10   11
  304    4     0.991382        8    9   10   11
  305    4     0.989662        8    9   10   11
  306    3     0.981204        8   10   11
  307    2     0.981969        8   10
  308    2     0.981236        8   10
  309    3     0.988957        8   10   11
  310    1     0.997804       10
  311    1     0.995589       10
  312    1     0.997474       10
  313    1     0.999785       10
  314    1     0.999567       10
  315    1     0.999753       10
  316    1     0.999403       10
  317    1     0.999573       10
  318    1     0.999830       10
  319    1     0.999833       10
  320    1     0.999778       10
  321    1     0.981925       10
  322    1     0.984646       10
  323    1     0.994041       10
  324    1     0.996732       10
  325    1     0.990443       10
  326    1     0.999997       10
  327    1     0.999998       10
  328    1     0.999999       10
  329    1     0.999999       10
  330    1     0.999999       10
  331    1     0.998938       10
  332    1     0.999768       10
  333    1     0.999518       10
  334    1     0.999860       10
  335    1     0.999835       10
  336    1     0.999478       10
  337    1     0.999613       10
  338    3     0.987221        8   10   11
  339    2     0.990598       10   11
  340    5     0.980361        8    9   10   11   13
  341    2     0.998934       10   11
  342    1     0.981822       11
  343    1     0.981814       11
  344    2     0.992761       10   11
  345    2     0.986395       10   11
  346    2     0.992127       10   11
  347    1     0.982520       11
  348    1     0.983929       11
  349    2     0.998314       10   11
  350    1     0.984832       11
  351    2     0.997274       10   11
  352    3     0.997394        6   12   14
  353    1     0.983340       12
  354    3     0.987662        6   12   14
  355    1     0.999407       12
  356    1     0.999362       12
  357    3     0.984202        6   12   14
  358    3     0.994316        6   12   14
  359    3     0.990123        2    6   12
  360    2     0.997816        6   12
  361    2     0.992230       12   14
  362    2     0.989449        6   12
  363    2     0.992045        6   12
  364    4     0.988853        2   12   13   14
  365    3     0.988020        2    6   12
  366    1     0.996307       12
  367    1     0.994804       12
  368    1     0.985296       12
  369    1     0.999170       12
  370    1     0.998916       12
  371    1     0.996958       12
  372    2     0.985209       12   13
  373    1     0.994190       12
  374    1     0.982130       12
  375    2     0.996723        6   12
  376    2     0.991615        6   12
  377    1     0.997507       12
  378    1     0.999470       12
  379    1     0.998420       12
  380    1     0.997614       12
  381    1     0.995400       12
  382    1     0.999957       12
  383    1     0.999989       12
  384    1     0.999962       12
  385    1     0.999950       12
  386    1     0.999868       12
  387    1     0.999997       12
  388    1     0.999999       12
  389    1     0.999997       12
  390    1     0.999996       12
  391    1     0.999989       12
  392    1     0.992232       12
  393    1     0.998565       12
  394    1     0.999743       12
  395    1     0.998958       12
  396    1     0.995778       12
  397    1     0.996915       12
  398    1     0.996904       12
  399    1     1.000000       12
  400    1     1.000000       12
  401    1     1.000000       12
  402    1     1.000000       12
  403    1     1.000000       12
  404    1     1.000000       12
  405    1     1.000000       12
  406    3     0.983844        2    6   13
  407    3     0.984847        2    6   13
  408    4     0.986129        6   10   12   13
  409    1     0.990632       13
  410    1     0.997886       13
  411    1     0.991183       13
  412    2     0.990211        6   13
  413    2     0.992471        6   13
  414    3     0.993233        6   12   13
  415    1     0.983525       13
  416    2     0.997982        6   13
  417    1     0.997940       13
  418    1     0.999082       13
  419    1     0.991936       13
  420    3     0.991419        3   12   14
  421    2     0.981838       12   14
  422    3     0.989428        3   12   14
  423    1     0.989993       14
  424    1     0.995913       14
  425    1     0.993548       14
  426    2     0.996976       12   14
  427    2     0.989995       12   14
  428    3     0.983540        6   12   14
  429    1     0.989794       14
  430    1     0.986333       14
  431    1     0.998190       14
  432    1     0.999315       14
  433    1     0.995515       14
 
 Dimensions of the occupied LMO domains:  Minimum / Average / Maximum
 
 Number of atoms in domain:                   5      11.9        14
 Number of atomic orbitals:                 128     365.9       415
 
 Number of strong pairs: 0 (0.0%)
 chtol:   9.999999999999999E-005
 switch to dfcoralg=cholinv
        7.55 MB memory is used for domain independent quantities
 
 Calculating the contribution of occupied LMOs...
    using local fitting domains
 
 MO:     1
 Extended domain construction for local excited state calculation...
 
 The selected important local MOs:    #:    29
    1    2    3    4    5    6    7    8    9   10   11   12   13   14   15   16   17   18   19   20
   21   22   23   24   25   26   27   28   29
 
 The selected important PAOs:    #:     0

 
 The selected additional local MOs:    #:     0

 
 The selected additional PAOs:    #:   415
   30   31   32   33   34   35   36   37   38   39   40   41   42   43   44   45   46   47   48   49
   50   51   52   53   54   55   56   57   58   59   60   61   62   63   64   65   66   67   68   69
   70   71   72   73   74   75   76   77   78   79   80   81   82   83   84   85   86   87   88   89
   90   91   92   93   94   95   96   97   98   99  100  101  102  103  104  105  106  107  108  109
  110  111  112  113  114  115  116  117  118  119  120  121  122  123  124  125  126  127  128  129
  130  131  132  133  134  135  136  137  138  139  140  141  142  143  144  145  146  147  148  149
  150  151  152  153  154  155  156  157  158  159  160  161  162  163  164  165  166  167  168  169
  170  171  172  173  174  175  176  177  178  179  180  181  182  183  184  185  186  187  188  189
  190  191  192  193  194  195  196  197  198  199  200  201  202  203  204  205  206  207  208  209
  210  211  212  213  214  215  216  217  218  219  220  221  222  223  224  225  226  227  228  229
  230  231  232  233  234  235  236  237  238  239  240  241  242  243  244  245  246  247  248  249
  250  251  252  253  254  255  256  257  258  259  260  261  262  263  264  265  266  267  268  269
  270  271  272  273  274  275  276  277  278  279  280  281  282  283  284  285  286  287  288  289
  290  291  292  293  294  295  296  297  298  299  300  301  302  303  304  305  306  307  308  309
  310  311  312  313  314  315  316  317  318  319  320  321  322  323  324  325  326  327  328  329
  330  331  332  333  334  335  336  337  338  339  340  341  342  343  344  345  346  347  348  349
  350  351  352  353  354  355  356  357  358  359  360  361  362  363  364  365  366  367  368  369
  370  371  372  373  374  375  376  377  378  379  380  381  382  383  384  385  386  387  388  389
  390  391  392  393  394  395  396  397  398  399  400  401  402  403  404  405  406  407  408  409
  410  411  412  413  414  415  416  417  418  419  420  421  422  423  424  425  426  427  428  429
  430  431  432  433  434  435  436  437  438  439  440  441  442  443  444
 
 The selected atoms in the ED:    #:    14
    1    2    3    4    5    6    7    8    9   10   11   12   13   14
 The selected atoms in the fitting domain  #:    14
    1    2    3    4    5    6    7    8    9   10   11   12   13   14
 
 Dimensions of the extended domain:
 
 Number of atoms in domain:      14 ( 100.00 %)
 Number of atomic orbitals:     415 ( 100.00 %)
 Number of fitting functions:  1999 ( 100.00 %)
 Warning: drop high-lying PAOs                    12
 Number of occupied orbitals:    29 ( 100.00 %)
 Number of virtual orbitals:    371  ( 96.87 %)
 
 IJ and IA integral transformation...

 Executing cis...

 Allocation of 120.0 Gbytes of memory...
 Core orbitals considered in CVS treatment:   1
 
 -15.5696608715
 -11.4041509567
 -11.3154874609
 -11.2928764479
  -9.0096425690
  -6.6405684735
  -6.6399583298
  -6.6393330944
  -1.4514171885
  -1.3611383659
  -1.2115025255

 Retrieve a J_ai^Q fitted MO integral list...
 Retrieve a J_ij^Q fitted MO integral list in upper triangle form...
 Unpack the upper triangle lists...
 
 Sorting for the CVS calculation...
 Generate singlet trial vectors...
 
 The ground-state intermediates are not necessary!
 
 Calculate pre-optimized initial guesses for adc(2) calculations
 Incore algorithm
 
 Calculate sigma vector for root  1
 
                       Excitation           Energy                Norm of
 Iteration  1         energy [au]        decrease [au]        residual vector
 ============================================================================
 for root  1          14.612885844        -0.9567750             0.0000000
 ============================================================================
  1/ 1 states have converged.
 
 
 
 The micro iteration of pre-optimization has converged in  1 steps.
 
 
 Dominant coefficients
 Printing threshold: 0.100000
 
 for root  1
    coeff.   occ.       virt.
   1.000000     4  -->    33
 ============================================================================
 Restart
 
 Calculate sigma vector for root  1
 
                       Excitation           Energy                Norm of
 Iteration  2         energy [au]        decrease [au]        residual vector
 ============================================================================
 for root  1          14.991395450         0.3785096             0.0000000
 ============================================================================
  1/ 1 states have converged.
 
 
 
 The micro iteration of pre-optimization has converged in  1 steps.
 
 
 Dominant coefficients
 Printing threshold: 0.100000
 
 for root  1
    coeff.   occ.       virt.
   1.000000     4  -->    33
 ============================================================================
 Restart
 
 Calculate sigma vector for root  1
 
                       Excitation           Energy                Norm of
 Iteration  3         energy [au]        decrease [au]        residual vector
 ============================================================================
 for root  1          14.889779574        -0.1016159             0.0000000
 ============================================================================
  1/ 1 states have converged.
 
 
 
 The micro iteration of pre-optimization has converged in  1 steps.
 
 
 Dominant coefficients
 Printing threshold: 0.100000
 
 for root  1
    coeff.   occ.       virt.
   1.000000     4  -->    33
 ============================================================================
 Restart
 
 Calculate sigma vector for root  1
 
                       Excitation           Energy                Norm of
 Iteration  4         energy [au]        decrease [au]        residual vector
 ============================================================================
 for root  1          14.920879694         0.0311001             0.0000000
 ============================================================================
  1/ 1 states have converged.
 
 
 
 The micro iteration of pre-optimization has converged in  1 steps.
 
 
 Dominant coefficients
 Printing threshold: 0.100000
 
 for root  1
    coeff.   occ.       virt.
   1.000000     4  -->    33
 ============================================================================
 Restart
 
 Calculate sigma vector for root  1
 
                       Excitation           Energy                Norm of
 Iteration  5         energy [au]        decrease [au]        residual vector
 ============================================================================
 for root  1          14.911710001        -0.0091697             0.0000000
 ============================================================================
  1/ 1 states have converged.
 
 
 
 The micro iteration of pre-optimization has converged in  1 steps.
 
 
 Dominant coefficients
 Printing threshold: 0.100000
 
 for root  1
    coeff.   occ.       virt.
   1.000000     4  -->    33
 ============================================================================
 Restart
 
 Calculate sigma vector for root  1
 
                       Excitation           Energy                Norm of
 Iteration  6         energy [au]        decrease [au]        residual vector
 ============================================================================
 for root  1          14.914444186         0.0027342             0.0000000
 ============================================================================
  1/ 1 states have converged.
 
 
 
 The micro iteration of pre-optimization has converged in  1 steps.
 
 
 Dominant coefficients
 Printing threshold: 0.100000
 
 for root  1
    coeff.   occ.       virt.
   1.000000     4  -->    33
 ============================================================================
 Restart
 
 Calculate sigma vector for root  1
 
                       Excitation           Energy                Norm of
 Iteration  7         energy [au]        decrease [au]        residual vector
 ============================================================================
 for root  1          14.913631627        -0.0008126             0.0000000
 ============================================================================
  1/ 1 states have converged.
 
 
 
 The micro iteration of pre-optimization has converged in  1 steps.
 
 
 Dominant coefficients
 Printing threshold: 0.100000
 
 for root  1
    coeff.   occ.       virt.
   1.000000     4  -->    33
 ============================================================================
 
 The macro iteration of pre-optimization has converged in  7 steps!
 
 Starting DF-ADC(2) iteration for root  1
 
 Iteration   1
 
 Calculate double excitation amplitudes and Y^Q_ai vector...
 
       Total ADC(2)          Energy                Norm of
       energy [au]        decrease [au]        residual vector
 ============================================================================
     -705.866060487         0.0002417             0.0000000
 ============================================================================
 
 Iteration   2
 
 Calculate double excitation amplitudes and Y^Q_ai vector...
 
       Total ADC(2)          Energy                Norm of
       energy [au]        decrease [au]        residual vector
 ============================================================================
     -705.866132373        -0.0000719             0.0000000
 ============================================================================
 
 
 The ADC(2) iteration has converged in  2 steps.
 
 Final result in atomic units for root  1:
 
 Total reference energy:         -720.779933834089
 Total ADC(2) energy:            -705.866132372597
 ADC(2) excitation energy:         14.913801461492
 Spin multiplicity:                 1
 
 Dominant coefficients
 Printing threshold: 0.100000
 
    coeff.   occ.       virt.
   1.000000     4  -->    33
 ============================================================================
 
 
 Final result of the ADC(2) calculations for the excited states:
 Singlet states
 
 Excited   Excitation     Excitation     Excitation        Absorption      
  state    energy [au]    energy [eV]  energy [cm^-1]    wavelength [nm]  
 ============================================================================
    1     14.91380146     405.8252      3273201.08            3.06
 ============================================================================
 
 
                      Normal termination of mrcc.
 **********************************************************************
