# Supplementary material for: Scalable Correlated Local Approaches for Computing Valence and Core-Level Ionization Energies in Large Molecules
Source: J Chem Theory Comput. 2026 Jun 24;22(13):6584–98. doi: 10.1021/acs.jctc.6c00634 (PMC13374016; doi:10.1021/acs.jctc.6c00634)
Supplement: Supplementary file 2 [file ct6c00634_si_003.zip › SI/outputs/glutamic_acid_O_4_sos-pbe0-2l_tailored-X2C.out]

 **********************************************************************
                          MRCC program system
 **********************************************************************
 
                              Written by
     Mihaly Kallay, Peter R. Nagy, David Mester, Laszlo Gyevi-Nagy,
        Jozsef Csoka, P. Bernat Szabo, Zoltan Rolik, Gyula Samu,
      Bence Hegely, Bence Ladoczki, Klara Petrov, Jozsef Csontos,
     Adam Ganyecz, Istvan Ladjanszki, Lorant Szegedy, Mate Farkas,
          Pal D. Mezei, Reka A. Horvath, and Balazs D. Lorincz
 
        Department of Physical Chemistry and Materials Science
            Budapest University of Technology and Economics
                  Budapest P.O.Box 91, H-1521 Hungary
 
                              www.mrcc.hu
 
                            Version: 25.1.2

 Executing minp...

 Reading input from MINP...
 
 Input file:
 
basis=cc-pCVTZ-X2C
verbosity=3

tprint=0.1
localcc=2016
redcost_exc=on


cialg=direct
ip_ea=ip
calc=tda
dft=user
4
0.7937 HFx
0.2063 PBEx
1.0000 MP2
0.5000 PBEc
scsps=0.6667
scspt=0.0000
dhexc=adc(2)
dendec=off

mem=120GB

dfbasis_scf=cc-pCVTZ-X2C_autoaux
dfbasis_cor=cc-pCVTZ-X2C_autoaux
scfiguess=off

bpcompo=0.9999
hamilton=SFX2C1e
core=0
cvs=1-1
nstate=2
unit=bohr
geom=xyz
19
L-glutamic_acid
N -0.516458 -3.924158 -0.987494
C 0.555917 -1.563546 -1.939162
C 0.183792 0.600020 0.001853
H 1.077157 0.065112 1.791026
H 1.139914 2.307776 -0.686961
C -2.647492 1.134870 0.426345
H -3.536075 1.864684 -1.292773
H -3.570982 -0.662054 0.904924
C -3.170928 3.002255 2.497765
O -4.587268 4.853300 2.362193
O -1.901177 2.417316 4.715205
H -2.312270 3.641367 6.047768
C 3.346254 -1.751769 -2.635649
O 4.751083 -2.878172 -0.739643
O 4.319981 -0.994925 -4.615708
H 0.373979 -4.667706 0.538110
H -0.959941 -5.235264 -2.309449
H -0.423018 -1.073818 -3.695739
H 6.546643 -2.974445 -1.195803
 
 
 Checking keyword combinations...
 
 Keywords:
 
 active=none
 agrid=ld0006-ld0590
 agrid_pssp=ld0006-ld0194
 agrid_pssp_sm=ld0006-ld0074
 ao_trunc=off
 ao_trunc_tol=1e-4
 basis=cc-pcvtz-x2c
 basis_sm=none
 basopt=off
 bfbasis=none
 bfgsmem=10
 bfgstol=1.0d-3
 bfgscimem=5
 boysalg=jacobi
 bpcompo=0.9999
 bpcompv=0.98
 bpdfo=0.9999
 bpocc=0.9999d0
 bppdo=0.999d0
 bppdv=0.98
 bpedo=0.9999d0
 bpedv=0.999999
 bp_subsyso=0.95
 bp_subsysv=0.95
 cabscorr=off
 cabsdom=bplarge
 cabsdual=off
 calc=adc(2)
 ccmaxit=50
 ccprog=cis
 ccsdalg=disk
 ccsdmkl=seq
 ccsdrest=off
 ccsdthreads=2
 cctol=6
 charge=0
 cialg=direct
 ciguess=off
 cmpgrp=auto
 comprest=off
 coord_sys=ric
 core=corr
 corembed=off
 csapprox=off
 cvs=1-1
 dboc=off
 deltaf12=off
 delocsomofact=
 dendec=off
 dens=0
 denscorr=0
 dfalg=lineq
 dfbasis_cab=none
 dfbasis_cor=cc-pcvtz-x2c_autoaux
 dfbasis_scf=cc-pcvtz-x2c_autoaux
 dfbasis_scf_sm=auto
 dfintran=drpa
 df_trunc=off
 df_trunc_corr=off
 df_trunc_corr_tol=5e-4
 df_trunc_tol=5e-4
 dft=user
 dhexc=adc(2)
 diag=david
 docc=
 domrad=10.d0
 drpaalg=auto
 dual=off
 dual_df=off
 dyson=off
 ecp=auto
 edisp=off
 edisp_embed=off
 embed=off
 epairestfact=off
 epairscale=1.d0
 etemp=300
 epert=none
 eps=
 espcharge=off
 excrad=0.d0
 excrad_f12=0.d0
 excrad_fin=0.000000000D+00
 fastdbbsc=v2
 fitting=coulomb
 fmm=off
 fmmord=8
 fnonorb=
 freq=off
 gamma=1.d0
 gauss=spher
 geom=xyz
 gopt=off
 ghost=none
 gtol=7
 grdens=off
 grid=auto
 grid_sm=auto
 gridbatch_cos=2000
 grtol=10
 guido_ct=off
 hamilton=sfx2c1e
 hl_scfalg=direct
 iface=none
 incore=off
 intalg=auto
 ip_ea=ip
 itol=10
 laptol=1.d-2
 lccoporder=trffirst
 lcorthr=loose
 lccrest=off
 ldfgrad_tol=8
 lmp2dens=on
 lnoepso=0.d0
 lnoepsv=0.000030d0
 localcc=2016
 localcorrsymm=off
 locintrf=
 mact=
 maxact=off
 maxdim=200
 maxex=0
 maxmicroit=100
 mcscfiguess=hf
 mem=120gb
 mmprog=
 molden=off
 mp2ongrid=off
 mpitasks=1
 mulmet=3
 mult=
 nab=off
 nacto=0
 nactv=0
 naf_amp=3.16d-3
 naf_cor=0.075d0
 naf_f12=off
 naf_scf=off
 nafalg=albe
 nafdens=off
 naftyp=jpq
 nchol=auto
 ndeps=1e-3
 nevpt=
 nstate=2
 nsing=0
 nto=off
 ntrip=0
 num_grad=off
 occ=
 occri=off
 oniom=off
 oniom_eechg=off
 oniom_pcm=off
 oniom_qcorr=off
 optalg=
 optmaxit=50
 optetol=1e-6
 optex=1
 optgtol=1e-4
 optstol=1e-3
 orblocc=boys
 orbloce=off
 orbloco=boys
 orblocv=pao
 orblocguess=cholesky
 osveps=-1.d0
 ovirt=off
 ovltol=1e-7
 ovosnorb=80.0
 pao_subsys_tol=1e-3
 pao_tol=1e-3
 pcm=off
 popul=off
 pressure=100000
 pssp=off
 ptfreq=0.0
 ptthreads=2
 qmreg=
 qmmm=off
 qro=off
 qscf=off
 redcost_exc=6
 redcost_tddft=off
 refdet=none
 rest=0
 rgrid=log3
 rism=off
 rohfcore=standard
 rohftype=semicanonical
 scfalg=direct
 scf_conv=auto
 scfdamp=0.7d0
 scfdamp_mode=1
 scfdamp_end=3
 scfdamp_dampstep=0.d0
 scfdamp_dtol=0.0d0
 scfdamp_maxfact=0.7d0
 scfdamp_minfact=0.7d0
 scfdiis=on
 scfdiis_dtol=0.0d0
 scfdiis_end=50
 scfdiis_start=2
 scfdiis_step=1
 scfdiis_watch=off
 scfdiis_wrange=10
 scfdiis_wlimit=5
 scfdiis_delmax=2
 scfdtol=7
 scfext=10
 scfguessdens=
 scfiguess=off
 scfloc=off
 scflshift=0.20
 scflshift_end=8
 scflshift_dtol=0.0
 scflshift_gaptol=0.20
 scfmaxit=50
 scftype=
 scftype_low=
 scftype_high=
 scftol=6
 scspe=1.d0
 scsph=1.d0
 scsps=0.6667
 scsps_t=0.6667
 scspt=0.0000
 scspt_t=0.0000
 scspv=1.d0
 spairtol=-1.d0
 sqmprog=
 subminp=top
 subsys_bopu=on
 symm=
 talg=lapl
 temp=298.15
 test=off
 tfunc=off
 theodore=off
 tlmo=0.999
 tpao=0.94
 tprint=0.1
 uncontract=off
 unit=bohr
 usedisk=2
 verbosity=3
 wpairtol=1.d-5

 Executing orbloc...

 Allocation of 120.0 Gbytes of memory...

 Localization of core orbitals...
 Localization type: Boys
 Localization algorithm: Jacobi
 
 Step   Convergence
   1   0.000000000000

 Localization of occupied orbitals...
 Localization type: Boys
 Localization algorithm: Jacobi
 
 Step   Convergence
   1   7.206113725258
   2   1.639848982813
   3   0.101968923212
   4   0.009933556130
   5   0.002627728127
   6   0.001096516114
   7   0.000553728091
   8   0.000295661593
   9   0.000159786746
  10   0.000086481159
  11   0.000046780265
  12   0.000025288111
  13   0.000013663691
  14   0.000007380855
  15   0.000003986616
  16   0.000002153360
  17   0.000001163283
  18   0.000000628554
  19   0.000000339713
  20   0.000000183659
  21   0.000000099325
  22   0.000000053735
  23   0.000000029082
  24   0.000000015745
  25   0.000000008528
  26   0.000000004621
  27   0.000000002505
  28   0.000000001359
  29   0.000000000737

 Localization succeeded.

 File MOCOEF is overwritten with localized orbitals.
 

 Executing cis...

 Allocation of 120.0 Gbytes of memory...
 
 WARNING! If scfiguess.eq.off and localcc.ne.off!
 Please be sure that MOCOEF is MOCOEF.CAN!
 
 Core orbitals considered in CVS treatment:   1
 
 Read MO coeff. matrix and orbital energies...
 
 Sorting for the CVS calculation...
 Generate singlet trial vectors...
 
 Starting TDA DF-TDDFT iteration
 Functional: user
 Singlet excited states
 
 
 The iteration has converged in  0 steps for all the roots.
 
 Final result of the TDA-TDDFT calculations for the excited states:
 Functional: user
 Singlet excited states:
 
 Excited      Total          Excitation     Excitation     Excitation        Absorption
  state    energy [au]       energy [au]    energy [eV]  energy [cm^-1]    wavelength [nm]
 =========================================================================================
    1    -530.033950607     20.26328127     551.3920      4447276.19            2.25
 =========================================================================================
 
 
 Dominant coefficients
 Printing threshold: 0.100000
 
 for root  1
    coeff.   occ.       virt.
   0.707107     1  -->    40

 Executing drpa...

 Three-index integral transformation
 Allocation of 120.0 Gbytes of memory...
 
 
 Constructing PAOs...
 PAO norm tolerance:     1.0000E-04
 Kept PAOs:    546   517  105.6093
 Threshold: 0.9990000
 Number of selected important orbitals:     1  (   2.6 %)
 
 
 Occupied LMO domain definition with Boughton-Pulay completeness:    0.9999000000
 
   MO  Natoms  Completeness   Atoms
    1    1     0.999999       14
    2    3     0.999948        9   10   11
    3    3     0.999946       13   14   15
    4    1     0.999979       11
    5    1     0.999986       10
    6    1     0.999986       15
    7   11     0.999901        1    2    3    6    8    9   13   14   15   16   17
    8    2     0.999907        3    4
    9    2     0.999904        6    7
   10    3     0.999941        2    3   13
   11    6     0.999901        2   13   14   15   18   19
   12    6     0.999937        6    7    9   10   11   12
   13    7     0.999943        3    4    6    9   10   11   12
   14    7     0.999906        2    3    4   13   14   15   19
   15    8     0.999908        3    6    7    8    9   10   11   12
   16    7     0.999931        1    2    3   13   14   15   19
   17    1     0.999937        1
   18    6     0.999923        2   13   14   15   16   19
   19    7     0.999979        3    6    7    9   10   11   12
   20   11     0.999909        1    2    3    4    6   13   14   15   16   17   18
   21    6     0.999946        4    6    9   10   11   12
   22   13     0.999903        1    2    3    4    5    6    7    8    9   11   13   14   18
   23    8     0.999975        1    2    3   13   14   15   18   19
   24   11     0.999916        2    3    4    5    6    7    8    9   10   11   18
   25    8     0.999935        1    2    3    8   13   16   17   18
   26   13     0.999933        1    2    3    4    5    6    7    9   11   13   14   16   18
   27    8     0.999948        1    2    3    5   13   14   15   18
   28   10     0.999980        1    2    3    5    6    7    8    9   10   11
   29    7     0.999932        1    2   13   14   15   16   19
   30    7     0.999951        4    6    8    9   10   11   12
   31    7     0.999945        3    6    8    9   10   11   12
   32    8     0.999915        3    6    7    8    9   10   11   12
   33    8     0.999916        1    2    3    5   13   14   15   19
   34    8     0.999969        1    2    3   13   14   16   17   18
   35   17     0.999996        1    2    3    4    5    6    7    8    9   10   11   13   14   15   16   17   18
   36   14     0.999946        1    2    3    4    5    6    8    9   13   14   15   16   18   19
   37   13     0.999946        1    2    3    4    5    6    7    8    9   10   11   12   13
   38   12     0.999986        1    2    3    5    6    8   13   14   15   16   17   18
   39   14     0.999951        2    3    4    5    6    7    8    9   10   11   13   14   15   18
 
 Executing the Boughton-Pulay algorithm...
  with occ MO completeness:    0.9999000000
 
   MO  Natoms  Completeness   Atoms
    1    1     0.999999       14
    2    3     0.999948        9   10   11
    3    3     0.999946       13   14   15
    4    1     0.999979       11
    5    1     0.999986       10
    6    1     0.999986       15
    7   11     0.999901        1    2    3    6    8    9   13   14   15   16   17
    8    2     0.999907        3    4
    9    2     0.999904        6    7
   10    3     0.999941        2    3   13
   11    6     0.999901        2   13   14   15   18   19
   12    6     0.999937        6    7    9   10   11   12
   13    7     0.999943        3    4    6    9   10   11   12
   14    7     0.999906        2    3    4   13   14   15   19
   15    8     0.999908        3    6    7    8    9   10   11   12
   16    7     0.999931        1    2    3   13   14   15   19
   17    1     0.999937        1
   18    6     0.999923        2   13   14   15   16   19
   19    7     0.999979        3    6    7    9   10   11   12
   20   11     0.999909        1    2    3    4    6   13   14   15   16   17   18
   21    6     0.999946        4    6    9   10   11   12
   22   13     0.999903        1    2    3    4    5    6    7    8    9   11   13   14   18
   23    8     0.999975        1    2    3   13   14   15   18   19
   24   11     0.999916        2    3    4    5    6    7    8    9   10   11   18
   25    8     0.999935        1    2    3    8   13   16   17   18
   26   13     0.999933        1    2    3    4    5    6    7    9   11   13   14   16   18
   27    8     0.999948        1    2    3    5   13   14   15   18
   28   10     0.999980        1    2    3    5    6    7    8    9   10   11
   29    7     0.999932        1    2   13   14   15   16   19
   30    7     0.999951        4    6    8    9   10   11   12
   31    7     0.999945        3    6    8    9   10   11   12
   32    8     0.999915        3    6    7    8    9   10   11   12
   33    8     0.999916        1    2    3    5   13   14   15   19
   34    8     0.999969        1    2    3   13   14   16   17   18
   35   17     0.999996        1    2    3    4    5    6    7    8    9   10   11   13   14   15   16   17   18
   36   14     0.999946        1    2    3    4    5    6    8    9   13   14   15   16   18   19
   37   13     0.999946        1    2    3    4    5    6    7    8    9   10   11   12   13
   38   12     0.999986        1    2    3    5    6    8   13   14   15   16   17   18
   39   14     0.999951        2    3    4    5    6    7    8    9   10   11   13   14   15   18
 
   40    4     0.992105        1    2   16   17
   41    2     0.989863        1    2
   42    4     0.982420        1    2   16   17
   43    1     0.998706        1
   44    1     0.995575        1
   45    4     0.989729        1    2   16   17
   46    3     0.985102        1    2   16
   47    7     0.983584        1    2    3    8   13   16   17
   48    4     0.987159        1    2   16   17
   49    3     0.984444        1    2   16
   50    5     0.981588        1    2    8   13   17
   51    5     0.988015        1    2    3   16   17
   52    3     0.991502        1    2   16
   53    4     0.982312        1    2    8   17
   54    1     0.997769        1
   55    1     0.996251        1
   56    1     0.998056        1
   57    1     0.999785        1
   58    1     0.999639        1
   59    1     0.999812        1
   60    1     0.998949        1
   61    1     0.998457        1
   62    1     0.999025        1
   63    1     0.999083        1
   64    1     0.998994        1
   65    2     0.993398        1    2
   66    2     0.995070        1    2
   67    2     0.997067        1    2
   68    2     0.981080        1   17
   69    2     0.996720        1    2
   70    1     0.999998        1
   71    1     0.999996        1
   72    1     0.999998        1
   73    1     0.999998        1
   74    1     0.999997        1
   75    1     0.999278        1
   76    1     0.998166        1
   77    1     0.996896        1
   78    1     0.999887        1
   79    1     0.999792        1
   80    1     0.999565        1
   81    1     0.998368        1
   82    5     0.992875        1    2    3   13   18
   83    4     0.990215        1    2    3   13
   84    6     0.981315        1    2    3   13   14   18
   85    1     0.996961        2
   86    1     0.989214        2
   87    5     0.985650        1    2    3   13   18
   88    8     0.980303        1    2    5   13   15   16   17   18
   89    4     0.986585        1    2    3   13
   90    5     0.989005        1    2    3   13   18
   91    4     0.981254        1    2   13   18
   92    5     0.980187        1    2    3   13   18
   93    7     0.986351        1    2    3   13   14   15   18
   94    7     0.986488        1    2    3   13   14   15   18
   95    6     0.985287        1    2    3    6   13   15
   96    1     0.996414        2
   97    1     0.996201        2
   98    1     0.995015        2
   99    1     0.999666        2
  100    1     0.999647        2
  101    1     0.999534        2
  102    1     0.989873        2
  103    1     0.990672        2
  104    1     0.993813        2
  105    1     0.990886        2
  106    1     0.992300        2
  107    4     0.983037        1    2    3   13
  108    6     0.981062        1    2    4    5   13   18
  109    5     0.980101        1    2    3   13   16
  110    4     0.988057        1    2    3   13
  111    5     0.985960        1    2    3   13   15
  112    1     0.999995        2
  113    1     0.999995        2
  114    1     0.999997        2
  115    1     0.999994        2
  116    1     0.999995        2
  117    1     0.989921        2
  118    1     0.980989        2
  119    1     0.985642        2
  120    1     0.997176        2
  121    1     0.987349        2
  122    1     0.994986        2
  123    1     0.981642        2
  124    5     0.990077        2    3    4    5    6
  125    3     0.985638        2    3    6
  126    7     0.982722        1    2    3    4    5    6   11
  127    1     0.997782        3
  128    1     0.992101        3
  129    5     0.983759        2    3    4    5    6
  130    6     0.987195        1    3    4    5    6   18
  131    4     0.981920        2    3    6   13
  132    5     0.985834        2    3    4    5    6
  133    4     0.981317        3    4    5    6
  134    5     0.981325        2    3    6    9   13
  135    7     0.980802        1    2    3    4    5    6   14
  136    6     0.980542        1    2    3    4    5    6
  137    7     0.988923        2    3    6    9   11   13   14
  138    1     0.996945        3
  139    1     0.998709        3
  140    1     0.994888        3
  141    1     0.999715        3
  142    1     0.999880        3
  143    1     0.999523        3
  144    1     0.995570        3
  145    1     0.993323        3
  146    1     0.996616        3
  147    1     0.995609        3
  148    1     0.994978        3
  149    3     0.988364        2    3    6
  150    6     0.993152        1    2    3    5    7    8
  151    3     0.988967        2    3    6
  152    3     0.989322        2    3    6
  153    4     0.981036        2    3    5    6
  154    1     0.999998        3
  155    1     0.999996        3
  156    1     0.999998        3
  157    1     0.999997        3
  158    1     0.999997        3
  159    1     0.992794        3
  160    1     0.988844        3
  161    1     0.999210        3
  162    1     0.997862        3
  163    1     0.984256        3
  164    1     0.997680        3
  165    1     0.995779        3
  166    4     0.982191        2    3    4    6
  167    3     0.983250        3    4    6
  168    6     0.990778        1    3    4    6   11   14
  169    1     0.993353        4
  170    1     0.994747        4
  171    1     0.990943        4
  172    2     0.984684        3    4
  173    2     0.995298        3    4
  174    3     0.982378        3    4    6
  175    1     0.990295        4
  176    1     0.993591        4
  177    1     0.986388        4
  178    1     0.988920        4
  179    1     0.990708        4
  180    3     0.984139        3    5    6
  181    3     0.985263        3    5    6
  182    5     0.987266        2    3    5    6   13
  183    1     0.992381        5
  184    1     0.996024        5
  185    1     0.991138        5
  186    2     0.986333        3    5
  187    2     0.996195        3    5
  188    3     0.989450        3    5    6
  189    1     0.987383        5
  190    1     0.990434        5
  191    1     0.989450        5
  192    1     0.992352        5
  193    1     0.991227        5
  194    5     0.991605        3    6    7    8    9
  195    3     0.985957        3    6    9
  196    7     0.981006        3    6    7    8    9   10   11
  197    1     0.997813        6
  198    1     0.992165        6
  199    5     0.983232        3    6    7    8    9
  200    6     0.986145        4    5    6    7    8    9
  201    3     0.983866        3    6    9
  202    5     0.986017        3    6    7    8    9
  203    5     0.992676        3    6    7    8    9
  204    4     0.980104        3    6    8    9
  205    6     0.981360        3    6    7    9   10   11
  206    7     0.982869        3    6    7    8    9   10   11
  207    6     0.991798        1    2    3    6    9   10
  208    1     0.997055        6
  209    1     0.998581        6
  210    1     0.995224        6
  211    1     0.999726        6
  212    1     0.999868        6
  213    1     0.999555        6
  214    1     0.995929        6
  215    1     0.994087        6
  216    1     0.996834        6
  217    1     0.996080        6
  218    1     0.995060        6
  219    4     0.989538        3    6    9   10
  220    6     0.982146        4    5    6    7    8    9
  221    3     0.981692        3    6    9
  222    3     0.985018        3    6    9
  223    4     0.986623        3    6    9   10
  224    1     0.999998        6
  225    1     0.999997        6
  226    1     0.999999        6
  227    1     0.999997        6
  228    1     0.999997        6
  229    1     0.992174        6
  230    1     0.990365        6
  231    1     0.999243        6
  232    1     0.997505        6
  233    1     0.986491        6
  234    1     0.997371        6
  235    1     0.996214        6
  236    3     0.983158        6    7    9
  237    3     0.980563        6    7    9
  238    5     0.988929        3    6    7   10   18
  239    1     0.992797        7
  240    1     0.995317        7
  241    1     0.991680        7
  242    2     0.986447        6    7
  243    2     0.995757        6    7
  244    3     0.989908        3    6    7
  245    1     0.988578        7
  246    1     0.992286        7
  247    1     0.987031        7
  248    1     0.990630        7
  249    1     0.991047        7
  250    6     0.980436        3    6    7    8    9   10
  251    4     0.986326        3    6    8    9
  252    5     0.980792        1    3    6    7    8
  253    1     0.992611        8
  254    1     0.994884        8
  255    1     0.990637        8
  256    2     0.985911        6    8
  257    2     0.992736        6    8
  258    4     0.987158        3    6    8    9
  259    1     0.988434        8
  260    1     0.992104        8
  261    1     0.987878        8
  262    1     0.990526        8
  263    1     0.990628        8
  264    4     0.996921        6    9   10   11
  265    4     0.996705        6    9   10   11
  266    4     0.992047        6    9   10   11
  267    1     0.995040        9
  268    1     0.982492        9
  269    4     0.992456        6    9   10   11
  270    5     0.992518        7    8    9   10   11
  271    4     0.995221        6    9   10   11
  272    4     0.994001        6    9   10   11
  273    4     0.986775        8    9   10   11
  274    4     0.994310        6    9   10   11
  275    4     0.988221        6    9   10   11
  276    5     0.992316        6    8    9   10   11
  277    5     0.992516        3    6    9   10   11
  278    1     0.994162        9
  279    1     0.993790        9
  280    1     0.994073        9
  281    1     0.999455        9
  282    1     0.999421        9
  283    1     0.999448        9
  284    1     0.987487        9
  285    1     0.985063        9
  286    1     0.984242        9
  287    1     0.981759        9
  288    2     0.990367        9   10
  289    5     0.995581        6    8    9   10   11
  290    5     0.996978        6    7    9   10   11
  291    4     0.991176        6    9   10   11
  292    4     0.992447        6    9   10   11
  293    4     0.990012        6    9   10   11
  294    1     0.999991        9
  295    1     0.999990        9
  296    1     0.999990        9
  297    1     0.999989        9
  298    1     0.999982        9
  299    1     0.980659        9
  300    3     0.985719        6    9   10
  301    1     0.986867        9
  302    2     0.986086        9   10
  303    2     0.987515        6    9
  304    1     0.993447        9
  305    2     0.986762        9   10
  306    2     0.996360        9   10
  307    1     0.985672       10
  308    2     0.988774        9   10
  309    1     0.999472       10
  310    1     0.998184       10
  311    4     0.989638        6    9   10   11
  312    4     0.990971        8    9   10   11
  313    4     0.985881        6    9   10   12
  314    4     0.994955        6    9   10   11
  315    3     0.984386        9   10   11
  316    4     0.983945        8    9   10   12
  317    3     0.995936        9   10   11
  318    2     0.988935        9   10
  319    2     0.989705        9   10
  320    1     0.995849       10
  321    1     0.995449       10
  322    1     0.995664       10
  323    1     0.999592       10
  324    1     0.999553       10
  325    1     0.999575       10
  326    1     0.999681       10
  327    1     0.999754       10
  328    1     0.999868       10
  329    1     0.999657       10
  330    1     0.999496       10
  331    1     0.991383       10
  332    1     0.990854       10
  333    1     0.995596       10
  334    1     0.989894       10
  335    1     0.982608       10
  336    1     0.999997       10
  337    1     0.999999       10
  338    1     0.999999       10
  339    1     0.999998       10
  340    1     0.999997       10
  341    1     0.999272       10
  342    1     0.998976       10
  343    1     0.999774       10
  344    1     0.999460       10
  345    1     0.999571       10
  346    1     0.999856       10
  347    1     0.998786       10
  348    3     0.986745        9   11   12
  349    2     0.993256        9   11
  350    3     0.987928        9   11   12
  351    1     0.998998       11
  352    1     0.996752       11
  353    4     0.988298        9   10   11   12
  354    3     0.984987        9   10   11
  355    3     0.982857        9   11   12
  356    4     0.989374        9   10   11   12
  357    3     0.990139        9   10   11
  358    3     0.982765        9   11   12
  359    2     0.986464        9   11
  360    2     0.994080        9   11
  361    4     0.985201        4    9   11   12
  362    1     0.996296       11
  363    1     0.996081       11
  364    1     0.997886       11
  365    1     0.999635       11
  366    1     0.999615       11
  367    1     0.999792       11
  368    1     0.999713       11
  369    1     0.999819       11
  370    1     0.999719       11
  371    1     0.999410       11
  372    1     0.999655       11
  373    1     0.988369       11
  374    1     0.993209       11
  375    1     0.989389       11
  376    1     0.982652       11
  377    1     0.991859       11
  378    1     0.999999       11
  379    1     0.999999       11
  380    1     0.999999       11
  381    1     0.999997       11
  382    1     0.999998       11
  383    1     0.999810       11
  384    1     0.998989       11
  385    1     0.999478       11
  386    1     0.999583       11
  387    1     0.999739       11
  388    1     0.999831       11
  389    1     0.999432       11
  390    3     0.989139        9   11   12
  391    2     0.987409       11   12
  392    3     0.989326       10   11   12
  393    2     0.998557       11   12
  394    2     0.986914        9   12
  395    1     0.987129       12
  396    3     0.997827        9   11   12
  397    2     0.987959       11   12
  398    2     0.995283       11   12
  399    2     0.996588       11   12
  400    1     0.986456       12
  401    2     0.998432       11   12
  402    2     0.997425       11   12
  403    1     0.984857       12
  404    4     0.994747        2   13   14   15
  405    4     0.992814        2   13   14   15
  406    4     0.984185        2   13   14   15
  407    1     0.994956       13
  408    1     0.982244       13
  409    4     0.990531        2   13   14   15
  410    5     0.996749        1    2   13   14   15
  411    4     0.988013        2   13   14   15
  412    4     0.993227        2   13   14   15
  413    4     0.994252        2   13   14   15
  414    4     0.989999        2   13   14   15
  415    5     0.989323        1    2   13   14   15
  416    5     0.986004        1    2   13   14   15
  417    5     0.990284        2    3   13   14   15
  418    1     0.994250       13
  419    1     0.993395       13
  420    1     0.994146       13
  421    1     0.999463       13
  422    1     0.999386       13
  423    1     0.999453       13
  424    1     0.982774       13
  425    2     0.990616       13   15
  426    1     0.988122       13
  427    1     0.989666       13
  428    2     0.990652       13   15
  429    4     0.986361        2   13   14   15
  430    4     0.980237        1   13   14   15
  431    4     0.982591        2    3   13   14
  432    4     0.991732        2   13   14   15
  433    5     0.990156        2    3   13   14   15
  434    1     0.999988       13
  435    1     0.999984       13
  436    1     0.999993       13
  437    1     0.999994       13
  438    1     0.999984       13
  439    2     0.984605       13   15
  440    2     0.980428       13   15
  441    2     0.994775       13   14
  442    1     0.980258       13
  443    1     0.986700       13
  444    1     0.988035       13
  445    1     0.982201       13
  446    3     0.986664       13   14   19
  447    2     0.993349       13   14
  448    3     0.987991       13   14   19
  449    1     0.999002       14
  450    1     0.996765       14
  451    4     0.990253       13   14   15   19
  452    3     0.981742       13   14   15
  453    4     0.989638       13   14   15   19
  454    4     0.989941       13   14   15   19
  455    3     0.987931       13   14   15
  456    4     0.992098       13   14   15   19
  457    3     0.986406       13   14   19
  458    2     0.987249       13   14
  459    3     0.985150       13   14   19
  460    1     0.996754       14
  461    1     0.995739       14
  462    1     0.997800       14
  463    1     0.999680       14
  464    1     0.999581       14
  465    1     0.999783       14
  466    1     0.999742       14
  467    1     0.999762       14
  468    1     0.999732       14
  469    1     0.999487       14
  470    1     0.999546       14
  471    1     0.989430       14
  472    1     0.991951       14
  473    1     0.990098       14
  474    1     0.985323       14
  475    1     0.987538       14
  476    1     0.999999       14
  477    1     0.999999       14
  478    1     0.999999       14
  479    1     0.999997       14
  480    1     0.999997       14
  481    1     0.999423       14
  482    1     0.999125       14
  483    1     0.999197       14
  484    1     0.999805       14
  485    1     0.999880       14
  486    1     0.999799       14
  487    1     0.999559       14
  488    2     0.996421       13   15
  489    1     0.985716       15
  490    2     0.988914       13   15
  491    1     0.999474       15
  492    1     0.998188       15
  493    4     0.986786        2   13   14   15
  494    3     0.991538       13   14   15
  495    4     0.983873        2   13   14   15
  496    4     0.984004       13   14   15   18
  497    3     0.994132       13   14   15
  498    4     0.989520        2   13   14   15
  499    3     0.994985        2   13   15
  500    2     0.986315       13   15
  501    2     0.991013       13   15
  502    1     0.995745       15
  503    1     0.995696       15
  504    1     0.995561       15
  505    1     0.999581       15
  506    1     0.999578       15
  507    1     0.999564       15
  508    1     0.999668       15
  509    1     0.999595       15
  510    1     0.999890       15
  511    1     0.999830       15
  512    1     0.999456       15
  513    1     0.989158       15
  514    1     0.986576       15
  515    1     0.996734       15
  516    1     0.994329       15
  517    1     0.983198       15
  518    1     0.999997       15
  519    1     0.999998       15
  520    1     0.999999       15
  521    1     0.999999       15
  522    1     0.999997       15
  523    1     0.998517       15
  524    1     0.999180       15
  525    1     0.999643       15
  526    1     0.999394       15
  527    1     0.999839       15
  528    1     0.999772       15
  529    1     0.999308       15
  530    3     0.986679        1    2   16
  531    2     0.987788        1   16
  532    4     0.984529        1    2   14   16
  533    1     0.989409       16
  534    1     0.991942       16
  535    2     0.998815        1   16
  536    2     0.990718        1   16
  537    2     0.983951        1   16
  538    2     0.992713        1   16
  539    2     0.999163        1   16
  540    1     0.989646       16
  541    2     0.997301        1   16
  542    1     0.983996       16
  543    1     0.986999       16
  544    2     0.985557        1   17
  545    2     0.989533        1   17
  546    3     0.992214        1    2   17
  547    1     0.989975       17
  548    1     0.986816       17
  549    1     0.981348       17
  550    2     0.991979        1   17
  551    2     0.985963        1   17
  552    2     0.994160        1   17
  553    1     0.991031       17
  554    2     0.997328        1   17
  555    2     0.998300        1   17
  556    1     0.988480       17
  557    1     0.988647       17
  558    4     0.984968        2    3   13   18
  559    3     0.980969        2    3   18
  560    5     0.981184        1    2    7   13   18
  561    1     0.994801       18
  562    1     0.995245       18
  563    1     0.991104       18
  564    2     0.983266        2   18
  565    3     0.997329        1    2   18
  566    3     0.989475        2    3   18
  567    1     0.990585       18
  568    1     0.993795       18
  569    1     0.987110       18
  570    1     0.987070       18
  571    1     0.991704       18
  572    3     0.989538       13   14   19
  573    2     0.987602       14   19
  574    3     0.989504       14   15   19
  575    1     0.980373       19
  576    2     0.988910       13   19
  577    1     0.984152       19
  578    2     0.990109       14   19
  579    2     0.987161       14   19
  580    2     0.994436       14   19
  581    2     0.997592       14   19
  582    1     0.980926       19
  583    2     0.997931       14   19
  584    1     0.986407       19
  585    2     0.998035       14   19
 
 Dimensions of the occupied LMO domains:  Minimum / Average / Maximum
 
 Number of atoms in domain:                   1       7.3        17
 Number of atomic orbitals:                  43     243.9       528
 
 
 Calculating (mui|P) integrals...
 
 Block 1: occupied orbitals 1 to 39
 Calculating and transforming integrals...
 Number of strong pairs: 0 (0.0%)
 chtol:   9.999999999999999E-005
 switch to dfcoralg=cholinv
       11.37 MB memory is used for domain independent quantities
 
 Calculating the contribution of occupied LMOs...
    using local fitting domains
 
 MO:     1
 Extended domain construction for local excited state calculation...
 
 The selected important local MOs:    #:    19
    1    3    7   11   14   16   18   20   22   23   26   27   29   33   34   35   36   38   39
 
 The selected important PAOs:    #:     0

 
 The selected additional local MOs:    #:     0

 
 The selected additional PAOs:    #:   532
  446  447  448  449  450  451  452  453  454  455  456  457  458  459  460  461  462  463  464  465
  466  467  468  469  470  471  472  473  474  475  476  477  478  479  480  481  482  483  484  485
  486  487  404  405  406  407  408  409  410  411  412  413  414  415  416  417  418  419  420  421
  422  423  424  425  426  427  428  429  430  431  432  433  434  435  436  437  438  439  440  441
  442  443  444  445  488  489  490  491  492  493  494  495  496  497  498  499  500  501  502  503
  504  505  506  507  508  509  510  511  512  513  514  515  516  517  518  519  520  521  522  523
  524  525  526  527  528  529   40   41   42   43   44   45   46   47   48   49   50   51   52   53
   54   55   56   57   58   59   60   61   62   63   64   65   66   67   68   69   70   71   72   73
   74   75   76   77   78   79   80   81   82   83   84   85   86   87   88   89   90   91   92   93
   94   95   96   97   98   99  100  101  102  103  104  105  106  107  108  109  110  111  112  113
  114  115  116  117  118  119  120  121  122  123  124  125  126  127  128  129  130  131  132  133
  134  135  136  137  138  139  140  141  142  143  144  145  146  147  148  149  150  151  152  153
  154  155  156  157  158  159  160  161  162  163  164  165  194  195  196  197  198  199  200  201
  202  203  204  205  206  207  208  209  210  211  212  213  214  215  216  217  218  219  220  221
  222  223  224  225  226  227  228  229  230  231  232  233  234  235  250  251  252  253  254  255
  256  257  258  259  260  261  262  263  264  265  266  267  268  269  270  271  272  273  274  275
  276  277  278  279  280  281  282  283  284  285  286  287  288  289  290  291  292  293  294  295
  296  297  298  299  300  301  302  303  304  305  530  531  532  533  534  535  536  537  538  539
  540  541  542  543  544  545  546  547  548  549  550  551  552  553  554  555  556  557  558  559
  560  561  562  563  564  565  566  567  568  569  570  571  572  573  574  575  576  577  578  579
  580  581  582  583  584  585  166  167  168  169  170  171  172  173  174  175  176  177  178  179
  180  181  182  183  184  185  186  187  188  189  190  191  192  193  236  237  238  239  240  241
  242  243  244  245  246  247  248  249  348  349  350  351  352  353  354  355  356  357  358  359
  360  361  362  363  364  365  366  367  368  369  370  371  372  373  374  375  376  377  378  379
  380  381  382  383  384  385  386  387  388  389  306  307  308  309  310  311  312  313  314  315
  316  317  318  319  320  321  322  323  324  325  326  327  328  329  330  331  332  333  334  335
  336  337  338  339  340  341  342  343  344  345  346  347
 
 The selected atoms in the ED:    #:    18
    1    2    3    4    5    6    7    8    9   10   11   13   14   15   16   17   18   19
 The selected atoms in the fitting domain  #:    18
    1    2    3    4    5    6    7    8    9   10   11   13   14   15   16   17   18   19
 
 Dimensions of the extended domain:
 
 Number of atoms in domain:      18  ( 94.74 %)
 Number of atomic orbitals:     542  ( 97.48 %)
 Number of fitting functions:  2721  ( 98.12 %)
 Warning: drop high-lying PAOs                    17
 Number of occupied orbitals:    19  ( 48.72 %)
 Number of virtual orbitals:    457  ( 88.39 %)
 
 IJ and IA integral transformation...

 Executing cis...

 Allocation of 120.0 Gbytes of memory...
 Core orbitals considered in CVS treatment:   1
 
 Retrieve a J_ai^Q fitted MO integral list...
 Retrieve a J_ij^Q fitted MO integral list in upper triangle form...
 Unpack the upper triangle lists...
 
 Sorting for the CVS calculation...
 Generate singlet trial vectors...
 
 The ground-state intermediates are not necessary!
 Calculate pre-optimized initial guesses for adc(2) calculations
 Incore algorithm
 
 Calculate sigma vector for root  1
 
                       Excitation           Energy                Norm of
 Iteration  1         energy [au]        decrease [au]        residual vector
 ============================================================================
 for root  1          19.769297963        -0.4939662             0.0000000
 ============================================================================
  1/ 1 states have converged.
 
 
 
 The micro iteration of pre-optimization has converged in  1 steps.
 
 
 Dominant coefficients
 Printing threshold: 0.100000
 
 for root  1
    coeff.   occ.       virt.
   0.707107     1  -->    20
 ============================================================================
 Restart
 
 Calculate sigma vector for root  1
 
                       Excitation           Energy                Norm of
 Iteration  2         energy [au]        decrease [au]        residual vector
 ============================================================================
 for root  1          19.897093421         0.1277955             0.0000000
 ============================================================================
  1/ 1 states have converged.
 
 
 
 The micro iteration of pre-optimization has converged in  1 steps.
 
 
 Dominant coefficients
 Printing threshold: 0.100000
 
 for root  1
    coeff.   occ.       virt.
   0.707107     1  -->    20
 ============================================================================
 Restart
 
 Calculate sigma vector for root  1
 
                       Excitation           Energy                Norm of
 Iteration  3         energy [au]        decrease [au]        residual vector
 ============================================================================
 for root  1          19.872281390        -0.0248120             0.0000000
 ============================================================================
  1/ 1 states have converged.
 
 
 
 The micro iteration of pre-optimization has converged in  1 steps.
 
 
 Dominant coefficients
 Printing threshold: 0.100000
 
 for root  1
    coeff.   occ.       virt.
   0.707107     1  -->    20
 ============================================================================
 Restart
 
 Calculate sigma vector for root  1
 
                       Excitation           Energy                Norm of
 Iteration  4         energy [au]        decrease [au]        residual vector
 ============================================================================
 for root  1          19.877417869         0.0051365             0.0000000
 ============================================================================
  1/ 1 states have converged.
 
 
 
 The micro iteration of pre-optimization has converged in  1 steps.
 
 
 Dominant coefficients
 Printing threshold: 0.100000
 
 for root  1
    coeff.   occ.       virt.
   0.707107     1  -->    20
 ============================================================================
 Restart
 
 Calculate sigma vector for root  1
 
                       Excitation           Energy                Norm of
 Iteration  5         energy [au]        decrease [au]        residual vector
 ============================================================================
 for root  1          19.876368148        -0.0010497             0.0000000
 ============================================================================
  1/ 1 states have converged.
 
 
 
 The micro iteration of pre-optimization has converged in  1 steps.
 
 
 Dominant coefficients
 Printing threshold: 0.100000
 
 for root  1
    coeff.   occ.       virt.
   0.707107     1  -->    20
 ============================================================================
 Restart
 
 Calculate sigma vector for root  1
 
                       Excitation           Energy                Norm of
 Iteration  6         energy [au]        decrease [au]        residual vector
 ============================================================================
 for root  1          19.876583244         0.0002151             0.0000000
 ============================================================================
  1/ 1 states have converged.
 
 
 
 The micro iteration of pre-optimization has converged in  1 steps.
 
 
 Dominant coefficients
 Printing threshold: 0.100000
 
 for root  1
    coeff.   occ.       virt.
   0.707107     1  -->    20
 ============================================================================
 Restart
 
 Calculate sigma vector for root  1
 
                       Excitation           Energy                Norm of
 Iteration  7         energy [au]        decrease [au]        residual vector
 ============================================================================
 for root  1          19.876539193        -0.0000441             0.0000000
 ============================================================================
  1/ 1 states have converged.
 
 
 
 The micro iteration of pre-optimization has converged in  1 steps.
 
 
 Dominant coefficients
 Printing threshold: 0.100000
 
 for root  1
    coeff.   occ.       virt.
   0.707107     1  -->    20
 ============================================================================
 Restart
 
 Calculate sigma vector for root  1
 
                       Excitation           Energy                Norm of
 Iteration  8         energy [au]        decrease [au]        residual vector
 ============================================================================
 for root  1          19.876548216         0.0000090             0.0000000
 ============================================================================
  1/ 1 states have converged.
 
 
 
 The micro iteration of pre-optimization has converged in  1 steps.
 
 
 Dominant coefficients
 Printing threshold: 0.100000
 
 for root  1
    coeff.   occ.       virt.
   0.707107     1  -->    20
 ============================================================================
 
 The macro iteration of pre-optimization has converged in  8 steps!
 
 Final result of the double hybrid calculations for the excited states:
 Functional: user
 Singlet excited states:
 
 Excited      Total          Excitation     Excitation     Excitation        Absorption
  state    energy [au]       energy [au]    energy [eV]  energy [cm^-1]    wavelength [nm]
 =========================================================================================
    1    -530.420683662     19.87654822     540.8684      4362398.09            2.29
 =========================================================================================
 
 
                      Normal termination of mrcc.
 **********************************************************************
