# Supplementary material for: Scalable Correlated Local Approaches for Computing Valence and Core-Level Ionization Energies in Large Molecules
Source: J Chem Theory Comput. 2026 Jun 24;22(13):6584–98. doi: 10.1021/acs.jctc.6c00634 (PMC13374016; doi:10.1021/acs.jctc.6c00634)
Supplement: Supplementary file 2 [file ct6c00634_si_003.zip › SI/outputs/asparagine_O_2_ladc2_0.9999_test.out]

 **********************************************************************
                          MRCC program system
 **********************************************************************
 
                              Written by
     Mihaly Kallay, Peter R. Nagy, David Mester, Laszlo Gyevi-Nagy,
        Jozsef Csoka, P. Bernat Szabo, Zoltan Rolik, Gyula Samu,
      Bence Hegely, Bence Ladoczki, Klara Petrov, Jozsef Csontos,
     Adam Ganyecz, Istvan Ladjanszki, Lorant Szegedy, Mate Farkas,
          Pal D. Mezei, Reka A. Horvath, and Balazs D. Lorincz
 
        Department of Physical Chemistry and Materials Science
            Budapest University of Technology and Economics
                  Budapest P.O.Box 91, H-1521 Hungary
 
                              www.mrcc.hu
 
                            Version: 25.1.2

 Executing minp...

 Reading input from MINP...
 
 Input file:
 
basis=cc-pCVTZ-X2C
verbosity=3

tprint=0.1
localcc=2016
redcost_exc=on


cialg=direct
ip_ea=ip
calc=ADC(2)

mem=120GB

dfbasis_scf=cc-pCVTZ-X2C_autoaux
dfbasis_cor=cc-pCVTZ-X2C_autoaux
scfiguess=off

bpcompo=0.9999
hamilton=SFX2C1e
core=1
cvs=1-1
nstate=2
unit=bohr
geom=xyz
17
L-asparagine
O 4.799666 -3.223816 0.250576
C 3.385705 -1.721791 -0.838838
O 4.251583 -0.130143 -2.716479
C 0.579496 -1.432461 -0.378609
N -0.149024 -2.939527 1.804930
C -0.150836 1.370697 -0.013907
H 0.729772 2.073770 1.725901
H 0.545608 2.505320 -1.605468
C -3.010334 1.652381 0.143318
O -4.496928 -0.039278 -0.597379
N -3.874398 3.891946 1.095981
H -2.702519 5.245709 1.749607
H -5.758444 4.186791 1.190182
H 6.057651 -0.408031 -3.036462
H -0.364678 -2.077489 -2.124462
H -1.979056 -3.487482 1.827113
H 1.116565 -4.260456 2.364485
 
 
 Checking keyword combinations...
 
 Keywords:
 
 active=none
 agrid=ld0006-ld0590
 agrid_pssp=ld0006-ld0194
 agrid_pssp_sm=ld0006-ld0074
 ao_trunc=off
 ao_trunc_tol=1e-4
 basis=cc-pcvtz-x2c
 basis_sm=none
 basopt=off
 bfbasis=none
 bfgsmem=10
 bfgstol=1.0d-3
 bfgscimem=5
 boysalg=jacobi
 bpcompo=0.9999
 bpcompv=0.98
 bpdfo=0.9999
 bpocc=0.9999d0
 bppdo=0.999d0
 bppdv=0.98
 bpedo=0.9999d0
 bpedv=0.999999
 bp_subsyso=0.95
 bp_subsysv=0.95
 cabscorr=off
 cabsdom=bplarge
 cabsdual=off
 calc=adc(2)
 ccmaxit=50
 ccprog=cis
 ccsdalg=disk
 ccsdmkl=seq
 ccsdrest=off
 ccsdthreads=2
 cctol=6
 charge=0
 cialg=direct
 ciguess=off
 cmpgrp=auto
 comprest=off
 coord_sys=ric
 core=1
 corembed=off
 csapprox=off
 cvs=1-1
 dboc=off
 deltaf12=off
 delocsomofact=
 dendec=laplace
 dens=0
 denscorr=0
 dfalg=lineq
 dfbasis_cab=none
 dfbasis_cor=cc-pcvtz-x2c_autoaux
 dfbasis_scf=cc-pcvtz-x2c_autoaux
 dfbasis_scf_sm=auto
 dfintran=drpa
 df_trunc=off
 df_trunc_corr=off
 df_trunc_corr_tol=5e-4
 df_trunc_tol=5e-4
 dft=off
 dhexc=adc(2)
 diag=david
 docc=
 domrad=10.d0
 drpaalg=auto
 dual=off
 dual_df=off
 dyson=off
 ecp=auto
 edisp=off
 edisp_embed=off
 embed=off
 epairestfact=off
 epairscale=1.d0
 etemp=300
 epert=none
 eps=
 espcharge=off
 excrad=0.d0
 excrad_f12=0.d0
 excrad_fin=0.000000000D+00
 fastdbbsc=v2
 fitting=coulomb
 fmm=off
 fmmord=8
 fnonorb=
 freq=off
 gamma=1.d0
 gauss=spher
 geom=xyz
 gopt=off
 ghost=none
 gtol=7
 grdens=off
 grid=auto
 grid_sm=auto
 gridbatch_cos=2000
 grtol=10
 guido_ct=off
 hamilton=sfx2c1e
 hl_scfalg=direct
 iface=none
 incore=off
 intalg=auto
 ip_ea=ip
 itol=10
 laptol=1.d-2
 lccoporder=trffirst
 lcorthr=loose
 lccrest=off
 ldfgrad_tol=8
 lmp2dens=on
 lnoepso=0.d0
 lnoepsv=0.000075d0
 localcc=2016
 localcorrsymm=off
 locintrf=direct
 mact=
 maxact=off
 maxdim=200
 maxex=0
 maxmicroit=100
 mcscfiguess=hf
 mem=120gb
 mmprog=
 molden=off
 mp2ongrid=off
 mpitasks=1
 mulmet=3
 mult=
 nab=off
 nacto=0
 nactv=0
 naf_amp=3.16d-3
 naf_cor=0.1d0
 naf_f12=off
 naf_scf=off
 nafalg=albe
 nafdens=off
 naftyp=jpq
 nchol=auto
 ndeps=1e-3
 nevpt=
 nstate=2
 nsing=0
 nto=off
 ntrip=0
 num_grad=off
 occ=
 occri=off
 oniom=off
 oniom_eechg=off
 oniom_pcm=off
 oniom_qcorr=off
 optalg=
 optmaxit=50
 optetol=1e-6
 optex=1
 optgtol=1e-4
 optstol=1e-3
 orblocc=off
 orbloce=off
 orbloco=boys
 orblocv=pao
 orblocguess=cholesky
 osveps=-1.d0
 ovirt=off
 ovltol=1e-7
 ovosnorb=80.0
 pao_subsys_tol=1e-3
 pao_tol=1e-3
 pcm=off
 popul=off
 pressure=100000
 pssp=off
 ptfreq=0.0
 ptthreads=2
 qmreg=
 qmmm=off
 qro=off
 qscf=off
 redcost_exc=6
 redcost_tddft=off
 refdet=none
 rest=0
 rgrid=log3
 rism=off
 rohfcore=standard
 rohftype=semicanonical
 scfalg=direct
 scf_conv=auto
 scfdamp=0.0d0
 scfdamp_mode=off
 scfdamp_end=50
 scfdamp_dampstep=0.d0
 scfdamp_dtol=0.0d0
 scfdamp_maxfact=0.0d0
 scfdamp_minfact=0.0d0
 scfdiis=on
 scfdiis_dtol=0.0d0
 scfdiis_end=50
 scfdiis_start=2
 scfdiis_step=1
 scfdiis_watch=off
 scfdiis_wrange=10
 scfdiis_wlimit=5
 scfdiis_delmax=2
 scfdtol=7
 scfext=10
 scfguessdens=
 scfiguess=off
 scfloc=off
 scflshift=0.20
 scflshift_end=8
 scflshift_dtol=0.0
 scflshift_gaptol=0.20
 scfmaxit=50
 scftype=
 scftype_low=
 scftype_high=
 scftol=6
 scspe=1.d0
 scsph=1.d0
 scsps=0.0d0
 scsps_t=0.0d0
 scspt=0.0d0
 scspt_t=0.0d0
 scspv=1.d0
 spairtol=-1.d0
 sqmprog=
 subminp=top
 subsys_bopu=on
 symm=
 talg=lapl
 temp=298.15
 test=off
 tfunc=off
 theodore=off
 tlmo=0.999
 tpao=0.94
 tprint=0.1
 uncontract=off
 unit=bohr
 usedisk=2
 verbosity=3
 wpairtol=1.d-5

 Executing orbloc...

 Allocation of 120.0 Gbytes of memory...

 Localization of core orbitals...
 Localization type: Boys
 Localization algorithm: Jacobi
 
 Step   Convergence
   1   0.000000000000

 Localization of occupied orbitals...
 Localization type: Boys
 Localization algorithm: Jacobi
 
 Step   Convergence
   1   7.561541659888
   2   1.392307672059
   3   0.132488839679
   4   0.013270946174
   5   0.003310659656
   6   0.001338611565
   7   0.000593331526
   8   0.000270011264
   9   0.000123499539
  10   0.000056510261
  11   0.000025838417
  12   0.000011804460
  13   0.000005389318
  14   0.000002459262
  15   0.000001121814
  16   0.000000511598
  17   0.000000233271
  18   0.000000106351
  19   0.000000048483
  20   0.000000022101
  21   0.000000010074
  22   0.000000004592
  23   0.000000002093
  24   0.000000000954

 Localization succeeded.

 File MOCOEF is overwritten with localized orbitals.
 

 Executing cis...

 Allocation of 120.0 Gbytes of memory...
 
 WARNING! If scfiguess.eq.off and localcc.ne.off!
 Please be sure that MOCOEF is MOCOEF.CAN!
 
 Core orbitals considered in CVS treatment:   1
 
 Read MO coeff. matrix and orbital energies...
 
 Sorting for the CVS calculation...
 Generate singlet trial vectors...
 
 Starting DF-CIS iteration
 Singlet excited states
 
 
 The iteration has converged in  0 steps for all the roots.
 
 Final result of the CIS calculations for the excited states:
 Singlet excited states:
 
 Excited      Total          Excitation     Excitation     Excitation        Absorption
  state    energy [au]       energy [au]    energy [eV]  energy [cm^-1]    wavelength [nm]
 =========================================================================================
    1    -469.531092861     20.57110706     559.7683      4514836.14            2.21
 =========================================================================================
 
 
 Dominant coefficients
 Printing threshold: 0.100000
 
 for root  1
    coeff.   occ.       virt.
   0.707107     2  -->    36

 Executing drpa...

 Three-index integral transformation
 Allocation of 120.0 Gbytes of memory...
 
 
 Constructing PAOs...
 PAO norm tolerance:     1.0000E-04
 Kept PAOs:    490   464  105.6034
 Threshold: 0.9990000
 Number of selected important orbitals:     1  (   2.9 %)
 
 
 Occupied LMO domain definition with Boughton-Pulay completeness:    0.9999000000
 
   MO  Natoms  Completeness   Atoms
    1    1     0.999999        1
    2    3     0.999946        1    2    3
    3    3     0.999952        9   10   11
    4   12     0.999906        1    2    4    5    6    7    8    9   10   15   16   17
    5    3     0.999941        2    4    6
    6    1     0.999987       10
    7    2     0.999904        6    7
    8    2     0.999978        9   11
    9    7     0.999953        1    2    3    4    5   14   17
   10    7     0.999922        1    2    3    4    8   14   15
   11    8     0.999901        4    6    9   10   11   13   15   16
   12   10     0.999935        4    5    6    9   10   11   12   13   15   16
   13    7     0.999936        1    2    3    4    6    8   14
   14    8     0.999924        1    2    3    4    5    6   14   17
   15    1     0.999941        5
   16   10     0.999904        4    5    6    7    8    9   10   11   12   15
   17   10     0.999959        2    3    4    5    6    7    8    9   10   11
   18    7     0.999969        4    6    9   10   11   12   13
   19   10     0.999912        1    2    4    5    6    9   10   15   16   17
   20    7     0.999925        1    2    3    4    6   14   15
   21   13     0.999977        1    2    3    4    5    6    7    8    9   10   15   16   17
   22    7     0.999954        1    2    3    4    5    8   14
   23    8     0.999935        4    6    7    9   10   11   12   13
   24   13     0.999911        2    3    4    5    6    7    8    9   10   11   12   13   15
   25    8     0.999972        1    2    3    4    5    6    8   14
   26    8     0.999941        1    2    3    4    5    6   14   15
   27    8     0.999902        1    2    4    5    6    9   16   17
   28    6     0.999984        6    9   10   11   12   13
   29   10     0.999920        4    6    7    9   10   11   12   13   15   16
   30   10     0.999922        4    6    8    9   10   11   12   13   15   16
   31   13     0.999969        1    2    3    4    5    6    7    8    9   10   11   15   17
   32    8     0.999911        4    6    7    9   10   11   12   13
   33   14     0.999942        1    2    3    4    5    6    7    8    9   10   14   15   16   17
   34   12     0.999955        1    2    3    4    5    6    7    8    9   15   16   17
 
 Executing the Boughton-Pulay algorithm...
  with occ MO completeness:    0.9999000000
 
   MO  Natoms  Completeness   Atoms
    1    1     0.999999        1
    2    3     0.999946        1    2    3
    3    3     0.999952        9   10   11
    4   12     0.999906        1    2    4    5    6    7    8    9   10   15   16   17
    5    3     0.999941        2    4    6
    6    1     0.999987       10
    7    2     0.999904        6    7
    8    2     0.999978        9   11
    9    7     0.999953        1    2    3    4    5   14   17
   10    7     0.999922        1    2    3    4    8   14   15
   11    8     0.999901        4    6    9   10   11   13   15   16
   12   10     0.999935        4    5    6    9   10   11   12   13   15   16
   13    7     0.999936        1    2    3    4    6    8   14
   14    8     0.999924        1    2    3    4    5    6   14   17
   15    1     0.999941        5
   16   10     0.999904        4    5    6    7    8    9   10   11   12   15
   17   10     0.999959        2    3    4    5    6    7    8    9   10   11
   18    7     0.999969        4    6    9   10   11   12   13
   19   10     0.999912        1    2    4    5    6    9   10   15   16   17
   20    7     0.999925        1    2    3    4    6   14   15
   21   13     0.999977        1    2    3    4    5    6    7    8    9   10   15   16   17
   22    7     0.999954        1    2    3    4    5    8   14
   23    8     0.999935        4    6    7    9   10   11   12   13
   24   13     0.999911        2    3    4    5    6    7    8    9   10   11   12   13   15
   25    8     0.999972        1    2    3    4    5    6    8   14
   26    8     0.999941        1    2    3    4    5    6   14   15
   27    8     0.999902        1    2    4    5    6    9   16   17
   28    6     0.999984        6    9   10   11   12   13
   29   10     0.999920        4    6    7    9   10   11   12   13   15   16
   30   10     0.999922        4    6    8    9   10   11   12   13   15   16
   31   13     0.999969        1    2    3    4    5    6    7    8    9   10   11   15   17
   32    8     0.999911        4    6    7    9   10   11   12   13
   33   14     0.999942        1    2    3    4    5    6    7    8    9   10   14   15   16   17
   34   12     0.999955        1    2    3    4    5    6    7    8    9   15   16   17
 
   35    2     0.995601        1    2
   36    1     0.985794        1
   37    2     0.987239        1    2
   38    1     0.999481        1
   39    1     0.998213        1
   40    4     0.987920        1    2    3   15
   41    4     0.991102        1    2    3    4
   42    3     0.983481        1    2    4
   43    4     0.991321        1    2    3   15
   44    3     0.986965        1    2    3
   45    3     0.981273        1    2   15
   46    2     0.991548        1    2
   47    3     0.989827        1    2    3
   48    2     0.983419        1    2
   49    1     0.994986        1
   50    1     0.996670        1
   51    1     0.996118        1
   52    1     0.999508        1
   53    1     0.999675        1
   54    1     0.999621        1
   55    1     0.999656        1
   56    1     0.999784        1
   57    1     0.999832        1
   58    1     0.999764        1
   59    1     0.999429        1
   60    1     0.990518        1
   61    1     0.993011        1
   62    1     0.995621        1
   63    1     0.994291        1
   64    2     0.994567        1    2
   65    1     0.999997        1
   66    1     0.999999        1
   67    1     0.999999        1
   68    1     0.999998        1
   69    1     0.999998        1
   70    1     0.999380        1
   71    1     0.999386        1
   72    1     0.999793        1
   73    1     0.999807        1
   74    1     0.999683        1
   75    1     0.999315        1
   76    1     0.998320        1
   77    4     0.995547        1    2    3    4
   78    4     0.994866        1    2    3    4
   79    4     0.982930        1    2    3    4
   80    1     0.995064        2
   81    1     0.982928        2
   82    4     0.983325        1    2    3   15
   83    4     0.986858        1    2    3    4
   84    4     0.991309        1    2    3    4
   85    4     0.987083        1    2    3   15
   86    4     0.981163        1    2    3    6
   87    4     0.990476        1    2    3    4
   88    5     0.981428        1    2    3    6   15
   89    5     0.983425        1    2    3    4    5
   90    5     0.984998        1    2    3    4    6
   91    1     0.994656        2
   92    1     0.993725        2
   93    1     0.994094        2
   94    1     0.999504        2
   95    1     0.999422        2
   96    1     0.999454        2
   97    1     0.981942        2
   98    1     0.982395        2
   99    1     0.989224        2
  100    1     0.988870        2
  101    2     0.989343        1    2
  102    6     0.993862        1    2    3    4    5   14
  103    3     0.983266        1    2    3
  104    4     0.992279        1    2    3    4
  105    4     0.984305        1    2    4   15
  106    4     0.981312        1    2    3    4
  107    1     0.999988        2
  108    1     0.999989        2
  109    1     0.999993        2
  110    1     0.999993        2
  111    1     0.999978        2
  112    2     0.986625        1    2
  113    1     0.980196        2
  114    1     0.983975        2
  115    1     0.994010        2
  116    1     0.987120        2
  117    2     0.983731        1    2
  118    4     0.986318        1    2    4   14
  119    3     0.988789        2    3   14
  120    2     0.993551        2    3
  121    3     0.987647        2    3   14
  122    1     0.999052        3
  123    1     0.996932        3
  124    5     0.988008        1    2    3    6   14
  125    4     0.993309        1    2    3   14
  126    3     0.992406        2    3   14
  127    3     0.985920        1    2    3
  128    3     0.983654        1    2    3
  129    3     0.988758        2    3   14
  130    2     0.995442        2    3
  131    2     0.988430        2    3
  132    4     0.984001        2    3    8   14
  133    1     0.997607        3
  134    1     0.995295        3
  135    1     0.998005        3
  136    1     0.999766        3
  137    1     0.999539        3
  138    1     0.999804        3
  139    1     0.999286        3
  140    1     0.999702        3
  141    1     0.999814        3
  142    1     0.999949        3
  143    1     0.999603        3
  144    2     0.994641        2    3
  145    1     0.989181        3
  146    1     0.993203        3
  147    1     0.997824        3
  148    1     0.991720        3
  149    1     0.999997        3
  150    1     0.999998        3
  151    1     0.999999        3
  152    1     1.000000        3
  153    1     0.999997        3
  154    1     0.999817        3
  155    1     0.999633        3
  156    1     0.999453        3
  157    1     0.999884        3
  158    1     0.999961        3
  159    1     0.999627        3
  160    1     0.998498        3
  161    5     0.993429        2    4    5    6   15
  162    4     0.990838        2    4    5    6
  163    8     0.994186        1    2    3    4    5    6   10   15
  164    1     0.997050        4
  165    1     0.989604        4
  166    5     0.994135        2    4    5    6   15
  167    4     0.984647        2    4    5    6
  168    5     0.985422        2    4    5    6    9
  169    5     0.992611        2    4    5    6   15
  170    4     0.990969        2    4    5    6
  171    8     0.983349        1    2    4    6    9   14   15   17
  172    7     0.987739        1    2    3    4    5    6   15
  173    6     0.981405        1    2    3    4    5    6
  174    8     0.985706        1    2    3    4    5    6   10   15
  175    1     0.997609        4
  176    1     0.994898        4
  177    1     0.995429        4
  178    1     0.999779        4
  179    1     0.999528        4
  180    1     0.999577        4
  181    1     0.990208        4
  182    1     0.991298        4
  183    1     0.988805        4
  184    1     0.996227        4
  185    1     0.991378        4
  186    6     0.980455        2    4    5    6   16   17
  187    5     0.990290        4    5    6   15   17
  188    7     0.981464        2    4    5    7    9   15   16
  189    4     0.980559        1    2    4    6
  190    5     0.981308        1    2    4    5    6
  191    1     0.999994        4
  192    1     0.999995        4
  193    1     0.999993        4
  194    1     0.999998        4
  195    1     0.999995        4
  196    1     0.988105        4
  197    1     0.989137        4
  198    1     0.980804        4
  199    1     0.996415        4
  200    1     0.994577        4
  201    1     0.990192        4
  202    2     0.983132        2    4
  203    4     0.992846        4    5   16   17
  204    2     0.989213        4    5
  205    5     0.985994        4    5    6   16   17
  206    1     0.998751        5
  207    1     0.995732        5
  208    5     0.984052        4    5    6   16   17
  209    4     0.985365        4    5   16   17
  210    4     0.995838        4    5   16   17
  211    3     0.984403        4    5   16
  212    4     0.981846        4    5   16   17
  213    6     0.981429        5    6    9   15   16   17
  214    2     0.983379        4    5
  215    5     0.988645        4    5    6   16   17
  216    6     0.987131        1    4    5    9   16   17
  217    1     0.997697        5
  218    1     0.996261        5
  219    1     0.998334        5
  220    1     0.999779        5
  221    1     0.999642        5
  222    1     0.999841        5
  223    1     0.997645        5
  224    1     0.998961        5
  225    1     0.999234        5
  226    1     0.999740        5
  227    1     0.999424        5
  228    3     0.980412        2    5   17
  229    2     0.998275        4    5
  230    2     0.996333        4    5
  231    1     0.993208        5
  232    1     0.983106        5
  233    1     0.999994        5
  234    1     0.999997        5
  235    1     0.999998        5
  236    1     0.999999        5
  237    1     0.999998        5
  238    1     0.998995        5
  239    1     0.998949        5
  240    1     0.997174        5
  241    1     0.999737        5
  242    1     0.999934        5
  243    1     0.999305        5
  244    1     0.997691        5
  245    5     0.991017        4    6    7    8    9
  246    3     0.983442        4    6    9
  247    8     0.984308        4    5    6    7    8    9   10   11
  248    1     0.997701        6
  249    1     0.991933        6
  250    5     0.989440        4    6    7    8    9
  251    4     0.985390        4    6    8    9
  252    5     0.983708        4    6    9   10   11
  253    4     0.986090        4    6    7    9
  254    4     0.987043        4    6    8    9
  255    6     0.980284        4    6    7    8    9   10
  256    7     0.981804        4    6    7    8    9   10   12
  257    7     0.988802        4    5    6    8    9   10   11
  258    7     0.994418        2    3    4    6    9   10   11
  259    1     0.998286        6
  260    1     0.997439        6
  261    1     0.995268        6
  262    1     0.999841        6
  263    1     0.999763        6
  264    1     0.999562        6
  265    1     0.996323        6
  266    1     0.998105        6
  267    1     0.994753        6
  268    1     0.996505        6
  269    1     0.993780        6
  270    4     0.983571        4    6    9   10
  271    2     0.983399        4    6
  272    4     0.983395        4    6    7    9
  273    4     0.991243        4    6    9   10
  274    5     0.985794        2    4    5    6    9
  275    1     0.999998        6
  276    1     0.999999        6
  277    1     0.999997        6
  278    1     0.999998        6
  279    1     0.999997        6
  280    1     0.993277        6
  281    1     0.994889        6
  282    1     0.996567        6
  283    1     0.997443        6
  284    1     0.993197        6
  285    1     0.994953        6
  286    1     0.990568        6
  287    3     0.980301        4    6    7
  288    3     0.980992        6    7    9
  289    5     0.980689        5    6    7   11   12
  290    1     0.997614        7
  291    1     0.990787        7
  292    1     0.991319        7
  293    2     0.990583        6    7
  294    2     0.988444        6    7
  295    3     0.989989        6    7    9
  296    1     0.999335        7
  297    2     0.998028        6    7
  298    1     0.991975        7
  299    1     0.980696        7
  300    1     0.998974        7
  301    4     0.980660        4    6    8    9
  302    4     0.987254        4    6    8    9
  303    5     0.983401        3    6    8   11   15
  304    1     0.991831        8
  305    1     0.996333        8
  306    1     0.991204        8
  307    2     0.993729        6    8
  308    2     0.987381        6    8
  309    3     0.983886        6    8    9
  310    1     0.982560        8
  311    1     0.988016        8
  312    1     0.989780        8
  313    1     0.998131        8
  314    1     0.991959        8
  315    4     0.996078        6    9   10   11
  316    4     0.997080        6    9   10   11
  317    4     0.984792        6    9   10   11
  318    1     0.995442        9
  319    1     0.984215        9
  320    4     0.995888        6    9   10   11
  321    4     0.993904        6    9   10   11
  322    4     0.993911        6    9   10   11
  323    4     0.984731        7    9   10   11
  324    4     0.983646        8    9   10   11
  325    4     0.991701        6    9   10   11
  326    4     0.983886        6    9   10   11
  327    5     0.985112        6    9   10   11   16
  328    6     0.983565        4    6    9   10   11   13
  329    1     0.994310        9
  330    1     0.994465        9
  331    1     0.994865        9
  332    1     0.999474        9
  333    1     0.999487        9
  334    1     0.999526        9
  335    1     0.980660        9
  336    1     0.994489        9
  337    2     0.986150        9   11
  338    2     0.991346        9   10
  339    1     0.986260        9
  340    5     0.993592        6    8    9   10   11
  341    4     0.989568        9   10   11   12
  342    4     0.994880        6    9   10   11
  343    4     0.993976        6    9   10   11
  344    5     0.988144        6    9   10   11   13
  345    1     0.999987        9
  346    1     0.999996        9
  347    1     0.999985        9
  348    1     0.999985        9
  349    1     0.999991        9
  350    1     0.984782        9
  351    2     0.980987        9   11
  352    1     0.987139        9
  353    1     0.985603        9
  354    2     0.985726        9   11
  355    1     0.980518        9
  356    2     0.980480        6    9
  357    2     0.994547        9   10
  358    1     0.986759       10
  359    2     0.989914        9   10
  360    1     0.999526       10
  361    1     0.998355       10
  362    3     0.982169        9   10   11
  363    4     0.989113        7    9   10   11
  364    5     0.983460        6    9   10   11   12
  365    3     0.986757        9   10   11
  366    3     0.982424        9   10   11
  367    4     0.982008        4    9   10   11
  368    2     0.988475        9   10
  369    3     0.993465        9   10   11
  370    3     0.985439        6    9   10
  371    1     0.995360       10
  372    1     0.995246       10
  373    1     0.997260       10
  374    1     0.999546       10
  375    1     0.999535       10
  376    1     0.999731       10
  377    1     0.999691       10
  378    1     0.999684       10
  379    1     0.999662       10
  380    1     0.999631       10
  381    1     0.999800       10
  382    1     0.987366       10
  383    1     0.991591       10
  384    1     0.990835       10
  385    1     0.985036       10
  386    1     0.994364       10
  387    1     0.999999       10
  388    1     0.999997       10
  389    1     0.999998       10
  390    1     0.999998       10
  391    1     0.999999       10
  392    1     0.999711       10
  393    1     0.998648       10
  394    1     0.999314       10
  395    1     0.999550       10
  396    1     0.999616       10
  397    1     0.999341       10
  398    1     0.999623       10
  399    4     0.993410        9   11   12   13
  400    2     0.986989        9   11
  401    4     0.987578        9   11   12   13
  402    1     0.998402       11
  403    1     0.994655       11
  404    4     0.983093        9   10   11   12
  405    5     0.987860        9   10   11   12   13
  406    3     0.987089        9   11   13
  407    4     0.986900        9   10   11   12
  408    4     0.986134        9   10   11   12
  409    3     0.989522        9   11   13
  410    3     0.980372        9   10   11
  411    3     0.985482        9   10   11
  412    4     0.996055        6    9   11   13
  413    1     0.997449       11
  414    1     0.997508       11
  415    1     0.997266       11
  416    1     0.999756       11
  417    1     0.999761       11
  418    1     0.999739       11
  419    1     0.999481       11
  420    1     0.999024       11
  421    1     0.998744       11
  422    1     0.999519       11
  423    1     0.998218       11
  424    1     0.987281       11
  425    2     0.995767       10   11
  426    2     0.990476        9   11
  427    1     0.986879       11
  428    2     0.988649        9   11
  429    1     0.999998       11
  430    1     0.999998       11
  431    1     0.999997       11
  432    1     0.999998       11
  433    1     0.999996       11
  434    1     0.999402       11
  435    1     0.998719       11
  436    1     0.999284       11
  437    1     0.999512       11
  438    1     0.998241       11
  439    1     0.998686       11
  440    1     0.998289       11
  441    2     0.981009       11   12
  442    2     0.990123       11   12
  443    3     0.981001        7   11   12
  444    1     0.987276       12
  445    1     0.983602       12
  446    1     0.988067       12
  447    2     0.989995       11   12
  448    2     0.989147       11   12
  449    2     0.990374       11   12
  450    1     0.987107       12
  451    1     0.990905       12
  452    2     0.997561       11   12
  453    1     0.982154       12
  454    1     0.986319       12
  455    2     0.980171       11   13
  456    2     0.988592       11   13
  457    3     0.992762       10   11   13
  458    1     0.983939       13
  459    1     0.982143       13
  460    1     0.994417       13
  461    2     0.990355       11   13
  462    2     0.990547       11   13
  463    2     0.990040       11   13
  464    2     0.998126       11   13
  465    1     0.996361       13
  466    1     0.992827       13
  467    2     0.998006       11   13
  468    1     0.984836       13
  469    3     0.989506        2    3   14
  470    2     0.988267        3   14
  471    3     0.989569        1    3   14
  472    2     0.998851        3   14
  473    1     0.980274       14
  474    1     0.989201       14
  475    2     0.993515        3   14
  476    3     0.997695        2    3   14
  477    2     0.995788        3   14
  478    2     0.995353        3   14
  479    1     0.993329       14
  480    1     0.995628       14
  481    2     0.997706        3   14
  482    2     0.998735        3   14
  483    5     0.985793        2    4    5    6   15
  484    4     0.980388        2    4    6   15
  485    5     0.982111        4    5    6   10   15
  486    1     0.997030       15
  487    1     0.992430       15
  488    1     0.991342       15
  489    2     0.985689        4   15
  490    3     0.992212        4    5   15
  491    3     0.983630        2    4   15
  492    1     0.998887       15
  493    1     0.981811       15
  494    1     0.991892       15
  495    1     0.981625       15
  496    1     0.998064       15
  497    3     0.982979        4    5   16
  498    2     0.988325        5   16
  499    4     0.991826        4    5   10   16
  500    1     0.980189       16
  501    1     0.989674       16
  502    1     0.988092       16
  503    2     0.992232        5   16
  504    2     0.983130        5   16
  505    2     0.988222        5   16
  506    1     0.988155       16
  507    1     0.985841       16
  508    1     0.982709       16
  509    1     0.985566       16
  510    2     0.997810        5   16
  511    3     0.987220        1    5   17
  512    2     0.982482        5   17
  513    3     0.982514        1    5   17
  514    2     0.984348        4   17
  515    1     0.988669       17
  516    1     0.992042       17
  517    3     0.997930        4    5   17
  518    3     0.991536        4    5   17
  519    3     0.996858        1    5   17
  520    1     0.982447       17
  521    1     0.989789       17
  522    1     0.992013       17
  523    2     0.998192        5   17
  524    2     0.997821        5   17
 
 Dimensions of the occupied LMO domains:  Minimum / Average / Maximum
 
 Number of atoms in domain:                   1       7.6        14
 Number of atomic orbitals:                  43     251.7       443
 
 Number of strong pairs: 0 (0.0%)
 chtol:   9.999999999999999E-005
 switch to dfcoralg=cholinv
        9.49 MB memory is used for domain independent quantities
 
 Calculating the contribution of occupied LMOs...
    using local fitting domains
 
 MO:     1
 Extended domain construction for local excited state calculation...
 
 The selected important local MOs:    #:    17
    1    2    4    9   10   13   14   19   20   21   22   25   26   27   31   33   34
 
 The selected important PAOs:    #:     0

 
 The selected additional local MOs:    #:     0

 
 The selected additional PAOs:    #:   499
   35   36   37   38   39   40   41   42   43   44   45   46   47   48   49   50   51   52   53   54
   55   56   57   58   59   60   61   62   63   64   65   66   67   68   69   70   71   72   73   74
   75   76   77   78   79   80   81   82   83   84   85   86   87   88   89   90   91   92   93   94
   95   96   97   98   99  100  101  102  103  104  105  106  107  108  109  110  111  112  113  114
  115  116  117  118  119  120  121  122  123  124  125  126  127  128  129  130  131  132  133  134
  135  136  137  138  139  140  141  142  143  144  145  146  147  148  149  150  151  152  153  154
  155  156  157  158  159  160  161  162  163  164  165  166  167  168  169  170  171  172  173  174
  175  176  177  178  179  180  181  182  183  184  185  186  187  188  189  190  191  192  193  194
  195  196  197  198  199  200  201  202  203  204  205  206  207  208  209  210  211  212  213  214
  215  216  217  218  219  220  221  222  223  224  225  226  227  228  229  230  231  232  233  234
  235  236  237  238  239  240  241  242  243  244  245  246  247  248  249  250  251  252  253  254
  255  256  257  258  259  260  261  262  263  264  265  266  267  268  269  270  271  272  273  274
  275  276  277  278  279  280  281  282  283  284  285  286  287  288  289  290  291  292  293  294
  295  296  297  298  299  300  301  302  303  304  305  306  307  308  309  310  311  312  313  314
  315  316  317  318  319  320  321  322  323  324  325  326  327  328  329  330  331  332  333  334
  335  336  337  338  339  340  341  342  343  344  345  346  347  348  349  350  351  352  353  354
  355  356  357  358  359  360  361  362  363  364  365  366  367  368  369  370  371  372  373  374
  375  376  377  378  379  380  381  382  383  384  385  386  387  388  389  390  391  392  393  394
  395  396  397  398  399  400  401  402  403  404  405  406  407  408  409  410  411  412  413  414
  415  416  417  418  419  420  421  422  423  424  425  426  427  428  429  430  431  432  433  434
  435  436  437  438  439  440  441  442  443  444  445  446  447  448  449  450  451  452  453  454
  455  456  457  458  459  460  461  462  463  464  465  466  467  468  469  470  471  472  473  474
  475  476  477  478  479  480  481  482  483  484  485  486  487  488  489  490  491  492  493  494
  495  496  497  498  499  500  501  502  503  504  505  506  507  508  509  510  511  512  513  514
  515  516  517  518  519  520  521  522  523  524  525  526  527  528  529  530  531  532  533
 
 The selected atoms in the ED:    #:    17
    1    2    3    4    5    6    7    8    9   10   11   12   13   14   15   16   17
 The selected atoms in the fitting domain  #:    17
    1    2    3    4    5    6    7    8    9   10   11   12   13   14   15   16   17
 
 Dimensions of the extended domain:
 
 Number of atoms in domain:      17 ( 100.00 %)
 Number of atomic orbitals:     499 ( 100.00 %)
 Number of fitting functions:  2486 ( 100.00 %)
 Warning: drop high-lying PAOs                    20
 Number of occupied orbitals:    17  ( 50.00 %)
 Number of virtual orbitals:    444  ( 95.69 %)
 
 IJ and IA integral transformation...

 Executing cis...

 Allocation of 120.0 Gbytes of memory...
 Core orbitals considered in CVS treatment:   1
 
 -20.5710928105
 -11.4029841549
  -1.4535842167
  -1.3555169147
  -1.2379458282
  -1.0081696616
  -0.8221016807
  -0.7218169530
  -0.7002552396
  -0.6649922131
  -0.6233946880

 Retrieve a J_ai^Q fitted MO integral list...
 Retrieve a J_ij^Q fitted MO integral list in upper triangle form...
 Unpack the upper triangle lists...
 
 Sorting for the CVS calculation...
 Generate singlet trial vectors...
 
 The ground-state intermediates are not necessary!
 
 Calculate pre-optimized initial guesses for adc(2) calculations
 Incore algorithm
 
 Calculate sigma vector for root  1
 
                       Excitation           Energy                Norm of
 Iteration  1         energy [au]        decrease [au]        residual vector
 ============================================================================
 for root  1          19.275192340        -1.2959005             0.0000000
 ============================================================================
  1/ 1 states have converged.
 
 
 
 The micro iteration of pre-optimization has converged in  1 steps.
 
 
 Dominant coefficients
 Printing threshold: 0.100000
 
 for root  1
    coeff.   occ.       virt.
   1.000000     2  -->    19
 ============================================================================
 Restart
 
 Calculate sigma vector for root  1
 
                       Excitation           Energy                Norm of
 Iteration  2         energy [au]        decrease [au]        residual vector
 ============================================================================
 for root  1          19.875342237         0.6001499             0.0000000
 ============================================================================
  1/ 1 states have converged.
 
 
 
 The micro iteration of pre-optimization has converged in  1 steps.
 
 
 Dominant coefficients
 Printing threshold: 0.100000
 
 for root  1
    coeff.   occ.       virt.
   1.000000     2  -->    19
 ============================================================================
 Restart
 
 Calculate sigma vector for root  1
 
                       Excitation           Energy                Norm of
 Iteration  3         energy [au]        decrease [au]        residual vector
 ============================================================================
 for root  1          19.701464718        -0.1738775             0.0000000
 ============================================================================
  1/ 1 states have converged.
 
 
 
 The micro iteration of pre-optimization has converged in  1 steps.
 
 
 Dominant coefficients
 Printing threshold: 0.100000
 
 for root  1
    coeff.   occ.       virt.
   1.000000     2  -->    19
 ============================================================================
 Restart
 
 Calculate sigma vector for root  1
 
                       Excitation           Energy                Norm of
 Iteration  4         energy [au]        decrease [au]        residual vector
 ============================================================================
 for root  1          19.761737140         0.0602724             0.0000000
 ============================================================================
  1/ 1 states have converged.
 
 
 
 The micro iteration of pre-optimization has converged in  1 steps.
 
 
 Dominant coefficients
 Printing threshold: 0.100000
 
 for root  1
    coeff.   occ.       virt.
   1.000000     2  -->    19
 ============================================================================
 Restart
 
 Calculate sigma vector for root  1
 
                       Excitation           Energy                Norm of
 Iteration  5         energy [au]        decrease [au]        residual vector
 ============================================================================
 for root  1          19.741992466        -0.0197447             0.0000000
 ============================================================================
  1/ 1 states have converged.
 
 
 
 The micro iteration of pre-optimization has converged in  1 steps.
 
 
 Dominant coefficients
 Printing threshold: 0.100000
 
 for root  1
    coeff.   occ.       virt.
   1.000000     2  -->    19
 ============================================================================
 Restart
 
 Calculate sigma vector for root  1
 
                       Excitation           Energy                Norm of
 Iteration  6         energy [au]        decrease [au]        residual vector
 ============================================================================
 for root  1          19.748585364         0.0065929             0.0000000
 ============================================================================
  1/ 1 states have converged.
 
 
 
 The micro iteration of pre-optimization has converged in  1 steps.
 
 
 Dominant coefficients
 Printing threshold: 0.100000
 
 for root  1
    coeff.   occ.       virt.
   1.000000     2  -->    19
 ============================================================================
 Restart
 
 Calculate sigma vector for root  1
 
                       Excitation           Energy                Norm of
 Iteration  7         energy [au]        decrease [au]        residual vector
 ============================================================================
 for root  1          19.746397795        -0.0021876             0.0000000
 ============================================================================
  1/ 1 states have converged.
 
 
 
 The micro iteration of pre-optimization has converged in  1 steps.
 
 
 Dominant coefficients
 Printing threshold: 0.100000
 
 for root  1
    coeff.   occ.       virt.
   1.000000     2  -->    19
 ============================================================================
 Restart
 
 Calculate sigma vector for root  1
 
                       Excitation           Energy                Norm of
 Iteration  8         energy [au]        decrease [au]        residual vector
 ============================================================================
 for root  1          19.747125172         0.0007274             0.0000000
 ============================================================================
  1/ 1 states have converged.
 
 
 
 The micro iteration of pre-optimization has converged in  1 steps.
 
 
 Dominant coefficients
 Printing threshold: 0.100000
 
 for root  1
    coeff.   occ.       virt.
   1.000000     2  -->    19
 ============================================================================
 
 The macro iteration of pre-optimization has converged in  8 steps!
 
 Starting DF-ADC(2) iteration for root  1
 
 Iteration   1
 
 Calculate double excitation amplitudes and Y^Q_ai vector...
 
       Total ADC(2)          Energy                Norm of
       energy [au]        decrease [au]        residual vector
 ============================================================================
     -470.355316432        -0.0002417             0.0000000
 ============================================================================
 
 Iteration   2
 
 Calculate double excitation amplitudes and Y^Q_ai vector...
 
       Total ADC(2)          Energy                Norm of
       energy [au]        decrease [au]        residual vector
 ============================================================================
     -470.355236107         0.0000803             0.0000000
 ============================================================================
 
 
 The ADC(2) iteration has converged in  2 steps.
 
 Final result in atomic units for root  1:
 
 Total reference energy:         -490.102199916685
 Total ADC(2) energy:            -470.355236107000
 ADC(2) excitation energy:         19.746963809685
 Spin multiplicity:                 1
 
 Dominant coefficients
 Printing threshold: 0.100000
 
    coeff.   occ.       virt.
   1.000000     2  -->    19
 ============================================================================
 
 
 Final result of the ADC(2) calculations for the excited states:
 Singlet states
 
 Excited   Excitation     Excitation     Excitation        Absorption      
  state    energy [au]    energy [eV]  energy [cm^-1]    wavelength [nm]  
 ============================================================================
    1     19.74696381     537.3423      4333957.60            2.31
 ============================================================================
 
 
                      Normal termination of mrcc.
 **********************************************************************
