# Supplementary material for: Scalable Correlated Local Approaches for Computing Valence and Core-Level Ionization Energies in Large Molecules
Source: J Chem Theory Comput. 2026 Jun 24;22(13):6584–98. doi: 10.1021/acs.jctc.6c00634 (PMC13374016; doi:10.1021/acs.jctc.6c00634)
Supplement: Supplementary file 2 [file ct6c00634_si_003.zip › SI/outputs/CPDA-MPC_adc2.out]

 **********************************************************************
                          MRCC program system
 **********************************************************************
 
                              Written by
     Mihaly Kallay, Peter R. Nagy, David Mester, Laszlo Gyevi-Nagy,
        Jozsef Csoka, P. Bernat Szabo, Zoltan Rolik, Gyula Samu,
      Bence Hegely, Bence Ladoczki, Klara Petrov, Jozsef Csontos,
     Adam Ganyecz, Istvan Ladjanszki, Lorant Szegedy, Mate Farkas,
          Pal D. Mezei, Reka A. Horvath, and Balazs D. Lorincz
 
        Department of Physical Chemistry and Materials Science
            Budapest University of Technology and Economics
                  Budapest P.O.Box 91, H-1521 Hungary
 
                              www.mrcc.hu
 
                            Version: 25.1.2

 Executing minp...

 Reading input from MINP...
 
 Input file:
 
basis=cc-pVTZ
verbosity=3


cialg=direct
ip_ea=ip
calc=ADC(2)
dyson=on
nstate=2

mem=120GB

geom=xyz
66
 energy: -105.232593383525 gnorm: 0.000374955407 xtb: 6.5.0 (746241f)
C            0.57113041672400        0.93469892869938        0.88417822327005
C            1.24018221627634       -0.06474369179374        1.60308637886040
C            1.27083783019318        1.58410736758510       -0.14119252796088
C            2.57393120836900        1.25488251895154       -0.42578601324467
C            3.23156155195618        0.24459647003767        0.27880823715068
C            2.53421877978242       -0.40837005429850        1.29714859436298
C            4.59595385664188       -0.13566947110904       -0.05252705839908
C            5.59563102423195        0.81823293459577       -0.32322051547179
C            6.88864691776433        0.38892115218261       -0.63320464952953
N            7.23920733742155       -0.88114527658025       -0.68999386643824
C            6.31913671762429       -1.79316854362831       -0.44391952997004
C            4.99429776762198       -1.48459776866678       -0.12431980884708
N           -0.74923805716246        1.22706288278977        1.13948870401697
C           -2.70262704155749       -0.13178572182461       -0.17494078203672
C           -2.59556198678864       -0.30388926151537        1.33239351826868
C           -1.55357836680892        0.39078411649185        1.94956424618147
C           -1.53066694557592        2.00270006453352        0.25130113741632
C           -2.58030059154546        1.36608484476648       -0.41470361399998
C           -3.38156198089993        2.10463620999177       -1.26887232461765
C           -1.31277441433010        3.36314299739793        0.09286716013813
C           -2.12408752816201        4.08893195901179       -0.76171406381979
C           -3.15182163001831        3.45999220617915       -1.44300796812083
C           -3.41195660073841       -1.11574802628091        2.10167596205832
C           -3.20613351253245       -1.21713248031634        3.46803178553147
C           -2.19020489117598       -0.50147002604973        4.07779783725207
C           -1.36315166257981        0.30977352031836        3.32085985566852
C           -4.00502535861143       -0.68652762746815       -0.70859417022575
C           -1.47828299328507       -0.79172521430536       -0.81108810554320
C           -5.26162261277336       -2.18748623037212       -2.10736642144173
C           -4.04645609803124       -1.70334004735135       -1.65099347716376
C           -5.20436881410652       -0.16372017005689       -0.23025016562245
C           -6.41590440629173       -0.64722557981079       -0.68609083896087
C           -6.44812304596683       -1.66278890751674       -1.62805381019423
C            0.21743629611579       -0.82363052477971       -2.52118148565441
C            0.83965741250055       -1.89128833095023       -1.89897372240771
C            0.28638161589168       -2.43082970245719       -0.75155731169355
C           -0.86759602406912       -1.88847286801080       -0.21491451204127
C           -0.93404537153118       -0.27857630624672       -1.98240040228863
C            5.35458510577029        2.20705333193007       -0.23073385405314
C            4.08427450521021       -2.55034021944489        0.05069402866589
N            5.23127495647291        3.34405200687586       -0.14624591272704
N            3.39691113990038       -3.46331985301786        0.14928557335697
H            0.72977618357708       -0.59899588513001        2.38775219541016
H            0.77665019481212        2.33084928820356       -0.74132884601441
H            3.07457073062723        1.75351672013511       -1.24254641398225
H            3.02302061299629       -1.17829563865236        1.87577448190087
H            7.67009238335128        1.10897726444768       -0.83664727236179
H            6.64052257138291       -2.82437196812617       -0.50711454866458
H           -4.17978282079533        1.62074133017841       -1.81161914662729
H           -0.51529135248899        3.84415753695725        0.63910423107453
H           -1.95369572125206        5.14678401538812       -0.89236213479152
H           -3.77961623705384        4.02495735977157       -2.11530963541925
H           -4.20325907532130       -1.68191943978130        1.63384784720532
H           -3.84426882484794       -1.85808968957732        4.05720264090143
H           -2.04116148579110       -0.57217860895537        5.14458907472128
H           -0.57436147678801        0.88222836350473        3.78565199968324
H           -5.27775249059283       -2.98004890749325       -2.84101350055593
H           -3.12757226429637       -2.12327855262024       -2.03217919409716
H           -5.18231580152034        0.62738014923186        0.50651286182400
H           -7.33733239718272       -0.23161455009820       -0.30503405694008
H           -7.39422015524597       -2.04225827787779       -1.98454297369720
H            0.63159562888455       -0.40576716112568       -3.42715558929420
H            1.74848547923159       -2.30850490329529       -2.30613103057498
H            0.76645772549478       -3.26671389424576       -0.26663345602559
H           -1.29023457852864       -2.31791223008153        0.68184770163460
H           -1.40882355057793        0.55821607075217       -2.47422956503612
 
 
 Checking keyword combinations...
 
 Keywords:
 
 active=none
 agrid=ld0006-ld0590
 agrid_pssp=ld0006-ld0194
 agrid_pssp_sm=ld0006-ld0074
 ao_trunc=off
 ao_trunc_tol=1e-4
 basis=cc-pvtz
 basis_sm=none
 basopt=off
 bfbasis=none
 bfgsmem=10
 bfgstol=1.0d-3
 bfgscimem=5
 boysalg=jacobi
 bpcompo=0.95
 bpcompv=0.98
 bpdfo=0.95
 bpocc=0.95
 bppdo=0.95
 bppdv=0.98
 bpedo=0.95
 bpedv=0.98
 bp_subsyso=0.95
 bp_subsysv=0.95
 cabscorr=off
 cabsdom=bplarge
 cabsdual=off
 calc=adc(2)
 ccmaxit=50
 ccprog=cis
 ccsdalg=disk
 ccsdmkl=seq
 ccsdrest=off
 ccsdthreads=2
 cctol=6
 charge=0
 cialg=direct
 ciguess=off
 cmpgrp=auto
 comprest=off
 coord_sys=ric
 core=frozen
 corembed=off
 csapprox=off
 cvs=off
 dboc=off
 deltaf12=off
 delocsomofact=
 dendec=laplace
 dens=0
 denscorr=0
 dfalg=lineq
 dfbasis_cab=none
 dfbasis_cor=auto
 dfbasis_scf=auto
 dfbasis_scf_sm=auto
 dfintran=drpa
 df_trunc=off
 df_trunc_corr=off
 df_trunc_corr_tol=5e-4
 df_trunc_tol=5e-4
 dft=off
 dhexc=adc(2)
 diag=david
 docc=
 domrad=10.d0
 drpaalg=fit
 dual=off
 dual_df=off
 dyson=on
 ecp=auto
 edisp=off
 edisp_embed=off
 embed=off
 epairestfact=off
 epairscale=1.d0
 etemp=300
 epert=none
 eps=
 espcharge=off
 excrad=0.d0
 excrad_f12=0.d0
 excrad_fin=0.000000000D+00
 fastdbbsc=v2
 fitting=coulomb
 fmm=off
 fmmord=8
 fnonorb=
 freq=off
 gamma=1.d0
 gauss=spher
 geom=xyz
 gopt=off
 ghost=none
 gtol=7
 grdens=off
 grid=auto
 grid_sm=auto
 gridbatch_cos=2000
 grtol=10
 guido_ct=off
 hamilton=dc
 hl_scfalg=auto
 iface=none
 incore=off
 intalg=auto
 ip_ea=ip
 itol=10
 laptol=1.d-2
 lccoporder=trffirst
 lcorthr=normal
 lccrest=off
 ldfgrad_tol=8
 lmp2dens=on
 lnoepso=0.d0
 lnoepsv=0.0d0
 localcc=off
 localcorrsymm=off
 locintrf=disk
 mact=
 maxact=off
 maxdim=200
 maxex=0
 maxmicroit=100
 mcscfiguess=hf
 mem=120gb
 mmprog=
 molden=on
 mp2ongrid=off
 mpitasks=1
 mulmet=0
 mult=
 nab=off
 nacto=0
 nactv=0
 naf_amp=3.16d-3
 naf_cor=0.d0
 naf_f12=off
 naf_scf=off
 nafalg=albe
 nafdens=off
 naftyp=
 nchol=auto
 ndeps=1e-3
 nevpt=
 nstate=2
 nsing=0
 nto=off
 ntrip=0
 num_grad=off
 occ=
 occri=off
 oniom=off
 oniom_eechg=off
 oniom_pcm=off
 oniom_qcorr=off
 optalg=
 optmaxit=50
 optetol=1e-6
 optex=1
 optgtol=1e-4
 optstol=1e-3
 orblocc=off
 orbloce=off
 orbloco=off
 orblocv=off
 orblocguess=cholesky
 osveps=1e-3
 ovirt=off
 ovltol=1e-7
 ovosnorb=80.0
 pao_subsys_tol=1e-3
 pao_tol=1e-3
 pcm=off
 popul=off
 pressure=100000
 pssp=off
 ptfreq=0.0
 ptthreads=2
 qmreg=
 qmmm=off
 qro=off
 qscf=off
 redcost_exc=off
 redcost_tddft=off
 refdet=none
 rest=0
 rgrid=log3
 rism=off
 rohfcore=semicanonical
 rohftype=semicanonical
 scfalg=auto
 scf_conv=auto
 scfdamp=0.0d0
 scfdamp_mode=off
 scfdamp_end=50
 scfdamp_dampstep=0.d0
 scfdamp_dtol=0.0d0
 scfdamp_maxfact=0.0d0
 scfdamp_minfact=0.0d0
 scfdiis=on
 scfdiis_dtol=0.0d0
 scfdiis_end=50
 scfdiis_start=2
 scfdiis_step=1
 scfdiis_watch=off
 scfdiis_wrange=10
 scfdiis_wlimit=5
 scfdiis_delmax=2
 scfdtol=7
 scfext=10
 scfguessdens=
 scfiguess=sad
 scfloc=off
 scflshift=0.20
 scflshift_end=8
 scflshift_dtol=0.0
 scflshift_gaptol=0.20
 scfmaxit=50
 scftype=
 scftype_low=
 scftype_high=
 scftol=6
 scspe=1.d0
 scsph=1.d0
 scsps=0.0d0
 scsps_t=0.0d0
 scspt=0.0d0
 scspt_t=0.0d0
 scspv=1.d0
 spairtol=1e-4
 sqmprog=
 subminp=top
 subsys_bopu=on
 symm=
 talg=occ
 temp=298.15
 test=off
 tfunc=off
 theodore=off
 tlmo=0.999
 tpao=0.94
 tprint=off
 uncontract=off
 unit=angs
 usedisk=2
 verbosity=3
 wpairtol=0.100000000E-05

 Executing scf...

 @scfsetup: integrals calculated directly
            mrcc/integ direct run
 @scfsetup: calculating on full matrices
            not using symmetry adapted basis
 @scfsetup: diis switched on
 @scfsetup: number of steps to extrapolate from  10
 @scfsetup: tolerance in energy deviation    0.100000E-05
            tolerance in density deviation    0.100000E-06
 @scfsetup: maximum number of iterations:  50
 @scfsetup: restricted closed shell hf calc
 @scfsetup: starting scf from superposition of atomic densities
 @scfsetup: occupation set:
            from initial orbitals
 @scfsetup: Parameter-set for SCF acceleration: normal
 @scfsetup: diis runs from iteration:   2
 @scfsetup: diis runs to iteration:  50
 @scfsetup: diis runs in every iteration
 @scfsetup: diiswatch is disabled                   
 @scfsetup: diis dtol criteria to switch on:      0.0000E+00
           (or the iteration number below is reached)
 @scfsetup: static damping scheme
            iteration step criteria to turn damping off: 3
 @scfsetup: dynamic level shifting
            tolarance in HOMO-LUMO gap:  0.200
            tolarance in density deviation:     0.0000E+00
            iteration step criteria to turn level shifting off: 8
 Allocation of 120.0 Gbytes of memory...
 ======================================================================
 ITERATION STEP   1
 

 SCF control                  : initial
 Damping factor/level shift   : 0.000/0.200
 DIIS [start/end/frequency]   :   2 / 50 /  1

 Constructing Fock-matrix...
 
 First step of Coulomb + first step of exchange...
 Exchange contribution is evaluated for MOs 1 to 140.
   1% done.
  12% done.
  23% done.
  34% done.
  45% done.
  56% done.
  67% done.
  78% done.
  89% done.
 100% done.
 
 Fitting and assembly step of exchange...
 
 Second step of Coulomb...
   1% done.
  12% done.
  23% done.
  34% done.
  45% done.
  56% done.
  67% done.
  78% done.
  89% done.
 100% done.
 
 Gradient norm:      1.1962E+00
 RMS of [F,P]:                                         0.00618292945559
 RMS of difference density:                            0.00748032217114
 Gap [au]:  0.18266137
 ALPHA OCC: 140
 BETA  OCC: 140
 
 ***HARTREE-FOCK ENERGY IN STEP   1 IS      -1665.0484778593017836 [AU]
 ======================================================================
 ITERATION STEP   2
 

 SCF control                  : diis
 Damping factor/level shift   : 0.000/0.200
 DIIS [start/end/frequency]   :   2 / 50 /  1

 Constructing Fock-matrix...
 
 First step of Coulomb + first step of exchange...
 Exchange contribution is evaluated for MOs 1 to 140.
   1% done.
  12% done.
  23% done.
  34% done.
  45% done.
  56% done.
  67% done.
  78% done.
  89% done.
 100% done.
 
 Fitting and assembly step of exchange...
 
 Second step of Coulomb...
   1% done.
  12% done.
  23% done.
  34% done.
  45% done.
  56% done.
  67% done.
  78% done.
  89% done.
 100% done.
 
 Gradient norm:      4.3987E-01
 DIIS is running in this iteration step.
 RMS of [F,P]:                                         0.00193005263996
 RMS of difference density:                            0.00324013604086
 Gap [au]:  0.26439332
 ALPHA OCC: 140
 BETA  OCC: 140
 
 ***HARTREE-FOCK ENERGY IN STEP   2 IS      -1670.1070634246352711 [AU]
 
 Step comparison  Energy Drift [au]  DIIS error drift  Gradient drift
        1            5.0586E+00         4.2529E-03       7.5635E-01
        2            1.6701E+03         1.0000E-07       7.5635E-01
 ======================================================================
 ITERATION STEP   3
 

 SCF control                  : diis
 Damping factor/level shift   : 0.000/0.000
 DIIS [start/end/frequency]   :   2 / 50 /  1

 Constructing Fock-matrix...
 
 First step of Coulomb + first step of exchange...
 Exchange contribution is evaluated for MOs 1 to 140.
   1% done.
  12% done.
  23% done.
  34% done.
  45% done.
  56% done.
  67% done.
  78% done.
  89% done.
 100% done.
 
 Fitting and assembly step of exchange...
 
 Second step of Coulomb...
   1% done.
  12% done.
  23% done.
  34% done.
  45% done.
  56% done.
  67% done.
  78% done.
  89% done.
 100% done.
 
 Gradient norm:      3.0004E-01
 DIIS is running in this iteration step.
 RMS of [F,P]:                                         0.00128753616791
 RMS of difference density:                            0.00125996605233
 Gap [au]:  0.32336623
 ALPHA OCC: 140
 BETA  OCC: 140
 
 ***HARTREE-FOCK ENERGY IN STEP   3 IS      -1670.8296076326969342 [AU]
 
 Step comparison  Energy Drift [au]  DIIS error drift  Gradient drift
        2            7.2254E-01         6.4252E-04       1.3984E-01
 ======================================================================
 ITERATION STEP   4
 

 SCF control                  : diis
 Damping factor/level shift   : 0.000/0.000
 DIIS [start/end/frequency]   :   2 / 50 /  1

 Constructing Fock-matrix...
 
 First step of Coulomb + first step of exchange...
 Exchange contribution is evaluated for MOs 1 to 140.
   1% done.
  12% done.
  23% done.
  34% done.
  45% done.
  56% done.
  67% done.
  78% done.
  89% done.
 100% done.
 
 Fitting and assembly step of exchange...
 
 Second step of Coulomb...
   1% done.
  12% done.
  23% done.
  34% done.
  45% done.
  56% done.
  67% done.
  78% done.
  89% done.
 100% done.
 
 Gradient norm:      3.9701E-02
 DIIS is running in this iteration step.
 RMS of [F,P]:                                         0.00015561382624
 RMS of difference density:                            0.00029153658759
 Gap [au]:  0.33499414
 ALPHA OCC: 140
 BETA  OCC: 140
 
 ***HARTREE-FOCK ENERGY IN STEP   4 IS      -1671.2468295212656813 [AU]
 
 Step comparison  Energy Drift [au]  DIIS error drift  Gradient drift
        3            4.1722E-01         1.1319E-03       2.6034E-01
 ======================================================================
 ITERATION STEP   5
 

 SCF control                  : diis
 Damping factor/level shift   : 0.000/0.000
 DIIS [start/end/frequency]   :   2 / 50 /  1

 Constructing Fock-matrix...
 
 First step of Coulomb + first step of exchange...
 Exchange contribution is evaluated for MOs 1 to 140.
   1% done.
  12% done.
  23% done.
  34% done.
  45% done.
  56% done.
  67% done.
  78% done.
  89% done.
 100% done.
 
 Fitting and assembly step of exchange...
 
 Second step of Coulomb...
   1% done.
  12% done.
  23% done.
  34% done.
  45% done.
  56% done.
  67% done.
  78% done.
  89% done.
 100% done.
 
 Gradient norm:      2.1834E-02
 DIIS is running in this iteration step.
 RMS of [F,P]:                                         0.00006847754731
 RMS of difference density:                            0.00016307064368
 Gap [au]:  0.33190786
 ALPHA OCC: 140
 BETA  OCC: 140
 
 ***HARTREE-FOCK ENERGY IN STEP   5 IS      -1671.2561176581475593 [AU]
 
 Step comparison  Energy Drift [au]  DIIS error drift  Gradient drift
        4            9.2881E-03         8.7136E-05       1.7867E-02
 ======================================================================
 ITERATION STEP   6
 

 SCF control                  : diis
 Damping factor/level shift   : 0.000/0.000
 DIIS [start/end/frequency]   :   2 / 50 /  1

 Constructing Fock-matrix...
 
 First step of Coulomb + first step of exchange...
 Exchange contribution is evaluated for MOs 1 to 140.
   1% done.
  12% done.
  23% done.
  34% done.
  45% done.
  56% done.
  67% done.
  78% done.
  89% done.
 100% done.
 
 Fitting and assembly step of exchange...
 
 Second step of Coulomb...
   1% done.
  12% done.
  23% done.
  34% done.
  45% done.
  56% done.
  67% done.
  78% done.
  89% done.
 100% done.
 
 Gradient norm:      1.3862E-02
 DIIS is running in this iteration step.
 RMS of [F,P]:                                         0.00002634418102
 RMS of difference density:                            0.00005058724912
 Gap [au]:  0.33581372
 ALPHA OCC: 140
 BETA  OCC: 140
 
 ***HARTREE-FOCK ENERGY IN STEP   6 IS      -1671.2581332859372196 [AU]
 
 Step comparison  Energy Drift [au]  DIIS error drift  Gradient drift
        5            2.0156E-03         4.2133E-05       7.9725E-03
 ======================================================================
 ITERATION STEP   7
 

 SCF control                  : diis
 Damping factor/level shift   : 0.000/0.000
 DIIS [start/end/frequency]   :   2 / 50 /  1

 Constructing Fock-matrix...
 
 First step of Coulomb + first step of exchange...
 Exchange contribution is evaluated for MOs 1 to 140.
   1% done.
  12% done.
  23% done.
  34% done.
  45% done.
  56% done.
  67% done.
  78% done.
  89% done.
 100% done.
 
 Fitting and assembly step of exchange...
 
 Second step of Coulomb...
   1% done.
  12% done.
  23% done.
  34% done.
  45% done.
  56% done.
  67% done.
  78% done.
  89% done.
 100% done.
 
 Gradient norm:      6.2424E-03
 DIIS is running in this iteration step.
 RMS of [F,P]:                                         0.00001259021423
 RMS of difference density:                            0.00002738113259
 Gap [au]:  0.33539387
 ALPHA OCC: 140
 BETA  OCC: 140
 
 ***HARTREE-FOCK ENERGY IN STEP   7 IS      -1671.2584764512812399 [AU]
 
 Step comparison  Energy Drift [au]  DIIS error drift  Gradient drift
        6            3.4317E-04         1.3754E-05       7.6192E-03
 ======================================================================
 ITERATION STEP   8
 

 SCF control                  : diis
 Damping factor/level shift   : 0.000/0.000
 DIIS [start/end/frequency]   :   2 / 50 /  1

 Constructing Fock-matrix...
 
 First step of Coulomb + first step of exchange...
 Exchange contribution is evaluated for MOs 1 to 140.
   1% done.
  12% done.
  23% done.
  34% done.
  45% done.
  56% done.
  67% done.
  78% done.
  89% done.
 100% done.
 
 Fitting and assembly step of exchange...
 
 Second step of Coulomb...
   1% done.
  12% done.
  23% done.
  34% done.
  45% done.
  56% done.
  67% done.
  78% done.
  89% done.
 100% done.
 
 Gradient norm:      4.0885E-03
 DIIS is running in this iteration step.
 RMS of [F,P]:                                         0.00000577979121
 RMS of difference density:                            0.00001876332963
 Gap [au]:  0.33602457
 ALPHA OCC: 140
 BETA  OCC: 140
 
 ***HARTREE-FOCK ENERGY IN STEP   8 IS      -1671.2585841354866716 [AU]
 
 Step comparison  Energy Drift [au]  DIIS error drift  Gradient drift
        7            1.0768E-04         6.8104E-06       2.1539E-03
 ======================================================================
 ITERATION STEP   9
 

 SCF control                  : diis
 Damping factor/level shift   : 0.000/0.000
 DIIS [start/end/frequency]   :   2 / 50 /  1

 Constructing Fock-matrix...
 
 First step of Coulomb + first step of exchange...
 Exchange contribution is evaluated for MOs 1 to 140.
   1% done.
  12% done.
  23% done.
  34% done.
  45% done.
  56% done.
  67% done.
  78% done.
  89% done.
 100% done.
 
 Fitting and assembly step of exchange...
 
 Second step of Coulomb...
   1% done.
  12% done.
  23% done.
  34% done.
  45% done.
  56% done.
  67% done.
  78% done.
  89% done.
 100% done.
 
 Gradient norm:      1.9636E-03
 DIIS is running in this iteration step.
 RMS of [F,P]:                                         0.00000328039727
 RMS of difference density:                            0.00001247619504
 Gap [au]:  0.33625226
 ALPHA OCC: 140
 BETA  OCC: 140
 
 ***HARTREE-FOCK ENERGY IN STEP   9 IS      -1671.2586364454782597 [AU]
 
 Step comparison  Energy Drift [au]  DIIS error drift  Gradient drift
        8            5.2310E-05         2.4994E-06       2.1249E-03
 ======================================================================
 ITERATION STEP  10
 

 SCF control                  : diis
 Damping factor/level shift   : 0.000/0.000
 DIIS [start/end/frequency]   :   2 / 50 /  1

 Constructing Fock-matrix...
 
 First step of Coulomb + first step of exchange...
 Exchange contribution is evaluated for MOs 1 to 140.
   1% done.
  12% done.
  23% done.
  34% done.
  45% done.
  56% done.
  67% done.
  78% done.
  89% done.
 100% done.
 
 Fitting and assembly step of exchange...
 
 Second step of Coulomb...
   1% done.
  12% done.
  23% done.
  34% done.
  45% done.
  56% done.
  67% done.
  78% done.
  89% done.
 100% done.
 
 Gradient norm:      8.8830E-04
 DIIS is running in this iteration step.
 RMS of [F,P]:                                         0.00000153590661
 RMS of difference density:                            0.00000581282474
 Gap [au]:  0.33635418
 ALPHA OCC: 140
 BETA  OCC: 140
 
 ***HARTREE-FOCK ENERGY IN STEP  10 IS      -1671.2586555466932623 [AU]
 
 Step comparison  Energy Drift [au]  DIIS error drift  Gradient drift
        9            1.9101E-05         1.7445E-06       1.0753E-03
 ======================================================================
 ITERATION STEP  11
 

 SCF control                  : diis
 Damping factor/level shift   : 0.000/0.000
 DIIS [start/end/frequency]   :   2 / 50 /  1

 Constructing Fock-matrix...
 
 First step of Coulomb + first step of exchange...
 Exchange contribution is evaluated for MOs 1 to 140.
   1% done.
  12% done.
  23% done.
  34% done.
  45% done.
  56% done.
  67% done.
  78% done.
  89% done.
 100% done.
 
 Fitting and assembly step of exchange...
 
 Second step of Coulomb...
   1% done.
  12% done.
  23% done.
  34% done.
  45% done.
  56% done.
  67% done.
  78% done.
  89% done.
 100% done.
 
 Gradient norm:      1.9879E-04
 DIIS is running in this iteration step.
 RMS of [F,P]:                                         0.00000060692037
 RMS of difference density:                            0.00000198532572
 Gap [au]:  0.33637780
 ALPHA OCC: 140
 BETA  OCC: 140
 
 ***HARTREE-FOCK ENERGY IN STEP  11 IS      -1671.2586592216448480 [AU]
 
 Step comparison  Energy Drift [au]  DIIS error drift  Gradient drift
       10            3.6750E-06         9.2899E-07       6.8952E-04
 ======================================================================
 ITERATION STEP  12
 

 SCF control                  : diis
 Damping factor/level shift   : 0.000/0.000
 DIIS [start/end/frequency]   :   2 / 50 /  1

 Constructing Fock-matrix...
 
 First step of Coulomb + first step of exchange...
 Exchange contribution is evaluated for MOs 1 to 140.
   1% done.
  12% done.
  23% done.
  34% done.
  45% done.
  56% done.
  67% done.
  78% done.
  89% done.
 100% done.
 
 Fitting and assembly step of exchange...
 
 Second step of Coulomb...
   1% done.
  12% done.
  23% done.
  34% done.
  45% done.
  56% done.
  67% done.
  78% done.
  89% done.
 100% done.
 
 Gradient norm:      9.8326E-05
 DIIS is running in this iteration step.
 RMS of [F,P]:                                         0.00000025799381
 RMS of difference density:                            0.00000076001776
 Gap [au]:  0.33635738
 ALPHA OCC: 140
 BETA  OCC: 140
 
 ***HARTREE-FOCK ENERGY IN STEP  12 IS      -1671.2586596732489852 [AU]
 
 Step comparison  Energy Drift [au]  DIIS error drift  Gradient drift
       11            4.5160E-07         3.4893E-07       1.0046E-04
 ======================================================================
 ITERATION STEP  13
 

 SCF control                  : diis
 Damping factor/level shift   : 0.000/0.000
 DIIS [start/end/frequency]   :   2 / 50 /  1

 Constructing Fock-matrix...
 
 First step of Coulomb + first step of exchange...
 Exchange contribution is evaluated for MOs 1 to 140.
   1% done.
  12% done.
  23% done.
  34% done.
  45% done.
  56% done.
  67% done.
  78% done.
  89% done.
 100% done.
 
 Fitting and assembly step of exchange...
 
 Second step of Coulomb...
   1% done.
  12% done.
  23% done.
  34% done.
  45% done.
  56% done.
  67% done.
  78% done.
  89% done.
 100% done.
 
 Gradient norm:      3.9302E-05
 DIIS is running in this iteration step.
 RMS of [F,P]:                                         0.00000012566092
 RMS of difference density:                            0.00000036034626
 Gap [au]:  0.33635284
 ALPHA OCC: 140
 BETA  OCC: 140
 
 ***HARTREE-FOCK ENERGY IN STEP  13 IS      -1671.2586597548852296 [AU]
 
 Step comparison  Energy Drift [au]  DIIS error drift  Gradient drift
       12            8.1636E-08         1.3233E-07       5.9024E-05
 ======================================================================
 ITERATION STEP  14
 

 SCF control                  : diis
 Damping factor/level shift   : 0.000/0.000
 DIIS [start/end/frequency]   :   2 / 50 /  1

 Constructing Fock-matrix...
 
 First step of Coulomb + first step of exchange...
 Exchange contribution is evaluated for MOs 1 to 140.
   1% done.
  12% done.
  23% done.
  34% done.
  45% done.
  56% done.
  67% done.
  78% done.
  89% done.
 100% done.
 
 Fitting and assembly step of exchange...
 
 Second step of Coulomb...
   1% done.
  12% done.
  23% done.
  34% done.
  45% done.
  56% done.
  67% done.
  78% done.
  89% done.
 100% done.
 
 Gradient norm:      2.5617E-05
 DIIS is running in this iteration step.
 RMS of [F,P]:                                         0.00000006396246
 RMS of difference density:                            0.00000017084110
 Gap [au]:  0.33635217
 ALPHA OCC: 140
 BETA  OCC: 140
 
 ***HARTREE-FOCK ENERGY IN STEP  14 IS      -1671.2586597748559143 [AU]
 
 Step comparison  Energy Drift [au]  DIIS error drift  Gradient drift
       13            1.9971E-08         6.1698E-08       1.3684E-05
 ======================================================================
 ITERATION STEP  15
 

 SCF control                  : diis
 Damping factor/level shift   : 0.000/0.000
 DIIS [start/end/frequency]   :   2 / 50 /  1

 Constructing Fock-matrix...
 
 First step of Coulomb + first step of exchange...
 Exchange contribution is evaluated for MOs 1 to 140.
   1% done.
  12% done.
  23% done.
  34% done.
  45% done.
  56% done.
  67% done.
  78% done.
  89% done.
 100% done.
 
 Fitting and assembly step of exchange...
 
 Second step of Coulomb...
   1% done.
  12% done.
  23% done.
  34% done.
  45% done.
  56% done.
  67% done.
  78% done.
  89% done.
 100% done.
 
 Gradient norm:      9.7138E-06
 DIIS is running in this iteration step.
 RMS of [F,P]:                                         0.00000002658838
 RMS of difference density:                            0.00000007956622
 Gap [au]:  0.33635224
 ALPHA OCC: 140
 BETA  OCC: 140
 
 ***HARTREE-FOCK ENERGY IN STEP  15 IS      -1671.2586597794725094 [AU]
 
 Step comparison  Energy Drift [au]  DIIS error drift  Gradient drift
       14            4.6166E-09         3.7374E-08       1.5904E-05
 ======================================================================
 
 SUCCESS...
 THE SCF ITERATION HAS CONVERGED!
 
                   A   
 FINAL ALPHA OCC: 140
 FINAL BETA  OCC: 140
 
 ***FINAL HARTREE-FOCK ENERGY:      -1671.2586597794725094 [AU]
 
 Orbital energies [au]:
      Irrep         Alpha          Beta
    1   A        -15.597817     -15.597817
    2   A        -15.592307     -15.592307
    3   A        -15.580242     -15.580242
    4   A        -15.577171     -15.577171
    5   A        -11.323645     -11.323645
    6   A        -11.323219     -11.323219
    7   A        -11.321167     -11.321167
    8   A        -11.301137     -11.301137
    9   A        -11.298153     -11.298153
   10   A        -11.297558     -11.297558
   11   A        -11.286490     -11.286490
   12   A        -11.281699     -11.281699
   13   A        -11.278740     -11.278740
   14   A        -11.278614     -11.278614
   15   A        -11.268659     -11.268659
   16   A        -11.251959     -11.251959
   17   A        -11.251773     -11.251773
   18   A        -11.247932     -11.247932
   19   A        -11.247898     -11.247898
   20   A        -11.246562     -11.246562
   21   A        -11.242945     -11.242945
   22   A        -11.240694     -11.240694
   23   A        -11.240037     -11.240037
   24   A        -11.239325     -11.239325
   25   A        -11.238717     -11.238717
   26   A        -11.237583     -11.237583
   27   A        -11.237426     -11.237426
   28   A        -11.237278     -11.237278
   29   A        -11.236334     -11.236334
   30   A        -11.236063     -11.236063
   31   A        -11.235742     -11.235742
   32   A        -11.234459     -11.234459
   33   A        -11.233284     -11.233284
   34   A        -11.232896     -11.232896
   35   A        -11.231056     -11.231056
   36   A        -11.229890     -11.229890
   37   A        -11.229808     -11.229808
   38   A        -11.227170     -11.227170
   39   A        -11.223580     -11.223580
   40   A        -11.223304     -11.223304
   41   A        -11.222577     -11.222577
   42   A        -11.221376     -11.221376
   43   A         -1.315383      -1.315383
   44   A         -1.310938      -1.310938
   45   A         -1.240323      -1.240323
   46   A         -1.236283      -1.236283
   47   A         -1.196011      -1.196011
   48   A         -1.182748      -1.182748
   49   A         -1.167486      -1.167486
   50   A         -1.156906      -1.156906
   51   A         -1.153302      -1.153302
   52   A         -1.132492      -1.132492
   53   A         -1.102790      -1.102790
   54   A         -1.102389      -1.102389
   55   A         -1.045651      -1.045651
   56   A         -1.042733      -1.042733
   57   A         -1.029781      -1.029781
   58   A         -1.026236      -1.026236
   59   A         -1.024267      -1.024267
   60   A         -1.018604      -1.018604
   61   A         -1.013189      -1.013189
   62   A         -1.010238      -1.010238
   63   A         -0.991101      -0.991101
   64   A         -0.942071      -0.942071
   65   A         -0.932444      -0.932444
   66   A         -0.917681      -0.917681
   67   A         -0.867427      -0.867427
   68   A         -0.866808      -0.866808
   69   A         -0.841728      -0.841728
   70   A         -0.837716      -0.837716
   71   A         -0.837415      -0.837415
   72   A         -0.831403      -0.831403
   73   A         -0.816177      -0.816177
   74   A         -0.815186      -0.815186
   75   A         -0.810111      -0.810111
   76   A         -0.792877      -0.792877
   77   A         -0.768655      -0.768655
   78   A         -0.743254      -0.743254
   79   A         -0.735994      -0.735994
   80   A         -0.732869      -0.732869
   81   A         -0.723367      -0.723367
   82   A         -0.713720      -0.713720
   83   A         -0.703442      -0.703442
   84   A         -0.700418      -0.700418
   85   A         -0.677014      -0.677014
   86   A         -0.670378      -0.670378
   87   A         -0.666346      -0.666346
   88   A         -0.654980      -0.654980
   89   A         -0.641881      -0.641881
   90   A         -0.639467      -0.639467
   91   A         -0.634300      -0.634300
   92   A         -0.632913      -0.632913
   93   A         -0.626801      -0.626801
   94   A         -0.625526      -0.625526
   95   A         -0.620048      -0.620048
   96   A         -0.612280      -0.612280
   97   A         -0.608854      -0.608854
   98   A         -0.604303      -0.604303
   99   A         -0.598996      -0.598996
  100   A         -0.592701      -0.592701
  101   A         -0.590001      -0.590001
  102   A         -0.585679      -0.585679
  103   A         -0.583841      -0.583841
  104   A         -0.578069      -0.578069
  105   A         -0.576989      -0.576989
  106   A         -0.571775      -0.571775
  107   A         -0.566349      -0.566349
  108   A         -0.563210      -0.563210
  109   A         -0.553007      -0.553007
  110   A         -0.536592      -0.536592
  111   A         -0.527591      -0.527591
  112   A         -0.524758      -0.524758
  113   A         -0.522756      -0.522756
  114   A         -0.517134      -0.517134
  115   A         -0.515407      -0.515407
  116   A         -0.504729      -0.504729
  117   A         -0.503804      -0.503804
  118   A         -0.503016      -0.503016
  119   A         -0.500430      -0.500430
  120   A         -0.498448      -0.498448
  121   A         -0.496083      -0.496083
  122   A         -0.493814      -0.493814
  123   A         -0.479702      -0.479702
  124   A         -0.476029      -0.476029
  125   A         -0.475653      -0.475653
  126   A         -0.474006      -0.474006
  127   A         -0.461084      -0.461084
  128   A         -0.446715      -0.446715
  129   A         -0.409471      -0.409471
  130   A         -0.375803      -0.375803
  131   A         -0.365959      -0.365959
  132   A         -0.352821      -0.352821
  133   A         -0.352590      -0.352590
  134   A         -0.348630      -0.348630
  135   A         -0.342460      -0.342460
  136   A         -0.336466      -0.336466
  137   A         -0.326596      -0.326596
  138   A         -0.324261      -0.324261
  139   A         -0.318429      -0.318429
  140   A         -0.287809      -0.287809
 
  141   A          0.048543       0.048543
  142   A          0.051701       0.051701
  143   A          0.093280       0.093280
  144   A          0.103493       0.103493
  145   A          0.109121       0.109121
  146   A          0.116621       0.116621
  147   A          0.123889       0.123889
  148   A          0.132362       0.132362
  149   A          0.133863       0.133863
  150   A          0.134409       0.134409
  151   A          0.143707       0.143707
  152   A          0.145570       0.145570
  153   A          0.147340       0.147340
  154   A          0.148513       0.148513
  155   A          0.149928       0.149928
  156   A          0.151612       0.151612
  157   A          0.157491       0.157491
  158   A          0.162718       0.162718
  159   A          0.166030       0.166030
  160   A          0.170508       0.170508
  161   A          0.173997       0.173997
  162   A          0.177808       0.177808
  163   A          0.181561       0.181561
  164   A          0.183951       0.183951
  165   A          0.187162       0.187162
  166   A          0.192939       0.192939
  167   A          0.193924       0.193924
  168   A          0.195089       0.195089
  169   A          0.205456       0.205456
  170   A          0.206591       0.206591
  171   A          0.207515       0.207515
  172   A          0.210422       0.210422
  173   A          0.214129       0.214129
  174   A          0.225038       0.225038
  175   A          0.226424       0.226424
  176   A          0.231105       0.231105
  177   A          0.239152       0.239152
  178   A          0.249209       0.249209
  179   A          0.265088       0.265088
  180   A          0.270503       0.270503
  181   A          0.274613       0.274613
  182   A          0.280038       0.280038
  183   A          0.290771       0.290771
  184   A          0.297890       0.297890
  185   A          0.309451       0.309451
  186   A          0.311573       0.311573
  187   A          0.318105       0.318105
  188   A          0.320153       0.320153
  189   A          0.324262       0.324262
  190   A          0.325077       0.325077
  191   A          0.332038       0.332038
  192   A          0.335993       0.335993
  193   A          0.342721       0.342721
  194   A          0.347192       0.347192
  195   A          0.351282       0.351282
  196   A          0.353134       0.353134
  197   A          0.354953       0.354953
  198   A          0.357995       0.357995
  199   A          0.364012       0.364012
  200   A          0.366803       0.366803
  201   A          0.369536       0.369536
  202   A          0.375345       0.375345
  203   A          0.376913       0.376913
  204   A          0.382691       0.382691
  205   A          0.386932       0.386932
  206   A          0.389218       0.389218
  207   A          0.395455       0.395455
  208   A          0.396073       0.396073
  209   A          0.399374       0.399374
  210   A          0.404499       0.404499
  211   A          0.409477       0.409477
  212   A          0.410706       0.410706
  213   A          0.413133       0.413133
  214   A          0.416453       0.416453
  215   A          0.418510       0.418510
  216   A          0.429666       0.429666
  217   A          0.430906       0.430906
  218   A          0.434790       0.434790
  219   A          0.438052       0.438052
  220   A          0.438672       0.438672
  221   A          0.442273       0.442273
  222   A          0.444214       0.444214
  223   A          0.448670       0.448670
  224   A          0.450162       0.450162
  225   A          0.455741       0.455741
  226   A          0.458066       0.458066
  227   A          0.460463       0.460463
  228   A          0.463468       0.463468
  229   A          0.464992       0.464992
  230   A          0.469476       0.469476
  231   A          0.472135       0.472135
  232   A          0.472996       0.472996
  233   A          0.475579       0.475579
  234   A          0.476132       0.476132
  235   A          0.485427       0.485427
  236   A          0.490960       0.490960
  237   A          0.491471       0.491471
  238   A          0.495697       0.495697
  239   A          0.498540       0.498540
  240   A          0.501995       0.501995
  241   A          0.505996       0.505996
  242   A          0.506689       0.506689
  243   A          0.511377       0.511377
  244   A          0.514766       0.514766
  245   A          0.516472       0.516472
  246   A          0.520461       0.520461
  247   A          0.522557       0.522557
  248   A          0.524934       0.524934
  249   A          0.525970       0.525970
  250   A          0.529320       0.529320
  251   A          0.534837       0.534837
  252   A          0.536523       0.536523
  253   A          0.537851       0.537851
  254   A          0.546240       0.546240
  255   A          0.548908       0.548908
  256   A          0.550360       0.550360
  257   A          0.551651       0.551651
  258   A          0.554576       0.554576
  259   A          0.556050       0.556050
  260   A          0.556791       0.556791
  261   A          0.557707       0.557707
  262   A          0.560467       0.560467
  263   A          0.562101       0.562101
  264   A          0.563928       0.563928
  265   A          0.566077       0.566077
  266   A          0.571009       0.571009
  267   A          0.574359       0.574359
  268   A          0.576605       0.576605
  269   A          0.578490       0.578490
  270   A          0.579727       0.579727
  271   A          0.581197       0.581197
  272   A          0.581661       0.581661
  273   A          0.587934       0.587934
  274   A          0.589662       0.589662
  275   A          0.593216       0.593216
  276   A          0.595031       0.595031
  277   A          0.598743       0.598743
  278   A          0.599585       0.599585
  279   A          0.600923       0.600923
  280   A          0.602631       0.602631
  281   A          0.603711       0.603711
  282   A          0.604945       0.604945
  283   A          0.608572       0.608572
  284   A          0.613859       0.613859
  285   A          0.615154       0.615154
  286   A          0.616884       0.616884
  287   A          0.620610       0.620610
  288   A          0.621851       0.621851
  289   A          0.624280       0.624280
  290   A          0.627554       0.627554
  291   A          0.629095       0.629095
  292   A          0.632137       0.632137
  293   A          0.633761       0.633761
  294   A          0.635727       0.635727
  295   A          0.640991       0.640991
  296   A          0.642370       0.642370
  297   A          0.643609       0.643609
  298   A          0.648712       0.648712
  299   A          0.652673       0.652673
  300   A          0.653727       0.653727
  301   A          0.658212       0.658212
  302   A          0.661626       0.661626
  303   A          0.666303       0.666303
  304   A          0.668394       0.668394
  305   A          0.675877       0.675877
  306   A          0.679356       0.679356
  307   A          0.680343       0.680343
  308   A          0.682571       0.682571
  309   A          0.684104       0.684104
  310   A          0.687652       0.687652
  311   A          0.688987       0.688987
  312   A          0.697119       0.697119
  313   A          0.701277       0.701277
  314   A          0.703429       0.703429
  315   A          0.705761       0.705761
  316   A          0.708464       0.708464
  317   A          0.711391       0.711391
  318   A          0.713440       0.713440
  319   A          0.719135       0.719135
  320   A          0.720146       0.720146
  321   A          0.723782       0.723782
  322   A          0.725820       0.725820
  323   A          0.728542       0.728542
  324   A          0.733469       0.733469
  325   A          0.735617       0.735617
  326   A          0.738163       0.738163
  327   A          0.742870       0.742870
  328   A          0.745747       0.745747
  329   A          0.751510       0.751510
  330   A          0.754030       0.754030
  331   A          0.755174       0.755174
  332   A          0.760707       0.760707
  333   A          0.762122       0.762122
  334   A          0.766644       0.766644
  335   A          0.770948       0.770948
  336   A          0.774244       0.774244
  337   A          0.775608       0.775608
  338   A          0.776080       0.776080
  339   A          0.778746       0.778746
  340   A          0.784164       0.784164
  341   A          0.788747       0.788747
  342   A          0.789959       0.789959
  343   A          0.792221       0.792221
  344   A          0.797667       0.797667
  345   A          0.803406       0.803406
  346   A          0.804238       0.804238
  347   A          0.807651       0.807651
  348   A          0.810756       0.810756
  349   A          0.814753       0.814753
  350   A          0.821324       0.821324
  351   A          0.824341       0.824341
  352   A          0.831870       0.831870
  353   A          0.833906       0.833906
  354   A          0.837275       0.837275
  355   A          0.843921       0.843921
  356   A          0.847920       0.847920
  357   A          0.849922       0.849922
  358   A          0.854026       0.854026
  359   A          0.857068       0.857068
  360   A          0.859706       0.859706
  361   A          0.866985       0.866985
  362   A          0.869215       0.869215
  363   A          0.872299       0.872299
  364   A          0.874997       0.874997
  365   A          0.880028       0.880028
  366   A          0.881177       0.881177
  367   A          0.885450       0.885450
  368   A          0.887096       0.887096
  369   A          0.890943       0.890943
  370   A          0.892079       0.892079
  371   A          0.897814       0.897814
  372   A          0.900168       0.900168
  373   A          0.905420       0.905420
  374   A          0.906975       0.906975
  375   A          0.914322       0.914322
  376   A          0.916307       0.916307
  377   A          0.918239       0.918239
  378   A          0.922600       0.922600
  379   A          0.930191       0.930191
  380   A          0.932740       0.932740
  381   A          0.936365       0.936365
  382   A          0.938150       0.938150
  383   A          0.941431       0.941431
  384   A          0.943887       0.943887
  385   A          0.946113       0.946113
  386   A          0.949954       0.949954
  387   A          0.951718       0.951718
  388   A          0.952137       0.952137
  389   A          0.955698       0.955698
  390   A          0.963614       0.963614
  391   A          0.966280       0.966280
  392   A          0.968585       0.968585
  393   A          0.973710       0.973710
  394   A          0.974796       0.974796
  395   A          0.976690       0.976690
  396   A          0.979235       0.979235
  397   A          0.984651       0.984651
  398   A          0.985032       0.985032
  399   A          0.989612       0.989612
  400   A          0.990906       0.990906
  401   A          0.995802       0.995802
  402   A          0.998882       0.998882
  403   A          0.999965       0.999965
  404   A          1.002988       1.002988
  405   A          1.008584       1.008584
  406   A          1.013520       1.013520
  407   A          1.017026       1.017026
  408   A          1.019959       1.019959
  409   A          1.020544       1.020544
  410   A          1.025294       1.025294
  411   A          1.028562       1.028562
  412   A          1.034781       1.034781
  413   A          1.037384       1.037384
  414   A          1.038486       1.038486
  415   A          1.042739       1.042739
  416   A          1.046723       1.046723
  417   A          1.051782       1.051782
  418   A          1.053993       1.053993
  419   A          1.058751       1.058751
  420   A          1.061980       1.061980
  421   A          1.063153       1.063153
  422   A          1.069156       1.069156
  423   A          1.070426       1.070426
  424   A          1.073466       1.073466
  425   A          1.076735       1.076735
  426   A          1.079830       1.079830
  427   A          1.082490       1.082490
  428   A          1.084596       1.084596
  429   A          1.088011       1.088011
  430   A          1.090676       1.090676
  431   A          1.095757       1.095757
  432   A          1.099505       1.099505
  433   A          1.101005       1.101005
  434   A          1.105018       1.105018
  435   A          1.111036       1.111036
  436   A          1.114381       1.114381
  437   A          1.117986       1.117986
  438   A          1.121641       1.121641
  439   A          1.124687       1.124687
  440   A          1.127092       1.127092
  441   A          1.133054       1.133054
  442   A          1.135417       1.135417
  443   A          1.139321       1.139321
  444   A          1.144825       1.144825
  445   A          1.146377       1.146377
  446   A          1.151970       1.151970
  447   A          1.154072       1.154072
  448   A          1.158824       1.158824
  449   A          1.162907       1.162907
  450   A          1.164852       1.164852
  451   A          1.165887       1.165887
  452   A          1.169981       1.169981
  453   A          1.174753       1.174753
  454   A          1.177783       1.177783
  455   A          1.185122       1.185122
  456   A          1.190911       1.190911
  457   A          1.193835       1.193835
  458   A          1.195179       1.195179
  459   A          1.197232       1.197232
  460   A          1.200208       1.200208
  461   A          1.205466       1.205466
  462   A          1.210456       1.210456
  463   A          1.211702       1.211702
  464   A          1.214023       1.214023
  465   A          1.215359       1.215359
  466   A          1.220322       1.220322
  467   A          1.226605       1.226605
  468   A          1.227948       1.227948
  469   A          1.231647       1.231647
  470   A          1.236749       1.236749
  471   A          1.245256       1.245256
  472   A          1.248315       1.248315
  473   A          1.256039       1.256039
  474   A          1.258644       1.258644
  475   A          1.261315       1.261315
  476   A          1.266738       1.266738
  477   A          1.269564       1.269564
  478   A          1.272974       1.272974
  479   A          1.275869       1.275869
  480   A          1.278798       1.278798
  481   A          1.285478       1.285478
  482   A          1.291298       1.291298
  483   A          1.298106       1.298106
  484   A          1.299767       1.299767
  485   A          1.301814       1.301814
  486   A          1.305430       1.305430
  487   A          1.307844       1.307844
  488   A          1.316119       1.316119
  489   A          1.316785       1.316785
  490   A          1.323422       1.323422
  491   A          1.327149       1.327149
  492   A          1.330040       1.330040
  493   A          1.332395       1.332395
  494   A          1.339542       1.339542
  495   A          1.345051       1.345051
  496   A          1.347723       1.347723
  497   A          1.353846       1.353846
  498   A          1.355600       1.355600
  499   A          1.358953       1.358953
  500   A          1.366781       1.366781
  501   A          1.369461       1.369461
  502   A          1.372115       1.372115
  503   A          1.375051       1.375051
  504   A          1.379467       1.379467
  505   A          1.381002       1.381002
  506   A          1.387589       1.387589
  507   A          1.389078       1.389078
  508   A          1.391348       1.391348
  509   A          1.396749       1.396749
  510   A          1.402596       1.402596
  511   A          1.405626       1.405626
  512   A          1.406041       1.406041
  513   A          1.410253       1.410253
  514   A          1.414598       1.414598
  515   A          1.417521       1.417521
  516   A          1.421750       1.421750
  517   A          1.422323       1.422323
  518   A          1.426337       1.426337
  519   A          1.428802       1.428802
  520   A          1.430245       1.430245
  521   A          1.434417       1.434417
  522   A          1.437847       1.437847
  523   A          1.440346       1.440346
  524   A          1.444839       1.444839
  525   A          1.449480       1.449480
  526   A          1.451768       1.451768
  527   A          1.463672       1.463672
  528   A          1.463903       1.463903
  529   A          1.468439       1.468439
  530   A          1.471407       1.471407
  531   A          1.481968       1.481968
  532   A          1.486603       1.486603
  533   A          1.489663       1.489663
  534   A          1.491080       1.491080
  535   A          1.493092       1.493092
  536   A          1.495063       1.495063
  537   A          1.503382       1.503382
  538   A          1.505673       1.505673
  539   A          1.508144       1.508144
  540   A          1.513156       1.513156
  541   A          1.515649       1.515649
  542   A          1.517308       1.517308
  543   A          1.522179       1.522179
  544   A          1.526069       1.526069
  545   A          1.528491       1.528491
  546   A          1.530491       1.530491
  547   A          1.533256       1.533256
  548   A          1.536516       1.536516
  549   A          1.538740       1.538740
  550   A          1.544644       1.544644
  551   A          1.549642       1.549642
  552   A          1.554444       1.554444
  553   A          1.555366       1.555366
  554   A          1.559710       1.559710
  555   A          1.563445       1.563445
  556   A          1.569079       1.569079
  557   A          1.571415       1.571415
  558   A          1.577696       1.577696
  559   A          1.579856       1.579856
  560   A          1.582857       1.582857
  561   A          1.584494       1.584494
  562   A          1.589536       1.589536
  563   A          1.591185       1.591185
  564   A          1.591479       1.591479
  565   A          1.597417       1.597417
  566   A          1.598155       1.598155
  567   A          1.601626       1.601626
  568   A          1.605335       1.605335
  569   A          1.609955       1.609955
  570   A          1.613938       1.613938
  571   A          1.617895       1.617895
  572   A          1.621774       1.621774
  573   A          1.624705       1.624705
  574   A          1.628959       1.628959
  575   A          1.634717       1.634717
  576   A          1.635276       1.635276
  577   A          1.640880       1.640880
  578   A          1.645269       1.645269
  579   A          1.647416       1.647416
  580   A          1.649976       1.649976
  581   A          1.657367       1.657367
  582   A          1.664179       1.664179
  583   A          1.668762       1.668762
  584   A          1.671585       1.671585
  585   A          1.676249       1.676249
  586   A          1.677211       1.677211
  587   A          1.681169       1.681169
  588   A          1.683667       1.683667
  589   A          1.691679       1.691679
  590   A          1.695276       1.695276
  591   A          1.696922       1.696922
  592   A          1.702234       1.702234
  593   A          1.704538       1.704538
  594   A          1.707704       1.707704
  595   A          1.709590       1.709590
  596   A          1.715892       1.715892
  597   A          1.721514       1.721514
  598   A          1.723658       1.723658
  599   A          1.726767       1.726767
  600   A          1.732361       1.732361
  601   A          1.735083       1.735083
  602   A          1.741897       1.741897
  603   A          1.745559       1.745559
  604   A          1.749179       1.749179
  605   A          1.755062       1.755062
  606   A          1.757686       1.757686
  607   A          1.763582       1.763582
  608   A          1.768010       1.768010
  609   A          1.775245       1.775245
  610   A          1.783552       1.783552
  611   A          1.784162       1.784162
  612   A          1.791784       1.791784
  613   A          1.794187       1.794187
  614   A          1.798152       1.798152
  615   A          1.804654       1.804654
  616   A          1.814557       1.814557
  617   A          1.818709       1.818709
  618   A          1.822681       1.822681
  619   A          1.831195       1.831195
  620   A          1.834066       1.834066
  621   A          1.838866       1.838866
  622   A          1.844819       1.844819
  623   A          1.851708       1.851708
  624   A          1.853287       1.853287
  625   A          1.859540       1.859540
  626   A          1.864760       1.864760
  627   A          1.869211       1.869211
  628   A          1.875249       1.875249
  629   A          1.881510       1.881510
  630   A          1.886436       1.886436
  631   A          1.892697       1.892697
  632   A          1.898490       1.898490
  633   A          1.900906       1.900906
  634   A          1.907486       1.907486
  635   A          1.909759       1.909759
  636   A          1.917029       1.917029
  637   A          1.921515       1.921515
  638   A          1.936590       1.936590
  639   A          1.946085       1.946085
  640   A          1.953996       1.953996
  641   A          1.961318       1.961318
  642   A          1.978153       1.978153
  643   A          1.983825       1.983825
  644   A          1.985448       1.985448
  645   A          1.996717       1.996717
  646   A          2.003153       2.003153
  647   A          2.007017       2.007017
  648   A          2.011792       2.011792
  649   A          2.013986       2.013986
  650   A          2.026115       2.026115
  651   A          2.029745       2.029745
  652   A          2.038871       2.038871
  653   A          2.046955       2.046955
  654   A          2.053601       2.053601
  655   A          2.056026       2.056026
  656   A          2.059919       2.059919
  657   A          2.066694       2.066694
  658   A          2.074356       2.074356
  659   A          2.085021       2.085021
  660   A          2.093736       2.093736
  661   A          2.097579       2.097579
  662   A          2.107129       2.107129
  663   A          2.112922       2.112922
  664   A          2.119320       2.119320
  665   A          2.119618       2.119618
  666   A          2.129866       2.129866
  667   A          2.136146       2.136146
  668   A          2.140884       2.140884
  669   A          2.149864       2.149864
  670   A          2.155282       2.155282
  671   A          2.167960       2.167960
  672   A          2.187659       2.187659
  673   A          2.203333       2.203333
  674   A          2.208233       2.208233
  675   A          2.214974       2.214974
  676   A          2.219996       2.219996
  677   A          2.227994       2.227994
  678   A          2.233378       2.233378
  679   A          2.236745       2.236745
  680   A          2.241204       2.241204
  681   A          2.261044       2.261044
  682   A          2.273034       2.273034
  683   A          2.279881       2.279881
  684   A          2.283153       2.283153
  685   A          2.287201       2.287201
  686   A          2.296682       2.296682
  687   A          2.324068       2.324068
  688   A          2.328529       2.328529
  689   A          2.340783       2.340783
  690   A          2.354753       2.354753
  691   A          2.363301       2.363301
  692   A          2.368217       2.368217
  693   A          2.377575       2.377575
  694   A          2.382241       2.382241
  695   A          2.387806       2.387806
  696   A          2.390972       2.390972
  697   A          2.402277       2.402277
  698   A          2.403294       2.403294
  699   A          2.407194       2.407194
  700   A          2.414691       2.414691
  701   A          2.422873       2.422873
  702   A          2.426322       2.426322
  703   A          2.435813       2.435813
  704   A          2.443811       2.443811
  705   A          2.448754       2.448754
  706   A          2.457878       2.457878
  707   A          2.465477       2.465477
  708   A          2.471683       2.471683
  709   A          2.477460       2.477460
  710   A          2.480328       2.480328
  711   A          2.485890       2.485890
  712   A          2.488690       2.488690
  713   A          2.495790       2.495790
  714   A          2.501894       2.501894
  715   A          2.507792       2.507792
  716   A          2.508762       2.508762
  717   A          2.511009       2.511009
  718   A          2.515890       2.515890
  719   A          2.531070       2.531070
  720   A          2.535513       2.535513
  721   A          2.541882       2.541882
  722   A          2.545024       2.545024
  723   A          2.549779       2.549779
  724   A          2.558063       2.558063
  725   A          2.561432       2.561432
  726   A          2.564953       2.564953
  727   A          2.566984       2.566984
  728   A          2.570827       2.570827
  729   A          2.573350       2.573350
  730   A          2.583548       2.583548
  731   A          2.594723       2.594723
  732   A          2.599868       2.599868
  733   A          2.603810       2.603810
  734   A          2.612728       2.612728
  735   A          2.616523       2.616523
  736   A          2.624200       2.624200
  737   A          2.631236       2.631236
  738   A          2.641031       2.641031
  739   A          2.651326       2.651326
  740   A          2.654312       2.654312
  741   A          2.664489       2.664489
  742   A          2.669095       2.669095
  743   A          2.677657       2.677657
  744   A          2.680016       2.680016
  745   A          2.688371       2.688371
  746   A          2.696120       2.696120
  747   A          2.697431       2.697431
  748   A          2.700098       2.700098
  749   A          2.701926       2.701926
  750   A          2.703470       2.703470
  751   A          2.705248       2.705248
  752   A          2.718225       2.718225
  753   A          2.719268       2.719268
  754   A          2.727493       2.727493
  755   A          2.730420       2.730420
  756   A          2.730603       2.730603
  757   A          2.737530       2.737530
  758   A          2.739041       2.739041
  759   A          2.742040       2.742040
  760   A          2.747278       2.747278
  761   A          2.750776       2.750776
  762   A          2.754165       2.754165
  763   A          2.757694       2.757694
  764   A          2.760331       2.760331
  765   A          2.765216       2.765216
  766   A          2.772056       2.772056
  767   A          2.773969       2.773969
  768   A          2.780397       2.780397
  769   A          2.780907       2.780907
  770   A          2.794041       2.794041
  771   A          2.795579       2.795579
  772   A          2.802366       2.802366
  773   A          2.806349       2.806349
  774   A          2.809223       2.809223
  775   A          2.813789       2.813789
  776   A          2.819277       2.819277
  777   A          2.820032       2.820032
  778   A          2.823606       2.823606
  779   A          2.833870       2.833870
  780   A          2.836489       2.836489
  781   A          2.837550       2.837550
  782   A          2.847480       2.847480
  783   A          2.849929       2.849929
  784   A          2.854988       2.854988
  785   A          2.858621       2.858621
  786   A          2.860146       2.860146
  787   A          2.864355       2.864355
  788   A          2.867216       2.867216
  789   A          2.872095       2.872095
  790   A          2.873749       2.873749
  791   A          2.878499       2.878499
  792   A          2.883330       2.883330
  793   A          2.884292       2.884292
  794   A          2.891761       2.891761
  795   A          2.892641       2.892641
  796   A          2.902193       2.902193
  797   A          2.905061       2.905061
  798   A          2.905388       2.905388
  799   A          2.910347       2.910347
  800   A          2.917672       2.917672
  801   A          2.924260       2.924260
  802   A          2.926785       2.926785
  803   A          2.929232       2.929232
  804   A          2.935401       2.935401
  805   A          2.937176       2.937176
  806   A          2.940664       2.940664
  807   A          2.944252       2.944252
  808   A          2.947329       2.947329
  809   A          2.948743       2.948743
  810   A          2.951628       2.951628
  811   A          2.956163       2.956163
  812   A          2.958118       2.958118
  813   A          2.959407       2.959407
  814   A          2.962339       2.962339
  815   A          2.967398       2.967398
  816   A          2.969853       2.969853
  817   A          2.973954       2.973954
  818   A          2.983171       2.983171
  819   A          2.986184       2.986184
  820   A          2.990116       2.990116
  821   A          2.996252       2.996252
  822   A          2.997829       2.997829
  823   A          3.003362       3.003362
  824   A          3.006195       3.006195
  825   A          3.009459       3.009459
  826   A          3.011704       3.011704
  827   A          3.018599       3.018599
  828   A          3.021439       3.021439
  829   A          3.024004       3.024004
  830   A          3.024504       3.024504
  831   A          3.029214       3.029214
  832   A          3.032269       3.032269
  833   A          3.034846       3.034846
  834   A          3.035720       3.035720
  835   A          3.041288       3.041288
  836   A          3.044307       3.044307
  837   A          3.050862       3.050862
  838   A          3.052782       3.052782
  839   A          3.058170       3.058170
  840   A          3.059206       3.059206
  841   A          3.063003       3.063003
  842   A          3.065427       3.065427
  843   A          3.069136       3.069136
  844   A          3.070466       3.070466
  845   A          3.072114       3.072114
  846   A          3.076703       3.076703
  847   A          3.078387       3.078387
  848   A          3.080181       3.080181
  849   A          3.085977       3.085977
  850   A          3.087497       3.087497
  851   A          3.090728       3.090728
  852   A          3.092888       3.092888
  853   A          3.095790       3.095790
  854   A          3.101842       3.101842
  855   A          3.104083       3.104083
  856   A          3.106578       3.106578
  857   A          3.108710       3.108710
  858   A          3.111677       3.111677
  859   A          3.112466       3.112466
  860   A          3.118131       3.118131
  861   A          3.120802       3.120802
  862   A          3.126704       3.126704
  863   A          3.129345       3.129345
  864   A          3.131496       3.131496
  865   A          3.135860       3.135860
  866   A          3.137178       3.137178
  867   A          3.139808       3.139808
  868   A          3.144566       3.144566
  869   A          3.152038       3.152038
  870   A          3.153333       3.153333
  871   A          3.159395       3.159395
  872   A          3.161803       3.161803
  873   A          3.166488       3.166488
  874   A          3.170209       3.170209
  875   A          3.170931       3.170931
  876   A          3.173008       3.173008
  877   A          3.176982       3.176982
  878   A          3.180353       3.180353
  879   A          3.180997       3.180997
  880   A          3.184715       3.184715
  881   A          3.189381       3.189381
  882   A          3.195806       3.195806
  883   A          3.199392       3.199392
  884   A          3.204559       3.204559
  885   A          3.205721       3.205721
  886   A          3.210351       3.210351
  887   A          3.216283       3.216283
  888   A          3.222047       3.222047
  889   A          3.226981       3.226981
  890   A          3.229587       3.229587
  891   A          3.232315       3.232315
  892   A          3.238108       3.238108
  893   A          3.241401       3.241401
  894   A          3.246953       3.246953
  895   A          3.255016       3.255016
  896   A          3.257397       3.257397
  897   A          3.260361       3.260361
  898   A          3.265123       3.265123
  899   A          3.268016       3.268016
  900   A          3.271128       3.271128
  901   A          3.274125       3.274125
  902   A          3.276092       3.276092
  903   A          3.277690       3.277690
  904   A          3.284278       3.284278
  905   A          3.284474       3.284474
  906   A          3.287233       3.287233
  907   A          3.291282       3.291282
  908   A          3.296707       3.296707
  909   A          3.300727       3.300727
  910   A          3.304075       3.304075
  911   A          3.304831       3.304831
  912   A          3.306826       3.306826
  913   A          3.309562       3.309562
  914   A          3.313290       3.313290
  915   A          3.314942       3.314942
  916   A          3.320224       3.320224
  917   A          3.323953       3.323953
  918   A          3.326140       3.326140
  919   A          3.331442       3.331442
  920   A          3.333241       3.333241
  921   A          3.336634       3.336634
  922   A          3.337721       3.337721
  923   A          3.342852       3.342852
  924   A          3.345594       3.345594
  925   A          3.350486       3.350486
  926   A          3.352086       3.352086
  927   A          3.352946       3.352946
  928   A          3.356861       3.356861
  929   A          3.362627       3.362627
  930   A          3.364875       3.364875
  931   A          3.368279       3.368279
  932   A          3.369521       3.369521
  933   A          3.372968       3.372968
  934   A          3.376324       3.376324
  935   A          3.378175       3.378175
  936   A          3.382064       3.382064
  937   A          3.383891       3.383891
  938   A          3.386876       3.386876
  939   A          3.388728       3.388728
  940   A          3.393413       3.393413
  941   A          3.396577       3.396577
  942   A          3.398463       3.398463
  943   A          3.398943       3.398943
  944   A          3.404303       3.404303
  945   A          3.406191       3.406191
  946   A          3.408388       3.408388
  947   A          3.410538       3.410538
  948   A          3.415409       3.415409
  949   A          3.417313       3.417313
  950   A          3.417879       3.417879
  951   A          3.421870       3.421870
  952   A          3.423143       3.423143
  953   A          3.427583       3.427583
  954   A          3.428234       3.428234
  955   A          3.430793       3.430793
  956   A          3.433020       3.433020
  957   A          3.435824       3.435824
  958   A          3.438169       3.438169
  959   A          3.440047       3.440047
  960   A          3.440972       3.440972
  961   A          3.442204       3.442204
  962   A          3.445592       3.445592
  963   A          3.446674       3.446674
  964   A          3.448561       3.448561
  965   A          3.450270       3.450270
  966   A          3.455199       3.455199
  967   A          3.456954       3.456954
  968   A          3.457771       3.457771
  969   A          3.461003       3.461003
  970   A          3.463823       3.463823
  971   A          3.465903       3.465903
  972   A          3.469812       3.469812
  973   A          3.472345       3.472345
  974   A          3.474719       3.474719
  975   A          3.478415       3.478415
  976   A          3.481821       3.481821
  977   A          3.484305       3.484305
  978   A          3.489450       3.489450
  979   A          3.493244       3.493244
  980   A          3.496644       3.496644
  981   A          3.498615       3.498615
  982   A          3.499637       3.499637
  983   A          3.501943       3.501943
  984   A          3.503132       3.503132
  985   A          3.507093       3.507093
  986   A          3.510328       3.510328
  987   A          3.511166       3.511166
  988   A          3.513447       3.513447
  989   A          3.515558       3.515558
  990   A          3.520124       3.520124
  991   A          3.522802       3.522802
  992   A          3.528043       3.528043
  993   A          3.530336       3.530336
  994   A          3.532967       3.532967
  995   A          3.539954       3.539954
  996   A          3.543933       3.543933
  997   A          3.544803       3.544803
  998   A          3.552398       3.552398
  999   A          3.556765       3.556765
 1000   A          3.557976       3.557976
 1001   A          3.561853       3.561853
 1002   A          3.569293       3.569293
 1003   A          3.570852       3.570852
 1004   A          3.574555       3.574555
 1005   A          3.577814       3.577814
 1006   A          3.579948       3.579948
 1007   A          3.584483       3.584483
 1008   A          3.586926       3.586926
 1009   A          3.591826       3.591826
 1010   A          3.595216       3.595216
 1011   A          3.600293       3.600293
 1012   A          3.603455       3.603455
 1013   A          3.606476       3.606476
 1014   A          3.610904       3.610904
 1015   A          3.614942       3.614942
 1016   A          3.616114       3.616114
 1017   A          3.620355       3.620355
 1018   A          3.626421       3.626421
 1019   A          3.627569       3.627569
 1020   A          3.630925       3.630925
 1021   A          3.632882       3.632882
 1022   A          3.636749       3.636749
 1023   A          3.639082       3.639082
 1024   A          3.644915       3.644915
 1025   A          3.648652       3.648652
 1026   A          3.652729       3.652729
 1027   A          3.655433       3.655433
 1028   A          3.657485       3.657485
 1029   A          3.660338       3.660338
 1030   A          3.666128       3.666128
 1031   A          3.667507       3.667507
 1032   A          3.671086       3.671086
 1033   A          3.674942       3.674942
 1034   A          3.675571       3.675571
 1035   A          3.683701       3.683701
 1036   A          3.685400       3.685400
 1037   A          3.688024       3.688024
 1038   A          3.692236       3.692236
 1039   A          3.695953       3.695953
 1040   A          3.699324       3.699324
 1041   A          3.703031       3.703031
 1042   A          3.707997       3.707997
 1043   A          3.709285       3.709285
 1044   A          3.710861       3.710861
 1045   A          3.713753       3.713753
 1046   A          3.716055       3.716055
 1047   A          3.720579       3.720579
 1048   A          3.723031       3.723031
 1049   A          3.725754       3.725754
 1050   A          3.732241       3.732241
 1051   A          3.734026       3.734026
 1052   A          3.737198       3.737198
 1053   A          3.739406       3.739406
 1054   A          3.745543       3.745543
 1055   A          3.750392       3.750392
 1056   A          3.753459       3.753459
 1057   A          3.757493       3.757493
 1058   A          3.764068       3.764068
 1059   A          3.765966       3.765966
 1060   A          3.769383       3.769383
 1061   A          3.771235       3.771235
 1062   A          3.772155       3.772155
 1063   A          3.777456       3.777456
 1064   A          3.778231       3.778231
 1065   A          3.787674       3.787674
 1066   A          3.790305       3.790305
 1067   A          3.790869       3.790869
 1068   A          3.795112       3.795112
 1069   A          3.801347       3.801347
 1070   A          3.802233       3.802233
 1071   A          3.805049       3.805049
 1072   A          3.806941       3.806941
 1073   A          3.810953       3.810953
 1074   A          3.812843       3.812843
 1075   A          3.813943       3.813943
 1076   A          3.815435       3.815435
 1077   A          3.817342       3.817342
 1078   A          3.822498       3.822498
 1079   A          3.824229       3.824229
 1080   A          3.828671       3.828671
 1081   A          3.834244       3.834244
 1082   A          3.837105       3.837105
 1083   A          3.844971       3.844971
 1084   A          3.846020       3.846020
 1085   A          3.851954       3.851954
 1086   A          3.856141       3.856141
 1087   A          3.862678       3.862678
 1088   A          3.868568       3.868568
 1089   A          3.874195       3.874195
 1090   A          3.879368       3.879368
 1091   A          3.880068       3.880068
 1092   A          3.883384       3.883384
 1093   A          3.887061       3.887061
 1094   A          3.889623       3.889623
 1095   A          3.897688       3.897688
 1096   A          3.901045       3.901045
 1097   A          3.908116       3.908116
 1098   A          3.912254       3.912254
 1099   A          3.913128       3.913128
 1100   A          3.916780       3.916780
 1101   A          3.923838       3.923838
 1102   A          3.926113       3.926113
 1103   A          3.930932       3.930932
 1104   A          3.941923       3.941923
 1105   A          3.944166       3.944166
 1106   A          3.948336       3.948336
 1107   A          3.955003       3.955003
 1108   A          3.957955       3.957955
 1109   A          3.962258       3.962258
 1110   A          3.964619       3.964619
 1111   A          3.968577       3.968577
 1112   A          3.972817       3.972817
 1113   A          3.978046       3.978046
 1114   A          3.983695       3.983695
 1115   A          3.983994       3.983994
 1116   A          3.990484       3.990484
 1117   A          3.992942       3.992942
 1118   A          4.005743       4.005743
 1119   A          4.011062       4.011062
 1120   A          4.014101       4.014101
 1121   A          4.014853       4.014853
 1122   A          4.020479       4.020479
 1123   A          4.026215       4.026215
 1124   A          4.031813       4.031813
 1125   A          4.036127       4.036127
 1126   A          4.041160       4.041160
 1127   A          4.042946       4.042946
 1128   A          4.049703       4.049703
 1129   A          4.054418       4.054418
 1130   A          4.055982       4.055982
 1131   A          4.059947       4.059947
 1132   A          4.067371       4.067371
 1133   A          4.071580       4.071580
 1134   A          4.078894       4.078894
 1135   A          4.086442       4.086442
 1136   A          4.087849       4.087849
 1137   A          4.089848       4.089848
 1138   A          4.093468       4.093468
 1139   A          4.095974       4.095974
 1140   A          4.098968       4.098968
 1141   A          4.100976       4.100976
 1142   A          4.107866       4.107866
 1143   A          4.111656       4.111656
 1144   A          4.115685       4.115685
 1145   A          4.118829       4.118829
 1146   A          4.119916       4.119916
 1147   A          4.124284       4.124284
 1148   A          4.127136       4.127136
 1149   A          4.132351       4.132351
 1150   A          4.133115       4.133115
 1151   A          4.136340       4.136340
 1152   A          4.141158       4.141158
 1153   A          4.147913       4.147913
 1154   A          4.148538       4.148538
 1155   A          4.149479       4.149479
 1156   A          4.153141       4.153141
 1157   A          4.155117       4.155117
 1158   A          4.156494       4.156494
 1159   A          4.158460       4.158460
 1160   A          4.163368       4.163368
 1161   A          4.164784       4.164784
 1162   A          4.166051       4.166051
 1163   A          4.171390       4.171390
 1164   A          4.173240       4.173240
 1165   A          4.178063       4.178063
 1166   A          4.179953       4.179953
 1167   A          4.184945       4.184945
 1168   A          4.187958       4.187958
 1169   A          4.189759       4.189759
 1170   A          4.195484       4.195484
 1171   A          4.198408       4.198408
 1172   A          4.203374       4.203374
 1173   A          4.204721       4.204721
 1174   A          4.208923       4.208923
 1175   A          4.212041       4.212041
 1176   A          4.214352       4.214352
 1177   A          4.218564       4.218564
 1178   A          4.220746       4.220746
 1179   A          4.224856       4.224856
 1180   A          4.228189       4.228189
 1181   A          4.231742       4.231742
 1182   A          4.232222       4.232222
 1183   A          4.237673       4.237673
 1184   A          4.238597       4.238597
 1185   A          4.244815       4.244815
 1186   A          4.249672       4.249672
 1187   A          4.257249       4.257249
 1188   A          4.263078       4.263078
 1189   A          4.269485       4.269485
 1190   A          4.273936       4.273936
 1191   A          4.276803       4.276803
 1192   A          4.279867       4.279867
 1193   A          4.283544       4.283544
 1194   A          4.286941       4.286941
 1195   A          4.293449       4.293449
 1196   A          4.297584       4.297584
 1197   A          4.301213       4.301213
 1198   A          4.301977       4.301977
 1199   A          4.306039       4.306039
 1200   A          4.313580       4.313580
 1201   A          4.314377       4.314377
 1202   A          4.322025       4.322025
 1203   A          4.327883       4.327883
 1204   A          4.329747       4.329747
 1205   A          4.332166       4.332166
 1206   A          4.337381       4.337381
 1207   A          4.339201       4.339201
 1208   A          4.343370       4.343370
 1209   A          4.344808       4.344808
 1210   A          4.349716       4.349716
 1211   A          4.350737       4.350737
 1212   A          4.354032       4.354032
 1213   A          4.358245       4.358245
 1214   A          4.361915       4.361915
 1215   A          4.365046       4.365046
 1216   A          4.367953       4.367953
 1217   A          4.371085       4.371085
 1218   A          4.375756       4.375756
 1219   A          4.380465       4.380465
 1220   A          4.381031       4.381031
 1221   A          4.388259       4.388259
 1222   A          4.392572       4.392572
 1223   A          4.394648       4.394648
 1224   A          4.409015       4.409015
 1225   A          4.410951       4.410951
 1226   A          4.413763       4.413763
 1227   A          4.418957       4.418957
 1228   A          4.424452       4.424452
 1229   A          4.426900       4.426900
 1230   A          4.427961       4.427961
 1231   A          4.437003       4.437003
 1232   A          4.439493       4.439493
 1233   A          4.440812       4.440812
 1234   A          4.448912       4.448912
 1235   A          4.452581       4.452581
 1236   A          4.461862       4.461862
 1237   A          4.463702       4.463702
 1238   A          4.468655       4.468655
 1239   A          4.470787       4.470787
 1240   A          4.473231       4.473231
 1241   A          4.474657       4.474657
 1242   A          4.478236       4.478236
 1243   A          4.482386       4.482386
 1244   A          4.492513       4.492513
 1245   A          4.497306       4.497306
 1246   A          4.499280       4.499280
 1247   A          4.504704       4.504704
 1248   A          4.509383       4.509383
 1249   A          4.513138       4.513138
 1250   A          4.519075       4.519075
 1251   A          4.522169       4.522169
 1252   A          4.523024       4.523024
 1253   A          4.525923       4.525923
 1254   A          4.535104       4.535104
 1255   A          4.535955       4.535955
 1256   A          4.542283       4.542283
 1257   A          4.547161       4.547161
 1258   A          4.550736       4.550736
 1259   A          4.555010       4.555010
 1260   A          4.556418       4.556418
 1261   A          4.560753       4.560753
 1262   A          4.562497       4.562497
 1263   A          4.570922       4.570922
 1264   A          4.575243       4.575243
 1265   A          4.579083       4.579083
 1266   A          4.587905       4.587905
 1267   A          4.591674       4.591674
 1268   A          4.598171       4.598171
 1269   A          4.601370       4.601370
 1270   A          4.603521       4.603521
 1271   A          4.607984       4.607984
 1272   A          4.614576       4.614576
 1273   A          4.615902       4.615902
 1274   A          4.618735       4.618735
 1275   A          4.626445       4.626445
 1276   A          4.630249       4.630249
 1277   A          4.634850       4.634850
 1278   A          4.638995       4.638995
 1279   A          4.639592       4.639592
 1280   A          4.647528       4.647528
 1281   A          4.649001       4.649001
 1282   A          4.652334       4.652334
 1283   A          4.653436       4.653436
 1284   A          4.659673       4.659673
 1285   A          4.661599       4.661599
 1286   A          4.663481       4.663481
 1287   A          4.664379       4.664379
 1288   A          4.666282       4.666282
 1289   A          4.670273       4.670273
 1290   A          4.674830       4.674830
 1291   A          4.678056       4.678056
 1292   A          4.683018       4.683018
 1293   A          4.685425       4.685425
 1294   A          4.686653       4.686653
 1295   A          4.691269       4.691269
 1296   A          4.696649       4.696649
 1297   A          4.698373       4.698373
 1298   A          4.703085       4.703085
 1299   A          4.704699       4.704699
 1300   A          4.706130       4.706130
 1301   A          4.706861       4.706861
 1302   A          4.710684       4.710684
 1303   A          4.713753       4.713753
 1304   A          4.719278       4.719278
 1305   A          4.722701       4.722701
 1306   A          4.726370       4.726370
 1307   A          4.726809       4.726809
 1308   A          4.733375       4.733375
 1309   A          4.734196       4.734196
 1310   A          4.737559       4.737559
 1311   A          4.744202       4.744202
 1312   A          4.748924       4.748924
 1313   A          4.749177       4.749177
 1314   A          4.753668       4.753668
 1315   A          4.757361       4.757361
 1316   A          4.762237       4.762237
 1317   A          4.766216       4.766216
 1318   A          4.773385       4.773385
 1319   A          4.776389       4.776389
 1320   A          4.777909       4.777909
 1321   A          4.783804       4.783804
 1322   A          4.788287       4.788287
 1323   A          4.792077       4.792077
 1324   A          4.794431       4.794431
 1325   A          4.803919       4.803919
 1326   A          4.811220       4.811220
 1327   A          4.822896       4.822896
 1328   A          4.829014       4.829014
 1329   A          4.836744       4.836744
 1330   A          4.842378       4.842378
 1331   A          4.845770       4.845770
 1332   A          4.853827       4.853827
 1333   A          4.854713       4.854713
 1334   A          4.856489       4.856489
 1335   A          4.868673       4.868673
 1336   A          4.871808       4.871808
 1337   A          4.876437       4.876437
 1338   A          4.883225       4.883225
 1339   A          4.887660       4.887660
 1340   A          4.901674       4.901674
 1341   A          4.907930       4.907930
 1342   A          4.916878       4.916878
 1343   A          4.918255       4.918255
 1344   A          4.932169       4.932169
 1345   A          4.938708       4.938708
 1346   A          4.945450       4.945450
 1347   A          4.953818       4.953818
 1348   A          4.965022       4.965022
 1349   A          4.975084       4.975084
 1350   A          4.986377       4.986377
 1351   A          4.989884       4.989884
 1352   A          4.992769       4.992769
 1353   A          4.994844       4.994844
 1354   A          5.008704       5.008704
 1355   A          5.013024       5.013024
 1356   A          5.018266       5.018266
 1357   A          5.028392       5.028392
 1358   A          5.031953       5.031953
 1359   A          5.035399       5.035399
 1360   A          5.043328       5.043328
 1361   A          5.049498       5.049498
 1362   A          5.053004       5.053004
 1363   A          5.055992       5.055992
 1364   A          5.062454       5.062454
 1365   A          5.065419       5.065419
 1366   A          5.073142       5.073142
 1367   A          5.079536       5.079536
 1368   A          5.082183       5.082183
 1369   A          5.091555       5.091555
 1370   A          5.096173       5.096173
 1371   A          5.099878       5.099878
 1372   A          5.109092       5.109092
 1373   A          5.110645       5.110645
 1374   A          5.118774       5.118774
 1375   A          5.120789       5.120789
 1376   A          5.126671       5.126671
 1377   A          5.129209       5.129209
 1378   A          5.136669       5.136669
 1379   A          5.138202       5.138202
 1380   A          5.140382       5.140382
 1381   A          5.146915       5.146915
 1382   A          5.152786       5.152786
 1383   A          5.156681       5.156681
 1384   A          5.161173       5.161173
 1385   A          5.165428       5.165428
 1386   A          5.166085       5.166085
 1387   A          5.169358       5.169358
 1388   A          5.185976       5.185976
 1389   A          5.189072       5.189072
 1390   A          5.195123       5.195123
 1391   A          5.197953       5.197953
 1392   A          5.207286       5.207286
 1393   A          5.212716       5.212716
 1394   A          5.214399       5.214399
 1395   A          5.223706       5.223706
 1396   A          5.226544       5.226544
 1397   A          5.234107       5.234107
 1398   A          5.242135       5.242135
 1399   A          5.246729       5.246729
 1400   A          5.248804       5.248804
 1401   A          5.256692       5.256692
 1402   A          5.261584       5.261584
 1403   A          5.262700       5.262700
 1404   A          5.268623       5.268623
 1405   A          5.275404       5.275404
 1406   A          5.280224       5.280224
 1407   A          5.289193       5.289193
 1408   A          5.296052       5.296052
 1409   A          5.298340       5.298340
 1410   A          5.316895       5.316895
 1411   A          5.320694       5.320694
 1412   A          5.327611       5.327611
 1413   A          5.328638       5.328638
 1414   A          5.338478       5.338478
 1415   A          5.347188       5.347188
 1416   A          5.353459       5.353459
 1417   A          5.356165       5.356165
 1418   A          5.364367       5.364367
 1419   A          5.367964       5.367964
 1420   A          5.371096       5.371096
 1421   A          5.382132       5.382132
 1422   A          5.388932       5.388932
 1423   A          5.395907       5.395907
 1424   A          5.398056       5.398056
 1425   A          5.399805       5.399805
 1426   A          5.409558       5.409558
 1427   A          5.411910       5.411910
 1428   A          5.415725       5.415725
 1429   A          5.417279       5.417279
 1430   A          5.421461       5.421461
 1431   A          5.434618       5.434618
 1432   A          5.436352       5.436352
 1433   A          5.440794       5.440794
 1434   A          5.443737       5.443737
 1435   A          5.446828       5.446828
 1436   A          5.453641       5.453641
 1437   A          5.456709       5.456709
 1438   A          5.464805       5.464805
 1439   A          5.468158       5.468158
 1440   A          5.469399       5.469399
 1441   A          5.479855       5.479855
 1442   A          5.489874       5.489874
 1443   A          5.490348       5.490348
 1444   A          5.495837       5.495837
 1445   A          5.502802       5.502802
 1446   A          5.507467       5.507467
 1447   A          5.518004       5.518004
 1448   A          5.528809       5.528809
 1449   A          5.533865       5.533865
 1450   A          5.549819       5.549819
 1451   A          5.556272       5.556272
 1452   A          5.563087       5.563087
 1453   A          5.575478       5.575478
 1454   A          5.583456       5.583456
 1455   A          5.602293       5.602293
 1456   A          5.604585       5.604585
 1457   A          5.612574       5.612574
 1458   A          5.617300       5.617300
 1459   A          5.624599       5.624599
 1460   A          5.629586       5.629586
 1461   A          5.634537       5.634537
 1462   A          5.643040       5.643040
 1463   A          5.647009       5.647009
 1464   A          5.683846       5.683846
 1465   A          5.706029       5.706029
 1466   A          5.729852       5.729852
 1467   A          5.740345       5.740345
 1468   A          5.743177       5.743177
 1469   A          5.760313       5.760313
 1470   A          5.764263       5.764263
 1471   A          5.768849       5.768849
 1472   A          5.772630       5.772630
 1473   A          5.777213       5.777213
 1474   A          5.781329       5.781329
 1475   A          5.785272       5.785272
 1476   A          5.796417       5.796417
 1477   A          5.815186       5.815186
 1478   A          5.831069       5.831069
 1479   A          5.832634       5.832634
 1480   A          5.836420       5.836420
 1481   A          5.850937       5.850937
 1482   A          5.859016       5.859016
 1483   A          5.883626       5.883626
 1484   A          5.889781       5.889781
 1485   A          5.908176       5.908176
 1486   A          5.934721       5.934721
 1487   A          5.941733       5.941733
 1488   A          5.955854       5.955854
 1489   A          5.972809       5.972809
 1490   A          5.992857       5.992857
 1491   A          5.998961       5.998961
 1492   A          6.014253       6.014253
 1493   A          6.018738       6.018738
 1494   A          6.072735       6.072735
 1495   A          6.075123       6.075123
 1496   A          6.076643       6.076643
 1497   A          6.082991       6.082991
 1498   A          6.105403       6.105403
 1499   A          6.109476       6.109476
 1500   A          6.118293       6.118293
 1501   A          6.127810       6.127810
 1502   A          6.143547       6.143547
 1503   A          6.164114       6.164114
 1504   A          6.174664       6.174664
 1505   A          6.186714       6.186714
 1506   A          6.194653       6.194653
 1507   A          6.197385       6.197385
 1508   A          6.201663       6.201663
 1509   A          6.229884       6.229884
 1510   A          6.235053       6.235053
 1511   A          6.254431       6.254431
 1512   A          6.266533       6.266533
 1513   A          6.341804       6.341804
 1514   A          6.366155       6.366155
 1515   A          6.401405       6.401405
 1516   A          6.410858       6.410858
 1517   A          6.420565       6.420565
 1518   A          6.425022       6.425022
 1519   A          6.433469       6.433469
 1520   A          6.453974       6.453974
 1521   A          6.456257       6.456257
 1522   A          6.466500       6.466500
 1523   A          6.471538       6.471538
 1524   A          6.489023       6.489023
 1525   A          6.492656       6.492656
 1526   A          6.496593       6.496593
 1527   A          6.498357       6.498357
 1528   A          6.514434       6.514434
 1529   A          6.520469       6.520469
 1530   A          6.523714       6.523714
 1531   A          6.535821       6.535821
 1532   A          6.553190       6.553190
 1533   A          6.561472       6.561472
 1534   A          6.573129       6.573129
 1535   A          6.576021       6.576021
 1536   A          6.597860       6.597860
 1537   A          6.619523       6.619523
 1538   A          6.638195       6.638195
 1539   A          6.721860       6.721860
 1540   A          6.744436       6.744436
 1541   A          6.774581       6.774581
 1542   A          6.855179       6.855179
 1543   A          6.874840       6.874840
 1544   A          6.876605       6.876605
 1545   A          6.884751       6.884751
 1546   A          6.893949       6.893949
 1547   A          6.941661       6.941661
 1548   A          6.973802       6.973802
 1549   A          7.226290       7.226290
 1550   A          7.251671       7.251671
 1551   A          7.288126       7.288126
 1552   A          7.288687       7.288687
 1553   A          7.302580       7.302580
 1554   A          7.359102       7.359102
 1555   A          8.901719       8.901719
 1556   A          9.478504       9.478504
 1557   A         10.092896      10.092896
 1558   A         10.264386      10.264386
 1559   A         10.510489      10.510489
 1560   A         10.690554      10.690554
 1561   A         10.971365      10.971365
 1562   A         11.468508      11.468508
 1563   A         13.173119      13.173119
 1564   A         13.375696      13.375696
 1565   A         13.415630      13.415630
 1566   A         13.449094      13.449094
 1567   A         13.532685      13.532685
 1568   A         13.545812      13.545812
 1569   A         13.558937      13.558937
 1570   A         13.644077      13.644077
 1571   A         13.748891      13.748891
 1572   A         13.802886      13.802886
 1573   A         13.893987      13.893987
 1574   A         13.919700      13.919700
 1575   A         13.977235      13.977235
 1576   A         14.026496      14.026496
 1577   A         14.097832      14.097832
 1578   A         14.140931      14.140931
 1579   A         14.192524      14.192524
 1580   A         14.213139      14.213139
 1581   A         14.286321      14.286321
 1582   A         14.423226      14.423226
 1583   A         14.448282      14.448282
 1584   A         14.555116      14.555116
 1585   A         14.583818      14.583818
 1586   A         14.866642      14.866642
 1587   A         15.147817      15.147817
 1588   A         15.185208      15.185208
 1589   A         15.603390      15.603390
 1590   A         16.587102      16.587102
 1591   A         16.610807      16.610807
 1592   A         16.669197      16.669197
 1593   A         16.737866      16.737866
 1594   A         16.744563      16.744563
 1595   A         16.791952      16.791952
 1596   A         16.942268      16.942268
 
 RETURNING FROM SCF ALGORITHM
 ======================================================================

 Executing drpa...

 Three-index integral transformation
 Allocation of 120.0 Gbytes of memory...
 
 Minimal memory requirement for (ai|P) and (ij|P) integrals:   194.4 MB

 Calculating (ai|P) and (ij|P) integrals...
 Number of integral batches:    1
 Occupied indices per batch:   98
 
 Transforming integrals of batch 1...

 Executing cis...

 Allocation of 120.0 Gbytes of memory...
 
 Read MO coeff. matrix and orbital energies...
 
 Generate singlet trial vectors...
 
 Starting DF-CIS iteration
 Singlet excited states
 
 
 The iteration has converged in  0 steps for all the roots.
 
 Final result of the CIS calculations for the excited states:
 Singlet excited states:
 
 Excited      Total          Excitation     Excitation     Excitation        Absorption
  state    energy [au]       energy [au]    energy [eV]  energy [cm^-1]    wavelength [nm]
 =========================================================================================
    1   -1670.970850558      0.28780922       7.8317        63166.83          158.31
 =========================================================================================
 
 
 Retrieve a J_ai^Q fitted MO integral list...
 Retrieve a J_ij^Q fitted MO integral list in upper triangle form...
 Starting DF-MP2 calculation for root  1
 
 Iteration   1
 
 Assemble transformed J^Q_ia integrals...
 Calculate double excitation operators and Y^Q_ai vector...
 
 The DF-MP2 calculation has been performed.
 
 Final result in atomic units for root  1:
 
 Total reference energy:        -1671.258659779473
 Total MP2 energy:              -1678.003157490733
 MP2 correlation energy:           -6.744497711260
 
 ============================================================================
 
 
 Calculate pre-optimized initial guesses for adc(2) calculations
 Direct algorithm for AB contributions!!!
 
 Calculate sigma vector for root  1
 
                       Excitation           Energy                Norm of
 Iteration  1         energy [au]        decrease [au]        residual vector
 ============================================================================
 for root  1           0.238904487        -0.0489047             0.0422447
 ============================================================================
  1/ 1 states have converged.
 
 
 
 The micro iteration of pre-optimization has converged in  1 steps.
 
 
 ============================================================================
 Restart
 
 Calculate sigma vector for root  1
 
                       Excitation           Energy                Norm of
 Iteration  2         energy [au]        decrease [au]        residual vector
 ============================================================================
 for root  1           0.246559640         0.0076552             0.0403223
 ============================================================================
  0/ 1 states have converged.
 
 
 Calculate sigma vector for root  1
 
                       Excitation           Energy                Norm of
 Iteration  3         energy [au]        decrease [au]        residual vector
 ============================================================================
 for root  1           0.233880391        -0.0126792             0.0062159
 ============================================================================
  0/ 1 states have converged.
 
 
 Calculate sigma vector for root  1
 
                       Excitation           Energy                Norm of
 Iteration  4         energy [au]        decrease [au]        residual vector
 ============================================================================
 for root  1           0.233655811        -0.0002246             0.0010271
 ============================================================================
  1/ 1 states have converged.
 
 
 
 The micro iteration of pre-optimization has converged in  3 steps.
 
 
 ============================================================================
 Restart
 
 Calculate sigma vector for root  1
 
                       Excitation           Energy                Norm of
 Iteration  5         energy [au]        decrease [au]        residual vector
 ============================================================================
 for root  1           0.234543537         0.0008877             0.0010897
 ============================================================================
  0/ 1 states have converged.
 
 
 Calculate sigma vector for root  1
 
                       Excitation           Energy                Norm of
 Iteration  6         energy [au]        decrease [au]        residual vector
 ============================================================================
 for root  1           0.234536424        -0.0000071             0.0002211
 ============================================================================
  1/ 1 states have converged.
 
 
 
 The micro iteration of pre-optimization has converged in  2 steps.
 
 
 ============================================================================
 
 The macro iteration of pre-optimization has converged in  6 steps!
 
 Starting DF-ADC(2) iteration for root  1
 
 Iteration   1
 
 Calculate similarity transformed basis and Fockian...
 Assemble transformed J^Q_ia integrals and symmetrize (ia|jb) list...
 Calculate double excitation operators and Y^Q_ai vector...
 Calculate double exc. operators contribution to sigma vector...
 
       Total ADC(2)          Energy                Norm of
       energy [au]        decrease [au]        residual vector
 ============================================================================
    -1677.768769078        -0.0001480             0.0002276
 ============================================================================
 
 Iteration   2
 
 Calculate similarity transformed basis and Fockian...
 Assemble transformed J^Q_ia integrals and symmetrize (ia|jb) list...
 Calculate double excitation operators and Y^Q_ai vector...
 Calculate double exc. operators contribution to sigma vector...
 
       Total ADC(2)          Energy                Norm of
       energy [au]        decrease [au]        residual vector
 ============================================================================
    -1677.768744351         0.0000247             0.0001384
 ============================================================================
 
 Iteration   3
 
 Calculate similarity transformed basis and Fockian...
 Assemble transformed J^Q_ia integrals and symmetrize (ia|jb) list...
 Calculate double excitation operators and Y^Q_ai vector...
 Calculate double exc. operators contribution to sigma vector...
 
       Total ADC(2)          Energy                Norm of
       energy [au]        decrease [au]        residual vector
 ============================================================================
    -1677.768748630        -0.0000043             0.0000453
 ============================================================================
 
 
 The ADC(2) iteration has converged in  3 steps.
 
 Final result in atomic units for root  1:
 
 Total reference energy:        -1671.258659779473
 Total ADC(2) energy:           -1677.768748630157
 ADC(2) excitation energy:          0.234408860576
 Spin multiplicity:                 1
 
 ============================================================================
 
 
 Final result of the ADC(2) calculations for the excited states:
 Singlet states
 
 Excited   Excitation     Excitation     Excitation        Absorption      
  state    energy [au]    energy [eV]  energy [cm^-1]    wavelength [nm]  
 ============================================================================
    1      0.23440886       6.3786        51446.80          194.38
 ============================================================================
 
