# Supplementary material for: Scalable Correlated Local Approaches for Computing Valence and Core-Level Ionization Energies in Large Molecules
Source: J Chem Theory Comput. 2026 Jun 24;22(13):6584–98. doi: 10.1021/acs.jctc.6c00634 (PMC13374016; doi:10.1021/acs.jctc.6c00634)
Supplement: Supplementary file 2 [file ct6c00634_si_003.zip › SI/outputs/isoleucine_O_2_sos-pbe0-2l_tailored-X2C.out]

 **********************************************************************
                          MRCC program system
 **********************************************************************
 
                              Written by
     Mihaly Kallay, Peter R. Nagy, David Mester, Laszlo Gyevi-Nagy,
        Jozsef Csoka, P. Bernat Szabo, Zoltan Rolik, Gyula Samu,
      Bence Hegely, Bence Ladoczki, Klara Petrov, Jozsef Csontos,
     Adam Ganyecz, Istvan Ladjanszki, Lorant Szegedy, Mate Farkas,
          Pal D. Mezei, Reka A. Horvath, and Balazs D. Lorincz
 
        Department of Physical Chemistry and Materials Science
            Budapest University of Technology and Economics
                  Budapest P.O.Box 91, H-1521 Hungary
 
                              www.mrcc.hu
 
                            Version: 25.1.2

 Executing minp...

 Reading input from MINP...
 
 Input file:
 
basis=cc-pCVTZ-X2C
verbosity=3

tprint=0.1
localcc=2016
redcost_exc=on


cialg=direct
ip_ea=ip
calc=tda
dft=user
4
0.7937 HFx
0.2063 PBEx
1.0000 MP2
0.5000 PBEc
scsps=0.6667
scspt=0.0000
dhexc=adc(2)
dendec=off

mem=120GB

dfbasis_scf=cc-pCVTZ-X2C_autoaux
dfbasis_cor=cc-pCVTZ-X2C_autoaux
scfiguess=off

bpcompo=0.9999
hamilton=SFX2C1e
core=0
cvs=1-1
nstate=2
unit=bohr
geom=xyz
22
L-isoleucine
C 4.747926 0.194462 -0.173240
C 2.321783 -1.341600 -0.231385
C -0.030742 0.455864 -0.251804
C -2.493454 -1.114670 -0.344768
C -4.912782 0.425396 0.145453
O 5.450498 1.522032 1.614525
O 6.150221 -0.034110 -2.358641
N 2.470486 -3.093296 1.898164
H 2.322174 -2.456362 -1.974190
C 0.125864 2.361065 -2.453114
H -2.375032 -2.622113 1.077187
H -2.626671 -2.049905 -2.200963
H -5.227972 1.866485 -1.308851
H -4.819125 1.386344 1.982231
H -6.576569 -0.811080 0.164858
H 7.722088 0.950477 -2.242907
H 1.571816 -4.766816 1.752860
H 2.546455 2.332408 3.649778
H 0.012938 1.507162 1.545665
H -1.521451 3.613222 -2.472024
H 0.199646 1.375563 -4.279046
H 1.804701 3.566438 -2.312276
 
 
 Checking keyword combinations...
 
 Keywords:
 
 active=none
 agrid=ld0006-ld0590
 agrid_pssp=ld0006-ld0194
 agrid_pssp_sm=ld0006-ld0074
 ao_trunc=off
 ao_trunc_tol=1e-4
 basis=cc-pcvtz-x2c
 basis_sm=none
 basopt=off
 bfbasis=none
 bfgsmem=10
 bfgstol=1.0d-3
 bfgscimem=5
 boysalg=jacobi
 bpcompo=0.9999
 bpcompv=0.98
 bpdfo=0.9999
 bpocc=0.9999d0
 bppdo=0.999d0
 bppdv=0.98
 bpedo=0.9999d0
 bpedv=0.999999
 bp_subsyso=0.95
 bp_subsysv=0.95
 cabscorr=off
 cabsdom=bplarge
 cabsdual=off
 calc=adc(2)
 ccmaxit=50
 ccprog=cis
 ccsdalg=disk
 ccsdmkl=seq
 ccsdrest=off
 ccsdthreads=2
 cctol=6
 charge=0
 cialg=direct
 ciguess=off
 cmpgrp=auto
 comprest=off
 coord_sys=ric
 core=corr
 corembed=off
 csapprox=off
 cvs=1-1
 dboc=off
 deltaf12=off
 delocsomofact=
 dendec=off
 dens=0
 denscorr=0
 dfalg=lineq
 dfbasis_cab=none
 dfbasis_cor=cc-pcvtz-x2c_autoaux
 dfbasis_scf=cc-pcvtz-x2c_autoaux
 dfbasis_scf_sm=auto
 dfintran=drpa
 df_trunc=off
 df_trunc_corr=off
 df_trunc_corr_tol=5e-4
 df_trunc_tol=5e-4
 dft=user
 dhexc=adc(2)
 diag=david
 docc=
 domrad=10.d0
 drpaalg=auto
 dual=off
 dual_df=off
 dyson=off
 ecp=auto
 edisp=off
 edisp_embed=off
 embed=off
 epairestfact=off
 epairscale=1.d0
 etemp=300
 epert=none
 eps=
 espcharge=off
 excrad=0.d0
 excrad_f12=0.d0
 excrad_fin=0.000000000D+00
 fastdbbsc=v2
 fitting=coulomb
 fmm=off
 fmmord=8
 fnonorb=
 freq=off
 gamma=1.d0
 gauss=spher
 geom=xyz
 gopt=off
 ghost=none
 gtol=7
 grdens=off
 grid=auto
 grid_sm=auto
 gridbatch_cos=2000
 grtol=10
 guido_ct=off
 hamilton=sfx2c1e
 hl_scfalg=direct
 iface=none
 incore=off
 intalg=auto
 ip_ea=ip
 itol=10
 laptol=1.d-2
 lccoporder=trffirst
 lcorthr=loose
 lccrest=off
 ldfgrad_tol=8
 lmp2dens=on
 lnoepso=0.d0
 lnoepsv=0.000030d0
 localcc=2016
 localcorrsymm=off
 locintrf=
 mact=
 maxact=off
 maxdim=200
 maxex=0
 maxmicroit=100
 mcscfiguess=hf
 mem=120gb
 mmprog=
 molden=off
 mp2ongrid=off
 mpitasks=1
 mulmet=3
 mult=
 nab=off
 nacto=0
 nactv=0
 naf_amp=3.16d-3
 naf_cor=0.075d0
 naf_f12=off
 naf_scf=off
 nafalg=albe
 nafdens=off
 naftyp=jpq
 nchol=auto
 ndeps=1e-3
 nevpt=
 nstate=2
 nsing=0
 nto=off
 ntrip=0
 num_grad=off
 occ=
 occri=off
 oniom=off
 oniom_eechg=off
 oniom_pcm=off
 oniom_qcorr=off
 optalg=
 optmaxit=50
 optetol=1e-6
 optex=1
 optgtol=1e-4
 optstol=1e-3
 orblocc=boys
 orbloce=off
 orbloco=boys
 orblocv=pao
 orblocguess=cholesky
 osveps=-1.d0
 ovirt=off
 ovltol=1e-7
 ovosnorb=80.0
 pao_subsys_tol=1e-3
 pao_tol=1e-3
 pcm=off
 popul=off
 pressure=100000
 pssp=off
 ptfreq=0.0
 ptthreads=2
 qmreg=
 qmmm=off
 qro=off
 qscf=off
 redcost_exc=6
 redcost_tddft=off
 refdet=none
 rest=0
 rgrid=log3
 rism=off
 rohfcore=standard
 rohftype=semicanonical
 scfalg=direct
 scf_conv=auto
 scfdamp=0.7d0
 scfdamp_mode=1
 scfdamp_end=3
 scfdamp_dampstep=0.d0
 scfdamp_dtol=0.0d0
 scfdamp_maxfact=0.7d0
 scfdamp_minfact=0.7d0
 scfdiis=on
 scfdiis_dtol=0.0d0
 scfdiis_end=50
 scfdiis_start=2
 scfdiis_step=1
 scfdiis_watch=off
 scfdiis_wrange=10
 scfdiis_wlimit=5
 scfdiis_delmax=2
 scfdtol=7
 scfext=10
 scfguessdens=
 scfiguess=off
 scfloc=off
 scflshift=0.20
 scflshift_end=8
 scflshift_dtol=0.0
 scflshift_gaptol=0.20
 scfmaxit=50
 scftype=
 scftype_low=
 scftype_high=
 scftol=6
 scspe=1.d0
 scsph=1.d0
 scsps=0.6667
 scsps_t=0.6667
 scspt=0.0000
 scspt_t=0.0000
 scspv=1.d0
 spairtol=-1.d0
 sqmprog=
 subminp=top
 subsys_bopu=on
 symm=
 talg=lapl
 temp=298.15
 test=off
 tfunc=off
 theodore=off
 tlmo=0.999
 tpao=0.94
 tprint=0.1
 uncontract=off
 unit=bohr
 usedisk=2
 verbosity=3
 wpairtol=1.d-5

 Executing orbloc...

 Allocation of 120.0 Gbytes of memory...

 Localization of core orbitals...
 Localization type: Boys
 Localization algorithm: Jacobi
 
 Step   Convergence
   1   0.000000000000

 Localization of occupied orbitals...
 Localization type: Boys
 Localization algorithm: Jacobi
 
 Step   Convergence
   1   5.301603939787
   2   1.239688582210
   3   0.087377394161
   4   0.027076135264
   5   0.010898317712
   6   0.006495973581
   7   0.004005949511
   8   0.002414773093
   9   0.001414115991
  10   0.000807821952
  11   0.000452602430
  12   0.000249907736
  13   0.000136512033
  14   0.000073986871
  15   0.000039871717
  16   0.000021398482
  17   0.000011449923
  18   0.000006113373
  19   0.000003258941
  20   0.000001735306
  21   0.000000923242
  22   0.000000490900
  23   0.000000260903
  24   0.000000138621
  25   0.000000073633
  26   0.000000039107
  27   0.000000020767
  28   0.000000011027
  29   0.000000005855
  30   0.000000003108
  31   0.000000001650
  32   0.000000000876

 Localization succeeded.

 File MOCOEF is overwritten with localized orbitals.
 

 Executing cis...

 Allocation of 120.0 Gbytes of memory...
 
 WARNING! If scfiguess.eq.off and localcc.ne.off!
 Please be sure that MOCOEF is MOCOEF.CAN!
 
 Core orbitals considered in CVS treatment:   1
 
 Read MO coeff. matrix and orbital energies...
 
 Sorting for the CVS calculation...
 Generate singlet trial vectors...
 
 Starting TDA DF-TDDFT iteration
 Functional: user
 Singlet excited states
 
 
 The iteration has converged in  0 steps for all the roots.
 
 Final result of the TDA-TDDFT calculations for the excited states:
 Functional: user
 Singlet excited states:
 
 Excited      Total          Excitation     Excitation     Excitation        Absorption
  state    energy [au]       energy [au]    energy [eV]  energy [cm^-1]    wavelength [nm]
 =========================================================================================
    1    -419.897554882     20.27535506     551.7205      4449926.08            2.25
 =========================================================================================
 
 
 Dominant coefficients
 Printing threshold: 0.100000
 
 for root  1
    coeff.   occ.       virt.
   0.707107     1  -->    37

 Executing drpa...

 Three-index integral transformation
 Allocation of 120.0 Gbytes of memory...
 
 
 Constructing PAOs...
 PAO norm tolerance:     1.0000E-04
 Kept PAOs:    560   533  105.0657
 Threshold: 0.9990000
 Number of selected important orbitals:     1  (   2.8 %)
 
 
 Occupied LMO domain definition with Boughton-Pulay completeness:    0.9999000000
 
   MO  Natoms  Completeness   Atoms
    1    1     0.999999        7
    2    3     0.999944        1    6    7
    3    1     0.999966        8
    4    1     0.999975        6
    5    1     0.999920        5
    6    1     0.999918       10
    7    2     0.999903        4   11
    8    3     0.999907        2    3    9
    9    3     0.999915        3   10   19
   10   11     0.999971        1    2    3    6    7    8    9   10   16   18   22
   11    8     0.999924        1    2    3    6    7    8   16   18
   12   14     0.999911        1    2    3    4    6    7    8    9   10   11   16   17   18   19
   13    9     0.999909        1    2    3    6    7    8    9   16   22
   14    9     0.999939        1    2    3    6    7    8   16   18   19
   15    9     0.999944        1    2    3    6    7    8    9   16   18
   16   14     0.999901        2    3    4    5    8   10   11   12   13   14   15   17   19   20
   17   12     0.999916        1    2    3    4    5    8   10   18   19   20   21   22
   18   10     0.999913        2    3    4    5   11   12   13   14   15   20
   19   13     0.999941        1    2    3    4    6    7    8    9   10   17   18   19   21
   20   14     0.999913        1    2    3    4    5    8   10   11   12   13   14   15   18   19
   21   11     0.999906        1    2    3    4    6    7   10   19   20   21   22
   22   10     0.999941        3    4    5   10   11   12   13   14   15   20
   23   11     0.999912        1    2    3    6    7    8    9   16   18   19   22
   24   11     0.999940        1    2    3    4    8   10   18   19   20   21   22
   25    8     0.999949        3    4    5   11   12   13   14   15
   26   16     0.999926        1    2    3    4    5    6    8    9   10   11   12   18   19   20   21   22
   27    9     0.999923        1    2    3    6    7    8   10   19   22
   28   11     0.999945        1    2    3    4    6    7    8    9   11   17   18
   29    8     0.999915        1    2    3    6    7    8    9   16
   30   18     0.999935        1    2    3    4    5    6    8    9   10   11   12   13   14   15   18   19   20   22
   31   16     0.999936        1    2    3    4    5    6    7    8    9   10   11   18   19   20   21   22
   32   15     0.999964        1    2    3    4    5    6    7    8    9   10   11   16   17   18   19
   33   13     0.999940        1    2    3    4    8   10   11   12   18   19   20   21   22
   34   15     0.999901        1    2    3    4    6    7    8    9   10   11   16   17   18   19   21
   35   13     0.999912        1    2    3    4    5    8   10   11   12   13   14   15   19
   36   13     0.999948        1    2    3    4    6    7    8    9   10   11   17   18   19
 
 Executing the Boughton-Pulay algorithm...
  with occ MO completeness:    0.9999000000
 
   MO  Natoms  Completeness   Atoms
    1    1     0.999999        7
    2    3     0.999944        1    6    7
    3    1     0.999966        8
    4    1     0.999975        6
    5    1     0.999920        5
    6    1     0.999918       10
    7    2     0.999903        4   11
    8    3     0.999907        2    3    9
    9    3     0.999915        3   10   19
   10   11     0.999971        1    2    3    6    7    8    9   10   16   18   22
   11    8     0.999924        1    2    3    6    7    8   16   18
   12   14     0.999911        1    2    3    4    6    7    8    9   10   11   16   17   18   19
   13    9     0.999909        1    2    3    6    7    8    9   16   22
   14    9     0.999939        1    2    3    6    7    8   16   18   19
   15    9     0.999944        1    2    3    6    7    8    9   16   18
   16   14     0.999901        2    3    4    5    8   10   11   12   13   14   15   17   19   20
   17   12     0.999916        1    2    3    4    5    8   10   18   19   20   21   22
   18   10     0.999913        2    3    4    5   11   12   13   14   15   20
   19   13     0.999941        1    2    3    4    6    7    8    9   10   17   18   19   21
   20   14     0.999913        1    2    3    4    5    8   10   11   12   13   14   15   18   19
   21   11     0.999906        1    2    3    4    6    7   10   19   20   21   22
   22   10     0.999941        3    4    5   10   11   12   13   14   15   20
   23   11     0.999912        1    2    3    6    7    8    9   16   18   19   22
   24   11     0.999940        1    2    3    4    8   10   18   19   20   21   22
   25    8     0.999949        3    4    5   11   12   13   14   15
   26   16     0.999926        1    2    3    4    5    6    8    9   10   11   12   18   19   20   21   22
   27    9     0.999923        1    2    3    6    7    8   10   19   22
   28   11     0.999945        1    2    3    4    6    7    8    9   11   17   18
   29    8     0.999915        1    2    3    6    7    8    9   16
   30   18     0.999935        1    2    3    4    5    6    8    9   10   11   12   13   14   15   18   19   20   22
   31   16     0.999936        1    2    3    4    5    6    7    8    9   10   11   18   19   20   21   22
   32   15     0.999964        1    2    3    4    5    6    7    8    9   10   11   16   17   18   19
   33   13     0.999940        1    2    3    4    8   10   11   12   18   19   20   21   22
   34   15     0.999901        1    2    3    4    6    7    8    9   10   11   16   17   18   19   21
   35   13     0.999912        1    2    3    4    5    8   10   11   12   13   14   15   19
   36   13     0.999948        1    2    3    4    6    7    8    9   10   11   17   18   19
 
   37    4     0.990741        1    2    6    7
   38    4     0.992953        1    2    6    7
   39    6     0.987756        1    2    6    7    8   22
   40    1     0.994991        1
   41    1     0.982380        1
   42    4     0.988275        1    2    6    7
   43    5     0.990392        1    2    6    7    8
   44    4     0.987011        1    2    6    7
   45    4     0.994375        1    2    6    7
   46    5     0.988823        1    3    6    7    8
   47    4     0.988503        1    2    6    7
   48    7     0.991012        1    2    6    7    8    9   18
   49    6     0.988396        1    2    6    7    8   22
   50    6     0.980229        1    2    3    6    7   10
   51    1     0.993253        1
   52    1     0.994323        1
   53    1     0.994222        1
   54    1     0.999374        1
   55    1     0.999469        1
   56    1     0.999461        1
   57    1     0.993705        1
   58    2     0.989596        1    6
   59    1     0.981664        1
   60    2     0.987407        1    6
   61    1     0.989649        1
   62    5     0.983435        1    2    7    8   16
   63    4     0.990015        1    2    6    7
   64    4     0.981369        1    2    6    7
   65    4     0.980106        1    6    7    9
   66    5     0.984943        1    2    3    7    8
   67    1     0.999996        1
   68    1     0.999983        1
   69    1     0.999988        1
   70    1     0.999980        1
   71    1     0.999994        1
   72    1     0.991792        1
   73    1     0.984484        1
   74    2     0.987967        1    6
   75    2     0.987349        1    6
   76    3     0.990726        1    6    7
   77    3     0.982629        1    2    6
   78    1     0.986815        1
   79    5     0.992364        1    2    3    8    9
   80    4     0.988239        1    2    3    8
   81    8     0.981334        1    2    3    4    6    8    9   19
   82    1     0.996838        2
   83    1     0.988836        2
   84    5     0.985533        1    2    3    8    9
   85    4     0.984399        1    2    3    8
   86    4     0.980993        1    2    3    8
   87    5     0.982097        1    2    3    8    9
   88    4     0.989518        1    2    3    8
   89    5     0.980209        1    2    3    8   16
   90    8     0.984811        1    2    3    6    7    8    9   18
   91    9     0.986719        1    2    3    6    7    8    9   10   20
   92    8     0.986331        1    2    3    4    7    8   11   18
   93    1     0.997416        2
   94    1     0.994367        2
   95    1     0.995008        2
   96    1     0.999759        2
   97    1     0.999474        2
   98    1     0.999534        2
   99    1     0.984348        2
  100    1     0.989209        2
  101    1     0.992228        2
  102    1     0.996020        2
  103    1     0.992270        2
  104    7     0.985435        1    2    3    8   10   17   18
  105    5     0.986320        1    2    3    8   18
  106    6     0.983446        1    2    3    8    9   18
  107    4     0.992294        1    2    3    6
  108    6     0.982766        1    2    3    4    6    8
  109    1     0.999990        2
  110    1     0.999994        2
  111    1     0.999995        2
  112    1     0.999998        2
  113    1     0.999995        2
  114    1     0.993259        2
  115    1     0.992748        2
  116    1     0.993679        2
  117    1     0.994663        2
  118    1     0.989908        2
  119    1     0.984914        2
  120    2     0.986321        2    8
  121    5     0.989457        2    3    4   10   19
  122    4     0.982909        2    3    4   10
  123    8     0.983796        2    3    4    5    8   10   18   19
  124    1     0.996646        3
  125    1     0.988338        3
  126    7     0.985711        2    3    4    8   10   18   19
  127    4     0.986341        2    3    4   10
  128    7     0.980271        1    2    3    4   18   20   22
  129   10     0.980102        1    2    3    4    6    8    9   12   18   19
  130    4     0.985599        2    3    4   10
  131    6     0.982321        1    2    3    4   10   18
  132    8     0.980780        2    3    4    8   10   18   19   21
  133    9     0.981912        1    2    3    4    8   10   18   19   20
  134    8     0.987120        1    2    3    4    5    6    8   10
  135    1     0.996950        3
  136    1     0.995019        3
  137    1     0.994817        3
  138    1     0.999715        3
  139    1     0.999535        3
  140    1     0.999516        3
  141    1     0.991455        3
  142    1     0.994611        3
  143    1     0.991549        3
  144    1     0.995402        3
  145    1     0.992464        3
  146    4     0.985919        2    3    4   10
  147    4     0.988100        2    3   10   21
  148    5     0.983232        2    3    4   10   19
  149    3     0.991546        2    3    4
  150    6     0.989389        1    2    3    4    5   10
  151    1     0.999995        3
  152    1     0.999997        3
  153    1     0.999995        3
  154    1     0.999997        3
  155    1     0.999996        3
  156    1     0.995465        3
  157    1     0.994837        3
  158    1     0.994523        3
  159    1     0.996266        3
  160    1     0.987524        3
  161    1     0.989227        3
  162    2     0.985889        3   10
  163    5     0.994496        3    4    5   11   12
  164    3     0.988701        3    4    5
  165    8     0.980088        2    3    4    5   11   12   18   19
  166    1     0.997772        4
  167    1     0.992078        4
  168    4     0.989737        3    4    5   12
  169    4     0.984665        3    4    5   11
  170    3     0.982889        3    4    5
  171    4     0.992307        3    4    5   12
  172    4     0.982632        3    4    5   11
  173    3     0.981442        3    4    5
  174    5     0.983075        3    4    5   12   14
  175    7     0.982288        3    4    5   10   11   12   13
  176    5     0.981182        2    3    4    5    8
  177    1     0.997696        4
  178    1     0.997803        4
  179    1     0.995038        4
  180    1     0.999785        4
  181    1     0.999795        4
  182    1     0.999538        4
  183    1     0.995187        4
  184    1     0.999113        4
  185    1     0.992537        4
  186    1     0.995419        4
  187    1     0.992475        4
  188    3     0.985280        3    4    5
  189    2     0.989421        4    5
  190    5     0.988077        3    4    5   12   14
  191    3     0.993169        3    4    5
  192    6     0.991025        2    3    4    5   11   15
  193    1     0.999997        4
  194    1     0.999999        4
  195    1     0.999996        4
  196    1     0.999997        4
  197    1     0.999996        4
  198    1     0.995203        4
  199    1     0.994882        4
  200    1     0.997874        4
  201    1     0.998869        4
  202    1     0.986490        4
  203    1     0.995420        4
  204    1     0.987956        4
  205    5     0.996402        4    5   13   14   15
  206    2     0.985624        4    5
  207    5     0.981624        4    5   13   14   15
  208    1     0.998609        5
  209    1     0.995006        5
  210    4     0.993138        4    5   14   15
  211    4     0.990995        4    5   13   15
  212    3     0.986234        4    5   15
  213    3     0.983943        4    5   14
  214    4     0.989300        4    5   13   15
  215    3     0.985345        4    5   15
  216    3     0.987554        4    5   14
  217    4     0.986232        4    5   13   20
  218    4     0.983062        3    4    5   15
  219    1     0.998344        5
  220    1     0.998634        5
  221    1     0.996998        5
  222    1     0.999846        5
  223    1     0.999873        5
  224    1     0.999721        5
  225    1     0.996870        5
  226    1     0.999410        5
  227    1     0.995010        5
  228    1     0.998205        5
  229    1     0.996057        5
  230    2     0.984031        5   11
  231    1     0.986956        5
  232    3     0.991129        4    5   12
  233    2     0.996736        4    5
  234    2     0.986282        4    5
  235    1     0.999998        5
  236    1     1.000000        5
  237    1     0.999997        5
  238    1     0.999999        5
  239    1     0.999998        5
  240    1     0.997353        5
  241    1     0.997075        5
  242    1     0.998991        5
  243    1     0.999375        5
  244    1     0.993415        5
  245    1     0.997372        5
  246    1     0.995312        5
  247    4     0.990059        1    6    8   18
  248    1     0.980116        6
  249    3     0.984658        1    6   18
  250    1     0.999205        6
  251    1     0.997356        6
  252    4     0.983546        1    6    8   18
  253    5     0.982099        1    2    6    7   18
  254    6     0.987483        1    3    6    7    8   18
  255    4     0.983412        1    6    7    8
  256    4     0.982825        1    2    6    7
  257    6     0.983410        1    3    6    8   16   18
  258    3     0.982224        1    6   18
  259    2     0.987707        1    6
  260    3     0.992135        1    6   18
  261    1     0.995197        6
  262    1     0.995030        6
  263    1     0.995283        6
  264    1     0.999528        6
  265    1     0.999511        6
  266    1     0.999535        6
  267    1     0.999947        6
  268    1     0.999566        6
  269    1     0.999514        6
  270    1     0.999293        6
  271    1     0.999917        6
  272    1     0.998432        6
  273    1     0.987055        6
  274    1     0.985415        6
  275    2     0.992629        1    6
  276    1     0.996530        6
  277    1     1.000000        6
  278    1     0.999998        6
  279    1     0.999996        6
  280    1     0.999996        6
  281    1     1.000000        6
  282    1     0.999983        6
  283    1     0.999809        6
  284    1     0.998972        6
  285    1     0.998484        6
  286    1     0.998720        6
  287    1     0.999451        6
  288    1     0.999965        6
  289    3     0.984623        1    7   16
  290    2     0.991995        1    7
  291    3     0.985776        1    7   16
  292    1     0.998958        7
  293    1     0.996643        7
  294    5     0.991879        1    6    7    8   16
  295    5     0.980551        1    6    7   16   18
  296    3     0.980865        1    7   16
  297    4     0.987922        1    6    7   16
  298    4     0.986717        1    6    7   16
  299    3     0.984859        1    7   16
  300    2     0.982301        1    7
  301    2     0.990508        1    7
  302    3     0.983104        1    7   16
  303    1     0.996152        7
  304    1     0.996960        7
  305    1     0.997094        7
  306    1     0.999622        7
  307    1     0.999701        7
  308    1     0.999713        7
  309    1     0.999663        7
  310    1     0.999775        7
  311    1     0.999432        7
  312    1     0.999735        7
  313    1     0.999713        7
  314    1     0.988802        7
  315    1     0.993063        7
  316    1     0.980125        7
  317    1     0.993311        7
  318    1     0.991821        7
  319    1     0.999998        7
  320    1     0.999999        7
  321    1     0.999997        7
  322    1     0.999998        7
  323    1     0.999999        7
  324    1     0.999777        7
  325    1     0.999693        7
  326    1     0.999536        7
  327    1     0.999035        7
  328    1     0.999587        7
  329    1     0.999381        7
  330    1     0.999876        7
  331    5     0.981973        1    2    8   17   18
  332    2     0.990797        2    8
  333    5     0.988397        2    3    8   17   18
  334    1     0.998968        8
  335    1     0.996424        8
  336    6     0.981917        2    6    8   17   18   19
  337    3     0.981772        2    8   17
  338    7     0.982153        2    3    6    8   17   18   19
  339    6     0.987724        2    6    8   17   18   19
  340    4     0.983035        1    2    8   17
  341    6     0.980374        2    6    8   17   18   19
  342    5     0.985901        2    6    8   17   18
  343    3     0.981472        2    8   17
  344    6     0.982816        2    3    6    8   11   18
  345    1     0.993265        8
  346    1     0.995390        8
  347    1     0.994202        8
  348    1     0.999347        8
  349    1     0.999555        8
  350    1     0.999439        8
  351    1     0.998416        8
  352    1     0.998310        8
  353    1     0.999634        8
  354    1     0.999850        8
  355    1     0.999511        8
  356    2     0.989969        2    8
  357    2     0.995300        2    8
  358    1     0.988932        8
  359    1     0.997914        8
  360    1     0.987547        8
  361    1     0.999996        8
  362    1     0.999996        8
  363    1     0.999999        8
  364    1     0.999999        8
  365    1     0.999998        8
  366    1     0.999489        8
  367    1     0.999545        8
  368    1     0.998281        8
  369    1     0.999403        8
  370    1     0.999722        8
  371    1     0.998566        8
  372    1     0.997174        8
  373    5     0.985589        1    2    8    9   18
  374    4     0.984567        1    2    9   18
  375    8     0.981968        1    2    3    4    8    9   18   21
  376    1     0.997039        9
  377    1     0.990283        9
  378    1     0.991222        9
  379    2     0.987426        2    9
  380    3     0.988659        2    8    9
  381    3     0.984467        1    2    9
  382    1     0.998831        9
  383    1     0.980866        9
  384    1     0.991310        9
  385    2     0.995877        2    9
  386    1     0.998054        9
  387    5     0.993968        3   10   20   21   22
  388    2     0.984053        3   10
  389    7     0.983897        1    3    4   10   20   21   22
  390    1     0.998544       10
  391    1     0.994791       10
  392    4     0.980325        3   10   21   22
  393    5     0.983881        3    4   10   20   22
  394    5     0.985723        2    4   10   20   22
  395    4     0.984893        3   10   21   22
  396    5     0.984864        3    4   10   20   22
  397    4     0.987680        3   10   20   22
  398    5     0.981363        3   10   20   21   22
  399    6     0.980140        3    4   10   19   20   22
  400    8     0.980525        1    2    3    7   10   13   20   22
  401    1     0.998844       10
  402    1     0.996064       10
  403    1     0.998773       10
  404    1     0.999893       10
  405    1     0.999633       10
  406    1     0.999886       10
  407    1     0.994116       10
  408    1     0.995771       10
  409    1     0.997677       10
  410    1     0.999448       10
  411    1     0.998716       10
  412    3     0.985705        3    4   10
  413    2     0.987109        3   10
  414    2     0.990521        3   10
  415    1     0.993311       10
  416    2     0.990982        3   10
  417    1     0.999997       10
  418    1     0.999998       10
  419    1     0.999998       10
  420    1     1.000000       10
  421    1     0.999999       10
  422    1     0.998019       10
  423    1     0.999010       10
  424    1     0.997550       10
  425    1     0.997220       10
  426    1     0.999492       10
  427    1     0.995318       10
  428    1     0.991698       10
  429    4     0.985035        4    5    8   11
  430    4     0.990378        3    4    5   11
  431    5     0.986994        3    4    5    8   11
  432    1     0.990606       11
  433    1     0.997152       11
  434    1     0.990609       11
  435    2     0.990677        4   11
  436    2     0.984681        4   11
  437    4     0.989163        3    4    5   11
  438    2     0.995833        4   11
  439    1     0.980037       11
  440    1     0.997120       11
  441    1     0.999551       11
  442    1     0.993716       11
  443    4     0.988417        3    4    5   12
  444    4     0.994049        3    4    5   12
  445    5     0.982146        3    4    5   12   21
  446    1     0.997432       12
  447    1     0.990805       12
  448    1     0.990982       12
  449    2     0.987771        4   12
  450    2     0.991481        4   12
  451    3     0.989391        3    4   12
  452    1     0.999171       12
  453    1     0.983386       12
  454    1     0.990647       12
  455    1     0.980138       12
  456    1     0.997138       12
  457    3     0.986882        4    5   13
  458    3     0.997159        4    5   13
  459    4     0.988538        4    5   13   20
  460    1     0.990417       13
  461    1     0.997729       13
  462    1     0.990572       13
  463    2     0.993673        5   13
  464    2     0.991902        5   13
  465    2     0.983640        5   13
  466    1     0.980020       13
  467    1     0.980619       13
  468    1     0.996883       13
  469    1     0.999432       13
  470    1     0.993471       13
  471    2     0.982226        5   14
  472    2     0.980315        5   14
  473    3     0.980550        4    5   14
  474    1     0.997757       14
  475    1     0.990768       14
  476    1     0.990779       14
  477    2     0.991976        5   14
  478    2     0.995487        5   14
  479    2     0.987602        5   14
  480    1     0.999427       14
  481    1     0.982886       14
  482    1     0.990994       14
  483    2     0.997693        5   14
  484    1     0.997790       14
  485    2     0.985695        5   15
  486    2     0.980933        5   15
  487    2     0.981551        5   15
  488    1     0.991678       15
  489    1     0.992057       15
  490    1     0.995507       15
  491    2     0.994377        5   15
  492    2     0.995358        5   15
  493    2     0.985579        5   15
  494    1     0.991462       15
  495    1     0.996203       15
  496    1     0.990244       15
  497    1     0.989398       15
  498    1     0.983824       15
  499    3     0.987485        1    7   16
  500    2     0.986528        7   16
  501    3     0.986332        6    7   16
  502    1     0.980726       16
  503    2     0.985429        1   16
  504    1     0.986282       16
  505    2     0.988834        7   16
  506    2     0.990853        7   16
  507    2     0.990640        7   16
  508    2     0.997746        7   16
  509    1     0.988475       16
  510    1     0.981143       16
  511    2     0.998417        7   16
  512    2     0.998462        7   16
  513    3     0.988441        2    8   17
  514    2     0.983811        8   17
  515    4     0.993051        2    8   11   17
  516    1     0.986153       17
  517    1     0.988090       17
  518    1     0.980700       17
  519    3     0.987668        8   17   18
  520    2     0.982660        8   17
  521    3     0.985258        8   17   18
  522    1     0.988375       17
  523    1     0.989124       17
  524    2     0.992598        8   17
  525    1     0.987766       17
  526    2     0.996807        8   17
  527    5     0.982536        3    6    8    9   18
  528    5     0.985939        2    3    6    8   18
  529    6     0.980634        1    3    6    8   18   19
  530    1     0.998309       18
  531    1     0.999409       18
  532    1     0.995956       18
  533    2     0.986876        6   18
  534    1     0.988696       18
  535    3     0.993628        3    6   18
  536    1     0.999357       18
  537    1     0.999438       18
  538    1     0.999592       18
  539    1     0.996275       18
  540    1     0.998703       18
  541    6     0.984169        2    3    4   10   18   19
  542    5     0.984965        2    3   10   18   19
  543    9     0.982846        1    2    3    5    6    8   11   18   19
  544    1     0.991625       19
  545    1     0.991066       19
  546    1     0.990896       19
  547    4     0.982584        3    8   18   19
  548    3     0.989324        3   10   19
  549    4     0.990640        2    3    4   19
  550    1     0.999097       19
  551    1     0.982116       19
  552    1     0.990744       19
  553    2     0.994856        3   19
  554    1     0.997789       19
  555    4     0.980909        3   10   20   22
  556    3     0.990494        3   10   20
  557    4     0.984762        5   10   13   20
  558    1     0.991396       20
  559    1     0.992168       20
  560    1     0.994736       20
  561    2     0.995893       10   20
  562    2     0.980856       10   20
  563    2     0.989319       10   20
  564    1     0.991378       20
  565    1     0.995703       20
  566    1     0.989557       20
  567    1     0.990195       20
  568    1     0.983349       20
  569    3     0.989387        3   10   21
  570    3     0.995340        3   10   21
  571    5     0.985424        3    9   10   12   21
  572    1     0.997852       21
  573    1     0.990953       21
  574    1     0.990297       21
  575    2     0.995400       10   21
  576    2     0.982481       10   21
  577    2     0.994868       10   21
  578    1     0.999471       21
  579    1     0.982375       21
  580    1     0.991543       21
  581    2     0.999059       10   21
  582    1     0.998216       21
  583    3     0.983158        3   10   22
  584    3     0.991629        3   10   22
  585    4     0.980763        1    3   10   22
  586    1     0.991662       22
  587    1     0.991687       22
  588    1     0.995200       22
  589    2     0.995315       10   22
  590    2     0.981320       10   22
  591    2     0.992333       10   22
  592    1     0.989512       22
  593    1     0.996147       22
  594    1     0.988367       22
  595    1     0.990489       22
  596    1     0.985828       22
 
 Dimensions of the occupied LMO domains:  Minimum / Average / Maximum
 
 Number of atoms in domain:                   1       9.4        18
 Number of atomic orbitals:                  43     286.5       485
 
 
 Calculating (mui|P) integrals...
 
 Block 1: occupied orbitals 1 to 36
 Calculating and transforming integrals...
 Number of strong pairs: 0 (0.0%)
 chtol:   9.999999999999999E-005
 switch to dfcoralg=cholinv
       12.01 MB memory is used for domain independent quantities
 
 Calculating the contribution of occupied LMOs...
    using local fitting domains
 
 MO:     1
 Extended domain construction for local excited state calculation...
 
 The selected important local MOs:    #:    18
    1    2   10   11   12   13   14   15   19   21   23   27   28   29   31   32   34   36
 
 The selected important PAOs:    #:     0

 
 The selected additional local MOs:    #:     0

 
 The selected additional PAOs:    #:   504
  289  290  291  292  293  294  295  296  297  298  299  300  301  302  303  304  305  306  307  308
  309  310  311  312  313  314  315  316  317  318  319  320  321  322  323  324  325  326  327  328
  329  330   37   38   39   40   41   42   43   44   45   46   47   48   49   50   51   52   53   54
   55   56   57   58   59   60   61   62   63   64   65   66   67   68   69   70   71   72   73   74
   75   76   77   78  247  248  249  250  251  252  253  254  255  256  257  258  259  260  261  262
  263  264  265  266  267  268  269  270  271  272  273  274  275  276  277  278  279  280  281  282
  283  284  285  286  287  288   79   80   81   82   83   84   85   86   87   88   89   90   91   92
   93   94   95   96   97   98   99  100  101  102  103  104  105  106  107  108  109  110  111  112
  113  114  115  116  117  118  119  120  121  122  123  124  125  126  127  128  129  130  131  132
  133  134  135  136  137  138  139  140  141  142  143  144  145  146  147  148  149  150  151  152
  153  154  155  156  157  158  159  160  161  162  331  332  333  334  335  336  337  338  339  340
  341  342  343  344  345  346  347  348  349  350  351  352  353  354  355  356  357  358  359  360
  361  362  363  364  365  366  367  368  369  370  371  372  373  374  375  376  377  378  379  380
  381  382  383  384  385  386  387  388  389  390  391  392  393  394  395  396  397  398  399  400
  401  402  403  404  405  406  407  408  409  410  411  412  413  414  415  416  417  418  419  420
  421  422  423  424  425  426  427  428  499  500  501  502  503  504  505  506  507  508  509  510
  511  512  527  528  529  530  531  532  533  534  535  536  537  538  539  540  583  584  585  586
  587  588  589  590  591  592  593  594  595  596  163  164  165  166  167  168  169  170  171  172
  173  174  175  176  177  178  179  180  181  182  183  184  185  186  187  188  189  190  191  192
  193  194  195  196  197  198  199  200  201  202  203  204  429  430  431  432  433  434  435  436
  437  438  439  440  441  442  513  514  515  516  517  518  519  520  521  522  523  524  525  526
  541  542  543  544  545  546  547  548  549  550  551  552  553  554  569  570  571  572  573  574
  575  576  577  578  579  580  581  582  555  556  557  558  559  560  561  562  563  564  565  566
  567  568  205  206  207  208  209  210  211  212  213  214  215  216  217  218  219  220  221  222
  223  224  225  226  227  228  229  230  231  232  233  234  235  236  237  238  239  240  241  242
  243  244  245  246
 
 The selected atoms in the ED:    #:    18
    1    2    3    4    5    6    7    8    9   10   11   16   17   18   19   20   21   22
 The selected atoms in the fitting domain  #:    18
    1    2    3    4    5    6    7    8    9   10   11   16   17   18   19   20   21   22
 
 Dimensions of the extended domain:
 
 Number of atoms in domain:      18  ( 81.82 %)
 Number of atomic orbitals:     513  ( 90.16 %)
 Number of fitting functions:  2556  ( 92.47 %)
 Warning: drop high-lying PAOs                    12
 Number of occupied orbitals:    18  ( 50.00 %)
 Number of virtual orbitals:    396  ( 74.30 %)
 
 IJ and IA integral transformation...

 Executing cis...

 Allocation of 120.0 Gbytes of memory...
 Core orbitals considered in CVS treatment:   1
 
 Retrieve a J_ai^Q fitted MO integral list...
 Retrieve a J_ij^Q fitted MO integral list in upper triangle form...
 Unpack the upper triangle lists...
 
 Sorting for the CVS calculation...
 Generate singlet trial vectors...
 
 The ground-state intermediates are not necessary!
 Calculate pre-optimized initial guesses for adc(2) calculations
 Incore algorithm
 
 Calculate sigma vector for root  1
 
                       Excitation           Energy                Norm of
 Iteration  1         energy [au]        decrease [au]        residual vector
 ============================================================================
 for root  1          19.775977913        -0.4993598             0.0000000
 ============================================================================
  1/ 1 states have converged.
 
 
 
 The micro iteration of pre-optimization has converged in  1 steps.
 
 
 Dominant coefficients
 Printing threshold: 0.100000
 
 for root  1
    coeff.   occ.       virt.
   0.707107     1  -->    19
 ============================================================================
 Restart
 
 Calculate sigma vector for root  1
 
                       Excitation           Energy                Norm of
 Iteration  2         energy [au]        decrease [au]        residual vector
 ============================================================================
 for root  1          19.908634884         0.1326570             0.0000000
 ============================================================================
  1/ 1 states have converged.
 
 
 
 The micro iteration of pre-optimization has converged in  1 steps.
 
 
 Dominant coefficients
 Printing threshold: 0.100000
 
 for root  1
    coeff.   occ.       virt.
   0.707107     1  -->    19
 ============================================================================
 Restart
 
 Calculate sigma vector for root  1
 
                       Excitation           Energy                Norm of
 Iteration  3         energy [au]        decrease [au]        residual vector
 ============================================================================
 for root  1          19.882494576        -0.0261403             0.0000000
 ============================================================================
  1/ 1 states have converged.
 
 
 
 The micro iteration of pre-optimization has converged in  1 steps.
 
 
 Dominant coefficients
 Printing threshold: 0.100000
 
 for root  1
    coeff.   occ.       virt.
   0.707107     1  -->    19
 ============================================================================
 Restart
 
 Calculate sigma vector for root  1
 
                       Excitation           Energy                Norm of
 Iteration  4         energy [au]        decrease [au]        residual vector
 ============================================================================
 for root  1          19.888006714         0.0055121             0.0000000
 ============================================================================
  1/ 1 states have converged.
 
 
 
 The micro iteration of pre-optimization has converged in  1 steps.
 
 
 Dominant coefficients
 Printing threshold: 0.100000
 
 for root  1
    coeff.   occ.       virt.
   0.707107     1  -->    19
 ============================================================================
 Restart
 
 Calculate sigma vector for root  1
 
                       Excitation           Energy                Norm of
 Iteration  5         energy [au]        decrease [au]        residual vector
 ============================================================================
 for root  1          19.886860373        -0.0011463             0.0000000
 ============================================================================
  1/ 1 states have converged.
 
 
 
 The micro iteration of pre-optimization has converged in  1 steps.
 
 
 Dominant coefficients
 Printing threshold: 0.100000
 
 for root  1
    coeff.   occ.       virt.
   0.707107     1  -->    19
 ============================================================================
 Restart
 
 Calculate sigma vector for root  1
 
                       Excitation           Energy                Norm of
 Iteration  6         energy [au]        decrease [au]        residual vector
 ============================================================================
 for root  1          19.887099466         0.0002391             0.0000000
 ============================================================================
  1/ 1 states have converged.
 
 
 
 The micro iteration of pre-optimization has converged in  1 steps.
 
 
 Dominant coefficients
 Printing threshold: 0.100000
 
 for root  1
    coeff.   occ.       virt.
   0.707107     1  -->    19
 ============================================================================
 Restart
 
 Calculate sigma vector for root  1
 
                       Excitation           Energy                Norm of
 Iteration  7         energy [au]        decrease [au]        residual vector
 ============================================================================
 for root  1          19.887049628        -0.0000498             0.0000000
 ============================================================================
  1/ 1 states have converged.
 
 
 
 The micro iteration of pre-optimization has converged in  1 steps.
 
 
 Dominant coefficients
 Printing threshold: 0.100000
 
 for root  1
    coeff.   occ.       virt.
   0.707107     1  -->    19
 ============================================================================
 Restart
 
 Calculate sigma vector for root  1
 
                       Excitation           Energy                Norm of
 Iteration  8         energy [au]        decrease [au]        residual vector
 ============================================================================
 for root  1          19.887060018         0.0000104             0.0000000
 ============================================================================
  1/ 1 states have converged.
 
 
 
 The micro iteration of pre-optimization has converged in  1 steps.
 
 
 Dominant coefficients
 Printing threshold: 0.100000
 
 for root  1
    coeff.   occ.       virt.
   0.707107     1  -->    19
 ============================================================================
 Restart
 
 Calculate sigma vector for root  1
 
                       Excitation           Energy                Norm of
 Iteration  9         energy [au]        decrease [au]        residual vector
 ============================================================================
 for root  1          19.887057852        -0.0000022             0.0000000
 ============================================================================
  1/ 1 states have converged.
 
 
 
 The micro iteration of pre-optimization has converged in  1 steps.
 
 
 Dominant coefficients
 Printing threshold: 0.100000
 
 for root  1
    coeff.   occ.       virt.
   0.707107     1  -->    19
 ============================================================================
 
 The macro iteration of pre-optimization has converged in  9 steps!
 
 Final result of the double hybrid calculations for the excited states:
 Functional: user
 Singlet excited states:
 
 Excited      Total          Excitation     Excitation     Excitation        Absorption
  state    energy [au]       energy [au]    energy [eV]  energy [cm^-1]    wavelength [nm]
 =========================================================================================
    1    -420.285852085     19.88705785     541.1544      4364704.69            2.29
 =========================================================================================
 
 
                      Normal termination of mrcc.
 **********************************************************************
