# Supplementary material for: Scalable Correlated Local Approaches for Computing Valence and Core-Level Ionization Energies in Large Molecules
Source: J Chem Theory Comput. 2026 Jun 24;22(13):6584–98. doi: 10.1021/acs.jctc.6c00634 (PMC13374016; doi:10.1021/acs.jctc.6c00634)
Supplement: Supplementary file 2 [file ct6c00634_si_003.zip › SI/outputs/tyrosine_O_3_ladc2_0.999995_test.out]

 **********************************************************************
                          MRCC program system
 **********************************************************************
 
                              Written by
     Mihaly Kallay, Peter R. Nagy, David Mester, Laszlo Gyevi-Nagy,
        Jozsef Csoka, P. Bernat Szabo, Zoltan Rolik, Gyula Samu,
      Bence Hegely, Bence Ladoczki, Klara Petrov, Jozsef Csontos,
     Adam Ganyecz, Istvan Ladjanszki, Lorant Szegedy, Mate Farkas,
          Pal D. Mezei, Reka A. Horvath, and Balazs D. Lorincz
 
        Department of Physical Chemistry and Materials Science
            Budapest University of Technology and Economics
                  Budapest P.O.Box 91, H-1521 Hungary
 
                              www.mrcc.hu
 
                            Version: 25.1.2

 Executing minp...

 Reading input from MINP...
 
 Input file:
 
basis=cc-pCVTZ-X2C
verbosity=3

tprint=0.1
localcc=2016
redcost_exc=on


cialg=direct
ip_ea=ip
calc=ADC(2)

mem=120GB

dfbasis_scf=cc-pCVTZ-X2C_autoaux
dfbasis_cor=cc-pCVTZ-X2C_autoaux
scfiguess=off

bpcompo=0.999995
bpedo=0.999995
hamilton=SFX2C1e
core=0
cvs=1-1
nstate=2
unit=bohr
geom=xyz
24 
L-tyrosine
N 2.267040 -3.933328 0.878969 
C 2.739534 -1.987803 -1.006599 
C 5.450860 -2.055471 -1.975774 
O 7.268959 -3.034491 -0.887827 
O 5.708527 -0.809441 -4.255065 
C 2.171169 0.720239 0.058120 
H 3.170431 0.892757 1.868190 
H 2.978897 2.123254 -1.234670 
C -0.624778 1.225090 0.392375 
C -1.983141 2.557068 -1.470328 
H -0.999873 3.249576 -3.136578 
C -4.571598 3.022741 -1.220902 
H -5.617348 4.054994 -2.649105 
C -5.841405 2.151060 0.926284 
C -4.538102 0.826727 2.809797 
H -5.526921 0.153412 4.481426 
C -1.945049 0.372267 2.533984 
H -0.943389 -0.680050 3.979506 
O -8.430584 2.678264 1.078691 
H -9.193119 2.024039 2.626269 
H 1.490004 -2.302843 -2.625302 
H 7.475204 -0.808701 -4.826974 
H 3.685037 -4.184725 2.145876 
H 1.581709 -5.590309 0.211849 
 
 
 Checking keyword combinations...
 
 Keywords:
 
 active=none
 agrid=ld0006-ld0590
 agrid_pssp=ld0006-ld0194
 agrid_pssp_sm=ld0006-ld0074
 ao_trunc=off
 ao_trunc_tol=1e-4
 basis=cc-pcvtz-x2c
 basis_sm=none
 basopt=off
 bfbasis=none
 bfgsmem=10
 bfgstol=1.0d-3
 bfgscimem=5
 boysalg=jacobi
 bpcompo=0.999995
 bpcompv=0.98
 bpdfo=0.999995
 bpocc=0.999995
 bppdo=0.999d0
 bppdv=0.98
 bpedo=0.999995
 bpedv=0.999999
 bp_subsyso=0.95
 bp_subsysv=0.95
 cabscorr=off
 cabsdom=bplarge
 cabsdual=off
 calc=adc(2)
 ccmaxit=50
 ccprog=cis
 ccsdalg=disk
 ccsdmkl=seq
 ccsdrest=off
 ccsdthreads=2
 cctol=6
 charge=0
 cialg=direct
 ciguess=off
 cmpgrp=auto
 comprest=off
 coord_sys=ric
 core=corr
 corembed=off
 csapprox=off
 cvs=1-1
 dboc=off
 deltaf12=off
 delocsomofact=
 dendec=laplace
 dens=0
 denscorr=0
 dfalg=lineq
 dfbasis_cab=none
 dfbasis_cor=cc-pcvtz-x2c_autoaux
 dfbasis_scf=cc-pcvtz-x2c_autoaux
 dfbasis_scf_sm=auto
 dfintran=drpa
 df_trunc=off
 df_trunc_corr=off
 df_trunc_corr_tol=5e-4
 df_trunc_tol=5e-4
 dft=off
 dhexc=adc(2)
 diag=david
 docc=
 domrad=10.d0
 drpaalg=auto
 dual=off
 dual_df=off
 dyson=off
 ecp=auto
 edisp=off
 edisp_embed=off
 embed=off
 epairestfact=off
 epairscale=1.d0
 etemp=300
 epert=none
 eps=
 espcharge=off
 excrad=0.d0
 excrad_f12=0.d0
 excrad_fin=0.000000000D+00
 fastdbbsc=v2
 fitting=coulomb
 fmm=off
 fmmord=8
 fnonorb=
 freq=off
 gamma=1.d0
 gauss=spher
 geom=xyz
 gopt=off
 ghost=none
 gtol=7
 grdens=off
 grid=auto
 grid_sm=auto
 gridbatch_cos=2000
 grtol=10
 guido_ct=off
 hamilton=sfx2c1e
 hl_scfalg=direct
 iface=none
 incore=off
 intalg=auto
 ip_ea=ip
 itol=10
 laptol=1.d-2
 lccoporder=trffirst
 lcorthr=loose
 lccrest=off
 ldfgrad_tol=8
 lmp2dens=on
 lnoepso=0.d0
 lnoepsv=0.000075d0
 localcc=2016
 localcorrsymm=off
 locintrf=direct
 mact=
 maxact=off
 maxdim=200
 maxex=0
 maxmicroit=100
 mcscfiguess=hf
 mem=120gb
 mmprog=
 molden=off
 mp2ongrid=off
 mpitasks=1
 mulmet=3
 mult=
 nab=off
 nacto=0
 nactv=0
 naf_amp=3.16d-3
 naf_cor=0.1d0
 naf_f12=off
 naf_scf=off
 nafalg=albe
 nafdens=off
 naftyp=jpq
 nchol=auto
 ndeps=1e-3
 nevpt=
 nstate=2
 nsing=0
 nto=off
 ntrip=0
 num_grad=off
 occ=
 occri=off
 oniom=off
 oniom_eechg=off
 oniom_pcm=off
 oniom_qcorr=off
 optalg=
 optmaxit=50
 optetol=1e-6
 optex=1
 optgtol=1e-4
 optstol=1e-3
 orblocc=boys
 orbloce=off
 orbloco=boys
 orblocv=pao
 orblocguess=cholesky
 osveps=-1.d0
 ovirt=off
 ovltol=1e-7
 ovosnorb=80.0
 pao_subsys_tol=1e-3
 pao_tol=1e-3
 pcm=off
 popul=off
 pressure=100000
 pssp=off
 ptfreq=0.0
 ptthreads=2
 qmreg=
 qmmm=off
 qro=off
 qscf=off
 redcost_exc=6
 redcost_tddft=off
 refdet=none
 rest=0
 rgrid=log3
 rism=off
 rohfcore=standard
 rohftype=semicanonical
 scfalg=direct
 scf_conv=auto
 scfdamp=0.0d0
 scfdamp_mode=off
 scfdamp_end=50
 scfdamp_dampstep=0.d0
 scfdamp_dtol=0.0d0
 scfdamp_maxfact=0.0d0
 scfdamp_minfact=0.0d0
 scfdiis=on
 scfdiis_dtol=0.0d0
 scfdiis_end=50
 scfdiis_start=2
 scfdiis_step=1
 scfdiis_watch=off
 scfdiis_wrange=10
 scfdiis_wlimit=5
 scfdiis_delmax=2
 scfdtol=7
 scfext=10
 scfguessdens=
 scfiguess=off
 scfloc=off
 scflshift=0.20
 scflshift_end=8
 scflshift_dtol=0.0
 scflshift_gaptol=0.20
 scfmaxit=50
 scftype=
 scftype_low=
 scftype_high=
 scftol=6
 scspe=1.d0
 scsph=1.d0
 scsps=0.0d0
 scsps_t=0.0d0
 scspt=0.0d0
 scspt_t=0.0d0
 scspv=1.d0
 spairtol=-1.d0
 sqmprog=
 subminp=top
 subsys_bopu=on
 symm=
 talg=lapl
 temp=298.15
 test=off
 tfunc=off
 theodore=off
 tlmo=0.999
 tpao=0.94
 tprint=0.1
 uncontract=off
 unit=bohr
 usedisk=2
 verbosity=3
 wpairtol=1.d-5

 Executing orbloc...

 Allocation of 120.0 Gbytes of memory...

 Localization of core orbitals...
 Localization type: Boys
 Localization algorithm: Jacobi
 
 Step   Convergence
   1   0.000000000000

 Localization of occupied orbitals...
 Localization type: Boys
 Localization algorithm: Jacobi
 
 Step   Convergence
   1   7.245209899126
   2   1.069839984963
   3   0.161728177987
   4   0.019055359290
   5   0.007813189162
   6   0.009070271401
   7   0.013201635274
   8   0.019603815614
   9   0.026328333927
  10   0.023250249013
  11   0.012180311499
  12   0.004624117160
  13   0.001536540776
  14   0.000489567784
  15   0.000154611909
  16   0.000048868488
  17   0.000015488475
  18   0.000004922008
  19   0.000001567878
  20   0.000000500681
  21   0.000000160383
  22   0.000000051598
  23   0.000000016703
  24   0.000000005454
  25   0.000000001803
  26   0.000000000606

 Localization succeeded.

 File MOCOEF is overwritten with localized orbitals.
 

 Executing cis...

 Allocation of 120.0 Gbytes of memory...
 
 WARNING! If scfiguess.eq.off and localcc.ne.off!
 Please be sure that MOCOEF is MOCOEF.CAN!
 
 Core orbitals considered in CVS treatment:   1
 
 Read MO coeff. matrix and orbital energies...
 
 Sorting for the CVS calculation...
 Generate singlet trial vectors...
 
 Starting DF-CIS iteration
 Singlet excited states
 
 
 The iteration has converged in  0 steps for all the roots.
 
 Final result of the CIS calculations for the excited states:
 Singlet excited states:
 
 Excited      Total          Excitation     Excitation     Excitation        Absorption
  state    energy [au]       energy [au]    energy [eV]  energy [cm^-1]    wavelength [nm]
 =========================================================================================
    1    -606.176230889     20.62760071     561.3056      4527235.06            2.21
 =========================================================================================
 
 
 Dominant coefficients
 Printing threshold: 0.100000
 
 for root  1
    coeff.   occ.       virt.
   0.707107     1  -->    49

 Executing drpa...

 Three-index integral transformation
 Allocation of 120.0 Gbytes of memory...
 
 
 Constructing PAOs...
 PAO norm tolerance:     1.0000E-04
 Kept PAOs:    700   665  105.2632
 Threshold: 0.9990000
 Number of selected important orbitals:     1  (   2.1 %)
 
 
 Occupied LMO domain definition with Boughton-Pulay completeness:    0.9999950000
 
   MO  Natoms  Completeness   Atoms
    1    3     1.000000        3    5   22
    2    5     0.999995        2    3    4    5    6
    3    6     0.999999       10   12   14   15   17   19
    4    6     0.999996        9   12   14   15   16   17
    5    5     0.999995        9   10   12   13   14
    6    5     0.999995        9   10   11   12   14
    7    7     0.999999        2    6    9   10   12   15   17
    8    6     0.999995        9   14   15   16   17   18
    9    2     0.999995       14   19
   10    2     0.999998        3    4
   11   20     0.999999        1    2    3    4    5    6    7    8    9   10   12   14   15   16   17   18   21   22   23   24
   12    7     0.999996        1    2    3    5    6    9   21
   13    7     0.999996        1    2    3    6    7    8    9
   14   15     0.999995        1    2    3    4    5    6    7    8    9   17   18   21   22   23   24
   15   13     0.999995        2    6    9   10   12   13   14   15   16   17   19   20   21
   16   13     0.999995        1    2    3    4    5    6    7    8    9   11   21   22   24
   17   14     0.999995        2    6    9   10   12   13   14   15   16   17   18   19   20   21
   18   14     0.999997        1    2    3    4    5    6    7    8    9   10   11   17   21   22
   19   16     0.999996        1    2    3    4    5    6    7    8    9   10   15   17   18   21   22   23
   20    6     0.999997        1    2    3    6   23   24
   21   18     0.999999        1    2    3    4    5    6    7    8    9   10   12   15   17   18   21   22   23   24
   22   21     0.999999        1    2    3    4    5    6    7    8    9   10   11   12   14   15   17   18   19   21   22   23   24
   23   16     0.999996        2    6    7    8    9   10   11   12   13   14   15   17   18   19   20   21
   24   16     0.999996        1    2    6    7    8    9   10   11   12   14   15   16   17   18   19   23
   25   14     0.999995        1    6    8    9   10   12   13   14   15   16   17   18   19   20
   26   19     0.999998        1    2    3    4    5    6    7    8    9   10   11   12   14   15   17   18   19   21   23
   27   16     0.999995        6    7    8    9   10   11   12   13   14   15   16   17   18   19   20   21
   28   16     0.999996        1    2    3    4    5    6    7    8    9   10   15   17   18   21   23   24
   29   15     0.999996        1    2    3    4    5    6    7    8    9   17   18   21   22   23   24
   30   10     0.999997        9   10   12   13   14   15   16   17   19   20
   31   11     0.999996        1    2    3    4    5    6    7    8    9   21   22
   32   17     0.999996        1    2    3    4    5    6    7    8    9   10   15   17   18   21   22   23   24
   33   21     0.999996        1    2    3    5    6    7    8    9   10   11   12   13   14   15   16   17   18   19   20   21   24
   34   13     0.999996        1    2    3    4    5    6    8    9   10   17   21   22   23
   35   16     0.999997        1    2    3    4    5    6    7    8    9   10   15   17   18   21   23   24
   36   18     0.999996        1    2    3    4    6    7    8    9   10   11   12   13   14   15   16   17   18   21
   37   12     0.999999        6    9   10   11   12   13   14   15   16   17   19   20
   38   20     0.999998        1    2    3    4    5    6    7    8    9   10   12   14   15   17   18   19   21   22   23   24
   39   12     0.999997        9   10   11   12   13   14   15   16   17   18   19   20
   40   21     0.999998        1    2    3    4    5    6    7    8    9   10   11   12   13   14   15   16   17   18   19   20   21
   41   19     0.999996        1    2    3    4    5    6    7    8    9   10   11   12   13   14   15   16   17   18   21
   42   21     0.999998        1    2    3    4    5    6    7    8    9   10   11   12   13   14   15   16   17   18   19   20   21
   43   19     0.999996        1    2    3    6    7    8    9   10   11   12   13   14   15   16   17   18   19   20   21
   44   17     0.999997        1    2    3    4    5    6    7    8    9   10   15   17   18   21   22   23   24
   45   21     0.999995        1    2    3    5    6    7    8    9   10   11   12   13   14   15   16   17   18   19   20   21   24
   46   20     0.999999        1    2    3    4    5    6    7    8    9   10   12   14   15   17   18   19   21   22   23   24
   47   18     0.999996        1    2    3    6    8    9   10   11   12   13   14   15   16   17   18   19   20   21
   48   19     0.999998        1    2    3    5    6    7    8    9   10   11   12   13   14   15   16   17   18   19   20
 
 Executing the Boughton-Pulay algorithm...
  with occ MO completeness:    0.9999950000
 
   MO  Natoms  Completeness   Atoms
    1    3     1.000000        3    5   22
    2    5     0.999995        2    3    4    5    6
    3    6     0.999999       10   12   14   15   17   19
    4    6     0.999996        9   12   14   15   16   17
    5    5     0.999995        9   10   12   13   14
    6    5     0.999995        9   10   11   12   14
    7    7     0.999999        2    6    9   10   12   15   17
    8    6     0.999995        9   14   15   16   17   18
    9    2     0.999995       14   19
   10    2     0.999998        3    4
   11   20     0.999999        1    2    3    4    5    6    7    8    9   10   12   14   15   16   17   18   21   22   23   24
   12    7     0.999996        1    2    3    5    6    9   21
   13    7     0.999996        1    2    3    6    7    8    9
   14   15     0.999995        1    2    3    4    5    6    7    8    9   17   18   21   22   23   24
   15   13     0.999995        2    6    9   10   12   13   14   15   16   17   19   20   21
   16   13     0.999995        1    2    3    4    5    6    7    8    9   11   21   22   24
   17   14     0.999995        2    6    9   10   12   13   14   15   16   17   18   19   20   21
   18   14     0.999997        1    2    3    4    5    6    7    8    9   10   11   17   21   22
   19   16     0.999996        1    2    3    4    5    6    7    8    9   10   15   17   18   21   22   23
   20    6     0.999997        1    2    3    6   23   24
   21   18     0.999999        1    2    3    4    5    6    7    8    9   10   12   15   17   18   21   22   23   24
   22   21     0.999999        1    2    3    4    5    6    7    8    9   10   11   12   14   15   17   18   19   21   22   23   24
   23   16     0.999996        2    6    7    8    9   10   11   12   13   14   15   17   18   19   20   21
   24   16     0.999996        1    2    6    7    8    9   10   11   12   14   15   16   17   18   19   23
   25   14     0.999995        1    6    8    9   10   12   13   14   15   16   17   18   19   20
   26   19     0.999998        1    2    3    4    5    6    7    8    9   10   11   12   14   15   17   18   19   21   23
   27   16     0.999995        6    7    8    9   10   11   12   13   14   15   16   17   18   19   20   21
   28   16     0.999996        1    2    3    4    5    6    7    8    9   10   15   17   18   21   23   24
   29   15     0.999996        1    2    3    4    5    6    7    8    9   17   18   21   22   23   24
   30   10     0.999997        9   10   12   13   14   15   16   17   19   20
   31   11     0.999996        1    2    3    4    5    6    7    8    9   21   22
   32   17     0.999996        1    2    3    4    5    6    7    8    9   10   15   17   18   21   22   23   24
   33   21     0.999996        1    2    3    5    6    7    8    9   10   11   12   13   14   15   16   17   18   19   20   21   24
   34   13     0.999996        1    2    3    4    5    6    8    9   10   17   21   22   23
   35   16     0.999997        1    2    3    4    5    6    7    8    9   10   15   17   18   21   23   24
   36   18     0.999996        1    2    3    4    6    7    8    9   10   11   12   13   14   15   16   17   18   21
   37   12     0.999999        6    9   10   11   12   13   14   15   16   17   19   20
   38   20     0.999998        1    2    3    4    5    6    7    8    9   10   12   14   15   17   18   19   21   22   23   24
   39   12     0.999997        9   10   11   12   13   14   15   16   17   18   19   20
   40   21     0.999998        1    2    3    4    5    6    7    8    9   10   11   12   13   14   15   16   17   18   19   20   21
   41   19     0.999996        1    2    3    4    5    6    7    8    9   10   11   12   13   14   15   16   17   18   21
   42   21     0.999998        1    2    3    4    5    6    7    8    9   10   11   12   13   14   15   16   17   18   19   20   21
   43   19     0.999996        1    2    3    6    7    8    9   10   11   12   13   14   15   16   17   18   19   20   21
   44   17     0.999997        1    2    3    4    5    6    7    8    9   10   15   17   18   21   22   23   24
   45   21     0.999995        1    2    3    5    6    7    8    9   10   11   12   13   14   15   16   17   18   19   20   21   24
   46   20     0.999999        1    2    3    4    5    6    7    8    9   10   12   14   15   17   18   19   21   22   23   24
   47   18     0.999996        1    2    3    6    8    9   10   11   12   13   14   15   16   17   18   19   20   21
   48   19     0.999998        1    2    3    5    6    7    8    9   10   11   12   13   14   15   16   17   18   19   20
 
   49    4     0.992708        1    2   23   24
   50    2     0.989949        1    2
   51    4     0.980516        1    2   23   24
   52    1     0.998747        1
   53    1     0.995729        1
   54    4     0.997430        1    2   23   24
   55    4     0.985343        1    2    3   23
   56    8     0.982313        1    2    3    9   17   18   23   24
   57    3     0.981768        1   23   24
   58    4     0.984717        1    2    3   23
   59    5     0.981899        1    2    3    9   23
   60    4     0.981127        1    2   23   24
   61    3     0.985446        1    2   23
   62    6     0.981176        1    2    9   17   18   23
   63    1     0.998528        1
   64    1     0.995809        1
   65    1     0.998078        1
   66    1     0.999859        1
   67    1     0.999599        1
   68    1     0.999815        1
   69    1     0.998405        1
   70    1     0.997628        1
   71    1     0.999209        1
   72    1     0.999832        1
   73    1     0.999617        1
   74    2     0.992244        1    2
   75    2     0.992148        1    2
   76    1     0.987293        1
   77    1     0.996443        1
   78    1     0.985269        1
   79    1     0.999996        1
   80    1     0.999994        1
   81    1     0.999998        1
   82    1     0.999999        1
   83    1     0.999999        1
   84    1     0.999172        1
   85    1     0.999342        1
   86    1     0.999342        1
   87    1     0.998539        1
   88    1     0.999773        1
   89    1     0.998191        1
   90    1     0.997451        1
   91    5     0.993630        1    2    3    6   21
   92    4     0.989131        1    2    3    6
   93    7     0.983313        1    2    3    4    5    6   21
   94    1     0.996936        2
   95    1     0.989265        2
   96    5     0.986457        1    2    3    6   21
   97    5     0.987201        1    2    3    6   21
   98    4     0.980491        1    2    3    6
   99    5     0.987844        1    2    3    6   21
  100    5     0.982351        1    2    4    6   21
  101    5     0.980560        1    2    3    6   21
  102    6     0.981695        1    2    3    4    6   21
  103    7     0.986533        1    2    3    4    5    6   21
  104    7     0.980676        1    2    3    4    6    9   21
  105    1     0.996725        2
  106    1     0.995534        2
  107    1     0.995563        2
  108    1     0.999696        2
  109    1     0.999588        2
  110    1     0.999589        2
  111    1     0.986724        2
  112    1     0.990611        2
  113    1     0.993514        2
  114    1     0.995021        2
  115    1     0.992638        2
  116    4     0.981711        1    2    3    6
  117    6     0.992045        1    2    6    8   21   24
  118    4     0.987236        1    2    3    6
  119    4     0.984336        2    3    4    6
  120    5     0.984535        1    2    3    4    6
  121    1     0.999992        2
  122    1     0.999995        2
  123    1     0.999996        2
  124    1     0.999997        2
  125    1     0.999995        2
  126    1     0.993150        2
  127    1     0.993754        2
  128    1     0.990536        2
  129    1     0.989439        2
  130    1     0.994651        2
  131    1     0.984974        2
  132    3     0.980188        2    3    4
  133    4     0.994723        2    3    4    5
  134    4     0.992971        2    3    4    5
  135    4     0.981714        2    3    4    5
  136    1     0.994998        3
  137    1     0.982745        3
  138    5     0.991424        3    4    5    6   21
  139    5     0.980159        1    3    4    5   22
  140    4     0.988972        2    3    4    5
  141    4     0.987375        3    4    5    6
  142    5     0.980995        1    3    4    5   22
  143    4     0.988474        2    3    4    5
  144    5     0.981726        3    4    5    6   21
  145    5     0.982449        1    2    3    4    5
  146    5     0.986403        2    3    4    5    6
  147    1     0.994809        3
  148    1     0.993567        3
  149    1     0.993989        3
  150    1     0.999518        3
  151    1     0.999407        3
  152    1     0.999444        3
  153    1     0.982131        3
  154    2     0.993356        3    5
  155    1     0.994462        3
  156    1     0.988683        3
  157    2     0.989656        3    4
  158    6     0.996797        1    2    3    4    5   22
  159    3     0.986105        3    4    5
  160    4     0.990180        3    4    5    6
  161    4     0.984889        2    3    4   21
  162    4     0.980801        2    3    4    5
  163    1     0.999988        3
  164    1     0.999988        3
  165    1     0.999996        3
  166    1     0.999993        3
  167    1     0.999977        3
  168    2     0.986807        3    4
  169    1     0.985296        3
  170    1     0.993147        3
  171    1     0.990146        3
  172    1     0.990204        3
  173    3     0.982988        2    3    4
  174    4     0.985264        2    3    4   22
  175    2     0.996156        3    4
  176    1     0.985905        4
  177    2     0.988212        3    4
  178    1     0.999485        4
  179    1     0.998225        4
  180    4     0.990961        3    4    5    6
  181    3     0.984744        3    4    5
  182    3     0.982748        2    3    4
  183    4     0.993902        3    4    5    6
  184    3     0.991105        3    4    5
  185    3     0.984696        3    4   21
  186    2     0.992310        3    4
  187    2     0.981384        3    4
  188    2     0.986092        3    4
  189    1     0.994915        4
  190    1     0.996816        4
  191    1     0.996145        4
  192    1     0.999501        4
  193    1     0.999689        4
  194    1     0.999624        4
  195    1     0.999652        4
  196    1     0.999816        4
  197    1     0.999866        4
  198    1     0.999783        4
  199    1     0.999359        4
  200    1     0.990425        4
  201    1     0.994929        4
  202    1     0.996319        4
  203    1     0.994706        4
  204    2     0.993823        3    4
  205    1     0.999997        4
  206    1     0.999999        4
  207    1     0.999999        4
  208    1     0.999998        4
  209    1     0.999997        4
  210    1     0.999183        4
  211    1     0.999551        4
  212    1     0.999752        4
  213    1     0.999791        4
  214    1     0.999768        4
  215    1     0.999525        4
  216    1     0.998148        4
  217    3     0.988556        3    5   22
  218    2     0.993630        3    5
  219    3     0.988614        3    5   22
  220    1     0.999040        5
  221    1     0.996895        5
  222    5     0.980509        3    4    5    8   22
  223    3     0.982000        3    4    5
  224    3     0.991548        3    5   22
  225    3     0.981760        3    4    5
  226    3     0.986016        3    4    5
  227    3     0.989640        3    5   22
  228    2     0.993146        3    5
  229    2     0.988248        3    5
  230    3     0.980550        3    5   22
  231    1     0.997839        5
  232    1     0.995069        5
  233    1     0.998064        5
  234    1     0.999789        5
  235    1     0.999516        5
  236    1     0.999810        5
  237    1     0.999248        5
  238    1     0.999656        5
  239    1     0.999891        5
  240    1     0.999954        5
  241    1     0.999599        5
  242    2     0.994163        3    5
  243    1     0.987306        5
  244    1     0.995658        5
  245    1     0.998759        5
  246    1     0.991984        5
  247    1     0.999997        5
  248    1     0.999998        5
  249    1     0.999999        5
  250    1     1.000000        5
  251    1     0.999997        5
  252    1     0.999825        5
  253    1     0.999906        5
  254    1     0.999783        5
  255    1     0.999738        5
  256    1     0.999924        5
  257    1     0.999429        5
  258    1     0.998285        5
  259    5     0.990822        2    6    7    8    9
  260    3     0.985026        2    6    9
  261    8     0.987679        1    2    6    7    8    9   10   17
  262    1     0.997783        6
  263    1     0.992202        6
  264    5     0.981110        2    6    7    8    9
  265    5     0.989192        2    6    7    8    9
  266    5     0.980866        2    3    6    8    9
  267    5     0.984457        2    6    7    8    9
  268    5     0.991558        2    6    7    8    9
  269    7     0.981489        2    3    6    9   10   15   17
  270    7     0.980449        2    6    7    8    9   10   17
  271    8     0.987564        1    2    6    7    8    9   10   17
  272    7     0.980269        2    3    5    6    7    9   10
  273    1     0.996955        6
  274    1     0.998487        6
  275    1     0.995572        6
  276    1     0.999718        6
  277    1     0.999860        6
  278    1     0.999591        6
  279    1     0.995328        6
  280    1     0.996248        6
  281    1     0.996024        6
  282    1     0.992582        6
  283    1     0.995656        6
  284    4     0.981570        6    9   10   17
  285    3     0.986259        1    2    6
  286    3     0.982206        2    6   21
  287    5     0.984482        2    6    9   10   17
  288    4     0.980277        2    6    8    9
  289    1     0.999998        6
  290    1     0.999998        6
  291    1     0.999998        6
  292    1     0.999995        6
  293    1     0.999997        6
  294    1     0.990309        6
  295    1     0.995532        6
  296    1     0.997753        6
  297    1     0.991126        6
  298    1     0.993960        6
  299    1     0.992385        6
  300    1     0.996691        6
  301    4     0.987148        2    6    7    9
  302    3     0.984466        2    6    7
  303    5     0.983175        1    6    7    9   18
  304    1     0.994536        7
  305    1     0.993792        7
  306    1     0.991496        7
  307    2     0.984035        6    7
  308    2     0.994166        6    7
  309    3     0.992720        6    7    9
  310    1     0.993678        7
  311    1     0.994168        7
  312    1     0.983647        7
  313    1     0.988851        7
  314    1     0.990444        7
  315    4     0.981121        2    6    8    9
  316    3     0.983388        6    8    9
  317    6     0.990701        2    5    6    8    9   11
  318    1     0.991293        8
  319    1     0.996805        8
  320    1     0.991575        8
  321    2     0.986592        6    8
  322    2     0.991987        6    8
  323    3     0.989411        6    8    9
  324    1     0.985332        8
  325    1     0.983688        8
  326    1     0.994850        8
  327    1     0.997014        8
  328    1     0.988937        8
  329    4     0.992665        6    9   10   17
  330    4     0.993341        6    9   10   17
  331    6     0.987460        2    6    9   10   15   17
  332    1     0.996656        9
  333    1     0.988208        9
  334    5     0.983015        6    9   10   14   17
  335    4     0.982912        6    9   10   17
  336    5     0.983566        2    6    9   10   17
  337    7     0.980469        9   10   12   14   15   17   19
  338    4     0.982377        6    9   10   17
  339    5     0.982035        2    6    9   10   17
  340    7     0.981279        6    9   10   12   14   15   17
  341    6     0.984744        1    6    9   10   11   17
  342    8     0.983803        2    6    9   10   12   14   15   17
  343    1     0.994566        9
  344    1     0.995603        9
  345    1     0.995463        9
  346    1     0.999493        9
  347    1     0.999596        9
  348    1     0.999582        9
  349    1     0.990415        9
  350    1     0.991235        9
  351    1     0.998375        9
  352    1     0.994077        9
  353    1     0.988766        9
  354    4     0.980439        6    9   10   17
  355    5     0.991893        9   10   12   15   17
  356    3     0.982538        6    9   10
  357    4     0.981603        6    9   10   17
  358    5     0.980658        6    9   10   17   18
  359    1     0.999994        9
  360    1     0.999995        9
  361    1     0.999999        9
  362    1     0.999997        9
  363    1     0.999994        9
  364    3     0.990838        9   10   17
  365    1     0.986384        9
  366    1     0.996263        9
  367    1     0.996389        9
  368    1     0.995219        9
  369    1     0.991547        9
  370    1     0.991369        9
  371    4     0.994537        9   10   11   12
  372    3     0.991399        9   10   12
  373    4     0.982972        9   10   11   12
  374    1     0.997579       10
  375    1     0.991446       10
  376    4     0.985652        9   10   12   15
  377    4     0.982849        9   10   11   12
  378    5     0.983964        9   10   11   12   14
  379    4     0.985775        9   10   12   15
  380    4     0.987377        9   10   11   12
  381    5     0.987022        9   10   11   12   14
  382    4     0.984802        9   10   12   15
  383    6     0.992616        9   10   11   12   15   17
  384    8     0.983015        2    8    9   10   11   12   13   14
  385    1     0.994845       10
  386    1     0.997242       10
  387    1     0.996060       10
  388    1     0.999520       10
  389    1     0.999746       10
  390    1     0.999638       10
  391    1     0.990079       10
  392    1     0.996878       10
  393    1     0.997451       10
  394    1     0.992485       10
  395    1     0.992890       10
  396    5     0.987494        9   10   11   12   14
  397    2     0.982342        9   10
  398    3     0.984061       10   14   17
  399    4     0.980761       10   12   14   17
  400    4     0.990551        9   10   12   17
  401    1     0.999994       10
  402    1     0.999998       10
  403    1     0.999998       10
  404    1     0.999995       10
  405    1     0.999995       10
  406    2     0.987970        9   10
  407    1     0.993998       10
  408    1     0.996643       10
  409    1     0.997626       10
  410    1     0.997077       10
  411    1     0.990125       10
  412    1     0.992322       10
  413    3     0.983502       10   11   12
  414    3     0.986635       10   11   12
  415    4     0.983574        9   10   11   12
  416    1     0.990300       11
  417    1     0.996633       11
  418    1     0.993549       11
  419    3     0.982350       10   11   12
  420    2     0.989748       10   11
  421    2     0.982466       10   11
  422    1     0.990281       11
  423    1     0.987291       11
  424    1     0.997969       11
  425    1     0.995621       11
  426    1     0.983266       11
  427    4     0.995147       10   12   13   14
  428    3     0.991128       10   12   14
  429    4     0.984551       10   12   13   14
  430    1     0.997672       12
  431    1     0.991687       12
  432    4     0.980658       10   12   14   17
  433    6     0.981095        9   11   12   13   14   15
  434    5     0.986720       10   12   13   14   17
  435    5     0.981009       10   12   14   15   17
  436    4     0.987824       10   12   13   14
  437    5     0.989163       10   12   13   14   17
  438    4     0.990622       10   12   14   17
  439    5     0.980990        9   10   12   13   14
  440    5     0.982234       10   12   13   14   19
  441    1     0.994894       12
  442    1     0.997245       12
  443    1     0.996004       12
  444    1     0.999525       12
  445    1     0.999747       12
  446    1     0.999633       12
  447    1     0.990397       12
  448    1     0.996177       12
  449    1     0.999278       12
  450    1     0.993484       12
  451    1     0.994239       12
  452    5     0.985965        9   10   12   13   14
  453    3     0.990687       12   14   15
  454    2     0.983560       10   12
  455    4     0.987166        9   10   12   15
  456    4     0.989660       10   12   14   15
  457    1     0.999994       12
  458    1     0.999998       12
  459    1     0.999999       12
  460    1     0.999996       12
  461    1     0.999996       12
  462    2     0.987443       12   14
  463    1     0.994942       12
  464    1     0.998234       12
  465    1     0.997310       12
  466    1     0.995477       12
  467    1     0.991092       12
  468    1     0.992797       12
  469    2     0.980615       12   13
  470    3     0.985096       12   13   14
  471    3     0.981766       10   12   13
  472    1     0.989881       13
  473    1     0.996260       13
  474    1     0.993849       13
  475    3     0.982533       10   12   13
  476    2     0.989931       12   13
  477    2     0.985082       12   13
  478    1     0.990751       13
  479    1     0.988487       13
  480    1     0.995598       13
  481    1     0.995029       13
  482    1     0.983838       13
  483    4     0.994164       12   14   15   19
  484    4     0.994462       12   14   15   19
  485    4     0.991192       12   14   15   19
  486    1     0.996211       14
  487    1     0.986587       14
  488    5     0.990115        9   12   14   15   19
  489    4     0.984640       12   14   15   19
  490    4     0.989656       12   14   15   19
  491    5     0.991932        9   12   14   15   19
  492    4     0.982720       12   14   15   19
  493    4     0.989557       12   14   15   19
  494    4     0.982603       12   14   15   19
  495    4     0.981620       12   14   15   19
  496    5     0.980922        9   12   14   15   19
  497    1     0.994500       14
  498    1     0.995429       14
  499    1     0.994469       14
  500    1     0.999487       14
  501    1     0.999579       14
  502    1     0.999491       14
  503    1     0.984870       14
  504    1     0.989496       14
  505    1     0.996300       14
  506    1     0.985096       14
  507    1     0.985369       14
  508    5     0.983915       12   14   15   19   20
  509    5     0.994661       10   12   14   15   17
  510    3     0.984480       14   15   19
  511    4     0.994334       12   14   15   19
  512    5     0.983430       12   14   15   16   19
  513    1     0.999991       14
  514    1     0.999993       14
  515    1     0.999998       14
  516    1     0.999991       14
  517    1     0.999991       14
  518    4     0.986472       12   14   15   20
  519    1     0.984529       14
  520    1     0.995403       14
  521    1     0.993931       14
  522    1     0.988817       14
  523    1     0.980149       14
  524    1     0.988667       14
  525    4     0.994649       14   15   16   17
  526    3     0.990333       14   15   17
  527    4     0.984419       14   15   16   17
  528    1     0.997623       15
  529    1     0.991542       15
  530    4     0.981163       10   14   15   17
  531    4     0.982705       14   15   16   17
  532    5     0.985187        9   14   15   16   17
  533    4     0.980361       10   14   15   17
  534    4     0.987185       14   15   16   17
  535    5     0.990028       10   14   15   16   17
  536    4     0.990250       10   14   15   17
  537    5     0.980189        9   14   15   16   17
  538    8     0.980465        9   10   14   15   16   18   19   20
  539    1     0.994845       15
  540    1     0.997350       15
  541    1     0.996041       15
  542    1     0.999520       15
  543    1     0.999756       15
  544    1     0.999636       15
  545    1     0.989921       15
  546    1     0.997091       15
  547    1     0.997800       15
  548    1     0.993767       15
  549    1     0.994421       15
  550    5     0.984455        9   14   15   16   17
  551    2     0.982358       14   15
  552    3     0.986595        9   14   15
  553    4     0.983645        9   12   15   17
  554    4     0.988449       12   14   15   17
  555    1     0.999994       15
  556    1     0.999998       15
  557    1     0.999999       15
  558    1     0.999996       15
  559    1     0.999996       15
  560    2     0.987916       14   15
  561    1     0.994304       15
  562    1     0.996752       15
  563    1     0.997682       15
  564    1     0.997177       15
  565    1     0.990417       15
  566    1     0.992454       15
  567    2     0.980312       15   16
  568    3     0.985478       14   15   16
  569    3     0.981385       14   15   16
  570    1     0.989213       16
  571    1     0.996695       16
  572    1     0.993735       16
  573    3     0.982103       15   16   17
  574    2     0.990351       15   16
  575    2     0.984269       15   16
  576    1     0.990518       16
  577    1     0.986345       16
  578    1     0.997989       16
  579    1     0.995287       16
  580    1     0.983529       16
  581    4     0.994492        9   15   17   18
  582    3     0.991158        9   15   17
  583    9     0.981904        1    6    9   10   12   14   15   16   17
  584    1     0.997588       17
  585    1     0.991470       17
  586    4     0.983227        9   12   15   17
  587    4     0.982852        9   15   17   18
  588    5     0.981471        9   14   15   17   18
  589    4     0.983793        9   12   15   17
  590    4     0.985686        9   15   17   18
  591    5     0.986245        9   14   15   17   18
  592    4     0.980011        9   12   15   17
  593    6     0.990397        9   10   12   15   17   18
  594    7     0.989648        1    6    9   14   15   17   18
  595    1     0.994888       17
  596    1     0.997108       17
  597    1     0.995985       17
  598    1     0.999524       17
  599    1     0.999734       17
  600    1     0.999631       17
  601    1     0.990782       17
  602    1     0.995704       17
  603    1     0.999205       17
  604    1     0.992084       17
  605    1     0.992228       17
  606    5     0.981227        9   15   16   17   18
  607    3     0.989724        9   10   17
  608    2     0.984400       15   17
  609    4     0.984357       10   14   15   17
  610    4     0.990003        9   10   15   17
  611    1     0.999995       17
  612    1     0.999997       17
  613    1     0.999999       17
  614    1     0.999995       17
  615    1     0.999995       17
  616    2     0.987568        9   17
  617    1     0.994581       17
  618    1     0.998301       17
  619    1     0.997244       17
  620    1     0.995281       17
  621    1     0.990805       17
  622    1     0.993034       17
  623    3     0.980134        9   17   18
  624    3     0.987047       15   17   18
  625    4     0.981544        1   15   17   18
  626    1     0.990774       18
  627    1     0.996287       18
  628    1     0.993386       18
  629    3     0.981805       15   17   18
  630    2     0.989411       17   18
  631    2     0.980658       17   18
  632    1     0.990226       18
  633    1     0.988846       18
  634    1     0.996085       18
  635    1     0.995306       18
  636    1     0.983749       18
  637    3     0.991471       14   19   20
  638    1     0.982610       19
  639    3     0.993372       14   19   20
  640    1     0.999306       19
  641    1     0.997712       19
  642    6     0.991880        9   12   14   15   19   20
  643    3     0.992014       14   19   20
  644    3     0.984811       14   19   20
  645    5     0.994235        9   12   14   15   19
  646    3     0.991268       15   19   20
  647    3     0.982041       14   19   20
  648    2     0.997076       14   19
  649    3     0.987010       14   19   20
  650    2     0.986671       14   19
  651    1     0.997735       19
  652    1     0.998098       19
  653    1     0.995413       19
  654    1     0.999778       19
  655    1     0.999813       19
  656    1     0.999550       19
  657    1     0.999099       19
  658    1     0.999959       19
  659    1     0.999836       19
  660    1     0.999459       19
  661    1     0.999745       19
  662    2     0.994939       14   19
  663    1     0.998495       19
  664    1     0.994583       19
  665    1     0.981856       19
  666    1     0.994464       19
  667    1     0.999996       19
  668    1     1.000000       19
  669    1     0.999999       19
  670    1     0.999997       19
  671    1     0.999998       19
  672    1     0.998480       19
  673    1     0.999748       19
  674    1     0.999952       19
  675    1     0.999740       19
  676    1     0.999522       19
  677    1     0.999445       19
  678    1     0.999699       19
  679    3     0.989658       14   19   20
  680    2     0.991832       19   20
  681    4     0.997214       14   15   19   20
  682    2     0.998754       19   20
  683    1     0.988282       20
  684    1     0.981648       20
  685    2     0.994822       19   20
  686    2     0.995946       19   20
  687    2     0.983630       19   20
  688    2     0.996805       19   20
  689    2     0.997692       19   20
  690    1     0.996866       20
  691    1     0.988093       20
  692    2     0.997875       19   20
  693    4     0.983145        2    3    6   21
  694    4     0.985752        2    3    6   21
  695    5     0.981807        1    2    5    9   21
  696    1     0.995116       21
  697    1     0.993975       21
  698    1     0.991884       21
  699    2     0.983678        2   21
  700    3     0.996700        1    2   21
  701    3     0.989567        2    3   21
  702    1     0.995165       21
  703    1     0.992800       21
  704    1     0.983505       21
  705    1     0.988341       21
  706    1     0.990724       21
  707    3     0.989711        3    5   22
  708    2     0.988186        5   22
  709    3     0.989229        4    5   22
  710    2     0.983497        3   22
  711    1     0.980700       22
  712    1     0.988795       22
  713    2     0.994472        5   22
  714    3     0.997670        3    5   22
  715    2     0.995823        5   22
  716    2     0.995291        5   22
  717    1     0.992872       22
  718    1     0.990711       22
  719    2     0.998171        5   22
  720    2     0.998728        5   22
  721    3     0.983363        1    2   23
  722    2     0.987143        1   23
  723    5     0.987901        1    2    3    4   23
  724    1     0.988197       23
  725    1     0.988425       23
  726    1     0.981963       23
  727    2     0.994387        1   23
  728    2     0.981521        1   23
  729    2     0.989429        1   23
  730    1     0.989495       23
  731    1     0.987474       23
  732    2     0.997941        1   23
  733    1     0.990165       23
  734    2     0.997604        1   23
  735    2     0.985696        1   24
  736    2     0.990256        1   24
  737    3     0.990805        1    2   24
  738    1     0.995728       24
  739    1     0.986757       24
  740    2     0.998719        1   24
  741    2     0.996746        1   24
  742    2     0.982858        1   24
  743    2     0.992939        1   24
  744    1     0.997430       24
  745    2     0.996673        1   24
  746    1     0.985573       24
  747    2     0.997997        1   24
  748    1     0.996791       24
 
 Dimensions of the occupied LMO domains:  Minimum / Average / Maximum
 
 Number of atoms in domain:                   2      13.5        21
 Number of atomic orbitals:                  86     437.9       671
 
 Number of strong pairs: 0 (0.0%)
 chtol:   9.999999999999999E-005
 switch to dfcoralg=cholinv
       16.99 MB memory is used for domain independent quantities
 
 Calculating the contribution of occupied LMOs...
    using local fitting domains
 
 MO:     1
 Extended domain construction for local excited state calculation...
 
 The selected important local MOs:    #:    32
    1    2   10   11   12   13   14   16   18   19   20   21   22   26   28   29   31   32   33   34
   35   36   38   40   41   42   43   44   45   46   47   48
 
 The selected important PAOs:    #:     0

 
 The selected additional local MOs:    #:     0

 
 The selected additional PAOs:    #:   713
   49   50   51   52   53   54   55   56   57   58   59   60   61   62   63   64   65   66   67   68
   69   70   71   72   73   74   75   76   77   78   79   80   81   82   83   84   85   86   87   88
   89   90   91   92   93   94   95   96   97   98   99  100  101  102  103  104  105  106  107  108
  109  110  111  112  113  114  115  116  117  118  119  120  121  122  123  124  125  126  127  128
  129  130  131  132  133  134  135  136  137  138  139  140  141  142  143  144  145  146  147  148
  149  150  151  152  153  154  155  156  157  158  159  160  161  162  163  164  165  166  167  168
  169  170  171  172  173  174  175  176  177  178  179  180  181  182  183  184  185  186  187  188
  189  190  191  192  193  194  195  196  197  198  199  200  201  202  203  204  205  206  207  208
  209  210  211  212  213  214  215  216  217  218  219  220  221  222  223  224  225  226  227  228
  229  230  231  232  233  234  235  236  237  238  239  240  241  242  243  244  245  246  247  248
  249  250  251  252  253  254  255  256  257  258  259  260  261  262  263  264  265  266  267  268
  269  270  271  272  273  274  275  276  277  278  279  280  281  282  283  284  285  286  287  288
  289  290  291  292  293  294  295  296  297  298  299  300  301  302  303  304  305  306  307  308
  309  310  311  312  313  314  315  316  317  318  319  320  321  322  323  324  325  326  327  328
  329  330  331  332  333  334  335  336  337  338  339  340  341  342  343  344  345  346  347  348
  349  350  351  352  353  354  355  356  357  358  359  360  361  362  363  364  365  366  367  368
  369  370  371  372  373  374  375  376  377  378  379  380  381  382  383  384  385  386  387  388
  389  390  391  392  393  394  395  396  397  398  399  400  401  402  403  404  405  406  407  408
  409  410  411  412  413  414  415  416  417  418  419  420  421  422  423  424  425  426  427  428
  429  430  431  432  433  434  435  436  437  438  439  440  441  442  443  444  445  446  447  448
  449  450  451  452  453  454  455  456  457  458  459  460  461  462  463  464  465  466  467  468
  469  470  471  472  473  474  475  476  477  478  479  480  481  482  483  484  485  486  487  488
  489  490  491  492  493  494  495  496  497  498  499  500  501  502  503  504  505  506  507  508
  509  510  511  512  513  514  515  516  517  518  519  520  521  522  523  524  525  526  527  528
  529  530  531  532  533  534  535  536  537  538  539  540  541  542  543  544  545  546  547  548
  549  550  551  552  553  554  555  556  557  558  559  560  561  562  563  564  565  566  567  568
  569  570  571  572  573  574  575  576  577  578  579  580  581  582  583  584  585  586  587  588
  589  590  591  592  593  594  595  596  597  598  599  600  601  602  603  604  605  606  607  608
  609  610  611  612  613  614  615  616  617  618  619  620  621  622  623  624  625  626  627  628
  629  630  631  632  633  634  635  636  637  638  639  640  641  642  643  644  645  646  647  648
  649  650  651  652  653  654  655  656  657  658  659  660  661  662  663  664  665  666  667  668
  669  670  671  672  673  674  675  676  677  678  679  680  681  682  683  684  685  686  687  688
  689  690  691  692  693  694  695  696  697  698  699  700  701  702  703  704  705  706  707  708
  709  710  711  712  713  714  715  716  717  718  719  720  721  722  723  724  725  726  727  728
  729  730  731  732  733  734  735  736  737  738  739  740  741  742  743  744  745  746  747  748
  749  750  751  752  753  754  755  756  757  758  759  760  761
 
 The selected atoms in the ED:    #:    24
    1    2    3    4    5    6    7    8    9   10   11   12   13   14   15   16   17   18   19   20
   21   22   23   24
 The selected atoms in the fitting domain  #:    24
    1    2    3    4    5    6    7    8    9   10   11   12   13   14   15   16   17   18   19   20
   21   22   23   24
 
 Dimensions of the extended domain:
 
 Number of atoms in domain:      24 ( 100.00 %)
 Number of atomic orbitals:     713 ( 100.00 %)
 Number of fitting functions:  3591 ( 100.00 %)
 Warning: drop high-lying PAOs                    16
 Number of occupied orbitals:    32  ( 66.67 %)
 Number of virtual orbitals:    649  ( 97.59 %)
 
 IJ and IA integral transformation...

 Executing cis...

 Allocation of 120.0 Gbytes of memory...
 Core orbitals considered in CVS treatment:   1
 
 -20.6275982803
 -20.5666865111
 -15.5521817750
 -11.3956854917
 -11.2930447939
 -11.2471672484
  -1.4470975971
  -1.3498439783
  -1.1946422303
  -1.1314662546
  -1.0265755405

 Retrieve a J_ai^Q fitted MO integral list...
 Retrieve a J_ij^Q fitted MO integral list in upper triangle form...
 Unpack the upper triangle lists...
 
 Sorting for the CVS calculation...
 Generate singlet trial vectors...
 
 The ground-state intermediates are not necessary!
 
 Calculate pre-optimized initial guesses for adc(2) calculations
 Incore algorithm
 
 Calculate sigma vector for root  1
 
                       Excitation           Energy                Norm of
 Iteration  1         energy [au]        decrease [au]        residual vector
 ============================================================================
 for root  1          19.400112612        -1.2274857             0.0000000
 ============================================================================
  1/ 1 states have converged.
 
 
 
 The micro iteration of pre-optimization has converged in  1 steps.
 
 
 Dominant coefficients
 Printing threshold: 0.100000
 
 for root  1
    coeff.   occ.       virt.
   1.000000     1  -->    33
 ============================================================================
 Restart
 
 Calculate sigma vector for root  1
 
                       Excitation           Energy                Norm of
 Iteration  2         energy [au]        decrease [au]        residual vector
 ============================================================================
 for root  1          19.927524241         0.5274116             0.0000000
 ============================================================================
  1/ 1 states have converged.
 
 
 
 The micro iteration of pre-optimization has converged in  1 steps.
 
 
 Dominant coefficients
 Printing threshold: 0.100000
 
 for root  1
    coeff.   occ.       virt.
   1.000000     1  -->    33
 ============================================================================
 Restart
 
 Calculate sigma vector for root  1
 
                       Excitation           Energy                Norm of
 Iteration  3         energy [au]        decrease [au]        residual vector
 ============================================================================
 for root  1          19.779903990        -0.1476203             0.0000000
 ============================================================================
  1/ 1 states have converged.
 
 
 
 The micro iteration of pre-optimization has converged in  1 steps.
 
 
 Dominant coefficients
 Printing threshold: 0.100000
 
 for root  1
    coeff.   occ.       virt.
   1.000000     1  -->    33
 ============================================================================
 Restart
 
 Calculate sigma vector for root  1
 
                       Excitation           Energy                Norm of
 Iteration  4         energy [au]        decrease [au]        residual vector
 ============================================================================
 for root  1          19.828138307         0.0482343             0.0000000
 ============================================================================
  1/ 1 states have converged.
 
 
 
 The micro iteration of pre-optimization has converged in  1 steps.
 
 
 Dominant coefficients
 Printing threshold: 0.100000
 
 for root  1
    coeff.   occ.       virt.
   1.000000     1  -->    33
 ============================================================================
 Restart
 
 Calculate sigma vector for root  1
 
                       Excitation           Energy                Norm of
 Iteration  5         energy [au]        decrease [au]        residual vector
 ============================================================================
 for root  1          19.813093933        -0.0150444             0.0000000
 ============================================================================
  1/ 1 states have converged.
 
 
 
 The micro iteration of pre-optimization has converged in  1 steps.
 
 
 Dominant coefficients
 Printing threshold: 0.100000
 
 for root  1
    coeff.   occ.       virt.
   1.000000     1  -->    33
 ============================================================================
 Restart
 
 Calculate sigma vector for root  1
 
                       Excitation           Energy                Norm of
 Iteration  6         energy [au]        decrease [au]        residual vector
 ============================================================================
 for root  1          19.817856665         0.0047627             0.0000000
 ============================================================================
  1/ 1 states have converged.
 
 
 
 The micro iteration of pre-optimization has converged in  1 steps.
 
 
 Dominant coefficients
 Printing threshold: 0.100000
 
 for root  1
    coeff.   occ.       virt.
   1.000000     1  -->    33
 ============================================================================
 Restart
 
 Calculate sigma vector for root  1
 
                       Excitation           Energy                Norm of
 Iteration  7         energy [au]        decrease [au]        residual vector
 ============================================================================
 for root  1          19.816355914        -0.0015008             0.0000000
 ============================================================================
  1/ 1 states have converged.
 
 
 
 The micro iteration of pre-optimization has converged in  1 steps.
 
 
 Dominant coefficients
 Printing threshold: 0.100000
 
 for root  1
    coeff.   occ.       virt.
   1.000000     1  -->    33
 ============================================================================
 Restart
 
 Calculate sigma vector for root  1
 
                       Excitation           Energy                Norm of
 Iteration  8         energy [au]        decrease [au]        residual vector
 ============================================================================
 for root  1          19.816829504         0.0004736             0.0000000
 ============================================================================
  1/ 1 states have converged.
 
 
 
 The micro iteration of pre-optimization has converged in  1 steps.
 
 
 Dominant coefficients
 Printing threshold: 0.100000
 
 for root  1
    coeff.   occ.       virt.
   1.000000     1  -->    33
 ============================================================================
 
 The macro iteration of pre-optimization has converged in  8 steps!
 
 Starting DF-ADC(2) iteration for root  1
 
 Iteration   1
 
 Calculate double excitation amplitudes and Y^Q_ai vector...
 
       Total ADC(2)          Energy                Norm of
       energy [au]        decrease [au]        residual vector
 ============================================================================
     -606.987151479        -0.0001494             0.0000000
 ============================================================================
 
 Iteration   2
 
 Calculate double excitation amplitudes and Y^Q_ai vector...
 
       Total ADC(2)          Energy                Norm of
       energy [au]        decrease [au]        residual vector
 ============================================================================
     -606.987104354         0.0000471             0.0000000
 ============================================================================
 
 
 The ADC(2) iteration has converged in  2 steps.
 
 Final result in atomic units for root  1:
 
 Total reference energy:         -626.803831602593
 Total ADC(2) energy:            -606.987104354209
 ADC(2) excitation energy:         19.816727248384
 Spin multiplicity:                 1
 
 Dominant coefficients
 Printing threshold: 0.100000
 
    coeff.   occ.       virt.
   1.000000     1  -->    33
 ============================================================================
 
 
 Final result of the ADC(2) calculations for the excited states:
 Singlet states
 
 Excited   Excitation     Excitation     Excitation        Absorption      
  state    energy [au]    energy [eV]  energy [cm^-1]    wavelength [nm]  
 ============================================================================
    1     19.81672725     539.2406      4349268.91            2.30
 ============================================================================
 
 
                      Normal termination of mrcc.
 **********************************************************************
