# Supplementary material for: Scalable Correlated Local Approaches for Computing Valence and Core-Level Ionization Energies in Large Molecules
Source: J Chem Theory Comput. 2026 Jun 24;22(13):6584–98. doi: 10.1021/acs.jctc.6c00634 (PMC13374016; doi:10.1021/acs.jctc.6c00634)
Supplement: Supplementary file 2 [file ct6c00634_si_003.zip › SI/outputs/TPA-PPDCN_sos-adc2.out]

 **********************************************************************
                          MRCC program system
 **********************************************************************
 
                              Written by
     Mihaly Kallay, Peter R. Nagy, David Mester, Laszlo Gyevi-Nagy,
        Jozsef Csoka, P. Bernat Szabo, Zoltan Rolik, Gyula Samu,
      Bence Hegely, Bence Ladoczki, Klara Petrov, Jozsef Csontos,
     Adam Ganyecz, Istvan Ladjanszki, Lorant Szegedy, Mate Farkas,
          Pal D. Mezei, Reka A. Horvath, and Balazs D. Lorincz
 
        Department of Physical Chemistry and Materials Science
            Budapest University of Technology and Economics
                  Budapest P.O.Box 91, H-1521 Hungary
 
                              www.mrcc.hu
 
                            Version: 25.1.2

 Executing minp...

 Reading input from MINP...
 
 Input file:
 
basis=cc-pVTZ
verbosity=3


cialg=direct
ip_ea=ip
calc=SOS-ADC(2)
dyson=on
dendec=off
nstate=2

mem=120GB

geom=xyz
82
 energy: -128.929223900445 gnorm: 0.000537757792 xtb: 6.5.0 (746241f)
N           10.46370933903735        2.45539888079394        0.27455960750067
C            9.31998983714440        2.39446101146244        0.24647973628468
C            7.90907931671985        2.29533924537248        0.21306884969313
C            7.30456444505780        1.06315624224436        0.13014622709377
C            5.90031893431518        0.97087253759805        0.09543067765519
C            5.11241678208728        2.15940364794839        0.14646424833233
C            5.74910252864641        3.41279614512619        0.23207507752844
C            7.12155068208450        3.48415531585442        0.26515548585069
C            7.76772632774526        4.74002133451161        0.35133904873240
N            8.27638504668412        5.76420818170841        0.42025057601229
N            3.77266117071525        2.09810229082383        0.11391446088813
C            3.20720217049277        0.90957022472143        0.03284282933383
C            1.76757279448234        0.82106063219604       -0.00554452191737
C            0.98143799346861        1.96699336635193        0.02865474140251
C           -0.39715485437521        1.87008587259816        0.00827330060232
C           -1.03518603831318        0.63744127915633       -0.04031964159580
C           -2.50290094796593        0.60128700136291       -0.00941246429382
C           -3.24203581205068        1.37072977728351       -0.90648278632634
C           -4.61973679114990        1.35350116595674       -0.89088121120671
C           -5.30842895137929        0.58126098381989        0.04744647529858
N           -6.70045314334422        0.55888791340575        0.06785855159987
C           -7.43529539752815        1.69743379204096       -0.29092747490417
C           -8.61062959349784        1.56971514615618       -1.02998202100748
C           -9.34079111515177        2.69052274965456       -1.37412523662348
C           -8.90979390542714        3.95159759891089       -0.99612992227061
C           -7.74093852163895        4.08366484484193       -0.26455105144676
C           -7.00799523200133        2.96814917641013        0.09151937022192
C           -7.38409289472734       -0.60620727501386        0.44155158868299
C           -8.54401312920805       -0.52359428749759        1.21075177970277
C           -9.22326510142848       -1.67135938287361        1.56994475650140
C           -8.75624694326429       -2.91493447031196        1.17697766441503
C           -7.60297656262119       -3.00225617688618        0.41464891816452
C           -6.92108902722693       -1.85966977108812        0.04362265661419
C           -4.57040902714387       -0.16740031718596        0.96751409418312
C           -3.19284217172588       -0.16226249453450        0.93182979203830
C           -0.26179174163874       -0.54311378427129       -0.11545486456333
C           -0.85161228285710       -1.83232691269589       -0.26610283299169
C           -0.09576409552439       -2.95401246553987       -0.33045686565132
C            1.32455987846895       -2.89373299117667       -0.25986757410711
C            2.11439098744819       -4.05032051689520       -0.31891813414319
C            3.49497804575009       -3.99689814624856       -0.27784736088551
C            4.09619688835435       -2.74070227696850       -0.17699354064212
C            3.35077025090641       -1.57388765017296       -0.11559583253828
C            4.00186919021237       -0.28749052351232       -0.01939497416747
N            5.31745795054444       -0.23585340940968        0.01303773571889
C            1.94040035755585       -1.62952624373291       -0.15172972974353
C            1.14968338685902       -0.44744181121693       -0.08828654981603
C            4.37802443033083       -5.23193276995667       -0.34413287460220
C            5.28182168173727       -5.12747468303844       -1.58058012165369
C            3.57182168907801       -6.52920270972148       -0.44598915653325
C            5.23760132851198       -5.29732284719995        0.92593724224370
H            7.88883690674609        0.15647209850354        0.09006880473050
H            5.14217950651149        4.30447197668353        0.27046956851833
H            1.47068875793308        2.92666142142100        0.08195912849827
H           -0.99730435195306        2.76709667599101        0.05788457388674
H           -2.72437367410968        1.96233862359649       -1.64750404803250
H           -5.17550498713533        1.93376041058276       -1.61241895932242
H           -8.94354808014834        0.58744718882532       -1.33205312072786
H          -10.24855145204188        2.57844428601071       -1.94842017351805
H           -9.48148318668165        4.82539873985869       -1.26902641133709
H           -7.40131405582299        5.06272095331913        0.03974924566087
H           -6.10316401511666        3.07236765684055        0.67236547967440
H           -8.90496046717559        0.44512467414076        1.52399427996664
H          -10.11938388163527       -1.59414165135164        2.16773832836330
H           -9.28812837982081       -3.80981757629418        1.46182254937791
H           -7.23602702355533       -3.96746117984696        0.09783692183896
H           -6.02905320619049       -1.92912100381829       -0.56178919627470
H           -5.08857642003348       -0.74869179623420        1.71592086323236
H           -2.63874268902814       -0.72974963267763        1.66561818576761
H           -1.92589911783334       -1.89812505927790       -0.34707980293987
H           -0.56109327779249       -3.92226108877161       -0.44822710067893
H            1.59951299774938       -4.99434994581993       -0.40074417689897
H            5.16884115609121       -2.63778248550218       -0.14503458937310
H            5.91514756616621       -6.00865489755443       -1.65527839299363
H            5.92196113147277       -4.25133717921138       -1.53114401566337
H            4.67854248863649       -5.05901146053771       -2.48365050475322
H            4.25375093431418       -7.37583648442670       -0.48752097608687
H            2.96490013186586       -6.54443861070418       -1.34844868850117
H            2.92817965766389       -6.66019098720878        0.42096152347454
H            5.86901895067342       -6.18275135729395        0.90357306997971
H            5.87830329382568       -4.42500998266717        1.01715743136207
H            4.60295463317545       -5.34878476773690        1.80837145410502
 
 
 Checking keyword combinations...
 
 Keywords:
 
 active=none
 agrid=ld0006-ld0590
 agrid_pssp=ld0006-ld0194
 agrid_pssp_sm=ld0006-ld0074
 ao_trunc=off
 ao_trunc_tol=1e-4
 basis=cc-pvtz
 basis_sm=none
 basopt=off
 bfbasis=none
 bfgsmem=10
 bfgstol=1.0d-3
 bfgscimem=5
 boysalg=jacobi
 bpcompo=0.95
 bpcompv=0.98
 bpdfo=0.95
 bpocc=0.95
 bppdo=0.95
 bppdv=0.98
 bpedo=0.95
 bpedv=0.98
 bp_subsyso=0.95
 bp_subsysv=0.95
 cabscorr=off
 cabsdom=bplarge
 cabsdual=off
 calc=adc(2)
 ccmaxit=50
 ccprog=cis
 ccsdalg=disk
 ccsdmkl=seq
 ccsdrest=off
 ccsdthreads=2
 cctol=6
 charge=0
 cialg=direct
 ciguess=off
 cmpgrp=auto
 comprest=off
 coord_sys=ric
 core=frozen
 corembed=off
 csapprox=off
 cvs=off
 dboc=off
 deltaf12=off
 delocsomofact=
 dendec=off
 dens=0
 denscorr=0
 dfalg=lineq
 dfbasis_cab=none
 dfbasis_cor=auto
 dfbasis_scf=auto
 dfbasis_scf_sm=auto
 dfintran=drpa
 df_trunc=off
 df_trunc_corr=off
 df_trunc_corr_tol=5e-4
 df_trunc_tol=5e-4
 dft=off
 dhexc=adc(2)
 diag=david
 docc=
 domrad=10.d0
 drpaalg=fit
 dual=off
 dual_df=off
 dyson=on
 ecp=auto
 edisp=off
 edisp_embed=off
 embed=off
 epairestfact=off
 epairscale=1.d0
 etemp=300
 epert=none
 eps=
 espcharge=off
 excrad=0.d0
 excrad_f12=0.d0
 excrad_fin=0.000000000D+00
 fastdbbsc=v2
 fitting=coulomb
 fmm=off
 fmmord=8
 fnonorb=
 freq=off
 gamma=1.d0
 gauss=spher
 geom=xyz
 gopt=off
 ghost=none
 gtol=7
 grdens=off
 grid=auto
 grid_sm=auto
 gridbatch_cos=2000
 grtol=10
 guido_ct=off
 hamilton=dc
 hl_scfalg=auto
 iface=none
 incore=off
 intalg=auto
 ip_ea=ip
 itol=10
 laptol=1.d-2
 lccoporder=trffirst
 lcorthr=normal
 lccrest=off
 ldfgrad_tol=8
 lmp2dens=on
 lnoepso=0.d0
 lnoepsv=0.0d0
 localcc=off
 localcorrsymm=off
 locintrf=disk
 mact=
 maxact=off
 maxdim=200
 maxex=0
 maxmicroit=100
 mcscfiguess=hf
 mem=120gb
 mmprog=
 molden=on
 mp2ongrid=off
 mpitasks=1
 mulmet=0
 mult=
 nab=off
 nacto=0
 nactv=0
 naf_amp=3.16d-3
 naf_cor=0.d0
 naf_f12=off
 naf_scf=off
 nafalg=albe
 nafdens=off
 naftyp=
 nchol=auto
 ndeps=1e-3
 nevpt=
 nstate=2
 nsing=0
 nto=off
 ntrip=0
 num_grad=off
 occ=
 occri=off
 oniom=off
 oniom_eechg=off
 oniom_pcm=off
 oniom_qcorr=off
 optalg=
 optmaxit=50
 optetol=1e-6
 optex=1
 optgtol=1e-4
 optstol=1e-3
 orblocc=off
 orbloce=off
 orbloco=off
 orblocv=off
 orblocguess=cholesky
 osveps=1e-3
 ovirt=off
 ovltol=1e-7
 ovosnorb=80.0
 pao_subsys_tol=1e-3
 pao_tol=1e-3
 pcm=off
 popul=off
 pressure=100000
 pssp=off
 ptfreq=0.0
 ptthreads=2
 qmreg=
 qmmm=off
 qro=off
 qscf=off
 redcost_exc=off
 redcost_tddft=off
 refdet=none
 rest=0
 rgrid=log3
 rism=off
 rohfcore=semicanonical
 rohftype=semicanonical
 scfalg=auto
 scf_conv=auto
 scfdamp=0.0d0
 scfdamp_mode=off
 scfdamp_end=50
 scfdamp_dampstep=0.d0
 scfdamp_dtol=0.0d0
 scfdamp_maxfact=0.0d0
 scfdamp_minfact=0.0d0
 scfdiis=on
 scfdiis_dtol=0.0d0
 scfdiis_end=50
 scfdiis_start=2
 scfdiis_step=1
 scfdiis_watch=off
 scfdiis_wrange=10
 scfdiis_wlimit=5
 scfdiis_delmax=2
 scfdtol=7
 scfext=10
 scfguessdens=
 scfiguess=sad
 scfloc=off
 scflshift=0.20
 scflshift_end=8
 scflshift_dtol=0.0
 scflshift_gaptol=0.20
 scfmaxit=50
 scftype=
 scftype_low=
 scftype_high=
 scftol=6
 scspe=1.d0
 scsph=1.d0
 scsps=1.3d0
 scsps_t=1.3d0
 scspt=0.0d0
 scspt_t=0.0d0
 scspv=1.d0
 spairtol=1e-4
 sqmprog=
 subminp=top
 subsys_bopu=on
 symm=
 talg=occ
 temp=298.15
 test=off
 tfunc=off
 theodore=off
 tlmo=0.999
 tpao=0.94
 tprint=off
 uncontract=off
 unit=angs
 usedisk=2
 verbosity=3
 wpairtol=0.100000000E-05

 Executing scf...

 @scfsetup: integrals calculated directly
            mrcc/integ direct run
 @scfsetup: calculating on full matrices
            not using symmetry adapted basis
 @scfsetup: diis switched on
 @scfsetup: number of steps to extrapolate from  10
 @scfsetup: tolerance in energy deviation    0.100000E-05
            tolerance in density deviation    0.100000E-06
 @scfsetup: maximum number of iterations:  50
 @scfsetup: restricted closed shell hf calc
 @scfsetup: starting scf from superposition of atomic densities
 @scfsetup: occupation set:
            from initial orbitals
 @scfsetup: Parameter-set for SCF acceleration: normal
 @scfsetup: diis runs from iteration:   2
 @scfsetup: diis runs to iteration:  50
 @scfsetup: diis runs in every iteration
 @scfsetup: diiswatch is disabled                   
 @scfsetup: diis dtol criteria to switch on:      0.0000E+00
           (or the iteration number below is reached)
 @scfsetup: static damping scheme
            iteration step criteria to turn damping off: 3
 @scfsetup: dynamic level shifting
            tolarance in HOMO-LUMO gap:  0.200
            tolarance in density deviation:     0.0000E+00
            iteration step criteria to turn level shifting off: 8
 Allocation of 120.0 Gbytes of memory...
 ======================================================================
 ITERATION STEP   1
 

 SCF control                  : initial
 Damping factor/level shift   : 0.000/0.200
 DIIS [start/end/frequency]   :   2 / 50 /  1

 Constructing Fock-matrix...
 
 First step of Coulomb + first step of exchange...
 Exchange contribution is evaluated for MOs 1 to 171.
   1% done.
  12% done.
  23% done.
  34% done.
  45% done.
  56% done.
  67% done.
  78% done.
  89% done.
 100% done.
 
 Fitting and assembly step of exchange...
 
 Second step of Coulomb...
   1% done.
  12% done.
  23% done.
  34% done.
  45% done.
  56% done.
  67% done.
  78% done.
  89% done.
 100% done.
 
 Gradient norm:      1.7604E+00
 RMS of [F,P]:                                         0.00551908474940
 RMS of difference density:                            0.00685074001949
 Gap [au]:  0.18195970
 ALPHA OCC: 171
 BETA  OCC: 171
 
 ***HARTREE-FOCK ENERGY IN STEP   1 IS      -2025.5411580307390977 [AU]
 ======================================================================
 ITERATION STEP   2
 

 SCF control                  : diis
 Damping factor/level shift   : 0.000/0.200
 DIIS [start/end/frequency]   :   2 / 50 /  1

 Constructing Fock-matrix...
 
 First step of Coulomb + first step of exchange...
 Exchange contribution is evaluated for MOs 1 to 171.
   1% done.
  12% done.
  23% done.
  34% done.
  45% done.
  56% done.
  67% done.
  78% done.
  89% done.
 100% done.
 
 Fitting and assembly step of exchange...
 
 Second step of Coulomb...
   1% done.
  12% done.
  23% done.
  34% done.
  45% done.
  56% done.
  67% done.
  78% done.
  89% done.
 100% done.
 
 Gradient norm:      7.4484E-01
 DIIS is running in this iteration step.
 RMS of [F,P]:                                         0.00158037550751
 RMS of difference density:                            0.00245967956228
 Gap [au]:  0.21567269
 ALPHA OCC: 171
 BETA  OCC: 171
 
 ***HARTREE-FOCK ENERGY IN STEP   2 IS      -2031.7769934798161557 [AU]
 
 Step comparison  Energy Drift [au]  DIIS error drift  Gradient drift
        1            6.2358E+00         3.9387E-03       1.0155E+00
        2            2.0318E+03         1.0000E-07       1.0155E+00
 ======================================================================
 ITERATION STEP   3
 

 SCF control                  : diis
 Damping factor/level shift   : 0.000/0.000
 DIIS [start/end/frequency]   :   2 / 50 /  1

 Constructing Fock-matrix...
 
 First step of Coulomb + first step of exchange...
 Exchange contribution is evaluated for MOs 1 to 171.
   1% done.
  12% done.
  23% done.
  34% done.
  45% done.
  56% done.
  67% done.
  78% done.
  89% done.
 100% done.
 
 Fitting and assembly step of exchange...
 
 Second step of Coulomb...
   1% done.
  12% done.
  23% done.
  34% done.
  45% done.
  56% done.
  67% done.
  78% done.
  89% done.
 100% done.
 
 Gradient norm:      3.9712E-01
 DIIS is running in this iteration step.
 RMS of [F,P]:                                         0.00101783690982
 RMS of difference density:                            0.00099746482672
 Gap [au]:  0.25410787
 ALPHA OCC: 171
 BETA  OCC: 171
 
 ***HARTREE-FOCK ENERGY IN STEP   3 IS      -2032.5248899950165651 [AU]
 
 Step comparison  Energy Drift [au]  DIIS error drift  Gradient drift
        2            7.4790E-01         5.6254E-04       3.4773E-01
 ======================================================================
 ITERATION STEP   4
 

 SCF control                  : diis
 Damping factor/level shift   : 0.000/0.000
 DIIS [start/end/frequency]   :   2 / 50 /  1

 Constructing Fock-matrix...
 
 First step of Coulomb + first step of exchange...
 Exchange contribution is evaluated for MOs 1 to 171.
   1% done.
  12% done.
  23% done.
  34% done.
  45% done.
  56% done.
  67% done.
  78% done.
  89% done.
 100% done.
 
 Fitting and assembly step of exchange...
 
 Second step of Coulomb...
   1% done.
  12% done.
  23% done.
  34% done.
  45% done.
  56% done.
  67% done.
  78% done.
  89% done.
 100% done.
 
 Gradient norm:      5.2140E-02
 DIIS is running in this iteration step.
 RMS of [F,P]:                                         0.00014938775472
 RMS of difference density:                            0.00028371751197
 Gap [au]:  0.26061868
 ALPHA OCC: 171
 BETA  OCC: 171
 
 ***HARTREE-FOCK ENERGY IN STEP   4 IS      -2032.9123434828361496 [AU]
 
 Step comparison  Energy Drift [au]  DIIS error drift  Gradient drift
        3            3.8745E-01         8.6845E-04       3.4498E-01
 ======================================================================
 ITERATION STEP   5
 

 SCF control                  : diis
 Damping factor/level shift   : 0.000/0.000
 DIIS [start/end/frequency]   :   2 / 50 /  1

 Constructing Fock-matrix...
 
 First step of Coulomb + first step of exchange...
 Exchange contribution is evaluated for MOs 1 to 171.
   1% done.
  12% done.
  23% done.
  34% done.
  45% done.
  56% done.
  67% done.
  78% done.
  89% done.
 100% done.
 
 Fitting and assembly step of exchange...
 
 Second step of Coulomb...
   1% done.
  12% done.
  23% done.
  34% done.
  45% done.
  56% done.
  67% done.
  78% done.
  89% done.
 100% done.
 
 Gradient norm:      2.9831E-02
 DIIS is running in this iteration step.
 RMS of [F,P]:                                         0.00006592690254
 RMS of difference density:                            0.00012890639509
 Gap [au]:  0.26015840
 ALPHA OCC: 171
 BETA  OCC: 171
 
 ***HARTREE-FOCK ENERGY IN STEP   5 IS      -2032.9237822310169577 [AU]
 
 Step comparison  Energy Drift [au]  DIIS error drift  Gradient drift
        4            1.1439E-02         8.3461E-05       2.2310E-02
 ======================================================================
 ITERATION STEP   6
 

 SCF control                  : diis
 Damping factor/level shift   : 0.000/0.000
 DIIS [start/end/frequency]   :   2 / 50 /  1

 Constructing Fock-matrix...
 
 First step of Coulomb + first step of exchange...
 Exchange contribution is evaluated for MOs 1 to 171.
   1% done.
  12% done.
  23% done.
  34% done.
  45% done.
  56% done.
  67% done.
  78% done.
  89% done.
 100% done.
 
 Fitting and assembly step of exchange...
 
 Second step of Coulomb...
   1% done.
  12% done.
  23% done.
  34% done.
  45% done.
  56% done.
  67% done.
  78% done.
  89% done.
 100% done.
 
 Gradient norm:      4.2671E-03
 DIIS is running in this iteration step.
 RMS of [F,P]:                                         0.00002143260643
 RMS of difference density:                            0.00005366946113
 Gap [au]:  0.26071194
 ALPHA OCC: 171
 BETA  OCC: 171
 
 ***HARTREE-FOCK ENERGY IN STEP   6 IS      -2032.9263077946070553 [AU]
 
 Step comparison  Energy Drift [au]  DIIS error drift  Gradient drift
        5            2.5256E-03         4.4494E-05       2.5564E-02
 ======================================================================
 ITERATION STEP   7
 

 SCF control                  : diis
 Damping factor/level shift   : 0.000/0.000
 DIIS [start/end/frequency]   :   2 / 50 /  1

 Constructing Fock-matrix...
 
 First step of Coulomb + first step of exchange...
 Exchange contribution is evaluated for MOs 1 to 171.
   1% done.
  12% done.
  23% done.
  34% done.
  45% done.
  56% done.
  67% done.
  78% done.
  89% done.
 100% done.
 
 Fitting and assembly step of exchange...
 
 Second step of Coulomb...
   1% done.
  12% done.
  23% done.
  34% done.
  45% done.
  56% done.
  67% done.
  78% done.
  89% done.
 100% done.
 
 Gradient norm:      2.7805E-03
 DIIS is running in this iteration step.
 RMS of [F,P]:                                         0.00000681911234
 RMS of difference density:                            0.00002047989118
 Gap [au]:  0.26158870
 ALPHA OCC: 171
 BETA  OCC: 171
 
 ***HARTREE-FOCK ENERGY IN STEP   7 IS      -2032.9266057465247286 [AU]
 
 Step comparison  Energy Drift [au]  DIIS error drift  Gradient drift
        6            2.9795E-04         1.4613E-05       1.4866E-03
 ======================================================================
 ITERATION STEP   8
 

 SCF control                  : diis
 Damping factor/level shift   : 0.000/0.000
 DIIS [start/end/frequency]   :   2 / 50 /  1

 Constructing Fock-matrix...
 
 First step of Coulomb + first step of exchange...
 Exchange contribution is evaluated for MOs 1 to 171.
   1% done.
  12% done.
  23% done.
  34% done.
  45% done.
  56% done.
  67% done.
  78% done.
  89% done.
 100% done.
 
 Fitting and assembly step of exchange...
 
 Second step of Coulomb...
   1% done.
  12% done.
  23% done.
  34% done.
  45% done.
  56% done.
  67% done.
  78% done.
  89% done.
 100% done.
 
 Gradient norm:      1.4182E-03
 DIIS is running in this iteration step.
 RMS of [F,P]:                                         0.00000339165230
 RMS of difference density:                            0.00000980541934
 Gap [au]:  0.26162715
 ALPHA OCC: 171
 BETA  OCC: 171
 
 ***HARTREE-FOCK ENERGY IN STEP   8 IS      -2032.9266531169341761 [AU]
 
 Step comparison  Energy Drift [au]  DIIS error drift  Gradient drift
        7            4.7370E-05         3.4275E-06       1.3622E-03
 ======================================================================
 ITERATION STEP   9
 

 SCF control                  : diis
 Damping factor/level shift   : 0.000/0.000
 DIIS [start/end/frequency]   :   2 / 50 /  1

 Constructing Fock-matrix...
 
 First step of Coulomb + first step of exchange...
 Exchange contribution is evaluated for MOs 1 to 171.
   1% done.
  12% done.
  23% done.
  34% done.
  45% done.
  56% done.
  67% done.
  78% done.
  89% done.
 100% done.
 
 Fitting and assembly step of exchange...
 
 Second step of Coulomb...
   1% done.
  12% done.
  23% done.
  34% done.
  45% done.
  56% done.
  67% done.
  78% done.
  89% done.
 100% done.
 
 Gradient norm:      9.6504E-04
 DIIS is running in this iteration step.
 RMS of [F,P]:                                         0.00000157349433
 RMS of difference density:                            0.00000540104259
 Gap [au]:  0.26171315
 ALPHA OCC: 171
 BETA  OCC: 171
 
 ***HARTREE-FOCK ENERGY IN STEP   9 IS      -2032.9266678068397596 [AU]
 
 Step comparison  Energy Drift [au]  DIIS error drift  Gradient drift
        8            1.4690E-05         1.8182E-06       4.5319E-04
 ======================================================================
 ITERATION STEP  10
 

 SCF control                  : diis
 Damping factor/level shift   : 0.000/0.000
 DIIS [start/end/frequency]   :   2 / 50 /  1

 Constructing Fock-matrix...
 
 First step of Coulomb + first step of exchange...
 Exchange contribution is evaluated for MOs 1 to 171.
   1% done.
  12% done.
  23% done.
  34% done.
  45% done.
  56% done.
  67% done.
  78% done.
  89% done.
 100% done.
 
 Fitting and assembly step of exchange...
 
 Second step of Coulomb...
   1% done.
  12% done.
  23% done.
  34% done.
  45% done.
  56% done.
  67% done.
  78% done.
  89% done.
 100% done.
 
 Gradient norm:      4.4905E-04
 DIIS is running in this iteration step.
 RMS of [F,P]:                                         0.00000069878965
 RMS of difference density:                            0.00000245926621
 Gap [au]:  0.26179955
 ALPHA OCC: 171
 BETA  OCC: 171
 
 ***HARTREE-FOCK ENERGY IN STEP  10 IS      -2032.9266726992063923 [AU]
 
 Step comparison  Energy Drift [au]  DIIS error drift  Gradient drift
        9            4.8924E-06         8.7470E-07       5.1599E-04
 ======================================================================
 ITERATION STEP  11
 

 SCF control                  : diis
 Damping factor/level shift   : 0.000/0.000
 DIIS [start/end/frequency]   :   2 / 50 /  1

 Constructing Fock-matrix...
 
 First step of Coulomb + first step of exchange...
 Exchange contribution is evaluated for MOs 1 to 171.
   1% done.
  12% done.
  23% done.
  34% done.
  45% done.
  56% done.
  67% done.
  78% done.
  89% done.
 100% done.
 
 Fitting and assembly step of exchange...
 
 Second step of Coulomb...
   1% done.
  12% done.
  23% done.
  34% done.
  45% done.
  56% done.
  67% done.
  78% done.
  89% done.
 100% done.
 
 Gradient norm:      2.1300E-04
 DIIS is running in this iteration step.
 RMS of [F,P]:                                         0.00000032676055
 RMS of difference density:                            0.00000104529759
 Gap [au]:  0.26180327
 ALPHA OCC: 171
 BETA  OCC: 171
 
 ***HARTREE-FOCK ENERGY IN STEP  11 IS      -2032.9266739719587349 [AU]
 
 Step comparison  Energy Drift [au]  DIIS error drift  Gradient drift
       10            1.2728E-06         3.7203E-07       2.3605E-04
 ======================================================================
 ITERATION STEP  12
 

 SCF control                  : diis
 Damping factor/level shift   : 0.000/0.000
 DIIS [start/end/frequency]   :   2 / 50 /  1

 Constructing Fock-matrix...
 
 First step of Coulomb + first step of exchange...
 Exchange contribution is evaluated for MOs 1 to 171.
   1% done.
  12% done.
  23% done.
  34% done.
  45% done.
  56% done.
  67% done.
  78% done.
  89% done.
 100% done.
 
 Fitting and assembly step of exchange...
 
 Second step of Coulomb...
   1% done.
  12% done.
  23% done.
  34% done.
  45% done.
  56% done.
  67% done.
  78% done.
  89% done.
 100% done.
 
 Gradient norm:      1.0693E-04
 DIIS is running in this iteration step.
 RMS of [F,P]:                                         0.00000015927218
 RMS of difference density:                            0.00000055840204
 Gap [au]:  0.26178811
 ALPHA OCC: 171
 BETA  OCC: 171
 
 ***HARTREE-FOCK ENERGY IN STEP  12 IS      -2032.9266742081599659 [AU]
 
 Step comparison  Energy Drift [au]  DIIS error drift  Gradient drift
       11            2.3620E-07         1.6749E-07       1.0607E-04
 ======================================================================
 ITERATION STEP  13
 

 SCF control                  : diis
 Damping factor/level shift   : 0.000/0.000
 DIIS [start/end/frequency]   :   2 / 50 /  1

 Constructing Fock-matrix...
 
 First step of Coulomb + first step of exchange...
 Exchange contribution is evaluated for MOs 1 to 171.
   1% done.
  12% done.
  23% done.
  34% done.
  45% done.
  56% done.
  67% done.
  78% done.
  89% done.
 100% done.
 
 Fitting and assembly step of exchange...
 
 Second step of Coulomb...
   1% done.
  12% done.
  23% done.
  34% done.
  45% done.
  56% done.
  67% done.
  78% done.
  89% done.
 100% done.
 
 Gradient norm:      4.0949E-05
 DIIS is running in this iteration step.
 RMS of [F,P]:                                         0.00000007415949
 RMS of difference density:                            0.00000024116453
 Gap [au]:  0.26178616
 ALPHA OCC: 171
 BETA  OCC: 171
 
 ***HARTREE-FOCK ENERGY IN STEP  13 IS      -2032.9266742622385209 [AU]
 
 Step comparison  Energy Drift [au]  DIIS error drift  Gradient drift
       12            5.4079E-08         8.5113E-08       6.5984E-05
 ======================================================================
 ITERATION STEP  14
 

 SCF control                  : diis
 Damping factor/level shift   : 0.000/0.000
 DIIS [start/end/frequency]   :   2 / 50 /  1

 Constructing Fock-matrix...
 
 First step of Coulomb + first step of exchange...
 Exchange contribution is evaluated for MOs 1 to 171.
   1% done.
  12% done.
  23% done.
  34% done.
  45% done.
  56% done.
  67% done.
  78% done.
  89% done.
 100% done.
 
 Fitting and assembly step of exchange...
 
 Second step of Coulomb...
   1% done.
  12% done.
  23% done.
  34% done.
  45% done.
  56% done.
  67% done.
  78% done.
  89% done.
 100% done.
 
 Gradient norm:      1.0773E-05
 DIIS is running in this iteration step.
 RMS of [F,P]:                                         0.00000003552851
 RMS of difference density:                            0.00000011488863
 Gap [au]:  0.26178433
 ALPHA OCC: 171
 BETA  OCC: 171
 
 ***HARTREE-FOCK ENERGY IN STEP  14 IS      -2032.9266742734325817 [AU]
 
 Step comparison  Energy Drift [au]  DIIS error drift  Gradient drift
       13            1.1194E-08         3.8631E-08       3.0176E-05
 ======================================================================
 ITERATION STEP  15
 

 SCF control                  : diis
 Damping factor/level shift   : 0.000/0.000
 DIIS [start/end/frequency]   :   2 / 50 /  1

 Constructing Fock-matrix...
 
 First step of Coulomb + first step of exchange...
 Exchange contribution is evaluated for MOs 1 to 171.
   1% done.
  12% done.
  23% done.
  34% done.
  45% done.
  56% done.
  67% done.
  78% done.
  89% done.
 100% done.
 
 Fitting and assembly step of exchange...
 
 Second step of Coulomb...
   1% done.
  12% done.
  23% done.
  34% done.
  45% done.
  56% done.
  67% done.
  78% done.
  89% done.
 100% done.
 
 Gradient norm:      4.9569E-06
 DIIS is running in this iteration step.
 RMS of [F,P]:                                         0.00000001443843
 RMS of difference density:                            0.00000005015389
 Gap [au]:  0.26178249
 ALPHA OCC: 171
 BETA  OCC: 171
 
 ***HARTREE-FOCK ENERGY IN STEP  15 IS      -2032.9266742757372413 [AU]
 
 Step comparison  Energy Drift [au]  DIIS error drift  Gradient drift
       14            2.3047E-09         2.1090E-08       5.8160E-06
 ======================================================================
 
 SUCCESS...
 THE SCF ITERATION HAS CONVERGED!
 
                   A   
 FINAL ALPHA OCC: 171
 FINAL BETA  OCC: 171
 
 ***FINAL HARTREE-FOCK ENERGY:      -2032.9266742757372413 [AU]
 
 Orbital energies [au]:
      Irrep         Alpha          Beta
    1   A        -15.607001     -15.607001
    2   A        -15.605406     -15.605406
    3   A        -15.595634     -15.595634
    4   A        -15.578927     -15.578927
    5   A        -15.578797     -15.578797
    6   A        -11.318893     -11.318893
    7   A        -11.317837     -11.317837
    8   A        -11.312796     -11.312796
    9   A        -11.312556     -11.312556
   10   A        -11.311687     -11.311687
   11   A        -11.311486     -11.311486
   12   A        -11.291279     -11.291279
   13   A        -11.287752     -11.287752
   14   A        -11.287292     -11.287292
   15   A        -11.285429     -11.285429
   16   A        -11.284902     -11.284902
   17   A        -11.279151     -11.279151
   18   A        -11.279132     -11.279132
   19   A        -11.267461     -11.267461
   20   A        -11.266001     -11.266001
   21   A        -11.262055     -11.262055
   22   A        -11.260948     -11.260948
   23   A        -11.259633     -11.259633
   24   A        -11.259120     -11.259120
   25   A        -11.258171     -11.258171
   26   A        -11.253983     -11.253983
   27   A        -11.253252     -11.253252
   28   A        -11.252800     -11.252800
   29   A        -11.248442     -11.248442
   30   A        -11.248178     -11.248178
   31   A        -11.248079     -11.248079
   32   A        -11.247552     -11.247552
   33   A        -11.247184     -11.247184
   34   A        -11.246518     -11.246518
   35   A        -11.246325     -11.246325
   36   A        -11.245719     -11.245719
   37   A        -11.241652     -11.241652
   38   A        -11.241028     -11.241028
   39   A        -11.240783     -11.240783
   40   A        -11.240430     -11.240430
   41   A        -11.238872     -11.238872
   42   A        -11.238276     -11.238276
   43   A        -11.236015     -11.236015
   44   A        -11.235235     -11.235235
   45   A        -11.235088     -11.235088
   46   A        -11.234650     -11.234650
   47   A        -11.233229     -11.233229
   48   A        -11.232561     -11.232561
   49   A        -11.223175     -11.223175
   50   A        -11.221362     -11.221362
   51   A        -11.221342     -11.221342
   52   A         -1.341975      -1.341975
   53   A         -1.308585      -1.308585
   54   A         -1.257479      -1.257479
   55   A         -1.247422      -1.247422
   56   A         -1.230701      -1.230701
   57   A         -1.223936      -1.223936
   58   A         -1.193962      -1.193962
   59   A         -1.185073      -1.185073
   60   A         -1.167583      -1.167583
   61   A         -1.166562      -1.166562
   62   A         -1.146307      -1.146307
   63   A         -1.134763      -1.134763
   64   A         -1.128981      -1.128981
   65   A         -1.090430      -1.090430
   66   A         -1.081973      -1.081973
   67   A         -1.071136      -1.071136
   68   A         -1.059978      -1.059978
   69   A         -1.043738      -1.043738
   70   A         -1.037970      -1.037970
   71   A         -1.028663      -1.028663
   72   A         -1.024576      -1.024576
   73   A         -1.024068      -1.024068
   74   A         -1.008714      -1.008714
   75   A         -1.003388      -1.003388
   76   A         -0.981867      -0.981867
   77   A         -0.961129      -0.961129
   78   A         -0.946122      -0.946122
   79   A         -0.944990      -0.944990
   80   A         -0.937773      -0.937773
   81   A         -0.890519      -0.890519
   82   A         -0.884026      -0.884026
   83   A         -0.879595      -0.879595
   84   A         -0.868888      -0.868888
   85   A         -0.864717      -0.864717
   86   A         -0.850896      -0.850896
   87   A         -0.842520      -0.842520
   88   A         -0.837955      -0.837955
   89   A         -0.832908      -0.832908
   90   A         -0.827135      -0.827135
   91   A         -0.802292      -0.802292
   92   A         -0.795244      -0.795244
   93   A         -0.788926      -0.788926
   94   A         -0.771327      -0.771327
   95   A         -0.754277      -0.754277
   96   A         -0.736687      -0.736687
   97   A         -0.735185      -0.735185
   98   A         -0.732460      -0.732460
   99   A         -0.728235      -0.728235
  100   A         -0.718016      -0.718016
  101   A         -0.694390      -0.694390
  102   A         -0.686663      -0.686663
  103   A         -0.680587      -0.680587
  104   A         -0.673833      -0.673833
  105   A         -0.672168      -0.672168
  106   A         -0.662379      -0.662379
  107   A         -0.660338      -0.660338
  108   A         -0.653678      -0.653678
  109   A         -0.644452      -0.644452
  110   A         -0.639849      -0.639849
  111   A         -0.638549      -0.638549
  112   A         -0.634173      -0.634173
  113   A         -0.632380      -0.632380
  114   A         -0.626934      -0.626934
  115   A         -0.623767      -0.623767
  116   A         -0.617836      -0.617836
  117   A         -0.616761      -0.616761
  118   A         -0.606607      -0.606607
  119   A         -0.605018      -0.605018
  120   A         -0.602742      -0.602742
  121   A         -0.601808      -0.601808
  122   A         -0.599163      -0.599163
  123   A         -0.597408      -0.597408
  124   A         -0.595057      -0.595057
  125   A         -0.588113      -0.588113
  126   A         -0.585262      -0.585262
  127   A         -0.578635      -0.578635
  128   A         -0.571034      -0.571034
  129   A         -0.563434      -0.563434
  130   A         -0.563001      -0.563001
  131   A         -0.561892      -0.561892
  132   A         -0.558178      -0.558178
  133   A         -0.554510      -0.554510
  134   A         -0.546020      -0.546020
  135   A         -0.542377      -0.542377
  136   A         -0.534988      -0.534988
  137   A         -0.529111      -0.529111
  138   A         -0.526696      -0.526696
  139   A         -0.525981      -0.525981
  140   A         -0.522646      -0.522646
  141   A         -0.518877      -0.518877
  142   A         -0.517446      -0.517446
  143   A         -0.514202      -0.514202
  144   A         -0.512176      -0.512176
  145   A         -0.509688      -0.509688
  146   A         -0.508117      -0.508117
  147   A         -0.499758      -0.499758
  148   A         -0.499553      -0.499553
  149   A         -0.491008      -0.491008
  150   A         -0.486672      -0.486672
  151   A         -0.484369      -0.484369
  152   A         -0.481294      -0.481294
  153   A         -0.479168      -0.479168
  154   A         -0.476421      -0.476421
  155   A         -0.474172      -0.474172
  156   A         -0.466104      -0.466104
  157   A         -0.455878      -0.455878
  158   A         -0.436691      -0.436691
  159   A         -0.427516      -0.427516
  160   A         -0.404830      -0.404830
  161   A         -0.387859      -0.387859
  162   A         -0.361827      -0.361827
  163   A         -0.357057      -0.357057
  164   A         -0.356361      -0.356361
  165   A         -0.353086      -0.353086
  166   A         -0.346880      -0.346880
  167   A         -0.345226      -0.345226
  168   A         -0.341013      -0.341013
  169   A         -0.308180      -0.308180
  170   A         -0.286605      -0.286605
  171   A         -0.264000      -0.264000
 
  172   A         -0.002218      -0.002218
  173   A          0.030624       0.030624
  174   A          0.066546       0.066546
  175   A          0.079517       0.079517
  176   A          0.094041       0.094041
  177   A          0.096488       0.096488
  178   A          0.106843       0.106843
  179   A          0.107079       0.107079
  180   A          0.122790       0.122790
  181   A          0.126958       0.126958
  182   A          0.128789       0.128789
  183   A          0.133533       0.133533
  184   A          0.138462       0.138462
  185   A          0.140963       0.140963
  186   A          0.141290       0.141290
  187   A          0.145372       0.145372
  188   A          0.147653       0.147653
  189   A          0.151885       0.151885
  190   A          0.153760       0.153760
  191   A          0.158132       0.158132
  192   A          0.162948       0.162948
  193   A          0.167609       0.167609
  194   A          0.170071       0.170071
  195   A          0.172872       0.172872
  196   A          0.177501       0.177501
  197   A          0.179951       0.179951
  198   A          0.180546       0.180546
  199   A          0.181640       0.181640
  200   A          0.186164       0.186164
  201   A          0.187440       0.187440
  202   A          0.191646       0.191646
  203   A          0.196509       0.196509
  204   A          0.197164       0.197164
  205   A          0.199849       0.199849
  206   A          0.203549       0.203549
  207   A          0.205470       0.205470
  208   A          0.207071       0.207071
  209   A          0.211735       0.211735
  210   A          0.216631       0.216631
  211   A          0.220447       0.220447
  212   A          0.226507       0.226507
  213   A          0.228572       0.228572
  214   A          0.237896       0.237896
  215   A          0.241890       0.241890
  216   A          0.245542       0.245542
  217   A          0.251394       0.251394
  218   A          0.257512       0.257512
  219   A          0.259830       0.259830
  220   A          0.260548       0.260548
  221   A          0.262563       0.262563
  222   A          0.273240       0.273240
  223   A          0.289553       0.289553
  224   A          0.293725       0.293725
  225   A          0.296674       0.296674
  226   A          0.302932       0.302932
  227   A          0.310545       0.310545
  228   A          0.312371       0.312371
  229   A          0.313236       0.313236
  230   A          0.322523       0.322523
  231   A          0.328811       0.328811
  232   A          0.330586       0.330586
  233   A          0.331327       0.331327
  234   A          0.334707       0.334707
  235   A          0.335537       0.335537
  236   A          0.337748       0.337748
  237   A          0.342452       0.342452
  238   A          0.346449       0.346449
  239   A          0.348051       0.348051
  240   A          0.349813       0.349813
  241   A          0.351777       0.351777
  242   A          0.358304       0.358304
  243   A          0.361374       0.361374
  244   A          0.363190       0.363190
  245   A          0.364297       0.364297
  246   A          0.367653       0.367653
  247   A          0.371734       0.371734
  248   A          0.375778       0.375778
  249   A          0.377396       0.377396
  250   A          0.380827       0.380827
  251   A          0.382360       0.382360
  252   A          0.385577       0.385577
  253   A          0.387994       0.387994
  254   A          0.389875       0.389875
  255   A          0.391470       0.391470
  256   A          0.397710       0.397710
  257   A          0.401456       0.401456
  258   A          0.405472       0.405472
  259   A          0.408201       0.408201
  260   A          0.409151       0.409151
  261   A          0.412414       0.412414
  262   A          0.415065       0.415065
  263   A          0.419028       0.419028
  264   A          0.421224       0.421224
  265   A          0.422733       0.422733
  266   A          0.425053       0.425053
  267   A          0.430185       0.430185
  268   A          0.431984       0.431984
  269   A          0.435387       0.435387
  270   A          0.436053       0.436053
  271   A          0.437703       0.437703
  272   A          0.438087       0.438087
  273   A          0.442961       0.442961
  274   A          0.443321       0.443321
  275   A          0.447060       0.447060
  276   A          0.449500       0.449500
  277   A          0.451206       0.451206
  278   A          0.453331       0.453331
  279   A          0.454050       0.454050
  280   A          0.455919       0.455919
  281   A          0.460573       0.460573
  282   A          0.464700       0.464700
  283   A          0.466309       0.466309
  284   A          0.469762       0.469762
  285   A          0.470656       0.470656
  286   A          0.471851       0.471851
  287   A          0.472972       0.472972
  288   A          0.475923       0.475923
  289   A          0.477446       0.477446
  290   A          0.478789       0.478789
  291   A          0.479915       0.479915
  292   A          0.481546       0.481546
  293   A          0.485819       0.485819
  294   A          0.488040       0.488040
  295   A          0.490633       0.490633
  296   A          0.491515       0.491515
  297   A          0.495283       0.495283
  298   A          0.500134       0.500134
  299   A          0.501342       0.501342
  300   A          0.503520       0.503520
  301   A          0.508433       0.508433
  302   A          0.509691       0.509691
  303   A          0.511751       0.511751
  304   A          0.515197       0.515197
  305   A          0.516932       0.516932
  306   A          0.518286       0.518286
  307   A          0.520451       0.520451
  308   A          0.521300       0.521300
  309   A          0.523617       0.523617
  310   A          0.527249       0.527249
  311   A          0.528705       0.528705
  312   A          0.528818       0.528818
  313   A          0.531924       0.531924
  314   A          0.534847       0.534847
  315   A          0.537728       0.537728
  316   A          0.537951       0.537951
  317   A          0.540578       0.540578
  318   A          0.544505       0.544505
  319   A          0.546563       0.546563
  320   A          0.548554       0.548554
  321   A          0.550846       0.550846
  322   A          0.552505       0.552505
  323   A          0.553312       0.553312
  324   A          0.554271       0.554271
  325   A          0.556081       0.556081
  326   A          0.560230       0.560230
  327   A          0.561292       0.561292
  328   A          0.562207       0.562207
  329   A          0.565413       0.565413
  330   A          0.567016       0.567016
  331   A          0.569434       0.569434
  332   A          0.571928       0.571928
  333   A          0.574444       0.574444
  334   A          0.576561       0.576561
  335   A          0.579652       0.579652
  336   A          0.581188       0.581188
  337   A          0.583087       0.583087
  338   A          0.583615       0.583615
  339   A          0.586113       0.586113
  340   A          0.587167       0.587167
  341   A          0.589417       0.589417
  342   A          0.591543       0.591543
  343   A          0.595070       0.595070
  344   A          0.597545       0.597545
  345   A          0.598731       0.598731
  346   A          0.599689       0.599689
  347   A          0.600930       0.600930
  348   A          0.601744       0.601744
  349   A          0.602285       0.602285
  350   A          0.603354       0.603354
  351   A          0.606951       0.606951
  352   A          0.607524       0.607524
  353   A          0.609992       0.609992
  354   A          0.613230       0.613230
  355   A          0.616090       0.616090
  356   A          0.617200       0.617200
  357   A          0.618838       0.618838
  358   A          0.622250       0.622250
  359   A          0.622827       0.622827
  360   A          0.625114       0.625114
  361   A          0.626598       0.626598
  362   A          0.629249       0.629249
  363   A          0.631293       0.631293
  364   A          0.633598       0.633598
  365   A          0.635424       0.635424
  366   A          0.636433       0.636433
  367   A          0.637816       0.637816
  368   A          0.642934       0.642934
  369   A          0.645172       0.645172
  370   A          0.647402       0.647402
  371   A          0.648811       0.648811
  372   A          0.649351       0.649351
  373   A          0.652615       0.652615
  374   A          0.655321       0.655321
  375   A          0.657167       0.657167
  376   A          0.662018       0.662018
  377   A          0.663338       0.663338
  378   A          0.667207       0.667207
  379   A          0.668240       0.668240
  380   A          0.668961       0.668961
  381   A          0.670859       0.670859
  382   A          0.673349       0.673349
  383   A          0.674984       0.674984
  384   A          0.678497       0.678497
  385   A          0.680004       0.680004
  386   A          0.681896       0.681896
  387   A          0.685361       0.685361
  388   A          0.688228       0.688228
  389   A          0.689972       0.689972
  390   A          0.694711       0.694711
  391   A          0.696375       0.696375
  392   A          0.701650       0.701650
  393   A          0.704383       0.704383
  394   A          0.706342       0.706342
  395   A          0.707687       0.707687
  396   A          0.709574       0.709574
  397   A          0.713035       0.713035
  398   A          0.715115       0.715115
  399   A          0.718491       0.718491
  400   A          0.721505       0.721505
  401   A          0.723528       0.723528
  402   A          0.729266       0.729266
  403   A          0.731429       0.731429
  404   A          0.735203       0.735203
  405   A          0.736598       0.736598
  406   A          0.740261       0.740261
  407   A          0.742347       0.742347
  408   A          0.744471       0.744471
  409   A          0.750686       0.750686
  410   A          0.752049       0.752049
  411   A          0.757671       0.757671
  412   A          0.758363       0.758363
  413   A          0.762986       0.762986
  414   A          0.766091       0.766091
  415   A          0.771346       0.771346
  416   A          0.775417       0.775417
  417   A          0.775726       0.775726
  418   A          0.782619       0.782619
  419   A          0.783724       0.783724
  420   A          0.787236       0.787236
  421   A          0.792403       0.792403
  422   A          0.793559       0.793559
  423   A          0.794940       0.794940
  424   A          0.795203       0.795203
  425   A          0.797246       0.797246
  426   A          0.799731       0.799731
  427   A          0.802232       0.802232
  428   A          0.804082       0.804082
  429   A          0.805612       0.805612
  430   A          0.809645       0.809645
  431   A          0.813824       0.813824
  432   A          0.819814       0.819814
  433   A          0.822240       0.822240
  434   A          0.823883       0.823883
  435   A          0.828996       0.828996
  436   A          0.832502       0.832502
  437   A          0.832860       0.832860
  438   A          0.837005       0.837005
  439   A          0.840246       0.840246
  440   A          0.844073       0.844073
  441   A          0.847426       0.847426
  442   A          0.850678       0.850678
  443   A          0.853825       0.853825
  444   A          0.859691       0.859691
  445   A          0.861828       0.861828
  446   A          0.864984       0.864984
  447   A          0.867696       0.867696
  448   A          0.872686       0.872686
  449   A          0.873367       0.873367
  450   A          0.874127       0.874127
  451   A          0.877861       0.877861
  452   A          0.878749       0.878749
  453   A          0.882903       0.882903
  454   A          0.884155       0.884155
  455   A          0.887250       0.887250
  456   A          0.888451       0.888451
  457   A          0.888690       0.888690
  458   A          0.892809       0.892809
  459   A          0.896223       0.896223
  460   A          0.898880       0.898880
  461   A          0.902089       0.902089
  462   A          0.904247       0.904247
  463   A          0.906323       0.906323
  464   A          0.909548       0.909548
  465   A          0.910460       0.910460
  466   A          0.917151       0.917151
  467   A          0.920154       0.920154
  468   A          0.923491       0.923491
  469   A          0.928639       0.928639
  470   A          0.930257       0.930257
  471   A          0.934233       0.934233
  472   A          0.935699       0.935699
  473   A          0.937541       0.937541
  474   A          0.939905       0.939905
  475   A          0.941924       0.941924
  476   A          0.943548       0.943548
  477   A          0.949700       0.949700
  478   A          0.951603       0.951603
  479   A          0.954152       0.954152
  480   A          0.957339       0.957339
  481   A          0.958936       0.958936
  482   A          0.961466       0.961466
  483   A          0.962897       0.962897
  484   A          0.964908       0.964908
  485   A          0.968773       0.968773
  486   A          0.971440       0.971440
  487   A          0.975055       0.975055
  488   A          0.977910       0.977910
  489   A          0.979718       0.979718
  490   A          0.984634       0.984634
  491   A          0.985276       0.985276
  492   A          0.985903       0.985903
  493   A          0.990957       0.990957
  494   A          0.993796       0.993796
  495   A          0.996028       0.996028
  496   A          1.000336       1.000336
  497   A          1.002563       1.002563
  498   A          1.003381       1.003381
  499   A          1.006165       1.006165
  500   A          1.007541       1.007541
  501   A          1.009397       1.009397
  502   A          1.010893       1.010893
  503   A          1.014587       1.014587
  504   A          1.016423       1.016423
  505   A          1.020376       1.020376
  506   A          1.021209       1.021209
  507   A          1.022996       1.022996
  508   A          1.024315       1.024315
  509   A          1.026296       1.026296
  510   A          1.029340       1.029340
  511   A          1.029904       1.029904
  512   A          1.032164       1.032164
  513   A          1.033459       1.033459
  514   A          1.037660       1.037660
  515   A          1.042861       1.042861
  516   A          1.045415       1.045415
  517   A          1.046698       1.046698
  518   A          1.051097       1.051097
  519   A          1.053268       1.053268
  520   A          1.053848       1.053848
  521   A          1.054879       1.054879
  522   A          1.058743       1.058743
  523   A          1.063741       1.063741
  524   A          1.067481       1.067481
  525   A          1.068225       1.068225
  526   A          1.073131       1.073131
  527   A          1.074054       1.074054
  528   A          1.076674       1.076674
  529   A          1.080986       1.080986
  530   A          1.083869       1.083869
  531   A          1.084817       1.084817
  532   A          1.087314       1.087314
  533   A          1.089628       1.089628
  534   A          1.097452       1.097452
  535   A          1.099179       1.099179
  536   A          1.103706       1.103706
  537   A          1.106161       1.106161
  538   A          1.108254       1.108254
  539   A          1.111463       1.111463
  540   A          1.116397       1.116397
  541   A          1.121310       1.121310
  542   A          1.123710       1.123710
  543   A          1.126606       1.126606
  544   A          1.128129       1.128129
  545   A          1.130092       1.130092
  546   A          1.132553       1.132553
  547   A          1.134412       1.134412
  548   A          1.136097       1.136097
  549   A          1.139300       1.139300
  550   A          1.139768       1.139768
  551   A          1.145049       1.145049
  552   A          1.147145       1.147145
  553   A          1.150412       1.150412
  554   A          1.153131       1.153131
  555   A          1.156273       1.156273
  556   A          1.158075       1.158075
  557   A          1.158404       1.158404
  558   A          1.162126       1.162126
  559   A          1.165647       1.165647
  560   A          1.168865       1.168865
  561   A          1.170889       1.170889
  562   A          1.172410       1.172410
  563   A          1.178360       1.178360
  564   A          1.180665       1.180665
  565   A          1.182316       1.182316
  566   A          1.184350       1.184350
  567   A          1.189084       1.189084
  568   A          1.189388       1.189388
  569   A          1.196189       1.196189
  570   A          1.199029       1.199029
  571   A          1.203629       1.203629
  572   A          1.208629       1.208629
  573   A          1.209340       1.209340
  574   A          1.212384       1.212384
  575   A          1.213560       1.213560
  576   A          1.219797       1.219797
  577   A          1.221211       1.221211
  578   A          1.227543       1.227543
  579   A          1.228486       1.228486
  580   A          1.229274       1.229274
  581   A          1.236570       1.236570
  582   A          1.238256       1.238256
  583   A          1.240876       1.240876
  584   A          1.242064       1.242064
  585   A          1.244492       1.244492
  586   A          1.246305       1.246305
  587   A          1.249240       1.249240
  588   A          1.254501       1.254501
  589   A          1.255650       1.255650
  590   A          1.256495       1.256495
  591   A          1.259960       1.259960
  592   A          1.261903       1.261903
  593   A          1.266812       1.266812
  594   A          1.270416       1.270416
  595   A          1.276842       1.276842
  596   A          1.276897       1.276897
  597   A          1.279731       1.279731
  598   A          1.283448       1.283448
  599   A          1.284118       1.284118
  600   A          1.294301       1.294301
  601   A          1.297370       1.297370
  602   A          1.298654       1.298654
  603   A          1.301752       1.301752
  604   A          1.301867       1.301867
  605   A          1.306022       1.306022
  606   A          1.307458       1.307458
  607   A          1.308668       1.308668
  608   A          1.312235       1.312235
  609   A          1.313825       1.313825
  610   A          1.318836       1.318836
  611   A          1.322343       1.322343
  612   A          1.324207       1.324207
  613   A          1.325523       1.325523
  614   A          1.331398       1.331398
  615   A          1.333187       1.333187
  616   A          1.333861       1.333861
  617   A          1.337016       1.337016
  618   A          1.340329       1.340329
  619   A          1.344493       1.344493
  620   A          1.346388       1.346388
  621   A          1.349276       1.349276
  622   A          1.351823       1.351823
  623   A          1.356769       1.356769
  624   A          1.361174       1.361174
  625   A          1.364854       1.364854
  626   A          1.369886       1.369886
  627   A          1.372860       1.372860
  628   A          1.377425       1.377425
  629   A          1.383598       1.383598
  630   A          1.384951       1.384951
  631   A          1.386807       1.386807
  632   A          1.392743       1.392743
  633   A          1.395915       1.395915
  634   A          1.401790       1.401790
  635   A          1.402639       1.402639
  636   A          1.405875       1.405875
  637   A          1.410740       1.410740
  638   A          1.411850       1.411850
  639   A          1.413652       1.413652
  640   A          1.415859       1.415859
  641   A          1.421309       1.421309
  642   A          1.423772       1.423772
  643   A          1.425056       1.425056
  644   A          1.429148       1.429148
  645   A          1.432101       1.432101
  646   A          1.437016       1.437016
  647   A          1.437865       1.437865
  648   A          1.441015       1.441015
  649   A          1.443585       1.443585
  650   A          1.449674       1.449674
  651   A          1.451846       1.451846
  652   A          1.453851       1.453851
  653   A          1.458895       1.458895
  654   A          1.460373       1.460373
  655   A          1.464616       1.464616
  656   A          1.466411       1.466411
  657   A          1.471035       1.471035
  658   A          1.474054       1.474054
  659   A          1.475853       1.475853
  660   A          1.479731       1.479731
  661   A          1.482013       1.482013
  662   A          1.486410       1.486410
  663   A          1.489261       1.489261
  664   A          1.494885       1.494885
  665   A          1.496649       1.496649
  666   A          1.500248       1.500248
  667   A          1.501514       1.501514
  668   A          1.503128       1.503128
  669   A          1.506185       1.506185
  670   A          1.506944       1.506944
  671   A          1.510508       1.510508
  672   A          1.514985       1.514985
  673   A          1.517324       1.517324
  674   A          1.519238       1.519238
  675   A          1.520266       1.520266
  676   A          1.523787       1.523787
  677   A          1.525212       1.525212
  678   A          1.526745       1.526745
  679   A          1.528330       1.528330
  680   A          1.530672       1.530672
  681   A          1.535511       1.535511
  682   A          1.539128       1.539128
  683   A          1.545774       1.545774
  684   A          1.548428       1.548428
  685   A          1.551235       1.551235
  686   A          1.552832       1.552832
  687   A          1.554920       1.554920
  688   A          1.557374       1.557374
  689   A          1.560511       1.560511
  690   A          1.564428       1.564428
  691   A          1.566007       1.566007
  692   A          1.566496       1.566496
  693   A          1.570772       1.570772
  694   A          1.573470       1.573470
  695   A          1.575244       1.575244
  696   A          1.577004       1.577004
  697   A          1.579541       1.579541
  698   A          1.584449       1.584449
  699   A          1.585031       1.585031
  700   A          1.590689       1.590689
  701   A          1.591888       1.591888
  702   A          1.594467       1.594467
  703   A          1.595492       1.595492
  704   A          1.598697       1.598697
  705   A          1.599760       1.599760
  706   A          1.602023       1.602023
  707   A          1.605870       1.605870
  708   A          1.607647       1.607647
  709   A          1.613002       1.613002
  710   A          1.615965       1.615965
  711   A          1.617184       1.617184
  712   A          1.621535       1.621535
  713   A          1.625389       1.625389
  714   A          1.626991       1.626991
  715   A          1.633797       1.633797
  716   A          1.635863       1.635863
  717   A          1.637711       1.637711
  718   A          1.638708       1.638708
  719   A          1.644270       1.644270
  720   A          1.651288       1.651288
  721   A          1.653636       1.653636
  722   A          1.658093       1.658093
  723   A          1.667410       1.667410
  724   A          1.667945       1.667945
  725   A          1.671748       1.671748
  726   A          1.674219       1.674219
  727   A          1.678645       1.678645
  728   A          1.686140       1.686140
  729   A          1.692500       1.692500
  730   A          1.693729       1.693729
  731   A          1.697750       1.697750
  732   A          1.699074       1.699074
  733   A          1.700404       1.700404
  734   A          1.705890       1.705890
  735   A          1.708397       1.708397
  736   A          1.715333       1.715333
  737   A          1.717173       1.717173
  738   A          1.721310       1.721310
  739   A          1.726330       1.726330
  740   A          1.728748       1.728748
  741   A          1.735573       1.735573
  742   A          1.738068       1.738068
  743   A          1.740170       1.740170
  744   A          1.747369       1.747369
  745   A          1.752191       1.752191
  746   A          1.753917       1.753917
  747   A          1.758156       1.758156
  748   A          1.763250       1.763250
  749   A          1.765082       1.765082
  750   A          1.767246       1.767246
  751   A          1.773739       1.773739
  752   A          1.775813       1.775813
  753   A          1.776294       1.776294
  754   A          1.781675       1.781675
  755   A          1.786434       1.786434
  756   A          1.790339       1.790339
  757   A          1.794879       1.794879
  758   A          1.796568       1.796568
  759   A          1.797080       1.797080
  760   A          1.799589       1.799589
  761   A          1.801793       1.801793
  762   A          1.806309       1.806309
  763   A          1.811051       1.811051
  764   A          1.814274       1.814274
  765   A          1.819566       1.819566
  766   A          1.823984       1.823984
  767   A          1.827991       1.827991
  768   A          1.830219       1.830219
  769   A          1.831251       1.831251
  770   A          1.836243       1.836243
  771   A          1.841286       1.841286
  772   A          1.851862       1.851862
  773   A          1.858656       1.858656
  774   A          1.860162       1.860162
  775   A          1.865518       1.865518
  776   A          1.868613       1.868613
  777   A          1.872311       1.872311
  778   A          1.881095       1.881095
  779   A          1.884421       1.884421
  780   A          1.893528       1.893528
  781   A          1.894421       1.894421
  782   A          1.897803       1.897803
  783   A          1.905348       1.905348
  784   A          1.911779       1.911779
  785   A          1.914488       1.914488
  786   A          1.929410       1.929410
  787   A          1.935294       1.935294
  788   A          1.937374       1.937374
  789   A          1.942287       1.942287
  790   A          1.947476       1.947476
  791   A          1.951861       1.951861
  792   A          1.954441       1.954441
  793   A          1.958724       1.958724
  794   A          1.967001       1.967001
  795   A          1.969430       1.969430
  796   A          1.974749       1.974749
  797   A          1.983149       1.983149
  798   A          1.989078       1.989078
  799   A          1.993962       1.993962
  800   A          2.001400       2.001400
  801   A          2.005984       2.005984
  802   A          2.011315       2.011315
  803   A          2.014551       2.014551
  804   A          2.026176       2.026176
  805   A          2.035357       2.035357
  806   A          2.036323       2.036323
  807   A          2.041086       2.041086
  808   A          2.043316       2.043316
  809   A          2.054057       2.054057
  810   A          2.067142       2.067142
  811   A          2.070518       2.070518
  812   A          2.074387       2.074387
  813   A          2.075126       2.075126
  814   A          2.079306       2.079306
  815   A          2.088747       2.088747
  816   A          2.101595       2.101595
  817   A          2.108875       2.108875
  818   A          2.113662       2.113662
  819   A          2.128110       2.128110
  820   A          2.131678       2.131678
  821   A          2.133150       2.133150
  822   A          2.135886       2.135886
  823   A          2.141958       2.141958
  824   A          2.144074       2.144074
  825   A          2.147802       2.147802
  826   A          2.162982       2.162982
  827   A          2.173422       2.173422
  828   A          2.181320       2.181320
  829   A          2.187778       2.187778
  830   A          2.197741       2.197741
  831   A          2.210335       2.210335
  832   A          2.213671       2.213671
  833   A          2.217274       2.217274
  834   A          2.232717       2.232717
  835   A          2.250351       2.250351
  836   A          2.257904       2.257904
  837   A          2.267759       2.267759
  838   A          2.270308       2.270308
  839   A          2.290870       2.290870
  840   A          2.295515       2.295515
  841   A          2.299580       2.299580
  842   A          2.308990       2.308990
  843   A          2.315634       2.315634
  844   A          2.324183       2.324183
  845   A          2.326756       2.326756
  846   A          2.335481       2.335481
  847   A          2.352187       2.352187
  848   A          2.356554       2.356554
  849   A          2.357839       2.357839
  850   A          2.360045       2.360045
  851   A          2.361727       2.361727
  852   A          2.365070       2.365070
  853   A          2.376504       2.376504
  854   A          2.381503       2.381503
  855   A          2.383789       2.383789
  856   A          2.386133       2.386133
  857   A          2.396894       2.396894
  858   A          2.398475       2.398475
  859   A          2.399485       2.399485
  860   A          2.405518       2.405518
  861   A          2.406922       2.406922
  862   A          2.421411       2.421411
  863   A          2.426771       2.426771
  864   A          2.432683       2.432683
  865   A          2.456112       2.456112
  866   A          2.457928       2.457928
  867   A          2.458721       2.458721
  868   A          2.465583       2.465583
  869   A          2.467800       2.467800
  870   A          2.471366       2.471366
  871   A          2.472382       2.472382
  872   A          2.479043       2.479043
  873   A          2.484690       2.484690
  874   A          2.487442       2.487442
  875   A          2.490482       2.490482
  876   A          2.493530       2.493530
  877   A          2.495516       2.495516
  878   A          2.499898       2.499898
  879   A          2.506640       2.506640
  880   A          2.510919       2.510919
  881   A          2.513171       2.513171
  882   A          2.515532       2.515532
  883   A          2.524059       2.524059
  884   A          2.528998       2.528998
  885   A          2.533512       2.533512
  886   A          2.540691       2.540691
  887   A          2.543085       2.543085
  888   A          2.547289       2.547289
  889   A          2.551568       2.551568
  890   A          2.555805       2.555805
  891   A          2.563509       2.563509
  892   A          2.566839       2.566839
  893   A          2.569285       2.569285
  894   A          2.573343       2.573343
  895   A          2.580994       2.580994
  896   A          2.584080       2.584080
  897   A          2.584339       2.584339
  898   A          2.592363       2.592363
  899   A          2.597441       2.597441
  900   A          2.601853       2.601853
  901   A          2.606415       2.606415
  902   A          2.610099       2.610099
  903   A          2.614280       2.614280
  904   A          2.624239       2.624239
  905   A          2.630617       2.630617
  906   A          2.632734       2.632734
  907   A          2.636909       2.636909
  908   A          2.642099       2.642099
  909   A          2.649082       2.649082
  910   A          2.655657       2.655657
  911   A          2.663631       2.663631
  912   A          2.667250       2.667250
  913   A          2.668188       2.668188
  914   A          2.671925       2.671925
  915   A          2.679706       2.679706
  916   A          2.680688       2.680688
  917   A          2.683860       2.683860
  918   A          2.687031       2.687031
  919   A          2.693683       2.693683
  920   A          2.697176       2.697176
  921   A          2.701249       2.701249
  922   A          2.704649       2.704649
  923   A          2.705767       2.705767
  924   A          2.711872       2.711872
  925   A          2.715172       2.715172
  926   A          2.718236       2.718236
  927   A          2.720034       2.720034
  928   A          2.724512       2.724512
  929   A          2.733913       2.733913
  930   A          2.738047       2.738047
  931   A          2.739865       2.739865
  932   A          2.743078       2.743078
  933   A          2.744210       2.744210
  934   A          2.745283       2.745283
  935   A          2.746165       2.746165
  936   A          2.749080       2.749080
  937   A          2.751477       2.751477
  938   A          2.755806       2.755806
  939   A          2.758873       2.758873
  940   A          2.759670       2.759670
  941   A          2.765170       2.765170
  942   A          2.765983       2.765983
  943   A          2.771317       2.771317
  944   A          2.773645       2.773645
  945   A          2.779066       2.779066
  946   A          2.781053       2.781053
  947   A          2.783846       2.783846
  948   A          2.788131       2.788131
  949   A          2.791834       2.791834
  950   A          2.794057       2.794057
  951   A          2.797276       2.797276
  952   A          2.800321       2.800321
  953   A          2.800646       2.800646
  954   A          2.808048       2.808048
  955   A          2.809711       2.809711
  956   A          2.811368       2.811368
  957   A          2.818918       2.818918
  958   A          2.819401       2.819401
  959   A          2.826158       2.826158
  960   A          2.828338       2.828338
  961   A          2.829669       2.829669
  962   A          2.832723       2.832723
  963   A          2.836689       2.836689
  964   A          2.842023       2.842023
  965   A          2.843271       2.843271
  966   A          2.846594       2.846594
  967   A          2.850070       2.850070
  968   A          2.852458       2.852458
  969   A          2.853062       2.853062
  970   A          2.858088       2.858088
  971   A          2.861310       2.861310
  972   A          2.865309       2.865309
  973   A          2.867417       2.867417
  974   A          2.870884       2.870884
  975   A          2.876905       2.876905
  976   A          2.877106       2.877106
  977   A          2.881528       2.881528
  978   A          2.886576       2.886576
  979   A          2.887887       2.887887
  980   A          2.890801       2.890801
  981   A          2.894545       2.894545
  982   A          2.896852       2.896852
  983   A          2.899740       2.899740
  984   A          2.905183       2.905183
  985   A          2.905587       2.905587
  986   A          2.908028       2.908028
  987   A          2.915330       2.915330
  988   A          2.916813       2.916813
  989   A          2.919570       2.919570
  990   A          2.921397       2.921397
  991   A          2.924835       2.924835
  992   A          2.931658       2.931658
  993   A          2.933521       2.933521
  994   A          2.935759       2.935759
  995   A          2.937471       2.937471
  996   A          2.939011       2.939011
  997   A          2.946200       2.946200
  998   A          2.947589       2.947589
  999   A          2.954401       2.954401
 1000   A          2.954701       2.954701
 1001   A          2.957011       2.957011
 1002   A          2.959602       2.959602
 1003   A          2.962315       2.962315
 1004   A          2.964493       2.964493
 1005   A          2.969271       2.969271
 1006   A          2.971201       2.971201
 1007   A          2.975299       2.975299
 1008   A          2.977564       2.977564
 1009   A          2.979899       2.979899
 1010   A          2.982043       2.982043
 1011   A          2.990015       2.990015
 1012   A          2.992751       2.992751
 1013   A          2.994262       2.994262
 1014   A          2.995948       2.995948
 1015   A          2.997585       2.997585
 1016   A          2.999952       2.999952
 1017   A          3.005161       3.005161
 1018   A          3.006541       3.006541
 1019   A          3.007690       3.007690
 1020   A          3.008825       3.008825
 1021   A          3.012965       3.012965
 1022   A          3.014124       3.014124
 1023   A          3.019757       3.019757
 1024   A          3.022826       3.022826
 1025   A          3.023734       3.023734
 1026   A          3.024861       3.024861
 1027   A          3.028751       3.028751
 1028   A          3.033506       3.033506
 1029   A          3.037414       3.037414
 1030   A          3.043456       3.043456
 1031   A          3.044752       3.044752
 1032   A          3.046953       3.046953
 1033   A          3.051556       3.051556
 1034   A          3.051852       3.051852
 1035   A          3.052831       3.052831
 1036   A          3.058961       3.058961
 1037   A          3.061172       3.061172
 1038   A          3.062555       3.062555
 1039   A          3.065031       3.065031
 1040   A          3.067462       3.067462
 1041   A          3.067942       3.067942
 1042   A          3.071481       3.071481
 1043   A          3.075586       3.075586
 1044   A          3.077545       3.077545
 1045   A          3.079162       3.079162
 1046   A          3.082853       3.082853
 1047   A          3.084798       3.084798
 1048   A          3.087285       3.087285
 1049   A          3.089315       3.089315
 1050   A          3.092397       3.092397
 1051   A          3.094443       3.094443
 1052   A          3.096091       3.096091
 1053   A          3.099488       3.099488
 1054   A          3.102902       3.102902
 1055   A          3.106452       3.106452
 1056   A          3.109409       3.109409
 1057   A          3.112359       3.112359
 1058   A          3.115422       3.115422
 1059   A          3.120445       3.120445
 1060   A          3.122169       3.122169
 1061   A          3.123369       3.123369
 1062   A          3.130413       3.130413
 1063   A          3.131761       3.131761
 1064   A          3.133743       3.133743
 1065   A          3.139303       3.139303
 1066   A          3.142522       3.142522
 1067   A          3.145224       3.145224
 1068   A          3.149093       3.149093
 1069   A          3.151313       3.151313
 1070   A          3.152982       3.152982
 1071   A          3.155117       3.155117
 1072   A          3.156031       3.156031
 1073   A          3.160379       3.160379
 1074   A          3.166313       3.166313
 1075   A          3.172036       3.172036
 1076   A          3.175203       3.175203
 1077   A          3.176499       3.176499
 1078   A          3.178063       3.178063
 1079   A          3.180650       3.180650
 1080   A          3.185266       3.185266
 1081   A          3.188148       3.188148
 1082   A          3.189865       3.189865
 1083   A          3.194085       3.194085
 1084   A          3.195459       3.195459
 1085   A          3.195806       3.195806
 1086   A          3.202279       3.202279
 1087   A          3.206651       3.206651
 1088   A          3.208835       3.208835
 1089   A          3.212222       3.212222
 1090   A          3.217866       3.217866
 1091   A          3.219515       3.219515
 1092   A          3.224600       3.224600
 1093   A          3.227598       3.227598
 1094   A          3.228092       3.228092
 1095   A          3.231789       3.231789
 1096   A          3.233635       3.233635
 1097   A          3.237506       3.237506
 1098   A          3.241542       3.241542
 1099   A          3.243132       3.243132
 1100   A          3.243963       3.243963
 1101   A          3.247616       3.247616
 1102   A          3.248085       3.248085
 1103   A          3.249399       3.249399
 1104   A          3.251668       3.251668
 1105   A          3.252073       3.252073
 1106   A          3.256631       3.256631
 1107   A          3.258405       3.258405
 1108   A          3.261431       3.261431
 1109   A          3.265285       3.265285
 1110   A          3.268692       3.268692
 1111   A          3.270594       3.270594
 1112   A          3.275842       3.275842
 1113   A          3.279382       3.279382
 1114   A          3.281395       3.281395
 1115   A          3.285108       3.285108
 1116   A          3.288896       3.288896
 1117   A          3.290540       3.290540
 1118   A          3.291900       3.291900
 1119   A          3.294152       3.294152
 1120   A          3.298043       3.298043
 1121   A          3.299545       3.299545
 1122   A          3.300351       3.300351
 1123   A          3.303584       3.303584
 1124   A          3.307501       3.307501
 1125   A          3.311784       3.311784
 1126   A          3.313540       3.313540
 1127   A          3.314983       3.314983
 1128   A          3.319019       3.319019
 1129   A          3.319330       3.319330
 1130   A          3.321123       3.321123
 1131   A          3.324391       3.324391
 1132   A          3.325823       3.325823
 1133   A          3.327161       3.327161
 1134   A          3.330702       3.330702
 1135   A          3.331642       3.331642
 1136   A          3.334774       3.334774
 1137   A          3.338106       3.338106
 1138   A          3.339417       3.339417
 1139   A          3.340366       3.340366
 1140   A          3.342211       3.342211
 1141   A          3.345190       3.345190
 1142   A          3.346849       3.346849
 1143   A          3.349283       3.349283
 1144   A          3.349519       3.349519
 1145   A          3.351289       3.351289
 1146   A          3.353608       3.353608
 1147   A          3.355805       3.355805
 1148   A          3.356640       3.356640
 1149   A          3.360993       3.360993
 1150   A          3.361656       3.361656
 1151   A          3.364037       3.364037
 1152   A          3.365106       3.365106
 1153   A          3.371497       3.371497
 1154   A          3.372151       3.372151
 1155   A          3.374083       3.374083
 1156   A          3.375937       3.375937
 1157   A          3.379362       3.379362
 1158   A          3.380700       3.380700
 1159   A          3.383101       3.383101
 1160   A          3.385024       3.385024
 1161   A          3.388137       3.388137
 1162   A          3.391315       3.391315
 1163   A          3.392770       3.392770
 1164   A          3.396910       3.396910
 1165   A          3.397535       3.397535
 1166   A          3.398343       3.398343
 1167   A          3.400035       3.400035
 1168   A          3.403649       3.403649
 1169   A          3.404746       3.404746
 1170   A          3.407642       3.407642
 1171   A          3.409759       3.409759
 1172   A          3.410052       3.410052
 1173   A          3.413929       3.413929
 1174   A          3.414971       3.414971
 1175   A          3.416847       3.416847
 1176   A          3.417383       3.417383
 1177   A          3.418189       3.418189
 1178   A          3.419788       3.419788
 1179   A          3.424103       3.424103
 1180   A          3.426472       3.426472
 1181   A          3.428376       3.428376
 1182   A          3.429464       3.429464
 1183   A          3.431259       3.431259
 1184   A          3.432042       3.432042
 1185   A          3.435793       3.435793
 1186   A          3.437953       3.437953
 1187   A          3.439708       3.439708
 1188   A          3.443001       3.443001
 1189   A          3.446516       3.446516
 1190   A          3.448473       3.448473
 1191   A          3.449874       3.449874
 1192   A          3.450603       3.450603
 1193   A          3.452033       3.452033
 1194   A          3.454942       3.454942
 1195   A          3.455888       3.455888
 1196   A          3.459316       3.459316
 1197   A          3.461549       3.461549
 1198   A          3.462550       3.462550
 1199   A          3.468156       3.468156
 1200   A          3.470268       3.470268
 1201   A          3.473497       3.473497
 1202   A          3.475876       3.475876
 1203   A          3.480123       3.480123
 1204   A          3.481175       3.481175
 1205   A          3.485988       3.485988
 1206   A          3.488017       3.488017
 1207   A          3.488527       3.488527
 1208   A          3.491614       3.491614
 1209   A          3.491981       3.491981
 1210   A          3.494031       3.494031
 1211   A          3.497010       3.497010
 1212   A          3.499291       3.499291
 1213   A          3.500365       3.500365
 1214   A          3.504292       3.504292
 1215   A          3.507073       3.507073
 1216   A          3.509909       3.509909
 1217   A          3.512481       3.512481
 1218   A          3.514722       3.514722
 1219   A          3.518441       3.518441
 1220   A          3.525290       3.525290
 1221   A          3.526262       3.526262
 1222   A          3.527046       3.527046
 1223   A          3.532442       3.532442
 1224   A          3.533729       3.533729
 1225   A          3.537632       3.537632
 1226   A          3.540813       3.540813
 1227   A          3.544282       3.544282
 1228   A          3.544675       3.544675
 1229   A          3.549230       3.549230
 1230   A          3.551082       3.551082
 1231   A          3.554714       3.554714
 1232   A          3.558600       3.558600
 1233   A          3.559175       3.559175
 1234   A          3.561349       3.561349
 1235   A          3.562438       3.562438
 1236   A          3.564339       3.564339
 1237   A          3.565009       3.565009
 1238   A          3.571500       3.571500
 1239   A          3.573878       3.573878
 1240   A          3.575131       3.575131
 1241   A          3.576247       3.576247
 1242   A          3.579376       3.579376
 1243   A          3.579806       3.579806
 1244   A          3.585469       3.585469
 1245   A          3.588379       3.588379
 1246   A          3.590821       3.590821
 1247   A          3.592987       3.592987
 1248   A          3.598450       3.598450
 1249   A          3.599129       3.599129
 1250   A          3.601436       3.601436
 1251   A          3.605049       3.605049
 1252   A          3.608616       3.608616
 1253   A          3.613872       3.613872
 1254   A          3.615389       3.615389
 1255   A          3.617676       3.617676
 1256   A          3.619961       3.619961
 1257   A          3.621569       3.621569
 1258   A          3.624088       3.624088
 1259   A          3.625608       3.625608
 1260   A          3.628760       3.628760
 1261   A          3.629330       3.629330
 1262   A          3.633128       3.633128
 1263   A          3.636367       3.636367
 1264   A          3.638176       3.638176
 1265   A          3.642600       3.642600
 1266   A          3.644106       3.644106
 1267   A          3.645497       3.645497
 1268   A          3.648210       3.648210
 1269   A          3.649008       3.649008
 1270   A          3.651139       3.651139
 1271   A          3.654443       3.654443
 1272   A          3.655660       3.655660
 1273   A          3.658869       3.658869
 1274   A          3.661987       3.661987
 1275   A          3.664911       3.664911
 1276   A          3.665930       3.665930
 1277   A          3.667977       3.667977
 1278   A          3.675221       3.675221
 1279   A          3.678259       3.678259
 1280   A          3.680994       3.680994
 1281   A          3.684654       3.684654
 1282   A          3.686837       3.686837
 1283   A          3.689399       3.689399
 1284   A          3.690435       3.690435
 1285   A          3.693081       3.693081
 1286   A          3.698094       3.698094
 1287   A          3.699875       3.699875
 1288   A          3.703529       3.703529
 1289   A          3.705330       3.705330
 1290   A          3.711057       3.711057
 1291   A          3.712329       3.712329
 1292   A          3.714995       3.714995
 1293   A          3.718820       3.718820
 1294   A          3.722223       3.722223
 1295   A          3.724455       3.724455
 1296   A          3.727124       3.727124
 1297   A          3.732381       3.732381
 1298   A          3.733648       3.733648
 1299   A          3.734462       3.734462
 1300   A          3.737988       3.737988
 1301   A          3.739751       3.739751
 1302   A          3.743053       3.743053
 1303   A          3.745712       3.745712
 1304   A          3.746175       3.746175
 1305   A          3.750024       3.750024
 1306   A          3.753006       3.753006
 1307   A          3.756558       3.756558
 1308   A          3.760107       3.760107
 1309   A          3.763559       3.763559
 1310   A          3.765245       3.765245
 1311   A          3.768173       3.768173
 1312   A          3.769574       3.769574
 1313   A          3.775394       3.775394
 1314   A          3.777012       3.777012
 1315   A          3.781203       3.781203
 1316   A          3.783238       3.783238
 1317   A          3.784470       3.784470
 1318   A          3.786149       3.786149
 1319   A          3.790863       3.790863
 1320   A          3.793512       3.793512
 1321   A          3.794047       3.794047
 1322   A          3.797857       3.797857
 1323   A          3.802111       3.802111
 1324   A          3.803379       3.803379
 1325   A          3.804225       3.804225
 1326   A          3.809011       3.809011
 1327   A          3.812419       3.812419
 1328   A          3.819416       3.819416
 1329   A          3.823288       3.823288
 1330   A          3.828890       3.828890
 1331   A          3.831432       3.831432
 1332   A          3.832807       3.832807
 1333   A          3.834420       3.834420
 1334   A          3.835426       3.835426
 1335   A          3.837482       3.837482
 1336   A          3.843578       3.843578
 1337   A          3.844674       3.844674
 1338   A          3.848660       3.848660
 1339   A          3.850091       3.850091
 1340   A          3.853976       3.853976
 1341   A          3.860789       3.860789
 1342   A          3.864505       3.864505
 1343   A          3.869740       3.869740
 1344   A          3.871396       3.871396
 1345   A          3.872175       3.872175
 1346   A          3.875811       3.875811
 1347   A          3.880006       3.880006
 1348   A          3.882162       3.882162
 1349   A          3.883986       3.883986
 1350   A          3.885543       3.885543
 1351   A          3.889098       3.889098
 1352   A          3.891473       3.891473
 1353   A          3.895984       3.895984
 1354   A          3.903929       3.903929
 1355   A          3.908345       3.908345
 1356   A          3.912217       3.912217
 1357   A          3.915109       3.915109
 1358   A          3.919394       3.919394
 1359   A          3.920279       3.920279
 1360   A          3.929144       3.929144
 1361   A          3.936104       3.936104
 1362   A          3.936921       3.936921
 1363   A          3.940213       3.940213
 1364   A          3.944126       3.944126
 1365   A          3.946851       3.946851
 1366   A          3.951595       3.951595
 1367   A          3.953983       3.953983
 1368   A          3.955105       3.955105
 1369   A          3.959778       3.959778
 1370   A          3.962635       3.962635
 1371   A          3.965560       3.965560
 1372   A          3.971461       3.971461
 1373   A          3.975345       3.975345
 1374   A          3.982145       3.982145
 1375   A          3.984290       3.984290
 1376   A          3.989067       3.989067
 1377   A          3.995761       3.995761
 1378   A          4.000522       4.000522
 1379   A          4.006678       4.006678
 1380   A          4.014602       4.014602
 1381   A          4.017327       4.017327
 1382   A          4.020749       4.020749
 1383   A          4.023258       4.023258
 1384   A          4.028506       4.028506
 1385   A          4.030105       4.030105
 1386   A          4.033104       4.033104
 1387   A          4.036817       4.036817
 1388   A          4.037856       4.037856
 1389   A          4.038468       4.038468
 1390   A          4.043109       4.043109
 1391   A          4.044760       4.044760
 1392   A          4.048649       4.048649
 1393   A          4.052366       4.052366
 1394   A          4.056071       4.056071
 1395   A          4.059175       4.059175
 1396   A          4.064193       4.064193
 1397   A          4.065319       4.065319
 1398   A          4.068133       4.068133
 1399   A          4.071161       4.071161
 1400   A          4.076925       4.076925
 1401   A          4.078564       4.078564
 1402   A          4.082556       4.082556
 1403   A          4.088700       4.088700
 1404   A          4.090618       4.090618
 1405   A          4.093879       4.093879
 1406   A          4.098854       4.098854
 1407   A          4.103966       4.103966
 1408   A          4.105774       4.105774
 1409   A          4.108093       4.108093
 1410   A          4.111260       4.111260
 1411   A          4.112990       4.112990
 1412   A          4.116733       4.116733
 1413   A          4.120187       4.120187
 1414   A          4.120784       4.120784
 1415   A          4.124699       4.124699
 1416   A          4.128864       4.128864
 1417   A          4.133829       4.133829
 1418   A          4.136040       4.136040
 1419   A          4.137366       4.137366
 1420   A          4.139255       4.139255
 1421   A          4.142634       4.142634
 1422   A          4.146713       4.146713
 1423   A          4.147947       4.147947
 1424   A          4.149978       4.149978
 1425   A          4.153077       4.153077
 1426   A          4.155878       4.155878
 1427   A          4.158032       4.158032
 1428   A          4.159145       4.159145
 1429   A          4.163866       4.163866
 1430   A          4.165348       4.165348
 1431   A          4.168110       4.168110
 1432   A          4.169863       4.169863
 1433   A          4.175831       4.175831
 1434   A          4.178584       4.178584
 1435   A          4.180947       4.180947
 1436   A          4.188104       4.188104
 1437   A          4.189933       4.189933
 1438   A          4.191528       4.191528
 1439   A          4.195161       4.195161
 1440   A          4.201187       4.201187
 1441   A          4.203280       4.203280
 1442   A          4.205463       4.205463
 1443   A          4.207581       4.207581
 1444   A          4.209776       4.209776
 1445   A          4.211003       4.211003
 1446   A          4.214184       4.214184
 1447   A          4.216778       4.216778
 1448   A          4.217725       4.217725
 1449   A          4.222669       4.222669
 1450   A          4.224839       4.224839
 1451   A          4.228253       4.228253
 1452   A          4.230564       4.230564
 1453   A          4.235096       4.235096
 1454   A          4.238809       4.238809
 1455   A          4.241744       4.241744
 1456   A          4.247047       4.247047
 1457   A          4.249303       4.249303
 1458   A          4.255054       4.255054
 1459   A          4.256767       4.256767
 1460   A          4.257997       4.257997
 1461   A          4.259949       4.259949
 1462   A          4.265904       4.265904
 1463   A          4.267242       4.267242
 1464   A          4.271933       4.271933
 1465   A          4.275440       4.275440
 1466   A          4.277557       4.277557
 1467   A          4.277926       4.277926
 1468   A          4.280675       4.280675
 1469   A          4.285125       4.285125
 1470   A          4.287628       4.287628
 1471   A          4.293425       4.293425
 1472   A          4.296952       4.296952
 1473   A          4.302199       4.302199
 1474   A          4.303922       4.303922
 1475   A          4.309742       4.309742
 1476   A          4.310584       4.310584
 1477   A          4.313496       4.313496
 1478   A          4.318918       4.318918
 1479   A          4.320244       4.320244
 1480   A          4.326129       4.326129
 1481   A          4.327048       4.327048
 1482   A          4.331062       4.331062
 1483   A          4.334950       4.334950
 1484   A          4.335520       4.335520
 1485   A          4.339272       4.339272
 1486   A          4.343533       4.343533
 1487   A          4.344942       4.344942
 1488   A          4.346329       4.346329
 1489   A          4.348135       4.348135
 1490   A          4.348434       4.348434
 1491   A          4.353681       4.353681
 1492   A          4.356996       4.356996
 1493   A          4.357165       4.357165
 1494   A          4.358025       4.358025
 1495   A          4.359017       4.359017
 1496   A          4.360915       4.360915
 1497   A          4.364584       4.364584
 1498   A          4.382592       4.382592
 1499   A          4.384140       4.384140
 1500   A          4.387105       4.387105
 1501   A          4.389176       4.389176
 1502   A          4.390496       4.390496
 1503   A          4.396671       4.396671
 1504   A          4.400954       4.400954
 1505   A          4.402737       4.402737
 1506   A          4.404727       4.404727
 1507   A          4.406727       4.406727
 1508   A          4.416935       4.416935
 1509   A          4.422473       4.422473
 1510   A          4.425984       4.425984
 1511   A          4.426338       4.426338
 1512   A          4.432545       4.432545
 1513   A          4.436081       4.436081
 1514   A          4.440169       4.440169
 1515   A          4.442083       4.442083
 1516   A          4.446505       4.446505
 1517   A          4.451970       4.451970
 1518   A          4.456451       4.456451
 1519   A          4.457422       4.457422
 1520   A          4.459611       4.459611
 1521   A          4.462985       4.462985
 1522   A          4.463934       4.463934
 1523   A          4.468178       4.468178
 1524   A          4.468856       4.468856
 1525   A          4.470969       4.470969
 1526   A          4.473208       4.473208
 1527   A          4.474900       4.474900
 1528   A          4.477831       4.477831
 1529   A          4.485205       4.485205
 1530   A          4.487590       4.487590
 1531   A          4.491609       4.491609
 1532   A          4.493099       4.493099
 1533   A          4.498445       4.498445
 1534   A          4.499779       4.499779
 1535   A          4.500914       4.500914
 1536   A          4.502397       4.502397
 1537   A          4.509272       4.509272
 1538   A          4.512622       4.512622
 1539   A          4.513944       4.513944
 1540   A          4.515163       4.515163
 1541   A          4.518406       4.518406
 1542   A          4.520790       4.520790
 1543   A          4.520884       4.520884
 1544   A          4.527263       4.527263
 1545   A          4.533256       4.533256
 1546   A          4.533507       4.533507
 1547   A          4.536246       4.536246
 1548   A          4.539549       4.539549
 1549   A          4.543632       4.543632
 1550   A          4.545517       4.545517
 1551   A          4.547280       4.547280
 1552   A          4.551378       4.551378
 1553   A          4.555886       4.555886
 1554   A          4.556423       4.556423
 1555   A          4.561347       4.561347
 1556   A          4.566115       4.566115
 1557   A          4.568096       4.568096
 1558   A          4.571488       4.571488
 1559   A          4.573708       4.573708
 1560   A          4.576435       4.576435
 1561   A          4.580485       4.580485
 1562   A          4.581761       4.581761
 1563   A          4.586872       4.586872
 1564   A          4.589590       4.589590
 1565   A          4.594061       4.594061
 1566   A          4.596512       4.596512
 1567   A          4.598315       4.598315
 1568   A          4.601519       4.601519
 1569   A          4.606316       4.606316
 1570   A          4.612661       4.612661
 1571   A          4.614778       4.614778
 1572   A          4.616183       4.616183
 1573   A          4.619880       4.619880
 1574   A          4.623413       4.623413
 1575   A          4.624548       4.624548
 1576   A          4.631730       4.631730
 1577   A          4.632554       4.632554
 1578   A          4.634351       4.634351
 1579   A          4.639722       4.639722
 1580   A          4.641489       4.641489
 1581   A          4.644945       4.644945
 1582   A          4.651408       4.651408
 1583   A          4.654683       4.654683
 1584   A          4.661117       4.661117
 1585   A          4.665126       4.665126
 1586   A          4.666736       4.666736
 1587   A          4.668879       4.668879
 1588   A          4.670781       4.670781
 1589   A          4.676833       4.676833
 1590   A          4.678078       4.678078
 1591   A          4.681457       4.681457
 1592   A          4.683528       4.683528
 1593   A          4.684851       4.684851
 1594   A          4.689796       4.689796
 1595   A          4.691084       4.691084
 1596   A          4.695685       4.695685
 1597   A          4.697880       4.697880
 1598   A          4.700219       4.700219
 1599   A          4.703184       4.703184
 1600   A          4.704801       4.704801
 1601   A          4.706895       4.706895
 1602   A          4.709355       4.709355
 1603   A          4.713022       4.713022
 1604   A          4.714874       4.714874
 1605   A          4.717699       4.717699
 1606   A          4.720405       4.720405
 1607   A          4.722133       4.722133
 1608   A          4.726534       4.726534
 1609   A          4.729884       4.729884
 1610   A          4.732330       4.732330
 1611   A          4.734270       4.734270
 1612   A          4.735499       4.735499
 1613   A          4.738632       4.738632
 1614   A          4.744300       4.744300
 1615   A          4.747426       4.747426
 1616   A          4.749901       4.749901
 1617   A          4.762415       4.762415
 1618   A          4.768582       4.768582
 1619   A          4.772334       4.772334
 1620   A          4.773004       4.773004
 1621   A          4.776888       4.776888
 1622   A          4.784925       4.784925
 1623   A          4.794777       4.794777
 1624   A          4.795519       4.795519
 1625   A          4.797359       4.797359
 1626   A          4.802699       4.802699
 1627   A          4.806884       4.806884
 1628   A          4.810977       4.810977
 1629   A          4.814514       4.814514
 1630   A          4.818213       4.818213
 1631   A          4.825015       4.825015
 1632   A          4.828426       4.828426
 1633   A          4.830873       4.830873
 1634   A          4.839192       4.839192
 1635   A          4.851567       4.851567
 1636   A          4.856830       4.856830
 1637   A          4.861783       4.861783
 1638   A          4.869037       4.869037
 1639   A          4.870845       4.870845
 1640   A          4.879539       4.879539
 1641   A          4.887476       4.887476
 1642   A          4.892122       4.892122
 1643   A          4.899920       4.899920
 1644   A          4.907515       4.907515
 1645   A          4.912533       4.912533
 1646   A          4.916011       4.916011
 1647   A          4.926746       4.926746
 1648   A          4.928101       4.928101
 1649   A          4.929317       4.929317
 1650   A          4.937045       4.937045
 1651   A          4.939756       4.939756
 1652   A          4.942270       4.942270
 1653   A          4.944326       4.944326
 1654   A          4.955832       4.955832
 1655   A          4.960580       4.960580
 1656   A          4.965938       4.965938
 1657   A          4.967875       4.967875
 1658   A          4.974187       4.974187
 1659   A          4.976751       4.976751
 1660   A          4.984949       4.984949
 1661   A          4.987821       4.987821
 1662   A          5.002126       5.002126
 1663   A          5.003252       5.003252
 1664   A          5.005082       5.005082
 1665   A          5.005939       5.005939
 1666   A          5.006897       5.006897
 1667   A          5.009857       5.009857
 1668   A          5.014965       5.014965
 1669   A          5.018349       5.018349
 1670   A          5.024041       5.024041
 1671   A          5.035963       5.035963
 1672   A          5.036449       5.036449
 1673   A          5.038525       5.038525
 1674   A          5.042993       5.042993
 1675   A          5.052096       5.052096
 1676   A          5.054238       5.054238
 1677   A          5.055561       5.055561
 1678   A          5.062488       5.062488
 1679   A          5.073517       5.073517
 1680   A          5.075620       5.075620
 1681   A          5.078751       5.078751
 1682   A          5.084874       5.084874
 1683   A          5.085123       5.085123
 1684   A          5.089694       5.089694
 1685   A          5.090865       5.090865
 1686   A          5.094432       5.094432
 1687   A          5.100179       5.100179
 1688   A          5.107088       5.107088
 1689   A          5.110879       5.110879
 1690   A          5.114782       5.114782
 1691   A          5.121464       5.121464
 1692   A          5.123012       5.123012
 1693   A          5.132859       5.132859
 1694   A          5.136028       5.136028
 1695   A          5.138122       5.138122
 1696   A          5.142444       5.142444
 1697   A          5.143433       5.143433
 1698   A          5.151261       5.151261
 1699   A          5.151812       5.151812
 1700   A          5.158491       5.158491
 1701   A          5.159807       5.159807
 1702   A          5.164744       5.164744
 1703   A          5.166679       5.166679
 1704   A          5.171410       5.171410
 1705   A          5.174425       5.174425
 1706   A          5.180314       5.180314
 1707   A          5.186132       5.186132
 1708   A          5.190252       5.190252
 1709   A          5.194416       5.194416
 1710   A          5.198049       5.198049
 1711   A          5.202388       5.202388
 1712   A          5.203504       5.203504
 1713   A          5.207891       5.207891
 1714   A          5.211913       5.211913
 1715   A          5.213645       5.213645
 1716   A          5.218025       5.218025
 1717   A          5.225860       5.225860
 1718   A          5.236795       5.236795
 1719   A          5.242783       5.242783
 1720   A          5.248502       5.248502
 1721   A          5.251144       5.251144
 1722   A          5.256157       5.256157
 1723   A          5.268022       5.268022
 1724   A          5.275408       5.275408
 1725   A          5.277673       5.277673
 1726   A          5.281491       5.281491
 1727   A          5.288084       5.288084
 1728   A          5.291804       5.291804
 1729   A          5.300984       5.300984
 1730   A          5.303087       5.303087
 1731   A          5.308976       5.308976
 1732   A          5.311683       5.311683
 1733   A          5.317747       5.317747
 1734   A          5.320403       5.320403
 1735   A          5.332970       5.332970
 1736   A          5.343283       5.343283
 1737   A          5.348872       5.348872
 1738   A          5.354448       5.354448
 1739   A          5.355101       5.355101
 1740   A          5.360959       5.360959
 1741   A          5.369664       5.369664
 1742   A          5.374758       5.374758
 1743   A          5.375643       5.375643
 1744   A          5.378457       5.378457
 1745   A          5.385957       5.385957
 1746   A          5.388908       5.388908
 1747   A          5.393991       5.393991
 1748   A          5.399133       5.399133
 1749   A          5.402581       5.402581
 1750   A          5.408401       5.408401
 1751   A          5.413961       5.413961
 1752   A          5.423099       5.423099
 1753   A          5.429035       5.429035
 1754   A          5.436011       5.436011
 1755   A          5.439948       5.439948
 1756   A          5.445492       5.445492
 1757   A          5.449407       5.449407
 1758   A          5.450963       5.450963
 1759   A          5.463739       5.463739
 1760   A          5.468376       5.468376
 1761   A          5.473249       5.473249
 1762   A          5.474979       5.474979
 1763   A          5.491448       5.491448
 1764   A          5.495530       5.495530
 1765   A          5.496895       5.496895
 1766   A          5.507594       5.507594
 1767   A          5.511389       5.511389
 1768   A          5.512054       5.512054
 1769   A          5.513729       5.513729
 1770   A          5.519816       5.519816
 1771   A          5.526745       5.526745
 1772   A          5.530843       5.530843
 1773   A          5.536962       5.536962
 1774   A          5.540010       5.540010
 1775   A          5.541355       5.541355
 1776   A          5.554260       5.554260
 1777   A          5.557528       5.557528
 1778   A          5.560624       5.560624
 1779   A          5.561688       5.561688
 1780   A          5.568339       5.568339
 1781   A          5.577063       5.577063
 1782   A          5.579386       5.579386
 1783   A          5.584084       5.584084
 1784   A          5.586731       5.586731
 1785   A          5.594856       5.594856
 1786   A          5.595296       5.595296
 1787   A          5.601352       5.601352
 1788   A          5.604210       5.604210
 1789   A          5.611464       5.611464
 1790   A          5.612969       5.612969
 1791   A          5.616364       5.616364
 1792   A          5.626131       5.626131
 1793   A          5.632711       5.632711
 1794   A          5.635947       5.635947
 1795   A          5.655523       5.655523
 1796   A          5.662118       5.662118
 1797   A          5.666731       5.666731
 1798   A          5.679662       5.679662
 1799   A          5.686950       5.686950
 1800   A          5.688506       5.688506
 1801   A          5.709079       5.709079
 1802   A          5.711379       5.711379
 1803   A          5.715755       5.715755
 1804   A          5.724568       5.724568
 1805   A          5.735365       5.735365
 1806   A          5.742863       5.742863
 1807   A          5.746190       5.746190
 1808   A          5.747392       5.747392
 1809   A          5.750678       5.750678
 1810   A          5.759681       5.759681
 1811   A          5.762021       5.762021
 1812   A          5.775549       5.775549
 1813   A          5.783048       5.783048
 1814   A          5.783293       5.783293
 1815   A          5.813102       5.813102
 1816   A          5.820360       5.820360
 1817   A          5.824901       5.824901
 1818   A          5.828891       5.828891
 1819   A          5.833737       5.833737
 1820   A          5.850674       5.850674
 1821   A          5.857586       5.857586
 1822   A          5.863744       5.863744
 1823   A          5.865755       5.865755
 1824   A          5.876043       5.876043
 1825   A          5.885957       5.885957
 1826   A          5.887861       5.887861
 1827   A          5.889828       5.889828
 1828   A          5.900792       5.900792
 1829   A          5.912914       5.912914
 1830   A          5.927024       5.927024
 1831   A          5.928342       5.928342
 1832   A          5.934873       5.934873
 1833   A          5.942897       5.942897
 1834   A          5.944649       5.944649
 1835   A          5.954026       5.954026
 1836   A          5.955835       5.955835
 1837   A          5.966418       5.966418
 1838   A          5.972757       5.972757
 1839   A          5.992761       5.992761
 1840   A          5.998079       5.998079
 1841   A          6.000408       6.000408
 1842   A          6.022075       6.022075
 1843   A          6.044937       6.044937
 1844   A          6.061368       6.061368
 1845   A          6.086384       6.086384
 1846   A          6.090078       6.090078
 1847   A          6.124028       6.124028
 1848   A          6.128650       6.128650
 1849   A          6.130729       6.130729
 1850   A          6.138699       6.138699
 1851   A          6.155176       6.155176
 1852   A          6.172312       6.172312
 1853   A          6.209208       6.209208
 1854   A          6.222083       6.222083
 1855   A          6.230414       6.230414
 1856   A          6.244644       6.244644
 1857   A          6.260317       6.260317
 1858   A          6.293599       6.293599
 1859   A          6.305333       6.305333
 1860   A          6.316768       6.316768
 1861   A          6.326389       6.326389
 1862   A          6.331286       6.331286
 1863   A          6.347810       6.347810
 1864   A          6.350522       6.350522
 1865   A          6.355099       6.355099
 1866   A          6.355961       6.355961
 1867   A          6.360167       6.360167
 1868   A          6.374068       6.374068
 1869   A          6.375559       6.375559
 1870   A          6.375879       6.375879
 1871   A          6.379407       6.379407
 1872   A          6.390287       6.390287
 1873   A          6.396888       6.396888
 1874   A          6.413047       6.413047
 1875   A          6.418381       6.418381
 1876   A          6.422099       6.422099
 1877   A          6.431107       6.431107
 1878   A          6.458783       6.458783
 1879   A          6.470384       6.470384
 1880   A          6.474366       6.474366
 1881   A          6.481676       6.481676
 1882   A          6.503864       6.503864
 1883   A          6.506710       6.506710
 1884   A          6.515905       6.515905
 1885   A          6.536848       6.536848
 1886   A          6.540082       6.540082
 1887   A          6.540974       6.540974
 1888   A          6.554766       6.554766
 1889   A          6.561567       6.561567
 1890   A          6.569971       6.569971
 1891   A          6.603315       6.603315
 1892   A          6.623348       6.623348
 1893   A          6.628308       6.628308
 1894   A          6.644585       6.644585
 1895   A          6.667939       6.667939
 1896   A          6.684554       6.684554
 1897   A          6.718764       6.718764
 1898   A          6.756825       6.756825
 1899   A          6.764391       6.764391
 1900   A          6.811004       6.811004
 1901   A          6.853616       6.853616
 1902   A          6.865025       6.865025
 1903   A          6.887684       6.887684
 1904   A          6.946726       6.946726
 1905   A          6.951758       6.951758
 1906   A          6.976194       6.976194
 1907   A          7.002319       7.002319
 1908   A          7.144570       7.144570
 1909   A          7.256510       7.256510
 1910   A          7.336601       7.336601
 1911   A          7.340255       7.340255
 1912   A          7.409668       7.409668
 1913   A          7.548058       7.548058
 1914   A          8.149696       8.149696
 1915   A          8.983042       8.983042
 1916   A          9.453180       9.453180
 1917   A          9.783215       9.783215
 1918   A         10.067927      10.067927
 1919   A         10.543709      10.543709
 1920   A         11.613073      11.613073
 1921   A         11.826923      11.826923
 1922   A         11.961227      11.961227
 1923   A         12.196325      12.196325
 1924   A         12.680457      12.680457
 1925   A         13.075341      13.075341
 1926   A         13.238649      13.238649
 1927   A         13.393931      13.393931
 1928   A         13.416593      13.416593
 1929   A         13.458323      13.458323
 1930   A         13.553330      13.553330
 1931   A         13.576598      13.576598
 1932   A         13.602888      13.602888
 1933   A         13.628990      13.628990
 1934   A         13.712906      13.712906
 1935   A         13.749960      13.749960
 1936   A         13.773827      13.773827
 1937   A         13.812863      13.812863
 1938   A         13.855034      13.855034
 1939   A         13.995673      13.995673
 1940   A         14.055619      14.055619
 1941   A         14.148564      14.148564
 1942   A         14.163597      14.163597
 1943   A         14.261875      14.261875
 1944   A         14.329447      14.329447
 1945   A         14.340328      14.340328
 1946   A         14.473455      14.473455
 1947   A         14.505500      14.505500
 1948   A         14.609346      14.609346
 1949   A         14.667496      14.667496
 1950   A         14.762110      14.762110
 1951   A         14.878035      14.878035
 1952   A         15.100377      15.100377
 1953   A         15.186352      15.186352
 1954   A         15.795133      15.795133
 1955   A         16.017972      16.017972
 1956   A         16.154346      16.154346
 1957   A         16.344244      16.344244
 1958   A         16.499137      16.499137
 1959   A         16.514726      16.514726
 1960   A         16.638428      16.638428
 1961   A         16.881944      16.881944
 1962   A         16.947100      16.947100
 1963   A         17.056817      17.056817
 1964   A         17.432719      17.432719
 
 RETURNING FROM SCF ALGORITHM
 ======================================================================

 Executing drpa...

 Three-index integral transformation
 Allocation of 120.0 Gbytes of memory...
 
 Minimal memory requirement for (ai|P) and (ij|P) integrals:   293.8 MB

 Calculating (ai|P) and (ij|P) integrals...
 Number of integral batches:    1
 Occupied indices per batch:  120
 
 Transforming integrals of batch 1...

 Executing cis...

 Allocation of 120.0 Gbytes of memory...
 
 Read MO coeff. matrix and orbital energies...
 
 Generate singlet trial vectors...
 
 Starting DF-CIS iteration
 Singlet excited states
 
 
 The iteration has converged in  0 steps for all the roots.
 
 Final result of the CIS calculations for the excited states:
 Singlet excited states:
 
 Excited      Total          Excitation     Excitation     Excitation        Absorption
  state    energy [au]       energy [au]    energy [eV]  energy [cm^-1]    wavelength [nm]
 =========================================================================================
    1   -2032.662674097      0.26400018       7.1838        57941.35          172.59
 =========================================================================================
 
 
 Retrieve a J_ai^Q fitted MO integral list...
 Retrieve a J_ij^Q fitted MO integral list in upper triangle form...
 Starting DF-MP2 calculation for root  1
 
 Iteration   1
 
 Assemble transformed J^Q_ia integrals...
 Calculate double excitation operators and Y^Q_ai vector...
 
 The DF-MP2 calculation has been performed.
 
 Final result in atomic units for root  1:
 
 Total reference energy:        -2032.926674275737
 Total MP2 energy:              -2040.763871020532
 MP2 correlation energy:           -7.837196744795
 
 ============================================================================
 
 
 Calculate pre-optimized initial guesses for adc(2) calculations
 Direct algorithm for AB contributions!!!
 
 Calculate sigma vector for root  1
 
                       Excitation           Energy                Norm of
 Iteration  1         energy [au]        decrease [au]        residual vector
 ============================================================================
 for root  1           0.250772880        -0.0132273             0.0281675
 ============================================================================
  0/ 1 states have converged.
 
 
 Calculate sigma vector for root  1
 
                       Excitation           Energy                Norm of
 Iteration  2         energy [au]        decrease [au]        residual vector
 ============================================================================
 for root  1           0.243222627        -0.0075503             0.0064018
 ============================================================================
  1/ 1 states have converged.
 
 
 
 The micro iteration of pre-optimization has converged in  2 steps.
 
 
 ============================================================================
 Restart
 
 Calculate sigma vector for root  1
 
                       Excitation           Energy                Norm of
 Iteration  3         energy [au]        decrease [au]        residual vector
 ============================================================================
 for root  1           0.245791463         0.0025688             0.0059868
 ============================================================================
  0/ 1 states have converged.
 
 
 Calculate sigma vector for root  1
 
                       Excitation           Energy                Norm of
 Iteration  4         energy [au]        decrease [au]        residual vector
 ============================================================================
 for root  1           0.245530402        -0.0002611             0.0009504
 ============================================================================
  1/ 1 states have converged.
 
 
 
 The micro iteration of pre-optimization has converged in  2 steps.
 
 
 ============================================================================
 Restart
 
 Calculate sigma vector for root  1
 
                       Excitation           Energy                Norm of
 Iteration  5         energy [au]        decrease [au]        residual vector
 ============================================================================
 for root  1           0.245250396        -0.0002800             0.0010020
 ============================================================================
  0/ 1 states have converged.
 
 
 Calculate sigma vector for root  1
 
                       Excitation           Energy                Norm of
 Iteration  6         energy [au]        decrease [au]        residual vector
 ============================================================================
 for root  1           0.245241631        -0.0000088             0.0001564
 ============================================================================
  1/ 1 states have converged.
 
 
 
 The micro iteration of pre-optimization has converged in  2 steps.
 
 
 ============================================================================
 
 The macro iteration of pre-optimization has converged in  6 steps!
 
 Starting DF-ADC(2) iteration for root  1
 
 Iteration   1
 
 Calculate similarity transformed basis and Fockian...
 Assemble transformed J^Q_ia integrals and symmetrize (ia|jb) list...
 Calculate double excitation operators and Y^Q_ai vector...
 Calculate double exc. operators contribution to sigma vector...
 
       Total ADC(2)          Energy                Norm of
       energy [au]        decrease [au]        residual vector
 ============================================================================
    -2040.518594171         0.0000352             0.0001552
 ============================================================================
 
 Iteration   2
 
 Calculate similarity transformed basis and Fockian...
 Assemble transformed J^Q_ia integrals and symmetrize (ia|jb) list...
 Calculate double excitation operators and Y^Q_ai vector...
 Calculate double exc. operators contribution to sigma vector...
 
       Total ADC(2)          Energy                Norm of
       energy [au]        decrease [au]        residual vector
 ============================================================================
    -2040.518598557        -0.0000044             0.0000998
 ============================================================================
 
 
 The ADC(2) iteration has converged in  2 steps.
 
 Final result in atomic units for root  1:
 
 Total reference energy:        -2032.926674275737
 Total ADC(2) energy:           -2040.518598557369
 ADC(2) excitation energy:          0.245272463163
 Spin multiplicity:                 1
 
 ============================================================================
 
 
 Final result of the ADC(2) calculations for the excited states:
 Singlet states
 
 Excited   Excitation     Excitation     Excitation        Absorption      
  state    energy [au]    energy [eV]  energy [cm^-1]    wavelength [nm]  
 ============================================================================
    1      0.24527246       6.6742        53831.09          185.77
 ============================================================================
 
