# Supplementary material for: Scalable Correlated Local Approaches for Computing Valence and Core-Level Ionization Energies in Large Molecules
Source: J Chem Theory Comput. 2026 Jun 24;22(13):6584–98. doi: 10.1021/acs.jctc.6c00634 (PMC13374016; doi:10.1021/acs.jctc.6c00634)
Supplement: Supplementary file 2 [file ct6c00634_si_003.zip › SI/outputs/lysine_N_adc2-X2C.out]

 **********************************************************************
                          MRCC program system
 **********************************************************************
 
                              Written by
     Mihaly Kallay, Peter R. Nagy, David Mester, Laszlo Gyevi-Nagy,
        Jozsef Csoka, P. Bernat Szabo, Zoltan Rolik, Gyula Samu,
      Bence Hegely, Bence Ladoczki, Klara Petrov, Jozsef Csontos,
     Adam Ganyecz, Istvan Ladjanszki, Lorant Szegedy, Mate Farkas,
          Pal D. Mezei, Reka A. Horvath, and Balazs D. Lorincz
 
        Department of Physical Chemistry and Materials Science
            Budapest University of Technology and Economics
                  Budapest P.O.Box 91, H-1521 Hungary
 
                              www.mrcc.hu
 
                            Version: 25.1.2

 Executing minp...

 Reading input from MINP...
 
 Input file:
 
basis=cc-pCVTZ-X2C
verbosity=3


cialg=direct
ip_ea=ip
calc=ADC(2)

mem=120GB

dfbasis_scf=cc-pCVTZ-X2C_autoaux
dfbasis_cor=cc-pCVTZ-X2C_autoaux
hamilton=SFX2C1e
core=2
cvs=1-2
nstate=3
unit=bohr
geom=xyz
24
L-lysine
N 3.228139 -3.868775 0.373709
C 2.880525 -1.820320 -1.430699
C 5.358672 -0.934257 -2.613438
O 4.958366 0.373199 -4.842267
C 1.535409 0.471205 -0.176391
C -1.204311 -0.121904 0.589465
C -2.473187 2.083792 2.000399
C -5.227960 1.522624 2.728209
N -6.364252 3.671417 4.068262
O 7.498964 1.265001 -1.745421
H 4.447247 -3.477249 1.802347
H 3.560792 -5.592475 -0.392991
H 1.680535 -2.505180 -2.975479
H 6.558258 0.988004 -5.556537
H 1.570471 2.074737 -1.492065
H 2.632795 1.029713 1.500071
H -1.212493 -1.823591 1.774732
H -2.301366 -0.576459 -1.120799
H -2.421427 3.794322 0.812013
H -1.419671 2.534043 3.731609
H -5.278003 -0.109295 4.007418
H -6.286255 0.974953 1.008952
H -7.955467 3.305386 5.065272
H -6.462582 5.312753 3.085214
 
 
 Checking keyword combinations...
 
 Keywords:
 
 active=none
 agrid=ld0006-ld0590
 agrid_pssp=ld0006-ld0194
 agrid_pssp_sm=ld0006-ld0074
 ao_trunc=off
 ao_trunc_tol=1e-4
 basis=cc-pcvtz-x2c
 basis_sm=none
 basopt=off
 bfbasis=none
 bfgsmem=10
 bfgstol=1.0d-3
 bfgscimem=5
 boysalg=jacobi
 bpcompo=0.95
 bpcompv=0.98
 bpdfo=0.95
 bpocc=0.95
 bppdo=0.95
 bppdv=0.98
 bpedo=0.95
 bpedv=0.98
 bp_subsyso=0.95
 bp_subsysv=0.95
 cabscorr=off
 cabsdom=bplarge
 cabsdual=off
 calc=adc(2)
 ccmaxit=50
 ccprog=cis
 ccsdalg=disk
 ccsdmkl=seq
 ccsdrest=off
 ccsdthreads=2
 cctol=6
 charge=0
 cialg=direct
 ciguess=off
 cmpgrp=auto
 comprest=off
 coord_sys=ric
 core=2
 corembed=off
 csapprox=off
 cvs=1-2
 dboc=off
 deltaf12=off
 delocsomofact=
 dendec=laplace
 dens=0
 denscorr=0
 dfalg=lineq
 dfbasis_cab=none
 dfbasis_cor=cc-pcvtz-x2c_autoaux
 dfbasis_scf=cc-pcvtz-x2c_autoaux
 dfbasis_scf_sm=auto
 dfintran=drpa
 df_trunc=off
 df_trunc_corr=off
 df_trunc_corr_tol=5e-4
 df_trunc_tol=5e-4
 dft=off
 dhexc=adc(2)
 diag=david
 docc=
 domrad=10.d0
 drpaalg=fit
 dual=off
 dual_df=off
 dyson=off
 ecp=auto
 edisp=off
 edisp_embed=off
 embed=off
 epairestfact=off
 epairscale=1.d0
 etemp=300
 epert=none
 eps=
 espcharge=off
 excrad=0.d0
 excrad_f12=0.d0
 excrad_fin=0.000000000D+00
 fastdbbsc=v2
 fitting=coulomb
 fmm=off
 fmmord=8
 fnonorb=
 freq=off
 gamma=1.d0
 gauss=spher
 geom=xyz
 gopt=off
 ghost=none
 gtol=7
 grdens=off
 grid=auto
 grid_sm=auto
 gridbatch_cos=2000
 grtol=10
 guido_ct=off
 hamilton=sfx2c1e
 hl_scfalg=auto
 iface=none
 incore=off
 intalg=auto
 ip_ea=ip
 itol=10
 laptol=1.d-2
 lccoporder=trffirst
 lcorthr=normal
 lccrest=off
 ldfgrad_tol=8
 lmp2dens=on
 lnoepso=0.d0
 lnoepsv=0.0d0
 localcc=off
 localcorrsymm=off
 locintrf=disk
 mact=
 maxact=off
 maxdim=200
 maxex=0
 maxmicroit=100
 mcscfiguess=hf
 mem=120gb
 mmprog=
 molden=on
 mp2ongrid=off
 mpitasks=1
 mulmet=0
 mult=
 nab=off
 nacto=0
 nactv=0
 naf_amp=3.16d-3
 naf_cor=0.d0
 naf_f12=off
 naf_scf=off
 nafalg=albe
 nafdens=off
 naftyp=
 nchol=auto
 ndeps=1e-3
 nevpt=
 nstate=3
 nsing=0
 nto=off
 ntrip=0
 num_grad=off
 occ=
 occri=off
 oniom=off
 oniom_eechg=off
 oniom_pcm=off
 oniom_qcorr=off
 optalg=
 optmaxit=50
 optetol=1e-6
 optex=2
 optgtol=1e-4
 optstol=1e-3
 orblocc=off
 orbloce=off
 orbloco=off
 orblocv=off
 orblocguess=cholesky
 osveps=1e-3
 ovirt=off
 ovltol=1e-7
 ovosnorb=80.0
 pao_subsys_tol=1e-3
 pao_tol=1e-3
 pcm=off
 popul=off
 pressure=100000
 pssp=off
 ptfreq=0.0
 ptthreads=2
 qmreg=
 qmmm=off
 qro=off
 qscf=off
 redcost_exc=off
 redcost_tddft=off
 refdet=none
 rest=0
 rgrid=log3
 rism=off
 rohfcore=semicanonical
 rohftype=semicanonical
 scfalg=auto
 scf_conv=auto
 scfdamp=0.0d0
 scfdamp_mode=off
 scfdamp_end=50
 scfdamp_dampstep=0.d0
 scfdamp_dtol=0.0d0
 scfdamp_maxfact=0.0d0
 scfdamp_minfact=0.0d0
 scfdiis=on
 scfdiis_dtol=0.0d0
 scfdiis_end=50
 scfdiis_start=2
 scfdiis_step=1
 scfdiis_watch=off
 scfdiis_wrange=10
 scfdiis_wlimit=5
 scfdiis_delmax=2
 scfdtol=7
 scfext=10
 scfguessdens=
 scfiguess=sad
 scfloc=off
 scflshift=0.20
 scflshift_end=8
 scflshift_dtol=0.0
 scflshift_gaptol=0.20
 scfmaxit=50
 scftype=
 scftype_low=
 scftype_high=
 scftol=6
 scspe=1.d0
 scsph=1.d0
 scsps=0.0d0
 scsps_t=0.0d0
 scspt=0.0d0
 scspt_t=0.0d0
 scspv=1.d0
 spairtol=1e-4
 sqmprog=
 subminp=top
 subsys_bopu=on
 symm=
 talg=occ
 temp=298.15
 test=off
 tfunc=off
 theodore=off
 tlmo=0.999
 tpao=0.94
 tprint=off
 uncontract=off
 unit=bohr
 usedisk=2
 verbosity=3
 wpairtol=0.100000000E-05

 Executing scf...

 @scfsetup: integrals calculated directly
            mrcc/integ direct run
 @scfsetup: calculating on full matrices
            not using symmetry adapted basis
 @scfsetup: diis switched on
 @scfsetup: number of steps to extrapolate from  10
 @scfsetup: tolerance in energy deviation    0.100000E-05
            tolerance in density deviation    0.100000E-06
 @scfsetup: maximum number of iterations:  50
 @scfsetup: restricted closed shell hf calc
 @scfsetup: starting scf from diagonal ao guess
 @scfsetup: occupation set:
            from initial orbitals
 @scfsetup: Parameter-set for SCF acceleration: normal
 @scfsetup: diis runs from iteration:   2
 @scfsetup: diis runs to iteration:  50
 @scfsetup: diis runs in every iteration
 @scfsetup: diiswatch is disabled                   
 @scfsetup: diis dtol criteria to switch on:      0.0000E+00
           (or the iteration number below is reached)
 @scfsetup: static damping scheme
            iteration step criteria to turn damping off: 3
 @scfsetup: dynamic level shifting
            tolarance in HOMO-LUMO gap:  0.200
            tolarance in density deviation:     0.0000E+00
            iteration step criteria to turn level shifting off: 8
 Allocation of 120.0 Gbytes of memory...
 ======================================================================
 ITERATION STEP   1
 

 SCF control                  : initial
 Damping factor/level shift   : 0.000/0.200
 DIIS [start/end/frequency]   :   2 / 50 /  1

 Calculation of two-electron integrals...
   1% done.
  29% done.
  47% done.
  70% done.
  81% done.
  93% done.
 100% done.
 Gradient norm:      9.4600E+00
 RMS of [F,P]:                                         0.01690190635130
 RMS of difference density:                            0.01305260884993
 Gap [au]:  0.22416715
 ALPHA OCC:  40
 BETA  OCC:  40
 
 ***HARTREE-FOCK ENERGY IN STEP   1 IS       -483.1428872946441970 [AU]
 ======================================================================
 ITERATION STEP   2
 

 SCF control                  : diis
 Damping factor/level shift   : 0.000/0.000
 DIIS [start/end/frequency]   :   2 / 50 /  1

 Constructing Fock-matrix...
 
 First step of Coulomb + first step of exchange...
 Exchange contribution is evaluated for MOs 1 to 40.
   1% done.
  12% done.
  23% done.
  34% done.
  46% done.
  57% done.
  68% done.
  79% done.
  90% done.
 100% done.
 
 Fitting and assembly step of exchange...
 
 Second step of Coulomb...
   1% done.
  12% done.
  23% done.
  34% done.
  46% done.
  57% done.
  68% done.
  79% done.
  90% done.
 100% done.
 
 Gradient norm:      9.4600E+00
 DIIS is running in this iteration step.
 RMS of [F,P]:                                         0.00404895966776
 RMS of difference density:                            0.00649725161952
 Gap [au]:  0.10061259
 ALPHA OCC:  40
 BETA  OCC:  40
 
 ***HARTREE-FOCK ENERGY IN STEP   2 IS       -493.5762908702445202 [AU]
 
 Step comparison  Energy Drift [au]  DIIS error drift  Gradient drift
        1            1.0433E+01         1.2853E-02       0.0000E+00
        2            4.9358E+02         1.0000E-07       0.0000E+00
 ======================================================================
 ITERATION STEP   3
 

 SCF control                  : diis
 Damping factor/level shift   : 0.000/0.200
 DIIS [start/end/frequency]   :   2 / 50 /  1

 Constructing Fock-matrix...
 
 First step of Coulomb + first step of exchange...
 Exchange contribution is evaluated for MOs 1 to 40.
   1% done.
  12% done.
  23% done.
  34% done.
  46% done.
  57% done.
  68% done.
  79% done.
  90% done.
 100% done.
 
 Fitting and assembly step of exchange...
 
 Second step of Coulomb...
   1% done.
  12% done.
  23% done.
  34% done.
  46% done.
  57% done.
  68% done.
  79% done.
  90% done.
 100% done.
 
 Gradient norm:      9.4600E+00
 DIIS is running in this iteration step.
 RMS of [F,P]:                                         0.00417955938104
 RMS of difference density:                            0.00317739580713
 Gap [au]:  0.31657235
 ALPHA OCC:  40
 BETA  OCC:  40
 
 ***HARTREE-FOCK ENERGY IN STEP   3 IS       -493.4565869268308234 [AU]
 
 Step comparison  Energy Drift [au]  DIIS error drift  Gradient drift
        2           -1.1970E-01        -1.3060E-04       0.0000E+00
 Warning! The energy goes uphill (with respect to previous step).
 Warning! The DIIS error goes uphill (with respect to previous step).
 Warning! The DIIS error goes uphill (with respect to step   2 ).
 ======================================================================
 ITERATION STEP   4
 

 SCF control                  : diis
 Damping factor/level shift   : 0.000/0.000
 DIIS [start/end/frequency]   :   2 / 50 /  1

 Constructing Fock-matrix...
 
 First step of Coulomb + first step of exchange...
 Exchange contribution is evaluated for MOs 1 to 40.
   1% done.
  12% done.
  23% done.
  34% done.
  46% done.
  57% done.
  68% done.
  79% done.
  90% done.
 100% done.
 
 Fitting and assembly step of exchange...
 
 Second step of Coulomb...
   1% done.
  12% done.
  23% done.
  34% done.
  46% done.
  57% done.
  68% done.
  79% done.
  90% done.
 100% done.
 
 Gradient norm:      9.4600E+00
 DIIS is running in this iteration step.
 RMS of [F,P]:                                         0.00063471224114
 RMS of difference density:                            0.00090113132506
 Gap [au]:  0.37951793
 ALPHA OCC:  40
 BETA  OCC:  40
 
 ***HARTREE-FOCK ENERGY IN STEP   4 IS       -494.1545318773887630 [AU]
 
 Step comparison  Energy Drift [au]  DIIS error drift  Gradient drift
        3            6.9794E-01         3.5448E-03       0.0000E+00
        4            5.7824E-01         3.4142E-03       0.0000E+00
 ======================================================================
 ITERATION STEP   5
 

 SCF control                  : diis
 Damping factor/level shift   : 0.000/0.000
 DIIS [start/end/frequency]   :   2 / 50 /  1

 Constructing Fock-matrix...
 
 First step of Coulomb + first step of exchange...
 Exchange contribution is evaluated for MOs 1 to 40.
   1% done.
  12% done.
  23% done.
  34% done.
  46% done.
  57% done.
  68% done.
  79% done.
  90% done.
 100% done.
 
 Fitting and assembly step of exchange...
 
 Second step of Coulomb...
   1% done.
  12% done.
  23% done.
  34% done.
  46% done.
  57% done.
  68% done.
  79% done.
  90% done.
 100% done.
 
 Gradient norm:      9.4600E+00
 DIIS is running in this iteration step.
 RMS of [F,P]:                                         0.00023617080132
 RMS of difference density:                            0.00036379304494
 Gap [au]:  0.39397527
 ALPHA OCC:  40
 BETA  OCC:  40
 
 ***HARTREE-FOCK ENERGY IN STEP   5 IS       -494.1770407384617556 [AU]
 
 Step comparison  Energy Drift [au]  DIIS error drift  Gradient drift
        4            2.2509E-02         3.9854E-04       0.0000E+00
 ======================================================================
 ITERATION STEP   6
 

 SCF control                  : diis
 Damping factor/level shift   : 0.000/0.000
 DIIS [start/end/frequency]   :   2 / 50 /  1

 Constructing Fock-matrix...
 
 First step of Coulomb + first step of exchange...
 Exchange contribution is evaluated for MOs 1 to 40.
   1% done.
  12% done.
  23% done.
  34% done.
  46% done.
  57% done.
  68% done.
  79% done.
  90% done.
 100% done.
 
 Fitting and assembly step of exchange...
 
 Second step of Coulomb...
   1% done.
  12% done.
  23% done.
  34% done.
  46% done.
  57% done.
  68% done.
  79% done.
  90% done.
 100% done.
 
 Gradient norm:      9.4600E+00
 DIIS is running in this iteration step.
 RMS of [F,P]:                                         0.00010746066345
 RMS of difference density:                            0.00026668174320
 Gap [au]:  0.40355874
 ALPHA OCC:  40
 BETA  OCC:  40
 
 ***HARTREE-FOCK ENERGY IN STEP   6 IS       -494.1837184299474757 [AU]
 
 Step comparison  Energy Drift [au]  DIIS error drift  Gradient drift
        5            6.6777E-03         1.2871E-04       0.0000E+00
 ======================================================================
 ITERATION STEP   7
 

 SCF control                  : diis
 Damping factor/level shift   : 0.000/0.000
 DIIS [start/end/frequency]   :   2 / 50 /  1

 Constructing Fock-matrix...
 
 First step of Coulomb + first step of exchange...
 Exchange contribution is evaluated for MOs 1 to 40.
   1% done.
  12% done.
  23% done.
  34% done.
  46% done.
  57% done.
  68% done.
  79% done.
  90% done.
 100% done.
 
 Fitting and assembly step of exchange...
 
 Second step of Coulomb...
   1% done.
  12% done.
  23% done.
  34% done.
  46% done.
  57% done.
  68% done.
  79% done.
  90% done.
 100% done.
 
 Gradient norm:      9.4600E+00
 DIIS is running in this iteration step.
 RMS of [F,P]:                                         0.00007145699964
 RMS of difference density:                            0.00029025152410
 Gap [au]:  0.40765255
 ALPHA OCC:  40
 BETA  OCC:  40
 
 ***HARTREE-FOCK ENERGY IN STEP   7 IS       -494.1871383263135158 [AU]
 
 Step comparison  Energy Drift [au]  DIIS error drift  Gradient drift
        6            3.4199E-03         3.6004E-05       0.0000E+00
 ======================================================================
 ITERATION STEP   8
 

 SCF control                  : diis
 Damping factor/level shift   : 0.000/0.000
 DIIS [start/end/frequency]   :   2 / 50 /  1

 Constructing Fock-matrix...
 
 First step of Coulomb + first step of exchange...
 Exchange contribution is evaluated for MOs 1 to 40.
   1% done.
  12% done.
  23% done.
  34% done.
  46% done.
  57% done.
  68% done.
  79% done.
  90% done.
 100% done.
 
 Fitting and assembly step of exchange...
 
 Second step of Coulomb...
   1% done.
  12% done.
  23% done.
  34% done.
  46% done.
  57% done.
  68% done.
  79% done.
  90% done.
 100% done.
 
 Gradient norm:      9.4600E+00
 DIIS is running in this iteration step.
 RMS of [F,P]:                                         0.00004245491788
 RMS of difference density:                            0.00019819777849
 Gap [au]:  0.41046384
 ALPHA OCC:  40
 BETA  OCC:  40
 
 ***HARTREE-FOCK ENERGY IN STEP   8 IS       -494.1893749276366634 [AU]
 
 Step comparison  Energy Drift [au]  DIIS error drift  Gradient drift
        7            2.2366E-03         2.9002E-05       0.0000E+00
 ======================================================================
 ITERATION STEP   9
 

 SCF control                  : diis
 Damping factor/level shift   : 0.000/0.000
 DIIS [start/end/frequency]   :   2 / 50 /  1

 Constructing Fock-matrix...
 
 First step of Coulomb + first step of exchange...
 Exchange contribution is evaluated for MOs 1 to 40.
   1% done.
  12% done.
  23% done.
  34% done.
  46% done.
  57% done.
  68% done.
  79% done.
  90% done.
 100% done.
 
 Fitting and assembly step of exchange...
 
 Second step of Coulomb...
   1% done.
  12% done.
  23% done.
  34% done.
  46% done.
  57% done.
  68% done.
  79% done.
  90% done.
 100% done.
 
 Gradient norm:      9.4600E+00
 DIIS is running in this iteration step.
 RMS of [F,P]:                                         0.00001862714559
 RMS of difference density:                            0.00007303298172
 Gap [au]:  0.41017320
 ALPHA OCC:  40
 BETA  OCC:  40
 
 ***HARTREE-FOCK ENERGY IN STEP   9 IS       -494.1900563552219410 [AU]
 
 Step comparison  Energy Drift [au]  DIIS error drift  Gradient drift
        8            6.8143E-04         2.3828E-05       0.0000E+00
 ======================================================================
 ITERATION STEP  10
 

 SCF control                  : diis
 Damping factor/level shift   : 0.000/0.000
 DIIS [start/end/frequency]   :   2 / 50 /  1

 Constructing Fock-matrix...
 
 First step of Coulomb + first step of exchange...
 Exchange contribution is evaluated for MOs 1 to 40.
   1% done.
  12% done.
  23% done.
  34% done.
  46% done.
  57% done.
  68% done.
  79% done.
  90% done.
 100% done.
 
 Fitting and assembly step of exchange...
 
 Second step of Coulomb...
   1% done.
  12% done.
  23% done.
  34% done.
  46% done.
  57% done.
  68% done.
  79% done.
  90% done.
 100% done.
 
 Gradient norm:      9.4600E+00
 DIIS is running in this iteration step.
 RMS of [F,P]:                                         0.00001105153975
 RMS of difference density:                            0.00003865158864
 Gap [au]:  0.40948173
 ALPHA OCC:  40
 BETA  OCC:  40
 
 ***HARTREE-FOCK ENERGY IN STEP  10 IS       -494.1901645996094885 [AU]
 
 Step comparison  Energy Drift [au]  DIIS error drift  Gradient drift
        9            1.0824E-04         7.5756E-06       0.0000E+00
 ======================================================================
 ITERATION STEP  11
 

 SCF control                  : diis
 Damping factor/level shift   : 0.000/0.000
 DIIS [start/end/frequency]   :   2 / 50 /  1

 Constructing Fock-matrix...
 
 First step of Coulomb + first step of exchange...
 Exchange contribution is evaluated for MOs 1 to 40.
   1% done.
  12% done.
  23% done.
  34% done.
  46% done.
  57% done.
  68% done.
  79% done.
  90% done.
 100% done.
 
 Fitting and assembly step of exchange...
 
 Second step of Coulomb...
   1% done.
  12% done.
  23% done.
  34% done.
  46% done.
  57% done.
  68% done.
  79% done.
  90% done.
 100% done.
 
 Gradient norm:      9.4600E+00
 DIIS is running in this iteration step.
 RMS of [F,P]:                                         0.00000683766706
 RMS of difference density:                            0.00003391844909
 Gap [au]:  0.40954069
 ALPHA OCC:  40
 BETA  OCC:  40
 
 ***HARTREE-FOCK ENERGY IN STEP  11 IS       -494.1902041121747970 [AU]
 
 Step comparison  Energy Drift [au]  DIIS error drift  Gradient drift
       10            3.9513E-05         4.2139E-06       0.0000E+00
 ======================================================================
 ITERATION STEP  12
 

 SCF control                  : diis
 Damping factor/level shift   : 0.000/0.000
 DIIS [start/end/frequency]   :   2 / 50 /  1

 Constructing Fock-matrix...
 
 First step of Coulomb + first step of exchange...
 Exchange contribution is evaluated for MOs 1 to 40.
   1% done.
  12% done.
  23% done.
  34% done.
  46% done.
  57% done.
  68% done.
  79% done.
  90% done.
 100% done.
 
 Fitting and assembly step of exchange...
 
 Second step of Coulomb...
   1% done.
  12% done.
  23% done.
  34% done.
  46% done.
  57% done.
  68% done.
  79% done.
  90% done.
 100% done.
 
 Gradient norm:      9.4600E+00
 DIIS is running in this iteration step.
 RMS of [F,P]:                                         0.00000386634415
 RMS of difference density:                            0.00002170021164
 Gap [au]:  0.40949520
 ALPHA OCC:  40
 BETA  OCC:  40
 
 ***HARTREE-FOCK ENERGY IN STEP  12 IS       -494.1902268483158878 [AU]
 
 Step comparison  Energy Drift [au]  DIIS error drift  Gradient drift
       11            2.2736E-05         2.9713E-06       0.0000E+00
 ======================================================================
 ITERATION STEP  13
 

 SCF control                  : diis
 Damping factor/level shift   : 0.000/0.000
 DIIS [start/end/frequency]   :   2 / 50 /  1

 Constructing Fock-matrix...
 
 First step of Coulomb + first step of exchange...
 Exchange contribution is evaluated for MOs 1 to 40.
   1% done.
  12% done.
  23% done.
  34% done.
  46% done.
  57% done.
  68% done.
  79% done.
  90% done.
 100% done.
 
 Fitting and assembly step of exchange...
 
 Second step of Coulomb...
   1% done.
  12% done.
  23% done.
  34% done.
  46% done.
  57% done.
  68% done.
  79% done.
  90% done.
 100% done.
 
 Gradient norm:      9.4600E+00
 DIIS is running in this iteration step.
 RMS of [F,P]:                                         0.00000234889143
 RMS of difference density:                            0.00001358541646
 Gap [au]:  0.40945187
 ALPHA OCC:  40
 BETA  OCC:  40
 
 ***HARTREE-FOCK ENERGY IN STEP  13 IS       -494.1902347728541827 [AU]
 
 Step comparison  Energy Drift [au]  DIIS error drift  Gradient drift
       12            7.9245E-06         1.5175E-06       0.0000E+00
 ======================================================================
 ITERATION STEP  14
 

 SCF control                  : diis
 Damping factor/level shift   : 0.000/0.000
 DIIS [start/end/frequency]   :   2 / 50 /  1

 Constructing Fock-matrix...
 
 First step of Coulomb + first step of exchange...
 Exchange contribution is evaluated for MOs 1 to 40.
   1% done.
  12% done.
  23% done.
  34% done.
  46% done.
  57% done.
  68% done.
  79% done.
  90% done.
 100% done.
 
 Fitting and assembly step of exchange...
 
 Second step of Coulomb...
   1% done.
  12% done.
  23% done.
  34% done.
  46% done.
  57% done.
  68% done.
  79% done.
  90% done.
 100% done.
 
 Gradient norm:      9.4600E+00
 DIIS is running in this iteration step.
 RMS of [F,P]:                                         0.00000107028848
 RMS of difference density:                            0.00000576272614
 Gap [au]:  0.40946643
 ALPHA OCC:  40
 BETA  OCC:  40
 
 ***HARTREE-FOCK ENERGY IN STEP  14 IS       -494.1902372720712719 [AU]
 
 Step comparison  Energy Drift [au]  DIIS error drift  Gradient drift
       13            2.4992E-06         1.2786E-06       0.0000E+00
 ======================================================================
 ITERATION STEP  15
 

 SCF control                  : diis
 Damping factor/level shift   : 0.000/0.000
 DIIS [start/end/frequency]   :   2 / 50 /  1

 Constructing Fock-matrix...
 
 First step of Coulomb + first step of exchange...
 Exchange contribution is evaluated for MOs 1 to 40.
   1% done.
  12% done.
  23% done.
  34% done.
  46% done.
  57% done.
  68% done.
  79% done.
  90% done.
 100% done.
 
 Fitting and assembly step of exchange...
 
 Second step of Coulomb...
   1% done.
  12% done.
  23% done.
  34% done.
  46% done.
  57% done.
  68% done.
  79% done.
  90% done.
 100% done.
 
 Gradient norm:      9.4600E+00
 DIIS is running in this iteration step.
 RMS of [F,P]:                                         0.00000059353681
 RMS of difference density:                            0.00000312221931
 Gap [au]:  0.40947483
 ALPHA OCC:  40
 BETA  OCC:  40
 
 ***HARTREE-FOCK ENERGY IN STEP  15 IS       -494.1902378199042687 [AU]
 
 Step comparison  Energy Drift [au]  DIIS error drift  Gradient drift
       14            5.4783E-07         4.7675E-07       0.0000E+00
 ======================================================================
 ITERATION STEP  16
 

 SCF control                  : diis
 Damping factor/level shift   : 0.000/0.000
 DIIS [start/end/frequency]   :   2 / 50 /  1

 Constructing Fock-matrix...
 
 First step of Coulomb + first step of exchange...
 Exchange contribution is evaluated for MOs 1 to 40.
   1% done.
  12% done.
  23% done.
  34% done.
  46% done.
  57% done.
  68% done.
  79% done.
  90% done.
 100% done.
 
 Fitting and assembly step of exchange...
 
 Second step of Coulomb...
   1% done.
  12% done.
  23% done.
  34% done.
  46% done.
  57% done.
  68% done.
  79% done.
  90% done.
 100% done.
 
 Gradient norm:      9.4600E+00
 DIIS is running in this iteration step.
 RMS of [F,P]:                                         0.00000015215836
 RMS of difference density:                            0.00000035160938
 Gap [au]:  0.40947785
 ALPHA OCC:  40
 BETA  OCC:  40
 
 ***HARTREE-FOCK ENERGY IN STEP  16 IS       -494.1902379160146666 [AU]
 
 Step comparison  Energy Drift [au]  DIIS error drift  Gradient drift
       15            9.6110E-08         4.4138E-07       0.0000E+00
 ======================================================================
 ITERATION STEP  17
 

 SCF control                  : diis
 Damping factor/level shift   : 0.000/0.000
 DIIS [start/end/frequency]   :   2 / 50 /  1

 Constructing Fock-matrix...
 
 First step of Coulomb + first step of exchange...
 Exchange contribution is evaluated for MOs 1 to 40.
   1% done.
  12% done.
  23% done.
  34% done.
  46% done.
  57% done.
  68% done.
  79% done.
  90% done.
 100% done.
 
 Fitting and assembly step of exchange...
 
 Second step of Coulomb...
   1% done.
  12% done.
  23% done.
  34% done.
  46% done.
  57% done.
  68% done.
  79% done.
  90% done.
 100% done.
 
 Gradient norm:      9.4600E+00
 DIIS is running in this iteration step.
 RMS of [F,P]:                                         0.00000004721217
 RMS of difference density:                            0.00000014045968
 Gap [au]:  0.40947660
 ALPHA OCC:  40
 BETA  OCC:  40
 
 ***HARTREE-FOCK ENERGY IN STEP  17 IS       -494.1902379187163206 [AU]
 
 Step comparison  Energy Drift [au]  DIIS error drift  Gradient drift
       16            2.7017E-09         1.0495E-07       0.0000E+00
 ======================================================================
 ITERATION STEP  18
 

 SCF control                  : diis
 Damping factor/level shift   : 0.000/0.000
 DIIS [start/end/frequency]   :   2 / 50 /  1

 Constructing Fock-matrix...
 
 First step of Coulomb + first step of exchange...
 Exchange contribution is evaluated for MOs 1 to 40.
   1% done.
  12% done.
  23% done.
  34% done.
  46% done.
  57% done.
  68% done.
  79% done.
  90% done.
 100% done.
 
 Fitting and assembly step of exchange...
 
 Second step of Coulomb...
   1% done.
  12% done.
  23% done.
  34% done.
  46% done.
  57% done.
  68% done.
  79% done.
  90% done.
 100% done.
 
 Gradient norm:      9.4600E+00
 DIIS is running in this iteration step.
 RMS of [F,P]:                                         0.00000001563214
 RMS of difference density:                            0.00000003672233
 Gap [au]:  0.40947701
 ALPHA OCC:  40
 BETA  OCC:  40
 
 ***HARTREE-FOCK ENERGY IN STEP  18 IS       -494.1902379190557895 [AU]
 
 Step comparison  Energy Drift [au]  DIIS error drift  Gradient drift
       17            3.3947E-10         3.1580E-08       0.0000E+00
 ======================================================================
 
 SUCCESS...
 THE SCF ITERATION HAS CONVERGED!
 
                   A   
 FINAL ALPHA OCC:  40
 FINAL BETA  OCC:  40
 
 ***FINAL HARTREE-FOCK ENERGY:       -494.1902379190557895 [AU]
 
 Orbital energies [au]:
      Irrep         Alpha          Beta
    1   A        -20.631275     -20.631275
    2   A        -20.545109     -20.545109
    3   A        -15.568573     -15.568573
    4   A        -15.537342     -15.537342
    5   A        -11.416669     -11.416669
    6   A        -11.313685     -11.313685
    7   A        -11.255490     -11.255490
    8   A        -11.247554     -11.247554
    9   A        -11.232070     -11.232070
   10   A        -11.225912     -11.225912
   11   A         -1.424175      -1.424175
   12   A         -1.213046      -1.213046
   13   A         -1.167423      -1.167423
   14   A         -1.165427      -1.165427
   15   A         -1.073265      -1.073265
   16   A         -1.012003      -1.012003
   17   A         -0.941640      -0.941640
   18   A         -0.851078      -0.851078
   19   A         -0.799069      -0.799069
   20   A         -0.797437      -0.797437
   21   A         -0.710443      -0.710443
   22   A         -0.672092      -0.672092
   23   A         -0.668021      -0.668021
   24   A         -0.664790      -0.664790
   25   A         -0.634411      -0.634411
   26   A         -0.618862      -0.618862
   27   A         -0.602848      -0.602848
   28   A         -0.590339      -0.590339
   29   A         -0.563084      -0.563084
   30   A         -0.552590      -0.552590
   31   A         -0.520655      -0.520655
   32   A         -0.503397      -0.503397
   33   A         -0.480940      -0.480940
   34   A         -0.477696      -0.477696
   35   A         -0.471542      -0.471542
   36   A         -0.459924      -0.459924
   37   A         -0.416852      -0.416852
   38   A         -0.411705      -0.411705
   39   A         -0.407727      -0.407727
   40   A         -0.373053      -0.373053
 
   41   A          0.036424       0.036424
   42   A          0.134762       0.134762
   43   A          0.142393       0.142393
   44   A          0.153660       0.153660
   45   A          0.160526       0.160526
   46   A          0.165379       0.165379
   47   A          0.169796       0.169796
   48   A          0.190422       0.190422
   49   A          0.196154       0.196154
   50   A          0.213095       0.213095
   51   A          0.227587       0.227587
   52   A          0.234118       0.234118
   53   A          0.242112       0.242112
   54   A          0.257218       0.257218
   55   A          0.273876       0.273876
   56   A          0.278543       0.278543
   57   A          0.303510       0.303510
   58   A          0.325880       0.325880
   59   A          0.340186       0.340186
   60   A          0.354850       0.354850
   61   A          0.368450       0.368450
   62   A          0.388997       0.388997
   63   A          0.389994       0.389994
   64   A          0.421361       0.421361
   65   A          0.431882       0.431882
   66   A          0.441963       0.441963
   67   A          0.450743       0.450743
   68   A          0.460959       0.460959
   69   A          0.467849       0.467849
   70   A          0.479452       0.479452
   71   A          0.489584       0.489584
   72   A          0.500371       0.500371
   73   A          0.507209       0.507209
   74   A          0.510768       0.510768
   75   A          0.540711       0.540711
   76   A          0.548063       0.548063
   77   A          0.558434       0.558434
   78   A          0.569287       0.569287
   79   A          0.584867       0.584867
   80   A          0.587442       0.587442
   81   A          0.592896       0.592896
   82   A          0.604584       0.604584
   83   A          0.615283       0.615283
   84   A          0.619896       0.619896
   85   A          0.632162       0.632162
   86   A          0.637501       0.637501
   87   A          0.641617       0.641617
   88   A          0.648322       0.648322
   89   A          0.657861       0.657861
   90   A          0.667070       0.667070
   91   A          0.668606       0.668606
   92   A          0.681516       0.681516
   93   A          0.687839       0.687839
   94   A          0.703818       0.703818
   95   A          0.704847       0.704847
   96   A          0.713519       0.713519
   97   A          0.715472       0.715472
   98   A          0.724261       0.724261
   99   A          0.732131       0.732131
  100   A          0.735832       0.735832
  101   A          0.761393       0.761393
  102   A          0.770320       0.770320
  103   A          0.789347       0.789347
  104   A          0.795632       0.795632
  105   A          0.809037       0.809037
  106   A          0.820039       0.820039
  107   A          0.836940       0.836940
  108   A          0.855336       0.855336
  109   A          0.872209       0.872209
  110   A          0.896097       0.896097
  111   A          0.909412       0.909412
  112   A          0.916779       0.916779
  113   A          0.927922       0.927922
  114   A          0.939453       0.939453
  115   A          0.952138       0.952138
  116   A          0.958244       0.958244
  117   A          0.973719       0.973719
  118   A          0.980193       0.980193
  119   A          0.987953       0.987953
  120   A          1.004638       1.004638
  121   A          1.014187       1.014187
  122   A          1.023016       1.023016
  123   A          1.042798       1.042798
  124   A          1.052191       1.052191
  125   A          1.072514       1.072514
  126   A          1.077222       1.077222
  127   A          1.094884       1.094884
  128   A          1.116937       1.116937
  129   A          1.129398       1.129398
  130   A          1.150477       1.150477
  131   A          1.164032       1.164032
  132   A          1.171574       1.171574
  133   A          1.179900       1.179900
  134   A          1.190100       1.190100
  135   A          1.198948       1.198948
  136   A          1.208515       1.208515
  137   A          1.218983       1.218983
  138   A          1.235072       1.235072
  139   A          1.256256       1.256256
  140   A          1.260605       1.260605
  141   A          1.289715       1.289715
  142   A          1.295839       1.295839
  143   A          1.306177       1.306177
  144   A          1.323917       1.323917
  145   A          1.328689       1.328689
  146   A          1.340261       1.340261
  147   A          1.354924       1.354924
  148   A          1.362990       1.362990
  149   A          1.368122       1.368122
  150   A          1.369919       1.369919
  151   A          1.387180       1.387180
  152   A          1.393757       1.393757
  153   A          1.403638       1.403638
  154   A          1.415134       1.415134
  155   A          1.426411       1.426411
  156   A          1.431309       1.431309
  157   A          1.450726       1.450726
  158   A          1.461165       1.461165
  159   A          1.463210       1.463210
  160   A          1.477956       1.477956
  161   A          1.486327       1.486327
  162   A          1.496861       1.496861
  163   A          1.504187       1.504187
  164   A          1.510506       1.510506
  165   A          1.519644       1.519644
  166   A          1.534446       1.534446
  167   A          1.541862       1.541862
  168   A          1.556967       1.556967
  169   A          1.562001       1.562001
  170   A          1.572915       1.572915
  171   A          1.583371       1.583371
  172   A          1.595092       1.595092
  173   A          1.606616       1.606616
  174   A          1.614021       1.614021
  175   A          1.624762       1.624762
  176   A          1.649185       1.649185
  177   A          1.661645       1.661645
  178   A          1.670331       1.670331
  179   A          1.672302       1.672302
  180   A          1.709223       1.709223
  181   A          1.726010       1.726010
  182   A          1.752125       1.752125
  183   A          1.756551       1.756551
  184   A          1.776442       1.776442
  185   A          1.792263       1.792263
  186   A          1.805658       1.805658
  187   A          1.815975       1.815975
  188   A          1.851638       1.851638
  189   A          1.855940       1.855940
  190   A          1.858428       1.858428
  191   A          1.861754       1.861754
  192   A          1.875827       1.875827
  193   A          1.890364       1.890364
  194   A          1.913321       1.913321
  195   A          1.922430       1.922430
  196   A          1.933857       1.933857
  197   A          1.956825       1.956825
  198   A          1.964325       1.964325
  199   A          2.006660       2.006660
  200   A          2.043048       2.043048
  201   A          2.063014       2.063014
  202   A          2.078464       2.078464
  203   A          2.105893       2.105893
  204   A          2.125907       2.125907
  205   A          2.208371       2.208371
  206   A          2.226956       2.226956
  207   A          2.256590       2.256590
  208   A          2.298489       2.298489
  209   A          2.363087       2.363087
  210   A          2.386452       2.386452
  211   A          2.450154       2.450154
  212   A          2.570579       2.570579
  213   A          2.582547       2.582547
  214   A          2.596139       2.596139
  215   A          2.619779       2.619779
  216   A          2.628778       2.628778
  217   A          2.653469       2.653469
  218   A          2.675886       2.675886
  219   A          2.718375       2.718375
  220   A          2.731081       2.731081
  221   A          2.740417       2.740417
  222   A          2.751680       2.751680
  223   A          2.761602       2.761602
  224   A          2.773544       2.773544
  225   A          2.786104       2.786104
  226   A          2.801119       2.801119
  227   A          2.811029       2.811029
  228   A          2.824146       2.824146
  229   A          2.851191       2.851191
  230   A          2.856980       2.856980
  231   A          2.872634       2.872634
  232   A          2.884139       2.884139
  233   A          2.889659       2.889659
  234   A          2.938424       2.938424
  235   A          2.949999       2.949999
  236   A          2.951588       2.951588
  237   A          2.971618       2.971618
  238   A          2.978115       2.978115
  239   A          2.991392       2.991392
  240   A          3.014446       3.014446
  241   A          3.030552       3.030552
  242   A          3.052616       3.052616
  243   A          3.065160       3.065160
  244   A          3.079442       3.079442
  245   A          3.100117       3.100117
  246   A          3.108144       3.108144
  247   A          3.121532       3.121532
  248   A          3.155918       3.155918
  249   A          3.182650       3.182650
  250   A          3.188352       3.188352
  251   A          3.195820       3.195820
  252   A          3.216015       3.216015
  253   A          3.225883       3.225883
  254   A          3.242469       3.242469
  255   A          3.258637       3.258637
  256   A          3.278550       3.278550
  257   A          3.290082       3.290082
  258   A          3.298421       3.298421
  259   A          3.304394       3.304394
  260   A          3.324976       3.324976
  261   A          3.334949       3.334949
  262   A          3.338382       3.338382
  263   A          3.345685       3.345685
  264   A          3.354580       3.354580
  265   A          3.359857       3.359857
  266   A          3.380732       3.380732
  267   A          3.384368       3.384368
  268   A          3.396014       3.396014
  269   A          3.400601       3.400601
  270   A          3.409498       3.409498
  271   A          3.416006       3.416006
  272   A          3.425287       3.425287
  273   A          3.439269       3.439269
  274   A          3.445370       3.445370
  275   A          3.453917       3.453917
  276   A          3.478753       3.478753
  277   A          3.486010       3.486010
  278   A          3.489656       3.489656
  279   A          3.494822       3.494822
  280   A          3.502985       3.502985
  281   A          3.507218       3.507218
  282   A          3.517085       3.517085
  283   A          3.521711       3.521711
  284   A          3.533521       3.533521
  285   A          3.540756       3.540756
  286   A          3.548989       3.548989
  287   A          3.559405       3.559405
  288   A          3.567833       3.567833
  289   A          3.575567       3.575567
  290   A          3.583569       3.583569
  291   A          3.589625       3.589625
  292   A          3.594351       3.594351
  293   A          3.603929       3.603929
  294   A          3.605391       3.605391
  295   A          3.622960       3.622960
  296   A          3.640883       3.640883
  297   A          3.654981       3.654981
  298   A          3.669899       3.669899
  299   A          3.689611       3.689611
  300   A          3.707018       3.707018
  301   A          3.721530       3.721530
  302   A          3.740486       3.740486
  303   A          3.745563       3.745563
  304   A          3.756722       3.756722
  305   A          3.778050       3.778050
  306   A          3.785843       3.785843
  307   A          3.811786       3.811786
  308   A          3.826296       3.826296
  309   A          3.835224       3.835224
  310   A          3.839521       3.839521
  311   A          3.852977       3.852977
  312   A          3.873272       3.873272
  313   A          3.874931       3.874931
  314   A          3.891406       3.891406
  315   A          3.896618       3.896618
  316   A          3.899573       3.899573
  317   A          3.922567       3.922567
  318   A          3.931918       3.931918
  319   A          3.935639       3.935639
  320   A          3.950040       3.950040
  321   A          3.961039       3.961039
  322   A          3.968620       3.968620
  323   A          3.989327       3.989327
  324   A          4.010933       4.010933
  325   A          4.024714       4.024714
  326   A          4.027045       4.027045
  327   A          4.039032       4.039032
  328   A          4.052370       4.052370
  329   A          4.062912       4.062912
  330   A          4.077530       4.077530
  331   A          4.090342       4.090342
  332   A          4.096993       4.096993
  333   A          4.111435       4.111435
  334   A          4.116831       4.116831
  335   A          4.121199       4.121199
  336   A          4.130051       4.130051
  337   A          4.146842       4.146842
  338   A          4.156913       4.156913
  339   A          4.159828       4.159828
  340   A          4.173999       4.173999
  341   A          4.190225       4.190225
  342   A          4.198819       4.198819
  343   A          4.208658       4.208658
  344   A          4.225341       4.225341
  345   A          4.230730       4.230730
  346   A          4.250133       4.250133
  347   A          4.261077       4.261077
  348   A          4.277949       4.277949
  349   A          4.293535       4.293535
  350   A          4.306889       4.306889
  351   A          4.314915       4.314915
  352   A          4.320122       4.320122
  353   A          4.329926       4.329926
  354   A          4.335515       4.335515
  355   A          4.343862       4.343862
  356   A          4.356031       4.356031
  357   A          4.370338       4.370338
  358   A          4.387928       4.387928
  359   A          4.396736       4.396736
  360   A          4.410462       4.410462
  361   A          4.427233       4.427233
  362   A          4.428467       4.428467
  363   A          4.442852       4.442852
  364   A          4.461614       4.461614
  365   A          4.465940       4.465940
  366   A          4.500815       4.500815
  367   A          4.511742       4.511742
  368   A          4.517924       4.517924
  369   A          4.526911       4.526911
  370   A          4.530516       4.530516
  371   A          4.543386       4.543386
  372   A          4.552939       4.552939
  373   A          4.574974       4.574974
  374   A          4.587086       4.587086
  375   A          4.593771       4.593771
  376   A          4.610168       4.610168
  377   A          4.623560       4.623560
  378   A          4.631107       4.631107
  379   A          4.649536       4.649536
  380   A          4.651435       4.651435
  381   A          4.679782       4.679782
  382   A          4.692180       4.692180
  383   A          4.706699       4.706699
  384   A          4.707276       4.707276
  385   A          4.724140       4.724140
  386   A          4.751446       4.751446
  387   A          4.759946       4.759946
  388   A          4.791721       4.791721
  389   A          4.819627       4.819627
  390   A          4.826779       4.826779
  391   A          4.843362       4.843362
  392   A          4.856326       4.856326
  393   A          4.862013       4.862013
  394   A          4.877024       4.877024
  395   A          4.918036       4.918036
  396   A          4.953801       4.953801
  397   A          4.972663       4.972663
  398   A          4.989977       4.989977
  399   A          4.996426       4.996426
  400   A          5.012709       5.012709
  401   A          5.042445       5.042445
  402   A          5.066208       5.066208
  403   A          5.071533       5.071533
  404   A          5.095501       5.095501
  405   A          5.132426       5.132426
  406   A          5.154530       5.154530
  407   A          5.179413       5.179413
  408   A          5.186879       5.186879
  409   A          5.191954       5.191954
  410   A          5.213971       5.213971
  411   A          5.256355       5.256355
  412   A          5.267714       5.267714
  413   A          5.272165       5.272165
  414   A          5.292764       5.292764
  415   A          5.297332       5.297332
  416   A          5.329794       5.329794
  417   A          5.342212       5.342212
  418   A          5.350595       5.350595
  419   A          5.378807       5.378807
  420   A          5.393653       5.393653
  421   A          5.400968       5.400968
  422   A          5.432954       5.432954
  423   A          5.444607       5.444607
  424   A          5.457261       5.457261
  425   A          5.475653       5.475653
  426   A          5.507158       5.507158
  427   A          5.531341       5.531341
  428   A          5.574168       5.574168
  429   A          5.591106       5.591106
  430   A          5.611390       5.611390
  431   A          5.639543       5.639543
  432   A          5.654872       5.654872
  433   A          5.670765       5.670765
  434   A          5.675499       5.675499
  435   A          5.691389       5.691389
  436   A          5.699720       5.699720
  437   A          5.719446       5.719446
  438   A          5.741251       5.741251
  439   A          5.753883       5.753883
  440   A          5.771067       5.771067
  441   A          5.777999       5.777999
  442   A          5.805350       5.805350
  443   A          5.823743       5.823743
  444   A          5.829576       5.829576
  445   A          5.854755       5.854755
  446   A          5.859832       5.859832
  447   A          5.875635       5.875635
  448   A          5.883175       5.883175
  449   A          5.911686       5.911686
  450   A          5.918388       5.918388
  451   A          5.955939       5.955939
  452   A          5.972313       5.972313
  453   A          5.988654       5.988654
  454   A          5.998689       5.998689
  455   A          6.070656       6.070656
  456   A          6.079545       6.079545
  457   A          6.116468       6.116468
  458   A          6.131242       6.131242
  459   A          6.139313       6.139313
  460   A          6.150111       6.150111
  461   A          6.166660       6.166660
  462   A          6.204958       6.204958
  463   A          6.230629       6.230629
  464   A          6.251204       6.251204
  465   A          6.301535       6.301535
  466   A          6.315528       6.315528
  467   A          6.352550       6.352550
  468   A          6.361775       6.361775
  469   A          6.376603       6.376603
  470   A          6.403922       6.403922
  471   A          6.411331       6.411331
  472   A          6.452677       6.452677
  473   A          6.501560       6.501560
  474   A          6.568679       6.568679
  475   A          6.595048       6.595048
  476   A          6.621628       6.621628
  477   A          6.724278       6.724278
  478   A          6.749301       6.749301
  479   A          6.835672       6.835672
  480   A          6.860398       6.860398
  481   A          6.892054       6.892054
  482   A          6.940242       6.940242
  483   A          7.000355       7.000355
  484   A          7.084817       7.084817
  485   A          7.161872       7.161872
  486   A          7.214507       7.214507
  487   A          7.250333       7.250333
  488   A          7.258995       7.258995
  489   A          7.275744       7.275744
  490   A          7.290980       7.290980
  491   A          7.499214       7.499214
  492   A          7.573309       7.573309
  493   A          7.580974       7.580974
  494   A          7.601363       7.601363
  495   A          7.786779       7.786779
  496   A          8.339618       8.339618
  497   A         15.360555      15.360555
  498   A         15.797928      15.797928
  499   A         16.070590      16.070590
  500   A         16.108613      16.108613
  501   A         16.160328      16.160328
  502   A         16.215330      16.215330
  503   A         16.248396      16.248396
  504   A         16.274569      16.274569
  505   A         16.343471      16.343471
  506   A         16.359908      16.359908
  507   A         16.431602      16.431602
  508   A         16.462351      16.462351
  509   A         16.479690      16.479690
  510   A         16.530100      16.530100
  511   A         16.548015      16.548015
  512   A         16.560739      16.560739
  513   A         16.621069      16.621069
  514   A         16.662108      16.662108
  515   A         16.714117      16.714117
  516   A         16.855918      16.855918
  517   A         17.074176      17.074176
  518   A         17.271312      17.271312
  519   A         17.434920      17.434920
  520   A         17.476019      17.476019
  521   A         20.956827      20.956827
  522   A         20.998464      20.998464
  523   A         21.680025      21.680025
  524   A         21.699285      21.699285
  525   A         21.970378      21.970378
  526   A         21.971706      21.971706
  527   A         22.752116      22.752116
  528   A         22.773272      22.773272
  529   A         26.026631      26.026631
  530   A         26.058822      26.058822
  531   A         26.099965      26.099965
  532   A         26.430399      26.430399
  533   A         26.602995      26.602995
  534   A         27.212000      27.212000
  535   A         28.410905      28.410905
  536   A         28.945947      28.945947
  537   A         39.191420      39.191420
  538   A         39.194921      39.194921
  539   A         39.217255      39.217255
  540   A         39.220665      39.220665
  541   A         39.250753      39.250753
  542   A         39.270363      39.270363
  543   A         39.404189      39.404189
  544   A         39.433168      39.433168
  545   A         39.523284      39.523284
  546   A         39.550908      39.550908
  547   A         41.264457      41.264457
  548   A         41.286818      41.286818
  549   A         41.300256      41.300256
  550   A         41.356074      41.356074
  551   A         41.423866      41.423866
  552   A         41.427807      41.427807
  553   A         41.466351      41.466351
  554   A         41.478434      41.478434
  555   A         41.479400      41.479400
  556   A         41.485505      41.485505
  557   A         41.497141      41.497141
  558   A         41.501539      41.501539
  559   A         41.514976      41.514976
  560   A         41.515656      41.515656
  561   A         41.518518      41.518518
  562   A         41.521124      41.521124
  563   A         41.531650      41.531650
  564   A         41.563180      41.563180
  565   A         41.583836      41.583836
  566   A         41.618306      41.618306
  567   A         41.633387      41.633387
  568   A         41.646098      41.646098
  569   A         41.656763      41.656763
  570   A         41.677610      41.677610
  571   A         41.685920      41.685920
  572   A         41.694446      41.694446
  573   A         41.697493      41.697493
  574   A         41.706200      41.706200
  575   A         41.719238      41.719238
  576   A         41.723563      41.723563
  577   A         43.768917      43.768917
  578   A         43.788491      43.788491
  579   A         43.801876      43.801876
  580   A         43.822543      43.822543
  581   A         43.835692      43.835692
  582   A         43.859955      43.859955
  583   A         43.885856      43.885856
  584   A         43.924266      43.924266
  585   A         43.955854      43.955854
  586   A         44.049228      44.049228
  587   A         80.649803      80.649803
  588   A         80.946371      80.946371
  589   A         81.136605      81.136605
  590   A         81.194447      81.194447
  591   A         81.245241      81.245241
  592   A         81.300878      81.300878
  593   A         81.338350      81.338350
  594   A         81.376303      81.376303
  595   A         81.402907      81.402907
  596   A         81.442076      81.442076
  597   A         81.474210      81.474210
  598   A         81.475040      81.475040
  599   A         81.507404      81.507404
  600   A         81.535691      81.535691
  601   A         81.618782      81.618782
  602   A         81.651512      81.651512
  603   A         81.705286      81.705286
  604   A         81.759406      81.759406
  605   A         85.087273      85.087273
  606   A         85.606119      85.606119
  607   A         85.878573      85.878573
  608   A         86.176549      86.176549
  609   A         86.470989      86.470989
  610   A         86.629467      86.629467
  611   A        108.456868     108.456868
  612   A        108.478995     108.478995
  613   A        108.965564     108.965564
  614   A        108.988007     108.988007
  615   A        109.209130     109.209130
  616   A        109.214955     109.214955
  617   A        115.674489     115.674489
  618   A        115.695892     115.695892
  619   A        137.176618     137.176618
  620   A        137.195061     137.195061
  621   A        137.211731     137.211731
  622   A        137.457917     137.457917
  623   A        137.596657     137.596657
  624   A        138.035376     138.035376
  625   A        147.597324     147.597324
  626   A        148.344907     148.344907
 
 RETURNING FROM SCF ALGORITHM
 ======================================================================

 Executing drpa...

 Three-index integral transformation
 Allocation of 120.0 Gbytes of memory...
 
 Minimal memory requirement for (ai|P) and (ij|P) integrals:    50.2 MB

 Calculating (ai|P) and (ij|P) integrals...
 Number of integral batches:    1
 Occupied indices per batch:   38
 
 Transforming integrals of batch 1...

 Executing cis...

 Allocation of 120.0 Gbytes of memory...
 Core orbitals considered in CVS treatment:   1  2
 
 Read MO coeff. matrix and orbital energies...
 
 Sorting for the CVS calculation...
 Generate singlet trial vectors...
 
 Starting DF-CIS iteration
 Singlet excited states
 
 
 The iteration has converged in  0 steps for all the roots.
 
 Final result of the CIS calculations for the excited states:
 Singlet excited states:
 
 Excited      Total          Excitation     Excitation     Excitation        Absorption
  state    energy [au]       energy [au]    energy [eV]  energy [cm^-1]    wavelength [nm]
 =========================================================================================
    1    -478.652895811     15.53734211     422.7926      3410052.43            2.93
    2    -478.621665031     15.56857289     423.6425      3416906.80            2.93
 =========================================================================================
 
 
 Retrieve a J_ai^Q fitted MO integral list...
 Retrieve a J_ij^Q fitted MO integral list in upper triangle form...
 Sorting for the CVS calculation...
 Fitting...
 The ground-state intermediates are not necessary!
 
 Calculate pre-optimized initial guesses for adc(2) calculations
 Direct algorithm for AB contributions!!!
 
 Calculate sigma vector for root  1
 Calculate sigma vector for root  2
 
                       Excitation           Energy                Norm of
 Iteration  1         energy [au]        decrease [au]        residual vector
 ============================================================================
 for root  1          14.587343335        -0.9499988             0.0000000
 for root  2          14.614060293        -0.9545126             0.0000000
 ============================================================================
  2/ 2 states have converged.
 
 
 
 The micro iteration of pre-optimization has converged in  1 steps.
 
 
 ============================================================================
 Restart
 
 Calculate sigma vector for root  1
 Calculate sigma vector for root  2
 
                       Excitation           Energy                Norm of
 Iteration  2         energy [au]        decrease [au]        residual vector
 ============================================================================
 for root  1          14.960698442         0.3733551             0.0000000
 for root  2          14.990648477         0.3765882             0.0000000
 ============================================================================
  2/ 2 states have converged.
 
 
 
 The micro iteration of pre-optimization has converged in  1 steps.
 
 
 ============================================================================
 Restart
 
 Calculate sigma vector for root  1
 Calculate sigma vector for root  2
 
                       Excitation           Energy                Norm of
 Iteration  3         energy [au]        decrease [au]        residual vector
 ============================================================================
 for root  1          14.860740796        -0.0999576             0.0000000
 for root  2          14.889698171        -0.1009503             0.0000000
 ============================================================================
  2/ 2 states have converged.
 
 
 
 The micro iteration of pre-optimization has converged in  1 steps.
 
 
 ============================================================================
 Restart
 
 Calculate sigma vector for root  1
 Calculate sigma vector for root  2
 
                       Excitation           Energy                Norm of
 Iteration  4         energy [au]        decrease [au]        residual vector
 ============================================================================
 for root  1          14.891198725         0.0304579             0.0000000
 for root  2          14.920528887         0.0308307             0.0000000
 ============================================================================
  2/ 2 states have converged.
 
 
 
 The micro iteration of pre-optimization has converged in  1 steps.
 
 
 ============================================================================
 Restart
 
 Calculate sigma vector for root  1
 Calculate sigma vector for root  2
 
                       Excitation           Energy                Norm of
 Iteration  5         energy [au]        decrease [au]        residual vector
 ============================================================================
 for root  1          14.882252342        -0.0089464             0.0000000
 for root  2          14.911455651        -0.0090732             0.0000000
 ============================================================================
  2/ 2 states have converged.
 
 
 
 The micro iteration of pre-optimization has converged in  1 steps.
 
 
 ============================================================================
 Restart
 
 Calculate sigma vector for root  1
 Calculate sigma vector for root  2
 
                       Excitation           Energy                Norm of
 Iteration  6         energy [au]        decrease [au]        residual vector
 ============================================================================
 for root  1          14.884909238         0.0026569             0.0000000
 for root  2          14.914155742         0.0027001             0.0000000
 ============================================================================
  2/ 2 states have converged.
 
 
 
 The micro iteration of pre-optimization has converged in  1 steps.
 
 
 ============================================================================
 Restart
 
 Calculate sigma vector for root  1
 Calculate sigma vector for root  2
 
                       Excitation           Energy                Norm of
 Iteration  7         energy [au]        decrease [au]        residual vector
 ============================================================================
 for root  1          14.884122752        -0.0007865             0.0000000
 for root  2          14.913354868        -0.0008009             0.0000000
 ============================================================================
  2/ 2 states have converged.
 
 
 
 The micro iteration of pre-optimization has converged in  1 steps.
 
 
 ============================================================================
 
 The macro iteration of pre-optimization has converged in  7 steps!
 
 Starting DF-ADC(2) iteration for root  1
 
 Iteration   1
 
 Calculate double excitation amplitudes and Y^Q_ai vector...
 
       Total ADC(2)          Energy                Norm of
       energy [au]        decrease [au]        residual vector
 ============================================================================
     -479.305882129         0.0002330             0.0000000
 ============================================================================
 
 Iteration   2
 
 Calculate double excitation amplitudes and Y^Q_ai vector...
 
       Total ADC(2)          Energy                Norm of
       energy [au]        decrease [au]        residual vector
 ============================================================================
     -479.305951159        -0.0000690             0.0000000
 ============================================================================
 
 
 The ADC(2) iteration has converged in  2 steps.
 
 Final result in atomic units for root  1:
 
 Total reference energy:         -494.190237919056
 Total ADC(2) energy:            -479.305951159170
 ADC(2) excitation energy:         14.884286759886
 Spin multiplicity:                 1
 
 ============================================================================
 
 
 Starting DF-ADC(2) iteration for root  2
 
 Iteration   1
 
 Calculate double excitation amplitudes and Y^Q_ai vector...
 
       Total ADC(2)          Energy                Norm of
       energy [au]        decrease [au]        residual vector
 ============================================================================
     -479.276645271         0.0002378             0.0000000
 ============================================================================
 
 Iteration   2
 
 Calculate double excitation amplitudes and Y^Q_ai vector...
 
       Total ADC(2)          Energy                Norm of
       energy [au]        decrease [au]        residual vector
 ============================================================================
     -479.276715848        -0.0000706             0.0000000
 ============================================================================
 
 
 The ADC(2) iteration has converged in  2 steps.
 
 Final result in atomic units for root  2:
 
 Total reference energy:         -494.190237919056
 Total ADC(2) energy:            -479.276715847534
 ADC(2) excitation energy:         14.913522071522
 Spin multiplicity:                 1
 
 ============================================================================
 
 
 Final result of the ADC(2) calculations for the excited states:
 Singlet states
 
 Excited   Excitation     Excitation     Excitation        Absorption      
  state    energy [au]    energy [eV]  energy [cm^-1]    wavelength [nm]  
 ============================================================================
    1     14.88428676     405.0221      3266723.35            3.06
    2     14.91352207     405.8176      3273139.76            3.06
 ============================================================================
 
 
                      Normal termination of mrcc.
 **********************************************************************
