# Supplementary material for: Scalable Correlated Local Approaches for Computing Valence and Core-Level Ionization Energies in Large Molecules
Source: J Chem Theory Comput. 2026 Jun 24;22(13):6584–98. doi: 10.1021/acs.jctc.6c00634 (PMC13374016; doi:10.1021/acs.jctc.6c00634)
Supplement: Supplementary file 2 [file ct6c00634_si_003.zip › SI/outputs/aspartic_acid_N_sos-pbe0-2-X2C.out]

 **********************************************************************
                          MRCC program system
 **********************************************************************
 
                              Written by
     Mihaly Kallay, Peter R. Nagy, David Mester, Laszlo Gyevi-Nagy,
        Jozsef Csoka, P. Bernat Szabo, Zoltan Rolik, Gyula Samu,
      Bence Hegely, Bence Ladoczki, Klara Petrov, Jozsef Csontos,
     Adam Ganyecz, Istvan Ladjanszki, Lorant Szegedy, Mate Farkas,
          Pal D. Mezei, Reka A. Horvath, and Balazs D. Lorincz
 
        Department of Physical Chemistry and Materials Science
            Budapest University of Technology and Economics
                  Budapest P.O.Box 91, H-1521 Hungary
 
                              www.mrcc.hu
 
                            Version: 25.1.2

 Executing minp...

 Reading input from MINP...
 
 Input file:
 
basis=cc-pCVTZ-X2C
verbosity=3


cialg=direct
ip_ea=ip
calc=tda
dft=user
4
0.7937 HFx
0.2063 PBEx
1.0000 MP2
0.5000 PBEc
scsps=0.6667
scspt=0.0000
dhexc=adc(2)
dendec=off

mem=120GB

dfbasis_scf=cc-pCVTZ-X2C_autoaux
dfbasis_cor=cc-pCVTZ-X2C_autoaux
hamilton=SFX2C1e
core=4
cvs=1-1
nstate=2
unit=bohr
geom=xyz
16
L-aspartic_acid
N -1.005558 -2.273508 1.442323
C 0.318681 -0.660885 -0.373632
C 3.100854 -1.372292 -0.665751
O 3.354647 -3.795690 -1.597872
O 4.951091 -0.052879 -0.130008
C 0.045644 2.125252 0.381731
C -2.599767 3.047647 -0.109028
O -3.934470 2.475362 -1.935296
O -3.396317 4.738696 1.708116
H -0.370169 -2.210879 3.248650
H -1.438397 -4.035319 0.839086
H -0.587041 -0.943640 -2.215382
H 5.140450 -4.280926 -1.735955
H 1.355376 3.298649 -0.719544
H 0.528213 2.411389 2.370421
H -5.100547 5.367928 1.325474
 
 
 Checking keyword combinations...
 
 Keywords:
 
 active=none
 agrid=ld0006-ld0590
 agrid_pssp=ld0006-ld0194
 agrid_pssp_sm=ld0006-ld0074
 ao_trunc=off
 ao_trunc_tol=1e-4
 basis=cc-pcvtz-x2c
 basis_sm=none
 basopt=off
 bfbasis=none
 bfgsmem=10
 bfgstol=1.0d-3
 bfgscimem=5
 boysalg=jacobi
 bpcompo=0.95
 bpcompv=0.98
 bpdfo=0.95
 bpocc=0.95
 bppdo=0.95
 bppdv=0.98
 bpedo=0.95
 bpedv=0.98
 bp_subsyso=0.95
 bp_subsysv=0.95
 cabscorr=off
 cabsdom=bplarge
 cabsdual=off
 calc=adc(2)
 ccmaxit=50
 ccprog=cis
 ccsdalg=disk
 ccsdmkl=seq
 ccsdrest=off
 ccsdthreads=2
 cctol=6
 charge=0
 cialg=direct
 ciguess=off
 cmpgrp=auto
 comprest=off
 coord_sys=ric
 core=4
 corembed=off
 csapprox=off
 cvs=1-1
 dboc=off
 deltaf12=off
 delocsomofact=
 dendec=off
 dens=0
 denscorr=0
 dfalg=lineq
 dfbasis_cab=none
 dfbasis_cor=cc-pcvtz-x2c_autoaux
 dfbasis_scf=cc-pcvtz-x2c_autoaux
 dfbasis_scf_sm=auto
 dfintran=drpa
 df_trunc=off
 df_trunc_corr=off
 df_trunc_corr_tol=5e-4
 df_trunc_tol=5e-4
 dft=user
 dhexc=adc(2)
 diag=david
 docc=
 domrad=10.d0
 drpaalg=fit
 dual=off
 dual_df=off
 dyson=off
 ecp=auto
 edisp=off
 edisp_embed=off
 embed=off
 epairestfact=off
 epairscale=1.d0
 etemp=300
 epert=none
 eps=
 espcharge=off
 excrad=0.d0
 excrad_f12=0.d0
 excrad_fin=0.000000000D+00
 fastdbbsc=v2
 fitting=coulomb
 fmm=off
 fmmord=8
 fnonorb=
 freq=off
 gamma=1.d0
 gauss=spher
 geom=xyz
 gopt=off
 ghost=none
 gtol=7
 grdens=off
 grid=auto
 grid_sm=auto
 gridbatch_cos=2000
 grtol=10
 guido_ct=off
 hamilton=sfx2c1e
 hl_scfalg=auto
 iface=none
 incore=off
 intalg=auto
 ip_ea=ip
 itol=10
 laptol=1.d-2
 lccoporder=trffirst
 lcorthr=normal
 lccrest=off
 ldfgrad_tol=8
 lmp2dens=on
 lnoepso=0.d0
 lnoepsv=0.0d0
 localcc=off
 localcorrsymm=off
 locintrf=disk
 mact=
 maxact=off
 maxdim=200
 maxex=0
 maxmicroit=100
 mcscfiguess=hf
 mem=120gb
 mmprog=
 molden=on
 mp2ongrid=off
 mpitasks=1
 mulmet=0
 mult=
 nab=off
 nacto=0
 nactv=0
 naf_amp=3.16d-3
 naf_cor=0.d0
 naf_f12=off
 naf_scf=off
 nafalg=albe
 nafdens=off
 naftyp=
 nchol=auto
 ndeps=1e-3
 nevpt=
 nstate=2
 nsing=0
 nto=off
 ntrip=0
 num_grad=off
 occ=
 occri=off
 oniom=off
 oniom_eechg=off
 oniom_pcm=off
 oniom_qcorr=off
 optalg=
 optmaxit=50
 optetol=1e-6
 optex=1
 optgtol=1e-4
 optstol=1e-3
 orblocc=off
 orbloce=off
 orbloco=off
 orblocv=off
 orblocguess=cholesky
 osveps=1e-3
 ovirt=off
 ovltol=1e-7
 ovosnorb=80.0
 pao_subsys_tol=1e-3
 pao_tol=1e-3
 pcm=off
 popul=off
 pressure=100000
 pssp=off
 ptfreq=0.0
 ptthreads=2
 qmreg=
 qmmm=off
 qro=off
 qscf=off
 redcost_exc=off
 redcost_tddft=off
 refdet=none
 rest=0
 rgrid=log3
 rism=off
 rohfcore=semicanonical
 rohftype=semicanonical
 scfalg=auto
 scf_conv=auto
 scfdamp=0.7d0
 scfdamp_mode=1
 scfdamp_end=3
 scfdamp_dampstep=0.d0
 scfdamp_dtol=0.0d0
 scfdamp_maxfact=0.7d0
 scfdamp_minfact=0.7d0
 scfdiis=on
 scfdiis_dtol=0.0d0
 scfdiis_end=50
 scfdiis_start=2
 scfdiis_step=1
 scfdiis_watch=off
 scfdiis_wrange=10
 scfdiis_wlimit=5
 scfdiis_delmax=2
 scfdtol=7
 scfext=10
 scfguessdens=
 scfiguess=sad
 scfloc=off
 scflshift=0.20
 scflshift_end=8
 scflshift_dtol=0.0
 scflshift_gaptol=0.20
 scfmaxit=50
 scftype=
 scftype_low=
 scftype_high=
 scftol=6
 scspe=1.d0
 scsph=1.d0
 scsps=0.6667
 scsps_t=0.6667
 scspt=0.0000
 scspt_t=0.0000
 scspv=1.d0
 spairtol=1e-4
 sqmprog=
 subminp=top
 subsys_bopu=on
 symm=
 talg=occ
 temp=298.15
 test=off
 tfunc=off
 theodore=off
 tlmo=0.999
 tpao=0.94
 tprint=off
 uncontract=off
 unit=bohr
 usedisk=2
 verbosity=3
 wpairtol=0.100000000E-05

 Executing scf...

 @scfsetup: integrals taken from disk
            mrcc/integ binary format
 @scfsetup: calculating on full matrices
            not using symmetry adapted basis
 @scfsetup: diis switched on
 @scfsetup: number of steps to extrapolate from  10
 @scfsetup: tolerance in energy deviation    0.100000E-05
            tolerance in density deviation    0.100000E-06
 @scfsetup: maximum number of iterations:  50
 @scfsetup: restricted closed shell hf calc
 @scfsetup: starting scf from diagonal ao guess
 @scfsetup: occupation set:
            from initial orbitals
 @scfsetup: Parameter-set for SCF acceleration: normal
 @scfsetup: diis runs from iteration:   2
 @scfsetup: diis runs to iteration:  50
 @scfsetup: diis runs in every iteration
 @scfsetup: diiswatch is disabled                   
 @scfsetup: diis dtol criteria to switch on:      0.0000E+00
           (or the iteration number below is reached)
 @scfsetup: static damping scheme
            iteration step criteria to turn damping off: 3
 @scfsetup: dynamic level shifting
            tolarance in HOMO-LUMO gap:  0.200
            tolarance in density deviation:     0.0000E+00
            iteration step criteria to turn level shifting off: 8
 Allocation of 120.0 Gbytes of memory...
 ======================================================================
 ITERATION STEP   1
 

 SCF control                  : initial
 Damping factor/level shift   : 0.700/0.200
 DIIS [start/end/frequency]   :   2 / 50 /  1

 Calculation of two-electron integrals...
   1% done.
  42% done.
  63% done.
  81% done.
  96% done.
 100% done.
 Calculating the exchange-correlation matrix...
                  0.2063*PBEX [au]:    -11.199011041563
                  0.5000*PBEC [au]:     -0.816303597252
 Exchange-correlation energy  [au]:    -12.015314638815
 
 Coulomb energy + HF exchange [au]:    644.173719771861
 Gradient norm:      1.0214E+01
 RMS of [F,P]:                                         0.02027048756791
 RMS of difference density:                            0.01175634065030
 Gap [au]:  0.30776486
 ALPHA OCC:  35
 BETA  OCC:  35
 
 ***KOHN-SHAM ENERGY IN STEP   1 IS          -503.8574527749508434 [AU]
 ======================================================================
 ITERATION STEP   2
 

 SCF control                  : diis+damping
 Damping factor/level shift   : 0.700/0.000
 DIIS [start/end/frequency]   :   2 / 50 /  1

 Constructing Fock-matrix...
 Number of integral batches:    1
 Occupied indices per batch:   35
 
 Calculating the exchange-correlation matrix...
                  0.2063*PBEX [au]:    -12.949552243970
                  0.5000*PBEC [au]:     -1.183545801715
 Exchange-correlation energy  [au]:    -14.133098045685
 
 Coulomb energy + HF exchange [au]:    649.308363416597
 Gradient norm:      1.0214E+01
 DIIS is running in this iteration step.
 RMS of [F,P]:                                         0.00897917033074
 RMS of difference density:                            0.00297953418286
 Gap [au]:  0.34139592
 ALPHA OCC:  35
 BETA  OCC:  35
 
 ***KOHN-SHAM ENERGY IN STEP   2 IS          -509.8546935708075125 [AU]
 
 Step comparison  Energy Drift [au]  DIIS error drift  Gradient drift
        1            5.9972E+00         1.1291E-02       0.0000E+00
        2            5.0985E+02         1.0000E-07       0.0000E+00
 ======================================================================
 ITERATION STEP   3
 

 SCF control                  : diis+damping
 Damping factor/level shift   : 0.700/0.000
 DIIS [start/end/frequency]   :   2 / 50 /  1

 Constructing Fock-matrix...
 Number of integral batches:    1
 Occupied indices per batch:   35
 
 Calculating the exchange-correlation matrix...
                  0.2063*PBEX [au]:    -12.909579299973
                  0.5000*PBEC [au]:     -1.185673013014
 Exchange-correlation energy  [au]:    -14.095252312987
 
 Coulomb energy + HF exchange [au]:    650.484522722089
 Gradient norm:      1.0214E+01
 DIIS is running in this iteration step.
 RMS of [F,P]:                                         0.00584032685681
 RMS of difference density:                            0.00165101474301
 Gap [au]:  0.46943885
 ALPHA OCC:  35
 BETA  OCC:  35
 
 ***KOHN-SHAM ENERGY IN STEP   3 IS          -510.6048262592878473 [AU]
 
 Step comparison  Energy Drift [au]  DIIS error drift  Gradient drift
        2            7.5013E-01         3.1388E-03       0.0000E+00
 ======================================================================
 ITERATION STEP   4
 

 SCF control                  : diis
 Damping factor/level shift   : 0.000/0.000
 DIIS [start/end/frequency]   :   2 / 50 /  1

 Constructing Fock-matrix...
 Number of integral batches:    1
 Occupied indices per batch:   35
 
 Calculating the exchange-correlation matrix...
                  0.2063*PBEX [au]:    -12.977268951502
                  0.5000*PBEC [au]:     -1.184184497292
 Exchange-correlation energy  [au]:    -14.161453448794
 
 Coulomb energy + HF exchange [au]:    651.224810865755
 Gradient norm:      1.0214E+01
 DIIS is running in this iteration step.
 RMS of [F,P]:                                         0.00479743886413
 RMS of difference density:                            0.00793887381539
 Gap [au]:  0.46901226
 ALPHA OCC:  35
 BETA  OCC:  35
 
 ***KOHN-SHAM ENERGY IN STEP   4 IS          -510.9364684858383043 [AU]
 
 Step comparison  Energy Drift [au]  DIIS error drift  Gradient drift
        3            3.3164E-01         1.0429E-03       0.0000E+00
 ======================================================================
 ITERATION STEP   5
 

 SCF control                  : diis
 Damping factor/level shift   : 0.000/0.000
 DIIS [start/end/frequency]   :   2 / 50 /  1

 Constructing Fock-matrix...
 Number of integral batches:    1
 Occupied indices per batch:   35
 
 Calculating the exchange-correlation matrix...
                  0.2063*PBEX [au]:    -12.996990812994
                  0.5000*PBEC [au]:     -1.182246944618
 Exchange-correlation energy  [au]:    -14.179237757613
 
 Coulomb energy + HF exchange [au]:    653.768702599704
 Gradient norm:      1.0214E+01
 DIIS is running in this iteration step.
 RMS of [F,P]:                                         0.00186681548517
 RMS of difference density:                            0.00206004356637
 Gap [au]:  0.46872853
 ALPHA OCC:  35
 BETA  OCC:  35
 
 ***KOHN-SHAM ENERGY IN STEP   5 IS          -511.0221869306199096 [AU]
 
 Step comparison  Energy Drift [au]  DIIS error drift  Gradient drift
        4            8.5718E-02         2.9306E-03       0.0000E+00
 ======================================================================
 ITERATION STEP   6
 

 SCF control                  : diis
 Damping factor/level shift   : 0.000/0.000
 DIIS [start/end/frequency]   :   2 / 50 /  1

 Constructing Fock-matrix...
 Number of integral batches:    1
 Occupied indices per batch:   35
 
 Calculating the exchange-correlation matrix...
                  0.2063*PBEX [au]:    -12.955757368175
                  0.5000*PBEC [au]:     -1.183672327496
 Exchange-correlation energy  [au]:    -14.139429695670
 
 Coulomb energy + HF exchange [au]:    653.137060136023
 Gradient norm:      1.0214E+01
 DIIS is running in this iteration step.
 RMS of [F,P]:                                         0.00055027251483
 RMS of difference density:                            0.00059199609803
 Gap [au]:  0.46069230
 ALPHA OCC:  35
 BETA  OCC:  35
 
 ***KOHN-SHAM ENERGY IN STEP   6 IS          -511.1025847725311451 [AU]
 
 Step comparison  Energy Drift [au]  DIIS error drift  Gradient drift
        5            8.0398E-02         1.3165E-03       0.0000E+00
 ======================================================================
 ITERATION STEP   7
 

 SCF control                  : diis
 Damping factor/level shift   : 0.000/0.000
 DIIS [start/end/frequency]   :   2 / 50 /  1

 Constructing Fock-matrix...
 Number of integral batches:    1
 Occupied indices per batch:   35
 
 Calculating the exchange-correlation matrix...
                  0.2063*PBEX [au]:    -12.944496473497
                  0.5000*PBEC [au]:     -1.184047023024
 Exchange-correlation energy  [au]:    -14.128543496521
 
 Coulomb energy + HF exchange [au]:    652.901152758484
 Gradient norm:      1.0214E+01
 DIIS is running in this iteration step.
 RMS of [F,P]:                                         0.00038726184816
 RMS of difference density:                            0.00034817672447
 Gap [au]:  0.46167594
 ALPHA OCC:  35
 BETA  OCC:  35
 
 ***KOHN-SHAM ENERGY IN STEP   7 IS          -511.1088851131876254 [AU]
 
 Step comparison  Energy Drift [au]  DIIS error drift  Gradient drift
        6            6.3003E-03         1.6301E-04       0.0000E+00
 ======================================================================
 ITERATION STEP   8
 

 SCF control                  : diis
 Damping factor/level shift   : 0.000/0.000
 DIIS [start/end/frequency]   :   2 / 50 /  1

 Constructing Fock-matrix...
 Number of integral batches:    1
 Occupied indices per batch:   35
 
 Calculating the exchange-correlation matrix...
                  0.2063*PBEX [au]:    -12.942198165063
                  0.5000*PBEC [au]:     -1.184346818330
 Exchange-correlation energy  [au]:    -14.126544983393
 
 Coulomb energy + HF exchange [au]:    652.891124827461
 Gradient norm:      1.0214E+01
 DIIS is running in this iteration step.
 RMS of [F,P]:                                         0.00020938319819
 RMS of difference density:                            0.00024509257238
 Gap [au]:  0.46158756
 ALPHA OCC:  35
 BETA  OCC:  35
 
 ***KOHN-SHAM ENERGY IN STEP   8 IS          -511.1123196944679421 [AU]
 
 Step comparison  Energy Drift [au]  DIIS error drift  Gradient drift
        7            3.4346E-03         1.7788E-04       0.0000E+00
 ======================================================================
 ITERATION STEP   9
 

 SCF control                  : diis
 Damping factor/level shift   : 0.000/0.000
 DIIS [start/end/frequency]   :   2 / 50 /  1

 Constructing Fock-matrix...
 Number of integral batches:    1
 Occupied indices per batch:   35
 
 Calculating the exchange-correlation matrix...
                  0.2063*PBEX [au]:    -12.938061095026
                  0.5000*PBEC [au]:     -1.184540385708
 Exchange-correlation energy  [au]:    -14.122601480734
 
 Coulomb energy + HF exchange [au]:    652.805007738285
 Gradient norm:      1.0214E+01
 DIIS is running in this iteration step.
 RMS of [F,P]:                                         0.00009967944441
 RMS of difference density:                            0.00015404098441
 Gap [au]:  0.46088391
 ALPHA OCC:  35
 BETA  OCC:  35
 
 ***KOHN-SHAM ENERGY IN STEP   9 IS          -511.1136062142329592 [AU]
 
 Step comparison  Energy Drift [au]  DIIS error drift  Gradient drift
        8            1.2865E-03         1.0970E-04       0.0000E+00
 ======================================================================
 ITERATION STEP  10
 

 SCF control                  : diis
 Damping factor/level shift   : 0.000/0.000
 DIIS [start/end/frequency]   :   2 / 50 /  1

 Constructing Fock-matrix...
 Number of integral batches:    1
 Occupied indices per batch:   35
 
 Calculating the exchange-correlation matrix...
                  0.2063*PBEX [au]:    -12.935944426698
                  0.5000*PBEC [au]:     -1.184684098642
 Exchange-correlation energy  [au]:    -14.120628525341
 
 Coulomb energy + HF exchange [au]:    652.770931345198
 Gradient norm:      1.0214E+01
 DIIS is running in this iteration step.
 RMS of [F,P]:                                         0.00003300181433
 RMS of difference density:                            0.00006492410814
 Gap [au]:  0.46095652
 ALPHA OCC:  35
 BETA  OCC:  35
 
 ***KOHN-SHAM ENERGY IN STEP  10 IS          -511.1139604560673888 [AU]
 
 Step comparison  Energy Drift [au]  DIIS error drift  Gradient drift
        9            3.5424E-04         6.6678E-05       0.0000E+00
 ======================================================================
 ITERATION STEP  11
 

 SCF control                  : diis
 Damping factor/level shift   : 0.000/0.000
 DIIS [start/end/frequency]   :   2 / 50 /  1

 Constructing Fock-matrix...
 Number of integral batches:    1
 Occupied indices per batch:   35
 
 Calculating the exchange-correlation matrix...
                  0.2063*PBEX [au]:    -12.935038294512
                  0.5000*PBEC [au]:     -1.184748797322
 Exchange-correlation energy  [au]:    -14.119787091834
 
 Coulomb energy + HF exchange [au]:    652.757032071306
 Gradient norm:      1.0214E+01
 DIIS is running in this iteration step.
 RMS of [F,P]:                                         0.00000468341332
 RMS of difference density:                            0.00000769428098
 Gap [au]:  0.46087076
 ALPHA OCC:  35
 BETA  OCC:  35
 
 ***KOHN-SHAM ENERGY IN STEP  11 IS          -511.1140040404404772 [AU]
 
 Step comparison  Energy Drift [au]  DIIS error drift  Gradient drift
       10            4.3584E-05         2.8318E-05       0.0000E+00
 ======================================================================
 ITERATION STEP  12
 

 SCF control                  : diis
 Damping factor/level shift   : 0.000/0.000
 DIIS [start/end/frequency]   :   2 / 50 /  1

 Constructing Fock-matrix...
 Number of integral batches:    1
 Occupied indices per batch:   35
 
 Calculating the exchange-correlation matrix...
                  0.2063*PBEX [au]:    -12.934908803918
                  0.5000*PBEC [au]:     -1.184753819847
 Exchange-correlation energy  [au]:    -14.119662623765
 
 Coulomb energy + HF exchange [au]:    652.753314735050
 Gradient norm:      1.0214E+01
 DIIS is running in this iteration step.
 RMS of [F,P]:                                         0.00000142188196
 RMS of difference density:                            0.00000181744105
 Gap [au]:  0.46086982
 ALPHA OCC:  35
 BETA  OCC:  35
 
 ***KOHN-SHAM ENERGY IN STEP  12 IS          -511.1140048939039389 [AU]
 
 Step comparison  Energy Drift [au]  DIIS error drift  Gradient drift
       11            8.5346E-07         3.2615E-06       0.0000E+00
 ======================================================================
 ITERATION STEP  13
 

 SCF control                  : diis
 Damping factor/level shift   : 0.000/0.000
 DIIS [start/end/frequency]   :   2 / 50 /  1

 Constructing Fock-matrix...
 Number of integral batches:    1
 Occupied indices per batch:   35
 
 Calculating the exchange-correlation matrix...
                  0.2063*PBEX [au]:    -12.934893233759
                  0.5000*PBEC [au]:     -1.184755190229
 Exchange-correlation energy  [au]:    -14.119648423989
 
 Coulomb energy + HF exchange [au]:    652.753029173544
 Gradient norm:      1.0214E+01
 DIIS is running in this iteration step.
 RMS of [F,P]:                                         0.00000065715552
 RMS of difference density:                            0.00000141219495
 Gap [au]:  0.46087827
 ALPHA OCC:  35
 BETA  OCC:  35
 
 ***KOHN-SHAM ENERGY IN STEP  13 IS          -511.1140049607599849 [AU]
 
 Step comparison  Energy Drift [au]  DIIS error drift  Gradient drift
       12            6.6856E-08         7.6473E-07       0.0000E+00
 ======================================================================
 ITERATION STEP  14
 

 SCF control                  : diis
 Damping factor/level shift   : 0.000/0.000
 DIIS [start/end/frequency]   :   2 / 50 /  1

 Constructing Fock-matrix...
 Number of integral batches:    1
 Occupied indices per batch:   35
 
 Calculating the exchange-correlation matrix...
                  0.2063*PBEX [au]:    -12.934878235089
                  0.5000*PBEC [au]:     -1.184756669246
 Exchange-correlation energy  [au]:    -14.119634904335
 
 Coulomb energy + HF exchange [au]:    652.752998390692
 Gradient norm:      1.0214E+01
 DIIS is running in this iteration step.
 RMS of [F,P]:                                         0.00000010906029
 RMS of difference density:                            0.00000015268000
 Gap [au]:  0.46087494
 ALPHA OCC:  35
 BETA  OCC:  35
 
 ***KOHN-SHAM ENERGY IN STEP  14 IS          -511.1140049777250169 [AU]
 
 Step comparison  Energy Drift [au]  DIIS error drift  Gradient drift
       13            1.6965E-08         5.4810E-07       0.0000E+00
 ======================================================================
 ITERATION STEP  15
 

 SCF control                  : diis
 Damping factor/level shift   : 0.000/0.000
 DIIS [start/end/frequency]   :   2 / 50 /  1

 Constructing Fock-matrix...
 Number of integral batches:    1
 Occupied indices per batch:   35
 
 Calculating the exchange-correlation matrix...
                  0.2063*PBEX [au]:    -12.934876686169
                  0.5000*PBEC [au]:     -1.184756558169
 Exchange-correlation energy  [au]:    -14.119633244337
 
 Coulomb energy + HF exchange [au]:    652.752913526753
 Gradient norm:      1.0214E+01
 DIIS is running in this iteration step.
 RMS of [F,P]:                                         0.00000002626371
 RMS of difference density:                            0.00000006289305
 Gap [au]:  0.46087551
 ALPHA OCC:  35
 BETA  OCC:  35
 
 ***KOHN-SHAM ENERGY IN STEP  15 IS          -511.1140049782150072 [AU]
 
 Step comparison  Energy Drift [au]  DIIS error drift  Gradient drift
       14            4.8999E-10         8.2797E-08       0.0000E+00
 ======================================================================
 
 SUCCESS...
 THE SCF ITERATION HAS CONVERGED!
 
                   A   
 FINAL ALPHA OCC:  35
 FINAL BETA  OCC:  35
 
 ***FINAL KOHN-SHAM ENERGY:          -511.1140049782150072 [AU]
 
 Orbital energies [au]:
      Irrep         Alpha          Beta
    1   A        -20.262804     -20.262804
    2   A        -20.257768     -20.257768
    3   A        -20.207814     -20.207814
    4   A        -20.197577     -20.197577
    5   A        -15.248192     -15.248192
    6   A        -11.125298     -11.125298
    7   A        -11.123410     -11.123410
    8   A        -11.031728     -11.031728
    9   A        -10.990395     -10.990395
   10   A         -1.373549      -1.373549
   11   A         -1.367486      -1.367486
   12   A         -1.279580      -1.279580
   13   A         -1.272376      -1.272376
   14   A         -1.140314      -1.140314
   15   A         -0.997140      -0.997140
   16   A         -0.900705      -0.900705
   17   A         -0.794844      -0.794844
   18   A         -0.744049      -0.744049
   19   A         -0.690747      -0.690747
   20   A         -0.663061      -0.663061
   21   A         -0.657407      -0.657407
   22   A         -0.650416      -0.650416
   23   A         -0.618928      -0.618928
   24   A         -0.604871      -0.604871
   25   A         -0.592789      -0.592789
   26   A         -0.562644      -0.562644
   27   A         -0.551801      -0.551801
   28   A         -0.528252      -0.528252
   29   A         -0.512310      -0.512310
   30   A         -0.499454      -0.499454
   31   A         -0.456025      -0.456025
   32   A         -0.448277      -0.448277
   33   A         -0.441045      -0.441045
   34   A         -0.419057      -0.419057
   35   A         -0.370200      -0.370200
 
   36   A          0.090676       0.090676
   37   A          0.102543       0.102543
   38   A          0.117417       0.117417
   39   A          0.117842       0.117842
   40   A          0.133281       0.133281
   41   A          0.148710       0.148710
   42   A          0.155202       0.155202
   43   A          0.188785       0.188785
   44   A          0.208401       0.208401
   45   A          0.277298       0.277298
   46   A          0.288500       0.288500
   47   A          0.288845       0.288845
   48   A          0.311059       0.311059
   49   A          0.331104       0.331104
   50   A          0.343796       0.343796
   51   A          0.376194       0.376194
   52   A          0.379560       0.379560
   53   A          0.399990       0.399990
   54   A          0.411357       0.411357
   55   A          0.427357       0.427357
   56   A          0.433546       0.433546
   57   A          0.466342       0.466342
   58   A          0.479113       0.479113
   59   A          0.481413       0.481413
   60   A          0.493276       0.493276
   61   A          0.512607       0.512607
   62   A          0.529236       0.529236
   63   A          0.542168       0.542168
   64   A          0.547990       0.547990
   65   A          0.566015       0.566015
   66   A          0.578156       0.578156
   67   A          0.583769       0.583769
   68   A          0.587981       0.587981
   69   A          0.593492       0.593492
   70   A          0.606372       0.606372
   71   A          0.615125       0.615125
   72   A          0.628392       0.628392
   73   A          0.650845       0.650845
   74   A          0.661701       0.661701
   75   A          0.686439       0.686439
   76   A          0.697917       0.697917
   77   A          0.701897       0.701897
   78   A          0.715932       0.715932
   79   A          0.726682       0.726682
   80   A          0.732110       0.732110
   81   A          0.735994       0.735994
   82   A          0.751435       0.751435
   83   A          0.765146       0.765146
   84   A          0.767643       0.767643
   85   A          0.806201       0.806201
   86   A          0.828582       0.828582
   87   A          0.832833       0.832833
   88   A          0.865657       0.865657
   89   A          0.876970       0.876970
   90   A          0.890959       0.890959
   91   A          0.906032       0.906032
   92   A          0.924681       0.924681
   93   A          0.940675       0.940675
   94   A          0.969994       0.969994
   95   A          0.986336       0.986336
   96   A          1.006297       1.006297
   97   A          1.035163       1.035163
   98   A          1.058842       1.058842
   99   A          1.072336       1.072336
  100   A          1.093438       1.093438
  101   A          1.103883       1.103883
  102   A          1.128626       1.128626
  103   A          1.147116       1.147116
  104   A          1.154007       1.154007
  105   A          1.185363       1.185363
  106   A          1.205100       1.205100
  107   A          1.211101       1.211101
  108   A          1.241216       1.241216
  109   A          1.248594       1.248594
  110   A          1.265956       1.265956
  111   A          1.292651       1.292651
  112   A          1.313694       1.313694
  113   A          1.321489       1.321489
  114   A          1.328563       1.328563
  115   A          1.336969       1.336969
  116   A          1.353393       1.353393
  117   A          1.366409       1.366409
  118   A          1.398589       1.398589
  119   A          1.415173       1.415173
  120   A          1.429946       1.429946
  121   A          1.439978       1.439978
  122   A          1.455478       1.455478
  123   A          1.463673       1.463673
  124   A          1.475696       1.475696
  125   A          1.486743       1.486743
  126   A          1.512768       1.512768
  127   A          1.521980       1.521980
  128   A          1.545559       1.545559
  129   A          1.556431       1.556431
  130   A          1.570361       1.570361
  131   A          1.600271       1.600271
  132   A          1.633626       1.633626
  133   A          1.648299       1.648299
  134   A          1.668591       1.668591
  135   A          1.748074       1.748074
  136   A          1.757800       1.757800
  137   A          1.763946       1.763946
  138   A          1.800843       1.800843
  139   A          1.808021       1.808021
  140   A          1.843452       1.843452
  141   A          1.863545       1.863545
  142   A          1.896427       1.896427
  143   A          1.909247       1.909247
  144   A          1.925968       1.925968
  145   A          1.941432       1.941432
  146   A          1.978030       1.978030
  147   A          2.020127       2.020127
  148   A          2.137171       2.137171
  149   A          2.149369       2.149369
  150   A          2.173301       2.173301
  151   A          2.185471       2.185471
  152   A          2.205597       2.205597
  153   A          2.218485       2.218485
  154   A          2.241719       2.241719
  155   A          2.255046       2.255046
  156   A          2.283286       2.283286
  157   A          2.292437       2.292437
  158   A          2.322675       2.322675
  159   A          2.347944       2.347944
  160   A          2.371737       2.371737
  161   A          2.400138       2.400138
  162   A          2.434626       2.434626
  163   A          2.476988       2.476988
  164   A          2.536134       2.536134
  165   A          2.578467       2.578467
  166   A          2.605458       2.605458
  167   A          2.624998       2.624998
  168   A          2.652408       2.652408
  169   A          2.674428       2.674428
  170   A          2.682914       2.682914
  171   A          2.707345       2.707345
  172   A          2.736003       2.736003
  173   A          2.764774       2.764774
  174   A          2.779388       2.779388
  175   A          2.787048       2.787048
  176   A          2.814955       2.814955
  177   A          2.837576       2.837576
  178   A          2.878643       2.878643
  179   A          2.886867       2.886867
  180   A          2.939859       2.939859
  181   A          2.950575       2.950575
  182   A          2.985032       2.985032
  183   A          2.996789       2.996789
  184   A          3.024972       3.024972
  185   A          3.050951       3.050951
  186   A          3.087854       3.087854
  187   A          3.114981       3.114981
  188   A          3.135291       3.135291
  189   A          3.143215       3.143215
  190   A          3.150920       3.150920
  191   A          3.170305       3.170305
  192   A          3.204496       3.204496
  193   A          3.214829       3.214829
  194   A          3.231650       3.231650
  195   A          3.243613       3.243613
  196   A          3.250605       3.250605
  197   A          3.272944       3.272944
  198   A          3.301107       3.301107
  199   A          3.316082       3.316082
  200   A          3.325017       3.325017
  201   A          3.341583       3.341583
  202   A          3.348529       3.348529
  203   A          3.362249       3.362249
  204   A          3.372023       3.372023
  205   A          3.382177       3.382177
  206   A          3.409197       3.409197
  207   A          3.416817       3.416817
  208   A          3.427029       3.427029
  209   A          3.447589       3.447589
  210   A          3.459845       3.459845
  211   A          3.481300       3.481300
  212   A          3.489932       3.489932
  213   A          3.518644       3.518644
  214   A          3.527222       3.527222
  215   A          3.539885       3.539885
  216   A          3.544420       3.544420
  217   A          3.559889       3.559889
  218   A          3.576603       3.576603
  219   A          3.603873       3.603873
  220   A          3.607326       3.607326
  221   A          3.622261       3.622261
  222   A          3.651004       3.651004
  223   A          3.668132       3.668132
  224   A          3.705795       3.705795
  225   A          3.726794       3.726794
  226   A          3.741948       3.741948
  227   A          3.754630       3.754630
  228   A          3.780231       3.780231
  229   A          3.794506       3.794506
  230   A          3.804314       3.804314
  231   A          3.835811       3.835811
  232   A          3.847115       3.847115
  233   A          3.870719       3.870719
  234   A          3.889994       3.889994
  235   A          3.918185       3.918185
  236   A          3.943629       3.943629
  237   A          3.957870       3.957870
  238   A          3.963492       3.963492
  239   A          3.989438       3.989438
  240   A          4.010973       4.010973
  241   A          4.016851       4.016851
  242   A          4.023068       4.023068
  243   A          4.035699       4.035699
  244   A          4.064131       4.064131
  245   A          4.086424       4.086424
  246   A          4.102402       4.102402
  247   A          4.118432       4.118432
  248   A          4.146616       4.146616
  249   A          4.175556       4.175556
  250   A          4.183559       4.183559
  251   A          4.208419       4.208419
  252   A          4.226103       4.226103
  253   A          4.240975       4.240975
  254   A          4.246064       4.246064
  255   A          4.275476       4.275476
  256   A          4.290030       4.290030
  257   A          4.296722       4.296722
  258   A          4.313149       4.313149
  259   A          4.332303       4.332303
  260   A          4.350156       4.350156
  261   A          4.375509       4.375509
  262   A          4.396562       4.396562
  263   A          4.405540       4.405540
  264   A          4.442950       4.442950
  265   A          4.446031       4.446031
  266   A          4.463211       4.463211
  267   A          4.488173       4.488173
  268   A          4.502994       4.502994
  269   A          4.549611       4.549611
  270   A          4.554171       4.554171
  271   A          4.571301       4.571301
  272   A          4.582163       4.582163
  273   A          4.623988       4.623988
  274   A          4.635101       4.635101
  275   A          4.685980       4.685980
  276   A          4.692001       4.692001
  277   A          4.753728       4.753728
  278   A          4.768153       4.768153
  279   A          4.853210       4.853210
  280   A          4.874474       4.874474
  281   A          4.905021       4.905021
  282   A          4.939790       4.939790
  283   A          5.009611       5.009611
  284   A          5.030974       5.030974
  285   A          5.060259       5.060259
  286   A          5.068085       5.068085
  287   A          5.097651       5.097651
  288   A          5.109715       5.109715
  289   A          5.129318       5.129318
  290   A          5.182147       5.182147
  291   A          5.198823       5.198823
  292   A          5.214847       5.214847
  293   A          5.264108       5.264108
  294   A          5.284492       5.284492
  295   A          5.322456       5.322456
  296   A          5.330353       5.330353
  297   A          5.395576       5.395576
  298   A          5.445167       5.445167
  299   A          5.450409       5.450409
  300   A          5.467268       5.467268
  301   A          5.480757       5.480757
  302   A          5.493342       5.493342
  303   A          5.514950       5.514950
  304   A          5.525894       5.525894
  305   A          5.540649       5.540649
  306   A          5.614339       5.614339
  307   A          5.637918       5.637918
  308   A          5.654405       5.654405
  309   A          5.673710       5.673710
  310   A          5.680742       5.680742
  311   A          5.697427       5.697427
  312   A          5.737560       5.737560
  313   A          5.787600       5.787600
  314   A          5.799256       5.799256
  315   A          5.806916       5.806916
  316   A          5.903964       5.903964
  317   A          5.941296       5.941296
  318   A          5.954598       5.954598
  319   A          5.970557       5.970557
  320   A          5.992012       5.992012
  321   A          5.995068       5.995068
  322   A          6.025216       6.025216
  323   A          6.082533       6.082533
  324   A          6.104583       6.104583
  325   A          6.155376       6.155376
  326   A          6.186737       6.186737
  327   A          6.213489       6.213489
  328   A          6.236449       6.236449
  329   A          6.278294       6.278294
  330   A          6.293163       6.293163
  331   A          6.446720       6.446720
  332   A          6.474963       6.474963
  333   A          6.499697       6.499697
  334   A          6.568280       6.568280
  335   A          6.657844       6.657844
  336   A          6.677190       6.677190
  337   A          6.698787       6.698787
  338   A          6.716801       6.716801
  339   A          6.767769       6.767769
  340   A          6.775787       6.775787
  341   A          6.784420       6.784420
  342   A          6.802040       6.802040
  343   A          6.894751       6.894751
  344   A          6.903076       6.903076
  345   A          6.918009       6.918009
  346   A          6.937463       6.937463
  347   A          7.013281       7.013281
  348   A          7.028699       7.028699
  349   A          7.082264       7.082264
  350   A          7.095343       7.095343
  351   A          7.127909       7.127909
  352   A          7.168392       7.168392
  353   A          7.188445       7.188445
  354   A          7.208530       7.208530
  355   A          7.211502       7.211502
  356   A          7.218135       7.218135
  357   A          7.221289       7.221289
  358   A          7.329140       7.329140
  359   A          7.344771       7.344771
  360   A          7.487575       7.487575
  361   A          7.522312       7.522312
  362   A          7.529101       7.529101
  363   A          7.616800       7.616800
  364   A          7.637867       7.637867
  365   A          7.840939       7.840939
  366   A          7.865309       7.865309
  367   A          8.194543       8.194543
  368   A          8.211745       8.211745
  369   A         15.153932      15.153932
  370   A         15.165719      15.165719
  371   A         15.851875      15.851875
  372   A         15.896461      15.896461
  373   A         15.976097      15.976097
  374   A         16.011566      16.011566
  375   A         16.091059      16.091059
  376   A         16.163556      16.163556
  377   A         16.257385      16.257385
  378   A         16.320087      16.320087
  379   A         16.356413      16.356413
  380   A         16.395803      16.395803
  381   A         16.485298      16.485298
  382   A         16.593299      16.593299
  383   A         16.982243      16.982243
  384   A         17.185482      17.185482
  385   A         20.730695      20.730695
  386   A         21.444155      21.444155
  387   A         21.722254      21.722254
  388   A         22.534301      22.534301
  389   A         25.798179      25.798179
  390   A         25.804768      25.804768
  391   A         25.889996      25.889996
  392   A         25.907745      25.907745
  393   A         26.077118      26.077118
  394   A         26.086937      26.086937
  395   A         26.338673      26.338673
  396   A         26.371248      26.371248
  397   A         26.807508      26.807508
  398   A         26.823866      26.823866
  399   A         26.947735      26.947735
  400   A         26.964769      26.964769
  401   A         28.610657      28.610657
  402   A         28.649485      28.649485
  403   A         28.980281      28.980281
  404   A         28.998151      28.998151
  405   A         38.919735      38.919735
  406   A         38.923414      38.923414
  407   A         38.977439      38.977439
  408   A         39.142008      39.142008
  409   A         39.257137      39.257137
  410   A         41.013517      41.013517
  411   A         41.021390      41.021390
  412   A         41.059675      41.059675
  413   A         41.062858      41.062858
  414   A         41.076727      41.076727
  415   A         41.118487      41.118487
  416   A         41.156196      41.156196
  417   A         41.172239      41.172239
  418   A         41.201452      41.201452
  419   A         41.213159      41.213159
  420   A         41.217105      41.217105
  421   A         41.234362      41.234362
  422   A         41.257905      41.257905
  423   A         41.290406      41.290406
  424   A         41.328535      41.328535
  425   A         41.339940      41.339940
  426   A         41.351492      41.351492
  427   A         41.366385      41.366385
  428   A         41.390540      41.390540
  429   A         41.411254      41.411254
  430   A         43.468144      43.468144
  431   A         43.476671      43.476671
  432   A         43.494495      43.494495
  433   A         43.504370      43.504370
  434   A         43.505743      43.505743
  435   A         43.511865      43.511865
  436   A         43.542424      43.542424
  437   A         43.549437      43.549437
  438   A         43.552651      43.552651
  439   A         43.559582      43.559582
  440   A         43.595658      43.595658
  441   A         43.605338      43.605338
  442   A         43.633521      43.633521
  443   A         43.639092      43.639092
  444   A         43.678873      43.678873
  445   A         43.686744      43.686744
  446   A         43.725118      43.725118
  447   A         43.733440      43.733440
  448   A         43.780084      43.780084
  449   A         43.784794      43.784794
  450   A         80.211709      80.211709
  451   A         80.220119      80.220119
  452   A         80.703931      80.703931
  453   A         80.745953      80.745953
  454   A         80.846216      80.846216
  455   A         80.879342      80.879342
  456   A         80.917645      80.917645
  457   A         80.966477      80.966477
  458   A         81.056921      81.056921
  459   A         81.136334      81.136334
  460   A         81.174439      81.174439
  461   A         81.228729      81.228729
  462   A         84.759632      84.759632
  463   A         84.782578      84.782578
  464   A         85.620074      85.620074
  465   A         86.039415      86.039415
  466   A        107.962922     107.962922
  467   A        108.477701     108.477701
  468   A        108.709431     108.709431
  469   A        115.134853     115.134853
  470   A        136.626273     136.626273
  471   A        136.632324     136.632324
  472   A        136.708632     136.708632
  473   A        136.723502     136.723502
  474   A        136.836058     136.836058
  475   A        136.845441     136.845441
  476   A        137.049655     137.049655
  477   A        137.073207     137.073207
  478   A        137.479774     137.479774
  479   A        137.493717     137.493717
  480   A        137.546125     137.546125
  481   A        137.564098     137.564098
  482   A        147.547345     147.547345
  483   A        147.590147     147.590147
  484   A        147.919307     147.919307
  485   A        147.969316     147.969316
 
 RETURNING FROM SCF ALGORITHM
 ======================================================================

 Executing drpa...

 Three-index integral transformation
 Allocation of 120.0 Gbytes of memory...
 
 Minimal memory requirement for (ai|P) and (ij|P) integrals:    30.9 MB

 Calculating (ai|P) and (ij|P) integrals...
 Number of integral batches:    1
 Occupied indices per batch:   31
 
 Transforming integrals of batch 1...

 Executing cis...

 Allocation of 120.0 Gbytes of memory...
 Core orbitals considered in CVS treatment:   1
 
 Read MO coeff. matrix and orbital energies...
 
 Sorting for the CVS calculation...
 Generate singlet trial vectors...
 
 Starting TDA DF-TDDFT iteration
 Functional: user
 Singlet excited states
 
 
 The iteration has converged in  0 steps for all the roots.
 
 Final result of the TDA-TDDFT calculations for the excited states:
 Functional: user
 Singlet excited states:
 
 Excited      Total          Excitation     Excitation     Excitation        Absorption
  state    energy [au]       energy [au]    energy [eV]  energy [cm^-1]    wavelength [nm]
 =========================================================================================
    1    -495.865813007     15.24819197     414.9244      3346591.31            2.99
 =========================================================================================
 
 
 Retrieve a J_ai^Q fitted MO integral list...
 Retrieve a J_ij^Q fitted MO integral list in upper triangle form...
 Sorting for the CVS calculation...
 Fitting...
 The ground-state intermediates are not necessary!
 Calculate pre-optimized initial guesses for adc(2) calculations
 Direct algorithm for AB contributions!!!
 
 Calculate sigma vector for root  1
 
                       Excitation           Energy                Norm of
 Iteration  1         energy [au]        decrease [au]        residual vector
 ============================================================================
 for root  1          14.864305401        -0.3838866             0.0000000
 ============================================================================
  1/ 1 states have converged.
 
 
 
 The micro iteration of pre-optimization has converged in  1 steps.
 
 
 ============================================================================
 Restart
 
 Calculate sigma vector for root  1
 
                       Excitation           Energy                Norm of
 Iteration  2         energy [au]        decrease [au]        residual vector
 ============================================================================
 for root  1          14.951938666         0.0876333             0.0000000
 ============================================================================
  1/ 1 states have converged.
 
 
 
 The micro iteration of pre-optimization has converged in  1 steps.
 
 
 ============================================================================
 Restart
 
 Calculate sigma vector for root  1
 
                       Excitation           Energy                Norm of
 Iteration  3         energy [au]        decrease [au]        residual vector
 ============================================================================
 for root  1          14.936311832        -0.0156268             0.0000000
 ============================================================================
  1/ 1 states have converged.
 
 
 
 The micro iteration of pre-optimization has converged in  1 steps.
 
 
 ============================================================================
 Restart
 
 Calculate sigma vector for root  1
 
                       Excitation           Energy                Norm of
 Iteration  4         energy [au]        decrease [au]        residual vector
 ============================================================================
 for root  1          14.939240703         0.0029289             0.0000000
 ============================================================================
  1/ 1 states have converged.
 
 
 
 The micro iteration of pre-optimization has converged in  1 steps.
 
 
 ============================================================================
 Restart
 
 Calculate sigma vector for root  1
 
                       Excitation           Energy                Norm of
 Iteration  5         energy [au]        decrease [au]        residual vector
 ============================================================================
 for root  1          14.938696736        -0.0005440             0.0000000
 ============================================================================
  1/ 1 states have converged.
 
 
 
 The micro iteration of pre-optimization has converged in  1 steps.
 
 
 ============================================================================
 Restart
 
 Calculate sigma vector for root  1
 
                       Excitation           Energy                Norm of
 Iteration  6         energy [au]        decrease [au]        residual vector
 ============================================================================
 for root  1          14.938797937         0.0001012             0.0000000
 ============================================================================
  1/ 1 states have converged.
 
 
 
 The micro iteration of pre-optimization has converged in  1 steps.
 
 
 ============================================================================
 Restart
 
 Calculate sigma vector for root  1
 
                       Excitation           Energy                Norm of
 Iteration  7         energy [au]        decrease [au]        residual vector
 ============================================================================
 for root  1          14.938779115        -0.0000188             0.0000000
 ============================================================================
  1/ 1 states have converged.
 
 
 
 The micro iteration of pre-optimization has converged in  1 steps.
 
 
 ============================================================================
 Restart
 
 Calculate sigma vector for root  1
 
                       Excitation           Energy                Norm of
 Iteration  8         energy [au]        decrease [au]        residual vector
 ============================================================================
 for root  1          14.938782616         0.0000035             0.0000000
 ============================================================================
  1/ 1 states have converged.
 
 
 
 The micro iteration of pre-optimization has converged in  1 steps.
 
 
 ============================================================================
 
 The macro iteration of pre-optimization has converged in  8 steps!
 
 Final result of the double hybrid calculations for the excited states:
 Functional: user
 Singlet excited states:
 
 Excited      Total          Excitation     Excitation     Excitation        Absorption
  state    energy [au]       energy [au]    energy [eV]  energy [cm^-1]    wavelength [nm]
 =========================================================================================
    1    -496.175222362     14.93878262     406.5050      3278683.81            3.05
 =========================================================================================
 
 
                      Normal termination of mrcc.
 **********************************************************************
