# Supplementary material for: Scalable Correlated Local Approaches for Computing Valence and Core-Level Ionization Energies in Large Molecules
Source: J Chem Theory Comput. 2026 Jun 24;22(13):6584–98. doi: 10.1021/acs.jctc.6c00634 (PMC13374016; doi:10.1021/acs.jctc.6c00634)
Supplement: Supplementary file 2 [file ct6c00634_si_003.zip › SI/outputs/leucine_O_2_ladc2_0.99995_test.out]

 **********************************************************************
                          MRCC program system
 **********************************************************************
 
                              Written by
     Mihaly Kallay, Peter R. Nagy, David Mester, Laszlo Gyevi-Nagy,
        Jozsef Csoka, P. Bernat Szabo, Zoltan Rolik, Gyula Samu,
      Bence Hegely, Bence Ladoczki, Klara Petrov, Jozsef Csontos,
     Adam Ganyecz, Istvan Ladjanszki, Lorant Szegedy, Mate Farkas,
          Pal D. Mezei, Reka A. Horvath, and Balazs D. Lorincz
 
        Department of Physical Chemistry and Materials Science
            Budapest University of Technology and Economics
                  Budapest P.O.Box 91, H-1521 Hungary
 
                              www.mrcc.hu
 
                            Version: 25.1.2

 Executing minp...

 Reading input from MINP...
 
 Input file:
 
basis=cc-pCVTZ-X2C
verbosity=3

tprint=0.1
localcc=2016
redcost_exc=on


cialg=direct
ip_ea=ip
calc=ADC(2)

mem=120GB

dfbasis_scf=cc-pCVTZ-X2C_autoaux
dfbasis_cor=cc-pCVTZ-X2C_autoaux
scfiguess=off

bpcompo=0.99995
bpedo=0.99995
hamilton=SFX2C1e
core=0
cvs=1-1
nstate=2
unit=bohr
geom=xyz
22
L-leucine
H 0.763427 -3.155223 -0.931795
C 1.256657 -1.341829 -1.806587
N 3.954737 -0.886040 -1.523837
H 4.618066 -0.568840 0.234944
H 4.799716 0.105642 -2.923543
C -0.510839 0.742828 -0.675940
H -0.063579 2.536350 -1.625100
H -2.481480 0.264392 -1.127065
C -0.263909 1.100937 2.215259
H 1.735948 1.480676 2.656167
C -1.098094 -1.261950 3.706079
H -0.927429 -0.935336 5.746429
H 0.043748 -2.929473 3.246847
H -3.082385 -1.719557 3.300939
C -1.796247 3.436680 3.056243
H -1.593363 3.762201 5.093830
H -3.815980 3.174423 2.653032
H -1.165366 5.146751 2.067876
C 0.695315 -1.588965 -4.598872
O 2.003967 -0.751441 -6.340296
O -1.560376 -2.823592 -5.033167
H -1.933795 -2.905054 -6.849216
 
 
 Checking keyword combinations...
 
 Keywords:
 
 active=none
 agrid=ld0006-ld0590
 agrid_pssp=ld0006-ld0194
 agrid_pssp_sm=ld0006-ld0074
 ao_trunc=off
 ao_trunc_tol=1e-4
 basis=cc-pcvtz-x2c
 basis_sm=none
 basopt=off
 bfbasis=none
 bfgsmem=10
 bfgstol=1.0d-3
 bfgscimem=5
 boysalg=jacobi
 bpcompo=0.99995
 bpcompv=0.98
 bpdfo=0.99995
 bpocc=0.99995
 bppdo=0.999d0
 bppdv=0.98
 bpedo=0.99995
 bpedv=0.999999
 bp_subsyso=0.95
 bp_subsysv=0.95
 cabscorr=off
 cabsdom=bplarge
 cabsdual=off
 calc=adc(2)
 ccmaxit=50
 ccprog=cis
 ccsdalg=disk
 ccsdmkl=seq
 ccsdrest=off
 ccsdthreads=2
 cctol=6
 charge=0
 cialg=direct
 ciguess=off
 cmpgrp=auto
 comprest=off
 coord_sys=ric
 core=corr
 corembed=off
 csapprox=off
 cvs=1-1
 dboc=off
 deltaf12=off
 delocsomofact=
 dendec=laplace
 dens=0
 denscorr=0
 dfalg=lineq
 dfbasis_cab=none
 dfbasis_cor=cc-pcvtz-x2c_autoaux
 dfbasis_scf=cc-pcvtz-x2c_autoaux
 dfbasis_scf_sm=auto
 dfintran=drpa
 df_trunc=off
 df_trunc_corr=off
 df_trunc_corr_tol=5e-4
 df_trunc_tol=5e-4
 dft=off
 dhexc=adc(2)
 diag=david
 docc=
 domrad=10.d0
 drpaalg=auto
 dual=off
 dual_df=off
 dyson=off
 ecp=auto
 edisp=off
 edisp_embed=off
 embed=off
 epairestfact=off
 epairscale=1.d0
 etemp=300
 epert=none
 eps=
 espcharge=off
 excrad=0.d0
 excrad_f12=0.d0
 excrad_fin=0.000000000D+00
 fastdbbsc=v2
 fitting=coulomb
 fmm=off
 fmmord=8
 fnonorb=
 freq=off
 gamma=1.d0
 gauss=spher
 geom=xyz
 gopt=off
 ghost=none
 gtol=7
 grdens=off
 grid=auto
 grid_sm=auto
 gridbatch_cos=2000
 grtol=10
 guido_ct=off
 hamilton=sfx2c1e
 hl_scfalg=direct
 iface=none
 incore=off
 intalg=auto
 ip_ea=ip
 itol=10
 laptol=1.d-2
 lccoporder=trffirst
 lcorthr=loose
 lccrest=off
 ldfgrad_tol=8
 lmp2dens=on
 lnoepso=0.d0
 lnoepsv=0.000075d0
 localcc=2016
 localcorrsymm=off
 locintrf=direct
 mact=
 maxact=off
 maxdim=200
 maxex=0
 maxmicroit=100
 mcscfiguess=hf
 mem=120gb
 mmprog=
 molden=off
 mp2ongrid=off
 mpitasks=1
 mulmet=3
 mult=
 nab=off
 nacto=0
 nactv=0
 naf_amp=3.16d-3
 naf_cor=0.1d0
 naf_f12=off
 naf_scf=off
 nafalg=albe
 nafdens=off
 naftyp=jpq
 nchol=auto
 ndeps=1e-3
 nevpt=
 nstate=2
 nsing=0
 nto=off
 ntrip=0
 num_grad=off
 occ=
 occri=off
 oniom=off
 oniom_eechg=off
 oniom_pcm=off
 oniom_qcorr=off
 optalg=
 optmaxit=50
 optetol=1e-6
 optex=1
 optgtol=1e-4
 optstol=1e-3
 orblocc=boys
 orbloce=off
 orbloco=boys
 orblocv=pao
 orblocguess=cholesky
 osveps=-1.d0
 ovirt=off
 ovltol=1e-7
 ovosnorb=80.0
 pao_subsys_tol=1e-3
 pao_tol=1e-3
 pcm=off
 popul=off
 pressure=100000
 pssp=off
 ptfreq=0.0
 ptthreads=2
 qmreg=
 qmmm=off
 qro=off
 qscf=off
 redcost_exc=6
 redcost_tddft=off
 refdet=none
 rest=0
 rgrid=log3
 rism=off
 rohfcore=standard
 rohftype=semicanonical
 scfalg=direct
 scf_conv=auto
 scfdamp=0.0d0
 scfdamp_mode=off
 scfdamp_end=50
 scfdamp_dampstep=0.d0
 scfdamp_dtol=0.0d0
 scfdamp_maxfact=0.0d0
 scfdamp_minfact=0.0d0
 scfdiis=on
 scfdiis_dtol=0.0d0
 scfdiis_end=50
 scfdiis_start=2
 scfdiis_step=1
 scfdiis_watch=off
 scfdiis_wrange=10
 scfdiis_wlimit=5
 scfdiis_delmax=2
 scfdtol=7
 scfext=10
 scfguessdens=
 scfiguess=off
 scfloc=off
 scflshift=0.20
 scflshift_end=8
 scflshift_dtol=0.0
 scflshift_gaptol=0.20
 scfmaxit=50
 scftype=
 scftype_low=
 scftype_high=
 scftol=6
 scspe=1.d0
 scsph=1.d0
 scsps=0.0d0
 scsps_t=0.0d0
 scspt=0.0d0
 scspt_t=0.0d0
 scspv=1.d0
 spairtol=-1.d0
 sqmprog=
 subminp=top
 subsys_bopu=on
 symm=
 talg=lapl
 temp=298.15
 test=off
 tfunc=off
 theodore=off
 tlmo=0.999
 tpao=0.94
 tprint=0.1
 uncontract=off
 unit=bohr
 usedisk=2
 verbosity=3
 wpairtol=1.d-5

 Executing orbloc...

 Allocation of 120.0 Gbytes of memory...

 Localization of core orbitals...
 Localization type: Boys
 Localization algorithm: Jacobi
 
 Step   Convergence
   1   0.000000000000

 Localization of occupied orbitals...
 Localization type: Boys
 Localization algorithm: Jacobi
 
 Step   Convergence
   1   5.235103201965
   2   0.932172114477
   3   0.095860463245
   4   0.008758259576
   5   0.002568532907
   6   0.001079198079
   7   0.000477875621
   8   0.000216093492
   9   0.000098385458
  10   0.000044955539
  11   0.000020584212
  12   0.000009437736
  13   0.000004330988
  14   0.000001988678
  15   0.000000913515
  16   0.000000419743
  17   0.000000192899
  18   0.000000088660
  19   0.000000040754
  20   0.000000018734
  21   0.000000008612
  22   0.000000003959
  23   0.000000001820
  24   0.000000000837

 Localization succeeded.

 File MOCOEF is overwritten with localized orbitals.
 

 Executing cis...

 Allocation of 120.0 Gbytes of memory...
 
 WARNING! If scfiguess.eq.off and localcc.ne.off!
 Please be sure that MOCOEF is MOCOEF.CAN!
 
 Core orbitals considered in CVS treatment:   1
 
 Read MO coeff. matrix and orbital energies...
 
 Sorting for the CVS calculation...
 Generate singlet trial vectors...
 
 Starting DF-CIS iteration
 Singlet excited states
 
 
 The iteration has converged in  0 steps for all the roots.
 
 Final result of the CIS calculations for the excited states:
 Singlet excited states:
 
 Excited      Total          Excitation     Excitation     Excitation        Absorption
  state    energy [au]       energy [au]    energy [eV]  energy [cm^-1]    wavelength [nm]
 =========================================================================================
    1    -418.719824917     20.62527342     561.2423      4526724.28            2.21
 =========================================================================================
 
 
 Dominant coefficients
 Printing threshold: 0.100000
 
 for root  1
    coeff.   occ.       virt.
   0.707107     1  -->    37

 Executing drpa...

 Three-index integral transformation
 Allocation of 120.0 Gbytes of memory...
 
 
 Constructing PAOs...
 PAO norm tolerance:     1.0000E-04
 Kept PAOs:    560   533  105.0657
 Threshold: 0.9990000
 Number of selected important orbitals:     1  (   2.8 %)
 
 
 Occupied LMO domain definition with Boughton-Pulay completeness:    0.9999500000
 
   MO  Natoms  Completeness   Atoms
    1    1     0.999999       21
    2    4     0.999995        2   19   20   21
    3    1     0.999986       20
    4    5     0.999996        9   15   16   17   18
    5    5     0.999996        9   11   12   13   14
    6   14     0.999951        1    2    3    4    5    6    7    8    9   10   15   19   20   21
    7    5     0.999991        2    6    7    8    9
    8    5     0.999992        1    2    3    6   19
    9    5     0.999996        6    9   10   11   15
   10    8     0.999964        2    3    5    7   19   20   21   22
   11    7     0.999957        1    2    6   19   20   21   22
   12    9     0.999964        1    2    3    6    8   19   20   21   22
   13   11     0.999951        1    2    3    5    6    7    8   19   20   21   22
   14   16     0.999974        2    3    4    6    7    8    9   10   11   12   13   14   15   16   17   18
   15   15     0.999981        1    2    3    4    5    6    7    8    9   10   11   13   19   20   21
   16   10     0.999951        1    2    6    9   10   11   12   13   14   15
   17   12     0.999957        2    6    7    8    9   10   11   12   15   16   17   18
   18   12     0.999951        1    2    3    6    7    8    9   10   11   15   18   19
   19   11     0.999972        1    2    6    9   10   11   12   13   14   15   16
   20    3     0.999986        2    3    4
   21    9     0.999966        6    7    9   10   11   15   16   17   18
   22   13     0.999976        2    3    6    7    8    9   10   11   14   15   17   19   21
   23    7     0.999979        2    3    6   19   20   21   22
   24   11     0.999952        6    7    8    9   10   11   14   15   16   17   18
   25   10     0.999987        2    6    9   10   11   12   13   14   15   17
   26    9     0.999957        1    2    3    4    5    6    7   19   20
   27   10     0.999956        1    2    3    6    7    8   19   20   21   22
   28   11     0.999977        1    2    3    5    6    7    9   19   20   21   22
   29    9     0.999971        1    2    3    6    8   19   20   21   22
   30   11     0.999968        1    2    3    4    5    6    9   10   19   20   21
   31   18     0.999962        2    3    4    6    7    8    9   10   11   12   13   14   15   16   17   18   19   21
   32   15     0.999972        1    2    3    4    5    6    7    8    9   10   11   15   19   20   21
   33   14     0.999965        2    6    7    8    9   10   11   12   13   14   15   16   17   18
   34   19     0.999998        1    2    3    6    7    8    9   10   11   12   13   14   15   16   17   18   19   20   21
   35   15     0.999985        1    2    3    4    5    6    7    8    9   13   15   19   20   21   22
   36   13     0.999957        1    2    3    4    5    6    7    8    9   10   19   20   21
 
 Executing the Boughton-Pulay algorithm...
  with occ MO completeness:    0.9999500000
 
   MO  Natoms  Completeness   Atoms
    1    1     0.999999       21
    2    4     0.999995        2   19   20   21
    3    1     0.999986       20
    4    5     0.999996        9   15   16   17   18
    5    5     0.999996        9   11   12   13   14
    6   14     0.999951        1    2    3    4    5    6    7    8    9   10   15   19   20   21
    7    5     0.999991        2    6    7    8    9
    8    5     0.999992        1    2    3    6   19
    9    5     0.999996        6    9   10   11   15
   10    8     0.999964        2    3    5    7   19   20   21   22
   11    7     0.999957        1    2    6   19   20   21   22
   12    9     0.999964        1    2    3    6    8   19   20   21   22
   13   11     0.999951        1    2    3    5    6    7    8   19   20   21   22
   14   16     0.999974        2    3    4    6    7    8    9   10   11   12   13   14   15   16   17   18
   15   15     0.999981        1    2    3    4    5    6    7    8    9   10   11   13   19   20   21
   16   10     0.999951        1    2    6    9   10   11   12   13   14   15
   17   12     0.999957        2    6    7    8    9   10   11   12   15   16   17   18
   18   12     0.999951        1    2    3    6    7    8    9   10   11   15   18   19
   19   11     0.999972        1    2    6    9   10   11   12   13   14   15   16
   20    3     0.999986        2    3    4
   21    9     0.999966        6    7    9   10   11   15   16   17   18
   22   13     0.999976        2    3    6    7    8    9   10   11   14   15   17   19   21
   23    7     0.999979        2    3    6   19   20   21   22
   24   11     0.999952        6    7    8    9   10   11   14   15   16   17   18
   25   10     0.999987        2    6    9   10   11   12   13   14   15   17
   26    9     0.999957        1    2    3    4    5    6    7   19   20
   27   10     0.999956        1    2    3    6    7    8   19   20   21   22
   28   11     0.999977        1    2    3    5    6    7    9   19   20   21   22
   29    9     0.999971        1    2    3    6    8   19   20   21   22
   30   11     0.999968        1    2    3    4    5    6    9   10   19   20   21
   31   18     0.999962        2    3    4    6    7    8    9   10   11   12   13   14   15   16   17   18   19   21
   32   15     0.999972        1    2    3    4    5    6    7    8    9   10   11   15   19   20   21
   33   14     0.999965        2    6    7    8    9   10   11   12   13   14   15   16   17   18
   34   19     0.999998        1    2    3    6    7    8    9   10   11   12   13   14   15   16   17   18   19   20   21
   35   15     0.999985        1    2    3    4    5    6    7    8    9   13   15   19   20   21   22
   36   13     0.999957        1    2    3    4    5    6    7    8    9   10   19   20   21
 
   37    5     0.982247        1    2    3    6   19
   38    4     0.983432        1    2    6   19
   39    6     0.980023        1    2    6   13   19   21
   40    1     0.996672        1
   41    1     0.993280        1
   42    1     0.990868        1
   43    2     0.986042        1    2
   44    3     0.995114        1    2    3
   45    3     0.982454        1    2   19
   46    1     0.998069        1
   47    1     0.987789        1
   48    1     0.988633        1
   49    1     0.981005        1
   50    1     0.995433        1
   51    5     0.994587        1    2    3    6   19
   52    4     0.990432        2    3    6   19
   53    7     0.983075        1    2    3    6   19   20   21
   54    1     0.997024        2
   55    1     0.989542        2
   56    5     0.990416        1    2    3    6   19
   57    4     0.982615        2    3    6   19
   58    4     0.984065        2    3    6   19
   59    5     0.987147        1    2    3    6   19
   60    4     0.988962        2    3    6   19
   61    8     0.980029        1    2    4    6    9   19   20   22
   62    7     0.983377        1    2    3    6   19   20   21
   63    7     0.984320        1    2    3    6   19   20   21
   64    8     0.984421        2    3    6   10   11   19   20   21
   65    1     0.997424        2
   66    1     0.995201        2
   67    1     0.995313        2
   68    1     0.999761        2
   69    1     0.999557        2
   70    1     0.999566        2
   71    1     0.989148        2
   72    1     0.987509        2
   73    1     0.993148        2
   74    1     0.996003        2
   75    1     0.992197        2
   76    6     0.986240        2    3    4    5    6   19
   77    5     0.980890        1    2    3    5   19
   78    6     0.981605        1    2    6    7   19   20
   79    4     0.989218        2    6   19   20
   80    6     0.991027        2    3    6    9   19   20
   81    1     0.999994        2
   82    1     0.999993        2
   83    1     0.999996        2
   84    1     0.999997        2
   85    1     0.999995        2
   86    1     0.993786        2
   87    1     0.995496        2
   88    1     0.996579        2
   89    1     0.989527        2
   90    1     0.990323        2
   91    1     0.981014        2
   92    2     0.988772        2    3
   93    4     0.995714        2    3    4    5
   94    2     0.989882        2    3
   95    4     0.982388        2    3    4    5
   96    1     0.998706        3
   97    1     0.995585        3
   98    5     0.980040        2    3    4    5   10
   99    4     0.983913        2    3    4    5
  100    4     0.991941        2    3    4    5
  101    3     0.981308        2    3    5
  102    4     0.981119        2    3    4    5
  103    4     0.982166        3    4    5    6
  104    3     0.987457        2    3    5
  105    4     0.982015        2    3    4    5
  106    5     0.983432        2    3    4    5   20
  107    1     0.998345        3
  108    1     0.995767        3
  109    1     0.998353        3
  110    1     0.999841        3
  111    1     0.999595        3
  112    1     0.999842        3
  113    1     0.997626        3
  114    1     0.998131        3
  115    1     0.999737        3
  116    1     0.999827        3
  117    1     0.999514        3
  118    2     0.987368        2    3
  119    2     0.980532        1    3
  120    1     0.993674        3
  121    1     0.996398        3
  122    1     0.987004        3
  123    1     0.999994        3
  124    1     0.999996        3
  125    1     0.999999        3
  126    1     1.000000        3
  127    1     0.999998        3
  128    1     0.999381        3
  129    1     0.999750        3
  130    1     0.999724        3
  131    1     0.998821        3
  132    1     0.999737        3
  133    1     0.997654        3
  134    1     0.996917        3
  135    3     0.983996        2    3    4
  136    2     0.988212        3    4
  137    4     0.987042        2    3    4   10
  138    2     0.986216        4    5
  139    1     0.988930        4
  140    1     0.990540        4
  141    2     0.993847        3    4
  142    2     0.983324        3    4
  143    2     0.990542        3    4
  144    1     0.988187        4
  145    1     0.987949        4
  146    1     0.991895        4
  147    2     0.998565        3    4
  148    2     0.997259        3    4
  149    3     0.986297        3    5   20
  150    2     0.984150        3    5
  151    4     0.991860        2    3    5   20
  152    1     0.984027        5
  153    1     0.988162        5
  154    1     0.984906        5
  155    2     0.992297        3    5
  156    3     0.993109        2    3    5
  157    2     0.983702        3    5
  158    1     0.985754        5
  159    1     0.987410        5
  160    2     0.997870        3    5
  161    1     0.990808        5
  162    1     0.982172        5
  163    5     0.989390        2    6    7    8    9
  164    3     0.984075        2    6    9
  165    8     0.982342        2    3    6    7    8    9   15   19
  166    1     0.997576        6
  167    1     0.991536        6
  168    4     0.981634        2    6    7    9
  169    4     0.982391        2    6    8    9
  170    5     0.982501        2    6    9   15   19
  171    4     0.986792        2    6    7    9
  172    4     0.984375        2    6    8    9
  173    6     0.982933        2    6    9   11   15   19
  174    9     0.980106        2    3    6    7    8    9   11   12   16
  175    7     0.982856        2    3    6    7    8    9   21
  176    7     0.980583        2    6    9   10   15   19   21
  177    1     0.997645        6
  178    1     0.998102        6
  179    1     0.995036        6
  180    1     0.999782        6
  181    1     0.999824        6
  182    1     0.999540        6
  183    1     0.995719        6
  184    1     0.998944        6
  185    1     0.993695        6
  186    1     0.994843        6
  187    1     0.993373        6
  188    3     0.985217        2    6    9
  189    2     0.988287        2    6
  190    4     0.982113        1    2    6    9
  191    4     0.991124        2    6    9   11
  192    5     0.980975        2    6    8    9   19
  193    1     0.999998        6
  194    1     0.999999        6
  195    1     0.999996        6
  196    1     0.999997        6
  197    1     0.999996        6
  198    1     0.994850        6
  199    1     0.995839        6
  200    1     0.997781        6
  201    1     0.996413        6
  202    1     0.989842        6
  203    1     0.993901        6
  204    1     0.989876        6
  205    4     0.986816        2    6    7    9
  206    3     0.982401        6    7    9
  207    7     0.982036        2    6    7    9   18   19   20
  208    1     0.996777        7
  209    1     0.991710        7
  210    1     0.991313        7
  211    2     0.985252        6    7
  212    2     0.993214        6    7
  213    3     0.988851        6    7    9
  214    1     0.998610        7
  215    1     0.985952        7
  216    1     0.988429        7
  217    1     0.981852        7
  218    1     0.995585        7
  219    4     0.981968        2    6    8    9
  220    3     0.980230        2    6    8
  221    6     0.981591        2    6    8   14   17   21
  222    1     0.990960        8
  223    1     0.997701        8
  224    1     0.990960        8
  225    2     0.990282        6    8
  226    2     0.988922        6    8
  227    3     0.988869        6    8    9
  228    2     0.995907        6    8
  229    2     0.998261        6    8
  230    1     0.997486        8
  231    1     0.999500        8
  232    1     0.993819        8
  233    5     0.996680        6    9   10   11   15
  234    4     0.994397        6    9   11   15
  235    6     0.983247        2    6    9   10   11   15
  236    1     0.997145        9
  237    1     0.990018        9
  238    4     0.994567        6    9   11   15
  239    5     0.994960        6    9   10   11   15
  240    4     0.988969        6    9   11   15
  241    4     0.980290        7    9   11   15
  242    5     0.992638        6    9   10   11   15
  243    4     0.985099        6    9   11   15
  244    8     0.982311        3    6    7    9   10   11   15   18
  245    6     0.984221        4    6    9   10   11   15
  246    9     0.980511        3    6    7    8    9   11   12   15   16
  247    1     0.995225        9
  248    1     0.997834        9
  249    1     0.995217        9
  250    1     0.999558        9
  251    1     0.999799        9
  252    1     0.999557        9
  253    1     0.995411        9
  254    1     0.995271        9
  255    1     0.991811        9
  256    1     0.991895        9
  257    1     0.991789        9
  258    3     0.989352        6    9   15
  259    3     0.992481        9   11   15
  260    5     0.993752        6    9   11   15   18
  261    4     0.990163        6    9   11   15
  262    7     0.986282        2    6    9   10   14   15   16
  263    1     0.999998        9
  264    1     0.999997        9
  265    1     0.999995        9
  266    1     0.999995        9
  267    1     0.999995        9
  268    1     0.994969        9
  269    1     0.992781        9
  270    1     0.994870        9
  271    1     0.986101        9
  272    1     0.985646        9
  273    1     0.987529        9
  274    1     0.991035        9
  275    4     0.980222        9   10   11   15
  276    4     0.987291        6    9   10   11
  277    5     0.984028        3    6    9   10   11
  278    1     0.990933       10
  279    1     0.997687       10
  280    1     0.990878       10
  281    3     0.991432        9   10   11
  282    2     0.985695        9   10
  283    3     0.988676        6    9   10
  284    2     0.995976        9   10
  285    2     0.996041        9   10
  286    1     0.997626       10
  287    1     0.999140       10
  288    1     0.994091       10
  289    5     0.995155        9   11   12   13   14
  290    2     0.984527        9   11
  291    6     0.980665        6    9   11   12   13   14
  292    1     0.998528       11
  293    1     0.994806       11
  294    3     0.980466        9   11   13
  295    4     0.987179        9   11   13   14
  296    4     0.991824        9   11   12   13
  297    4     0.983535        9   11   13   15
  298    4     0.990415        9   11   13   14
  299    4     0.993413        9   11   12   13
  300    4     0.989331        9   11   13   15
  301    3     0.980505        9   11   14
  302    6     0.982441        1    6    9   11   12   13
  303    1     0.996658       11
  304    1     0.998672       11
  305    1     0.998726       11
  306    1     0.999691       11
  307    1     0.999877       11
  308    1     0.999883       11
  309    1     0.999567       11
  310    1     0.997467       11
  311    1     0.996329       11
  312    1     0.995705       11
  313    1     0.996841       11
  314    1     0.990942       11
  315    2     0.995717        9   11
  316    2     0.984601        9   11
  317    3     0.991218        6    9   11
  318    4     0.981430       10   11   12   14
  319    1     1.000000       11
  320    1     0.999999       11
  321    1     0.999998       11
  322    1     0.999998       11
  323    1     0.999998       11
  324    1     0.999412       11
  325    1     0.997455       11
  326    1     0.996875       11
  327    1     0.993348       11
  328    1     0.995505       11
  329    1     0.996180       11
  330    1     0.999635       11
  331    2     0.982088       11   12
  332    2     0.981559       11   12
  333    3     0.980066        9   11   12
  334    1     0.991170       12
  335    1     0.991327       12
  336    1     0.997224       12
  337    2     0.984751       11   12
  338    2     0.995331       11   12
  339    2     0.994312       11   12
  340    1     0.985919       12
  341    1     0.998510       12
  342    1     0.995494       12
  343    1     0.982587       12
  344    1     0.988732       12
  345    3     0.984056        9   11   13
  346    2     0.980475       11   13
  347    4     0.986329        1    9   11   13
  348    1     0.994606       13
  349    1     0.991561       13
  350    1     0.993044       13
  351    2     0.984596       11   13
  352    2     0.995168       11   13
  353    2     0.989653       11   13
  354    1     0.994282       13
  355    1     0.991660       13
  356    1     0.983081       13
  357    1     0.993811       13
  358    1     0.988584       13
  359    3     0.991143        9   11   14
  360    2     0.980764       11   14
  361    5     0.989461        8    9   11   14   17
  362    1     0.991017       14
  363    1     0.998151       14
  364    1     0.990623       14
  365    2     0.986476       11   14
  366    2     0.993512       11   14
  367    2     0.994569       11   14
  368    2     0.999054       11   14
  369    2     0.997404       11   14
  370    1     0.997764       14
  371    1     0.999647       14
  372    1     0.994496       14
  373    5     0.994967        9   15   16   17   18
  374    2     0.984072        9   15
  375    8     0.981057        2    9   10   13   15   16   17   18
  376    1     0.998522       15
  377    1     0.994786       15
  378    3     0.983776        9   15   18
  379    4     0.986755        9   15   17   18
  380    3     0.982780        9   15   16
  381    3     0.985173        9   15   18
  382    4     0.989833        9   15   17   18
  383    3     0.985517        9   15   16
  384    4     0.992213        9   11   15   18
  385    3     0.981193        9   15   17
  386    4     0.990613        6    9   15   16
  387    1     0.997620       15
  388    1     0.998706       15
  389    1     0.997779       15
  390    1     0.999780       15
  391    1     0.999881       15
  392    1     0.999795       15
  393    1     0.998632       15
  394    1     0.998154       15
  395    1     0.994714       15
  396    1     0.998854       15
  397    1     0.995506       15
  398    2     0.995941        9   15
  399    2     0.995557        9   15
  400    3     0.992591        9   11   15
  401    2     0.993925        9   15
  402    3     0.993852        6    9   15
  403    1     0.999999       15
  404    1     0.999999       15
  405    1     0.999997       15
  406    1     0.999999       15
  407    1     0.999997       15
  408    1     0.998431       15
  409    1     0.997024       15
  410    1     0.998019       15
  411    1     0.995914       15
  412    1     0.995786       15
  413    1     0.995720       15
  414    1     0.997389       15
  415    2     0.982262       15   16
  416    2     0.981533       15   16
  417    3     0.980263        9   15   16
  418    1     0.991402       16
  419    1     0.991379       16
  420    1     0.997044       16
  421    2     0.989907       15   16
  422    2     0.995413       15   16
  423    2     0.989036       15   16
  424    1     0.986423       16
  425    1     0.998328       16
  426    1     0.995054       16
  427    1     0.983353       16
  428    1     0.988327       16
  429    2     0.980196       15   17
  430    2     0.980759       15   17
  431    4     0.980434        9   14   15   17
  432    1     0.990851       17
  433    1     0.998170       17
  434    1     0.990791       17
  435    2     0.990157       15   17
  436    2     0.993836       15   17
  437    2     0.990721       15   17
  438    2     0.998311       15   17
  439    2     0.998176       15   17
  440    1     0.997949       17
  441    1     0.999447       17
  442    1     0.994461       17
  443    2     0.981939       15   18
  444    2     0.981605       15   18
  445    4     0.991940        7    9   15   18
  446    1     0.996661       18
  447    1     0.991753       18
  448    1     0.991407       18
  449    2     0.988317       15   18
  450    2     0.995592       15   18
  451    2     0.990174       15   18
  452    1     0.997879       18
  453    1     0.988377       18
  454    1     0.986678       18
  455    1     0.984402       18
  456    1     0.994183       18
  457    4     0.995365        2   19   20   21
  458    4     0.994677        2   19   20   21
  459    4     0.980032        2   19   20   21
  460    1     0.995056       19
  461    1     0.982907       19
  462    4     0.992260        2   19   20   21
  463    4     0.986653        2   19   20   21
  464    4     0.990725        2   19   20   21
  465    4     0.981811        6   19   20   21
  466    4     0.993579        2   19   20   21
  467    4     0.991888        2   19   20   21
  468    4     0.980185        2   19   20   21
  469    5     0.983510        2    3   19   20   21
  470    5     0.988153        2    6   19   20   21
  471    1     0.994430       19
  472    1     0.993746       19
  473    1     0.994231       19
  474    1     0.999483       19
  475    1     0.999423       19
  476    1     0.999466       19
  477    1     0.981544       19
  478    1     0.982060       19
  479    1     0.984834       19
  480    1     0.990436       19
  481    2     0.989724       19   20
  482    5     0.992892        2    3   19   20   21
  483    4     0.992449        2   19   20   21
  484    5     0.995841        2    6   19   20   21
  485    4     0.983113        1    2   19   20
  486    5     0.988056        2    6   19   20   21
  487    1     0.999988       19
  488    1     0.999989       19
  489    1     0.999990       19
  490    1     0.999993       19
  491    1     0.999981       19
  492    1     0.981672       19
  493    1     0.985624       19
  494    1     0.982570       19
  495    1     0.991297       19
  496    1     0.981923       19
  497    2     0.981471       19   20
  498    4     0.980023        2   19   21   22
  499    2     0.995707       19   20
  500    1     0.985899       20
  501    2     0.987934       19   20
  502    1     0.999486       20
  503    1     0.998226       20
  504    4     0.992767        6   19   20   21
  505    4     0.989159        2   19   20   21
  506    4     0.994739        2   19   20   21
  507    3     0.981265       19   20   21
  508    3     0.985435       19   20   21
  509    4     0.991307        1   19   20   21
  510    2     0.990285       19   20
  511    2     0.980368       19   20
  512    2     0.986886       19   20
  513    1     0.995101       20
  514    1     0.996784       20
  515    1     0.995964       20
  516    1     0.999520       20
  517    1     0.999686       20
  518    1     0.999606       20
  519    1     0.999704       20
  520    1     0.999730       20
  521    1     0.999774       20
  522    1     0.999748       20
  523    1     0.999521       20
  524    1     0.991957       20
  525    1     0.990998       20
  526    1     0.995150       20
  527    1     0.991763       20
  528    1     0.980719       20
  529    1     0.999998       20
  530    1     0.999998       20
  531    1     0.999998       20
  532    1     0.999998       20
  533    1     0.999998       20
  534    1     0.999593       20
  535    1     0.999311       20
  536    1     0.999732       20
  537    1     0.999814       20
  538    1     0.999660       20
  539    1     0.998792       20
  540    1     0.998809       20
  541    3     0.989091       19   21   22
  542    2     0.993721       19   21
  543    3     0.988489       19   21   22
  544    1     0.999055       21
  545    1     0.996939       21
  546    4     0.982881       19   20   21   22
  547    4     0.994511       19   20   21   22
  548    3     0.980777       19   21   22
  549    4     0.990148       19   20   21   22
  550    3     0.980801       19   20   21
  551    3     0.984248       19   21   22
  552    2     0.989385       19   21
  553    2     0.986324       19   21
  554    3     0.981587       19   21   22
  555    1     0.997631       21
  556    1     0.995303       21
  557    1     0.998014       21
  558    1     0.999768       21
  559    1     0.999539       21
  560    1     0.999805       21
  561    1     0.999290       21
  562    1     0.999616       21
  563    1     0.999828       21
  564    1     0.999925       21
  565    1     0.999701       21
  566    2     0.994635       19   21
  567    1     0.987175       21
  568    1     0.993241       21
  569    1     0.997916       21
  570    1     0.993300       21
  571    1     0.999997       21
  572    1     0.999998       21
  573    1     0.999999       21
  574    1     1.000000       21
  575    1     0.999998       21
  576    1     0.999836       21
  577    1     0.999642       21
  578    1     0.999393       21
  579    1     0.999890       21
  580    1     0.999954       21
  581    1     0.999488       21
  582    1     0.998682       21
  583    3     0.989756       19   21   22
  584    2     0.988314       21   22
  585    3     0.989464       20   21   22
  586    2     0.985178       19   22
  587    1     0.980900       22
  588    1     0.986514       22
  589    2     0.993757       21   22
  590    3     0.997821       19   21   22
  591    2     0.995552       21   22
  592    2     0.996259       21   22
  593    1     0.988091       22
  594    1     0.982829       22
  595    2     0.998728       21   22
  596    2     0.998403       21   22
 
 Dimensions of the occupied LMO domains:  Minimum / Average / Maximum
 
 Number of atoms in domain:                   1       9.8        19
 Number of atomic orbitals:                  43     292.8       527
 
 Number of strong pairs: 0 (0.0%)
 chtol:   9.999999999999999E-005
 switch to dfcoralg=cholinv
       12.01 MB memory is used for domain independent quantities
 
 Calculating the contribution of occupied LMOs...
    using local fitting domains
 
 MO:     1
 Extended domain construction for local excited state calculation...
 
 The selected important local MOs:    #:    19
    1    2    6   10   11   12   13   15   22   23   27   28   29   30   31   32   34   35   36
 
 The selected important PAOs:    #:     0

 
 The selected additional local MOs:    #:     0

 
 The selected additional PAOs:    #:   569
   37   38   39   40   41   42   43   44   45   46   47   48   49   50   51   52   53   54   55   56
   57   58   59   60   61   62   63   64   65   66   67   68   69   70   71   72   73   74   75   76
   77   78   79   80   81   82   83   84   85   86   87   88   89   90   91   92   93   94   95   96
   97   98   99  100  101  102  103  104  105  106  107  108  109  110  111  112  113  114  115  116
  117  118  119  120  121  122  123  124  125  126  127  128  129  130  131  132  133  134  135  136
  137  138  139  140  141  142  143  144  145  146  147  148  149  150  151  152  153  154  155  156
  157  158  159  160  161  162  163  164  165  166  167  168  169  170  171  172  173  174  175  176
  177  178  179  180  181  182  183  184  185  186  187  188  189  190  191  192  193  194  195  196
  197  198  199  200  201  202  203  204  205  206  207  208  209  210  211  212  213  214  215  216
  217  218  219  220  221  222  223  224  225  226  227  228  229  230  231  232  233  234  235  236
  237  238  239  240  241  242  243  244  245  246  247  248  249  250  251  252  253  254  255  256
  257  258  259  260  261  262  263  264  265  266  267  268  269  270  271  272  273  274  275  276
  277  278  279  280  281  282  283  284  285  286  287  288  289  290  291  292  293  294  295  296
  297  298  299  300  301  302  303  304  305  306  307  308  309  310  311  312  313  314  315  316
  317  318  319  320  321  322  323  324  325  326  327  328  329  330  331  332  333  334  335  336
  337  338  339  340  341  342  343  344  345  346  347  348  349  350  351  352  353  354  355  356
  357  358  359  360  361  362  363  364  365  366  367  368  369  370  371  372  373  374  375  376
  377  378  379  380  381  382  383  384  385  386  387  388  389  390  391  392  393  394  395  396
  397  398  399  400  401  402  403  404  405  406  407  408  409  410  411  412  413  414  415  416
  417  418  419  420  421  422  423  424  425  426  427  428  429  430  431  432  433  434  435  436
  437  438  439  440  441  442  443  444  445  446  447  448  449  450  451  452  453  454  455  456
  457  458  459  460  461  462  463  464  465  466  467  468  469  470  471  472  473  474  475  476
  477  478  479  480  481  482  483  484  485  486  487  488  489  490  491  492  493  494  495  496
  497  498  499  500  501  502  503  504  505  506  507  508  509  510  511  512  513  514  515  516
  517  518  519  520  521  522  523  524  525  526  527  528  529  530  531  532  533  534  535  536
  537  538  539  540  541  542  543  544  545  546  547  548  549  550  551  552  553  554  555  556
  557  558  559  560  561  562  563  564  565  566  567  568  569  570  571  572  573  574  575  576
  577  578  579  580  581  582  583  584  585  586  587  588  589  590  591  592  593  594  595  596
  597  598  599  600  601  602  603  604  605
 
 The selected atoms in the ED:    #:    22
    1    2    3    4    5    6    7    8    9   10   11   12   13   14   15   16   17   18   19   20
   21   22
 The selected atoms in the fitting domain  #:    22
    1    2    3    4    5    6    7    8    9   10   11   12   13   14   15   16   17   18   19   20
   21   22
 
 Dimensions of the extended domain:
 
 Number of atoms in domain:      22 ( 100.00 %)
 Number of atomic orbitals:     569 ( 100.00 %)
 Number of fitting functions:  2764 ( 100.00 %)
 Warning: drop high-lying PAOs                    12
 Number of occupied orbitals:    19  ( 52.78 %)
 Number of virtual orbitals:    521  ( 97.75 %)
 
 IJ and IA integral transformation...

 Executing cis...

 Allocation of 120.0 Gbytes of memory...
 Core orbitals considered in CVS treatment:   1
 
 -20.6252592908
 -11.3961601542
  -1.4965443153
  -1.3935495177
  -1.1501547744
  -0.9666404738
  -0.8935191219
  -0.7951153681
  -0.7332584389
  -0.7118066337
  -0.6567129636

 Retrieve a J_ai^Q fitted MO integral list...
 Retrieve a J_ij^Q fitted MO integral list in upper triangle form...
 Unpack the upper triangle lists...
 
 Sorting for the CVS calculation...
 Generate singlet trial vectors...
 
 The ground-state intermediates are not necessary!
 
 Calculate pre-optimized initial guesses for adc(2) calculations
 Incore algorithm
 
 Calculate sigma vector for root  1
 
                       Excitation           Energy                Norm of
 Iteration  1         energy [au]        decrease [au]        residual vector
 ============================================================================
 for root  1          19.403698944        -1.2215603             0.0000000
 ============================================================================
  1/ 1 states have converged.
 
 
 
 The micro iteration of pre-optimization has converged in  1 steps.
 
 
 Dominant coefficients
 Printing threshold: 0.100000
 
 for root  1
    coeff.   occ.       virt.
   1.000000     1  -->    20
 ============================================================================
 Restart
 
 Calculate sigma vector for root  1
 
                       Excitation           Energy                Norm of
 Iteration  2         energy [au]        decrease [au]        residual vector
 ============================================================================
 for root  1          19.925891993         0.5221930             0.0000000
 ============================================================================
  1/ 1 states have converged.
 
 
 
 The micro iteration of pre-optimization has converged in  1 steps.
 
 
 Dominant coefficients
 Printing threshold: 0.100000
 
 for root  1
    coeff.   occ.       virt.
   1.000000     1  -->    20
 ============================================================================
 Restart
 
 Calculate sigma vector for root  1
 
                       Excitation           Energy                Norm of
 Iteration  3         energy [au]        decrease [au]        residual vector
 ============================================================================
 for root  1          19.780155990        -0.1457360             0.0000000
 ============================================================================
  1/ 1 states have converged.
 
 
 
 The micro iteration of pre-optimization has converged in  1 steps.
 
 
 Dominant coefficients
 Printing threshold: 0.100000
 
 for root  1
    coeff.   occ.       virt.
   1.000000     1  -->    20
 ============================================================================
 Restart
 
 Calculate sigma vector for root  1
 
                       Excitation           Energy                Norm of
 Iteration  4         energy [au]        decrease [au]        residual vector
 ============================================================================
 for root  1          19.827568052         0.0474121             0.0000000
 ============================================================================
  1/ 1 states have converged.
 
 
 
 The micro iteration of pre-optimization has converged in  1 steps.
 
 
 Dominant coefficients
 Printing threshold: 0.100000
 
 for root  1
    coeff.   occ.       virt.
   1.000000     1  -->    20
 ============================================================================
 Restart
 
 Calculate sigma vector for root  1
 
                       Excitation           Energy                Norm of
 Iteration  5         energy [au]        decrease [au]        residual vector
 ============================================================================
 for root  1          19.812835483        -0.0147326             0.0000000
 ============================================================================
  1/ 1 states have converged.
 
 
 
 The micro iteration of pre-optimization has converged in  1 steps.
 
 
 Dominant coefficients
 Printing threshold: 0.100000
 
 for root  1
    coeff.   occ.       virt.
   1.000000     1  -->    20
 ============================================================================
 Restart
 
 Calculate sigma vector for root  1
 
                       Excitation           Energy                Norm of
 Iteration  6         energy [au]        decrease [au]        residual vector
 ============================================================================
 for root  1          19.817480881         0.0046454             0.0000000
 ============================================================================
  1/ 1 states have converged.
 
 
 
 The micro iteration of pre-optimization has converged in  1 steps.
 
 
 Dominant coefficients
 Printing threshold: 0.100000
 
 for root  1
    coeff.   occ.       virt.
   1.000000     1  -->    20
 ============================================================================
 Restart
 
 Calculate sigma vector for root  1
 
                       Excitation           Energy                Norm of
 Iteration  7         energy [au]        decrease [au]        residual vector
 ============================================================================
 for root  1          19.816022806        -0.0014581             0.0000000
 ============================================================================
  1/ 1 states have converged.
 
 
 
 The micro iteration of pre-optimization has converged in  1 steps.
 
 
 Dominant coefficients
 Printing threshold: 0.100000
 
 for root  1
    coeff.   occ.       virt.
   1.000000     1  -->    20
 ============================================================================
 Restart
 
 Calculate sigma vector for root  1
 
                       Excitation           Energy                Norm of
 Iteration  8         energy [au]        decrease [au]        residual vector
 ============================================================================
 for root  1          19.816481119         0.0004583             0.0000000
 ============================================================================
  1/ 1 states have converged.
 
 
 
 The micro iteration of pre-optimization has converged in  1 steps.
 
 
 Dominant coefficients
 Printing threshold: 0.100000
 
 for root  1
    coeff.   occ.       virt.
   1.000000     1  -->    20
 ============================================================================
 
 The macro iteration of pre-optimization has converged in  8 steps!
 
 Starting DF-ADC(2) iteration for root  1
 
 Iteration   1
 
 Calculate double excitation amplitudes and Y^Q_ai vector...
 
       Total ADC(2)          Energy                Norm of
       energy [au]        decrease [au]        residual vector
 ============================================================================
     -419.528761215        -0.0001440             0.0000000
 ============================================================================
 
 Iteration   2
 
 Calculate double excitation amplitudes and Y^Q_ai vector...
 
       Total ADC(2)          Energy                Norm of
       energy [au]        decrease [au]        residual vector
 ============================================================================
     -419.528715967         0.0000452             0.0000000
 ============================================================================
 
 
 The ADC(2) iteration has converged in  2 steps.
 
 Final result in atomic units for root  1:
 
 Total reference energy:         -439.345098338854
 Total ADC(2) energy:            -419.528715967016
 ADC(2) excitation energy:         19.816382371837
 Spin multiplicity:                 1
 
 Dominant coefficients
 Printing threshold: 0.100000
 
    coeff.   occ.       virt.
   1.000000     1  -->    20
 ============================================================================
 
 
 Final result of the ADC(2) calculations for the excited states:
 Singlet states
 
 Excited   Excitation     Excitation     Excitation        Absorption      
  state    energy [au]    energy [eV]  energy [cm^-1]    wavelength [nm]  
 ============================================================================
    1     19.81638237     539.2312      4349193.22            2.30
 ============================================================================
 
 
                      Normal termination of mrcc.
 **********************************************************************
