# Supplementary material for: Scalable Correlated Local Approaches for Computing Valence and Core-Level Ionization Energies in Large Molecules
Source: J Chem Theory Comput. 2026 Jun 24;22(13):6584–98. doi: 10.1021/acs.jctc.6c00634 (PMC13374016; doi:10.1021/acs.jctc.6c00634)
Supplement: Supplementary file 2 [file ct6c00634_si_003.zip › SI/outputs/CzTRZ_adc2.out]

 **********************************************************************
                          MRCC program system
 **********************************************************************
 
                              Written by
     Mihaly Kallay, Peter R. Nagy, David Mester, Laszlo Gyevi-Nagy,
        Jozsef Csoka, P. Bernat Szabo, Zoltan Rolik, Gyula Samu,
      Bence Hegely, Bence Ladoczki, Klara Petrov, Jozsef Csontos,
     Adam Ganyecz, Istvan Ladjanszki, Lorant Szegedy, Mate Farkas,
          Pal D. Mezei, Reka A. Horvath, and Balazs D. Lorincz
 
        Department of Physical Chemistry and Materials Science
            Budapest University of Technology and Economics
                  Budapest P.O.Box 91, H-1521 Hungary
 
                              www.mrcc.hu
 
                            Version: 25.1.2

 Executing minp...

 Reading input from MINP...
 
 Input file:
 
basis=cc-pVTZ
verbosity=3


cialg=direct
ip_ea=ip
calc=ADC(2)
dyson=on
nstate=2

mem=120GB

geom=xyz
59
 energy: -93.615161308715 gnorm: 0.000491908190 xtb: 6.5.0 (746241f)
C            5.78271601492153        4.71549491043524        0.84509521110086
C            6.47216129888899        3.53207759120795        0.63052008460040
C            5.77995909305264        2.35558738347879        0.41991483177666
C            4.38650169341699        2.35555805905481        0.42245394581825
C            3.65201737197900        1.10991128981321        0.19958272013599
N            4.35560471876429       -0.00071985207124       -0.00045523138198
C            3.65128508212452       -1.11141921988016       -0.19767157584687
C            4.38516972626928       -2.35703207899806       -0.42287579356732
C            3.69655061422317       -3.55010180794632       -0.63267006194254
C            4.39442241223957       -4.72304109811248       -0.84504464696109
C            5.78069225562621       -4.71652046090187       -0.85006741637652
C            6.47047332458435       -3.53219779371399       -0.64181810016866
C            5.77862112285424       -2.35593849058564       -0.42886147890419
N            2.32231821223046       -1.15765396083304       -0.20228399330550
C            1.69873016959965       -0.00064844233233        0.00392168412546
C            0.23812739635006       -0.00030438641219        0.00509219469213
C           -0.46656949522451       -1.18121899869164       -0.22504919019272
C           -1.84447033137453       -1.18183081876244       -0.22931388655672
C           -2.54647220484075        0.00092218468876        0.00458954599697
N           -3.94325302103413        0.00171589903600        0.00290796944689
C           -4.75177592925140        0.89610593266054       -0.67486846384764
C           -6.10709281420417        0.57213362585840       -0.43839773131253
C           -7.11521765681597        1.31944870869103       -1.03241328166056
C           -6.76222220591127        2.36830624624641       -1.85792023964512
C           -5.42411889241949        2.66273574470982       -2.10773051699812
C           -4.40339740066093        1.93272492432935       -1.52845684733311
C           -6.10900191653705       -0.57128762637448        0.43130366771879
C           -4.75472604466395       -0.89365304508383        0.67577392140133
C           -4.41012304119034       -1.92979128079523        1.53148440846978
C           -5.43336655554757       -2.66114552812994        2.10457732238706
C           -6.77032121551610       -2.36849545785771        1.84662594416393
C           -7.11971574447149       -1.32000155727554        1.01912306434937
C           -1.84353558582514        1.18291453829631        0.23948034649840
C           -0.46562123486709        1.18109017861100        0.23565456365960
N            2.32307129446580        1.15619436318957        0.20863198020185
C            3.69825354234803        3.54773156046947        0.63855005001984
C            4.39643431528587        4.72085207190747        0.84869478835417
H            6.32638204876156        5.63439952102528        1.00968181516671
H            7.55237323923860        3.53009521966208        0.62795153704406
H            6.29908304355230        1.42531941950535        0.25118875501113
H            2.61805908824741       -3.53604315457468       -0.62527699965564
H            3.85929343270149       -5.64724329776870       -1.00759352805129
H            6.32410863314394       -5.63525067110207       -1.01643110354251
H            7.55068023217465       -3.52933283758490       -0.64613049650403
H            6.29796170119131       -1.42493181982303       -0.26511580008401
H            0.08660527191339       -2.08841051337537       -0.40950328861088
H           -2.39007643415050       -2.09084090778414       -0.43371884738514
H           -8.15210288711876        1.07806604920372       -0.85361518022775
H           -7.53054265301230        2.96434383567692       -2.32742188487801
H           -5.17721238358606        3.47723640195633       -2.77262554538172
H           -3.37069483567452        2.15754910155892       -1.74768601153390
H           -3.37843734616551       -2.15323304674416        1.75685802406131
H           -5.18944182941487       -3.47532500939975        2.77096407653881
H           -7.54068349406619       -2.96565499116465        2.31133268376482
H           -8.15582195958456       -1.08002508282112        0.83402333451837
H           -2.38839864560375        2.09238272939590        0.44381876730233
H            0.08829458543157        2.08780592192926        0.42023261715913
H            2.61974910346570        3.53279654235519        0.63790305972374
H            3.86153371968631        5.64430328194767        1.01618422664795
 
 
 Checking keyword combinations...
 
 Keywords:
 
 active=none
 agrid=ld0006-ld0590
 agrid_pssp=ld0006-ld0194
 agrid_pssp_sm=ld0006-ld0074
 ao_trunc=off
 ao_trunc_tol=1e-4
 basis=cc-pvtz
 basis_sm=none
 basopt=off
 bfbasis=none
 bfgsmem=10
 bfgstol=1.0d-3
 bfgscimem=5
 boysalg=jacobi
 bpcompo=0.95
 bpcompv=0.98
 bpdfo=0.95
 bpocc=0.95
 bppdo=0.95
 bppdv=0.98
 bpedo=0.95
 bpedv=0.98
 bp_subsyso=0.95
 bp_subsysv=0.95
 cabscorr=off
 cabsdom=bplarge
 cabsdual=off
 calc=adc(2)
 ccmaxit=50
 ccprog=cis
 ccsdalg=disk
 ccsdmkl=seq
 ccsdrest=off
 ccsdthreads=2
 cctol=6
 charge=0
 cialg=direct
 ciguess=off
 cmpgrp=auto
 comprest=off
 coord_sys=ric
 core=frozen
 corembed=off
 csapprox=off
 cvs=off
 dboc=off
 deltaf12=off
 delocsomofact=
 dendec=laplace
 dens=0
 denscorr=0
 dfalg=lineq
 dfbasis_cab=none
 dfbasis_cor=auto
 dfbasis_scf=auto
 dfbasis_scf_sm=auto
 dfintran=drpa
 df_trunc=off
 df_trunc_corr=off
 df_trunc_corr_tol=5e-4
 df_trunc_tol=5e-4
 dft=off
 dhexc=adc(2)
 diag=david
 docc=
 domrad=10.d0
 drpaalg=fit
 dual=off
 dual_df=off
 dyson=on
 ecp=auto
 edisp=off
 edisp_embed=off
 embed=off
 epairestfact=off
 epairscale=1.d0
 etemp=300
 epert=none
 eps=
 espcharge=off
 excrad=0.d0
 excrad_f12=0.d0
 excrad_fin=0.000000000D+00
 fastdbbsc=v2
 fitting=coulomb
 fmm=off
 fmmord=8
 fnonorb=
 freq=off
 gamma=1.d0
 gauss=spher
 geom=xyz
 gopt=off
 ghost=none
 gtol=7
 grdens=off
 grid=auto
 grid_sm=auto
 gridbatch_cos=2000
 grtol=10
 guido_ct=off
 hamilton=dc
 hl_scfalg=auto
 iface=none
 incore=off
 intalg=auto
 ip_ea=ip
 itol=10
 laptol=1.d-2
 lccoporder=trffirst
 lcorthr=normal
 lccrest=off
 ldfgrad_tol=8
 lmp2dens=on
 lnoepso=0.d0
 lnoepsv=0.0d0
 localcc=off
 localcorrsymm=off
 locintrf=disk
 mact=
 maxact=off
 maxdim=200
 maxex=0
 maxmicroit=100
 mcscfiguess=hf
 mem=120gb
 mmprog=
 molden=on
 mp2ongrid=off
 mpitasks=1
 mulmet=0
 mult=
 nab=off
 nacto=0
 nactv=0
 naf_amp=3.16d-3
 naf_cor=0.d0
 naf_f12=off
 naf_scf=off
 nafalg=albe
 nafdens=off
 naftyp=
 nchol=auto
 ndeps=1e-3
 nevpt=
 nstate=2
 nsing=0
 nto=off
 ntrip=0
 num_grad=off
 occ=
 occri=off
 oniom=off
 oniom_eechg=off
 oniom_pcm=off
 oniom_qcorr=off
 optalg=
 optmaxit=50
 optetol=1e-6
 optex=1
 optgtol=1e-4
 optstol=1e-3
 orblocc=off
 orbloce=off
 orbloco=off
 orblocv=off
 orblocguess=cholesky
 osveps=1e-3
 ovirt=off
 ovltol=1e-7
 ovosnorb=80.0
 pao_subsys_tol=1e-3
 pao_tol=1e-3
 pcm=off
 popul=off
 pressure=100000
 pssp=off
 ptfreq=0.0
 ptthreads=2
 qmreg=
 qmmm=off
 qro=off
 qscf=off
 redcost_exc=off
 redcost_tddft=off
 refdet=none
 rest=0
 rgrid=log3
 rism=off
 rohfcore=semicanonical
 rohftype=semicanonical
 scfalg=auto
 scf_conv=auto
 scfdamp=0.0d0
 scfdamp_mode=off
 scfdamp_end=50
 scfdamp_dampstep=0.d0
 scfdamp_dtol=0.0d0
 scfdamp_maxfact=0.0d0
 scfdamp_minfact=0.0d0
 scfdiis=on
 scfdiis_dtol=0.0d0
 scfdiis_end=50
 scfdiis_start=2
 scfdiis_step=1
 scfdiis_watch=off
 scfdiis_wrange=10
 scfdiis_wlimit=5
 scfdiis_delmax=2
 scfdtol=7
 scfext=10
 scfguessdens=
 scfiguess=sad
 scfloc=off
 scflshift=0.20
 scflshift_end=8
 scflshift_dtol=0.0
 scflshift_gaptol=0.20
 scfmaxit=50
 scftype=
 scftype_low=
 scftype_high=
 scftol=6
 scspe=1.d0
 scsph=1.d0
 scsps=0.0d0
 scsps_t=0.0d0
 scspt=0.0d0
 scspt_t=0.0d0
 scspv=1.d0
 spairtol=1e-4
 sqmprog=
 subminp=top
 subsys_bopu=on
 symm=
 talg=occ
 temp=298.15
 test=off
 tfunc=off
 theodore=off
 tlmo=0.999
 tpao=0.94
 tprint=off
 uncontract=off
 unit=angs
 usedisk=2
 verbosity=3
 wpairtol=0.100000000E-05

 Executing scf...

 @scfsetup: integrals calculated directly
            mrcc/integ direct run
 @scfsetup: calculating on full matrices
            not using symmetry adapted basis
 @scfsetup: diis switched on
 @scfsetup: number of steps to extrapolate from  10
 @scfsetup: tolerance in energy deviation    0.100000E-05
            tolerance in density deviation    0.100000E-06
 @scfsetup: maximum number of iterations:  50
 @scfsetup: restricted closed shell hf calc
 @scfsetup: starting scf from superposition of atomic densities
 @scfsetup: occupation set:
            from initial orbitals
 @scfsetup: Parameter-set for SCF acceleration: normal
 @scfsetup: diis runs from iteration:   2
 @scfsetup: diis runs to iteration:  50
 @scfsetup: diis runs in every iteration
 @scfsetup: diiswatch is disabled                   
 @scfsetup: diis dtol criteria to switch on:      0.0000E+00
           (or the iteration number below is reached)
 @scfsetup: static damping scheme
            iteration step criteria to turn damping off: 3
 @scfsetup: dynamic level shifting
            tolarance in HOMO-LUMO gap:  0.200
            tolarance in density deviation:     0.0000E+00
            iteration step criteria to turn level shifting off: 8
 Allocation of 120.0 Gbytes of memory...
 ======================================================================
 ITERATION STEP   1
 

 SCF control                  : initial
 Damping factor/level shift   : 0.000/0.200
 DIIS [start/end/frequency]   :   2 / 50 /  1

 Constructing Fock-matrix...
 
 First step of Coulomb + first step of exchange...
 Exchange contribution is evaluated for MOs 1 to 124.
   1% done.
  12% done.
  23% done.
  34% done.
  45% done.
  56% done.
  67% done.
  78% done.
  89% done.
 100% done.
 
 Fitting and assembly step of exchange...
 
 Second step of Coulomb...
   1% done.
  12% done.
  23% done.
  34% done.
  45% done.
  56% done.
  67% done.
  78% done.
  89% done.
 100% done.
 
 Gradient norm:      1.6254E+00
 RMS of [F,P]:                                         0.00654524695963
 RMS of difference density:                            0.00746491381233
 Gap [au]:  0.29445087
 ALPHA OCC: 124
 BETA  OCC: 124
 
 ***HARTREE-FOCK ENERGY IN STEP   1 IS      -1475.5621515939910751 [AU]
 ======================================================================
 ITERATION STEP   2
 

 SCF control                  : diis
 Damping factor/level shift   : 0.000/0.000
 DIIS [start/end/frequency]   :   2 / 50 /  1

 Constructing Fock-matrix...
 
 First step of Coulomb + first step of exchange...
 Exchange contribution is evaluated for MOs 1 to 124.
   1% done.
  12% done.
  23% done.
  34% done.
  45% done.
  56% done.
  67% done.
  78% done.
  89% done.
 100% done.
 
 Fitting and assembly step of exchange...
 
 Second step of Coulomb...
   1% done.
  12% done.
  23% done.
  34% done.
  45% done.
  56% done.
  67% done.
  78% done.
  89% done.
 100% done.
 
 Gradient norm:      2.4363E-01
 DIIS is running in this iteration step.
 RMS of [F,P]:                                         0.00136741020558
 RMS of difference density:                            0.00237374275786
 Gap [au]:  0.28236564
 ALPHA OCC: 124
 BETA  OCC: 124
 
 ***HARTREE-FOCK ENERGY IN STEP   2 IS      -1480.3458935631460918 [AU]
 
 Step comparison  Energy Drift [au]  DIIS error drift  Gradient drift
        1            4.7837E+00         5.1778E-03       1.3818E+00
        2            1.4803E+03         1.0000E-07       1.3818E+00
 ======================================================================
 ITERATION STEP   3
 

 SCF control                  : diis
 Damping factor/level shift   : 0.000/0.000
 DIIS [start/end/frequency]   :   2 / 50 /  1

 Constructing Fock-matrix...
 
 First step of Coulomb + first step of exchange...
 Exchange contribution is evaluated for MOs 1 to 124.
   1% done.
  12% done.
  23% done.
  34% done.
  45% done.
  56% done.
  67% done.
  78% done.
  89% done.
 100% done.
 
 Fitting and assembly step of exchange...
 
 Second step of Coulomb...
   1% done.
  12% done.
  23% done.
  34% done.
  45% done.
  56% done.
  67% done.
  78% done.
  89% done.
 100% done.
 
 Gradient norm:      9.9550E-02
 DIIS is running in this iteration step.
 RMS of [F,P]:                                         0.00072366705549
 RMS of difference density:                            0.00088307012581
 Gap [au]:  0.33581362
 ALPHA OCC: 124
 BETA  OCC: 124
 
 ***HARTREE-FOCK ENERGY IN STEP   3 IS      -1480.6802351462883962 [AU]
 
 Step comparison  Energy Drift [au]  DIIS error drift  Gradient drift
        2            3.3434E-01         6.4374E-04       1.4408E-01
 ======================================================================
 ITERATION STEP   4
 

 SCF control                  : diis
 Damping factor/level shift   : 0.000/0.000
 DIIS [start/end/frequency]   :   2 / 50 /  1

 Constructing Fock-matrix...
 
 First step of Coulomb + first step of exchange...
 Exchange contribution is evaluated for MOs 1 to 124.
   1% done.
  12% done.
  23% done.
  34% done.
  45% done.
  56% done.
  67% done.
  78% done.
  89% done.
 100% done.
 
 Fitting and assembly step of exchange...
 
 Second step of Coulomb...
   1% done.
  12% done.
  23% done.
  34% done.
  45% done.
  56% done.
  67% done.
  78% done.
  89% done.
 100% done.
 
 Gradient norm:      2.7938E-02
 DIIS is running in this iteration step.
 RMS of [F,P]:                                         0.00012620333863
 RMS of difference density:                            0.00025037740624
 Gap [au]:  0.32419068
 ALPHA OCC: 124
 BETA  OCC: 124
 
 ***HARTREE-FOCK ENERGY IN STEP   4 IS      -1480.7955605173438016 [AU]
 
 Step comparison  Energy Drift [au]  DIIS error drift  Gradient drift
        3            1.1533E-01         5.9746E-04       7.1612E-02
 ======================================================================
 ITERATION STEP   5
 

 SCF control                  : diis
 Damping factor/level shift   : 0.000/0.000
 DIIS [start/end/frequency]   :   2 / 50 /  1

 Constructing Fock-matrix...
 
 First step of Coulomb + first step of exchange...
 Exchange contribution is evaluated for MOs 1 to 124.
   1% done.
  12% done.
  23% done.
  34% done.
  45% done.
  56% done.
  67% done.
  78% done.
  89% done.
 100% done.
 
 Fitting and assembly step of exchange...
 
 Second step of Coulomb...
   1% done.
  12% done.
  23% done.
  34% done.
  45% done.
  56% done.
  67% done.
  78% done.
  89% done.
 100% done.
 
 Gradient norm:      2.0200E-02
 DIIS is running in this iteration step.
 RMS of [F,P]:                                         0.00006719288592
 RMS of difference density:                            0.00011776216925
 Gap [au]:  0.33113922
 ALPHA OCC: 124
 BETA  OCC: 124
 
 ***HARTREE-FOCK ENERGY IN STEP   5 IS      -1480.8001812379952753 [AU]
 
 Step comparison  Energy Drift [au]  DIIS error drift  Gradient drift
        4            4.6207E-03         5.9010E-05       7.7379E-03
 ======================================================================
 ITERATION STEP   6
 

 SCF control                  : diis
 Damping factor/level shift   : 0.000/0.000
 DIIS [start/end/frequency]   :   2 / 50 /  1

 Constructing Fock-matrix...
 
 First step of Coulomb + first step of exchange...
 Exchange contribution is evaluated for MOs 1 to 124.
   1% done.
  12% done.
  23% done.
  34% done.
  45% done.
  56% done.
  67% done.
  78% done.
  89% done.
 100% done.
 
 Fitting and assembly step of exchange...
 
 Second step of Coulomb...
   1% done.
  12% done.
  23% done.
  34% done.
  45% done.
  56% done.
  67% done.
  78% done.
  89% done.
 100% done.
 
 Gradient norm:      5.8741E-03
 DIIS is running in this iteration step.
 RMS of [F,P]:                                         0.00002071278026
 RMS of difference density:                            0.00005124685999
 Gap [au]:  0.33119781
 ALPHA OCC: 124
 BETA  OCC: 124
 
 ***HARTREE-FOCK ENERGY IN STEP   6 IS      -1480.8016843688947120 [AU]
 
 Step comparison  Energy Drift [au]  DIIS error drift  Gradient drift
        5            1.5031E-03         4.6480E-05       1.4326E-02
 ======================================================================
 ITERATION STEP   7
 

 SCF control                  : diis
 Damping factor/level shift   : 0.000/0.000
 DIIS [start/end/frequency]   :   2 / 50 /  1

 Constructing Fock-matrix...
 
 First step of Coulomb + first step of exchange...
 Exchange contribution is evaluated for MOs 1 to 124.
   1% done.
  12% done.
  23% done.
  34% done.
  45% done.
  56% done.
  67% done.
  78% done.
  89% done.
 100% done.
 
 Fitting and assembly step of exchange...
 
 Second step of Coulomb...
   1% done.
  12% done.
  23% done.
  34% done.
  45% done.
  56% done.
  67% done.
  78% done.
  89% done.
 100% done.
 
 Gradient norm:      3.7147E-03
 DIIS is running in this iteration step.
 RMS of [F,P]:                                         0.00000790818213
 RMS of difference density:                            0.00002765897302
 Gap [au]:  0.33158238
 ALPHA OCC: 124
 BETA  OCC: 124
 
 ***HARTREE-FOCK ENERGY IN STEP   7 IS      -1480.8018850039734389 [AU]
 
 Step comparison  Energy Drift [au]  DIIS error drift  Gradient drift
        6            2.0064E-04         1.2805E-05       2.1593E-03
 ======================================================================
 ITERATION STEP   8
 

 SCF control                  : diis
 Damping factor/level shift   : 0.000/0.000
 DIIS [start/end/frequency]   :   2 / 50 /  1

 Constructing Fock-matrix...
 
 First step of Coulomb + first step of exchange...
 Exchange contribution is evaluated for MOs 1 to 124.
   1% done.
  12% done.
  23% done.
  34% done.
  45% done.
  56% done.
  67% done.
  78% done.
  89% done.
 100% done.
 
 Fitting and assembly step of exchange...
 
 Second step of Coulomb...
   1% done.
  12% done.
  23% done.
  34% done.
  45% done.
  56% done.
  67% done.
  78% done.
  89% done.
 100% done.
 
 Gradient norm:      1.9508E-03
 DIIS is running in this iteration step.
 RMS of [F,P]:                                         0.00000442048746
 RMS of difference density:                            0.00002038978559
 Gap [au]:  0.33191118
 ALPHA OCC: 124
 BETA  OCC: 124
 
 ***HARTREE-FOCK ENERGY IN STEP   8 IS      -1480.8019528300155798 [AU]
 
 Step comparison  Energy Drift [au]  DIIS error drift  Gradient drift
        7            6.7826E-05         3.4877E-06       1.7639E-03
 ======================================================================
 ITERATION STEP   9
 

 SCF control                  : diis
 Damping factor/level shift   : 0.000/0.000
 DIIS [start/end/frequency]   :   2 / 50 /  1

 Constructing Fock-matrix...
 
 First step of Coulomb + first step of exchange...
 Exchange contribution is evaluated for MOs 1 to 124.
   1% done.
  12% done.
  23% done.
  34% done.
  45% done.
  56% done.
  67% done.
  78% done.
  89% done.
 100% done.
 
 Fitting and assembly step of exchange...
 
 Second step of Coulomb...
   1% done.
  12% done.
  23% done.
  34% done.
  45% done.
  56% done.
  67% done.
  78% done.
  89% done.
 100% done.
 
 Gradient norm:      6.5055E-04
 DIIS is running in this iteration step.
 RMS of [F,P]:                                         0.00000189699069
 RMS of difference density:                            0.00000660979999
 Gap [au]:  0.33205219
 ALPHA OCC: 124
 BETA  OCC: 124
 
 ***HARTREE-FOCK ENERGY IN STEP   9 IS      -1480.8019772705574724 [AU]
 
 Step comparison  Energy Drift [au]  DIIS error drift  Gradient drift
        8            2.4441E-05         2.5235E-06       1.3003E-03
 ======================================================================
 ITERATION STEP  10
 

 SCF control                  : diis
 Damping factor/level shift   : 0.000/0.000
 DIIS [start/end/frequency]   :   2 / 50 /  1

 Constructing Fock-matrix...
 
 First step of Coulomb + first step of exchange...
 Exchange contribution is evaluated for MOs 1 to 124.
   1% done.
  12% done.
  23% done.
  34% done.
  45% done.
  56% done.
  67% done.
  78% done.
  89% done.
 100% done.
 
 Fitting and assembly step of exchange...
 
 Second step of Coulomb...
   1% done.
  12% done.
  23% done.
  34% done.
  45% done.
  56% done.
  67% done.
  78% done.
  89% done.
 100% done.
 
 Gradient norm:      2.9434E-04
 DIIS is running in this iteration step.
 RMS of [F,P]:                                         0.00000073366880
 RMS of difference density:                            0.00000223832390
 Gap [au]:  0.33208053
 ALPHA OCC: 124
 BETA  OCC: 124
 
 ***HARTREE-FOCK ENERGY IN STEP  10 IS      -1480.8019804609812127 [AU]
 
 Step comparison  Energy Drift [au]  DIIS error drift  Gradient drift
        9            3.1904E-06         1.1633E-06       3.5621E-04
 ======================================================================
 ITERATION STEP  11
 

 SCF control                  : diis
 Damping factor/level shift   : 0.000/0.000
 DIIS [start/end/frequency]   :   2 / 50 /  1

 Constructing Fock-matrix...
 
 First step of Coulomb + first step of exchange...
 Exchange contribution is evaluated for MOs 1 to 124.
   1% done.
  12% done.
  23% done.
  34% done.
  45% done.
  56% done.
  67% done.
  78% done.
  89% done.
 100% done.
 
 Fitting and assembly step of exchange...
 
 Second step of Coulomb...
   1% done.
  12% done.
  23% done.
  34% done.
  45% done.
  56% done.
  67% done.
  78% done.
  89% done.
 100% done.
 
 Gradient norm:      9.8688E-05
 DIIS is running in this iteration step.
 RMS of [F,P]:                                         0.00000027653569
 RMS of difference density:                            0.00000078090191
 Gap [au]:  0.33206871
 ALPHA OCC: 124
 BETA  OCC: 124
 
 ***HARTREE-FOCK ENERGY IN STEP  11 IS      -1480.8019809593997707 [AU]
 
 Step comparison  Energy Drift [au]  DIIS error drift  Gradient drift
       10            4.9842E-07         4.5713E-07       1.9565E-04
 ======================================================================
 ITERATION STEP  12
 

 SCF control                  : diis
 Damping factor/level shift   : 0.000/0.000
 DIIS [start/end/frequency]   :   2 / 50 /  1

 Constructing Fock-matrix...
 
 First step of Coulomb + first step of exchange...
 Exchange contribution is evaluated for MOs 1 to 124.
   1% done.
  12% done.
  23% done.
  34% done.
  45% done.
  56% done.
  67% done.
  78% done.
  89% done.
 100% done.
 
 Fitting and assembly step of exchange...
 
 Second step of Coulomb...
   1% done.
  12% done.
  23% done.
  34% done.
  45% done.
  56% done.
  67% done.
  78% done.
  89% done.
 100% done.
 
 Gradient norm:      5.6682E-05
 DIIS is running in this iteration step.
 RMS of [F,P]:                                         0.00000012807399
 RMS of difference density:                            0.00000037090999
 Gap [au]:  0.33207467
 ALPHA OCC: 124
 BETA  OCC: 124
 
 ***HARTREE-FOCK ENERGY IN STEP  12 IS      -1480.8019810354990113 [AU]
 
 Step comparison  Energy Drift [au]  DIIS error drift  Gradient drift
       11            7.6099E-08         1.4846E-07       4.2006E-05
 ======================================================================
 ITERATION STEP  13
 

 SCF control                  : diis
 Damping factor/level shift   : 0.000/0.000
 DIIS [start/end/frequency]   :   2 / 50 /  1

 Constructing Fock-matrix...
 
 First step of Coulomb + first step of exchange...
 Exchange contribution is evaluated for MOs 1 to 124.
   1% done.
  12% done.
  23% done.
  34% done.
  45% done.
  56% done.
  67% done.
  78% done.
  89% done.
 100% done.
 
 Fitting and assembly step of exchange...
 
 Second step of Coulomb...
   1% done.
  12% done.
  23% done.
  34% done.
  45% done.
  56% done.
  67% done.
  78% done.
  89% done.
 100% done.
 
 Gradient norm:      2.2913E-05
 DIIS is running in this iteration step.
 RMS of [F,P]:                                         0.00000005976640
 RMS of difference density:                            0.00000018024023
 Gap [au]:  0.33207462
 ALPHA OCC: 124
 BETA  OCC: 124
 
 ***HARTREE-FOCK ENERGY IN STEP  13 IS      -1480.8019810540408798 [AU]
 
 Step comparison  Energy Drift [au]  DIIS error drift  Gradient drift
       12            1.8542E-08         6.8308E-08       3.3768E-05
 ======================================================================
 ITERATION STEP  14
 

 SCF control                  : diis
 Damping factor/level shift   : 0.000/0.000
 DIIS [start/end/frequency]   :   2 / 50 /  1

 Constructing Fock-matrix...
 
 First step of Coulomb + first step of exchange...
 Exchange contribution is evaluated for MOs 1 to 124.
   1% done.
  12% done.
  23% done.
  34% done.
  45% done.
  56% done.
  67% done.
  78% done.
  89% done.
 100% done.
 
 Fitting and assembly step of exchange...
 
 Second step of Coulomb...
   1% done.
  12% done.
  23% done.
  34% done.
  45% done.
  56% done.
  67% done.
  78% done.
  89% done.
 100% done.
 
 Gradient norm:      8.9258E-06
 DIIS is running in this iteration step.
 RMS of [F,P]:                                         0.00000002240783
 RMS of difference density:                            0.00000007943312
 Gap [au]:  0.33207538
 ALPHA OCC: 124
 BETA  OCC: 124
 
 ***HARTREE-FOCK ENERGY IN STEP  14 IS      -1480.8019810578925899 [AU]
 
 Step comparison  Energy Drift [au]  DIIS error drift  Gradient drift
       13            3.8517E-09         3.7359E-08       1.3988E-05
 ======================================================================
 
 SUCCESS...
 THE SCF ITERATION HAS CONVERGED!
 
                   A   
 FINAL ALPHA OCC: 124
 FINAL BETA  OCC: 124
 
 ***FINAL HARTREE-FOCK ENERGY:      -1480.8019810578925899 [AU]
 
 Orbital energies [au]:
      Irrep         Alpha          Beta
    1   A        -15.610489     -15.610489
    2   A        -15.557684     -15.557684
    3   A        -15.557657     -15.557657
    4   A        -15.556786     -15.556786
    5   A        -11.333482     -11.333482
    6   A        -11.332535     -11.332535
    7   A        -11.332524     -11.332524
    8   A        -11.296615     -11.296615
    9   A        -11.276468     -11.276468
   10   A        -11.276436     -11.276436
   11   A        -11.248309     -11.248309
   12   A        -11.248117     -11.248117
   13   A        -11.244522     -11.244522
   14   A        -11.243124     -11.243124
   15   A        -11.243114     -11.243114
   16   A        -11.242453     -11.242453
   17   A        -11.242451     -11.242451
   18   A        -11.241273     -11.241273
   19   A        -11.241247     -11.241247
   20   A        -11.239896     -11.239896
   21   A        -11.239893     -11.239893
   22   A        -11.239482     -11.239482
   23   A        -11.239469     -11.239469
   24   A        -11.235577     -11.235577
   25   A        -11.235558     -11.235558
   26   A        -11.235231     -11.235231
   27   A        -11.235231     -11.235231
   28   A        -11.235082     -11.235082
   29   A        -11.235073     -11.235073
   30   A        -11.233403     -11.233403
   31   A        -11.233391     -11.233391
   32   A        -11.232412     -11.232412
   33   A        -11.231491     -11.231491
   34   A        -11.230677     -11.230677
   35   A        -11.230659     -11.230659
   36   A        -11.223438     -11.223438
   37   A        -11.223427     -11.223427
   38   A         -1.357775      -1.357775
   39   A         -1.328465      -1.328465
   40   A         -1.219245      -1.219245
   41   A         -1.218744      -1.218744
   42   A         -1.178438      -1.178438
   43   A         -1.161615      -1.161615
   44   A         -1.159191      -1.159191
   45   A         -1.148023      -1.148023
   46   A         -1.142963      -1.142963
   47   A         -1.073312      -1.073312
   48   A         -1.047194      -1.047194
   49   A         -1.043369      -1.043369
   50   A         -1.037014      -1.037014
   51   A         -1.035160      -1.035160
   52   A         -1.024779      -1.024779
   53   A         -1.023983      -1.023983
   54   A         -1.023577      -1.023577
   55   A         -0.990613      -0.990613
   56   A         -0.982798      -0.982798
   57   A         -0.924696      -0.924696
   58   A         -0.923168      -0.923168
   59   A         -0.879924      -0.879924
   60   A         -0.856822      -0.856822
   61   A         -0.856308      -0.856308
   62   A         -0.839438      -0.839438
   63   A         -0.836062      -0.836062
   64   A         -0.824650      -0.824650
   65   A         -0.818413      -0.818413
   66   A         -0.801095      -0.801095
   67   A         -0.791353      -0.791353
   68   A         -0.790375      -0.790375
   69   A         -0.745771      -0.745771
   70   A         -0.741281      -0.741281
   71   A         -0.731535      -0.731535
   72   A         -0.709473      -0.709473
   73   A         -0.706201      -0.706201
   74   A         -0.701792      -0.701792
   75   A         -0.685584      -0.685584
   76   A         -0.657410      -0.657410
   77   A         -0.656520      -0.656520
   78   A         -0.646088      -0.646088
   79   A         -0.641390      -0.641390
   80   A         -0.634170      -0.634170
   81   A         -0.631732      -0.631732
   82   A         -0.628150      -0.628150
   83   A         -0.621204      -0.621204
   84   A         -0.620390      -0.620390
   85   A         -0.617634      -0.617634
   86   A         -0.612209      -0.612209
   87   A         -0.605528      -0.605528
   88   A         -0.601332      -0.601332
   89   A         -0.595833      -0.595833
   90   A         -0.595763      -0.595763
   91   A         -0.594448      -0.594448
   92   A         -0.589959      -0.589959
   93   A         -0.583464      -0.583464
   94   A         -0.583277      -0.583277
   95   A         -0.555201      -0.555201
   96   A         -0.546398      -0.546398
   97   A         -0.532869      -0.532869
   98   A         -0.526802      -0.526802
   99   A         -0.523960      -0.523960
  100   A         -0.519896      -0.519896
  101   A         -0.513451      -0.513451
  102   A         -0.513340      -0.513340
  103   A         -0.507454      -0.507454
  104   A         -0.506563      -0.506563
  105   A         -0.502404      -0.502404
  106   A         -0.497627      -0.497627
  107   A         -0.494598      -0.494598
  108   A         -0.491387      -0.491387
  109   A         -0.485296      -0.485296
  110   A         -0.471277      -0.471277
  111   A         -0.444224      -0.444224
  112   A         -0.440380      -0.440380
  113   A         -0.420666      -0.420666
  114   A         -0.420118      -0.420118
  115   A         -0.385595      -0.385595
  116   A         -0.354734      -0.354734
  117   A         -0.346096      -0.346096
  118   A         -0.346019      -0.346019
  119   A         -0.344265      -0.344265
  120   A         -0.342744      -0.342744
  121   A         -0.334287      -0.334287
  122   A         -0.331916      -0.331916
  123   A         -0.286167      -0.286167
  124   A         -0.278731      -0.278731
 
  125   A          0.053345       0.053345
  126   A          0.056235       0.056235
  127   A          0.088673       0.088673
  128   A          0.105857       0.105857
  129   A          0.118812       0.118812
  130   A          0.126993       0.126993
  131   A          0.127482       0.127482
  132   A          0.135178       0.135178
  133   A          0.139904       0.139904
  134   A          0.145503       0.145503
  135   A          0.146147       0.146147
  136   A          0.152340       0.152340
  137   A          0.153011       0.153011
  138   A          0.157379       0.157379
  139   A          0.163994       0.163994
  140   A          0.164003       0.164003
  141   A          0.169837       0.169837
  142   A          0.176905       0.176905
  143   A          0.177049       0.177049
  144   A          0.182211       0.182211
  145   A          0.185733       0.185733
  146   A          0.195099       0.195099
  147   A          0.195320       0.195320
  148   A          0.196838       0.196838
  149   A          0.198979       0.198979
  150   A          0.206035       0.206035
  151   A          0.211357       0.211357
  152   A          0.214782       0.214782
  153   A          0.221112       0.221112
  154   A          0.225351       0.225351
  155   A          0.249703       0.249703
  156   A          0.258312       0.258312
  157   A          0.269668       0.269668
  158   A          0.285404       0.285404
  159   A          0.290837       0.290837
  160   A          0.296944       0.296944
  161   A          0.302697       0.302697
  162   A          0.326478       0.326478
  163   A          0.331004       0.331004
  164   A          0.339876       0.339876
  165   A          0.340140       0.340140
  166   A          0.343035       0.343035
  167   A          0.344831       0.344831
  168   A          0.348918       0.348918
  169   A          0.350473       0.350473
  170   A          0.359816       0.359816
  171   A          0.361025       0.361025
  172   A          0.361312       0.361312
  173   A          0.365685       0.365685
  174   A          0.371333       0.371333
  175   A          0.375087       0.375087
  176   A          0.375322       0.375322
  177   A          0.384105       0.384105
  178   A          0.389855       0.389855
  179   A          0.390420       0.390420
  180   A          0.390547       0.390547
  181   A          0.391365       0.391365
  182   A          0.401412       0.401412
  183   A          0.401596       0.401596
  184   A          0.403012       0.403012
  185   A          0.406928       0.406928
  186   A          0.411568       0.411568
  187   A          0.418787       0.418787
  188   A          0.419402       0.419402
  189   A          0.425529       0.425529
  190   A          0.427760       0.427760
  191   A          0.429367       0.429367
  192   A          0.430084       0.430084
  193   A          0.432680       0.432680
  194   A          0.433987       0.433987
  195   A          0.434756       0.434756
  196   A          0.449532       0.449532
  197   A          0.449669       0.449669
  198   A          0.452947       0.452947
  199   A          0.455433       0.455433
  200   A          0.458646       0.458646
  201   A          0.462078       0.462078
  202   A          0.466083       0.466083
  203   A          0.468388       0.468388
  204   A          0.469968       0.469968
  205   A          0.474572       0.474572
  206   A          0.477426       0.477426
  207   A          0.479901       0.479901
  208   A          0.480178       0.480178
  209   A          0.482723       0.482723
  210   A          0.486076       0.486076
  211   A          0.486602       0.486602
  212   A          0.488441       0.488441
  213   A          0.494156       0.494156
  214   A          0.496621       0.496621
  215   A          0.498378       0.498378
  216   A          0.500709       0.500709
  217   A          0.508034       0.508034
  218   A          0.509527       0.509527
  219   A          0.516878       0.516878
  220   A          0.518916       0.518916
  221   A          0.522199       0.522199
  222   A          0.523482       0.523482
  223   A          0.529465       0.529465
  224   A          0.531995       0.531995
  225   A          0.532899       0.532899
  226   A          0.537816       0.537816
  227   A          0.545738       0.545738
  228   A          0.550115       0.550115
  229   A          0.551008       0.551008
  230   A          0.553998       0.553998
  231   A          0.555816       0.555816
  232   A          0.559071       0.559071
  233   A          0.560039       0.560039
  234   A          0.562854       0.562854
  235   A          0.567943       0.567943
  236   A          0.568603       0.568603
  237   A          0.570017       0.570017
  238   A          0.571722       0.571722
  239   A          0.574531       0.574531
  240   A          0.575571       0.575571
  241   A          0.576003       0.576003
  242   A          0.578560       0.578560
  243   A          0.582661       0.582661
  244   A          0.583369       0.583369
  245   A          0.587615       0.587615
  246   A          0.589028       0.589028
  247   A          0.590924       0.590924
  248   A          0.592475       0.592475
  249   A          0.593789       0.593789
  250   A          0.597170       0.597170
  251   A          0.597177       0.597177
  252   A          0.603991       0.603991
  253   A          0.604563       0.604563
  254   A          0.604625       0.604625
  255   A          0.606688       0.606688
  256   A          0.609930       0.609930
  257   A          0.615756       0.615756
  258   A          0.616512       0.616512
  259   A          0.621091       0.621091
  260   A          0.622355       0.622355
  261   A          0.622645       0.622645
  262   A          0.626888       0.626888
  263   A          0.628362       0.628362
  264   A          0.630843       0.630843
  265   A          0.632154       0.632154
  266   A          0.634232       0.634232
  267   A          0.635493       0.635493
  268   A          0.644586       0.644586
  269   A          0.645206       0.645206
  270   A          0.648290       0.648290
  271   A          0.653714       0.653714
  272   A          0.655206       0.655206
  273   A          0.656625       0.656625
  274   A          0.667565       0.667565
  275   A          0.671351       0.671351
  276   A          0.673870       0.673870
  277   A          0.675391       0.675391
  278   A          0.676446       0.676446
  279   A          0.679020       0.679020
  280   A          0.682889       0.682889
  281   A          0.686428       0.686428
  282   A          0.689747       0.689747
  283   A          0.698712       0.698712
  284   A          0.708490       0.708490
  285   A          0.717277       0.717277
  286   A          0.717630       0.717630
  287   A          0.720214       0.720214
  288   A          0.723548       0.723548
  289   A          0.724387       0.724387
  290   A          0.726473       0.726473
  291   A          0.729159       0.729159
  292   A          0.736154       0.736154
  293   A          0.736820       0.736820
  294   A          0.739508       0.739508
  295   A          0.743271       0.743271
  296   A          0.748464       0.748464
  297   A          0.751932       0.751932
  298   A          0.754912       0.754912
  299   A          0.757342       0.757342
  300   A          0.760527       0.760527
  301   A          0.764159       0.764159
  302   A          0.768014       0.768014
  303   A          0.768466       0.768466
  304   A          0.779041       0.779041
  305   A          0.783314       0.783314
  306   A          0.786095       0.786095
  307   A          0.789534       0.789534
  308   A          0.791318       0.791318
  309   A          0.794669       0.794669
  310   A          0.797241       0.797241
  311   A          0.808765       0.808765
  312   A          0.816608       0.816608
  313   A          0.817436       0.817436
  314   A          0.824595       0.824595
  315   A          0.825210       0.825210
  316   A          0.841794       0.841794
  317   A          0.849818       0.849818
  318   A          0.851608       0.851608
  319   A          0.853283       0.853283
  320   A          0.856593       0.856593
  321   A          0.862799       0.862799
  322   A          0.868054       0.868054
  323   A          0.873701       0.873701
  324   A          0.875230       0.875230
  325   A          0.882078       0.882078
  326   A          0.885440       0.885440
  327   A          0.887603       0.887603
  328   A          0.892271       0.892271
  329   A          0.895204       0.895204
  330   A          0.897451       0.897451
  331   A          0.898784       0.898784
  332   A          0.899672       0.899672
  333   A          0.901285       0.901285
  334   A          0.904748       0.904748
  335   A          0.912279       0.912279
  336   A          0.913339       0.913339
  337   A          0.915057       0.915057
  338   A          0.918752       0.918752
  339   A          0.922085       0.922085
  340   A          0.923881       0.923881
  341   A          0.927618       0.927618
  342   A          0.931162       0.931162
  343   A          0.936716       0.936716
  344   A          0.942195       0.942195
  345   A          0.945714       0.945714
  346   A          0.947682       0.947682
  347   A          0.952619       0.952619
  348   A          0.953086       0.953086
  349   A          0.954645       0.954645
  350   A          0.961350       0.961350
  351   A          0.965329       0.965329
  352   A          0.967426       0.967426
  353   A          0.970884       0.970884
  354   A          0.977790       0.977790
  355   A          0.982273       0.982273
  356   A          0.985118       0.985118
  357   A          0.985909       0.985909
  358   A          0.991230       0.991230
  359   A          0.994983       0.994983
  360   A          0.996311       0.996311
  361   A          1.000519       1.000519
  362   A          1.000853       1.000853
  363   A          1.006433       1.006433
  364   A          1.009588       1.009588
  365   A          1.011324       1.011324
  366   A          1.013442       1.013442
  367   A          1.019301       1.019301
  368   A          1.019713       1.019713
  369   A          1.021157       1.021157
  370   A          1.021319       1.021319
  371   A          1.028086       1.028086
  372   A          1.031444       1.031444
  373   A          1.037771       1.037771
  374   A          1.039929       1.039929
  375   A          1.041386       1.041386
  376   A          1.042974       1.042974
  377   A          1.046539       1.046539
  378   A          1.048643       1.048643
  379   A          1.055819       1.055819
  380   A          1.058365       1.058365
  381   A          1.058729       1.058729
  382   A          1.061159       1.061159
  383   A          1.066157       1.066157
  384   A          1.066794       1.066794
  385   A          1.073169       1.073169
  386   A          1.075381       1.075381
  387   A          1.087685       1.087685
  388   A          1.090826       1.090826
  389   A          1.097190       1.097190
  390   A          1.102222       1.102222
  391   A          1.102284       1.102284
  392   A          1.106666       1.106666
  393   A          1.117702       1.117702
  394   A          1.119249       1.119249
  395   A          1.128182       1.128182
  396   A          1.132042       1.132042
  397   A          1.135659       1.135659
  398   A          1.138076       1.138076
  399   A          1.138434       1.138434
  400   A          1.140426       1.140426
  401   A          1.142094       1.142094
  402   A          1.144796       1.144796
  403   A          1.145850       1.145850
  404   A          1.154422       1.154422
  405   A          1.157628       1.157628
  406   A          1.160383       1.160383
  407   A          1.163691       1.163691
  408   A          1.168089       1.168089
  409   A          1.171840       1.171840
  410   A          1.177382       1.177382
  411   A          1.178400       1.178400
  412   A          1.181085       1.181085
  413   A          1.183262       1.183262
  414   A          1.183734       1.183734
  415   A          1.188734       1.188734
  416   A          1.193109       1.193109
  417   A          1.193572       1.193572
  418   A          1.209236       1.209236
  419   A          1.211338       1.211338
  420   A          1.213488       1.213488
  421   A          1.216979       1.216979
  422   A          1.217767       1.217767
  423   A          1.217949       1.217949
  424   A          1.227729       1.227729
  425   A          1.230290       1.230290
  426   A          1.230873       1.230873
  427   A          1.237172       1.237172
  428   A          1.244981       1.244981
  429   A          1.250718       1.250718
  430   A          1.251369       1.251369
  431   A          1.254197       1.254197
  432   A          1.255713       1.255713
  433   A          1.258839       1.258839
  434   A          1.260091       1.260091
  435   A          1.270273       1.270273
  436   A          1.270693       1.270693
  437   A          1.286772       1.286772
  438   A          1.289336       1.289336
  439   A          1.293493       1.293493
  440   A          1.299236       1.299236
  441   A          1.300489       1.300489
  442   A          1.304854       1.304854
  443   A          1.311187       1.311187
  444   A          1.313243       1.313243
  445   A          1.322677       1.322677
  446   A          1.327165       1.327165
  447   A          1.327643       1.327643
  448   A          1.346541       1.346541
  449   A          1.351588       1.351588
  450   A          1.359720       1.359720
  451   A          1.360920       1.360920
  452   A          1.362671       1.362671
  453   A          1.365941       1.365941
  454   A          1.366658       1.366658
  455   A          1.373448       1.373448
  456   A          1.376560       1.376560
  457   A          1.378267       1.378267
  458   A          1.388283       1.388283
  459   A          1.393086       1.393086
  460   A          1.395199       1.395199
  461   A          1.398260       1.398260
  462   A          1.410450       1.410450
  463   A          1.416264       1.416264
  464   A          1.422643       1.422643
  465   A          1.427902       1.427902
  466   A          1.428229       1.428229
  467   A          1.436395       1.436395
  468   A          1.442363       1.442363
  469   A          1.443238       1.443238
  470   A          1.457041       1.457041
  471   A          1.458032       1.458032
  472   A          1.461097       1.461097
  473   A          1.465567       1.465567
  474   A          1.481225       1.481225
  475   A          1.482505       1.482505
  476   A          1.488972       1.488972
  477   A          1.493709       1.493709
  478   A          1.495993       1.495993
  479   A          1.499889       1.499889
  480   A          1.501663       1.501663
  481   A          1.503612       1.503612
  482   A          1.505482       1.505482
  483   A          1.509383       1.509383
  484   A          1.513962       1.513962
  485   A          1.516305       1.516305
  486   A          1.519704       1.519704
  487   A          1.521966       1.521966
  488   A          1.525557       1.525557
  489   A          1.528744       1.528744
  490   A          1.531375       1.531375
  491   A          1.536864       1.536864
  492   A          1.538483       1.538483
  493   A          1.541454       1.541454
  494   A          1.541522       1.541522
  495   A          1.545597       1.545597
  496   A          1.550594       1.550594
  497   A          1.553937       1.553937
  498   A          1.556463       1.556463
  499   A          1.560635       1.560635
  500   A          1.567812       1.567812
  501   A          1.577176       1.577176
  502   A          1.578232       1.578232
  503   A          1.580471       1.580471
  504   A          1.586245       1.586245
  505   A          1.588228       1.588228
  506   A          1.590557       1.590557
  507   A          1.592924       1.592924
  508   A          1.595428       1.595428
  509   A          1.598597       1.598597
  510   A          1.606694       1.606694
  511   A          1.608561       1.608561
  512   A          1.609407       1.609407
  513   A          1.611867       1.611867
  514   A          1.616022       1.616022
  515   A          1.617578       1.617578
  516   A          1.620150       1.620150
  517   A          1.626257       1.626257
  518   A          1.628203       1.628203
  519   A          1.631656       1.631656
  520   A          1.638780       1.638780
  521   A          1.641946       1.641946
  522   A          1.644335       1.644335
  523   A          1.650350       1.650350
  524   A          1.653252       1.653252
  525   A          1.654658       1.654658
  526   A          1.663245       1.663245
  527   A          1.666381       1.666381
  528   A          1.668544       1.668544
  529   A          1.674759       1.674759
  530   A          1.676933       1.676933
  531   A          1.684170       1.684170
  532   A          1.693964       1.693964
  533   A          1.698226       1.698226
  534   A          1.702380       1.702380
  535   A          1.712488       1.712488
  536   A          1.726171       1.726171
  537   A          1.729152       1.729152
  538   A          1.731736       1.731736
  539   A          1.733810       1.733810
  540   A          1.737136       1.737136
  541   A          1.744666       1.744666
  542   A          1.746219       1.746219
  543   A          1.753008       1.753008
  544   A          1.759180       1.759180
  545   A          1.759622       1.759622
  546   A          1.761083       1.761083
  547   A          1.764090       1.764090
  548   A          1.767116       1.767116
  549   A          1.772988       1.772988
  550   A          1.773969       1.773969
  551   A          1.781349       1.781349
  552   A          1.789005       1.789005
  553   A          1.801140       1.801140
  554   A          1.809228       1.809228
  555   A          1.811329       1.811329
  556   A          1.815187       1.815187
  557   A          1.818186       1.818186
  558   A          1.835070       1.835070
  559   A          1.841478       1.841478
  560   A          1.848133       1.848133
  561   A          1.857521       1.857521
  562   A          1.864223       1.864223
  563   A          1.871652       1.871652
  564   A          1.882927       1.882927
  565   A          1.886035       1.886035
  566   A          1.891440       1.891440
  567   A          1.896613       1.896613
  568   A          1.902439       1.902439
  569   A          1.907580       1.907580
  570   A          1.912646       1.912646
  571   A          1.925364       1.925364
  572   A          1.956820       1.956820
  573   A          1.978643       1.978643
  574   A          1.981815       1.981815
  575   A          1.986714       1.986714
  576   A          1.988010       1.988010
  577   A          2.004630       2.004630
  578   A          2.013983       2.013983
  579   A          2.026591       2.026591
  580   A          2.030572       2.030572
  581   A          2.039815       2.039815
  582   A          2.041083       2.041083
  583   A          2.047276       2.047276
  584   A          2.063640       2.063640
  585   A          2.074383       2.074383
  586   A          2.086987       2.086987
  587   A          2.091803       2.091803
  588   A          2.097831       2.097831
  589   A          2.102497       2.102497
  590   A          2.124396       2.124396
  591   A          2.124526       2.124526
  592   A          2.148582       2.148582
  593   A          2.177317       2.177317
  594   A          2.182461       2.182461
  595   A          2.187725       2.187725
  596   A          2.190501       2.190501
  597   A          2.198393       2.198393
  598   A          2.214702       2.214702
  599   A          2.229567       2.229567
  600   A          2.234211       2.234211
  601   A          2.247336       2.247336
  602   A          2.255629       2.255629
  603   A          2.259605       2.259605
  604   A          2.264216       2.264216
  605   A          2.278823       2.278823
  606   A          2.285281       2.285281
  607   A          2.289969       2.289969
  608   A          2.310401       2.310401
  609   A          2.317819       2.317819
  610   A          2.322405       2.322405
  611   A          2.324983       2.324983
  612   A          2.331709       2.331709
  613   A          2.332373       2.332373
  614   A          2.341694       2.341694
  615   A          2.346420       2.346420
  616   A          2.354315       2.354315
  617   A          2.364659       2.364659
  618   A          2.366367       2.366367
  619   A          2.380987       2.380987
  620   A          2.392373       2.392373
  621   A          2.396048       2.396048
  622   A          2.402718       2.402718
  623   A          2.403443       2.403443
  624   A          2.411010       2.411010
  625   A          2.423013       2.423013
  626   A          2.428923       2.428923
  627   A          2.436278       2.436278
  628   A          2.444957       2.444957
  629   A          2.447532       2.447532
  630   A          2.452825       2.452825
  631   A          2.458385       2.458385
  632   A          2.462986       2.462986
  633   A          2.474744       2.474744
  634   A          2.476252       2.476252
  635   A          2.491579       2.491579
  636   A          2.498914       2.498914
  637   A          2.500910       2.500910
  638   A          2.506890       2.506890
  639   A          2.507764       2.507764
  640   A          2.512534       2.512534
  641   A          2.515159       2.515159
  642   A          2.517554       2.517554
  643   A          2.538324       2.538324
  644   A          2.551510       2.551510
  645   A          2.554219       2.554219
  646   A          2.559765       2.559765
  647   A          2.568208       2.568208
  648   A          2.577563       2.577563
  649   A          2.580242       2.580242
  650   A          2.586178       2.586178
  651   A          2.590726       2.590726
  652   A          2.599450       2.599450
  653   A          2.606116       2.606116
  654   A          2.608812       2.608812
  655   A          2.612096       2.612096
  656   A          2.622905       2.622905
  657   A          2.637871       2.637871
  658   A          2.638466       2.638466
  659   A          2.638645       2.638645
  660   A          2.641498       2.641498
  661   A          2.650904       2.650904
  662   A          2.654510       2.654510
  663   A          2.663007       2.663007
  664   A          2.663282       2.663282
  665   A          2.673108       2.673108
  666   A          2.678933       2.678933
  667   A          2.684014       2.684014
  668   A          2.684094       2.684094
  669   A          2.690077       2.690077
  670   A          2.694149       2.694149
  671   A          2.697771       2.697771
  672   A          2.701386       2.701386
  673   A          2.706001       2.706001
  674   A          2.711626       2.711626
  675   A          2.717002       2.717002
  676   A          2.722186       2.722186
  677   A          2.736727       2.736727
  678   A          2.742667       2.742667
  679   A          2.748284       2.748284
  680   A          2.751681       2.751681
  681   A          2.756346       2.756346
  682   A          2.757795       2.757795
  683   A          2.765438       2.765438
  684   A          2.768308       2.768308
  685   A          2.775374       2.775374
  686   A          2.776489       2.776489
  687   A          2.783980       2.783980
  688   A          2.785707       2.785707
  689   A          2.792590       2.792590
  690   A          2.793040       2.793040
  691   A          2.802487       2.802487
  692   A          2.807558       2.807558
  693   A          2.820581       2.820581
  694   A          2.821689       2.821689
  695   A          2.823592       2.823592
  696   A          2.830825       2.830825
  697   A          2.832439       2.832439
  698   A          2.834205       2.834205
  699   A          2.836644       2.836644
  700   A          2.840788       2.840788
  701   A          2.849860       2.849860
  702   A          2.850118       2.850118
  703   A          2.853795       2.853795
  704   A          2.859290       2.859290
  705   A          2.860493       2.860493
  706   A          2.863632       2.863632
  707   A          2.863695       2.863695
  708   A          2.870345       2.870345
  709   A          2.874256       2.874256
  710   A          2.879735       2.879735
  711   A          2.889372       2.889372
  712   A          2.896528       2.896528
  713   A          2.899356       2.899356
  714   A          2.903068       2.903068
  715   A          2.912085       2.912085
  716   A          2.923224       2.923224
  717   A          2.925893       2.925893
  718   A          2.926069       2.926069
  719   A          2.929283       2.929283
  720   A          2.930180       2.930180
  721   A          2.941379       2.941379
  722   A          2.942056       2.942056
  723   A          2.951419       2.951419
  724   A          2.953638       2.953638
  725   A          2.956530       2.956530
  726   A          2.959776       2.959776
  727   A          2.960359       2.960359
  728   A          2.967683       2.967683
  729   A          2.971164       2.971164
  730   A          2.974416       2.974416
  731   A          2.989331       2.989331
  732   A          2.993130       2.993130
  733   A          2.994143       2.994143
  734   A          2.999415       2.999415
  735   A          3.001784       3.001784
  736   A          3.008323       3.008323
  737   A          3.019340       3.019340
  738   A          3.023460       3.023460
  739   A          3.024176       3.024176
  740   A          3.025141       3.025141
  741   A          3.030269       3.030269
  742   A          3.031413       3.031413
  743   A          3.034520       3.034520
  744   A          3.037479       3.037479
  745   A          3.040994       3.040994
  746   A          3.042293       3.042293
  747   A          3.042718       3.042718
  748   A          3.048598       3.048598
  749   A          3.050069       3.050069
  750   A          3.052417       3.052417
  751   A          3.057427       3.057427
  752   A          3.058500       3.058500
  753   A          3.062423       3.062423
  754   A          3.063778       3.063778
  755   A          3.067241       3.067241
  756   A          3.068743       3.068743
  757   A          3.071252       3.071252
  758   A          3.071442       3.071442
  759   A          3.081558       3.081558
  760   A          3.086008       3.086008
  761   A          3.088229       3.088229
  762   A          3.091469       3.091469
  763   A          3.099935       3.099935
  764   A          3.101502       3.101502
  765   A          3.108171       3.108171
  766   A          3.110275       3.110275
  767   A          3.113364       3.113364
  768   A          3.120254       3.120254
  769   A          3.123287       3.123287
  770   A          3.123842       3.123842
  771   A          3.127504       3.127504
  772   A          3.132413       3.132413
  773   A          3.137376       3.137376
  774   A          3.141215       3.141215
  775   A          3.154300       3.154300
  776   A          3.155239       3.155239
  777   A          3.157577       3.157577
  778   A          3.160779       3.160779
  779   A          3.171518       3.171518
  780   A          3.172871       3.172871
  781   A          3.180236       3.180236
  782   A          3.182077       3.182077
  783   A          3.188197       3.188197
  784   A          3.189077       3.189077
  785   A          3.197923       3.197923
  786   A          3.206227       3.206227
  787   A          3.206853       3.206853
  788   A          3.210686       3.210686
  789   A          3.215086       3.215086
  790   A          3.217184       3.217184
  791   A          3.221676       3.221676
  792   A          3.224576       3.224576
  793   A          3.228610       3.228610
  794   A          3.231419       3.231419
  795   A          3.232481       3.232481
  796   A          3.239741       3.239741
  797   A          3.240853       3.240853
  798   A          3.246836       3.246836
  799   A          3.251065       3.251065
  800   A          3.254634       3.254634
  801   A          3.260113       3.260113
  802   A          3.265752       3.265752
  803   A          3.267201       3.267201
  804   A          3.283699       3.283699
  805   A          3.284639       3.284639
  806   A          3.284938       3.284938
  807   A          3.292013       3.292013
  808   A          3.292626       3.292626
  809   A          3.296161       3.296161
  810   A          3.297844       3.297844
  811   A          3.303414       3.303414
  812   A          3.303830       3.303830
  813   A          3.307273       3.307273
  814   A          3.310657       3.310657
  815   A          3.313737       3.313737
  816   A          3.316239       3.316239
  817   A          3.319889       3.319889
  818   A          3.320564       3.320564
  819   A          3.328933       3.328933
  820   A          3.332497       3.332497
  821   A          3.333763       3.333763
  822   A          3.336738       3.336738
  823   A          3.338369       3.338369
  824   A          3.339626       3.339626
  825   A          3.342208       3.342208
  826   A          3.345294       3.345294
  827   A          3.351465       3.351465
  828   A          3.352954       3.352954
  829   A          3.357050       3.357050
  830   A          3.361868       3.361868
  831   A          3.366750       3.366750
  832   A          3.368881       3.368881
  833   A          3.372529       3.372529
  834   A          3.375087       3.375087
  835   A          3.382207       3.382207
  836   A          3.382387       3.382387
  837   A          3.383532       3.383532
  838   A          3.385051       3.385051
  839   A          3.387394       3.387394
  840   A          3.391760       3.391760
  841   A          3.392377       3.392377
  842   A          3.396854       3.396854
  843   A          3.397290       3.397290
  844   A          3.399194       3.399194
  845   A          3.399394       3.399394
  846   A          3.403057       3.403057
  847   A          3.404636       3.404636
  848   A          3.409858       3.409858
  849   A          3.410726       3.410726
  850   A          3.414644       3.414644
  851   A          3.415237       3.415237
  852   A          3.421735       3.421735
  853   A          3.422498       3.422498
  854   A          3.423891       3.423891
  855   A          3.429230       3.429230
  856   A          3.436488       3.436488
  857   A          3.436910       3.436910
  858   A          3.442582       3.442582
  859   A          3.444008       3.444008
  860   A          3.446728       3.446728
  861   A          3.448148       3.448148
  862   A          3.452537       3.452537
  863   A          3.454005       3.454005
  864   A          3.456668       3.456668
  865   A          3.459329       3.459329
  866   A          3.460784       3.460784
  867   A          3.462086       3.462086
  868   A          3.464266       3.464266
  869   A          3.468882       3.468882
  870   A          3.469783       3.469783
  871   A          3.472891       3.472891
  872   A          3.475745       3.475745
  873   A          3.480212       3.480212
  874   A          3.483643       3.483643
  875   A          3.488240       3.488240
  876   A          3.490756       3.490756
  877   A          3.492373       3.492373
  878   A          3.496931       3.496931
  879   A          3.504099       3.504099
  880   A          3.507633       3.507633
  881   A          3.508695       3.508695
  882   A          3.515170       3.515170
  883   A          3.515826       3.515826
  884   A          3.520443       3.520443
  885   A          3.523330       3.523330
  886   A          3.525985       3.525985
  887   A          3.526153       3.526153
  888   A          3.535994       3.535994
  889   A          3.538964       3.538964
  890   A          3.542582       3.542582
  891   A          3.552195       3.552195
  892   A          3.552438       3.552438
  893   A          3.555657       3.555657
  894   A          3.558588       3.558588
  895   A          3.564042       3.564042
  896   A          3.565871       3.565871
  897   A          3.570482       3.570482
  898   A          3.573155       3.573155
  899   A          3.575225       3.575225
  900   A          3.579589       3.579589
  901   A          3.581364       3.581364
  902   A          3.584866       3.584866
  903   A          3.587940       3.587940
  904   A          3.604210       3.604210
  905   A          3.604961       3.604961
  906   A          3.610175       3.610175
  907   A          3.611763       3.611763
  908   A          3.615249       3.615249
  909   A          3.623890       3.623890
  910   A          3.625137       3.625137
  911   A          3.631887       3.631887
  912   A          3.640788       3.640788
  913   A          3.641809       3.641809
  914   A          3.649953       3.649953
  915   A          3.653854       3.653854
  916   A          3.656894       3.656894
  917   A          3.661171       3.661171
  918   A          3.662741       3.662741
  919   A          3.664786       3.664786
  920   A          3.670799       3.670799
  921   A          3.672944       3.672944
  922   A          3.673318       3.673318
  923   A          3.675082       3.675082
  924   A          3.680585       3.680585
  925   A          3.686144       3.686144
  926   A          3.688987       3.688987
  927   A          3.690092       3.690092
  928   A          3.690434       3.690434
  929   A          3.694615       3.694615
  930   A          3.700073       3.700073
  931   A          3.702371       3.702371
  932   A          3.708870       3.708870
  933   A          3.709718       3.709718
  934   A          3.712793       3.712793
  935   A          3.714735       3.714735
  936   A          3.716968       3.716968
  937   A          3.718897       3.718897
  938   A          3.723496       3.723496
  939   A          3.724953       3.724953
  940   A          3.730635       3.730635
  941   A          3.733640       3.733640
  942   A          3.737072       3.737072
  943   A          3.740022       3.740022
  944   A          3.741319       3.741319
  945   A          3.744562       3.744562
  946   A          3.747876       3.747876
  947   A          3.751623       3.751623
  948   A          3.759069       3.759069
  949   A          3.762270       3.762270
  950   A          3.763370       3.763370
  951   A          3.765365       3.765365
  952   A          3.769929       3.769929
  953   A          3.772912       3.772912
  954   A          3.776641       3.776641
  955   A          3.784922       3.784922
  956   A          3.787812       3.787812
  957   A          3.791977       3.791977
  958   A          3.794287       3.794287
  959   A          3.801324       3.801324
  960   A          3.802815       3.802815
  961   A          3.807026       3.807026
  962   A          3.808655       3.808655
  963   A          3.809149       3.809149
  964   A          3.813678       3.813678
  965   A          3.816597       3.816597
  966   A          3.829114       3.829114
  967   A          3.829292       3.829292
  968   A          3.840320       3.840320
  969   A          3.855153       3.855153
  970   A          3.855781       3.855781
  971   A          3.863865       3.863865
  972   A          3.871184       3.871184
  973   A          3.873122       3.873122
  974   A          3.876508       3.876508
  975   A          3.879354       3.879354
  976   A          3.890642       3.890642
  977   A          3.893675       3.893675
  978   A          3.897133       3.897133
  979   A          3.905724       3.905724
  980   A          3.912818       3.912818
  981   A          3.917197       3.917197
  982   A          3.919871       3.919871
  983   A          3.929302       3.929302
  984   A          3.938884       3.938884
  985   A          3.950325       3.950325
  986   A          3.961568       3.961568
  987   A          3.972428       3.972428
  988   A          3.984982       3.984982
  989   A          3.986262       3.986262
  990   A          3.995465       3.995465
  991   A          3.998711       3.998711
  992   A          4.002176       4.002176
  993   A          4.009177       4.009177
  994   A          4.012712       4.012712
  995   A          4.017090       4.017090
  996   A          4.019185       4.019185
  997   A          4.019440       4.019440
  998   A          4.020381       4.020381
  999   A          4.026931       4.026931
 1000   A          4.027584       4.027584
 1001   A          4.034963       4.034963
 1002   A          4.038851       4.038851
 1003   A          4.043732       4.043732
 1004   A          4.044237       4.044237
 1005   A          4.048251       4.048251
 1006   A          4.054357       4.054357
 1007   A          4.060097       4.060097
 1008   A          4.064483       4.064483
 1009   A          4.071163       4.071163
 1010   A          4.078030       4.078030
 1011   A          4.087670       4.087670
 1012   A          4.089227       4.089227
 1013   A          4.091162       4.091162
 1014   A          4.095559       4.095559
 1015   A          4.102037       4.102037
 1016   A          4.103605       4.103605
 1017   A          4.112473       4.112473
 1018   A          4.113222       4.113222
 1019   A          4.113967       4.113967
 1020   A          4.114305       4.114305
 1021   A          4.114645       4.114645
 1022   A          4.116186       4.116186
 1023   A          4.123423       4.123423
 1024   A          4.124279       4.124279
 1025   A          4.131915       4.131915
 1026   A          4.133431       4.133431
 1027   A          4.133949       4.133949
 1028   A          4.140595       4.140595
 1029   A          4.144039       4.144039
 1030   A          4.148558       4.148558
 1031   A          4.152160       4.152160
 1032   A          4.153692       4.153692
 1033   A          4.154037       4.154037
 1034   A          4.155939       4.155939
 1035   A          4.158614       4.158614
 1036   A          4.159916       4.159916
 1037   A          4.161559       4.161559
 1038   A          4.164049       4.164049
 1039   A          4.166475       4.166475
 1040   A          4.168765       4.168765
 1041   A          4.172027       4.172027
 1042   A          4.174160       4.174160
 1043   A          4.180582       4.180582
 1044   A          4.185512       4.185512
 1045   A          4.192189       4.192189
 1046   A          4.193739       4.193739
 1047   A          4.198067       4.198067
 1048   A          4.204584       4.204584
 1049   A          4.207779       4.207779
 1050   A          4.209385       4.209385
 1051   A          4.214386       4.214386
 1052   A          4.216138       4.216138
 1053   A          4.217195       4.217195
 1054   A          4.220014       4.220014
 1055   A          4.226426       4.226426
 1056   A          4.235336       4.235336
 1057   A          4.242639       4.242639
 1058   A          4.245102       4.245102
 1059   A          4.249718       4.249718
 1060   A          4.253985       4.253985
 1061   A          4.254456       4.254456
 1062   A          4.261165       4.261165
 1063   A          4.265896       4.265896
 1064   A          4.268559       4.268559
 1065   A          4.278945       4.278945
 1066   A          4.284723       4.284723
 1067   A          4.288307       4.288307
 1068   A          4.298148       4.298148
 1069   A          4.300636       4.300636
 1070   A          4.305436       4.305436
 1071   A          4.313364       4.313364
 1072   A          4.314558       4.314558
 1073   A          4.319145       4.319145
 1074   A          4.325658       4.325658
 1075   A          4.328144       4.328144
 1076   A          4.333910       4.333910
 1077   A          4.334815       4.334815
 1078   A          4.340923       4.340923
 1079   A          4.349594       4.349594
 1080   A          4.361622       4.361622
 1081   A          4.366017       4.366017
 1082   A          4.370016       4.370016
 1083   A          4.379377       4.379377
 1084   A          4.393703       4.393703
 1085   A          4.410826       4.410826
 1086   A          4.412058       4.412058
 1087   A          4.416988       4.416988
 1088   A          4.418666       4.418666
 1089   A          4.421720       4.421720
 1090   A          4.428322       4.428322
 1091   A          4.429271       4.429271
 1092   A          4.440950       4.440950
 1093   A          4.442351       4.442351
 1094   A          4.444667       4.444667
 1095   A          4.451246       4.451246
 1096   A          4.454101       4.454101
 1097   A          4.455393       4.455393
 1098   A          4.457876       4.457876
 1099   A          4.462700       4.462700
 1100   A          4.465540       4.465540
 1101   A          4.471955       4.471955
 1102   A          4.473327       4.473327
 1103   A          4.477472       4.477472
 1104   A          4.483338       4.483338
 1105   A          4.490823       4.490823
 1106   A          4.493001       4.493001
 1107   A          4.498063       4.498063
 1108   A          4.499895       4.499895
 1109   A          4.502773       4.502773
 1110   A          4.506485       4.506485
 1111   A          4.508190       4.508190
 1112   A          4.512325       4.512325
 1113   A          4.520686       4.520686
 1114   A          4.522559       4.522559
 1115   A          4.525378       4.525378
 1116   A          4.529402       4.529402
 1117   A          4.535275       4.535275
 1118   A          4.541456       4.541456
 1119   A          4.550303       4.550303
 1120   A          4.552979       4.552979
 1121   A          4.555530       4.555530
 1122   A          4.577123       4.577123
 1123   A          4.585276       4.585276
 1124   A          4.585985       4.585985
 1125   A          4.589802       4.589802
 1126   A          4.591288       4.591288
 1127   A          4.596639       4.596639
 1128   A          4.602430       4.602430
 1129   A          4.606719       4.606719
 1130   A          4.609714       4.609714
 1131   A          4.617163       4.617163
 1132   A          4.617973       4.617973
 1133   A          4.623051       4.623051
 1134   A          4.623171       4.623171
 1135   A          4.629347       4.629347
 1136   A          4.635445       4.635445
 1137   A          4.640477       4.640477
 1138   A          4.640555       4.640555
 1139   A          4.644224       4.644224
 1140   A          4.649171       4.649171
 1141   A          4.651072       4.651072
 1142   A          4.658082       4.658082
 1143   A          4.663115       4.663115
 1144   A          4.672963       4.672963
 1145   A          4.674320       4.674320
 1146   A          4.674967       4.674967
 1147   A          4.678058       4.678058
 1148   A          4.680712       4.680712
 1149   A          4.685181       4.685181
 1150   A          4.685595       4.685595
 1151   A          4.687066       4.687066
 1152   A          4.690076       4.690076
 1153   A          4.690166       4.690166
 1154   A          4.693026       4.693026
 1155   A          4.697396       4.697396
 1156   A          4.709289       4.709289
 1157   A          4.711854       4.711854
 1158   A          4.714437       4.714437
 1159   A          4.719284       4.719284
 1160   A          4.720849       4.720849
 1161   A          4.722998       4.722998
 1162   A          4.723387       4.723387
 1163   A          4.728789       4.728789
 1164   A          4.738654       4.738654
 1165   A          4.742082       4.742082
 1166   A          4.745178       4.745178
 1167   A          4.749422       4.749422
 1168   A          4.750028       4.750028
 1169   A          4.755078       4.755078
 1170   A          4.755777       4.755777
 1171   A          4.770387       4.770387
 1172   A          4.789461       4.789461
 1173   A          4.801125       4.801125
 1174   A          4.805356       4.805356
 1175   A          4.819137       4.819137
 1176   A          4.826530       4.826530
 1177   A          4.828703       4.828703
 1178   A          4.835137       4.835137
 1179   A          4.843754       4.843754
 1180   A          4.846972       4.846972
 1181   A          4.848715       4.848715
 1182   A          4.861808       4.861808
 1183   A          4.874904       4.874904
 1184   A          4.880460       4.880460
 1185   A          4.887780       4.887780
 1186   A          4.892524       4.892524
 1187   A          4.899733       4.899733
 1188   A          4.907570       4.907570
 1189   A          4.909904       4.909904
 1190   A          4.920695       4.920695
 1191   A          4.932703       4.932703
 1192   A          4.934233       4.934233
 1193   A          4.944167       4.944167
 1194   A          4.956714       4.956714
 1195   A          4.983755       4.983755
 1196   A          4.989531       4.989531
 1197   A          4.998682       4.998682
 1198   A          5.008533       5.008533
 1199   A          5.013930       5.013930
 1200   A          5.023559       5.023559
 1201   A          5.026093       5.026093
 1202   A          5.032129       5.032129
 1203   A          5.037294       5.037294
 1204   A          5.044509       5.044509
 1205   A          5.049454       5.049454
 1206   A          5.061911       5.061911
 1207   A          5.065320       5.065320
 1208   A          5.067861       5.067861
 1209   A          5.070098       5.070098
 1210   A          5.073207       5.073207
 1211   A          5.075375       5.075375
 1212   A          5.075909       5.075909
 1213   A          5.080078       5.080078
 1214   A          5.098742       5.098742
 1215   A          5.105303       5.105303
 1216   A          5.116147       5.116147
 1217   A          5.120641       5.120641
 1218   A          5.129864       5.129864
 1219   A          5.130485       5.130485
 1220   A          5.131063       5.131063
 1221   A          5.139429       5.139429
 1222   A          5.142287       5.142287
 1223   A          5.147445       5.147445
 1224   A          5.154685       5.154685
 1225   A          5.160279       5.160279
 1226   A          5.161719       5.161719
 1227   A          5.162413       5.162413
 1228   A          5.168238       5.168238
 1229   A          5.175078       5.175078
 1230   A          5.189698       5.189698
 1231   A          5.190263       5.190263
 1232   A          5.205395       5.205395
 1233   A          5.207614       5.207614
 1234   A          5.211873       5.211873
 1235   A          5.216556       5.216556
 1236   A          5.221797       5.221797
 1237   A          5.237162       5.237162
 1238   A          5.254174       5.254174
 1239   A          5.258991       5.258991
 1240   A          5.273459       5.273459
 1241   A          5.274495       5.274495
 1242   A          5.277869       5.277869
 1243   A          5.294160       5.294160
 1244   A          5.295661       5.295661
 1245   A          5.306244       5.306244
 1246   A          5.306965       5.306965
 1247   A          5.316619       5.316619
 1248   A          5.321494       5.321494
 1249   A          5.322042       5.322042
 1250   A          5.331429       5.331429
 1251   A          5.354779       5.354779
 1252   A          5.360288       5.360288
 1253   A          5.362422       5.362422
 1254   A          5.363978       5.363978
 1255   A          5.369671       5.369671
 1256   A          5.382156       5.382156
 1257   A          5.385290       5.385290
 1258   A          5.389639       5.389639
 1259   A          5.391334       5.391334
 1260   A          5.395292       5.395292
 1261   A          5.403538       5.403538
 1262   A          5.405340       5.405340
 1263   A          5.405670       5.405670
 1264   A          5.408528       5.408528
 1265   A          5.414439       5.414439
 1266   A          5.415840       5.415840
 1267   A          5.418883       5.418883
 1268   A          5.427471       5.427471
 1269   A          5.435729       5.435729
 1270   A          5.439631       5.439631
 1271   A          5.450421       5.450421
 1272   A          5.455278       5.455278
 1273   A          5.458065       5.458065
 1274   A          5.506750       5.506750
 1275   A          5.508295       5.508295
 1276   A          5.510534       5.510534
 1277   A          5.512447       5.512447
 1278   A          5.516841       5.516841
 1279   A          5.529741       5.529741
 1280   A          5.535550       5.535550
 1281   A          5.538292       5.538292
 1282   A          5.539581       5.539581
 1283   A          5.552970       5.552970
 1284   A          5.558231       5.558231
 1285   A          5.563747       5.563747
 1286   A          5.569889       5.569889
 1287   A          5.578271       5.578271
 1288   A          5.586004       5.586004
 1289   A          5.591215       5.591215
 1290   A          5.599935       5.599935
 1291   A          5.613150       5.613150
 1292   A          5.637367       5.637367
 1293   A          5.642021       5.642021
 1294   A          5.643845       5.643845
 1295   A          5.656257       5.656257
 1296   A          5.677802       5.677802
 1297   A          5.685614       5.685614
 1298   A          5.700677       5.700677
 1299   A          5.704432       5.704432
 1300   A          5.726361       5.726361
 1301   A          5.735504       5.735504
 1302   A          5.757597       5.757597
 1303   A          5.769923       5.769923
 1304   A          5.786322       5.786322
 1305   A          5.793811       5.793811
 1306   A          5.797124       5.797124
 1307   A          5.805386       5.805386
 1308   A          5.821337       5.821337
 1309   A          5.829284       5.829284
 1310   A          5.867927       5.867927
 1311   A          5.868172       5.868172
 1312   A          5.883420       5.883420
 1313   A          5.886206       5.886206
 1314   A          5.908949       5.908949
 1315   A          5.927911       5.927911
 1316   A          5.937834       5.937834
 1317   A          5.943723       5.943723
 1318   A          5.949262       5.949262
 1319   A          5.963515       5.963515
 1320   A          5.967178       5.967178
 1321   A          5.969609       5.969609
 1322   A          5.970050       5.970050
 1323   A          5.979141       5.979141
 1324   A          6.014419       6.014419
 1325   A          6.018372       6.018372
 1326   A          6.021848       6.021848
 1327   A          6.023517       6.023517
 1328   A          6.031530       6.031530
 1329   A          6.053734       6.053734
 1330   A          6.081983       6.081983
 1331   A          6.090354       6.090354
 1332   A          6.099173       6.099173
 1333   A          6.132420       6.132420
 1334   A          6.138986       6.138986
 1335   A          6.153426       6.153426
 1336   A          6.202471       6.202471
 1337   A          6.202751       6.202751
 1338   A          6.225349       6.225349
 1339   A          6.234811       6.234811
 1340   A          6.288082       6.288082
 1341   A          6.291398       6.291398
 1342   A          6.322631       6.322631
 1343   A          6.328780       6.328780
 1344   A          6.348378       6.348378
 1345   A          6.377840       6.377840
 1346   A          6.385205       6.385205
 1347   A          6.390009       6.390009
 1348   A          6.391223       6.391223
 1349   A          6.403922       6.403922
 1350   A          6.414690       6.414690
 1351   A          6.437446       6.437446
 1352   A          6.441499       6.441499
 1353   A          6.450112       6.450112
 1354   A          6.451101       6.451101
 1355   A          6.469735       6.469735
 1356   A          6.479989       6.479989
 1357   A          6.484025       6.484025
 1358   A          6.523961       6.523961
 1359   A          6.527539       6.527539
 1360   A          6.533924       6.533924
 1361   A          6.534982       6.534982
 1362   A          6.556287       6.556287
 1363   A          6.638084       6.638084
 1364   A          6.642199       6.642199
 1365   A          6.671172       6.671172
 1366   A          6.729062       6.729062
 1367   A          6.733574       6.733574
 1368   A          6.757444       6.757444
 1369   A          6.812860       6.812860
 1370   A          6.818142       6.818142
 1371   A          6.852696       6.852696
 1372   A          6.855191       6.855191
 1373   A          6.966300       6.966300
 1374   A          6.992040       6.992040
 1375   A          7.019538       7.019538
 1376   A          7.167894       7.167894
 1377   A          7.176843       7.176843
 1378   A          7.334374       7.334374
 1379   A          7.362131       7.362131
 1380   A          7.529354       7.529354
 1381   A          7.592924       7.592924
 1382   A          9.102147       9.102147
 1383   A          9.491327       9.491327
 1384   A         10.026749      10.026749
 1385   A         10.133645      10.133645
 1386   A         11.008235      11.008235
 1387   A         11.757271      11.757271
 1388   A         12.710225      12.710225
 1389   A         12.722058      12.722058
 1390   A         12.786450      12.786450
 1391   A         13.127920      13.127920
 1392   A         13.306001      13.306001
 1393   A         13.356389      13.356389
 1394   A         13.409818      13.409818
 1395   A         13.578068      13.578068
 1396   A         13.676845      13.676845
 1397   A         13.687404      13.687404
 1398   A         13.735993      13.735993
 1399   A         13.754692      13.754692
 1400   A         13.769084      13.769084
 1401   A         13.773489      13.773489
 1402   A         13.929203      13.929203
 1403   A         13.958759      13.958759
 1404   A         14.030938      14.030938
 1405   A         14.158475      14.158475
 1406   A         14.183386      14.183386
 1407   A         14.463059      14.463059
 1408   A         14.632269      14.632269
 1409   A         14.665994      14.665994
 1410   A         14.779613      14.779613
 1411   A         14.876479      14.876479
 1412   A         15.050811      15.050811
 1413   A         15.209368      15.209368
 1414   A         16.395182      16.395182
 1415   A         16.506651      16.506651
 1416   A         16.514934      16.514934
 1417   A         16.670359      16.670359
 1418   A         16.677443      16.677443
 
 RETURNING FROM SCF ALGORITHM
 ======================================================================

 Executing drpa...

 Three-index integral transformation
 Allocation of 120.0 Gbytes of memory...
 
 Minimal memory requirement for (ai|P) and (ij|P) integrals:   153.3 MB

 Calculating (ai|P) and (ij|P) integrals...
 Number of integral batches:    1
 Occupied indices per batch:   87
 
 Transforming integrals of batch 1...

 Executing cis...

 Allocation of 120.0 Gbytes of memory...
 
 Read MO coeff. matrix and orbital energies...
 
 Generate singlet trial vectors...
 
 Starting DF-CIS iteration
 Singlet excited states
 
 
 The iteration has converged in  0 steps for all the roots.
 
 Final result of the CIS calculations for the excited states:
 Singlet excited states:
 
 Excited      Total          Excitation     Excitation     Excitation        Absorption
  state    energy [au]       energy [au]    energy [eV]  energy [cm^-1]    wavelength [nm]
 =========================================================================================
    1   -1480.523250310      0.27873075       7.5847        61174.33          163.47
 =========================================================================================
 
 
 Retrieve a J_ai^Q fitted MO integral list...
 Retrieve a J_ij^Q fitted MO integral list in upper triangle form...
 Starting DF-MP2 calculation for root  1
 
 Iteration   1
 
 Assemble transformed J^Q_ia integrals...
 Calculate double excitation operators and Y^Q_ai vector...
 
 The DF-MP2 calculation has been performed.
 
 Final result in atomic units for root  1:
 
 Total reference energy:        -1480.801981057893
 Total MP2 energy:              -1486.716567159727
 MP2 correlation energy:           -5.914586101834
 
 ============================================================================
 
 
 Calculate pre-optimized initial guesses for adc(2) calculations
 Direct algorithm for AB contributions!!!
 
 Calculate sigma vector for root  1
 
                       Excitation           Energy                Norm of
 Iteration  1         energy [au]        decrease [au]        residual vector
 ============================================================================
 for root  1           0.246864233        -0.0318665             0.0339367
 ============================================================================
  0/ 1 states have converged.
 
 
 Calculate sigma vector for root  1
 
                       Excitation           Energy                Norm of
 Iteration  2         energy [au]        decrease [au]        residual vector
 ============================================================================
 for root  1           0.239977197        -0.0068870             0.0021467
 ============================================================================
  1/ 1 states have converged.
 
 
 
 The micro iteration of pre-optimization has converged in  2 steps.
 
 
 ============================================================================
 Restart
 
 Calculate sigma vector for root  1
 
                       Excitation           Energy                Norm of
 Iteration  3         energy [au]        decrease [au]        residual vector
 ============================================================================
 for root  1           0.245837849         0.0058607             0.0024821
 ============================================================================
  1/ 1 states have converged.
 
 
 
 The micro iteration of pre-optimization has converged in  1 steps.
 
 
 ============================================================================
 Restart
 
 Calculate sigma vector for root  1
 
                       Excitation           Energy                Norm of
 Iteration  4         energy [au]        decrease [au]        residual vector
 ============================================================================
 for root  1           0.244988440        -0.0008494             0.0023887
 ============================================================================
  0/ 1 states have converged.
 
 
 Calculate sigma vector for root  1
 
                       Excitation           Energy                Norm of
 Iteration  5         energy [au]        decrease [au]        residual vector
 ============================================================================
 for root  1           0.244949466        -0.0000390             0.0005253
 ============================================================================
  1/ 1 states have converged.
 
 
 
 The micro iteration of pre-optimization has converged in  2 steps.
 
 
 ============================================================================
 
 The macro iteration of pre-optimization has converged in  5 steps!
 
 Starting DF-ADC(2) iteration for root  1
 
 Iteration   1
 
 Calculate similarity transformed basis and Fockian...
 Assemble transformed J^Q_ia integrals and symmetrize (ia|jb) list...
 Calculate double excitation operators and Y^Q_ai vector...
 Calculate double exc. operators contribution to sigma vector...
 
       Total ADC(2)          Energy                Norm of
       energy [au]        decrease [au]        residual vector
 ============================================================================
    -1486.471488612         0.0001291             0.0005109
 ============================================================================
 
 Iteration   2
 
 Calculate similarity transformed basis and Fockian...
 Assemble transformed J^Q_ia integrals and symmetrize (ia|jb) list...
 Calculate double excitation operators and Y^Q_ai vector...
 Calculate double exc. operators contribution to sigma vector...
 
       Total ADC(2)          Energy                Norm of
       energy [au]        decrease [au]        residual vector
 ============================================================================
    -1486.471508429        -0.0000198             0.0004154
 ============================================================================
 
 Iteration   3
 
 Calculate similarity transformed basis and Fockian...
 Assemble transformed J^Q_ia integrals and symmetrize (ia|jb) list...
 Calculate double excitation operators and Y^Q_ai vector...
 Calculate double exc. operators contribution to sigma vector...
 
       Total ADC(2)          Energy                Norm of
       energy [au]        decrease [au]        residual vector
 ============================================================================
    -1486.471507688         0.0000007             0.0001919
 ============================================================================
 
 Iteration   4
 
 Calculate similarity transformed basis and Fockian...
 Assemble transformed J^Q_ia integrals and symmetrize (ia|jb) list...
 Calculate double excitation operators and Y^Q_ai vector...
 Calculate double exc. operators contribution to sigma vector...
 
       Total ADC(2)          Energy                Norm of
       energy [au]        decrease [au]        residual vector
 ============================================================================
    -1486.471508157        -0.0000005             0.0001234
 ============================================================================
 
 Iteration   5
 
 Calculate similarity transformed basis and Fockian...
 Assemble transformed J^Q_ia integrals and symmetrize (ia|jb) list...
 Calculate double excitation operators and Y^Q_ai vector...
 Calculate double exc. operators contribution to sigma vector...
 
       Total ADC(2)          Energy                Norm of
       energy [au]        decrease [au]        residual vector
 ============================================================================
    -1486.471508288        -0.0000001             0.0000301
 ============================================================================
 
 
 The ADC(2) iteration has converged in  5 steps.
 
 Final result in atomic units for root  1:
 
 Total reference energy:        -1480.801981057893
 Total ADC(2) energy:           -1486.471508288491
 ADC(2) excitation energy:          0.245058871235
 Spin multiplicity:                 1
 
 ============================================================================
 
 
 Final result of the ADC(2) calculations for the excited states:
 Singlet states
 
 Excited   Excitation     Excitation     Excitation        Absorption      
  state    energy [au]    energy [eV]  energy [cm^-1]    wavelength [nm]  
 ============================================================================
    1      0.24505887       6.6684        53784.21          185.93
 ============================================================================
 
