# Supplementary material for: Scalable Correlated Local Approaches for Computing Valence and Core-Level Ionization Energies in Large Molecules
Source: J Chem Theory Comput. 2026 Jun 24;22(13):6584–98. doi: 10.1021/acs.jctc.6c00634 (PMC13374016; doi:10.1021/acs.jctc.6c00634)
Supplement: Supplementary file 2 [file ct6c00634_si_003.zip › SI/outputs/valine_N_adc2-X2C.out]

 **********************************************************************
                          MRCC program system
 **********************************************************************
 
                              Written by
     Mihaly Kallay, Peter R. Nagy, David Mester, Laszlo Gyevi-Nagy,
        Jozsef Csoka, P. Bernat Szabo, Zoltan Rolik, Gyula Samu,
      Bence Hegely, Bence Ladoczki, Klara Petrov, Jozsef Csontos,
     Adam Ganyecz, Istvan Ladjanszki, Lorant Szegedy, Mate Farkas,
          Pal D. Mezei, Reka A. Horvath, and Balazs D. Lorincz
 
        Department of Physical Chemistry and Materials Science
            Budapest University of Technology and Economics
                  Budapest P.O.Box 91, H-1521 Hungary
 
                              www.mrcc.hu
 
                            Version: 25.1.2

 Executing minp...

 Reading input from MINP...
 
 Input file:
 
basis=cc-pCVTZ-X2C
verbosity=3


cialg=direct
ip_ea=ip
calc=ADC(2)

mem=120GB

dfbasis_scf=cc-pCVTZ-X2C_autoaux
dfbasis_cor=cc-pCVTZ-X2C_autoaux
hamilton=SFX2C1e
core=2
cvs=1-1
nstate=2
unit=bohr
geom=xyz
19 
L-valine
C 0.332422 -1.573446 -0.484276 
N 2.765208 -2.869790 -0.678834 
C 0.446083 1.210401 0.507713 
C -2.187115 2.461012 0.502560 
C 1.619991 1.289720 3.168874 
C -0.830591 -1.648427 -3.107768 
O 0.161559 -0.785200 -5.037219 
O -3.169695 -2.796392 -3.151532 
H -0.879883 -2.677123 0.778006 
H 3.478856 -3.648167 0.908791 
H 4.050443 -2.108511 -1.873214 
H 1.681268 2.256789 -0.799783 
H -2.993322 2.574287 -1.402497 
H -2.070004 4.392096 1.245112 
H -3.514572 1.401090 1.695652 
H 1.782264 3.247520 3.829623 
H 3.515961 0.457397 3.193591 
H 0.436847 0.260090 4.531495 
H -3.855224 -2.838468 -4.878245 
 
 
 Checking keyword combinations...
 
 Keywords:
 
 active=none
 agrid=ld0006-ld0590
 agrid_pssp=ld0006-ld0194
 agrid_pssp_sm=ld0006-ld0074
 ao_trunc=off
 ao_trunc_tol=1e-4
 basis=cc-pcvtz-x2c
 basis_sm=none
 basopt=off
 bfbasis=none
 bfgsmem=10
 bfgstol=1.0d-3
 bfgscimem=5
 boysalg=jacobi
 bpcompo=0.95
 bpcompv=0.98
 bpdfo=0.95
 bpocc=0.95
 bppdo=0.95
 bppdv=0.98
 bpedo=0.95
 bpedv=0.98
 bp_subsyso=0.95
 bp_subsysv=0.95
 cabscorr=off
 cabsdom=bplarge
 cabsdual=off
 calc=adc(2)
 ccmaxit=50
 ccprog=cis
 ccsdalg=disk
 ccsdmkl=seq
 ccsdrest=off
 ccsdthreads=2
 cctol=6
 charge=0
 cialg=direct
 ciguess=off
 cmpgrp=auto
 comprest=off
 coord_sys=ric
 core=2
 corembed=off
 csapprox=off
 cvs=1-1
 dboc=off
 deltaf12=off
 delocsomofact=
 dendec=laplace
 dens=0
 denscorr=0
 dfalg=lineq
 dfbasis_cab=none
 dfbasis_cor=cc-pcvtz-x2c_autoaux
 dfbasis_scf=cc-pcvtz-x2c_autoaux
 dfbasis_scf_sm=auto
 dfintran=drpa
 df_trunc=off
 df_trunc_corr=off
 df_trunc_corr_tol=5e-4
 df_trunc_tol=5e-4
 dft=off
 dhexc=adc(2)
 diag=david
 docc=
 domrad=10.d0
 drpaalg=fit
 dual=off
 dual_df=off
 dyson=off
 ecp=auto
 edisp=off
 edisp_embed=off
 embed=off
 epairestfact=off
 epairscale=1.d0
 etemp=300
 epert=none
 eps=
 espcharge=off
 excrad=0.d0
 excrad_f12=0.d0
 excrad_fin=0.000000000D+00
 fastdbbsc=v2
 fitting=coulomb
 fmm=off
 fmmord=8
 fnonorb=
 freq=off
 gamma=1.d0
 gauss=spher
 geom=xyz
 gopt=off
 ghost=none
 gtol=7
 grdens=off
 grid=auto
 grid_sm=auto
 gridbatch_cos=2000
 grtol=10
 guido_ct=off
 hamilton=sfx2c1e
 hl_scfalg=auto
 iface=none
 incore=off
 intalg=auto
 ip_ea=ip
 itol=10
 laptol=1.d-2
 lccoporder=trffirst
 lcorthr=normal
 lccrest=off
 ldfgrad_tol=8
 lmp2dens=on
 lnoepso=0.d0
 lnoepsv=0.0d0
 localcc=off
 localcorrsymm=off
 locintrf=disk
 mact=
 maxact=off
 maxdim=200
 maxex=0
 maxmicroit=100
 mcscfiguess=hf
 mem=120gb
 mmprog=
 molden=on
 mp2ongrid=off
 mpitasks=1
 mulmet=0
 mult=
 nab=off
 nacto=0
 nactv=0
 naf_amp=3.16d-3
 naf_cor=0.d0
 naf_f12=off
 naf_scf=off
 nafalg=albe
 nafdens=off
 naftyp=
 nchol=auto
 ndeps=1e-3
 nevpt=
 nstate=2
 nsing=0
 nto=off
 ntrip=0
 num_grad=off
 occ=
 occri=off
 oniom=off
 oniom_eechg=off
 oniom_pcm=off
 oniom_qcorr=off
 optalg=
 optmaxit=50
 optetol=1e-6
 optex=1
 optgtol=1e-4
 optstol=1e-3
 orblocc=off
 orbloce=off
 orbloco=off
 orblocv=off
 orblocguess=cholesky
 osveps=1e-3
 ovirt=off
 ovltol=1e-7
 ovosnorb=80.0
 pao_subsys_tol=1e-3
 pao_tol=1e-3
 pcm=off
 popul=off
 pressure=100000
 pssp=off
 ptfreq=0.0
 ptthreads=2
 qmreg=
 qmmm=off
 qro=off
 qscf=off
 redcost_exc=off
 redcost_tddft=off
 refdet=none
 rest=0
 rgrid=log3
 rism=off
 rohfcore=semicanonical
 rohftype=semicanonical
 scfalg=auto
 scf_conv=auto
 scfdamp=0.0d0
 scfdamp_mode=off
 scfdamp_end=50
 scfdamp_dampstep=0.d0
 scfdamp_dtol=0.0d0
 scfdamp_maxfact=0.0d0
 scfdamp_minfact=0.0d0
 scfdiis=on
 scfdiis_dtol=0.0d0
 scfdiis_end=50
 scfdiis_start=2
 scfdiis_step=1
 scfdiis_watch=off
 scfdiis_wrange=10
 scfdiis_wlimit=5
 scfdiis_delmax=2
 scfdtol=7
 scfext=10
 scfguessdens=
 scfiguess=sad
 scfloc=off
 scflshift=0.20
 scflshift_end=8
 scflshift_dtol=0.0
 scflshift_gaptol=0.20
 scfmaxit=50
 scftype=
 scftype_low=
 scftype_high=
 scftol=6
 scspe=1.d0
 scsph=1.d0
 scsps=0.0d0
 scsps_t=0.0d0
 scspt=0.0d0
 scspt_t=0.0d0
 scspv=1.d0
 spairtol=1e-4
 sqmprog=
 subminp=top
 subsys_bopu=on
 symm=
 talg=occ
 temp=298.15
 test=off
 tfunc=off
 theodore=off
 tlmo=0.999
 tpao=0.94
 tprint=off
 uncontract=off
 unit=bohr
 usedisk=2
 verbosity=3
 wpairtol=0.100000000E-05

 Executing scf...

 @scfsetup: integrals taken from disk
            mrcc/integ binary format
 @scfsetup: calculating on full matrices
            not using symmetry adapted basis
 @scfsetup: diis switched on
 @scfsetup: number of steps to extrapolate from  10
 @scfsetup: tolerance in energy deviation    0.100000E-05
            tolerance in density deviation    0.100000E-06
 @scfsetup: maximum number of iterations:  50
 @scfsetup: restricted closed shell hf calc
 @scfsetup: starting scf from diagonal ao guess
 @scfsetup: occupation set:
            from initial orbitals
 @scfsetup: Parameter-set for SCF acceleration: normal
 @scfsetup: diis runs from iteration:   2
 @scfsetup: diis runs to iteration:  50
 @scfsetup: diis runs in every iteration
 @scfsetup: diiswatch is disabled                   
 @scfsetup: diis dtol criteria to switch on:      0.0000E+00
           (or the iteration number below is reached)
 @scfsetup: static damping scheme
            iteration step criteria to turn damping off: 3
 @scfsetup: dynamic level shifting
            tolarance in HOMO-LUMO gap:  0.200
            tolarance in density deviation:     0.0000E+00
            iteration step criteria to turn level shifting off: 8
 Allocation of 120.0 Gbytes of memory...
 ======================================================================
 ITERATION STEP   1
 

 SCF control                  : initial
 Damping factor/level shift   : 0.000/0.200
 DIIS [start/end/frequency]   :   2 / 50 /  1

 Calculation of two-electron integrals...
   2% done.
  32% done.
  49% done.
  72% done.
  86% done.
 100% done.
 Gradient norm:      1.0222E+01
 RMS of [F,P]:                                         0.01958701027277
 RMS of difference density:                            0.01447494883872
 Gap [au]:  0.33490975
 ALPHA OCC:  32
 BETA  OCC:  32
 
 ***HARTREE-FOCK ENERGY IN STEP   1 IS       -394.2236366678555441 [AU]
 ======================================================================
 ITERATION STEP   2
 

 SCF control                  : diis
 Damping factor/level shift   : 0.000/0.000
 DIIS [start/end/frequency]   :   2 / 50 /  1

 Constructing Fock-matrix...
 Number of integral batches:    1
 Occupied indices per batch:   32
 
 Gradient norm:      1.0222E+01
 DIIS is running in this iteration step.
 RMS of [F,P]:                                         0.00353980803605
 RMS of difference density:                            0.00469770772395
 Gap [au]:  0.37934129
 ALPHA OCC:  32
 BETA  OCC:  32
 
 ***HARTREE-FOCK ENERGY IN STEP   2 IS       -400.0114611578198947 [AU]
 
 Step comparison  Energy Drift [au]  DIIS error drift  Gradient drift
        1            5.7878E+00         1.6047E-02       0.0000E+00
        2            4.0001E+02         1.0000E-07       0.0000E+00
 ======================================================================
 ITERATION STEP   3
 

 SCF control                  : diis
 Damping factor/level shift   : 0.000/0.000
 DIIS [start/end/frequency]   :   2 / 50 /  1

 Constructing Fock-matrix...
 Number of integral batches:    1
 Occupied indices per batch:   32
 
 Gradient norm:      1.0222E+01
 DIIS is running in this iteration step.
 RMS of [F,P]:                                         0.00193353081659
 RMS of difference density:                            0.00179877342103
 Gap [au]:  0.51340135
 ALPHA OCC:  32
 BETA  OCC:  32
 
 ***HARTREE-FOCK ENERGY IN STEP   3 IS       -400.1944816313523461 [AU]
 
 Step comparison  Energy Drift [au]  DIIS error drift  Gradient drift
        2            1.8302E-01         1.6063E-03       0.0000E+00
 ======================================================================
 ITERATION STEP   4
 

 SCF control                  : diis
 Damping factor/level shift   : 0.000/0.000
 DIIS [start/end/frequency]   :   2 / 50 /  1

 Constructing Fock-matrix...
 Number of integral batches:    1
 Occupied indices per batch:   32
 
 Gradient norm:      1.0222E+01
 DIIS is running in this iteration step.
 RMS of [F,P]:                                         0.00037594822461
 RMS of difference density:                            0.00041787923182
 Gap [au]:  0.51765603
 ALPHA OCC:  32
 BETA  OCC:  32
 
 ***HARTREE-FOCK ENERGY IN STEP   4 IS       -400.2776971076827977 [AU]
 
 Step comparison  Energy Drift [au]  DIIS error drift  Gradient drift
        3            8.3215E-02         1.5576E-03       0.0000E+00
 ======================================================================
 ITERATION STEP   5
 

 SCF control                  : diis
 Damping factor/level shift   : 0.000/0.000
 DIIS [start/end/frequency]   :   2 / 50 /  1

 Constructing Fock-matrix...
 Number of integral batches:    1
 Occupied indices per batch:   32
 
 Gradient norm:      1.0222E+01
 DIIS is running in this iteration step.
 RMS of [F,P]:                                         0.00014031286003
 RMS of difference density:                            0.00016174800718
 Gap [au]:  0.51129234
 ALPHA OCC:  32
 BETA  OCC:  32
 
 ***HARTREE-FOCK ENERGY IN STEP   5 IS       -400.2816406097920208 [AU]
 
 Step comparison  Energy Drift [au]  DIIS error drift  Gradient drift
        4            3.9435E-03         2.3564E-04       0.0000E+00
 ======================================================================
 ITERATION STEP   6
 

 SCF control                  : diis
 Damping factor/level shift   : 0.000/0.000
 DIIS [start/end/frequency]   :   2 / 50 /  1

 Constructing Fock-matrix...
 Number of integral batches:    1
 Occupied indices per batch:   32
 
 Gradient norm:      1.0222E+01
 DIIS is running in this iteration step.
 RMS of [F,P]:                                         0.00003591037236
 RMS of difference density:                            0.00005767005224
 Gap [au]:  0.51316529
 ALPHA OCC:  32
 BETA  OCC:  32
 
 ***HARTREE-FOCK ENERGY IN STEP   6 IS       -400.2822862548657668 [AU]
 
 Step comparison  Energy Drift [au]  DIIS error drift  Gradient drift
        5            6.4565E-04         1.0440E-04       0.0000E+00
 ======================================================================
 ITERATION STEP   7
 

 SCF control                  : diis
 Damping factor/level shift   : 0.000/0.000
 DIIS [start/end/frequency]   :   2 / 50 /  1

 Constructing Fock-matrix...
 Number of integral batches:    1
 Occupied indices per batch:   32
 
 Gradient norm:      1.0222E+01
 DIIS is running in this iteration step.
 RMS of [F,P]:                                         0.00001131228153
 RMS of difference density:                            0.00002183161703
 Gap [au]:  0.51354137
 ALPHA OCC:  32
 BETA  OCC:  32
 
 ***HARTREE-FOCK ENERGY IN STEP   7 IS       -400.2823531155413548 [AU]
 
 Step comparison  Energy Drift [au]  DIIS error drift  Gradient drift
        6            6.6861E-05         2.4598E-05       0.0000E+00
 ======================================================================
 ITERATION STEP   8
 

 SCF control                  : diis
 Damping factor/level shift   : 0.000/0.000
 DIIS [start/end/frequency]   :   2 / 50 /  1

 Constructing Fock-matrix...
 Number of integral batches:    1
 Occupied indices per batch:   32
 
 Gradient norm:      1.0222E+01
 DIIS is running in this iteration step.
 RMS of [F,P]:                                         0.00000488048234
 RMS of difference density:                            0.00000999823660
 Gap [au]:  0.51342204
 ALPHA OCC:  32
 BETA  OCC:  32
 
 ***HARTREE-FOCK ENERGY IN STEP   8 IS       -400.2823613750140339 [AU]
 
 Step comparison  Energy Drift [au]  DIIS error drift  Gradient drift
        7            8.2595E-06         6.4318E-06       0.0000E+00
 ======================================================================
 ITERATION STEP   9
 

 SCF control                  : diis
 Damping factor/level shift   : 0.000/0.000
 DIIS [start/end/frequency]   :   2 / 50 /  1

 Constructing Fock-matrix...
 Number of integral batches:    1
 Occupied indices per batch:   32
 
 Gradient norm:      1.0222E+01
 DIIS is running in this iteration step.
 RMS of [F,P]:                                         0.00000200904470
 RMS of difference density:                            0.00000444281304
 Gap [au]:  0.51346536
 ALPHA OCC:  32
 BETA  OCC:  32
 
 ***HARTREE-FOCK ENERGY IN STEP   9 IS       -400.2823633974992390 [AU]
 
 Step comparison  Energy Drift [au]  DIIS error drift  Gradient drift
        8            2.0225E-06         2.8714E-06       0.0000E+00
 ======================================================================
 ITERATION STEP  10
 

 SCF control                  : diis
 Damping factor/level shift   : 0.000/0.000
 DIIS [start/end/frequency]   :   2 / 50 /  1

 Constructing Fock-matrix...
 Number of integral batches:    1
 Occupied indices per batch:   32
 
 Gradient norm:      1.0222E+01
 DIIS is running in this iteration step.
 RMS of [F,P]:                                         0.00000070878950
 RMS of difference density:                            0.00000168250638
 Gap [au]:  0.51343959
 ALPHA OCC:  32
 BETA  OCC:  32
 
 ***HARTREE-FOCK ENERGY IN STEP  10 IS       -400.2823637444523683 [AU]
 
 Step comparison  Energy Drift [au]  DIIS error drift  Gradient drift
        9            3.4695E-07         1.3003E-06       0.0000E+00
 ======================================================================
 ITERATION STEP  11
 

 SCF control                  : diis
 Damping factor/level shift   : 0.000/0.000
 DIIS [start/end/frequency]   :   2 / 50 /  1

 Constructing Fock-matrix...
 Number of integral batches:    1
 Occupied indices per batch:   32
 
 Gradient norm:      1.0222E+01
 DIIS is running in this iteration step.
 RMS of [F,P]:                                         0.00000023714904
 RMS of difference density:                            0.00000051676480
 Gap [au]:  0.51344297
 ALPHA OCC:  32
 BETA  OCC:  32
 
 ***HARTREE-FOCK ENERGY IN STEP  11 IS       -400.2823637857220547 [AU]
 
 Step comparison  Energy Drift [au]  DIIS error drift  Gradient drift
       10            4.1270E-08         4.7164E-07       0.0000E+00
 ======================================================================
 ITERATION STEP  12
 

 SCF control                  : diis
 Damping factor/level shift   : 0.000/0.000
 DIIS [start/end/frequency]   :   2 / 50 /  1

 Constructing Fock-matrix...
 Number of integral batches:    1
 Occupied indices per batch:   32
 
 Gradient norm:      1.0222E+01
 DIIS is running in this iteration step.
 RMS of [F,P]:                                         0.00000007589844
 RMS of difference density:                            0.00000016829106
 Gap [au]:  0.51344172
 ALPHA OCC:  32
 BETA  OCC:  32
 
 ***HARTREE-FOCK ENERGY IN STEP  12 IS       -400.2823637897765821 [AU]
 
 Step comparison  Energy Drift [au]  DIIS error drift  Gradient drift
       11            4.0545E-09         1.6125E-07       0.0000E+00
 ======================================================================
 ITERATION STEP  13
 

 SCF control                  : diis
 Damping factor/level shift   : 0.000/0.000
 DIIS [start/end/frequency]   :   2 / 50 /  1

 Constructing Fock-matrix...
 Number of integral batches:    1
 Occupied indices per batch:   32
 
 Gradient norm:      1.0222E+01
 DIIS is running in this iteration step.
 RMS of [F,P]:                                         0.00000002105966
 RMS of difference density:                            0.00000004357000
 Gap [au]:  0.51344160
 ALPHA OCC:  32
 BETA  OCC:  32
 
 ***HARTREE-FOCK ENERGY IN STEP  13 IS       -400.2823637901828988 [AU]
 
 Step comparison  Energy Drift [au]  DIIS error drift  Gradient drift
       12            4.0632E-10         5.4839E-08       0.0000E+00
 ======================================================================
 
 SUCCESS...
 THE SCF ITERATION HAS CONVERGED!
 
                   A   
 FINAL ALPHA OCC:  32
 FINAL BETA  OCC:  32
 
 ***FINAL HARTREE-FOCK ENERGY:       -400.2823637901828988 [AU]
 
 Orbital energies [au]:
      Irrep         Alpha          Beta
    1   A        -20.623340     -20.623340
    2   A        -20.558451     -20.558451
    3   A        -15.550526     -15.550526
    4   A        -11.392151     -11.392151
    5   A        -11.286352     -11.286352
    6   A        -11.244343     -11.244343
    7   A        -11.225768     -11.225768
    8   A        -11.224870     -11.224870
    9   A         -1.442152      -1.442152
   10   A         -1.343552      -1.343552
   11   A         -1.190125      -1.190125
   12   A         -1.070997      -1.070997
   13   A         -0.961192      -0.961192
   14   A         -0.932023      -0.932023
   15   A         -0.828283      -0.828283
   16   A         -0.769138      -0.769138
   17   A         -0.718612      -0.718612
   18   A         -0.687009      -0.687009
   19   A         -0.646011      -0.646011
   20   A         -0.637310      -0.637310
   21   A         -0.621181      -0.621181
   22   A         -0.592652      -0.592652
   23   A         -0.582565      -0.582565
   24   A         -0.552327      -0.552327
   25   A         -0.547658      -0.547658
   26   A         -0.538199      -0.538199
   27   A         -0.507585      -0.507585
   28   A         -0.483167      -0.483167
   29   A         -0.475843      -0.475843
   30   A         -0.469259      -0.469259
   31   A         -0.447097      -0.447097
   32   A         -0.379703      -0.379703
 
   33   A          0.133738       0.133738
   34   A          0.145356       0.145356
   35   A          0.158273       0.158273
   36   A          0.165168       0.165168
   37   A          0.179760       0.179760
   38   A          0.191507       0.191507
   39   A          0.208164       0.208164
   40   A          0.210568       0.210568
   41   A          0.227681       0.227681
   42   A          0.242388       0.242388
   43   A          0.252772       0.252772
   44   A          0.257398       0.257398
   45   A          0.297434       0.297434
   46   A          0.332555       0.332555
   47   A          0.340899       0.340899
   48   A          0.350533       0.350533
   49   A          0.359864       0.359864
   50   A          0.383299       0.383299
   51   A          0.405549       0.405549
   52   A          0.411090       0.411090
   53   A          0.437644       0.437644
   54   A          0.451995       0.451995
   55   A          0.472228       0.472228
   56   A          0.482629       0.482629
   57   A          0.493303       0.493303
   58   A          0.527865       0.527865
   59   A          0.531258       0.531258
   60   A          0.533792       0.533792
   61   A          0.562127       0.562127
   62   A          0.570850       0.570850
   63   A          0.583692       0.583692
   64   A          0.592328       0.592328
   65   A          0.614046       0.614046
   66   A          0.616956       0.616956
   67   A          0.621847       0.621847
   68   A          0.631643       0.631643
   69   A          0.634609       0.634609
   70   A          0.642748       0.642748
   71   A          0.650979       0.650979
   72   A          0.658364       0.658364
   73   A          0.669247       0.669247
   74   A          0.675774       0.675774
   75   A          0.685022       0.685022
   76   A          0.695152       0.695152
   77   A          0.712959       0.712959
   78   A          0.721058       0.721058
   79   A          0.736053       0.736053
   80   A          0.760395       0.760395
   81   A          0.767989       0.767989
   82   A          0.789781       0.789781
   83   A          0.792881       0.792881
   84   A          0.799347       0.799347
   85   A          0.816803       0.816803
   86   A          0.831735       0.831735
   87   A          0.864633       0.864633
   88   A          0.871646       0.871646
   89   A          0.894045       0.894045
   90   A          0.910780       0.910780
   91   A          0.947615       0.947615
   92   A          0.969463       0.969463
   93   A          0.973860       0.973860
   94   A          0.986365       0.986365
   95   A          1.003568       1.003568
   96   A          1.015304       1.015304
   97   A          1.042626       1.042626
   98   A          1.064416       1.064416
   99   A          1.073419       1.073419
  100   A          1.096967       1.096967
  101   A          1.110297       1.110297
  102   A          1.146862       1.146862
  103   A          1.154779       1.154779
  104   A          1.168544       1.168544
  105   A          1.178835       1.178835
  106   A          1.203026       1.203026
  107   A          1.212285       1.212285
  108   A          1.225457       1.225457
  109   A          1.234048       1.234048
  110   A          1.245282       1.245282
  111   A          1.260862       1.260862
  112   A          1.283306       1.283306
  113   A          1.290483       1.290483
  114   A          1.309655       1.309655
  115   A          1.320492       1.320492
  116   A          1.327734       1.327734
  117   A          1.334159       1.334159
  118   A          1.356590       1.356590
  119   A          1.378233       1.378233
  120   A          1.385436       1.385436
  121   A          1.410395       1.410395
  122   A          1.433165       1.433165
  123   A          1.452188       1.452188
  124   A          1.455274       1.455274
  125   A          1.469732       1.469732
  126   A          1.476997       1.476997
  127   A          1.487114       1.487114
  128   A          1.492024       1.492024
  129   A          1.502247       1.502247
  130   A          1.509576       1.509576
  131   A          1.527237       1.527237
  132   A          1.531375       1.531375
  133   A          1.548750       1.548750
  134   A          1.577045       1.577045
  135   A          1.594665       1.594665
  136   A          1.598081       1.598081
  137   A          1.606110       1.606110
  138   A          1.613183       1.613183
  139   A          1.615863       1.615863
  140   A          1.632014       1.632014
  141   A          1.649615       1.649615
  142   A          1.663890       1.663890
  143   A          1.680014       1.680014
  144   A          1.698415       1.698415
  145   A          1.720652       1.720652
  146   A          1.729816       1.729816
  147   A          1.741129       1.741129
  148   A          1.811770       1.811770
  149   A          1.823306       1.823306
  150   A          1.845090       1.845090
  151   A          1.874043       1.874043
  152   A          1.880950       1.880950
  153   A          1.914029       1.914029
  154   A          1.926116       1.926116
  155   A          1.950850       1.950850
  156   A          2.010225       2.010225
  157   A          2.033338       2.033338
  158   A          2.064444       2.064444
  159   A          2.084502       2.084502
  160   A          2.158705       2.158705
  161   A          2.266828       2.266828
  162   A          2.279779       2.279779
  163   A          2.308146       2.308146
  164   A          2.374278       2.374278
  165   A          2.397531       2.397531
  166   A          2.428543       2.428543
  167   A          2.443427       2.443427
  168   A          2.519208       2.519208
  169   A          2.559284       2.559284
  170   A          2.586987       2.586987
  171   A          2.620618       2.620618
  172   A          2.631184       2.631184
  173   A          2.641628       2.641628
  174   A          2.654445       2.654445
  175   A          2.711507       2.711507
  176   A          2.737176       2.737176
  177   A          2.763393       2.763393
  178   A          2.781224       2.781224
  179   A          2.798538       2.798538
  180   A          2.823387       2.823387
  181   A          2.831042       2.831042
  182   A          2.851931       2.851931
  183   A          2.867679       2.867679
  184   A          2.880539       2.880539
  185   A          2.901813       2.901813
  186   A          2.915200       2.915200
  187   A          2.934565       2.934565
  188   A          2.954543       2.954543
  189   A          2.970390       2.970390
  190   A          2.987947       2.987947
  191   A          3.008825       3.008825
  192   A          3.046268       3.046268
  193   A          3.053131       3.053131
  194   A          3.073213       3.073213
  195   A          3.110452       3.110452
  196   A          3.115963       3.115963
  197   A          3.125927       3.125927
  198   A          3.139556       3.139556
  199   A          3.158623       3.158623
  200   A          3.190750       3.190750
  201   A          3.231652       3.231652
  202   A          3.238405       3.238405
  203   A          3.252424       3.252424
  204   A          3.260855       3.260855
  205   A          3.267102       3.267102
  206   A          3.287057       3.287057
  207   A          3.296681       3.296681
  208   A          3.317719       3.317719
  209   A          3.330600       3.330600
  210   A          3.352420       3.352420
  211   A          3.369195       3.369195
  212   A          3.380664       3.380664
  213   A          3.403276       3.403276
  214   A          3.414746       3.414746
  215   A          3.417380       3.417380
  216   A          3.424949       3.424949
  217   A          3.434048       3.434048
  218   A          3.441895       3.441895
  219   A          3.449489       3.449489
  220   A          3.460856       3.460856
  221   A          3.471536       3.471536
  222   A          3.483088       3.483088
  223   A          3.490929       3.490929
  224   A          3.507424       3.507424
  225   A          3.514348       3.514348
  226   A          3.542697       3.542697
  227   A          3.561579       3.561579
  228   A          3.571829       3.571829
  229   A          3.585149       3.585149
  230   A          3.588863       3.588863
  231   A          3.603431       3.603431
  232   A          3.621486       3.621486
  233   A          3.630812       3.630812
  234   A          3.644688       3.644688
  235   A          3.667964       3.667964
  236   A          3.680644       3.680644
  237   A          3.692998       3.692998
  238   A          3.715640       3.715640
  239   A          3.721088       3.721088
  240   A          3.727635       3.727635
  241   A          3.742682       3.742682
  242   A          3.778690       3.778690
  243   A          3.781898       3.781898
  244   A          3.797349       3.797349
  245   A          3.806560       3.806560
  246   A          3.815094       3.815094
  247   A          3.847066       3.847066
  248   A          3.865813       3.865813
  249   A          3.868012       3.868012
  250   A          3.871775       3.871775
  251   A          3.894523       3.894523
  252   A          3.898316       3.898316
  253   A          3.916259       3.916259
  254   A          3.925754       3.925754
  255   A          3.947752       3.947752
  256   A          3.955325       3.955325
  257   A          3.962278       3.962278
  258   A          3.998107       3.998107
  259   A          4.017973       4.017973
  260   A          4.041327       4.041327
  261   A          4.068653       4.068653
  262   A          4.069539       4.069539
  263   A          4.085943       4.085943
  264   A          4.094076       4.094076
  265   A          4.110739       4.110739
  266   A          4.130389       4.130389
  267   A          4.140895       4.140895
  268   A          4.160653       4.160653
  269   A          4.173912       4.173912
  270   A          4.184593       4.184593
  271   A          4.193246       4.193246
  272   A          4.206541       4.206541
  273   A          4.244573       4.244573
  274   A          4.257810       4.257810
  275   A          4.277028       4.277028
  276   A          4.281406       4.281406
  277   A          4.295320       4.295320
  278   A          4.314723       4.314723
  279   A          4.326402       4.326402
  280   A          4.336967       4.336967
  281   A          4.367865       4.367865
  282   A          4.381655       4.381655
  283   A          4.399422       4.399422
  284   A          4.412756       4.412756
  285   A          4.426420       4.426420
  286   A          4.429586       4.429586
  287   A          4.442210       4.442210
  288   A          4.458853       4.458853
  289   A          4.463086       4.463086
  290   A          4.482983       4.482983
  291   A          4.493059       4.493059
  292   A          4.507657       4.507657
  293   A          4.516882       4.516882
  294   A          4.538512       4.538512
  295   A          4.549281       4.549281
  296   A          4.555641       4.555641
  297   A          4.578096       4.578096
  298   A          4.605857       4.605857
  299   A          4.624488       4.624488
  300   A          4.644822       4.644822
  301   A          4.671900       4.671900
  302   A          4.676876       4.676876
  303   A          4.698901       4.698901
  304   A          4.712091       4.712091
  305   A          4.726799       4.726799
  306   A          4.752750       4.752750
  307   A          4.774062       4.774062
  308   A          4.807448       4.807448
  309   A          4.816866       4.816866
  310   A          4.869763       4.869763
  311   A          4.894122       4.894122
  312   A          4.911378       4.911378
  313   A          4.969759       4.969759
  314   A          4.977039       4.977039
  315   A          5.010372       5.010372
  316   A          5.058254       5.058254
  317   A          5.077369       5.077369
  318   A          5.102376       5.102376
  319   A          5.105612       5.105612
  320   A          5.126259       5.126259
  321   A          5.157685       5.157685
  322   A          5.175348       5.175348
  323   A          5.183831       5.183831
  324   A          5.212334       5.212334
  325   A          5.232179       5.232179
  326   A          5.254757       5.254757
  327   A          5.259696       5.259696
  328   A          5.307683       5.307683
  329   A          5.327360       5.327360
  330   A          5.353413       5.353413
  331   A          5.374452       5.374452
  332   A          5.404244       5.404244
  333   A          5.423796       5.423796
  334   A          5.466745       5.466745
  335   A          5.481946       5.481946
  336   A          5.508474       5.508474
  337   A          5.554865       5.554865
  338   A          5.569393       5.569393
  339   A          5.609072       5.609072
  340   A          5.612922       5.612922
  341   A          5.630894       5.630894
  342   A          5.641761       5.641761
  343   A          5.668772       5.668772
  344   A          5.691916       5.691916
  345   A          5.711434       5.711434
  346   A          5.723170       5.723170
  347   A          5.736472       5.736472
  348   A          5.772876       5.772876
  349   A          5.794326       5.794326
  350   A          5.809671       5.809671
  351   A          5.822859       5.822859
  352   A          5.831807       5.831807
  353   A          5.867359       5.867359
  354   A          5.889788       5.889788
  355   A          5.908653       5.908653
  356   A          5.938611       5.938611
  357   A          6.032935       6.032935
  358   A          6.038121       6.038121
  359   A          6.108536       6.108536
  360   A          6.133882       6.133882
  361   A          6.143992       6.143992
  362   A          6.196646       6.196646
  363   A          6.224359       6.224359
  364   A          6.261421       6.261421
  365   A          6.275214       6.275214
  366   A          6.280164       6.280164
  367   A          6.306355       6.306355
  368   A          6.320325       6.320325
  369   A          6.335702       6.335702
  370   A          6.387931       6.387931
  371   A          6.393974       6.393974
  372   A          6.452367       6.452367
  373   A          6.536702       6.536702
  374   A          6.598460       6.598460
  375   A          6.663535       6.663535
  376   A          6.756327       6.756327
  377   A          6.819406       6.819406
  378   A          6.864472       6.864472
  379   A          6.915735       6.915735
  380   A          6.937797       6.937797
  381   A          7.054174       7.054174
  382   A          7.080436       7.080436
  383   A          7.179533       7.179533
  384   A          7.247321       7.247321
  385   A          7.271572       7.271572
  386   A          7.324442       7.324442
  387   A          7.374532       7.374532
  388   A          7.379847       7.379847
  389   A          7.492486       7.492486
  390   A          7.685120       7.685120
  391   A          7.700813       7.700813
  392   A          7.776022       7.776022
  393   A          8.024984       8.024984
  394   A          8.348517       8.348517
  395   A         15.402900      15.402900
  396   A         16.079897      16.079897
  397   A         16.096929      16.096929
  398   A         16.182621      16.182621
  399   A         16.301046      16.301046
  400   A         16.329036      16.329036
  401   A         16.412328      16.412328
  402   A         16.422915      16.422915
  403   A         16.455078      16.455078
  404   A         16.479068      16.479068
  405   A         16.526939      16.526939
  406   A         16.544642      16.544642
  407   A         16.597450      16.597450
  408   A         16.613973      16.613973
  409   A         16.634372      16.634372
  410   A         16.757149      16.757149
  411   A         16.952452      16.952452
  412   A         17.132795      17.132795
  413   A         17.337007      17.337007
  414   A         17.608334      17.608334
  415   A         20.964139      20.964139
  416   A         21.704924      21.704924
  417   A         22.010101      22.010101
  418   A         22.836565      22.836565
  419   A         26.104029      26.104029
  420   A         26.197686      26.197686
  421   A         26.360056      26.360056
  422   A         26.661933      26.661933
  423   A         27.146955      27.146955
  424   A         27.240940      27.240940
  425   A         28.945934      28.945934
  426   A         29.307405      29.307405
  427   A         39.204901      39.204901
  428   A         39.211573      39.211573
  429   A         39.268590      39.268590
  430   A         39.442533      39.442533
  431   A         39.543565      39.543565
  432   A         41.311863      41.311863
  433   A         41.342036      41.342036
  434   A         41.381191      41.381191
  435   A         41.455511      41.455511
  436   A         41.462108      41.462108
  437   A         41.504473      41.504473
  438   A         41.506439      41.506439
  439   A         41.515019      41.515019
  440   A         41.518265      41.518265
  441   A         41.520393      41.520393
  442   A         41.522400      41.522400
  443   A         41.522752      41.522752
  444   A         41.528943      41.528943
  445   A         41.542561      41.542561
  446   A         41.595445      41.595445
  447   A         41.599903      41.599903
  448   A         41.636354      41.636354
  449   A         41.649615      41.649615
  450   A         41.675062      41.675062
  451   A         41.679498      41.679498
  452   A         41.691383      41.691383
  453   A         41.714935      41.714935
  454   A         41.721599      41.721599
  455   A         41.723550      41.723550
  456   A         41.733675      41.733675
  457   A         43.765904      43.765904
  458   A         43.798767      43.798767
  459   A         43.807272      43.807272
  460   A         43.842094      43.842094
  461   A         43.850124      43.850124
  462   A         43.900489      43.900489
  463   A         43.928706      43.928706
  464   A         43.975519      43.975519
  465   A         44.027457      44.027457
  466   A         44.073078      44.073078
  467   A         80.667788      80.667788
  468   A         81.152029      81.152029
  469   A         81.190520      81.190520
  470   A         81.253286      81.253286
  471   A         81.338747      81.338747
  472   A         81.390352      81.390352
  473   A         81.429397      81.429397
  474   A         81.444525      81.444525
  475   A         81.470907      81.470907
  476   A         81.493795      81.493795
  477   A         81.519791      81.519791
  478   A         81.602790      81.602790
  479   A         81.624280      81.624280
  480   A         81.691661      81.691661
  481   A         81.695200      81.695200
  482   A         85.395152      85.395152
  483   A         85.799465      85.799465
  484   A         86.069067      86.069067
  485   A         86.301055      86.301055
  486   A         86.781434      86.781434
  487   A        108.450354     108.450354
  488   A        108.988604     108.988604
  489   A        109.247617     109.247617
  490   A        115.793137     115.793137
  491   A        137.210266     137.210266
  492   A        137.296080     137.296080
  493   A        137.406808     137.406808
  494   A        137.640770     137.640770
  495   A        138.053999     138.053999
  496   A        138.143199     138.143199
  497   A        148.334099     148.334099
  498   A        148.682733     148.682733
 
 RETURNING FROM SCF ALGORITHM
 ======================================================================

 Executing drpa...

 Three-index integral transformation
 Allocation of 120.0 Gbytes of memory...
 
 Minimal memory requirement for (ai|P) and (ij|P) integrals:    31.8 MB

 Calculating (ai|P) and (ij|P) integrals...
 Number of integral batches:    1
 Occupied indices per batch:   30
 
 Transforming integrals of batch 1...

 Executing cis...

 Allocation of 120.0 Gbytes of memory...
 Core orbitals considered in CVS treatment:   1
 
 Read MO coeff. matrix and orbital energies...
 
 Sorting for the CVS calculation...
 Generate singlet trial vectors...
 
 Starting DF-CIS iteration
 Singlet excited states
 
 
 The iteration has converged in  0 steps for all the roots.
 
 Final result of the CIS calculations for the excited states:
 Singlet excited states:
 
 Excited      Total          Excitation     Excitation     Excitation        Absorption
  state    energy [au]       energy [au]    energy [eV]  energy [cm^-1]    wavelength [nm]
 =========================================================================================
    1    -384.731838050     15.55052574     423.1514      3412945.90            2.93
 =========================================================================================
 
 
 Retrieve a J_ai^Q fitted MO integral list...
 Retrieve a J_ij^Q fitted MO integral list in upper triangle form...
 Sorting for the CVS calculation...
 Fitting...
 The ground-state intermediates are not necessary!
 
 Calculate pre-optimized initial guesses for adc(2) calculations
 Direct algorithm for AB contributions!!!
 
 Calculate sigma vector for root  1
 
                       Excitation           Energy                Norm of
 Iteration  1         energy [au]        decrease [au]        residual vector
 ============================================================================
 for root  1          14.590886222        -0.9596395             0.0000000
 ============================================================================
  1/ 1 states have converged.
 
 
 
 The micro iteration of pre-optimization has converged in  1 steps.
 
 
 ============================================================================
 Restart
 
 Calculate sigma vector for root  1
 
                       Excitation           Energy                Norm of
 Iteration  2         energy [au]        decrease [au]        residual vector
 ============================================================================
 for root  1          14.971108232         0.3802220             0.0000000
 ============================================================================
  1/ 1 states have converged.
 
 
 
 The micro iteration of pre-optimization has converged in  1 steps.
 
 
 ============================================================================
 Restart
 
 Calculate sigma vector for root  1
 
                       Excitation           Energy                Norm of
 Iteration  3         energy [au]        decrease [au]        residual vector
 ============================================================================
 for root  1          14.868881195        -0.1022270             0.0000000
 ============================================================================
  1/ 1 states have converged.
 
 
 
 The micro iteration of pre-optimization has converged in  1 steps.
 
 
 ============================================================================
 Restart
 
 Calculate sigma vector for root  1
 
                       Excitation           Energy                Norm of
 Iteration  4         energy [au]        decrease [au]        residual vector
 ============================================================================
 for root  1          14.900225622         0.0313444             0.0000000
 ============================================================================
  1/ 1 states have converged.
 
 
 
 The micro iteration of pre-optimization has converged in  1 steps.
 
 
 ============================================================================
 Restart
 
 Calculate sigma vector for root  1
 
                       Excitation           Energy                Norm of
 Iteration  5         energy [au]        decrease [au]        residual vector
 ============================================================================
 for root  1          14.890968391        -0.0092572             0.0000000
 ============================================================================
  1/ 1 states have converged.
 
 
 
 The micro iteration of pre-optimization has converged in  1 steps.
 
 
 ============================================================================
 Restart
 
 Calculate sigma vector for root  1
 
                       Excitation           Energy                Norm of
 Iteration  6         energy [au]        decrease [au]        residual vector
 ============================================================================
 for root  1          14.893733493         0.0027651             0.0000000
 ============================================================================
  1/ 1 states have converged.
 
 
 
 The micro iteration of pre-optimization has converged in  1 steps.
 
 
 ============================================================================
 Restart
 
 Calculate sigma vector for root  1
 
                       Excitation           Energy                Norm of
 Iteration  7         energy [au]        decrease [au]        residual vector
 ============================================================================
 for root  1          14.892910333        -0.0008232             0.0000000
 ============================================================================
  1/ 1 states have converged.
 
 
 
 The micro iteration of pre-optimization has converged in  1 steps.
 
 
 ============================================================================
 
 The macro iteration of pre-optimization has converged in  7 steps!
 
 Starting DF-ADC(2) iteration for root  1
 
 Iteration   1
 
 Calculate double excitation amplitudes and Y^Q_ai vector...
 
       Total ADC(2)          Energy                Norm of
       energy [au]        decrease [au]        residual vector
 ============================================================================
     -385.389208160         0.0002453             0.0000000
 ============================================================================
 
 Iteration   2
 
 Calculate double excitation amplitudes and Y^Q_ai vector...
 
       Total ADC(2)          Energy                Norm of
       energy [au]        decrease [au]        residual vector
 ============================================================================
     -385.389281235        -0.0000731             0.0000000
 ============================================================================
 
 
 The ADC(2) iteration has converged in  2 steps.
 
 Final result in atomic units for root  1:
 
 Total reference energy:         -400.282363790183
 Total ADC(2) energy:            -385.389281235292
 ADC(2) excitation energy:         14.893082554891
 Spin multiplicity:                 1
 
 ============================================================================
 
 
 Final result of the ADC(2) calculations for the excited states:
 Singlet states
 
 Excited   Excitation     Excitation     Excitation        Absorption      
  state    energy [au]    energy [eV]  energy [cm^-1]    wavelength [nm]  
 ============================================================================
    1     14.89308255     405.2614      3268653.80            3.06
 ============================================================================
 
 
                      Normal termination of mrcc.
 **********************************************************************
