# Supplementary material for: Scalable Correlated Local Approaches for Computing Valence and Core-Level Ionization Energies in Large Molecules
Source: J Chem Theory Comput. 2026 Jun 24;22(13):6584–98. doi: 10.1021/acs.jctc.6c00634 (PMC13374016; doi:10.1021/acs.jctc.6c00634)
Supplement: Supplementary file 2 [file ct6c00634_si_003.zip › SI/outputs/2CzCN_sos-pbe0-2.out]

 **********************************************************************
                          MRCC program system
 **********************************************************************
 
                              Written by
     Mihaly Kallay, Peter R. Nagy, David Mester, Laszlo Gyevi-Nagy,
        Jozsef Csoka, P. Bernat Szabo, Zoltan Rolik, Gyula Samu,
      Bence Hegely, Bence Ladoczki, Klara Petrov, Jozsef Csontos,
     Adam Ganyecz, Istvan Ladjanszki, Lorant Szegedy, Mate Farkas,
          Pal D. Mezei, Reka A. Horvath, and Balazs D. Lorincz
 
        Department of Physical Chemistry and Materials Science
            Budapest University of Technology and Economics
                  Budapest P.O.Box 91, H-1521 Hungary
 
                              www.mrcc.hu
 
                            Version: 25.1.2

 Executing minp...

 Reading input from MINP...
 
 Input file:
 
basis=cc-pVTZ
verbosity=3


cialg=direct
ip_ea=ip
calc=tda
dft=user
4
0.7937 HFx
0.2063 PBEx
1.0000 MP2
0.5000 PBEc
scsps=0.6667
scspt=0.0000
dhexc=adc(2)
dyson=on
dendec=off
nstate=2

mem=120GB

geom=xyz
49
 energy: -76.317743145501 gnorm: 0.000380941020 xtb: 6.5.0 (746241f)
C           -3.96063082415861       -3.11972494677253        2.21781214239649
C           -3.67705842641082       -3.08876257089201        0.71676599918192
N           -3.05310484776195       -1.85402132697485        0.32032732877909
C           -3.70702392669833       -0.70543967343281       -0.03537174988199
C           -2.75708375503990        0.31794365033028       -0.29260096490982
C           -3.17370326865549        1.57801586351291       -0.68411362323279
C           -4.54036265897695        1.80878442440819       -0.81492127973458
C           -5.00234961075916        3.08198933780652       -1.21223754425367
N           -5.38190944360899        4.11476582420507       -1.53692140558337
C           -5.47555733281619        0.79270391372107       -0.55579593857749
C           -5.07130146059078       -0.46421670445657       -0.16509156254372
C           -1.46596914471375       -0.26274179492467       -0.05521869672819
C           -1.69958626003620       -1.60338914871153        0.33204077676322
C           -0.64207095680696       -2.44615739273162        0.64637798186928
C            0.63847210192158       -1.93918385999458        0.56783364631582
C            0.87967971898679       -0.61748259319008        0.17160285873181
N            2.20145688533515       -0.15172647730187        0.10096004897442
C            3.23737673550606       -0.76346842142104       -0.57512304166177
C            4.41607870355783        0.00133151001625       -0.41605636359759
C            5.59643363802841       -0.40848565756397       -1.02207492037732
C            5.58550939161131       -1.56251705371068       -1.77944823510865
C            4.41416469070052       -2.29775659739311       -1.94820780650339
C            3.22752600133493       -1.91041803057011       -1.35600154382353
C            4.06373271461669        1.12747217849225        0.40214151617760
C            2.68668844381995        0.99572222815759        0.69521526127556
C            2.03657909233242        1.91235449924976        1.50907451806121
C            2.77212887263600        2.97341921020572        2.00105497361966
C            4.12448095962855        3.12268038903205        1.70096850481797
C            4.78153371086859        2.20310684396366        0.90844701285358
C           -0.17263587277553        0.22943072136828       -0.14429461830818
H           -4.63036910057631       -2.30804074736121        2.49242677468177
H           -3.03553287558360       -3.00702843421790        2.77840627840110
H           -4.42377115485288       -4.06353119734948        2.49224357789353
H           -4.60827096458821       -3.20264444802518        0.15553554263090
H           -3.01428787905259       -3.91372659211580        0.44235529217539
H           -2.46369895193932        2.36627307616840       -0.88382008280856
H           -6.52696542299457        1.01316353884602       -0.66611996436951
H           -5.80222565458351       -1.23271348983967        0.03475352038277
H           -0.80347204107484       -3.46727141759262        0.95612026492208
H            1.47965635767696       -2.56353137656232        0.82833760567314
H            6.50054312083873        0.16964161211374       -0.90404939597244
H            6.49318797609870       -1.89963788241469       -2.25763419418924
H            4.43305702070158       -3.18857781827210       -2.55884955682287
H            2.32066857920770       -2.47689222844983       -1.50698011046386
H            0.99268995148131        1.79690553940744        1.76018910041493
H            2.28818574990713        3.70194966647272        2.63487109512628
H            4.66376953161326        3.96737210883855        2.10322248316970
H            5.83271704006846        2.31105695920420        0.68709265400200
H            0.01646484657658        1.24306478672289       -0.46184415983821
 
 
 Checking keyword combinations...
 
 Keywords:
 
 active=none
 agrid=ld0006-ld0590
 agrid_pssp=ld0006-ld0194
 agrid_pssp_sm=ld0006-ld0074
 ao_trunc=off
 ao_trunc_tol=1e-4
 basis=cc-pvtz
 basis_sm=none
 basopt=off
 bfbasis=none
 bfgsmem=10
 bfgstol=1.0d-3
 bfgscimem=5
 boysalg=jacobi
 bpcompo=0.95
 bpcompv=0.98
 bpdfo=0.95
 bpocc=0.95
 bppdo=0.95
 bppdv=0.98
 bpedo=0.95
 bpedv=0.98
 bp_subsyso=0.95
 bp_subsysv=0.95
 cabscorr=off
 cabsdom=bplarge
 cabsdual=off
 calc=adc(2)
 ccmaxit=50
 ccprog=cis
 ccsdalg=disk
 ccsdmkl=seq
 ccsdrest=off
 ccsdthreads=2
 cctol=6
 charge=0
 cialg=direct
 ciguess=off
 cmpgrp=auto
 comprest=off
 coord_sys=ric
 core=frozen
 corembed=off
 csapprox=off
 cvs=off
 dboc=off
 deltaf12=off
 delocsomofact=
 dendec=off
 dens=0
 denscorr=0
 dfalg=lineq
 dfbasis_cab=none
 dfbasis_cor=auto
 dfbasis_scf=auto
 dfbasis_scf_sm=auto
 dfintran=drpa
 df_trunc=off
 df_trunc_corr=off
 df_trunc_corr_tol=5e-4
 df_trunc_tol=5e-4
 dft=user
 dhexc=adc(2)
 diag=david
 docc=
 domrad=10.d0
 drpaalg=fit
 dual=off
 dual_df=off
 dyson=on
 ecp=auto
 edisp=off
 edisp_embed=off
 embed=off
 epairestfact=off
 epairscale=1.d0
 etemp=300
 epert=none
 eps=
 espcharge=off
 excrad=0.d0
 excrad_f12=0.d0
 excrad_fin=0.000000000D+00
 fastdbbsc=v2
 fitting=coulomb
 fmm=off
 fmmord=8
 fnonorb=
 freq=off
 gamma=1.d0
 gauss=spher
 geom=xyz
 gopt=off
 ghost=none
 gtol=7
 grdens=off
 grid=auto
 grid_sm=auto
 gridbatch_cos=2000
 grtol=10
 guido_ct=off
 hamilton=dc
 hl_scfalg=auto
 iface=none
 incore=off
 intalg=auto
 ip_ea=ip
 itol=10
 laptol=1.d-2
 lccoporder=trffirst
 lcorthr=normal
 lccrest=off
 ldfgrad_tol=8
 lmp2dens=on
 lnoepso=0.d0
 lnoepsv=0.0d0
 localcc=off
 localcorrsymm=off
 locintrf=disk
 mact=
 maxact=off
 maxdim=200
 maxex=0
 maxmicroit=100
 mcscfiguess=hf
 mem=120gb
 mmprog=
 molden=on
 mp2ongrid=off
 mpitasks=1
 mulmet=0
 mult=
 nab=off
 nacto=0
 nactv=0
 naf_amp=3.16d-3
 naf_cor=0.d0
 naf_f12=off
 naf_scf=off
 nafalg=albe
 nafdens=off
 naftyp=
 nchol=auto
 ndeps=1e-3
 nevpt=
 nstate=2
 nsing=0
 nto=off
 ntrip=0
 num_grad=off
 occ=
 occri=off
 oniom=off
 oniom_eechg=off
 oniom_pcm=off
 oniom_qcorr=off
 optalg=
 optmaxit=50
 optetol=1e-6
 optex=1
 optgtol=1e-4
 optstol=1e-3
 orblocc=off
 orbloce=off
 orbloco=off
 orblocv=off
 orblocguess=cholesky
 osveps=1e-3
 ovirt=off
 ovltol=1e-7
 ovosnorb=80.0
 pao_subsys_tol=1e-3
 pao_tol=1e-3
 pcm=off
 popul=off
 pressure=100000
 pssp=off
 ptfreq=0.0
 ptthreads=2
 qmreg=
 qmmm=off
 qro=off
 qscf=off
 redcost_exc=off
 redcost_tddft=off
 refdet=none
 rest=0
 rgrid=log3
 rism=off
 rohfcore=semicanonical
 rohftype=semicanonical
 scfalg=auto
 scf_conv=auto
 scfdamp=0.7d0
 scfdamp_mode=1
 scfdamp_end=3
 scfdamp_dampstep=0.d0
 scfdamp_dtol=0.0d0
 scfdamp_maxfact=0.7d0
 scfdamp_minfact=0.7d0
 scfdiis=on
 scfdiis_dtol=0.0d0
 scfdiis_end=50
 scfdiis_start=2
 scfdiis_step=1
 scfdiis_watch=off
 scfdiis_wrange=10
 scfdiis_wlimit=5
 scfdiis_delmax=2
 scfdtol=7
 scfext=10
 scfguessdens=
 scfiguess=sad
 scfloc=off
 scflshift=0.20
 scflshift_end=8
 scflshift_dtol=0.0
 scflshift_gaptol=0.20
 scfmaxit=50
 scftype=
 scftype_low=
 scftype_high=
 scftol=6
 scspe=1.d0
 scsph=1.d0
 scsps=0.6667
 scsps_t=0.6667
 scspt=0.0000
 scspt_t=0.0000
 scspv=1.d0
 spairtol=1e-4
 sqmprog=
 subminp=top
 subsys_bopu=on
 symm=
 talg=occ
 temp=298.15
 test=off
 tfunc=off
 theodore=off
 tlmo=0.999
 tpao=0.94
 tprint=off
 uncontract=off
 unit=angs
 usedisk=2
 verbosity=3
 wpairtol=0.100000000E-05

 Executing scf...

 @scfsetup: integrals calculated directly
            mrcc/integ direct run
 @scfsetup: calculating on full matrices
            not using symmetry adapted basis
 @scfsetup: diis switched on
 @scfsetup: number of steps to extrapolate from  10
 @scfsetup: tolerance in energy deviation    0.100000E-05
            tolerance in density deviation    0.100000E-06
 @scfsetup: maximum number of iterations:  50
 @scfsetup: restricted closed shell hf calc
 @scfsetup: starting scf from superposition of atomic densities
 @scfsetup: occupation set:
            from initial orbitals
 @scfsetup: Parameter-set for SCF acceleration: normal
 @scfsetup: diis runs from iteration:   2
 @scfsetup: diis runs to iteration:  50
 @scfsetup: diis runs in every iteration
 @scfsetup: diiswatch is disabled                   
 @scfsetup: diis dtol criteria to switch on:      0.0000E+00
           (or the iteration number below is reached)
 @scfsetup: static damping scheme
            iteration step criteria to turn damping off: 3
 @scfsetup: dynamic level shifting
            tolarance in HOMO-LUMO gap:  0.200
            tolarance in density deviation:     0.0000E+00
            iteration step criteria to turn level shifting off: 8
 Allocation of 120.0 Gbytes of memory...
 ======================================================================
 ITERATION STEP   1
 

 SCF control                  : initial
 Damping factor/level shift   : 0.700/0.200
 DIIS [start/end/frequency]   :   2 / 50 /  1

 Constructing Fock-matrix...
 
 First step of Coulomb + first step of exchange...
 Exchange contribution is evaluated for MOs 1 to 101.
   1% done.
  12% done.
  23% done.
  34% done.
  45% done.
  56% done.
  67% done.
  78% done.
  89% done.
 100% done.
 
 Fitting and assembly step of exchange...
 
 Second step of Coulomb...
   1% done.
  12% done.
  23% done.
  34% done.
  45% done.
  56% done.
  67% done.
  78% done.
  89% done.
 100% done.
 
 Calculating the exchange-correlation matrix...
                  0.2063*PBEX [au]:    -33.808345672772
                  0.5000*PBEC [au]:     -3.433915613312
 Exchange-correlation energy  [au]:    -37.242261286084
 
 Coulomb energy + HF exchange [au]:   2947.218761493418
 Gradient norm:      1.6576E+00
 RMS of [F,P]:                                         0.00720434108201
 RMS of difference density:                            0.00233955596633
 Gap [au]:  0.12445598
 ALPHA OCC: 101
 BETA  OCC: 101
 
 ***KOHN-SHAM ENERGY IN STEP   1 IS         -1196.2467425921458926 [AU]
 ======================================================================
 ITERATION STEP   2
 

 SCF control                  : diis+damping
 Damping factor/level shift   : 0.700/0.200
 DIIS [start/end/frequency]   :   2 / 50 /  1

 Constructing Fock-matrix...
 
 First step of Coulomb + first step of exchange...
 Exchange contribution is evaluated for MOs 1 to 101.
   1% done.
  12% done.
  23% done.
  34% done.
  45% done.
  56% done.
  67% done.
  78% done.
  89% done.
 100% done.
 
 Fitting and assembly step of exchange...
 
 Second step of Coulomb...
   1% done.
  12% done.
  23% done.
  34% done.
  45% done.
  56% done.
  67% done.
  78% done.
  89% done.
 100% done.
 
 Calculating the exchange-correlation matrix...
                  0.2063*PBEX [au]:    -34.016605887672
                  0.5000*PBEC [au]:     -3.430446206657
 Exchange-correlation energy  [au]:    -37.447052094328
 
 Coulomb energy + HF exchange [au]:   2969.407044112349
 Gradient norm:      2.1801E-01
 DIIS is running in this iteration step.
 RMS of [F,P]:                                         0.00499310692623
 RMS of difference density:                            0.00152302241056
 Gap [au]:  0.28062114
 ALPHA OCC: 101
 BETA  OCC: 101
 
 ***KOHN-SHAM ENERGY IN STEP   2 IS         -1198.5853374734688259 [AU]
 
 Step comparison  Energy Drift [au]  DIIS error drift  Gradient drift
        1            2.3386E+00         2.2112E-03       1.4396E+00
        2            1.1986E+03         1.0000E-07       1.4396E+00
 ======================================================================
 ITERATION STEP   3
 

 SCF control                  : diis+damping
 Damping factor/level shift   : 0.700/0.000
 DIIS [start/end/frequency]   :   2 / 50 /  1

 Constructing Fock-matrix...
 
 First step of Coulomb + first step of exchange...
 Exchange contribution is evaluated for MOs 1 to 101.
   1% done.
  12% done.
  23% done.
  34% done.
  45% done.
  56% done.
  67% done.
  78% done.
  89% done.
 100% done.
 
 Fitting and assembly step of exchange...
 
 Second step of Coulomb...
   1% done.
  12% done.
  23% done.
  34% done.
  45% done.
  56% done.
  67% done.
  78% done.
  89% done.
 100% done.
 
 Calculating the exchange-correlation matrix...
                  0.2063*PBEX [au]:    -34.115610320811
                  0.5000*PBEC [au]:     -3.426051404001
 Exchange-correlation energy  [au]:    -37.541661724812
 
 Coulomb energy + HF exchange [au]:   2979.251298441617
 Gradient norm:      3.0758E-02
 DIIS is running in this iteration step.
 RMS of [F,P]:                                         0.00358270441529
 RMS of difference density:                            0.00125414295079
 Gap [au]:  0.29096833
 ALPHA OCC: 101
 BETA  OCC: 101
 
 ***KOHN-SHAM ENERGY IN STEP   3 IS         -1199.4920654863635718 [AU]
 
 Step comparison  Energy Drift [au]  DIIS error drift  Gradient drift
        2            9.0673E-01         1.4104E-03       1.8725E-01
 ======================================================================
 ITERATION STEP   4
 

 SCF control                  : diis
 Damping factor/level shift   : 0.000/0.000
 DIIS [start/end/frequency]   :   2 / 50 /  1

 Constructing Fock-matrix...
 
 First step of Coulomb + first step of exchange...
 Exchange contribution is evaluated for MOs 1 to 101.
   1% done.
  12% done.
  23% done.
  34% done.
  45% done.
  56% done.
  67% done.
  78% done.
  89% done.
 100% done.
 
 Fitting and assembly step of exchange...
 
 Second step of Coulomb...
   1% done.
  12% done.
  23% done.
  34% done.
  45% done.
  56% done.
  67% done.
  78% done.
  89% done.
 100% done.
 
 Calculating the exchange-correlation matrix...
                  0.2063*PBEX [au]:    -34.268391873559
                  0.5000*PBEC [au]:     -3.405403275816
 Exchange-correlation energy  [au]:    -37.673795149374
 
 Coulomb energy + HF exchange [au]:   2982.776124005882
 Gradient norm:      7.4343E-02
 DIIS is running in this iteration step.
 RMS of [F,P]:                                         0.00291587470265
 RMS of difference density:                            0.00392855671833
 Gap [au]:  0.29075126
 ALPHA OCC: 101
 BETA  OCC: 101
 
 ***KOHN-SHAM ENERGY IN STEP   4 IS         -1200.2154142541048714 [AU]
 
 Step comparison  Energy Drift [au]  DIIS error drift  Gradient drift
        3            7.2335E-01         6.6683E-04      -4.3586E-02
 Warning! The gradient goes uphill (with respect to previous step).
 Warning! The gradient goes uphill (with respect to step   3 ).
 ======================================================================
 ITERATION STEP   5
 

 SCF control                  : diis
 Damping factor/level shift   : 0.000/0.000
 DIIS [start/end/frequency]   :   2 / 50 /  1

 Constructing Fock-matrix...
 
 First step of Coulomb + first step of exchange...
 Exchange contribution is evaluated for MOs 1 to 101.
   1% done.
  12% done.
  23% done.
  34% done.
  45% done.
  56% done.
  67% done.
  78% done.
  89% done.
 100% done.
 
 Fitting and assembly step of exchange...
 
 Second step of Coulomb...
   1% done.
  12% done.
  23% done.
  34% done.
  45% done.
  56% done.
  67% done.
  78% done.
  89% done.
 100% done.
 
 Calculating the exchange-correlation matrix...
                  0.2063*PBEX [au]:    -34.335466713471
                  0.5000*PBEC [au]:     -3.402741761500
 Exchange-correlation energy  [au]:    -37.738208474972
 
 Coulomb energy + HF exchange [au]:   2994.676956179166
 Gradient norm:      1.1172E-01
 DIIS is running in this iteration step.
 RMS of [F,P]:                                         0.00051387839019
 RMS of difference density:                            0.00070011112294
 Gap [au]:  0.28321767
 ALPHA OCC: 101
 BETA  OCC: 101
 
 ***KOHN-SHAM ENERGY IN STEP   5 IS         -1200.4809093777885209 [AU]
 
 Step comparison  Energy Drift [au]  DIIS error drift  Gradient drift
        4            2.6550E-01         2.4020E-03      -3.7381E-02
 Warning! The gradient goes uphill (with respect to previous step).
 Warning! The gradient goes uphill (with respect to step   3 ).
 ======================================================================
 ITERATION STEP   6
 

 SCF control                  : diis
 Damping factor/level shift   : 0.000/0.000
 DIIS [start/end/frequency]   :   2 / 50 /  1

 Constructing Fock-matrix...
 
 First step of Coulomb + first step of exchange...
 Exchange contribution is evaluated for MOs 1 to 101.
   1% done.
  12% done.
  23% done.
  34% done.
  45% done.
  56% done.
  67% done.
  78% done.
  89% done.
 100% done.
 
 Fitting and assembly step of exchange...
 
 Second step of Coulomb...
   1% done.
  12% done.
  23% done.
  34% done.
  45% done.
  56% done.
  67% done.
  78% done.
  89% done.
 100% done.
 
 Calculating the exchange-correlation matrix...
                  0.2063*PBEX [au]:    -34.311577571243
                  0.5000*PBEC [au]:     -3.406955247815
 Exchange-correlation energy  [au]:    -37.718532819057
 
 Coulomb energy + HF exchange [au]:   2996.143296543697
 Gradient norm:      4.3976E-02
 DIIS is running in this iteration step.
 RMS of [F,P]:                                         0.00016141919891
 RMS of difference density:                            0.00018020659553
 Gap [au]:  0.28693657
 ALPHA OCC: 101
 BETA  OCC: 101
 
 ***KOHN-SHAM ENERGY IN STEP   6 IS         -1200.5146830061785295 [AU]
 
 Step comparison  Energy Drift [au]  DIIS error drift  Gradient drift
        5            3.3774E-02         3.5246E-04       6.7748E-02
 Warning! The gradient goes uphill (with respect to step   3 ).
 ======================================================================
 ITERATION STEP   7
 

 SCF control                  : diis
 Damping factor/level shift   : 0.000/0.000
 DIIS [start/end/frequency]   :   2 / 50 /  1

 Constructing Fock-matrix...
 
 First step of Coulomb + first step of exchange...
 Exchange contribution is evaluated for MOs 1 to 101.
   1% done.
  12% done.
  23% done.
  34% done.
  45% done.
  56% done.
  67% done.
  78% done.
  89% done.
 100% done.
 
 Fitting and assembly step of exchange...
 
 Second step of Coulomb...
   1% done.
  12% done.
  23% done.
  34% done.
  45% done.
  56% done.
  67% done.
  78% done.
  89% done.
 100% done.
 
 Calculating the exchange-correlation matrix...
                  0.2063*PBEX [au]:    -34.321861225259
                  0.5000*PBEC [au]:     -3.407504216174
 Exchange-correlation energy  [au]:    -37.729365441433
 
 Coulomb energy + HF exchange [au]:   2996.526392975643
 Gradient norm:      1.2245E-02
 DIIS is running in this iteration step.
 RMS of [F,P]:                                         0.00006625280404
 RMS of difference density:                            0.00006133044912
 Gap [au]:  0.28661088
 ALPHA OCC: 101
 BETA  OCC: 101
 
 ***KOHN-SHAM ENERGY IN STEP   7 IS         -1200.5172638510057368 [AU]
 
 Step comparison  Energy Drift [au]  DIIS error drift  Gradient drift
        6            2.5808E-03         9.5166E-05       3.1730E-02
 ======================================================================
 ITERATION STEP   8
 

 SCF control                  : diis
 Damping factor/level shift   : 0.000/0.000
 DIIS [start/end/frequency]   :   2 / 50 /  1

 Constructing Fock-matrix...
 
 First step of Coulomb + first step of exchange...
 Exchange contribution is evaluated for MOs 1 to 101.
   1% done.
  12% done.
  23% done.
  34% done.
  45% done.
  56% done.
  67% done.
  78% done.
  89% done.
 100% done.
 
 Fitting and assembly step of exchange...
 
 Second step of Coulomb...
   1% done.
  12% done.
  23% done.
  34% done.
  45% done.
  56% done.
  67% done.
  78% done.
  89% done.
 100% done.
 
 Calculating the exchange-correlation matrix...
                  0.2063*PBEX [au]:    -34.318126805934
                  0.5000*PBEC [au]:     -3.407307172121
 Exchange-correlation energy  [au]:    -37.725433978055
 
 Coulomb energy + HF exchange [au]:   2996.197402794710
 Gradient norm:      3.0055E-03
 DIIS is running in this iteration step.
 RMS of [F,P]:                                         0.00004353296732
 RMS of difference density:                            0.00002342544596
 Gap [au]:  0.28669526
 ALPHA OCC: 101
 BETA  OCC: 101
 
 ***KOHN-SHAM ENERGY IN STEP   8 IS         -1200.5176446166315145 [AU]
 
 Step comparison  Energy Drift [au]  DIIS error drift  Gradient drift
        7            3.8077E-04         2.2720E-05       9.2398E-03
 ======================================================================
 ITERATION STEP   9
 

 SCF control                  : diis
 Damping factor/level shift   : 0.000/0.000
 DIIS [start/end/frequency]   :   2 / 50 /  1

 Constructing Fock-matrix...
 
 First step of Coulomb + first step of exchange...
 Exchange contribution is evaluated for MOs 1 to 101.
   1% done.
  12% done.
  23% done.
  34% done.
  45% done.
  56% done.
  67% done.
  78% done.
  89% done.
 100% done.
 
 Fitting and assembly step of exchange...
 
 Second step of Coulomb...
   1% done.
  12% done.
  23% done.
  34% done.
  45% done.
  56% done.
  67% done.
  78% done.
  89% done.
 100% done.
 
 Calculating the exchange-correlation matrix...
                  0.2063*PBEX [au]:    -34.316739978582
                  0.5000*PBEC [au]:     -3.407383260110
 Exchange-correlation energy  [au]:    -37.724123238692
 
 Coulomb energy + HF exchange [au]:   2996.179788891026
 Gradient norm:      2.5009E-03
 DIIS is running in this iteration step.
 RMS of [F,P]:                                         0.00003519266713
 RMS of difference density:                            0.00001628724652
 Gap [au]:  0.28687068
 ALPHA OCC: 101
 BETA  OCC: 101
 
 ***KOHN-SHAM ENERGY IN STEP   9 IS         -1200.5177619026771936 [AU]
 
 Step comparison  Energy Drift [au]  DIIS error drift  Gradient drift
        8            1.1729E-04         8.3403E-06       5.0466E-04
 ======================================================================
 ITERATION STEP  10
 

 SCF control                  : diis
 Damping factor/level shift   : 0.000/0.000
 DIIS [start/end/frequency]   :   2 / 50 /  1

 Constructing Fock-matrix...
 
 First step of Coulomb + first step of exchange...
 Exchange contribution is evaluated for MOs 1 to 101.
   1% done.
  12% done.
  23% done.
  34% done.
  45% done.
  56% done.
  67% done.
  78% done.
  89% done.
 100% done.
 
 Fitting and assembly step of exchange...
 
 Second step of Coulomb...
   1% done.
  12% done.
  23% done.
  34% done.
  45% done.
  56% done.
  67% done.
  78% done.
  89% done.
 100% done.
 
 Calculating the exchange-correlation matrix...
                  0.2063*PBEX [au]:    -34.315747310240
                  0.5000*PBEC [au]:     -3.407459839909
 Exchange-correlation energy  [au]:    -37.723207150149
 
 Coulomb energy + HF exchange [au]:   2996.129345063093
 Gradient norm:      2.0289E-03
 DIIS is running in this iteration step.
 RMS of [F,P]:                                         0.00002864377550
 RMS of difference density:                            0.00001741354055
 Gap [au]:  0.28690028
 ALPHA OCC: 101
 BETA  OCC: 101
 
 ***KOHN-SHAM ENERGY IN STEP  10 IS         -1200.5178428306071510 [AU]
 
 Step comparison  Energy Drift [au]  DIIS error drift  Gradient drift
        9            8.0928E-05         6.5489E-06       4.7194E-04
 ======================================================================
 ITERATION STEP  11
 

 SCF control                  : diis
 Damping factor/level shift   : 0.000/0.000
 DIIS [start/end/frequency]   :   2 / 50 /  1

 Constructing Fock-matrix...
 
 First step of Coulomb + first step of exchange...
 Exchange contribution is evaluated for MOs 1 to 101.
   1% done.
  12% done.
  23% done.
  34% done.
  45% done.
  56% done.
  67% done.
  78% done.
  89% done.
 100% done.
 
 Fitting and assembly step of exchange...
 
 Second step of Coulomb...
   1% done.
  12% done.
  23% done.
  34% done.
  45% done.
  56% done.
  67% done.
  78% done.
  89% done.
 100% done.
 
 Calculating the exchange-correlation matrix...
                  0.2063*PBEX [au]:    -34.314753933686
                  0.5000*PBEC [au]:     -3.407542332368
 Exchange-correlation energy  [au]:    -37.722296266054
 
 Coulomb energy + HF exchange [au]:   2996.090572298186
 Gradient norm:      1.5283E-03
 DIIS is running in this iteration step.
 RMS of [F,P]:                                         0.00002171748905
 RMS of difference density:                            0.00001536158514
 Gap [au]:  0.28693682
 ALPHA OCC: 101
 BETA  OCC: 101
 
 ***KOHN-SHAM ENERGY IN STEP  11 IS         -1200.5179132038701937 [AU]
 
 Step comparison  Energy Drift [au]  DIIS error drift  Gradient drift
       10            7.0373E-05         6.9263E-06       5.0068E-04
 ======================================================================
 ITERATION STEP  12
 

 SCF control                  : diis
 Damping factor/level shift   : 0.000/0.000
 DIIS [start/end/frequency]   :   2 / 50 /  1

 Constructing Fock-matrix...
 
 First step of Coulomb + first step of exchange...
 Exchange contribution is evaluated for MOs 1 to 101.
   1% done.
  12% done.
  23% done.
  34% done.
  45% done.
  56% done.
  67% done.
  78% done.
  89% done.
 100% done.
 
 Fitting and assembly step of exchange...
 
 Second step of Coulomb...
   1% done.
  12% done.
  23% done.
  34% done.
  45% done.
  56% done.
  67% done.
  78% done.
  89% done.
 100% done.
 
 Calculating the exchange-correlation matrix...
                  0.2063*PBEX [au]:    -34.313841403070
                  0.5000*PBEC [au]:     -3.407615008807
 Exchange-correlation energy  [au]:    -37.721456411876
 
 Coulomb energy + HF exchange [au]:   2996.054172816086
 Gradient norm:      1.0997E-03
 DIIS is running in this iteration step.
 RMS of [F,P]:                                         0.00001574268157
 RMS of difference density:                            0.00001699047504
 Gap [au]:  0.28694560
 ALPHA OCC: 101
 BETA  OCC: 101
 
 ***KOHN-SHAM ENERGY IN STEP  12 IS         -1200.5179588432501987 [AU]
 
 Step comparison  Energy Drift [au]  DIIS error drift  Gradient drift
       11            4.5639E-05         5.9748E-06       4.2859E-04
 ======================================================================
 ITERATION STEP  13
 

 SCF control                  : diis
 Damping factor/level shift   : 0.000/0.000
 DIIS [start/end/frequency]   :   2 / 50 /  1

 Constructing Fock-matrix...
 
 First step of Coulomb + first step of exchange...
 Exchange contribution is evaluated for MOs 1 to 101.
   1% done.
  12% done.
  23% done.
  34% done.
  45% done.
  56% done.
  67% done.
  78% done.
  89% done.
 100% done.
 
 Fitting and assembly step of exchange...
 
 Second step of Coulomb...
   1% done.
  12% done.
  23% done.
  34% done.
  45% done.
  56% done.
  67% done.
  78% done.
  89% done.
 100% done.
 
 Calculating the exchange-correlation matrix...
                  0.2063*PBEX [au]:    -34.312852977433
                  0.5000*PBEC [au]:     -3.407696148891
 Exchange-correlation energy  [au]:    -37.720549126325
 
 Coulomb energy + HF exchange [au]:   2996.011583347309
 Gradient norm:      6.4892E-04
 DIIS is running in this iteration step.
 RMS of [F,P]:                                         0.00000913707287
 RMS of difference density:                            0.00002352554257
 Gap [au]:  0.28698207
 ALPHA OCC: 101
 BETA  OCC: 101
 
 ***KOHN-SHAM ENERGY IN STEP  13 IS         -1200.5179925213833485 [AU]
 
 Step comparison  Energy Drift [au]  DIIS error drift  Gradient drift
       12            3.3678E-05         6.6056E-06       4.5076E-04
 ======================================================================
 ITERATION STEP  14
 

 SCF control                  : diis
 Damping factor/level shift   : 0.000/0.000
 DIIS [start/end/frequency]   :   2 / 50 /  1

 Constructing Fock-matrix...
 
 First step of Coulomb + first step of exchange...
 Exchange contribution is evaluated for MOs 1 to 101.
   1% done.
  12% done.
  23% done.
  34% done.
  45% done.
  56% done.
  67% done.
  78% done.
  89% done.
 100% done.
 
 Fitting and assembly step of exchange...
 
 Second step of Coulomb...
   1% done.
  12% done.
  23% done.
  34% done.
  45% done.
  56% done.
  67% done.
  78% done.
  89% done.
 100% done.
 
 Calculating the exchange-correlation matrix...
                  0.2063*PBEX [au]:    -34.311492876576
                  0.5000*PBEC [au]:     -3.407806794306
 Exchange-correlation energy  [au]:    -37.719299670882
 
 Coulomb energy + HF exchange [au]:   2995.957915997832
 Gradient norm:      1.1071E-04
 DIIS is running in this iteration step.
 RMS of [F,P]:                                         0.00000042068983
 RMS of difference density:                            0.00000097205399
 Gap [au]:  0.28694651
 ALPHA OCC: 101
 BETA  OCC: 101
 
 ***KOHN-SHAM ENERGY IN STEP  14 IS         -1200.5180096120648159 [AU]
 
 Step comparison  Energy Drift [au]  DIIS error drift  Gradient drift
       13            1.7091E-05         8.7164E-06       5.3820E-04
 ======================================================================
 ITERATION STEP  15
 

 SCF control                  : diis
 Damping factor/level shift   : 0.000/0.000
 DIIS [start/end/frequency]   :   2 / 50 /  1

 Constructing Fock-matrix...
 
 First step of Coulomb + first step of exchange...
 Exchange contribution is evaluated for MOs 1 to 101.
   1% done.
  12% done.
  23% done.
  34% done.
  45% done.
  56% done.
  67% done.
  78% done.
  89% done.
 100% done.
 
 Fitting and assembly step of exchange...
 
 Second step of Coulomb...
   1% done.
  12% done.
  23% done.
  34% done.
  45% done.
  56% done.
  67% done.
  78% done.
  89% done.
 100% done.
 
 Calculating the exchange-correlation matrix...
                  0.2063*PBEX [au]:    -34.311493482006
                  0.5000*PBEC [au]:     -3.407806860912
 Exchange-correlation energy  [au]:    -37.719300342918
 
 Coulomb energy + HF exchange [au]:   2995.956535554506
 Gradient norm:      5.9503E-05
 DIIS is running in this iteration step.
 RMS of [F,P]:                                         0.00000015993014
 RMS of difference density:                            0.00000045213187
 Gap [au]:  0.28695019
 ALPHA OCC: 101
 BETA  OCC: 101
 
 ***KOHN-SHAM ENERGY IN STEP  15 IS         -1200.5180097008178564 [AU]
 
 Step comparison  Energy Drift [au]  DIIS error drift  Gradient drift
       14            8.8753E-08         2.6076E-07       5.1211E-05
 ======================================================================
 ITERATION STEP  16
 

 SCF control                  : diis
 Damping factor/level shift   : 0.000/0.000
 DIIS [start/end/frequency]   :   2 / 50 /  1

 Constructing Fock-matrix...
 
 First step of Coulomb + first step of exchange...
 Exchange contribution is evaluated for MOs 1 to 101.
   1% done.
  12% done.
  23% done.
  34% done.
  45% done.
  56% done.
  67% done.
  78% done.
  89% done.
 100% done.
 
 Fitting and assembly step of exchange...
 
 Second step of Coulomb...
   1% done.
  12% done.
  23% done.
  34% done.
  45% done.
  56% done.
  67% done.
  78% done.
  89% done.
 100% done.
 
 Calculating the exchange-correlation matrix...
                  0.2063*PBEX [au]:    -34.311495812371
                  0.5000*PBEC [au]:     -3.407806683039
 Exchange-correlation energy  [au]:    -37.719302495410
 
 Coulomb energy + HF exchange [au]:   2995.957401223106
 Gradient norm:      2.5907E-05
 DIIS is running in this iteration step.
 RMS of [F,P]:                                         0.00000007912689
 RMS of difference density:                            0.00000020473065
 Gap [au]:  0.28694695
 ALPHA OCC: 101
 BETA  OCC: 101
 
 ***KOHN-SHAM ENERGY IN STEP  16 IS         -1200.5180097178963479 [AU]
 
 Step comparison  Energy Drift [au]  DIIS error drift  Gradient drift
       15            1.7078E-08         8.0803E-08       3.3596E-05
 ======================================================================
 ITERATION STEP  17
 

 SCF control                  : diis
 Damping factor/level shift   : 0.000/0.000
 DIIS [start/end/frequency]   :   2 / 50 /  1

 Constructing Fock-matrix...
 
 First step of Coulomb + first step of exchange...
 Exchange contribution is evaluated for MOs 1 to 101.
   1% done.
  12% done.
  23% done.
  34% done.
  45% done.
  56% done.
  67% done.
  78% done.
  89% done.
 100% done.
 
 Fitting and assembly step of exchange...
 
 Second step of Coulomb...
   1% done.
  12% done.
  23% done.
  34% done.
  45% done.
  56% done.
  67% done.
  78% done.
  89% done.
 100% done.
 
 Calculating the exchange-correlation matrix...
                  0.2063*PBEX [au]:    -34.311492409455
                  0.5000*PBEC [au]:     -3.407806480154
 Exchange-correlation energy  [au]:    -37.719298889609
 
 Coulomb energy + HF exchange [au]:   2995.956931366240
 Gradient norm:      6.2858E-06
 DIIS is running in this iteration step.
 RMS of [F,P]:                                         0.00000002777926
 RMS of difference density:                            0.00000007703130
 Gap [au]:  0.28694705
 ALPHA OCC: 101
 BETA  OCC: 101
 
 ***KOHN-SHAM ENERGY IN STEP  17 IS         -1200.5180097208085499 [AU]
 
 Step comparison  Energy Drift [au]  DIIS error drift  Gradient drift
       16            2.9122E-09         5.1348E-08       1.9621E-05
 ======================================================================
 
 SUCCESS...
 THE SCF ITERATION HAS CONVERGED!
 
                   A   
 FINAL ALPHA OCC: 101
 FINAL BETA  OCC: 101
 
 ***FINAL KOHN-SHAM ENERGY:         -1200.5180097208085499 [AU]
 
 Orbital energies [au]:
      Irrep         Alpha          Beta
    1   A        -15.309318     -15.309318
    2   A        -15.293247     -15.293247
    3   A        -15.237088     -15.237088
    4   A        -11.030784     -11.030784
    5   A        -11.024635     -11.024635
    6   A        -11.021724     -11.021724
    7   A        -11.016443     -11.016443
    8   A        -11.003531     -11.003531
    9   A        -11.002731     -11.002731
   10   A        -11.002602     -11.002602
   11   A        -10.998543     -10.998543
   12   A        -10.995278     -10.995278
   13   A        -10.990168     -10.990168
   14   A        -10.985979     -10.985979
   15   A        -10.985805     -10.985805
   16   A        -10.984367     -10.984367
   17   A        -10.983617     -10.983617
   18   A        -10.983235     -10.983235
   19   A        -10.981950     -10.981950
   20   A        -10.968657     -10.968657
   21   A        -10.962997     -10.962997
   22   A        -10.962666     -10.962666
   23   A        -10.961393     -10.961393
   24   A        -10.961123     -10.961123
   25   A        -10.960822     -10.960822
   26   A        -10.960313     -10.960313
   27   A        -10.959608     -10.959608
   28   A        -10.959119     -10.959119
   29   A        -10.951915     -10.951915
   30   A        -10.951370     -10.951370
   31   A         -1.271986      -1.271986
   32   A         -1.255718      -1.255718
   33   A         -1.151104      -1.151104
   34   A         -1.117257      -1.117257
   35   A         -1.112277      -1.112277
   36   A         -1.082950      -1.082950
   37   A         -1.081660      -1.081660
   38   A         -1.041118      -1.041118
   39   A         -1.011126      -1.011126
   40   A         -1.003514      -1.003514
   41   A         -0.989300      -0.989300
   42   A         -0.968574      -0.968574
   43   A         -0.960443      -0.960443
   44   A         -0.955456      -0.955456
   45   A         -0.925395      -0.925395
   46   A         -0.922248      -0.922248
   47   A         -0.872918      -0.872918
   48   A         -0.842857      -0.842857
   49   A         -0.834349      -0.834349
   50   A         -0.814596      -0.814596
   51   A         -0.788419      -0.788419
   52   A         -0.784819      -0.784819
   53   A         -0.774137      -0.774137
   54   A         -0.753551      -0.753551
   55   A         -0.746187      -0.746187
   56   A         -0.718695      -0.718695
   57   A         -0.703431      -0.703431
   58   A         -0.686463      -0.686463
   59   A         -0.677004      -0.677004
   60   A         -0.668860      -0.668860
   61   A         -0.654729      -0.654729
   62   A         -0.635002      -0.635002
   63   A         -0.619385      -0.619385
   64   A         -0.613918      -0.613918
   65   A         -0.610446      -0.610446
   66   A         -0.603256      -0.603256
   67   A         -0.598393      -0.598393
   68   A         -0.594341      -0.594341
   69   A         -0.585699      -0.585699
   70   A         -0.578410      -0.578410
   71   A         -0.575940      -0.575940
   72   A         -0.571232      -0.571232
   73   A         -0.561182      -0.561182
   74   A         -0.560170      -0.560170
   75   A         -0.555752      -0.555752
   76   A         -0.548151      -0.548151
   77   A         -0.538771      -0.538771
   78   A         -0.534382      -0.534382
   79   A         -0.523159      -0.523159
   80   A         -0.511424      -0.511424
   81   A         -0.507098      -0.507098
   82   A         -0.497794      -0.497794
   83   A         -0.493475      -0.493475
   84   A         -0.491342      -0.491342
   85   A         -0.486549      -0.486549
   86   A         -0.483264      -0.483264
   87   A         -0.472848      -0.472848
   88   A         -0.471143      -0.471143
   89   A         -0.459315      -0.459315
   90   A         -0.454121      -0.454121
   91   A         -0.444250      -0.444250
   92   A         -0.437484      -0.437484
   93   A         -0.428014      -0.428014
   94   A         -0.394314      -0.394314
   95   A         -0.371379      -0.371379
   96   A         -0.354149      -0.354149
   97   A         -0.334792      -0.334792
   98   A         -0.306278      -0.306278
   99   A         -0.297684      -0.297684
  100   A         -0.278958      -0.278958
  101   A         -0.264729      -0.264729
 
  102   A          0.022219       0.022219
  103   A          0.044385       0.044385
  104   A          0.046940       0.046940
  105   A          0.075645       0.075645
  106   A          0.090621       0.090621
  107   A          0.092019       0.092019
  108   A          0.101077       0.101077
  109   A          0.111573       0.111573
  110   A          0.112960       0.112960
  111   A          0.123654       0.123654
  112   A          0.124239       0.124239
  113   A          0.128231       0.128231
  114   A          0.131798       0.131798
  115   A          0.136451       0.136451
  116   A          0.139380       0.139380
  117   A          0.141325       0.141325
  118   A          0.149097       0.149097
  119   A          0.158864       0.158864
  120   A          0.160065       0.160065
  121   A          0.170727       0.170727
  122   A          0.172497       0.172497
  123   A          0.186666       0.186666
  124   A          0.188802       0.188802
  125   A          0.192078       0.192078
  126   A          0.192741       0.192741
  127   A          0.205626       0.205626
  128   A          0.211302       0.211302
  129   A          0.215806       0.215806
  130   A          0.220744       0.220744
  131   A          0.224627       0.224627
  132   A          0.232619       0.232619
  133   A          0.246865       0.246865
  134   A          0.261845       0.261845
  135   A          0.262391       0.262391
  136   A          0.276859       0.276859
  137   A          0.278624       0.278624
  138   A          0.286600       0.286600
  139   A          0.291837       0.291837
  140   A          0.293901       0.293901
  141   A          0.299326       0.299326
  142   A          0.307318       0.307318
  143   A          0.310612       0.310612
  144   A          0.316721       0.316721
  145   A          0.322166       0.322166
  146   A          0.322742       0.322742
  147   A          0.323813       0.323813
  148   A          0.326410       0.326410
  149   A          0.328070       0.328070
  150   A          0.332244       0.332244
  151   A          0.342840       0.342840
  152   A          0.345884       0.345884
  153   A          0.350636       0.350636
  154   A          0.356842       0.356842
  155   A          0.359977       0.359977
  156   A          0.370171       0.370171
  157   A          0.377690       0.377690
  158   A          0.381387       0.381387
  159   A          0.385694       0.385694
  160   A          0.388425       0.388425
  161   A          0.391895       0.391895
  162   A          0.394910       0.394910
  163   A          0.396319       0.396319
  164   A          0.400881       0.400881
  165   A          0.401784       0.401784
  166   A          0.407278       0.407278
  167   A          0.410872       0.410872
  168   A          0.418369       0.418369
  169   A          0.420506       0.420506
  170   A          0.426430       0.426430
  171   A          0.428621       0.428621
  172   A          0.433668       0.433668
  173   A          0.435967       0.435967
  174   A          0.438209       0.438209
  175   A          0.441334       0.441334
  176   A          0.447794       0.447794
  177   A          0.455413       0.455413
  178   A          0.456679       0.456679
  179   A          0.460423       0.460423
  180   A          0.466272       0.466272
  181   A          0.469544       0.469544
  182   A          0.475471       0.475471
  183   A          0.476008       0.476008
  184   A          0.480419       0.480419
  185   A          0.483139       0.483139
  186   A          0.487456       0.487456
  187   A          0.488297       0.488297
  188   A          0.492464       0.492464
  189   A          0.495655       0.495655
  190   A          0.499131       0.499131
  191   A          0.501280       0.501280
  192   A          0.503356       0.503356
  193   A          0.507667       0.507667
  194   A          0.511881       0.511881
  195   A          0.514614       0.514614
  196   A          0.516861       0.516861
  197   A          0.522117       0.522117
  198   A          0.525608       0.525608
  199   A          0.529917       0.529917
  200   A          0.533632       0.533632
  201   A          0.534211       0.534211
  202   A          0.539642       0.539642
  203   A          0.543375       0.543375
  204   A          0.546178       0.546178
  205   A          0.549649       0.549649
  206   A          0.550535       0.550535
  207   A          0.552685       0.552685
  208   A          0.556441       0.556441
  209   A          0.558938       0.558938
  210   A          0.563924       0.563924
  211   A          0.564709       0.564709
  212   A          0.567262       0.567262
  213   A          0.572301       0.572301
  214   A          0.573486       0.573486
  215   A          0.576209       0.576209
  216   A          0.577930       0.577930
  217   A          0.580052       0.580052
  218   A          0.580735       0.580735
  219   A          0.584477       0.584477
  220   A          0.589295       0.589295
  221   A          0.593365       0.593365
  222   A          0.597484       0.597484
  223   A          0.599186       0.599186
  224   A          0.603915       0.603915
  225   A          0.609052       0.609052
  226   A          0.618412       0.618412
  227   A          0.619381       0.619381
  228   A          0.622543       0.622543
  229   A          0.626015       0.626015
  230   A          0.628389       0.628389
  231   A          0.631880       0.631880
  232   A          0.634792       0.634792
  233   A          0.637604       0.637604
  234   A          0.643138       0.643138
  235   A          0.647606       0.647606
  236   A          0.651670       0.651670
  237   A          0.656227       0.656227
  238   A          0.658282       0.658282
  239   A          0.661458       0.661458
  240   A          0.671023       0.671023
  241   A          0.671986       0.671986
  242   A          0.678995       0.678995
  243   A          0.683112       0.683112
  244   A          0.689681       0.689681
  245   A          0.694249       0.694249
  246   A          0.699728       0.699728
  247   A          0.703756       0.703756
  248   A          0.710226       0.710226
  249   A          0.716007       0.716007
  250   A          0.726488       0.726488
  251   A          0.729506       0.729506
  252   A          0.731219       0.731219
  253   A          0.739392       0.739392
  254   A          0.740622       0.740622
  255   A          0.751268       0.751268
  256   A          0.760909       0.760909
  257   A          0.765507       0.765507
  258   A          0.766436       0.766436
  259   A          0.769859       0.769859
  260   A          0.780615       0.780615
  261   A          0.785529       0.785529
  262   A          0.788123       0.788123
  263   A          0.792843       0.792843
  264   A          0.798636       0.798636
  265   A          0.802900       0.802900
  266   A          0.810237       0.810237
  267   A          0.815324       0.815324
  268   A          0.822141       0.822141
  269   A          0.826024       0.826024
  270   A          0.830701       0.830701
  271   A          0.832138       0.832138
  272   A          0.837433       0.837433
  273   A          0.838241       0.838241
  274   A          0.840957       0.840957
  275   A          0.847971       0.847971
  276   A          0.853593       0.853593
  277   A          0.860713       0.860713
  278   A          0.861682       0.861682
  279   A          0.866648       0.866648
  280   A          0.869444       0.869444
  281   A          0.877469       0.877469
  282   A          0.881873       0.881873
  283   A          0.885031       0.885031
  284   A          0.889886       0.889886
  285   A          0.895134       0.895134
  286   A          0.898889       0.898889
  287   A          0.903474       0.903474
  288   A          0.906717       0.906717
  289   A          0.911373       0.911373
  290   A          0.914643       0.914643
  291   A          0.916630       0.916630
  292   A          0.921742       0.921742
  293   A          0.926523       0.926523
  294   A          0.932385       0.932385
  295   A          0.938788       0.938788
  296   A          0.945597       0.945597
  297   A          0.950412       0.950412
  298   A          0.953091       0.953091
  299   A          0.954458       0.954458
  300   A          0.955484       0.955484
  301   A          0.957635       0.957635
  302   A          0.964020       0.964020
  303   A          0.968945       0.968945
  304   A          0.971842       0.971842
  305   A          0.974273       0.974273
  306   A          0.978564       0.978564
  307   A          0.982133       0.982133
  308   A          0.986229       0.986229
  309   A          0.992274       0.992274
  310   A          0.995670       0.995670
  311   A          1.007386       1.007386
  312   A          1.011390       1.011390
  313   A          1.012297       1.012297
  314   A          1.020496       1.020496
  315   A          1.024274       1.024274
  316   A          1.032324       1.032324
  317   A          1.035691       1.035691
  318   A          1.039705       1.039705
  319   A          1.044645       1.044645
  320   A          1.055307       1.055307
  321   A          1.058441       1.058441
  322   A          1.063082       1.063082
  323   A          1.065232       1.065232
  324   A          1.072645       1.072645
  325   A          1.076165       1.076165
  326   A          1.076985       1.076985
  327   A          1.086868       1.086868
  328   A          1.089507       1.089507
  329   A          1.093027       1.093027
  330   A          1.094869       1.094869
  331   A          1.103756       1.103756
  332   A          1.106145       1.106145
  333   A          1.113570       1.113570
  334   A          1.115724       1.115724
  335   A          1.119473       1.119473
  336   A          1.123206       1.123206
  337   A          1.124979       1.124979
  338   A          1.129201       1.129201
  339   A          1.134294       1.134294
  340   A          1.136460       1.136460
  341   A          1.141403       1.141403
  342   A          1.143885       1.143885
  343   A          1.146858       1.146858
  344   A          1.153243       1.153243
  345   A          1.158844       1.158844
  346   A          1.160976       1.160976
  347   A          1.163619       1.163619
  348   A          1.171083       1.171083
  349   A          1.174442       1.174442
  350   A          1.181523       1.181523
  351   A          1.185343       1.185343
  352   A          1.192675       1.192675
  353   A          1.196750       1.196750
  354   A          1.199671       1.199671
  355   A          1.206218       1.206218
  356   A          1.210274       1.210274
  357   A          1.212638       1.212638
  358   A          1.222849       1.222849
  359   A          1.225318       1.225318
  360   A          1.230888       1.230888
  361   A          1.235623       1.235623
  362   A          1.241134       1.241134
  363   A          1.245325       1.245325
  364   A          1.246635       1.246635
  365   A          1.251445       1.251445
  366   A          1.261863       1.261863
  367   A          1.265394       1.265394
  368   A          1.269048       1.269048
  369   A          1.281062       1.281062
  370   A          1.285765       1.285765
  371   A          1.287042       1.287042
  372   A          1.291756       1.291756
  373   A          1.293751       1.293751
  374   A          1.298743       1.298743
  375   A          1.303343       1.303343
  376   A          1.314444       1.314444
  377   A          1.318595       1.318595
  378   A          1.320517       1.320517
  379   A          1.326526       1.326526
  380   A          1.336583       1.336583
  381   A          1.338454       1.338454
  382   A          1.341274       1.341274
  383   A          1.348670       1.348670
  384   A          1.352143       1.352143
  385   A          1.369430       1.369430
  386   A          1.376100       1.376100
  387   A          1.380430       1.380430
  388   A          1.384579       1.384579
  389   A          1.393708       1.393708
  390   A          1.395762       1.395762
  391   A          1.403051       1.403051
  392   A          1.404520       1.404520
  393   A          1.408087       1.408087
  394   A          1.413887       1.413887
  395   A          1.419524       1.419524
  396   A          1.420668       1.420668
  397   A          1.426378       1.426378
  398   A          1.431367       1.431367
  399   A          1.435262       1.435262
  400   A          1.439759       1.439759
  401   A          1.441544       1.441544
  402   A          1.450333       1.450333
  403   A          1.453388       1.453388
  404   A          1.460447       1.460447
  405   A          1.460755       1.460755
  406   A          1.466580       1.466580
  407   A          1.471573       1.471573
  408   A          1.475265       1.475265
  409   A          1.477670       1.477670
  410   A          1.484079       1.484079
  411   A          1.484885       1.484885
  412   A          1.490473       1.490473
  413   A          1.498495       1.498495
  414   A          1.502074       1.502074
  415   A          1.510925       1.510925
  416   A          1.514912       1.514912
  417   A          1.517121       1.517121
  418   A          1.517755       1.517755
  419   A          1.519364       1.519364
  420   A          1.525242       1.525242
  421   A          1.532536       1.532536
  422   A          1.538829       1.538829
  423   A          1.540379       1.540379
  424   A          1.551289       1.551289
  425   A          1.554303       1.554303
  426   A          1.559284       1.559284
  427   A          1.565797       1.565797
  428   A          1.567352       1.567352
  429   A          1.575562       1.575562
  430   A          1.584207       1.584207
  431   A          1.587678       1.587678
  432   A          1.591393       1.591393
  433   A          1.593528       1.593528
  434   A          1.600271       1.600271
  435   A          1.607017       1.607017
  436   A          1.613655       1.613655
  437   A          1.619180       1.619180
  438   A          1.623418       1.623418
  439   A          1.632668       1.632668
  440   A          1.641307       1.641307
  441   A          1.646832       1.646832
  442   A          1.651986       1.651986
  443   A          1.661233       1.661233
  444   A          1.665673       1.665673
  445   A          1.666583       1.666583
  446   A          1.673338       1.673338
  447   A          1.674346       1.674346
  448   A          1.680155       1.680155
  449   A          1.687273       1.687273
  450   A          1.691734       1.691734
  451   A          1.695877       1.695877
  452   A          1.697593       1.697593
  453   A          1.707206       1.707206
  454   A          1.707976       1.707976
  455   A          1.717997       1.717997
  456   A          1.723979       1.723979
  457   A          1.730727       1.730727
  458   A          1.738898       1.738898
  459   A          1.749490       1.749490
  460   A          1.757927       1.757927
  461   A          1.762538       1.762538
  462   A          1.789188       1.789188
  463   A          1.796988       1.796988
  464   A          1.801628       1.801628
  465   A          1.808531       1.808531
  466   A          1.816960       1.816960
  467   A          1.826234       1.826234
  468   A          1.836431       1.836431
  469   A          1.867687       1.867687
  470   A          1.875243       1.875243
  471   A          1.893077       1.893077
  472   A          1.898804       1.898804
  473   A          1.915291       1.915291
  474   A          1.923572       1.923572
  475   A          1.938659       1.938659
  476   A          1.939383       1.939383
  477   A          1.950767       1.950767
  478   A          1.962324       1.962324
  479   A          1.977312       1.977312
  480   A          1.994564       1.994564
  481   A          2.000084       2.000084
  482   A          2.007753       2.007753
  483   A          2.018807       2.018807
  484   A          2.024935       2.024935
  485   A          2.037992       2.037992
  486   A          2.041995       2.041995
  487   A          2.062053       2.062053
  488   A          2.069999       2.069999
  489   A          2.079196       2.079196
  490   A          2.102636       2.102636
  491   A          2.107358       2.107358
  492   A          2.111001       2.111001
  493   A          2.133987       2.133987
  494   A          2.151467       2.151467
  495   A          2.158014       2.158014
  496   A          2.166257       2.166257
  497   A          2.176466       2.176466
  498   A          2.188381       2.188381
  499   A          2.194927       2.194927
  500   A          2.201634       2.201634
  501   A          2.210161       2.210161
  502   A          2.238359       2.238359
  503   A          2.238738       2.238738
  504   A          2.245720       2.245720
  505   A          2.266043       2.266043
  506   A          2.271800       2.271800
  507   A          2.285381       2.285381
  508   A          2.296238       2.296238
  509   A          2.303711       2.303711
  510   A          2.321862       2.321862
  511   A          2.328359       2.328359
  512   A          2.332336       2.332336
  513   A          2.338925       2.338925
  514   A          2.353431       2.353431
  515   A          2.358724       2.358724
  516   A          2.360714       2.360714
  517   A          2.371562       2.371562
  518   A          2.381049       2.381049
  519   A          2.397148       2.397148
  520   A          2.398765       2.398765
  521   A          2.400897       2.400897
  522   A          2.412647       2.412647
  523   A          2.417549       2.417549
  524   A          2.426812       2.426812
  525   A          2.447229       2.447229
  526   A          2.453593       2.453593
  527   A          2.466438       2.466438
  528   A          2.472250       2.472250
  529   A          2.476778       2.476778
  530   A          2.481125       2.481125
  531   A          2.489091       2.489091
  532   A          2.495272       2.495272
  533   A          2.498064       2.498064
  534   A          2.502699       2.502699
  535   A          2.507962       2.507962
  536   A          2.516862       2.516862
  537   A          2.521458       2.521458
  538   A          2.533106       2.533106
  539   A          2.545775       2.545775
  540   A          2.558352       2.558352
  541   A          2.564967       2.564967
  542   A          2.569798       2.569798
  543   A          2.571497       2.571497
  544   A          2.577653       2.577653
  545   A          2.586292       2.586292
  546   A          2.598369       2.598369
  547   A          2.602779       2.602779
  548   A          2.604567       2.604567
  549   A          2.613235       2.613235
  550   A          2.626844       2.626844
  551   A          2.629738       2.629738
  552   A          2.634201       2.634201
  553   A          2.646325       2.646325
  554   A          2.653158       2.653158
  555   A          2.655628       2.655628
  556   A          2.659321       2.659321
  557   A          2.666366       2.666366
  558   A          2.667566       2.667566
  559   A          2.670265       2.670265
  560   A          2.676099       2.676099
  561   A          2.678899       2.678899
  562   A          2.685988       2.685988
  563   A          2.690700       2.690700
  564   A          2.694460       2.694460
  565   A          2.703809       2.703809
  566   A          2.704945       2.704945
  567   A          2.717753       2.717753
  568   A          2.725907       2.725907
  569   A          2.727871       2.727871
  570   A          2.729938       2.729938
  571   A          2.734388       2.734388
  572   A          2.736629       2.736629
  573   A          2.743411       2.743411
  574   A          2.747715       2.747715
  575   A          2.751027       2.751027
  576   A          2.759592       2.759592
  577   A          2.764056       2.764056
  578   A          2.766434       2.766434
  579   A          2.777988       2.777988
  580   A          2.779304       2.779304
  581   A          2.784420       2.784420
  582   A          2.787553       2.787553
  583   A          2.792124       2.792124
  584   A          2.805844       2.805844
  585   A          2.811243       2.811243
  586   A          2.815304       2.815304
  587   A          2.818053       2.818053
  588   A          2.823413       2.823413
  589   A          2.829232       2.829232
  590   A          2.833322       2.833322
  591   A          2.836380       2.836380
  592   A          2.845676       2.845676
  593   A          2.848937       2.848937
  594   A          2.850846       2.850846
  595   A          2.853699       2.853699
  596   A          2.858443       2.858443
  597   A          2.866607       2.866607
  598   A          2.872130       2.872130
  599   A          2.873783       2.873783
  600   A          2.884919       2.884919
  601   A          2.893940       2.893940
  602   A          2.895407       2.895407
  603   A          2.900478       2.900478
  604   A          2.903690       2.903690
  605   A          2.907569       2.907569
  606   A          2.911547       2.911547
  607   A          2.916000       2.916000
  608   A          2.918418       2.918418
  609   A          2.925069       2.925069
  610   A          2.932276       2.932276
  611   A          2.935836       2.935836
  612   A          2.941524       2.941524
  613   A          2.942518       2.942518
  614   A          2.945645       2.945645
  615   A          2.947923       2.947923
  616   A          2.951897       2.951897
  617   A          2.957923       2.957923
  618   A          2.964374       2.964374
  619   A          2.969254       2.969254
  620   A          2.973696       2.973696
  621   A          2.986016       2.986016
  622   A          2.987415       2.987415
  623   A          2.989817       2.989817
  624   A          2.998929       2.998929
  625   A          3.000717       3.000717
  626   A          3.003822       3.003822
  627   A          3.004716       3.004716
  628   A          3.014046       3.014046
  629   A          3.019143       3.019143
  630   A          3.025829       3.025829
  631   A          3.032627       3.032627
  632   A          3.036329       3.036329
  633   A          3.042870       3.042870
  634   A          3.048717       3.048717
  635   A          3.049997       3.049997
  636   A          3.052184       3.052184
  637   A          3.062471       3.062471
  638   A          3.066842       3.066842
  639   A          3.070812       3.070812
  640   A          3.072498       3.072498
  641   A          3.082618       3.082618
  642   A          3.086364       3.086364
  643   A          3.092485       3.092485
  644   A          3.099272       3.099272
  645   A          3.105014       3.105014
  646   A          3.109782       3.109782
  647   A          3.114629       3.114629
  648   A          3.117861       3.117861
  649   A          3.123887       3.123887
  650   A          3.127985       3.127985
  651   A          3.130195       3.130195
  652   A          3.132736       3.132736
  653   A          3.136231       3.136231
  654   A          3.144359       3.144359
  655   A          3.148297       3.148297
  656   A          3.154260       3.154260
  657   A          3.157485       3.157485
  658   A          3.164781       3.164781
  659   A          3.168280       3.168280
  660   A          3.169152       3.169152
  661   A          3.173374       3.173374
  662   A          3.184435       3.184435
  663   A          3.190576       3.190576
  664   A          3.194736       3.194736
  665   A          3.200533       3.200533
  666   A          3.200890       3.200890
  667   A          3.204229       3.204229
  668   A          3.209118       3.209118
  669   A          3.213833       3.213833
  670   A          3.222708       3.222708
  671   A          3.223215       3.223215
  672   A          3.225897       3.225897
  673   A          3.227300       3.227300
  674   A          3.233445       3.233445
  675   A          3.236916       3.236916
  676   A          3.241740       3.241740
  677   A          3.244042       3.244042
  678   A          3.245698       3.245698
  679   A          3.250840       3.250840
  680   A          3.256233       3.256233
  681   A          3.260121       3.260121
  682   A          3.267657       3.267657
  683   A          3.270237       3.270237
  684   A          3.272433       3.272433
  685   A          3.275242       3.275242
  686   A          3.275279       3.275279
  687   A          3.281232       3.281232
  688   A          3.283301       3.283301
  689   A          3.288484       3.288484
  690   A          3.290019       3.290019
  691   A          3.292553       3.292553
  692   A          3.297381       3.297381
  693   A          3.298513       3.298513
  694   A          3.303786       3.303786
  695   A          3.308392       3.308392
  696   A          3.312955       3.312955
  697   A          3.315573       3.315573
  698   A          3.319520       3.319520
  699   A          3.320671       3.320671
  700   A          3.323919       3.323919
  701   A          3.326647       3.326647
  702   A          3.331736       3.331736
  703   A          3.332098       3.332098
  704   A          3.338476       3.338476
  705   A          3.342418       3.342418
  706   A          3.346754       3.346754
  707   A          3.352054       3.352054
  708   A          3.354332       3.354332
  709   A          3.359751       3.359751
  710   A          3.362285       3.362285
  711   A          3.365553       3.365553
  712   A          3.370494       3.370494
  713   A          3.376489       3.376489
  714   A          3.379644       3.379644
  715   A          3.381570       3.381570
  716   A          3.383825       3.383825
  717   A          3.388254       3.388254
  718   A          3.394976       3.394976
  719   A          3.398630       3.398630
  720   A          3.399171       3.399171
  721   A          3.406537       3.406537
  722   A          3.409263       3.409263
  723   A          3.412792       3.412792
  724   A          3.415679       3.415679
  725   A          3.420485       3.420485
  726   A          3.424952       3.424952
  727   A          3.427983       3.427983
  728   A          3.431146       3.431146
  729   A          3.436895       3.436895
  730   A          3.437717       3.437717
  731   A          3.440588       3.440588
  732   A          3.447929       3.447929
  733   A          3.456383       3.456383
  734   A          3.460372       3.460372
  735   A          3.464413       3.464413
  736   A          3.467277       3.467277
  737   A          3.472967       3.472967
  738   A          3.478481       3.478481
  739   A          3.481941       3.481941
  740   A          3.488379       3.488379
  741   A          3.494359       3.494359
  742   A          3.502342       3.502342
  743   A          3.506401       3.506401
  744   A          3.511940       3.511940
  745   A          3.518432       3.518432
  746   A          3.523719       3.523719
  747   A          3.525191       3.525191
  748   A          3.531632       3.531632
  749   A          3.537047       3.537047
  750   A          3.537902       3.537902
  751   A          3.542034       3.542034
  752   A          3.547493       3.547493
  753   A          3.554320       3.554320
  754   A          3.556803       3.556803
  755   A          3.561028       3.561028
  756   A          3.563270       3.563270
  757   A          3.569447       3.569447
  758   A          3.575746       3.575746
  759   A          3.579012       3.579012
  760   A          3.582510       3.582510
  761   A          3.591352       3.591352
  762   A          3.597089       3.597089
  763   A          3.600842       3.600842
  764   A          3.609560       3.609560
  765   A          3.610751       3.610751
  766   A          3.616359       3.616359
  767   A          3.620230       3.620230
  768   A          3.623914       3.623914
  769   A          3.627595       3.627595
  770   A          3.630893       3.630893
  771   A          3.635986       3.635986
  772   A          3.637235       3.637235
  773   A          3.639819       3.639819
  774   A          3.648959       3.648959
  775   A          3.651826       3.651826
  776   A          3.659351       3.659351
  777   A          3.664316       3.664316
  778   A          3.667552       3.667552
  779   A          3.673607       3.673607
  780   A          3.677292       3.677292
  781   A          3.679367       3.679367
  782   A          3.684892       3.684892
  783   A          3.687183       3.687183
  784   A          3.691813       3.691813
  785   A          3.698542       3.698542
  786   A          3.704393       3.704393
  787   A          3.707519       3.707519
  788   A          3.715850       3.715850
  789   A          3.717821       3.717821
  790   A          3.724447       3.724447
  791   A          3.733042       3.733042
  792   A          3.740081       3.740081
  793   A          3.744965       3.744965
  794   A          3.751357       3.751357
  795   A          3.754625       3.754625
  796   A          3.762427       3.762427
  797   A          3.767024       3.767024
  798   A          3.771925       3.771925
  799   A          3.775290       3.775290
  800   A          3.785804       3.785804
  801   A          3.788355       3.788355
  802   A          3.796676       3.796676
  803   A          3.797825       3.797825
  804   A          3.804863       3.804863
  805   A          3.817959       3.817959
  806   A          3.819962       3.819962
  807   A          3.828062       3.828062
  808   A          3.829131       3.829131
  809   A          3.837641       3.837641
  810   A          3.850336       3.850336
  811   A          3.854199       3.854199
  812   A          3.863816       3.863816
  813   A          3.877295       3.877295
  814   A          3.877961       3.877961
  815   A          3.882465       3.882465
  816   A          3.888722       3.888722
  817   A          3.890564       3.890564
  818   A          3.897126       3.897126
  819   A          3.905074       3.905074
  820   A          3.908480       3.908480
  821   A          3.916578       3.916578
  822   A          3.923729       3.923729
  823   A          3.926456       3.926456
  824   A          3.937109       3.937109
  825   A          3.944469       3.944469
  826   A          3.948370       3.948370
  827   A          3.953299       3.953299
  828   A          3.958639       3.958639
  829   A          3.963403       3.963403
  830   A          3.969223       3.969223
  831   A          3.972947       3.972947
  832   A          3.977572       3.977572
  833   A          3.981688       3.981688
  834   A          3.984647       3.984647
  835   A          3.987094       3.987094
  836   A          3.995859       3.995859
  837   A          4.003882       4.003882
  838   A          4.010423       4.010423
  839   A          4.012144       4.012144
  840   A          4.019566       4.019566
  841   A          4.021188       4.021188
  842   A          4.023881       4.023881
  843   A          4.029949       4.029949
  844   A          4.034279       4.034279
  845   A          4.038993       4.038993
  846   A          4.045761       4.045761
  847   A          4.048333       4.048333
  848   A          4.053880       4.053880
  849   A          4.059091       4.059091
  850   A          4.064565       4.064565
  851   A          4.067491       4.067491
  852   A          4.069165       4.069165
  853   A          4.075904       4.075904
  854   A          4.078315       4.078315
  855   A          4.085535       4.085535
  856   A          4.089420       4.089420
  857   A          4.091843       4.091843
  858   A          4.093304       4.093304
  859   A          4.102534       4.102534
  860   A          4.102933       4.102933
  861   A          4.110202       4.110202
  862   A          4.118098       4.118098
  863   A          4.122691       4.122691
  864   A          4.129501       4.129501
  865   A          4.130884       4.130884
  866   A          4.133348       4.133348
  867   A          4.140014       4.140014
  868   A          4.142135       4.142135
  869   A          4.149007       4.149007
  870   A          4.152064       4.152064
  871   A          4.155632       4.155632
  872   A          4.164289       4.164289
  873   A          4.175888       4.175888
  874   A          4.185381       4.185381
  875   A          4.189310       4.189310
  876   A          4.192582       4.192582
  877   A          4.204102       4.204102
  878   A          4.207726       4.207726
  879   A          4.210281       4.210281
  880   A          4.216930       4.216930
  881   A          4.222511       4.222511
  882   A          4.225011       4.225011
  883   A          4.231225       4.231225
  884   A          4.235461       4.235461
  885   A          4.238294       4.238294
  886   A          4.242636       4.242636
  887   A          4.244342       4.244342
  888   A          4.249018       4.249018
  889   A          4.251737       4.251737
  890   A          4.262086       4.262086
  891   A          4.266079       4.266079
  892   A          4.276439       4.276439
  893   A          4.288336       4.288336
  894   A          4.293514       4.293514
  895   A          4.295920       4.295920
  896   A          4.304728       4.304728
  897   A          4.310659       4.310659
  898   A          4.315298       4.315298
  899   A          4.324195       4.324195
  900   A          4.327639       4.327639
  901   A          4.332918       4.332918
  902   A          4.339478       4.339478
  903   A          4.343352       4.343352
  904   A          4.344516       4.344516
  905   A          4.350289       4.350289
  906   A          4.353565       4.353565
  907   A          4.360962       4.360962
  908   A          4.369695       4.369695
  909   A          4.375871       4.375871
  910   A          4.380352       4.380352
  911   A          4.383852       4.383852
  912   A          4.390909       4.390909
  913   A          4.396531       4.396531
  914   A          4.398941       4.398941
  915   A          4.404498       4.404498
  916   A          4.405553       4.405553
  917   A          4.414309       4.414309
  918   A          4.423972       4.423972
  919   A          4.428506       4.428506
  920   A          4.433671       4.433671
  921   A          4.439217       4.439217
  922   A          4.443044       4.443044
  923   A          4.448455       4.448455
  924   A          4.454963       4.454963
  925   A          4.462383       4.462383
  926   A          4.468891       4.468891
  927   A          4.471982       4.471982
  928   A          4.475840       4.475840
  929   A          4.482660       4.482660
  930   A          4.492256       4.492256
  931   A          4.497563       4.497563
  932   A          4.506894       4.506894
  933   A          4.510056       4.510056
  934   A          4.521047       4.521047
  935   A          4.521615       4.521615
  936   A          4.530066       4.530066
  937   A          4.537285       4.537285
  938   A          4.539610       4.539610
  939   A          4.544447       4.544447
  940   A          4.551274       4.551274
  941   A          4.557331       4.557331
  942   A          4.561436       4.561436
  943   A          4.562703       4.562703
  944   A          4.564539       4.564539
  945   A          4.568978       4.568978
  946   A          4.579625       4.579625
  947   A          4.582191       4.582191
  948   A          4.583386       4.583386
  949   A          4.594679       4.594679
  950   A          4.598548       4.598548
  951   A          4.602533       4.602533
  952   A          4.610551       4.610551
  953   A          4.614453       4.614453
  954   A          4.624674       4.624674
  955   A          4.630148       4.630148
  956   A          4.633581       4.633581
  957   A          4.637212       4.637212
  958   A          4.639398       4.639398
  959   A          4.644996       4.644996
  960   A          4.648072       4.648072
  961   A          4.650311       4.650311
  962   A          4.654978       4.654978
  963   A          4.664104       4.664104
  964   A          4.680524       4.680524
  965   A          4.690287       4.690287
  966   A          4.705117       4.705117
  967   A          4.715299       4.715299
  968   A          4.718327       4.718327
  969   A          4.728263       4.728263
  970   A          4.739844       4.739844
  971   A          4.752014       4.752014
  972   A          4.754774       4.754774
  973   A          4.762465       4.762465
  974   A          4.780865       4.780865
  975   A          4.790335       4.790335
  976   A          4.791496       4.791496
  977   A          4.798468       4.798468
  978   A          4.812732       4.812732
  979   A          4.818543       4.818543
  980   A          4.827176       4.827176
  981   A          4.840672       4.840672
  982   A          4.845376       4.845376
  983   A          4.858280       4.858280
  984   A          4.868949       4.868949
  985   A          4.886060       4.886060
  986   A          4.901167       4.901167
  987   A          4.907496       4.907496
  988   A          4.908338       4.908338
  989   A          4.914372       4.914372
  990   A          4.925537       4.925537
  991   A          4.930912       4.930912
  992   A          4.938981       4.938981
  993   A          4.947424       4.947424
  994   A          4.958913       4.958913
  995   A          4.961663       4.961663
  996   A          4.971539       4.971539
  997   A          4.972698       4.972698
  998   A          4.974914       4.974914
  999   A          4.977948       4.977948
 1000   A          5.000900       5.000900
 1001   A          5.005851       5.005851
 1002   A          5.011825       5.011825
 1003   A          5.015942       5.015942
 1004   A          5.020437       5.020437
 1005   A          5.034428       5.034428
 1006   A          5.047860       5.047860
 1007   A          5.064789       5.064789
 1008   A          5.068878       5.068878
 1009   A          5.079060       5.079060
 1010   A          5.080968       5.080968
 1011   A          5.092589       5.092589
 1012   A          5.096813       5.096813
 1013   A          5.102707       5.102707
 1014   A          5.106526       5.106526
 1015   A          5.118083       5.118083
 1016   A          5.123995       5.123995
 1017   A          5.140731       5.140731
 1018   A          5.145940       5.145940
 1019   A          5.154686       5.154686
 1020   A          5.164098       5.164098
 1021   A          5.169298       5.169298
 1022   A          5.176855       5.176855
 1023   A          5.185091       5.185091
 1024   A          5.191767       5.191767
 1025   A          5.198018       5.198018
 1026   A          5.205173       5.205173
 1027   A          5.206725       5.206725
 1028   A          5.213297       5.213297
 1029   A          5.220393       5.220393
 1030   A          5.227187       5.227187
 1031   A          5.243731       5.243731
 1032   A          5.257750       5.257750
 1033   A          5.265883       5.265883
 1034   A          5.277858       5.277858
 1035   A          5.285331       5.285331
 1036   A          5.288911       5.288911
 1037   A          5.302131       5.302131
 1038   A          5.304976       5.304976
 1039   A          5.306622       5.306622
 1040   A          5.321302       5.321302
 1041   A          5.324354       5.324354
 1042   A          5.327508       5.327508
 1043   A          5.344294       5.344294
 1044   A          5.352450       5.352450
 1045   A          5.362167       5.362167
 1046   A          5.365684       5.365684
 1047   A          5.383506       5.383506
 1048   A          5.392010       5.392010
 1049   A          5.406199       5.406199
 1050   A          5.410244       5.410244
 1051   A          5.415045       5.415045
 1052   A          5.425738       5.425738
 1053   A          5.427257       5.427257
 1054   A          5.434475       5.434475
 1055   A          5.440915       5.440915
 1056   A          5.453144       5.453144
 1057   A          5.468561       5.468561
 1058   A          5.478317       5.478317
 1059   A          5.490347       5.490347
 1060   A          5.524633       5.524633
 1061   A          5.529933       5.529933
 1062   A          5.553238       5.553238
 1063   A          5.557379       5.557379
 1064   A          5.562634       5.562634
 1065   A          5.579487       5.579487
 1066   A          5.583537       5.583537
 1067   A          5.585564       5.585564
 1068   A          5.593880       5.593880
 1069   A          5.598728       5.598728
 1070   A          5.610217       5.610217
 1071   A          5.621889       5.621889
 1072   A          5.631925       5.631925
 1073   A          5.654821       5.654821
 1074   A          5.664560       5.664560
 1075   A          5.685479       5.685479
 1076   A          5.703580       5.703580
 1077   A          5.724599       5.724599
 1078   A          5.733765       5.733765
 1079   A          5.754208       5.754208
 1080   A          5.759758       5.759758
 1081   A          5.771391       5.771391
 1082   A          5.784653       5.784653
 1083   A          5.790424       5.790424
 1084   A          5.792751       5.792751
 1085   A          5.822896       5.822896
 1086   A          5.832091       5.832091
 1087   A          5.835883       5.835883
 1088   A          5.842002       5.842002
 1089   A          5.852054       5.852054
 1090   A          5.875907       5.875907
 1091   A          5.886996       5.886996
 1092   A          5.907117       5.907117
 1093   A          5.961362       5.961362
 1094   A          5.968570       5.968570
 1095   A          5.999429       5.999429
 1096   A          6.016178       6.016178
 1097   A          6.034181       6.034181
 1098   A          6.068934       6.068934
 1099   A          6.112570       6.112570
 1100   A          6.123858       6.123858
 1101   A          6.142153       6.142153
 1102   A          6.156812       6.156812
 1103   A          6.172798       6.172798
 1104   A          6.183683       6.183683
 1105   A          6.190484       6.190484
 1106   A          6.213763       6.213763
 1107   A          6.229920       6.229920
 1108   A          6.235762       6.235762
 1109   A          6.245516       6.245516
 1110   A          6.254969       6.254969
 1111   A          6.264327       6.264327
 1112   A          6.307099       6.307099
 1113   A          6.324371       6.324371
 1114   A          6.343396       6.343396
 1115   A          6.366365       6.366365
 1116   A          6.405575       6.405575
 1117   A          6.406765       6.406765
 1118   A          6.428510       6.428510
 1119   A          6.436183       6.436183
 1120   A          6.460582       6.460582
 1121   A          6.473313       6.473313
 1122   A          6.550707       6.550707
 1123   A          6.568251       6.568251
 1124   A          6.573890       6.573890
 1125   A          6.645872       6.645872
 1126   A          6.667122       6.667122
 1127   A          6.668689       6.668689
 1128   A          6.747253       6.747253
 1129   A          6.776961       6.776961
 1130   A          6.808698       6.808698
 1131   A          6.872611       6.872611
 1132   A          6.914609       6.914609
 1133   A          7.028402       7.028402
 1134   A          7.048882       7.048882
 1135   A          7.323067       7.323067
 1136   A          7.422659       7.422659
 1137   A          9.042782       9.042782
 1138   A          9.365698       9.365698
 1139   A         10.095260      10.095260
 1140   A         10.854615      10.854615
 1141   A         11.241894      11.241894
 1142   A         12.432886      12.432886
 1143   A         12.619486      12.619486
 1144   A         13.161626      13.161626
 1145   A         13.180048      13.180048
 1146   A         13.404778      13.404778
 1147   A         13.442595      13.442595
 1148   A         13.534693      13.534693
 1149   A         13.564598      13.564598
 1150   A         13.619738      13.619738
 1151   A         13.757414      13.757414
 1152   A         13.774007      13.774007
 1153   A         13.890910      13.890910
 1154   A         13.981892      13.981892
 1155   A         14.075566      14.075566
 1156   A         14.122825      14.122825
 1157   A         14.246302      14.246302
 1158   A         14.615719      14.615719
 1159   A         14.710171      14.710171
 1160   A         14.995294      14.995294
 1161   A         15.195558      15.195558
 1162   A         16.029940      16.029940
 1163   A         16.218201      16.218201
 1164   A         16.434241      16.434241
 1165   A         16.471624      16.471624
 1166   A         16.533116      16.533116
 
 RETURNING FROM SCF ALGORITHM
 ======================================================================

 Executing drpa...

 Three-index integral transformation
 Allocation of 120.0 Gbytes of memory...
 
 Minimal memory requirement for (ai|P) and (ij|P) integrals:   103.5 MB

 Calculating (ai|P) and (ij|P) integrals...
 Number of integral batches:    1
 Occupied indices per batch:   71
 
 Transforming integrals of batch 1...

 Executing cis...

 Allocation of 120.0 Gbytes of memory...
 
 Read MO coeff. matrix and orbital energies...
 
 Generate singlet trial vectors...
 
 Starting TDA DF-TDDFT iteration
 Functional: user
 Singlet excited states
 
 
 The iteration has converged in  0 steps for all the roots.
 
 Final result of the TDA-TDDFT calculations for the excited states:
 Functional: user
 Singlet excited states:
 
 Excited      Total          Excitation     Excitation     Excitation        Absorption
  state    energy [au]       energy [au]    energy [eV]  energy [cm^-1]    wavelength [nm]
 =========================================================================================
    1   -1200.253281212      0.26472851       7.2036        58101.20          172.11
 =========================================================================================
 
 
 Retrieve a J_ai^Q fitted MO integral list...
 Retrieve a J_ij^Q fitted MO integral list in upper triangle form...
 Starting DF-MP2 calculation for root  1
 
 Iteration   1
 
 Assemble transformed J^Q_ia integrals...
 Calculate double excitation operators and Y^Q_ai vector...
 
 The DF-MP2 calculation has been performed.
 
 Final result in atomic units for root  1:
 
 Total reference energy:        -1200.518009720809
 MP2 correlation energy:           -2.559543127323
 MP2 contribution:                 -2.559543127323
 Total double hybrid energy:    -1203.077552848131
 
 ============================================================================
 
 Calculate pre-optimized initial guesses for adc(2) calculations
 Direct algorithm for AB contributions!!!
 
 Calculate sigma vector for root  1
 
                       Excitation           Energy                Norm of
 Iteration  1         energy [au]        decrease [au]        residual vector
 ============================================================================
 for root  1           0.253787003        -0.0109415             0.0154098
 ============================================================================
  0/ 1 states have converged.
 
 
 Calculate sigma vector for root  1
 
                       Excitation           Energy                Norm of
 Iteration  2         energy [au]        decrease [au]        residual vector
 ============================================================================
 for root  1           0.252449276        -0.0013377             0.0004750
 ============================================================================
  1/ 1 states have converged.
 
 
 
 The micro iteration of pre-optimization has converged in  2 steps.
 
 
 ============================================================================
 Restart
 
 Calculate sigma vector for root  1
 
                       Excitation           Energy                Norm of
 Iteration  3         energy [au]        decrease [au]        residual vector
 ============================================================================
 for root  1           0.253388194         0.0009389             0.0004964
 ============================================================================
  1/ 1 states have converged.
 
 
 
 The micro iteration of pre-optimization has converged in  1 steps.
 
 
 ============================================================================
 Restart
 
 Calculate sigma vector for root  1
 
                       Excitation           Energy                Norm of
 Iteration  4         energy [au]        decrease [au]        residual vector
 ============================================================================
 for root  1           0.253317614        -0.0000706             0.0004911
 ============================================================================
  0/ 1 states have converged.
 
 
 Calculate sigma vector for root  1
 
                       Excitation           Energy                Norm of
 Iteration  5         energy [au]        decrease [au]        residual vector
 ============================================================================
 for root  1           0.253315659        -0.0000020             0.0000621
 ============================================================================
  1/ 1 states have converged.
 
 
 
 The micro iteration of pre-optimization has converged in  2 steps.
 
 
 ============================================================================
 Restart
 
 Calculate sigma vector for root  1
 
                       Excitation           Energy                Norm of
 Iteration  6         energy [au]        decrease [au]        residual vector
 ============================================================================
 for root  1           0.253321115         0.0000055             0.0000614
 ============================================================================
  0/ 1 states have converged.
 
 
 Calculate sigma vector for root  1
 
                       Excitation           Energy                Norm of
 Iteration  7         energy [au]        decrease [au]        residual vector
 ============================================================================
 for root  1           0.253321071        -0.0000000             0.0000126
 ============================================================================
  0/ 1 states have converged.
 
 
 Calculate sigma vector for root  1
 
                       Excitation           Energy                Norm of
 Iteration  8         energy [au]        decrease [au]        residual vector
 ============================================================================
 for root  1           0.253321070        -0.0000000             0.0000004
 ============================================================================
  1/ 1 states have converged.
 
 
 
 The micro iteration of pre-optimization has converged in  3 steps.
 
 
 ============================================================================
 Restart
 
 Calculate sigma vector for root  1
 
                       Excitation           Energy                Norm of
 Iteration  9         energy [au]        decrease [au]        residual vector
 ============================================================================
 for root  1           0.253320663        -0.0000004             0.0000003
 ============================================================================
  1/ 1 states have converged.
 
 
 
 The micro iteration of pre-optimization has converged in  1 steps.
 
 
 ============================================================================
 
 The macro iteration of pre-optimization has converged in  9 steps!
 
 Final result of the double hybrid calculations for the excited states:
 Functional: user
 Singlet excited states:
 
 Excited      Total          Excitation     Excitation     Excitation        Absorption
  state    energy [au]       energy [au]    energy [eV]  energy [cm^-1]    wavelength [nm]
 =========================================================================================
    1   -1202.824232185      0.25332066       6.8932        55597.46          179.86
 =========================================================================================
 
