# Supplementary material for: Scalable Correlated Local Approaches for Computing Valence and Core-Level Ionization Energies in Large Molecules
Source: J Chem Theory Comput. 2026 Jun 24;22(13):6584–98. doi: 10.1021/acs.jctc.6c00634 (PMC13374016; doi:10.1021/acs.jctc.6c00634)
Supplement: Supplementary file 2 [file ct6c00634_si_003.zip › SI/outputs/hydroxyproline_O_3_ladc2_0.99999_test.out]

 **********************************************************************
                          MRCC program system
 **********************************************************************
 
                              Written by
     Mihaly Kallay, Peter R. Nagy, David Mester, Laszlo Gyevi-Nagy,
        Jozsef Csoka, P. Bernat Szabo, Zoltan Rolik, Gyula Samu,
      Bence Hegely, Bence Ladoczki, Klara Petrov, Jozsef Csontos,
     Adam Ganyecz, Istvan Ladjanszki, Lorant Szegedy, Mate Farkas,
          Pal D. Mezei, Reka A. Horvath, and Balazs D. Lorincz
 
        Department of Physical Chemistry and Materials Science
            Budapest University of Technology and Economics
                  Budapest P.O.Box 91, H-1521 Hungary
 
                              www.mrcc.hu
 
                            Version: 25.1.2

 Executing minp...

 Reading input from MINP...
 
 Input file:
 
basis=cc-pCVTZ-X2C
verbosity=3

tprint=0.1
localcc=2016
redcost_exc=on


cialg=direct
ip_ea=ip
calc=ADC(2)

mem=120GB

dfbasis_scf=cc-pCVTZ-X2C_autoaux
dfbasis_cor=cc-pCVTZ-X2C_autoaux
scfiguess=off

bpcompo=0.99999
bpedo=0.99999
hamilton=SFX2C1e
core=0
cvs=1-1
nstate=2
unit=bohr
geom=xyz
18
L-Hydroxyproline
H -0.673983 -2.166715 3.050552
C -0.324949 -1.173019 1.272751
C -2.023966 -2.344461 -0.741220
O -1.570964 -2.467518 -3.035808
O -4.244276 -3.247115 0.265272
H -5.360134 -3.934556 -1.051054
N 2.343516 -1.153159 0.618951
C 3.037346 0.982211 -0.969215
H 4.937168 1.651646 -0.531767
O 3.227375 0.350139 -3.663167
C 0.935064 2.959087 -0.412839
H -0.020607 3.424056 -2.188004
H 1.736793 4.714836 0.331229
C -0.889373 1.713994 1.516599
H -2.876823 2.170220 1.169996
H -0.427258 2.285462 3.450132
H 3.278388 -2.803012 0.369777
H 1.697380 -0.575363 -4.184193
 
 
 Checking keyword combinations...
 
 Keywords:
 
 active=none
 agrid=ld0006-ld0590
 agrid_pssp=ld0006-ld0194
 agrid_pssp_sm=ld0006-ld0074
 ao_trunc=off
 ao_trunc_tol=1e-4
 basis=cc-pcvtz-x2c
 basis_sm=none
 basopt=off
 bfbasis=none
 bfgsmem=10
 bfgstol=1.0d-3
 bfgscimem=5
 boysalg=jacobi
 bpcompo=0.99999
 bpcompv=0.98
 bpdfo=0.99999
 bpocc=0.99999
 bppdo=0.999d0
 bppdv=0.98
 bpedo=0.99999
 bpedv=0.999999
 bp_subsyso=0.95
 bp_subsysv=0.95
 cabscorr=off
 cabsdom=bplarge
 cabsdual=off
 calc=adc(2)
 ccmaxit=50
 ccprog=cis
 ccsdalg=disk
 ccsdmkl=seq
 ccsdrest=off
 ccsdthreads=2
 cctol=6
 charge=0
 cialg=direct
 ciguess=off
 cmpgrp=auto
 comprest=off
 coord_sys=ric
 core=corr
 corembed=off
 csapprox=off
 cvs=1-1
 dboc=off
 deltaf12=off
 delocsomofact=
 dendec=laplace
 dens=0
 denscorr=0
 dfalg=lineq
 dfbasis_cab=none
 dfbasis_cor=cc-pcvtz-x2c_autoaux
 dfbasis_scf=cc-pcvtz-x2c_autoaux
 dfbasis_scf_sm=auto
 dfintran=drpa
 df_trunc=off
 df_trunc_corr=off
 df_trunc_corr_tol=5e-4
 df_trunc_tol=5e-4
 dft=off
 dhexc=adc(2)
 diag=david
 docc=
 domrad=10.d0
 drpaalg=auto
 dual=off
 dual_df=off
 dyson=off
 ecp=auto
 edisp=off
 edisp_embed=off
 embed=off
 epairestfact=off
 epairscale=1.d0
 etemp=300
 epert=none
 eps=
 espcharge=off
 excrad=0.d0
 excrad_f12=0.d0
 excrad_fin=0.000000000D+00
 fastdbbsc=v2
 fitting=coulomb
 fmm=off
 fmmord=8
 fnonorb=
 freq=off
 gamma=1.d0
 gauss=spher
 geom=xyz
 gopt=off
 ghost=none
 gtol=7
 grdens=off
 grid=auto
 grid_sm=auto
 gridbatch_cos=2000
 grtol=10
 guido_ct=off
 hamilton=sfx2c1e
 hl_scfalg=direct
 iface=none
 incore=off
 intalg=auto
 ip_ea=ip
 itol=10
 laptol=1.d-2
 lccoporder=trffirst
 lcorthr=loose
 lccrest=off
 ldfgrad_tol=8
 lmp2dens=on
 lnoepso=0.d0
 lnoepsv=0.000075d0
 localcc=2016
 localcorrsymm=off
 locintrf=direct
 mact=
 maxact=off
 maxdim=200
 maxex=0
 maxmicroit=100
 mcscfiguess=hf
 mem=120gb
 mmprog=
 molden=off
 mp2ongrid=off
 mpitasks=1
 mulmet=3
 mult=
 nab=off
 nacto=0
 nactv=0
 naf_amp=3.16d-3
 naf_cor=0.1d0
 naf_f12=off
 naf_scf=off
 nafalg=albe
 nafdens=off
 naftyp=jpq
 nchol=auto
 ndeps=1e-3
 nevpt=
 nstate=2
 nsing=0
 nto=off
 ntrip=0
 num_grad=off
 occ=
 occri=off
 oniom=off
 oniom_eechg=off
 oniom_pcm=off
 oniom_qcorr=off
 optalg=
 optmaxit=50
 optetol=1e-6
 optex=1
 optgtol=1e-4
 optstol=1e-3
 orblocc=boys
 orbloce=off
 orbloco=boys
 orblocv=pao
 orblocguess=cholesky
 osveps=-1.d0
 ovirt=off
 ovltol=1e-7
 ovosnorb=80.0
 pao_subsys_tol=1e-3
 pao_tol=1e-3
 pcm=off
 popul=off
 pressure=100000
 pssp=off
 ptfreq=0.0
 ptthreads=2
 qmreg=
 qmmm=off
 qro=off
 qscf=off
 redcost_exc=6
 redcost_tddft=off
 refdet=none
 rest=0
 rgrid=log3
 rism=off
 rohfcore=standard
 rohftype=semicanonical
 scfalg=direct
 scf_conv=auto
 scfdamp=0.0d0
 scfdamp_mode=off
 scfdamp_end=50
 scfdamp_dampstep=0.d0
 scfdamp_dtol=0.0d0
 scfdamp_maxfact=0.0d0
 scfdamp_minfact=0.0d0
 scfdiis=on
 scfdiis_dtol=0.0d0
 scfdiis_end=50
 scfdiis_start=2
 scfdiis_step=1
 scfdiis_watch=off
 scfdiis_wrange=10
 scfdiis_wlimit=5
 scfdiis_delmax=2
 scfdtol=7
 scfext=10
 scfguessdens=
 scfiguess=off
 scfloc=off
 scflshift=0.20
 scflshift_end=8
 scflshift_dtol=0.0
 scflshift_gaptol=0.20
 scfmaxit=50
 scftype=
 scftype_low=
 scftype_high=
 scftol=6
 scspe=1.d0
 scsph=1.d0
 scsps=0.0d0
 scsps_t=0.0d0
 scspt=0.0d0
 scspt_t=0.0d0
 scspv=1.d0
 spairtol=-1.d0
 sqmprog=
 subminp=top
 subsys_bopu=on
 symm=
 talg=lapl
 temp=298.15
 test=off
 tfunc=off
 theodore=off
 tlmo=0.999
 tpao=0.94
 tprint=0.1
 uncontract=off
 unit=bohr
 usedisk=2
 verbosity=3
 wpairtol=1.d-5

 Executing orbloc...

 Allocation of 120.0 Gbytes of memory...

 Localization of core orbitals...
 Localization type: Boys
 Localization algorithm: Jacobi
 
 Step   Convergence
   1   0.000000000000

 Localization of occupied orbitals...
 Localization type: Boys
 Localization algorithm: Jacobi
 
 Step   Convergence
   1   5.763355918270
   2   1.025355947564
   3   0.078378245121
   4   0.010114822064
   5   0.002259244371
   6   0.001072703047
   7   0.000531160844
   8   0.000270403216
   9   0.000138280432
  10   0.000070936482
  11   0.000036452280
  12   0.000018753405
  13   0.000009655456
  14   0.000004973939
  15   0.000002563266
  16   0.000001321309
  17   0.000000681238
  18   0.000000351279
  19   0.000000181154
  20   0.000000093428
  21   0.000000048186
  22   0.000000024854
  23   0.000000012819
  24   0.000000006612
  25   0.000000003411
  26   0.000000001759
  27   0.000000000907

 Localization succeeded.

 File MOCOEF is overwritten with localized orbitals.
 

 Executing cis...

 Allocation of 120.0 Gbytes of memory...
 
 WARNING! If scfiguess.eq.off and localcc.ne.off!
 Please be sure that MOCOEF is MOCOEF.CAN!
 
 Core orbitals considered in CVS treatment:   1
 
 Read MO coeff. matrix and orbital energies...
 
 Sorting for the CVS calculation...
 Generate singlet trial vectors...
 
 Starting DF-CIS iteration
 Singlet excited states
 
 
 The iteration has converged in  0 steps for all the roots.
 
 Final result of the CIS calculations for the excited states:
 Singlet excited states:
 
 Excited      Total          Excitation     Excitation     Excitation        Absorption
  state    energy [au]       energy [au]    energy [eV]  energy [cm^-1]    wavelength [nm]
 =========================================================================================
    1    -453.418153364     20.63726098     561.5685      4529355.25            2.21
 =========================================================================================
 
 
 Dominant coefficients
 Printing threshold: 0.100000
 
 for root  1
    coeff.   occ.       virt.
   0.707107     1  -->    36

 Executing drpa...

 Three-index integral transformation
 Allocation of 120.0 Gbytes of memory...
 
 
 Constructing PAOs...
 PAO norm tolerance:     1.0000E-04
 Kept PAOs:    504   478  105.4393
 Threshold: 0.9990000
 Number of selected important orbitals:     1  (   2.9 %)
 
 
 Occupied LMO domain definition with Boughton-Pulay completeness:    0.9999900000
 
   MO  Natoms  Completeness   Atoms
    1    3     1.000000        3    5    6
    2    4     0.999993        2    3    4    5
    3    2     0.999996        8   10
    4    5     0.999995        7    8    9   10   11
    5    2     0.999996        3    4
    6    5     0.999992        8   11   12   13   14
    7    5     0.999994        2   11   14   15   16
    8    6     0.999994        2    3    7    8   11   17
    9    6     0.999994        1    2    3    7    8   14
   10   11     0.999991        1    2    3    4    5    6    7   11   14   15   18
   11   13     0.999998        2    3    4    5    6    7    8   10   11   12   14   17   18
   12   14     0.999992        2    3    4    7    8    9   10   11   12   13   14   15   17   18
   13   15     0.999991        1    2    3    4    7    8    9   10   11   12   13   14   15   17   18
   14   14     0.999994        1    2    3    4    5    6    7    8   10   11   12   14   17   18
   15   13     0.999991        1    2    3    4    5    6    7    8   11   14   15   16   18
   16   16     0.999999        1    2    3    4    5    7    8    9   10   11   12   13   14   15   17   18
   17   10     0.999994        1    2    3    4    5    6    7    8   11   14
   18   15     0.999992        2    3    4    5    7    8    9   10   11   12   13   14   16   17   18
   19   14     0.999996        1    2    3    4    5    7    8   10   11   12   13   14   15   16
   20   15     0.999991        1    2    3    4    5    7    8    9   10   11   14   15   16   17   18
   21   14     0.999992        2    4    7    8    9   10   11   12   13   14   15   16   17   18
   22   15     0.999998        1    2    3    4    5    7    8   10   11   12   13   14   15   16   17
   23   15     0.999997        2    3    4    5    7    8    9   10   11   12   13   14   15   16   17
   24   18     1.000000        1    2    3    4    5    6    7    8    9   10   11   12   13   14   15   16   17   18
   25   13     0.999999        2    3    4    5    7    8    9   10   11   12   13   14   18
   26   17     0.999996        1    2    3    4    5    6    7    8   10   11   12   13   14   15   16   17   18
   27   15     0.999993        1    2    3    4    5    6    7    8   10   11   12   14   15   17   18
   28   13     0.999994        2    3    4    7    8    9   10   11   12   13   14   17   18
   29   15     0.999993        1    2    3    4    7    8    9   10   11   12   14   15   16   17   18
   30   16     0.999999        1    2    3    4    5    6    7    8   10   11   12   13   14   15   17   18
   31   13     0.999990        1    2    3    4    5    6    7    8   11   14   15   17   18
   32   18     1.000000        1    2    3    4    5    6    7    8    9   10   11   12   13   14   15   16   17   18
   33   14     0.999994        2    3    7    8    9   10   11   12   13   14   15   16   17   18
   34   17     0.999992        1    2    3    4    5    6    7    8    9   11   12   13   14   15   16   17   18
   35   16     0.999997        1    2    3    4    5    7    8    9   10   11   12   13   14   15   16   18
 
 Executing the Boughton-Pulay algorithm...
  with occ MO completeness:    0.9999900000
 
   MO  Natoms  Completeness   Atoms
    1    3     1.000000        3    5    6
    2    4     0.999993        2    3    4    5
    3    2     0.999996        8   10
    4    5     0.999995        7    8    9   10   11
    5    2     0.999996        3    4
    6    5     0.999992        8   11   12   13   14
    7    5     0.999994        2   11   14   15   16
    8    6     0.999994        2    3    7    8   11   17
    9    6     0.999994        1    2    3    7    8   14
   10   11     0.999991        1    2    3    4    5    6    7   11   14   15   18
   11   13     0.999998        2    3    4    5    6    7    8   10   11   12   14   17   18
   12   14     0.999992        2    3    4    7    8    9   10   11   12   13   14   15   17   18
   13   15     0.999991        1    2    3    4    7    8    9   10   11   12   13   14   15   17   18
   14   14     0.999994        1    2    3    4    5    6    7    8   10   11   12   14   17   18
   15   13     0.999991        1    2    3    4    5    6    7    8   11   14   15   16   18
   16   16     0.999999        1    2    3    4    5    7    8    9   10   11   12   13   14   15   17   18
   17   10     0.999994        1    2    3    4    5    6    7    8   11   14
   18   15     0.999992        2    3    4    5    7    8    9   10   11   12   13   14   16   17   18
   19   14     0.999996        1    2    3    4    5    7    8   10   11   12   13   14   15   16
   20   15     0.999991        1    2    3    4    5    7    8    9   10   11   14   15   16   17   18
   21   14     0.999992        2    4    7    8    9   10   11   12   13   14   15   16   17   18
   22   15     0.999998        1    2    3    4    5    7    8   10   11   12   13   14   15   16   17
   23   15     0.999997        2    3    4    5    7    8    9   10   11   12   13   14   15   16   17
   24   18     1.000000        1    2    3    4    5    6    7    8    9   10   11   12   13   14   15   16   17   18
   25   13     0.999999        2    3    4    5    7    8    9   10   11   12   13   14   18
   26   17     0.999996        1    2    3    4    5    6    7    8   10   11   12   13   14   15   16   17   18
   27   15     0.999993        1    2    3    4    5    6    7    8   10   11   12   14   15   17   18
   28   13     0.999994        2    3    4    7    8    9   10   11   12   13   14   17   18
   29   15     0.999993        1    2    3    4    7    8    9   10   11   12   14   15   16   17   18
   30   16     0.999999        1    2    3    4    5    6    7    8   10   11   12   13   14   15   17   18
   31   13     0.999990        1    2    3    4    5    6    7    8   11   14   15   17   18
   32   18     1.000000        1    2    3    4    5    6    7    8    9   10   11   12   13   14   15   16   17   18
   33   14     0.999994        2    3    7    8    9   10   11   12   13   14   15   16   17   18
   34   17     0.999992        1    2    3    4    5    6    7    8    9   11   12   13   14   15   16   17   18
   35   16     0.999997        1    2    3    4    5    7    8    9   10   11   12   13   14   15   16   18
 
   36    3     0.984196        1    2    3
   37    4     0.984664        1    2    3   14
   38    5     0.989835        1    2    3    5   14
   39    1     0.994647        1
   40    1     0.992579        1
   41    1     0.994234        1
   42    2     0.983246        1    2
   43    2     0.980347        1    2
   44    3     0.989450        1    2    7
   45    1     0.992470        1
   46    1     0.991200        1
   47    1     0.987126        1
   48    1     0.992038        1
   49    1     0.989540        1
   50    5     0.991441        1    2    3    7   14
   51    4     0.988089        2    3    7   14
   52    6     0.980045        1    2    3    7    8   14
   53    1     0.997102        2
   54    1     0.989822        2
   55    5     0.987634        1    2    3    7   14
   56    5     0.984587        1    2    3    7   14
   57    5     0.980769        1    2    3    7   14
   58    5     0.988768        1    2    3    7   14
   59    5     0.984970        1    2    3    7   14
   60    5     0.985810        1    2    3    7   14
   61    7     0.983016        1    2    3    4    5    7   14
   62    7     0.982863        1    2    3    4    5    7   14
   63    7     0.983935        2    3    5    7    8   11   14
   64    1     0.996204        2
   65    1     0.995804        2
   66    1     0.995691        2
   67    1     0.999648        2
   68    1     0.999611        2
   69    1     0.999602        2
   70    1     0.988097        2
   71    1     0.993664        2
   72    1     0.993686        2
   73    1     0.989526        2
   74    1     0.992549        2
   75    6     0.989333        2    3    7    8   14   17
   76    5     0.983676        2    3    4   14   17
   77    5     0.989455        2    3    7    8   14
   78    6     0.987764        2    3    7    8   11   14
   79    6     0.988106        2    3    4    7    8   14
   80    1     0.999992        2
   81    1     0.999996        2
   82    1     0.999997        2
   83    1     0.999994        2
   84    1     0.999996        2
   85    1     0.988813        2
   86    1     0.991197        2
   87    1     0.991268        2
   88    1     0.994095        2
   89    1     0.984195        2
   90    1     0.984970        2
   91    1     0.980914        2
   92    4     0.994059        2    3    4    5
   93    4     0.992740        2    3    4    5
   94    4     0.982560        2    3    4    5
   95    1     0.994992        3
   96    1     0.982734        3
   97    4     0.989498        2    3    4    5
   98    4     0.982563        2    3    4    5
   99    4     0.994149        2    3    4    5
  100    4     0.992925        2    3    4    5
  101    4     0.987791        2    3    4    5
  102    4     0.996109        2    3    4    5
  103    5     0.984911        2    3    4    5   14
  104    5     0.987772        2    3    4    5   14
  105    7     0.984125        2    3    4    5    6    7   11
  106    1     0.994769        3
  107    1     0.993793        3
  108    1     0.993821        3
  109    1     0.999514        3
  110    1     0.999426        3
  111    1     0.999430        3
  112    2     0.988122        3    4
  113    1     0.986109        3
  114    1     0.992002        3
  115    1     0.983096        3
  116    2     0.986006        3    5
  117    4     0.988559        2    3    4    5
  118    5     0.991998        1    2    3    4    5
  119    4     0.985541        2    3    4   14
  120    4     0.985359        2    3    4    5
  121    5     0.992553        2    3    4    5    7
  122    1     0.999983        3
  123    1     0.999990        3
  124    1     0.999995        3
  125    1     0.999990        3
  126    1     0.999984        3
  127    3     0.994090        3    4    5
  128    1     0.985456        3
  129    1     0.982237        3
  130    1     0.990045        3
  131    1     0.993335        3
  132    3     0.984720        2    3    4
  133    3     0.983176        2    3    5
  134    2     0.990246        3    4
  135    1     0.984624        4
  136    2     0.984981        3    4
  137    1     0.999423        4
  138    1     0.998036        4
  139    4     0.992716        3    4    5   14
  140    3     0.985357        3    4    5
  141    4     0.981836        2    3    4    5
  142    4     0.993873        3    4    5   14
  143    3     0.985229        3    4    5
  144    4     0.983794        3    4    5   18
  145    2     0.991594        3    4
  146    2     0.987051        3    4
  147    4     0.988677        3    4    5   18
  148    1     0.995221        4
  149    1     0.995565        4
  150    1     0.997078        4
  151    1     0.999531        4
  152    1     0.999567        4
  153    1     0.999714        4
  154    1     0.999433        4
  155    1     0.999696        4
  156    1     0.999833        4
  157    1     0.999888        4
  158    1     0.999611        4
  159    1     0.980030        4
  160    1     0.990908        4
  161    1     0.995533        4
  162    1     0.996309        4
  163    1     0.986386        4
  164    1     0.999997        4
  165    1     0.999998        4
  166    1     0.999999        4
  167    1     0.999999        4
  168    1     0.999997        4
  169    1     0.998848        4
  170    1     0.999440        4
  171    1     0.999560        4
  172    1     0.999805        4
  173    1     0.999861        4
  174    1     0.999431        4
  175    1     0.998825        4
  176    3     0.989120        3    5    6
  177    2     0.993764        3    5
  178    3     0.989136        3    5    6
  179    1     0.999049        5
  180    1     0.996920        5
  181    4     0.982905        3    4    5    6
  182    4     0.993375        3    4    5    6
  183    3     0.982808        3    5    6
  184    4     0.990017        3    4    5    6
  185    4     0.996011        3    4    5    6
  186    3     0.981572        3    5    6
  187    2     0.987532        3    5
  188    3     0.986627        3    5    6
  189    3     0.988804        3    5    6
  190    1     0.997871        5
  191    1     0.997657        5
  192    1     0.995431        5
  193    1     0.999792        5
  194    1     0.999771        5
  195    1     0.999551        5
  196    1     0.999240        5
  197    1     0.999905        5
  198    1     0.999934        5
  199    1     0.999541        5
  200    1     0.999708        5
  201    2     0.982307        5    6
  202    1     0.997280        5
  203    1     0.997183        5
  204    1     0.984667        5
  205    1     0.987808        5
  206    1     0.999996        5
  207    1     0.999999        5
  208    1     1.000000        5
  209    1     0.999998        5
  210    1     0.999999        5
  211    1     0.999527        5
  212    1     0.999581        5
  213    1     0.999887        5
  214    1     0.999665        5
  215    1     0.999898        5
  216    1     0.999604        5
  217    1     0.998684        5
  218    3     0.990031        3    5    6
  219    2     0.988240        5    6
  220    3     0.989667        4    5    6
  221    2     0.998988        5    6
  222    1     0.983414        6
  223    1     0.983530        6
  224    2     0.994685        5    6
  225    2     0.994352        5    6
  226    2     0.983861        5    6
  227    1     0.984317        6
  228    1     0.981897        6
  229    2     0.998688        5    6
  230    1     0.981930        6
  231    2     0.996623        5    6
  232    4     0.990597        2    7    8   17
  233    3     0.989666        2    7    8
  234    6     0.986597        2    3    7    8   10   17
  235    1     0.997702        7
  236    1     0.992278        7
  237    5     0.989217        2    7    8   10   17
  238    5     0.983823        2    7    8   10   17
  239    3     0.981891        2    7    8
  240    5     0.988502        2    7    8   10   17
  241    5     0.985361        2    7    8   10   17
  242    4     0.984698        2    3    7    8
  243    6     0.988706        2    7    8   11   14   17
  244    6     0.989869        2    7    8   10   14   17
  245    5     0.981367        1    2    7    8   17
  246    1     0.996445        7
  247    1     0.996910        7
  248    1     0.994627        7
  249    1     0.999659        7
  250    1     0.999703        7
  251    1     0.999485        7
  252    1     0.998421        7
  253    1     0.998124        7
  254    1     0.997850        7
  255    1     0.997869        7
  256    1     0.998003        7
  257    3     0.990550        2    7    8
  258    3     0.986878        7    8   14
  259    3     0.986278        7    8   11
  260    2     0.980877        2    7
  261    3     0.991723        2    7    8
  262    1     0.999996        7
  263    1     0.999995        7
  264    1     0.999995        7
  265    1     0.999994        7
  266    1     0.999995        7
  267    1     0.998653        7
  268    1     0.996855        7
  269    1     0.999068        7
  270    1     0.998138        7
  271    1     0.994508        7
  272    1     0.998304        7
  273    1     0.997545        7
  274    5     0.993771        7    8    9   10   11
  275    4     0.991630        7    8   10   11
  276    6     0.986212        7    8    9   10   11   14
  277    1     0.996731        8
  278    1     0.988531        8
  279    5     0.987472        7    8    9   10   11
  280    4     0.993957        7    8   10   11
  281    5     0.987386        7    8    9   10   11
  282    4     0.980120        7    8   10   11
  283    4     0.993488        7    8   10   11
  284    5     0.980311        2    7    8    9   10
  285    4     0.982407        7    8   10   11
  286    6     0.981192        7    8    9   10   11   13
  287    7     0.982509        3    7    8    9   10   11   14
  288    1     0.995134        8
  289    1     0.994243        8
  290    1     0.997021        8
  291    1     0.999549        8
  292    1     0.999467        8
  293    1     0.999725        8
  294    1     0.989274        8
  295    1     0.984631        8
  296    1     0.990896        8
  297    1     0.991236        8
  298    1     0.984998        8
  299    5     0.987282        7    8   10   14   18
  300    4     0.993683        7    8   10   11
  301    4     0.985505        7    8   10   11
  302    4     0.990536        7    8   10   11
  303    4     0.987865        7    8   10   11
  304    1     0.999995        8
  305    1     0.999991        8
  306    1     0.999995        8
  307    1     0.999994        8
  308    1     0.999990        8
  309    1     0.987898        8
  310    2     0.982661        8   11
  311    2     0.981494        8   11
  312    1     0.982955        8
  313    1     0.988646        8
  314    1     0.982732        8
  315    2     0.985587        8   18
  316    2     0.982597        8    9
  317    3     0.982722        8    9   11
  318    4     0.990054        8    9   10   11
  319    1     0.993554        9
  320    1     0.993271        9
  321    1     0.997070        9
  322    3     0.987005        8    9   11
  323    3     0.993149        8    9   10
  324    2     0.982737        8    9
  325    1     0.987632        9
  326    1     0.995424        9
  327    1     0.993424        9
  328    1     0.987677        9
  329    1     0.991154        9
  330    3     0.992020        8   10   18
  331    2     0.983126       10   18
  332    3     0.986889        8   10   18
  333    1     0.999165       10
  334    1     0.997274       10
  335    6     0.980079        7    8   10   12   17   18
  336    4     0.981535        8   10   11   18
  337    3     0.980821        8   10   18
  338    5     0.982547        8   10   12   17   18
  339    4     0.981816        7    8   10   18
  340    4     0.984301        3    8   10   18
  341    2     0.987082        8   10
  342    2     0.986855        8   10
  343    3     0.988896        8   10   18
  344    1     0.998092       10
  345    1     0.994780       10
  346    1     0.997911       10
  347    1     0.999813       10
  348    1     0.999487       10
  349    1     0.999795       10
  350    1     0.999362       10
  351    1     0.999639       10
  352    1     0.999877       10
  353    1     0.999842       10
  354    1     0.999762       10
  355    2     0.982126       10   18
  356    1     0.984447       10
  357    1     0.995576       10
  358    1     0.995096       10
  359    1     0.994034       10
  360    1     0.999997       10
  361    1     0.999998       10
  362    1     0.999999       10
  363    1     0.999999       10
  364    1     0.999998       10
  365    1     0.999734       10
  366    1     0.999685       10
  367    1     0.999502       10
  368    1     0.999804       10
  369    1     0.999968       10
  370    1     0.999515       10
  371    1     0.999008       10
  372    5     0.992607        8   11   12   13   14
  373    3     0.985882        8   11   14
  374    7     0.987308        2    8   10   11   12   13   14
  375    1     0.997867       11
  376    1     0.992521       11
  377    4     0.981920        8   11   12   14
  378    5     0.987252        8   11   12   13   14
  379    4     0.986435        8   11   13   14
  380    7     0.980887        2    7    8   10   11   12   13
  381    5     0.988467        8   11   12   13   14
  382    4     0.988365        8   11   13   14
  383    6     0.993134        2    7    8   11   12   14
  384    7     0.985230        7    8   10   11   12   13   14
  385    7     0.985712        4    7    8   10   11   13   14
  386    1     0.997155       11
  387    1     0.996964       11
  388    1     0.996580       11
  389    1     0.999737       11
  390    1     0.999719       11
  391    1     0.999684       11
  392    1     0.995516       11
  393    1     0.995572       11
  394    1     0.996083       11
  395    1     0.995861       11
  396    1     0.995590       11
  397    3     0.987131        8   11   14
  398    3     0.988265        8   11   14
  399    5     0.981125        7    8   11   12   13
  400    3     0.984079        8   11   14
  401    3     0.984530        8   11   14
  402    1     0.999997       11
  403    1     0.999997       11
  404    1     0.999998       11
  405    1     0.999998       11
  406    1     0.999998       11
  407    1     0.996480       11
  408    1     0.993933       11
  409    1     0.994952       11
  410    1     0.993485       11
  411    1     0.994162       11
  412    1     0.991818       11
  413    1     0.991776       11
  414    3     0.982560       11   12   14
  415    3     0.988301       11   12   14
  416    4     0.982020       10   11   12   14
  417    1     0.995457       12
  418    1     0.993169       12
  419    1     0.991047       12
  420    2     0.985571       11   12
  421    2     0.983453       11   12
  422    2     0.984823       11   12
  423    1     0.992045       12
  424    1     0.991103       12
  425    1     0.983572       12
  426    1     0.987367       12
  427    1     0.996247       12
  428    2     0.982681       11   13
  429    3     0.985853       11   13   14
  430    3     0.981151       11   13   14
  431    1     0.990760       13
  432    1     0.994016       13
  433    1     0.994865       13
  434    2     0.987558       11   13
  435    2     0.986837       11   13
  436    2     0.983649       11   13
  437    1     0.993516       13
  438    1     0.988889       13
  439    1     0.997256       13
  440    1     0.990203       13
  441    1     0.981507       13
  442    5     0.992091        2   11   14   15   16
  443    3     0.987456        2   11   14
  444    6     0.983716        2    7   11   14   15   16
  445    1     0.997932       14
  446    1     0.992737       14
  447    5     0.985524        2   11   14   15   16
  448    4     0.983626        2   11   14   16
  449    4     0.980895        2   11   14   15
  450    4     0.980073        2   11   14   15
  451    4     0.984023        2   11   14   16
  452    4     0.982073        2   11   14   15
  453    6     0.988305        2    7    8   11   14   15
  454    6     0.984782        2    4    7   11   14   16
  455    6     0.981612        2    3    7   11   14   15
  456    1     0.997108       14
  457    1     0.997306       14
  458    1     0.996190       14
  459    1     0.999732       14
  460    1     0.999751       14
  461    1     0.999647       14
  462    1     0.996067       14
  463    1     0.996199       14
  464    1     0.996151       14
  465    1     0.994260       14
  466    1     0.994167       14
  467    3     0.983985        2   11   14
  468    3     0.987009        2   11   14
  469    3     0.983203        2   11   14
  470    3     0.980243        2   11   14
  471    3     0.989140        2   11   14
  472    1     0.999998       14
  473    1     0.999997       14
  474    1     0.999998       14
  475    1     0.999997       14
  476    1     0.999997       14
  477    1     0.995700       14
  478    1     0.994558       14
  479    1     0.994038       14
  480    1     0.995333       14
  481    1     0.992206       14
  482    1     0.992754       14
  483    1     0.990518       14
  484    3     0.984973       11   14   15
  485    3     0.984854       11   14   15
  486    4     0.986027        3   11   14   15
  487    1     0.995130       15
  488    1     0.990883       15
  489    1     0.993919       15
  490    2     0.987403       14   15
  491    2     0.988257       14   15
  492    2     0.981877       14   15
  493    1     0.991597       15
  494    1     0.987044       15
  495    1     0.985625       15
  496    1     0.993660       15
  497    1     0.994109       15
  498    2     0.981648       14   16
  499    3     0.984120        2   14   16
  500    4     0.990682        2   11   14   16
  501    1     0.992349       16
  502    1     0.996460       16
  503    1     0.991087       16
  504    2     0.987747       14   16
  505    2     0.986614       14   16
  506    2     0.981467       14   16
  507    1     0.984677       16
  508    1     0.988304       16
  509    1     0.992213       16
  510    1     0.994377       16
  511    1     0.991773       16
  512    3     0.982084        2    7   17
  513    2     0.984378        7   17
  514    5     0.987005        2    3    7   10   17
  515    1     0.988270       17
  516    1     0.984137       17
  517    1     0.986182       17
  518    2     0.986982        7   17
  519    2     0.990374        7   17
  520    3     0.990745        2    7   17
  521    1     0.987693       17
  522    1     0.990934       17
  523    2     0.997208        7   17
  524    2     0.996366        7   17
  525    1     0.988476       17
  526    4     0.988285        4    8   10   18
  527    3     0.990449        4   10   18
  528    5     0.982549        4    7    8   10   18
  529    2     0.999182       10   18
  530    1     0.980259       18
  531    1     0.985220       18
  532    2     0.993213       10   18
  533    3     0.997464        8   10   18
  534    3     0.995935        4   10   18
  535    2     0.995452       10   18
  536    1     0.990799       18
  537    1     0.987165       18
  538    2     0.998003       10   18
  539    2     0.997237       10   18
 
 Dimensions of the occupied LMO domains:  Minimum / Average / Maximum
 
 Number of atoms in domain:                   2      11.9        18
 Number of atomic orbitals:                  86     373.9       513
 
 Number of strong pairs: 0 (0.0%)
 chtol:   9.999999999999999E-005
 switch to dfcoralg=cholinv
       10.01 MB memory is used for domain independent quantities
 
 Calculating the contribution of occupied LMOs...
    using local fitting domains
 
 MO:     1
 Extended domain construction for local excited state calculation...
 
 The selected important local MOs:    #:    30
    1    2    5    8    9   10   11   12   13   14   15   16   17   18   19   20   22   23   24   25
   26   27   28   29   30   31   32   33   34   35
 
 The selected important PAOs:    #:     0

 
 The selected additional local MOs:    #:     0

 
 The selected additional PAOs:    #:   513
   36   37   38   39   40   41   42   43   44   45   46   47   48   49   50   51   52   53   54   55
   56   57   58   59   60   61   62   63   64   65   66   67   68   69   70   71   72   73   74   75
   76   77   78   79   80   81   82   83   84   85   86   87   88   89   90   91   92   93   94   95
   96   97   98   99  100  101  102  103  104  105  106  107  108  109  110  111  112  113  114  115
  116  117  118  119  120  121  122  123  124  125  126  127  128  129  130  131  132  133  134  135
  136  137  138  139  140  141  142  143  144  145  146  147  148  149  150  151  152  153  154  155
  156  157  158  159  160  161  162  163  164  165  166  167  168  169  170  171  172  173  174  175
  176  177  178  179  180  181  182  183  184  185  186  187  188  189  190  191  192  193  194  195
  196  197  198  199  200  201  202  203  204  205  206  207  208  209  210  211  212  213  214  215
  216  217  218  219  220  221  222  223  224  225  226  227  228  229  230  231  232  233  234  235
  236  237  238  239  240  241  242  243  244  245  246  247  248  249  250  251  252  253  254  255
  256  257  258  259  260  261  262  263  264  265  266  267  268  269  270  271  272  273  274  275
  276  277  278  279  280  281  282  283  284  285  286  287  288  289  290  291  292  293  294  295
  296  297  298  299  300  301  302  303  304  305  306  307  308  309  310  311  312  313  314  315
  316  317  318  319  320  321  322  323  324  325  326  327  328  329  330  331  332  333  334  335
  336  337  338  339  340  341  342  343  344  345  346  347  348  349  350  351  352  353  354  355
  356  357  358  359  360  361  362  363  364  365  366  367  368  369  370  371  372  373  374  375
  376  377  378  379  380  381  382  383  384  385  386  387  388  389  390  391  392  393  394  395
  396  397  398  399  400  401  402  403  404  405  406  407  408  409  410  411  412  413  414  415
  416  417  418  419  420  421  422  423  424  425  426  427  428  429  430  431  432  433  434  435
  436  437  438  439  440  441  442  443  444  445  446  447  448  449  450  451  452  453  454  455
  456  457  458  459  460  461  462  463  464  465  466  467  468  469  470  471  472  473  474  475
  476  477  478  479  480  481  482  483  484  485  486  487  488  489  490  491  492  493  494  495
  496  497  498  499  500  501  502  503  504  505  506  507  508  509  510  511  512  513  514  515
  516  517  518  519  520  521  522  523  524  525  526  527  528  529  530  531  532  533  534  535
  536  537  538  539  540  541  542  543  544  545  546  547  548
 
 The selected atoms in the ED:    #:    18
    1    2    3    4    5    6    7    8    9   10   11   12   13   14   15   16   17   18
 The selected atoms in the fitting domain  #:    18
    1    2    3    4    5    6    7    8    9   10   11   12   13   14   15   16   17   18
 
 Dimensions of the extended domain:
 
 Number of atoms in domain:      18 ( 100.00 %)
 Number of atomic orbitals:     513 ( 100.00 %)
 Number of fitting functions:  2547 ( 100.00 %)
 Warning: drop high-lying PAOs                    16
 Number of occupied orbitals:    30  ( 85.71 %)
 Number of virtual orbitals:    462  ( 96.65 %)
 
 IJ and IA integral transformation...

 Executing cis...

 Allocation of 120.0 Gbytes of memory...
 Core orbitals considered in CVS treatment:   1
 
 -20.6372583620
 -20.5768105107
 -15.5606496589
 -11.4063803055
 -11.2977571840
  -1.4580439786
  -1.4254442445
  -1.3593960545
  -1.2369256379
  -1.0533466528
  -1.0015836243

 Retrieve a J_ai^Q fitted MO integral list...
 Retrieve a J_ij^Q fitted MO integral list in upper triangle form...
 Unpack the upper triangle lists...
 
 Sorting for the CVS calculation...
 Generate singlet trial vectors...
 
 The ground-state intermediates are not necessary!
 
 Calculate pre-optimized initial guesses for adc(2) calculations
 Incore algorithm
 
 Calculate sigma vector for root  1
 
                       Excitation           Energy                Norm of
 Iteration  1         energy [au]        decrease [au]        residual vector
 ============================================================================
 for root  1          19.411928227        -1.2253301             0.0000000
 ============================================================================
  1/ 1 states have converged.
 
 
 
 The micro iteration of pre-optimization has converged in  1 steps.
 
 
 Dominant coefficients
 Printing threshold: 0.100000
 
 for root  1
    coeff.   occ.       virt.
   1.000000     1  -->    31
 ============================================================================
 Restart
 
 Calculate sigma vector for root  1
 
                       Excitation           Energy                Norm of
 Iteration  2         energy [au]        decrease [au]        residual vector
 ============================================================================
 for root  1          19.937540789         0.5256126             0.0000000
 ============================================================================
  1/ 1 states have converged.
 
 
 
 The micro iteration of pre-optimization has converged in  1 steps.
 
 
 Dominant coefficients
 Printing threshold: 0.100000
 
 for root  1
    coeff.   occ.       virt.
   1.000000     1  -->    31
 ============================================================================
 Restart
 
 Calculate sigma vector for root  1
 
                       Excitation           Energy                Norm of
 Iteration  3         energy [au]        decrease [au]        residual vector
 ============================================================================
 for root  1          19.790589970        -0.1469508             0.0000000
 ============================================================================
  1/ 1 states have converged.
 
 
 
 The micro iteration of pre-optimization has converged in  1 steps.
 
 
 Dominant coefficients
 Printing threshold: 0.100000
 
 for root  1
    coeff.   occ.       virt.
   1.000000     1  -->    31
 ============================================================================
 Restart
 
 Calculate sigma vector for root  1
 
                       Excitation           Energy                Norm of
 Iteration  4         energy [au]        decrease [au]        residual vector
 ============================================================================
 for root  1          19.838530171         0.0479402             0.0000000
 ============================================================================
  1/ 1 states have converged.
 
 
 
 The micro iteration of pre-optimization has converged in  1 steps.
 
 
 Dominant coefficients
 Printing threshold: 0.100000
 
 for root  1
    coeff.   occ.       virt.
   1.000000     1  -->    31
 ============================================================================
 Restart
 
 Calculate sigma vector for root  1
 
                       Excitation           Energy                Norm of
 Iteration  5         energy [au]        decrease [au]        residual vector
 ============================================================================
 for root  1          19.823598138        -0.0149320             0.0000000
 ============================================================================
  1/ 1 states have converged.
 
 
 
 The micro iteration of pre-optimization has converged in  1 steps.
 
 
 Dominant coefficients
 Printing threshold: 0.100000
 
 for root  1
    coeff.   occ.       virt.
   1.000000     1  -->    31
 ============================================================================
 Restart
 
 Calculate sigma vector for root  1
 
                       Excitation           Energy                Norm of
 Iteration  6         energy [au]        decrease [au]        residual vector
 ============================================================================
 for root  1          19.828318395         0.0047203             0.0000000
 ============================================================================
  1/ 1 states have converged.
 
 
 
 The micro iteration of pre-optimization has converged in  1 steps.
 
 
 Dominant coefficients
 Printing threshold: 0.100000
 
 for root  1
    coeff.   occ.       virt.
   1.000000     1  -->    31
 ============================================================================
 Restart
 
 Calculate sigma vector for root  1
 
                       Excitation           Energy                Norm of
 Iteration  7         energy [au]        decrease [au]        residual vector
 ============================================================================
 for root  1          19.826833154        -0.0014852             0.0000000
 ============================================================================
  1/ 1 states have converged.
 
 
 
 The micro iteration of pre-optimization has converged in  1 steps.
 
 
 Dominant coefficients
 Printing threshold: 0.100000
 
 for root  1
    coeff.   occ.       virt.
   1.000000     1  -->    31
 ============================================================================
 Restart
 
 Calculate sigma vector for root  1
 
                       Excitation           Energy                Norm of
 Iteration  8         energy [au]        decrease [au]        residual vector
 ============================================================================
 for root  1          19.827301174         0.0004680             0.0000000
 ============================================================================
  1/ 1 states have converged.
 
 
 
 The micro iteration of pre-optimization has converged in  1 steps.
 
 
 Dominant coefficients
 Printing threshold: 0.100000
 
 for root  1
    coeff.   occ.       virt.
   1.000000     1  -->    31
 ============================================================================
 
 The macro iteration of pre-optimization has converged in  8 steps!
 
 Starting DF-ADC(2) iteration for root  1
 
 Iteration   1
 
 Calculate double excitation amplitudes and Y^Q_ai vector...
 
       Total ADC(2)          Energy                Norm of
       energy [au]        decrease [au]        residual vector
 ============================================================================
     -454.228260587        -0.0001474             0.0000000
 ============================================================================
 
 Iteration   2
 
 Calculate double excitation amplitudes and Y^Q_ai vector...
 
       Total ADC(2)          Energy                Norm of
       energy [au]        decrease [au]        residual vector
 ============================================================================
     -454.228214150         0.0000464             0.0000000
 ============================================================================
 
 
 The ADC(2) iteration has converged in  2 steps.
 
 Final result in atomic units for root  1:
 
 Total reference energy:         -474.055414348841
 Total ADC(2) energy:            -454.228214149870
 ADC(2) excitation energy:         19.827200198971
 Spin multiplicity:                 1
 
 Dominant coefficients
 Printing threshold: 0.100000
 
    coeff.   occ.       virt.
   1.000000     1  -->    31
 ============================================================================
 
 
 Final result of the ADC(2) calculations for the excited states:
 Singlet states
 
 Excited   Excitation     Excitation     Excitation        Absorption      
  state    energy [au]    energy [eV]  energy [cm^-1]    wavelength [nm]  
 ============================================================================
    1     19.82720020     539.5256      4351567.45            2.30
 ============================================================================
 
 
                      Normal termination of mrcc.
 **********************************************************************
