# Supplementary material for: Scalable Correlated Local Approaches for Computing Valence and Core-Level Ionization Energies in Large Molecules
Source: J Chem Theory Comput. 2026 Jun 24;22(13):6584–98. doi: 10.1021/acs.jctc.6c00634 (PMC13374016; doi:10.1021/acs.jctc.6c00634)
Supplement: Supplementary file 2 [file ct6c00634_si_003.zip › SI/outputs/alanine_O_sos-adc2-X2C.out]

 **********************************************************************
                          MRCC program system
 **********************************************************************
 
                              Written by
     Mihaly Kallay, Peter R. Nagy, David Mester, Laszlo Gyevi-Nagy,
        Jozsef Csoka, P. Bernat Szabo, Zoltan Rolik, Gyula Samu,
      Bence Hegely, Bence Ladoczki, Klara Petrov, Jozsef Csontos,
     Adam Ganyecz, Istvan Ladjanszki, Lorant Szegedy, Mate Farkas,
          Pal D. Mezei, Reka A. Horvath, and Balazs D. Lorincz
 
        Department of Physical Chemistry and Materials Science
            Budapest University of Technology and Economics
                  Budapest P.O.Box 91, H-1521 Hungary
 
                              www.mrcc.hu
 
                            Version: 25.1.2

 Executing minp...

 Reading input from MINP...
 
 Input file:
 
basis=cc-pCVTZ-X2C
verbosity=3


cialg=direct
ip_ea=ip
calc=SOS-ADC(2)
dendec=off

mem=120GB

dfbasis_scf=cc-pCVTZ-X2C_autoaux
dfbasis_cor=cc-pCVTZ-X2C_autoaux
hamilton=SFX2C1e
core=0
cvs=1-2
nstate=3
unit=bohr
geom=xyz
13
L-alanine
H 4.083818 0.162730 2.197858
N 3.240059 -0.342772 0.563194
H 3.987638 0.415737 -1.025015
C 0.504988 -0.640031 0.608217
H 0.003191 -2.405058 1.579659
C -0.935320 1.555881 1.927171
H -0.262712 1.729275 3.878739
H -0.572080 3.347170 0.952334
H -2.973654 1.198107 1.966871
C -0.410862 -0.893174 -2.090076
O 0.769497 -0.268871 -4.003800
O -2.823001 -1.872010 -2.205414
H -3.417433 -1.976512 -3.960242
 
 
 Checking keyword combinations...
 
 Keywords:
 
 active=none
 agrid=ld0006-ld0590
 agrid_pssp=ld0006-ld0194
 agrid_pssp_sm=ld0006-ld0074
 ao_trunc=off
 ao_trunc_tol=1e-4
 basis=cc-pcvtz-x2c
 basis_sm=none
 basopt=off
 bfbasis=none
 bfgsmem=10
 bfgstol=1.0d-3
 bfgscimem=5
 boysalg=jacobi
 bpcompo=0.95
 bpcompv=0.98
 bpdfo=0.95
 bpocc=0.95
 bppdo=0.95
 bppdv=0.98
 bpedo=0.95
 bpedv=0.98
 bp_subsyso=0.95
 bp_subsysv=0.95
 cabscorr=off
 cabsdom=bplarge
 cabsdual=off
 calc=adc(2)
 ccmaxit=50
 ccprog=cis
 ccsdalg=disk
 ccsdmkl=seq
 ccsdrest=off
 ccsdthreads=2
 cctol=6
 charge=0
 cialg=direct
 ciguess=off
 cmpgrp=auto
 comprest=off
 coord_sys=ric
 core=corr
 corembed=off
 csapprox=off
 cvs=1-2
 dboc=off
 deltaf12=off
 delocsomofact=
 dendec=off
 dens=0
 denscorr=0
 dfalg=lineq
 dfbasis_cab=none
 dfbasis_cor=cc-pcvtz-x2c_autoaux
 dfbasis_scf=cc-pcvtz-x2c_autoaux
 dfbasis_scf_sm=auto
 dfintran=drpa
 df_trunc=off
 df_trunc_corr=off
 df_trunc_corr_tol=5e-4
 df_trunc_tol=5e-4
 dft=off
 dhexc=adc(2)
 diag=david
 docc=
 domrad=10.d0
 drpaalg=fit
 dual=off
 dual_df=off
 dyson=off
 ecp=auto
 edisp=off
 edisp_embed=off
 embed=off
 epairestfact=off
 epairscale=1.d0
 etemp=300
 epert=none
 eps=
 espcharge=off
 excrad=0.d0
 excrad_f12=0.d0
 excrad_fin=0.000000000D+00
 fastdbbsc=v2
 fitting=coulomb
 fmm=off
 fmmord=8
 fnonorb=
 freq=off
 gamma=1.d0
 gauss=spher
 geom=xyz
 gopt=off
 ghost=none
 gtol=7
 grdens=off
 grid=auto
 grid_sm=auto
 gridbatch_cos=2000
 grtol=10
 guido_ct=off
 hamilton=sfx2c1e
 hl_scfalg=auto
 iface=none
 incore=off
 intalg=auto
 ip_ea=ip
 itol=10
 laptol=1.d-2
 lccoporder=trffirst
 lcorthr=normal
 lccrest=off
 ldfgrad_tol=8
 lmp2dens=on
 lnoepso=0.d0
 lnoepsv=0.0d0
 localcc=off
 localcorrsymm=off
 locintrf=disk
 mact=
 maxact=off
 maxdim=200
 maxex=0
 maxmicroit=100
 mcscfiguess=hf
 mem=120gb
 mmprog=
 molden=on
 mp2ongrid=off
 mpitasks=1
 mulmet=0
 mult=
 nab=off
 nacto=0
 nactv=0
 naf_amp=3.16d-3
 naf_cor=0.d0
 naf_f12=off
 naf_scf=off
 nafalg=albe
 nafdens=off
 naftyp=
 nchol=auto
 ndeps=1e-3
 nevpt=
 nstate=3
 nsing=0
 nto=off
 ntrip=0
 num_grad=off
 occ=
 occri=off
 oniom=off
 oniom_eechg=off
 oniom_pcm=off
 oniom_qcorr=off
 optalg=
 optmaxit=50
 optetol=1e-6
 optex=2
 optgtol=1e-4
 optstol=1e-3
 orblocc=off
 orbloce=off
 orbloco=off
 orblocv=off
 orblocguess=cholesky
 osveps=1e-3
 ovirt=off
 ovltol=1e-7
 ovosnorb=80.0
 pao_subsys_tol=1e-3
 pao_tol=1e-3
 pcm=off
 popul=off
 pressure=100000
 pssp=off
 ptfreq=0.0
 ptthreads=2
 qmreg=
 qmmm=off
 qro=off
 qscf=off
 redcost_exc=off
 redcost_tddft=off
 refdet=none
 rest=0
 rgrid=log3
 rism=off
 rohfcore=semicanonical
 rohftype=semicanonical
 scfalg=auto
 scf_conv=auto
 scfdamp=0.0d0
 scfdamp_mode=off
 scfdamp_end=50
 scfdamp_dampstep=0.d0
 scfdamp_dtol=0.0d0
 scfdamp_maxfact=0.0d0
 scfdamp_minfact=0.0d0
 scfdiis=on
 scfdiis_dtol=0.0d0
 scfdiis_end=50
 scfdiis_start=2
 scfdiis_step=1
 scfdiis_watch=off
 scfdiis_wrange=10
 scfdiis_wlimit=5
 scfdiis_delmax=2
 scfdtol=7
 scfext=10
 scfguessdens=
 scfiguess=sad
 scfloc=off
 scflshift=0.20
 scflshift_end=8
 scflshift_dtol=0.0
 scflshift_gaptol=0.20
 scfmaxit=50
 scftype=
 scftype_low=
 scftype_high=
 scftol=6
 scspe=1.d0
 scsph=1.d0
 scsps=1.3d0
 scsps_t=1.3d0
 scspt=0.0d0
 scspt_t=0.0d0
 scspv=1.d0
 spairtol=1e-4
 sqmprog=
 subminp=top
 subsys_bopu=on
 symm=
 talg=occ
 temp=298.15
 test=off
 tfunc=off
 theodore=off
 tlmo=0.999
 tpao=0.94
 tprint=off
 uncontract=off
 unit=bohr
 usedisk=2
 verbosity=3
 wpairtol=0.100000000E-05

 Executing scf...

 @scfsetup: integrals taken from disk
            mrcc/integ binary format
 @scfsetup: calculating on full matrices
            not using symmetry adapted basis
 @scfsetup: diis switched on
 @scfsetup: number of steps to extrapolate from  10
 @scfsetup: tolerance in energy deviation    0.100000E-05
            tolerance in density deviation    0.100000E-06
 @scfsetup: maximum number of iterations:  50
 @scfsetup: restricted closed shell hf calc
 @scfsetup: starting scf from diagonal ao guess
 @scfsetup: occupation set:
            from initial orbitals
 @scfsetup: Parameter-set for SCF acceleration: normal
 @scfsetup: diis runs from iteration:   2
 @scfsetup: diis runs to iteration:  50
 @scfsetup: diis runs in every iteration
 @scfsetup: diiswatch is disabled                   
 @scfsetup: diis dtol criteria to switch on:      0.0000E+00
           (or the iteration number below is reached)
 @scfsetup: static damping scheme
            iteration step criteria to turn damping off: 3
 @scfsetup: dynamic level shifting
            tolarance in HOMO-LUMO gap:  0.200
            tolarance in density deviation:     0.0000E+00
            iteration step criteria to turn level shifting off: 8
 Allocation of 120.0 Gbytes of memory...
 ======================================================================
 ITERATION STEP   1
 

 SCF control                  : initial
 Damping factor/level shift   : 0.000/0.200
 DIIS [start/end/frequency]   :   2 / 50 /  1

 Calculation of two-electron integrals...
   1% done.
  12% done.
  88% done.
 100% done.
 Gradient norm:      8.6806E+00
 RMS of [F,P]:                                         0.02351079744241
 RMS of difference density:                            0.01688042906591
 Gap [au]:  0.36322418
 ALPHA OCC:  24
 BETA  OCC:  24
 
 ***HARTREE-FOCK ENERGY IN STEP   1 IS       -316.6735807658043313 [AU]
 ======================================================================
 ITERATION STEP   2
 

 SCF control                  : diis
 Damping factor/level shift   : 0.000/0.000
 DIIS [start/end/frequency]   :   2 / 50 /  1

 Constructing Fock-matrix...
 Number of integral batches:    1
 Occupied indices per batch:   24
 
 Gradient norm:      8.6806E+00
 DIIS is running in this iteration step.
 RMS of [F,P]:                                         0.00489694382693
 RMS of difference density:                            0.00640238714660
 Gap [au]:  0.35931361
 ALPHA OCC:  24
 BETA  OCC:  24
 
 ***HARTREE-FOCK ENERGY IN STEP   2 IS       -321.9122312724218773 [AU]
 
 Step comparison  Energy Drift [au]  DIIS error drift  Gradient drift
        1            5.2387E+00         1.8614E-02       0.0000E+00
        2            3.2191E+02         1.0000E-07       0.0000E+00
 ======================================================================
 ITERATION STEP   3
 

 SCF control                  : diis
 Damping factor/level shift   : 0.000/0.000
 DIIS [start/end/frequency]   :   2 / 50 /  1

 Constructing Fock-matrix...
 Number of integral batches:    1
 Occupied indices per batch:   24
 
 Gradient norm:      8.6806E+00
 DIIS is running in this iteration step.
 RMS of [F,P]:                                         0.00271611707349
 RMS of difference density:                            0.00250681542550
 Gap [au]:  0.51388666
 ALPHA OCC:  24
 BETA  OCC:  24
 
 ***HARTREE-FOCK ENERGY IN STEP   3 IS       -322.0736451869470329 [AU]
 
 Step comparison  Energy Drift [au]  DIIS error drift  Gradient drift
        2            1.6141E-01         2.1808E-03       0.0000E+00
 ======================================================================
 ITERATION STEP   4
 

 SCF control                  : diis
 Damping factor/level shift   : 0.000/0.000
 DIIS [start/end/frequency]   :   2 / 50 /  1

 Constructing Fock-matrix...
 Number of integral batches:    1
 Occupied indices per batch:   24
 
 Gradient norm:      8.6806E+00
 DIIS is running in this iteration step.
 RMS of [F,P]:                                         0.00049268674501
 RMS of difference density:                            0.00050155804835
 Gap [au]:  0.51644483
 ALPHA OCC:  24
 BETA  OCC:  24
 
 ***HARTREE-FOCK ENERGY IN STEP   4 IS       -322.1570321080404256 [AU]
 
 Step comparison  Energy Drift [au]  DIIS error drift  Gradient drift
        3            8.3387E-02         2.2234E-03       0.0000E+00
 ======================================================================
 ITERATION STEP   5
 

 SCF control                  : diis
 Damping factor/level shift   : 0.000/0.000
 DIIS [start/end/frequency]   :   2 / 50 /  1

 Constructing Fock-matrix...
 Number of integral batches:    1
 Occupied indices per batch:   24
 
 Gradient norm:      8.6806E+00
 DIIS is running in this iteration step.
 RMS of [F,P]:                                         0.00018387354539
 RMS of difference density:                            0.00021210951591
 Gap [au]:  0.51021482
 ALPHA OCC:  24
 BETA  OCC:  24
 
 ***HARTREE-FOCK ENERGY IN STEP   5 IS       -322.1603228315573233 [AU]
 
 Step comparison  Energy Drift [au]  DIIS error drift  Gradient drift
        4            3.2907E-03         3.0881E-04       0.0000E+00
 ======================================================================
 ITERATION STEP   6
 

 SCF control                  : diis
 Damping factor/level shift   : 0.000/0.000
 DIIS [start/end/frequency]   :   2 / 50 /  1

 Constructing Fock-matrix...
 Number of integral batches:    1
 Occupied indices per batch:   24
 
 Gradient norm:      8.6806E+00
 DIIS is running in this iteration step.
 RMS of [F,P]:                                         0.00004712147216
 RMS of difference density:                            0.00007865410276
 Gap [au]:  0.51220532
 ALPHA OCC:  24
 BETA  OCC:  24
 
 ***HARTREE-FOCK ENERGY IN STEP   6 IS       -322.1608932828662546 [AU]
 
 Step comparison  Energy Drift [au]  DIIS error drift  Gradient drift
        5            5.7045E-04         1.3675E-04       0.0000E+00
 ======================================================================
 ITERATION STEP   7
 

 SCF control                  : diis
 Damping factor/level shift   : 0.000/0.000
 DIIS [start/end/frequency]   :   2 / 50 /  1

 Constructing Fock-matrix...
 Number of integral batches:    1
 Occupied indices per batch:   24
 
 Gradient norm:      8.6806E+00
 DIIS is running in this iteration step.
 RMS of [F,P]:                                         0.00001521025566
 RMS of difference density:                            0.00003099752763
 Gap [au]:  0.51268131
 ALPHA OCC:  24
 BETA  OCC:  24
 
 ***HARTREE-FOCK ENERGY IN STEP   7 IS       -322.1609621766085638 [AU]
 
 Step comparison  Energy Drift [au]  DIIS error drift  Gradient drift
        6            6.8894E-05         3.1911E-05       0.0000E+00
 ======================================================================
 ITERATION STEP   8
 

 SCF control                  : diis
 Damping factor/level shift   : 0.000/0.000
 DIIS [start/end/frequency]   :   2 / 50 /  1

 Constructing Fock-matrix...
 Number of integral batches:    1
 Occupied indices per batch:   24
 
 Gradient norm:      8.6806E+00
 DIIS is running in this iteration step.
 RMS of [F,P]:                                         0.00000681035590
 RMS of difference density:                            0.00001381571076
 Gap [au]:  0.51255439
 ALPHA OCC:  24
 BETA  OCC:  24
 
 ***HARTREE-FOCK ENERGY IN STEP   8 IS       -322.1609711212518050 [AU]
 
 Step comparison  Energy Drift [au]  DIIS error drift  Gradient drift
        7            8.9446E-06         8.3999E-06       0.0000E+00
 ======================================================================
 ITERATION STEP   9
 

 SCF control                  : diis
 Damping factor/level shift   : 0.000/0.000
 DIIS [start/end/frequency]   :   2 / 50 /  1

 Constructing Fock-matrix...
 Number of integral batches:    1
 Occupied indices per batch:   24
 
 Gradient norm:      8.6806E+00
 DIIS is running in this iteration step.
 RMS of [F,P]:                                         0.00000285786140
 RMS of difference density:                            0.00000616803844
 Gap [au]:  0.51260945
 ALPHA OCC:  24
 BETA  OCC:  24
 
 ***HARTREE-FOCK ENERGY IN STEP   9 IS       -322.1609730113203796 [AU]
 
 Step comparison  Energy Drift [au]  DIIS error drift  Gradient drift
        8            1.8901E-06         3.9525E-06       0.0000E+00
 ======================================================================
 ITERATION STEP  10
 

 SCF control                  : diis
 Damping factor/level shift   : 0.000/0.000
 DIIS [start/end/frequency]   :   2 / 50 /  1

 Constructing Fock-matrix...
 Number of integral batches:    1
 Occupied indices per batch:   24
 
 Gradient norm:      8.6806E+00
 DIIS is running in this iteration step.
 RMS of [F,P]:                                         0.00000097431331
 RMS of difference density:                            0.00000229376431
 Gap [au]:  0.51258608
 ALPHA OCC:  24
 BETA  OCC:  24
 
 ***HARTREE-FOCK ENERGY IN STEP  10 IS       -322.1609733477883992 [AU]
 
 Step comparison  Energy Drift [au]  DIIS error drift  Gradient drift
        9            3.3647E-07         1.8835E-06       0.0000E+00
 ======================================================================
 ITERATION STEP  11
 

 SCF control                  : diis
 Damping factor/level shift   : 0.000/0.000
 DIIS [start/end/frequency]   :   2 / 50 /  1

 Constructing Fock-matrix...
 Number of integral batches:    1
 Occupied indices per batch:   24
 
 Gradient norm:      8.6806E+00
 DIIS is running in this iteration step.
 RMS of [F,P]:                                         0.00000029137982
 RMS of difference density:                            0.00000062068394
 Gap [au]:  0.51258799
 ALPHA OCC:  24
 BETA  OCC:  24
 
 ***HARTREE-FOCK ENERGY IN STEP  11 IS       -322.1609733876458677 [AU]
 
 Step comparison  Energy Drift [au]  DIIS error drift  Gradient drift
       10            3.9857E-08         6.8293E-07       0.0000E+00
 ======================================================================
 ITERATION STEP  12
 

 SCF control                  : diis
 Damping factor/level shift   : 0.000/0.000
 DIIS [start/end/frequency]   :   2 / 50 /  1

 Constructing Fock-matrix...
 Number of integral batches:    1
 Occupied indices per batch:   24
 
 Gradient norm:      8.6806E+00
 DIIS is running in this iteration step.
 RMS of [F,P]:                                         0.00000007967672
 RMS of difference density:                            0.00000017323802
 Gap [au]:  0.51258714
 ALPHA OCC:  24
 BETA  OCC:  24
 
 ***HARTREE-FOCK ENERGY IN STEP  12 IS       -322.1609733906873316 [AU]
 
 Step comparison  Energy Drift [au]  DIIS error drift  Gradient drift
       11            3.0415E-09         2.1170E-07       0.0000E+00
 ======================================================================
 ITERATION STEP  13
 

 SCF control                  : diis
 Damping factor/level shift   : 0.000/0.000
 DIIS [start/end/frequency]   :   2 / 50 /  1

 Constructing Fock-matrix...
 Number of integral batches:    1
 Occupied indices per batch:   24
 
 Gradient norm:      8.6806E+00
 DIIS is running in this iteration step.
 RMS of [F,P]:                                         0.00000001731995
 RMS of difference density:                            0.00000003945512
 Gap [au]:  0.51258709
 ALPHA OCC:  24
 BETA  OCC:  24
 
 ***HARTREE-FOCK ENERGY IN STEP  13 IS       -322.1609733909004945 [AU]
 
 Step comparison  Energy Drift [au]  DIIS error drift  Gradient drift
       12            2.1316E-10         6.2357E-08       0.0000E+00
 ======================================================================
 
 SUCCESS...
 THE SCF ITERATION HAS CONVERGED!
 
                   A   
 FINAL ALPHA OCC:  24
 FINAL BETA  OCC:  24
 
 ***FINAL HARTREE-FOCK ENERGY:       -322.1609733909004945 [AU]
 
 Orbital energies [au]:
      Irrep         Alpha          Beta
    1   A        -20.627353     -20.627353
    2   A        -20.566547     -20.566547
    3   A        -15.542765     -15.542765
    4   A        -11.398510     -11.398510
    5   A        -11.291272     -11.291272
    6   A        -11.236907     -11.236907
    7   A         -1.448267      -1.448267
    8   A         -1.350770      -1.350770
    9   A         -1.185787      -1.185787
   10   A         -1.017203      -1.017203
   11   A         -0.909634      -0.909634
   12   A         -0.793601      -0.793601
   13   A         -0.717739      -0.717739
   14   A         -0.697527      -0.697527
   15   A         -0.637872      -0.637872
   16   A         -0.624161      -0.624161
   17   A         -0.612880      -0.612880
   18   A         -0.582833      -0.582833
   19   A         -0.561517      -0.561517
   20   A         -0.540334      -0.540334
   21   A         -0.521627      -0.521627
   22   A         -0.478670      -0.478670
   23   A         -0.451446      -0.451446
   24   A         -0.379699      -0.379699
 
   25   A          0.132889       0.132889
   26   A          0.147950       0.147950
   27   A          0.163273       0.163273
   28   A          0.182496       0.182496
   29   A          0.191254       0.191254
   30   A          0.210320       0.210320
   31   A          0.227751       0.227751
   32   A          0.247721       0.247721
   33   A          0.295409       0.295409
   34   A          0.321810       0.321810
   35   A          0.349173       0.349173
   36   A          0.377926       0.377926
   37   A          0.394111       0.394111
   38   A          0.428381       0.428381
   39   A          0.455430       0.455430
   40   A          0.486715       0.486715
   41   A          0.490761       0.490761
   42   A          0.504758       0.504758
   43   A          0.539049       0.539049
   44   A          0.549356       0.549356
   45   A          0.563967       0.563967
   46   A          0.581175       0.581175
   47   A          0.605932       0.605932
   48   A          0.615086       0.615086
   49   A          0.628166       0.628166
   50   A          0.633074       0.633074
   51   A          0.640763       0.640763
   52   A          0.641858       0.641858
   53   A          0.686611       0.686611
   54   A          0.701120       0.701120
   55   A          0.712953       0.712953
   56   A          0.723954       0.723954
   57   A          0.726734       0.726734
   58   A          0.755012       0.755012
   59   A          0.772034       0.772034
   60   A          0.794055       0.794055
   61   A          0.801634       0.801634
   62   A          0.808141       0.808141
   63   A          0.845852       0.845852
   64   A          0.873020       0.873020
   65   A          0.921983       0.921983
   66   A          0.949009       0.949009
   67   A          0.963871       0.963871
   68   A          0.985975       0.985975
   69   A          0.999135       0.999135
   70   A          1.045683       1.045683
   71   A          1.055885       1.055885
   72   A          1.082046       1.082046
   73   A          1.098967       1.098967
   74   A          1.149546       1.149546
   75   A          1.157472       1.157472
   76   A          1.168330       1.168330
   77   A          1.205951       1.205951
   78   A          1.226491       1.226491
   79   A          1.247140       1.247140
   80   A          1.276278       1.276278
   81   A          1.297959       1.297959
   82   A          1.330596       1.330596
   83   A          1.335424       1.335424
   84   A          1.351889       1.351889
   85   A          1.364223       1.364223
   86   A          1.379508       1.379508
   87   A          1.412057       1.412057
   88   A          1.428617       1.428617
   89   A          1.444956       1.444956
   90   A          1.457244       1.457244
   91   A          1.476250       1.476250
   92   A          1.505917       1.505917
   93   A          1.519651       1.519651
   94   A          1.541273       1.541273
   95   A          1.547556       1.547556
   96   A          1.566030       1.566030
   97   A          1.575216       1.575216
   98   A          1.602748       1.602748
   99   A          1.620950       1.620950
  100   A          1.632424       1.632424
  101   A          1.671535       1.671535
  102   A          1.714075       1.714075
  103   A          1.789491       1.789491
  104   A          1.796213       1.796213
  105   A          1.826601       1.826601
  106   A          1.859359       1.859359
  107   A          1.890871       1.890871
  108   A          1.948845       1.948845
  109   A          1.987430       1.987430
  110   A          2.016415       2.016415
  111   A          2.067515       2.067515
  112   A          2.097129       2.097129
  113   A          2.246352       2.246352
  114   A          2.261437       2.261437
  115   A          2.282439       2.282439
  116   A          2.319325       2.319325
  117   A          2.371459       2.371459
  118   A          2.395531       2.395531
  119   A          2.418168       2.418168
  120   A          2.552407       2.552407
  121   A          2.593547       2.593547
  122   A          2.617473       2.617473
  123   A          2.639946       2.639946
  124   A          2.683293       2.683293
  125   A          2.726673       2.726673
  126   A          2.728340       2.728340
  127   A          2.766338       2.766338
  128   A          2.799817       2.799817
  129   A          2.825295       2.825295
  130   A          2.873718       2.873718
  131   A          2.894951       2.894951
  132   A          2.900301       2.900301
  133   A          2.930227       2.930227
  134   A          2.962014       2.962014
  135   A          3.025141       3.025141
  136   A          3.044798       3.044798
  137   A          3.067131       3.067131
  138   A          3.097472       3.097472
  139   A          3.119389       3.119389
  140   A          3.164255       3.164255
  141   A          3.194673       3.194673
  142   A          3.216707       3.216707
  143   A          3.235041       3.235041
  144   A          3.248071       3.248071
  145   A          3.268486       3.268486
  146   A          3.334348       3.334348
  147   A          3.352786       3.352786
  148   A          3.354858       3.354858
  149   A          3.387223       3.387223
  150   A          3.395526       3.395526
  151   A          3.401118       3.401118
  152   A          3.419980       3.419980
  153   A          3.446963       3.446963
  154   A          3.468129       3.468129
  155   A          3.478121       3.478121
  156   A          3.505116       3.505116
  157   A          3.530097       3.530097
  158   A          3.555821       3.555821
  159   A          3.563653       3.563653
  160   A          3.568239       3.568239
  161   A          3.606718       3.606718
  162   A          3.612745       3.612745
  163   A          3.630361       3.630361
  164   A          3.637992       3.637992
  165   A          3.652194       3.652194
  166   A          3.678658       3.678658
  167   A          3.723354       3.723354
  168   A          3.736775       3.736775
  169   A          3.759265       3.759265
  170   A          3.775455       3.775455
  171   A          3.786615       3.786615
  172   A          3.812524       3.812524
  173   A          3.861002       3.861002
  174   A          3.880595       3.880595
  175   A          3.891936       3.891936
  176   A          3.921389       3.921389
  177   A          3.924424       3.924424
  178   A          3.957210       3.957210
  179   A          3.982343       3.982343
  180   A          4.003141       4.003141
  181   A          4.047504       4.047504
  182   A          4.066156       4.066156
  183   A          4.076568       4.076568
  184   A          4.095125       4.095125
  185   A          4.115682       4.115682
  186   A          4.136410       4.136410
  187   A          4.152646       4.152646
  188   A          4.159351       4.159351
  189   A          4.182114       4.182114
  190   A          4.214806       4.214806
  191   A          4.268738       4.268738
  192   A          4.278135       4.278135
  193   A          4.294593       4.294593
  194   A          4.321533       4.321533
  195   A          4.339622       4.339622
  196   A          4.367474       4.367474
  197   A          4.386273       4.386273
  198   A          4.398940       4.398940
  199   A          4.410814       4.410814
  200   A          4.432962       4.432962
  201   A          4.454542       4.454542
  202   A          4.457171       4.457171
  203   A          4.503405       4.503405
  204   A          4.512628       4.512628
  205   A          4.544300       4.544300
  206   A          4.561503       4.561503
  207   A          4.577660       4.577660
  208   A          4.627561       4.627561
  209   A          4.649927       4.649927
  210   A          4.662499       4.662499
  211   A          4.708370       4.708370
  212   A          4.725404       4.725404
  213   A          4.759789       4.759789
  214   A          4.818057       4.818057
  215   A          4.869964       4.869964
  216   A          4.888449       4.888449
  217   A          5.011748       5.011748
  218   A          5.063582       5.063582
  219   A          5.082754       5.082754
  220   A          5.108002       5.108002
  221   A          5.155884       5.155884
  222   A          5.169064       5.169064
  223   A          5.176742       5.176742
  224   A          5.209810       5.209810
  225   A          5.259244       5.259244
  226   A          5.273663       5.273663
  227   A          5.325577       5.325577
  228   A          5.372428       5.372428
  229   A          5.410719       5.410719
  230   A          5.430843       5.430843
  231   A          5.518480       5.518480
  232   A          5.544664       5.544664
  233   A          5.565280       5.565280
  234   A          5.601624       5.601624
  235   A          5.620966       5.620966
  236   A          5.636480       5.636480
  237   A          5.659155       5.659155
  238   A          5.664927       5.664927
  239   A          5.721454       5.721454
  240   A          5.789272       5.789272
  241   A          5.800489       5.800489
  242   A          5.814099       5.814099
  243   A          5.838417       5.838417
  244   A          5.901345       5.901345
  245   A          5.925759       5.925759
  246   A          6.003061       6.003061
  247   A          6.050499       6.050499
  248   A          6.097425       6.097425
  249   A          6.141471       6.141471
  250   A          6.168541       6.168541
  251   A          6.202002       6.202002
  252   A          6.228516       6.228516
  253   A          6.242341       6.242341
  254   A          6.290796       6.290796
  255   A          6.359593       6.359593
  256   A          6.366952       6.366952
  257   A          6.415853       6.415853
  258   A          6.608524       6.608524
  259   A          6.670109       6.670109
  260   A          6.708477       6.708477
  261   A          6.802456       6.802456
  262   A          6.845687       6.845687
  263   A          6.911488       6.911488
  264   A          6.958373       6.958373
  265   A          7.039675       7.039675
  266   A          7.075311       7.075311
  267   A          7.154979       7.154979
  268   A          7.210499       7.210499
  269   A          7.242387       7.242387
  270   A          7.320527       7.320527
  271   A          7.360596       7.360596
  272   A          7.362597       7.362597
  273   A          7.488515       7.488515
  274   A          7.632133       7.632133
  275   A          7.659193       7.659193
  276   A          7.795964       7.795964
  277   A          8.013144       8.013144
  278   A          8.336808       8.336808
  279   A         15.343349      15.343349
  280   A         16.107160      16.107160
  281   A         16.110037      16.110037
  282   A         16.200472      16.200472
  283   A         16.368708      16.368708
  284   A         16.453869      16.453869
  285   A         16.463653      16.463653
  286   A         16.498647      16.498647
  287   A         16.542718      16.542718
  288   A         16.652066      16.652066
  289   A         16.966322      16.966322
  290   A         17.342775      17.342775
  291   A         20.941844      20.941844
  292   A         21.714885      21.714885
  293   A         21.974388      21.974388
  294   A         22.800348      22.800348
  295   A         26.072450      26.072450
  296   A         26.181443      26.181443
  297   A         26.361995      26.361995
  298   A         26.627486      26.627486
  299   A         27.093382      27.093382
  300   A         27.232034      27.232034
  301   A         28.906099      28.906099
  302   A         29.254120      29.254120
  303   A         39.214234      39.214234
  304   A         39.219025      39.219025
  305   A         39.271397      39.271397
  306   A         39.447891      39.447891
  307   A         39.539941      39.539941
  308   A         41.292419      41.292419
  309   A         41.338759      41.338759
  310   A         41.369636      41.369636
  311   A         41.441742      41.441742
  312   A         41.462669      41.462669
  313   A         41.506026      41.506026
  314   A         41.510338      41.510338
  315   A         41.513928      41.513928
  316   A         41.536622      41.536622
  317   A         41.591728      41.591728
  318   A         41.621504      41.621504
  319   A         41.642968      41.642968
  320   A         41.651220      41.651220
  321   A         41.702307      41.702307
  322   A         41.707636      41.707636
  323   A         43.759052      43.759052
  324   A         43.786021      43.786021
  325   A         43.799512      43.799512
  326   A         43.834572      43.834572
  327   A         43.844875      43.844875
  328   A         43.888681      43.888681
  329   A         43.922782      43.922782
  330   A         43.971747      43.971747
  331   A         44.020379      44.020379
  332   A         44.071982      44.071982
  333   A         80.622594      80.622594
  334   A         81.160463      81.160463
  335   A         81.215450      81.215450
  336   A         81.299831      81.299831
  337   A         81.392862      81.392862
  338   A         81.466058      81.466058
  339   A         81.471017      81.471017
  340   A         81.540055      81.540055
  341   A         81.581182      81.581182
  342   A         85.234151      85.234151
  343   A         85.845164      85.845164
  344   A         86.386259      86.386259
  345   A        108.441615     108.441615
  346   A        108.997388     108.997388
  347   A        109.220194     109.220194
  348   A        115.740834     115.740834
  349   A        137.187079     137.187079
  350   A        137.281918     137.281918
  351   A        137.405643     137.405643
  352   A        137.619171     137.619171
  353   A        138.048368     138.048368
  354   A        138.116652     138.116652
  355   A        148.232710     148.232710
  356   A        148.596036     148.596036
 
 RETURNING FROM SCF ALGORITHM
 ======================================================================

 Executing drpa...

 Three-index integral transformation
 Allocation of 120.0 Gbytes of memory...
 
 Minimal memory requirement for (ai|P) and (ij|P) integrals:    16.4 MB

 Calculating (ai|P) and (ij|P) integrals...
 Number of integral batches:    1
 Occupied indices per batch:   24
 
 Transforming integrals of batch 1...

 Executing cis...

 Allocation of 120.0 Gbytes of memory...
 Core orbitals considered in CVS treatment:   1  2
 
 Read MO coeff. matrix and orbital energies...
 
 Sorting for the CVS calculation...
 Generate singlet trial vectors...
 
 Starting DF-CIS iteration
 Singlet excited states
 
 
 The iteration has converged in  0 steps for all the roots.
 
 Final result of the CIS calculations for the excited states:
 Singlet excited states:
 
 Excited      Total          Excitation     Excitation     Excitation        Absorption
  state    energy [au]       energy [au]    energy [eV]  energy [cm^-1]    wavelength [nm]
 =========================================================================================
    1    -301.594426394     20.56654700     559.6443      4513835.32            2.22
    2    -301.533620501     20.62735289     561.2989      4527180.67            2.21
 =========================================================================================
 
 
 Retrieve a J_ai^Q fitted MO integral list...
 Retrieve a J_ij^Q fitted MO integral list in upper triangle form...
 Sorting for the CVS calculation...
 Fitting...
 The ground-state intermediates are not necessary!
 
 Calculate pre-optimized initial guesses for adc(2) calculations
 Direct algorithm for AB contributions!!!
 
 Calculate sigma vector for root  1
 Calculate sigma vector for root  2
 
                       Excitation           Energy                Norm of
 Iteration  1         energy [au]        decrease [au]        residual vector
 ============================================================================
 for root  1          19.642609777        -0.9239372             0.0000000
 for root  2          19.756142590        -0.8712103             0.0000000
 ============================================================================
  2/ 2 states have converged.
 
 
 
 The micro iteration of pre-optimization has converged in  1 steps.
 
 
 ============================================================================
 Restart
 
 Calculate sigma vector for root  1
 Calculate sigma vector for root  2
 
                       Excitation           Energy                Norm of
 Iteration  2         energy [au]        decrease [au]        residual vector
 ============================================================================
 for root  1          19.994222006         0.3516122             0.0000000
 for root  2          20.057282913         0.3011403             0.0000000
 ============================================================================
  2/ 2 states have converged.
 
 
 
 The micro iteration of pre-optimization has converged in  1 steps.
 
 
 ============================================================================
 Restart
 
 Calculate sigma vector for root  1
 Calculate sigma vector for root  2
 
                       Excitation           Energy                Norm of
 Iteration  3         energy [au]        decrease [au]        residual vector
 ============================================================================
 for root  1          19.905137759        -0.0890842             0.0000000
 for root  2          19.984889680        -0.0723932             0.0000000
 ============================================================================
  2/ 2 states have converged.
 
 
 
 The micro iteration of pre-optimization has converged in  1 steps.
 
 
 ============================================================================
 Restart
 
 Calculate sigma vector for root  1
 Calculate sigma vector for root  2
 
                       Excitation           Energy                Norm of
 Iteration  4         energy [au]        decrease [au]        residual vector
 ============================================================================
 for root  1          19.930803177         0.0256654             0.0000000
 for root  2          20.004247975         0.0193583             0.0000000
 ============================================================================
  2/ 2 states have converged.
 
 
 
 The micro iteration of pre-optimization has converged in  1 steps.
 
 
 ============================================================================
 Restart
 
 Calculate sigma vector for root  1
 Calculate sigma vector for root  2
 
                       Excitation           Energy                Norm of
 Iteration  5         energy [au]        decrease [au]        residual vector
 ============================================================================
 for root  1          19.923661213        -0.0071420             0.0000000
 for root  2          19.999209170        -0.0050388             0.0000000
 ============================================================================
  2/ 2 states have converged.
 
 
 
 The micro iteration of pre-optimization has converged in  1 steps.
 
 
 ============================================================================
 Restart
 
 Calculate sigma vector for root  1
 Calculate sigma vector for root  2
 
                       Excitation           Energy                Norm of
 Iteration  6         energy [au]        decrease [au]        residual vector
 ============================================================================
 for root  1          19.925668263         0.0020070             0.0000000
 for root  2          20.000530097         0.0013209             0.0000000
 ============================================================================
  2/ 2 states have converged.
 
 
 
 The micro iteration of pre-optimization has converged in  1 steps.
 
 
 ============================================================================
 Restart
 
 Calculate sigma vector for root  1
 Calculate sigma vector for root  2
 
                       Excitation           Energy                Norm of
 Iteration  7         energy [au]        decrease [au]        residual vector
 ============================================================================
 for root  1          19.925105786        -0.0005625             0.0000000
 for root  2          20.000184458        -0.0003456             0.0000000
 ============================================================================
  2/ 2 states have converged.
 
 
 
 The micro iteration of pre-optimization has converged in  1 steps.
 
 
 ============================================================================
 
 The macro iteration of pre-optimization has converged in  7 steps!
 
 Starting DF-ADC(2) iteration for root  1
 
 Iteration   1
 
 Calculate double excitation amplitudes and Y^Q_ai vector...
 
       Total ADC(2)          Energy                Norm of
       energy [au]        decrease [au]        residual vector
 ============================================================================
     -302.235709849         0.0001578             0.0000000
 ============================================================================
 
 Iteration   2
 
 Calculate double excitation amplitudes and Y^Q_ai vector...
 
       Total ADC(2)          Energy                Norm of
       energy [au]        decrease [au]        residual vector
 ============================================================================
     -302.235754084        -0.0000442             0.0000000
 ============================================================================
 
 
 The ADC(2) iteration has converged in  2 steps.
 
 Final result in atomic units for root  1:
 
 Total reference energy:         -322.160973390900
 Total ADC(2) energy:            -302.235754084272
 ADC(2) excitation energy:         19.925219306629
 Spin multiplicity:                 1
 
 ============================================================================
 
 
 Starting DF-ADC(2) iteration for root  2
 
 Iteration   1
 
 Calculate double excitation amplitudes and Y^Q_ai vector...
 
       Total ADC(2)          Energy                Norm of
       energy [au]        decrease [au]        residual vector
 ============================================================================
     -302.160698448         0.0000905             0.0000000
 ============================================================================
 
 
 The ADC(2) iteration has converged in  1 steps.
 
 Final result in atomic units for root  2:
 
 Total reference energy:         -322.160973390900
 Total ADC(2) energy:            -302.160698447634
 ADC(2) excitation energy:         20.000274943266
 Spin multiplicity:                 1
 
 ============================================================================
 
 
 Final result of the ADC(2) calculations for the excited states:
 Singlet states
 
 Excited   Excitation     Excitation     Excitation        Absorption      
  state    energy [au]    energy [eV]  energy [cm^-1]    wavelength [nm]  
 ============================================================================
    1     19.92521931     542.1928      4373080.16            2.29
    2     20.00027494     544.2352      4389552.97            2.28
 ============================================================================
 
 
                      Normal termination of mrcc.
 **********************************************************************
