# Supplementary material for: Scalable Correlated Local Approaches for Computing Valence and Core-Level Ionization Energies in Large Molecules
Source: J Chem Theory Comput. 2026 Jun 24;22(13):6584–98. doi: 10.1021/acs.jctc.6c00634 (PMC13374016; doi:10.1021/acs.jctc.6c00634)
Supplement: Supplementary file 2 [file ct6c00634_si_003.zip › SI/outputs/glutamic_acid_N_1_ladc2_0.99995_test.out]

 **********************************************************************
                          MRCC program system
 **********************************************************************
 
                              Written by
     Mihaly Kallay, Peter R. Nagy, David Mester, Laszlo Gyevi-Nagy,
        Jozsef Csoka, P. Bernat Szabo, Zoltan Rolik, Gyula Samu,
      Bence Hegely, Bence Ladoczki, Klara Petrov, Jozsef Csontos,
     Adam Ganyecz, Istvan Ladjanszki, Lorant Szegedy, Mate Farkas,
          Pal D. Mezei, Reka A. Horvath, and Balazs D. Lorincz
 
        Department of Physical Chemistry and Materials Science
            Budapest University of Technology and Economics
                  Budapest P.O.Box 91, H-1521 Hungary
 
                              www.mrcc.hu
 
                            Version: 25.1.2

 Executing minp...

 Reading input from MINP...
 
 Input file:
 
basis=cc-pCVTZ-X2C
verbosity=3

tprint=0.1
localcc=2016
redcost_exc=on


cialg=direct
ip_ea=ip
calc=ADC(2)

mem=120GB

dfbasis_scf=cc-pCVTZ-X2C_autoaux
dfbasis_cor=cc-pCVTZ-X2C_autoaux
scfiguess=off

bpcompo=0.99995
bpedo=0.99995
hamilton=SFX2C1e
core=4
cvs=1-1
nstate=2
unit=bohr
geom=xyz
19
L-glutamic_acid
N -0.516458 -3.924158 -0.987494
C 0.555917 -1.563546 -1.939162
C 0.183792 0.600020 0.001853
H 1.077157 0.065112 1.791026
H 1.139914 2.307776 -0.686961
C -2.647492 1.134870 0.426345
H -3.536075 1.864684 -1.292773
H -3.570982 -0.662054 0.904924
C -3.170928 3.002255 2.497765
O -4.587268 4.853300 2.362193
O -1.901177 2.417316 4.715205
H -2.312270 3.641367 6.047768
C 3.346254 -1.751769 -2.635649
O 4.751083 -2.878172 -0.739643
O 4.319981 -0.994925 -4.615708
H 0.373979 -4.667706 0.538110
H -0.959941 -5.235264 -2.309449
H -0.423018 -1.073818 -3.695739
H 6.546643 -2.974445 -1.195803
 
 
 Checking keyword combinations...
 
 Keywords:
 
 active=none
 agrid=ld0006-ld0590
 agrid_pssp=ld0006-ld0194
 agrid_pssp_sm=ld0006-ld0074
 ao_trunc=off
 ao_trunc_tol=1e-4
 basis=cc-pcvtz-x2c
 basis_sm=none
 basopt=off
 bfbasis=none
 bfgsmem=10
 bfgstol=1.0d-3
 bfgscimem=5
 boysalg=jacobi
 bpcompo=0.99995
 bpcompv=0.98
 bpdfo=0.99995
 bpocc=0.99995
 bppdo=0.999d0
 bppdv=0.98
 bpedo=0.99995
 bpedv=0.999999
 bp_subsyso=0.95
 bp_subsysv=0.95
 cabscorr=off
 cabsdom=bplarge
 cabsdual=off
 calc=adc(2)
 ccmaxit=50
 ccprog=cis
 ccsdalg=disk
 ccsdmkl=seq
 ccsdrest=off
 ccsdthreads=2
 cctol=6
 charge=0
 cialg=direct
 ciguess=off
 cmpgrp=auto
 comprest=off
 coord_sys=ric
 core=4
 corembed=off
 csapprox=off
 cvs=1-1
 dboc=off
 deltaf12=off
 delocsomofact=
 dendec=laplace
 dens=0
 denscorr=0
 dfalg=lineq
 dfbasis_cab=none
 dfbasis_cor=cc-pcvtz-x2c_autoaux
 dfbasis_scf=cc-pcvtz-x2c_autoaux
 dfbasis_scf_sm=auto
 dfintran=drpa
 df_trunc=off
 df_trunc_corr=off
 df_trunc_corr_tol=5e-4
 df_trunc_tol=5e-4
 dft=off
 dhexc=adc(2)
 diag=david
 docc=
 domrad=10.d0
 drpaalg=auto
 dual=off
 dual_df=off
 dyson=off
 ecp=auto
 edisp=off
 edisp_embed=off
 embed=off
 epairestfact=off
 epairscale=1.d0
 etemp=300
 epert=none
 eps=
 espcharge=off
 excrad=0.d0
 excrad_f12=0.d0
 excrad_fin=0.000000000D+00
 fastdbbsc=v2
 fitting=coulomb
 fmm=off
 fmmord=8
 fnonorb=
 freq=off
 gamma=1.d0
 gauss=spher
 geom=xyz
 gopt=off
 ghost=none
 gtol=7
 grdens=off
 grid=auto
 grid_sm=auto
 gridbatch_cos=2000
 grtol=10
 guido_ct=off
 hamilton=sfx2c1e
 hl_scfalg=direct
 iface=none
 incore=off
 intalg=auto
 ip_ea=ip
 itol=10
 laptol=1.d-2
 lccoporder=trffirst
 lcorthr=loose
 lccrest=off
 ldfgrad_tol=8
 lmp2dens=on
 lnoepso=0.d0
 lnoepsv=0.000075d0
 localcc=2016
 localcorrsymm=off
 locintrf=direct
 mact=
 maxact=off
 maxdim=200
 maxex=0
 maxmicroit=100
 mcscfiguess=hf
 mem=120gb
 mmprog=
 molden=off
 mp2ongrid=off
 mpitasks=1
 mulmet=3
 mult=
 nab=off
 nacto=0
 nactv=0
 naf_amp=3.16d-3
 naf_cor=0.1d0
 naf_f12=off
 naf_scf=off
 nafalg=albe
 nafdens=off
 naftyp=jpq
 nchol=auto
 ndeps=1e-3
 nevpt=
 nstate=2
 nsing=0
 nto=off
 ntrip=0
 num_grad=off
 occ=
 occri=off
 oniom=off
 oniom_eechg=off
 oniom_pcm=off
 oniom_qcorr=off
 optalg=
 optmaxit=50
 optetol=1e-6
 optex=1
 optgtol=1e-4
 optstol=1e-3
 orblocc=off
 orbloce=off
 orbloco=boys
 orblocv=pao
 orblocguess=cholesky
 osveps=-1.d0
 ovirt=off
 ovltol=1e-7
 ovosnorb=80.0
 pao_subsys_tol=1e-3
 pao_tol=1e-3
 pcm=off
 popul=off
 pressure=100000
 pssp=off
 ptfreq=0.0
 ptthreads=2
 qmreg=
 qmmm=off
 qro=off
 qscf=off
 redcost_exc=6
 redcost_tddft=off
 refdet=none
 rest=0
 rgrid=log3
 rism=off
 rohfcore=standard
 rohftype=semicanonical
 scfalg=direct
 scf_conv=auto
 scfdamp=0.0d0
 scfdamp_mode=off
 scfdamp_end=50
 scfdamp_dampstep=0.d0
 scfdamp_dtol=0.0d0
 scfdamp_maxfact=0.0d0
 scfdamp_minfact=0.0d0
 scfdiis=on
 scfdiis_dtol=0.0d0
 scfdiis_end=50
 scfdiis_start=2
 scfdiis_step=1
 scfdiis_watch=off
 scfdiis_wrange=10
 scfdiis_wlimit=5
 scfdiis_delmax=2
 scfdtol=7
 scfext=10
 scfguessdens=
 scfiguess=off
 scfloc=off
 scflshift=0.20
 scflshift_end=8
 scflshift_dtol=0.0
 scflshift_gaptol=0.20
 scfmaxit=50
 scftype=
 scftype_low=
 scftype_high=
 scftol=6
 scspe=1.d0
 scsph=1.d0
 scsps=0.0d0
 scsps_t=0.0d0
 scspt=0.0d0
 scspt_t=0.0d0
 scspv=1.d0
 spairtol=-1.d0
 sqmprog=
 subminp=top
 subsys_bopu=on
 symm=
 talg=lapl
 temp=298.15
 test=off
 tfunc=off
 theodore=off
 tlmo=0.999
 tpao=0.94
 tprint=0.1
 uncontract=off
 unit=bohr
 usedisk=2
 verbosity=3
 wpairtol=1.d-5

 Executing orbloc...

 Allocation of 120.0 Gbytes of memory...

 Localization of core orbitals...
 Localization type: Boys
 Localization algorithm: Jacobi
 
 Step   Convergence
   1   0.000000000000

 Localization of occupied orbitals...
 Localization type: Boys
 Localization algorithm: Jacobi
 
 Step   Convergence
   1   6.518750238232
   2   1.243574281612
   3   0.070003161708
   4   0.008751657922
   5   0.002382684430
   6   0.000895073294
   7   0.000387425256
   8   0.000174438328
   9   0.000079184964
  10   0.000035959012
  11   0.000016315597
  12   0.000007397671
  13   0.000003352885
  14   0.000001519438
  15   0.000000688598
  16   0.000000312119
  17   0.000000141509
  18   0.000000064177
  19   0.000000029116
  20   0.000000013214
  21   0.000000006000
  22   0.000000002725
  23   0.000000001238
  24   0.000000000563

 Localization succeeded.

 File MOCOEF is overwritten with localized orbitals.
 

 Executing cis...

 Allocation of 120.0 Gbytes of memory...
 
 WARNING! If scfiguess.eq.off and localcc.ne.off!
 Please be sure that MOCOEF is MOCOEF.CAN!
 
 Core orbitals considered in CVS treatment:   1
 
 Read MO coeff. matrix and orbital energies...
 
 Sorting for the CVS calculation...
 Generate singlet trial vectors...
 
 Starting DF-CIS iteration
 Singlet excited states
 
 
 The iteration has converged in  0 steps for all the roots.
 
 Final result of the CIS calculations for the excited states:
 Singlet excited states:
 
 Excited      Total          Excitation     Excitation     Excitation        Absorption
  state    energy [au]       energy [au]    energy [eV]  energy [cm^-1]    wavelength [nm]
 =========================================================================================
    1    -533.455386241     15.56857769     423.6426      3416907.85            2.93
 =========================================================================================
 
 
 Dominant coefficients
 Printing threshold: 0.100000
 
 for root  1
    coeff.   occ.       virt.
   0.707107     5  -->    40

 Executing drpa...

 Three-index integral transformation
 Allocation of 120.0 Gbytes of memory...
 
 
 Constructing PAOs...
 PAO norm tolerance:     1.0000E-04
 Kept PAOs:    546   517  105.6093
 Threshold: 0.9990000
 Number of selected important orbitals:     1  (   2.9 %)
 
 
 Occupied LMO domain definition with Boughton-Pulay completeness:    0.9999500000
 
   MO  Natoms  Completeness   Atoms
    1    1     0.999999        1
    2    4     0.999997        6    9   10   11
    3    4     0.999994        2   13   14   15
    4    5     0.999993        2    3    4    5    6
    5    5     0.999992        3    6    7    8    9
    6    5     0.999992        1    2    3   13   18
    7    7     0.999952        6    7    8    9   10   11   12
    8    8     0.999972        1    2    5   13   14   15   18   19
    9    7     0.999951        3    4    6    9   10   11   12
   10   10     0.999969        1    2    3    4    5   13   14   15   16   19
   11    8     0.999966        2    3    6    7    9   10   11   12
   12    8     0.999958        1    2    3   13   14   15   18   19
   13   15     0.999953        1    2    3    5    6    7    8    9   13   14   15   16   17   18   19
   14   13     0.999959        1    2    3    4    5    6   13   14   15   16   17   18   19
   15    8     0.999987        3    4    6    7    9   10   11   12
   16    7     0.999958        2    3   13   14   15   16   19
   17   13     0.999970        1    2    3    4    5    6    7    8    9   13   15   17   18
   18   12     0.999957        2    3    4    5    6    7    8    9   10   11   12   18
   19    6     0.999951        4    6    9   10   11   12
   20    8     0.999978        1    2    3   13   14   15   18   19
   21   14     0.999952        1    2    3    4    5    6    7    8    9   11   13   14   16   18
   22    9     0.999952        1    2    3    8   13   14   16   17   18
   23    9     0.999970        1    2    3    5   13   14   15   18   19
   24   10     0.999982        1    2    3    5    6    7    8    9   10   11
   25    8     0.999987        1    2    3   13   14   15   16   19
   26    7     0.999959        4    6    8    9   10   11   12
   27    9     0.999960        3    5    6    7    8    9   10   11   12
   28    9     0.999976        2    3    6    7    8    9   10   11   12
   29    9     0.999974        1    2    3    5    6   13   14   15   19
   30   10     0.999985        1    2    3    4    8   13   14   16   17   18
   31   17     0.999996        1    2    3    4    5    6    7    8    9   10   11   13   14   15   16   17   18
   32   14     0.999957        1    2    3    4    5    6    8    9   13   14   15   16   18   19
   33   14     0.999964        1    2    3    4    5    6    7    8    9   10   11   12   13   18
   34   12     0.999987        1    2    3    5    6    8   13   14   15   16   17   18
   35   15     0.999996        1    2    3    4    5    6    7    8    9   10   11   13   14   15   18
 
 Executing the Boughton-Pulay algorithm...
  with occ MO completeness:    0.9999500000
 
   MO  Natoms  Completeness   Atoms
    1    1     0.999999        1
    2    4     0.999997        6    9   10   11
    3    4     0.999994        2   13   14   15
    4    5     0.999993        2    3    4    5    6
    5    5     0.999992        3    6    7    8    9
    6    5     0.999992        1    2    3   13   18
    7    7     0.999952        6    7    8    9   10   11   12
    8    8     0.999972        1    2    5   13   14   15   18   19
    9    7     0.999951        3    4    6    9   10   11   12
   10   10     0.999969        1    2    3    4    5   13   14   15   16   19
   11    8     0.999966        2    3    6    7    9   10   11   12
   12    8     0.999958        1    2    3   13   14   15   18   19
   13   15     0.999953        1    2    3    5    6    7    8    9   13   14   15   16   17   18   19
   14   13     0.999959        1    2    3    4    5    6   13   14   15   16   17   18   19
   15    8     0.999987        3    4    6    7    9   10   11   12
   16    7     0.999958        2    3   13   14   15   16   19
   17   13     0.999970        1    2    3    4    5    6    7    8    9   13   15   17   18
   18   12     0.999957        2    3    4    5    6    7    8    9   10   11   12   18
   19    6     0.999951        4    6    9   10   11   12
   20    8     0.999978        1    2    3   13   14   15   18   19
   21   14     0.999952        1    2    3    4    5    6    7    8    9   11   13   14   16   18
   22    9     0.999952        1    2    3    8   13   14   16   17   18
   23    9     0.999970        1    2    3    5   13   14   15   18   19
   24   10     0.999982        1    2    3    5    6    7    8    9   10   11
   25    8     0.999987        1    2    3   13   14   15   16   19
   26    7     0.999959        4    6    8    9   10   11   12
   27    9     0.999960        3    5    6    7    8    9   10   11   12
   28    9     0.999976        2    3    6    7    8    9   10   11   12
   29    9     0.999974        1    2    3    5    6   13   14   15   19
   30   10     0.999985        1    2    3    4    8   13   14   16   17   18
   31   17     0.999996        1    2    3    4    5    6    7    8    9   10   11   13   14   15   16   17   18
   32   14     0.999957        1    2    3    4    5    6    8    9   13   14   15   16   18   19
   33   14     0.999964        1    2    3    4    5    6    7    8    9   10   11   12   13   18
   34   12     0.999987        1    2    3    5    6    8   13   14   15   16   17   18
   35   15     0.999996        1    2    3    4    5    6    7    8    9   10   11   13   14   15   18
 
   36    4     0.992919        1    2   16   17
   37    2     0.990180        1    2
   38    5     0.987285        1    2   13   16   17
   39    1     0.998731        1
   40    1     0.995682        1
   41    4     0.991136        1    2   16   17
   42    3     0.986380        1    2   16
   43    6     0.981257        1    2    3   13   16   17
   44    4     0.988349        1    2   16   17
   45    3     0.985543        1    2   16
   46    5     0.983837        1    2    8   13   17
   47    5     0.983731        1    2   13   16   17
   48    3     0.991501        1    2   16
   49    4     0.982559        1    2    8   17
   50    1     0.997856        1
   51    1     0.996380        1
   52    1     0.998165        1
   53    1     0.999795        1
   54    1     0.999653        1
   55    1     0.999823        1
   56    1     0.998989        1
   57    1     0.998469        1
   58    1     0.999061        1
   59    1     0.999096        1
   60    1     0.999016        1
   61    2     0.993667        1    2
   62    2     0.995251        1    2
   63    2     0.997179        1    2
   64    2     0.981347        1   17
   65    2     0.996837        1    2
   66    1     0.999998        1
   67    1     0.999996        1
   68    1     0.999998        1
   69    1     0.999998        1
   70    1     0.999997        1
   71    1     0.999280        1
   72    1     0.998181        1
   73    1     0.996959        1
   74    1     0.999890        1
   75    1     0.999797        1
   76    1     0.999568        1
   77    1     0.998404        1
   78    5     0.993422        1    2    3   13   18
   79    4     0.990661        1    2    3   13
   80    6     0.981210        1    2    3   13   14   18
   81    1     0.996995        2
   82    1     0.989451        2
   83    5     0.985949        1    2    3   13   18
   84    8     0.980830        1    2    5   13   15   16   17   18
   85    4     0.987272        1    2    3   13
   86    5     0.989722        1    2    3   13   18
   87    4     0.981659        1    2   13   18
   88    4     0.981051        1    2    3   13
   89    7     0.986363        1    2    3   13   14   15   18
   90    7     0.986382        1    2    3   13   14   15   18
   91    6     0.985155        1    2    3    6   13   15
   92    1     0.996535        2
   93    1     0.996309        2
   94    1     0.995185        2
   95    1     0.999679        2
   96    1     0.999660        2
   97    1     0.999554        2
   98    1     0.990075        2
   99    1     0.990848        2
  100    1     0.994044        2
  101    1     0.990979        2
  102    1     0.992409        2
  103    4     0.983472        1    2    3   13
  104    6     0.981686        1    2    4    5   13   18
  105    5     0.980826        1    2    3   13   16
  106    4     0.988353        1    2    3   13
  107    5     0.986562        1    2    3   13   15
  108    1     0.999995        2
  109    1     0.999995        2
  110    1     0.999997        2
  111    1     0.999994        2
  112    1     0.999995        2
  113    1     0.990146        2
  114    1     0.980996        2
  115    1     0.985699        2
  116    1     0.997296        2
  117    1     0.987686        2
  118    1     0.995000        2
  119    1     0.981705        2
  120    5     0.990903        2    3    4    5    6
  121    3     0.986202        2    3    6
  122    7     0.982723        1    2    3    4    5    6   11
  123    1     0.997807        3
  124    1     0.992268        3
  125    5     0.984735        2    3    4    5    6
  126    6     0.988206        1    3    4    5    6   18
  127    4     0.983279        2    3    6   13
  128    5     0.986883        2    3    4    5    6
  129    4     0.982393        3    4    5    6
  130    5     0.983120        2    3    6    9   13
  131    7     0.980986        1    2    3    4    5    6   14
  132    6     0.980605        1    2    3    4    5    6
  133    7     0.988574        2    3    6    9   11   13   14
  134    1     0.997053        3
  135    1     0.998759        3
  136    1     0.995055        3
  137    1     0.999727        3
  138    1     0.999885        3
  139    1     0.999543        3
  140    1     0.995736        3
  141    1     0.993440        3
  142    1     0.996749        3
  143    1     0.995630        3
  144    1     0.995050        3
  145    3     0.988753        2    3    6
  146    5     0.991959        1    2    3    7    8
  147    3     0.989388        2    3    6
  148    3     0.989699        2    3    6
  149    4     0.981800        2    3    5    6
  150    1     0.999998        3
  151    1     0.999996        3
  152    1     0.999999        3
  153    1     0.999997        3
  154    1     0.999997        3
  155    1     0.992964        3
  156    1     0.988916        3
  157    1     0.999197        3
  158    1     0.997952        3
  159    1     0.984519        3
  160    1     0.997690        3
  161    1     0.995753        3
  162    4     0.982250        2    3    4    6
  163    3     0.984225        3    4    6
  164    6     0.985608        3    4    6   11   14   16
  165    1     0.993532        4
  166    1     0.994919        4
  167    1     0.991153        4
  168    2     0.985105        3    4
  169    2     0.995403        3    4
  170    3     0.982925        3    4    6
  171    1     0.990451        4
  172    1     0.993614        4
  173    1     0.986671        4
  174    1     0.988925        4
  175    1     0.990774        4
  176    3     0.984684        3    5    6
  177    3     0.986219        3    5    6
  178    5     0.987205        2    3    5    6   13
  179    1     0.992578        5
  180    1     0.996155        5
  181    1     0.991337        5
  182    2     0.986684        3    5
  183    2     0.996212        3    5
  184    3     0.989844        3    5    6
  185    1     0.987557        5
  186    1     0.990470        5
  187    1     0.989691        5
  188    1     0.992344        5
  189    1     0.991286        5
  190    5     0.992315        3    6    7    8    9
  191    3     0.986425        3    6    9
  192    7     0.981062        3    6    7    8    9   10   11
  193    1     0.997842        6
  194    1     0.992346        6
  195    5     0.983830        3    6    7    8    9
  196    8     0.983251        3    4    5    6    7    8   10   11
  197    3     0.984685        3    6    9
  198    5     0.987088        3    6    7    8    9
  199    4     0.980199        3    6    7    8
  200    3     0.980857        3    6    9
  201    6     0.981327        3    6    7    9   10   11
  202    7     0.982846        3    6    7    8    9   10   11
  203    6     0.991784        1    2    3    6    9   10
  204    1     0.997166        6
  205    1     0.998644        6
  206    1     0.995381        6
  207    1     0.999738        6
  208    1     0.999874        6
  209    1     0.999573        6
  210    1     0.996151        6
  211    1     0.994229        6
  212    1     0.996986        6
  213    1     0.996084        6
  214    1     0.995153        6
  215    4     0.989944        3    6    9   10
  216    6     0.982888        4    5    6    7    8    9
  217    3     0.982358        3    6    9
  218    3     0.985476        3    6    9
  219    4     0.987033        3    6    9   10
  220    1     0.999998        6
  221    1     0.999997        6
  222    1     0.999999        6
  223    1     0.999997        6
  224    1     0.999997        6
  225    1     0.992424        6
  226    1     0.990521        6
  227    1     0.999236        6
  228    1     0.997599        6
  229    1     0.986864        6
  230    1     0.997387        6
  231    1     0.996212        6
  232    3     0.983716        6    7    9
  233    3     0.981720        6    7    9
  234    4     0.980137        3    6    7   10
  235    1     0.992982        7
  236    1     0.995461        7
  237    1     0.991915        7
  238    2     0.986824        6    7
  239    2     0.995857        6    7
  240    3     0.990245        3    6    7
  241    1     0.988792        7
  242    1     0.992309        7
  243    1     0.987294        7
  244    1     0.990655        7
  245    1     0.991107        7
  246    6     0.980907        3    6    7    8    9   10
  247    4     0.987894        3    6    8    9
  248    5     0.980858        1    3    6    7    8
  249    1     0.992818        8
  250    1     0.995074        8
  251    1     0.990901        8
  252    2     0.986400        6    8
  253    2     0.992969        6    8
  254    3     0.980018        3    6    8
  255    1     0.988625        8
  256    1     0.992138        8
  257    1     0.988140        8
  258    1     0.990544        8
  259    1     0.990704        8
  260    4     0.997178        6    9   10   11
  261    4     0.996929        6    9   10   11
  262    4     0.991996        6    9   10   11
  263    1     0.995038        9
  264    1     0.982859        9
  265    4     0.992814        6    9   10   11
  266    5     0.993024        7    8    9   10   11
  267    4     0.995326        6    9   10   11
  268    4     0.994344        6    9   10   11
  269    4     0.987451        8    9   10   11
  270    4     0.994797        6    9   10   11
  271    4     0.988184        6    9   10   11
  272    5     0.992236        6    8    9   10   11
  273    5     0.992618        3    6    9   10   11
  274    1     0.994403        9
  275    1     0.994019        9
  276    1     0.994223        9
  277    1     0.999482        9
  278    1     0.999447        9
  279    1     0.999466        9
  280    1     0.987683        9
  281    1     0.985145        9
  282    1     0.984330        9
  283    1     0.981743        9
  284    2     0.990459        9   10
  285    4     0.994069        6    9   10   11
  286    5     0.997094        6    7    9   10   11
  287    4     0.991494        6    9   10   11
  288    4     0.992700        6    9   10   11
  289    4     0.990228        6    9   10   11
  290    1     0.999991        9
  291    1     0.999990        9
  292    1     0.999990        9
  293    1     0.999988        9
  294    1     0.999982        9
  295    1     0.980674        9
  296    3     0.985630        6    9   10
  297    1     0.986543        9
  298    2     0.986051        9   10
  299    2     0.987503        6    9
  300    1     0.993387        9
  301    2     0.986923        9   10
  302    2     0.996634        9   10
  303    1     0.985909       10
  304    2     0.989138        9   10
  305    1     0.999486       10
  306    1     0.998226       10
  307    4     0.990773        6    9   10   11
  308    4     0.991864        8    9   10   11
  309    3     0.981641        6    9   10
  310    3     0.981479        9   10   11
  311    3     0.985584        9   10   11
  312    3     0.981075        8    9   10
  313    2     0.990340        9   10
  314    2     0.988956        9   10
  315    2     0.989707        9   10
  316    1     0.996187       10
  317    1     0.995763       10
  318    1     0.995887       10
  319    1     0.999627       10
  320    1     0.999586       10
  321    1     0.999599       10
  322    1     0.999676       10
  323    1     0.999764       10
  324    1     0.999869       10
  325    1     0.999673       10
  326    1     0.999523       10
  327    1     0.991533       10
  328    1     0.991064       10
  329    1     0.995696       10
  330    1     0.990330       10
  331    1     0.983248       10
  332    1     0.999997       10
  333    1     0.999999       10
  334    1     0.999999       10
  335    1     0.999998       10
  336    1     0.999998       10
  337    1     0.999288       10
  338    1     0.999005       10
  339    1     0.999786       10
  340    1     0.999476       10
  341    1     0.999581       10
  342    1     0.999866       10
  343    1     0.998837       10
  344    3     0.988336        9   11   12
  345    2     0.993663        9   11
  346    3     0.988257        9   11   12
  347    1     0.999041       11
  348    1     0.996898       11
  349    4     0.989774        9   10   11   12
  350    3     0.986529        9   10   11
  351    3     0.985839        9   11   12
  352    4     0.990316        9   10   11   12
  353    3     0.990992        9   10   11
  354    3     0.984363        9   11   12
  355    2     0.986400        9   11
  356    2     0.993857        9   11
  357    4     0.985062        4    9   11   12
  358    1     0.996538       11
  359    1     0.996345       11
  360    1     0.997992       11
  361    1     0.999661       11
  362    1     0.999643       11
  363    1     0.999803       11
  364    1     0.999727       11
  365    1     0.999824       11
  366    1     0.999741       11
  367    1     0.999429       11
  368    1     0.999663       11
  369    1     0.988646       11
  370    1     0.993396       11
  371    1     0.989984       11
  372    1     0.983037       11
  373    1     0.992155       11
  374    1     0.999999       11
  375    1     0.999999       11
  376    1     0.999999       11
  377    1     0.999997       11
  378    1     0.999998       11
  379    1     0.999817       11
  380    1     0.999008       11
  381    1     0.999505       11
  382    1     0.999611       11
  383    1     0.999741       11
  384    1     0.999839       11
  385    1     0.999446       11
  386    3     0.989625        9   11   12
  387    2     0.988117       11   12
  388    3     0.989602       10   11   12
  389    2     0.998669       11   12
  390    2     0.986947        9   12
  391    1     0.987299       12
  392    3     0.998030        9   11   12
  393    2     0.988515       11   12
  394    2     0.995642       11   12
  395    2     0.996773       11   12
  396    1     0.986431       12
  397    2     0.998549       11   12
  398    2     0.997571       11   12
  399    1     0.984915       12
  400    4     0.995132        2   13   14   15
  401    4     0.993284        2   13   14   15
  402    4     0.983927        2   13   14   15
  403    1     0.994964       13
  404    1     0.982646       13
  405    4     0.990960        2   13   14   15
  406    5     0.996805        1    2   13   14   15
  407    4     0.988523        2   13   14   15
  408    4     0.993630        2   13   14   15
  409    4     0.994442        2   13   14   15
  410    4     0.990800        2   13   14   15
  411    5     0.989354        1    2   13   14   15
  412    5     0.986004        1    2   13   14   15
  413    5     0.990330        2    3   13   14   15
  414    1     0.994502       13
  415    1     0.993560       13
  416    1     0.994367       13
  417    1     0.999490       13
  418    1     0.999406       13
  419    1     0.999478       13
  420    1     0.982939       13
  421    2     0.990703       13   15
  422    1     0.988204       13
  423    1     0.989646       13
  424    2     0.990821       13   15
  425    4     0.986676        2   13   14   15
  426    4     0.980611        1   13   14   15
  427    4     0.982998        2    3   13   14
  428    4     0.991931        2   13   14   15
  429    5     0.990633        2    3   13   14   15
  430    1     0.999988       13
  431    1     0.999984       13
  432    1     0.999993       13
  433    1     0.999993       13
  434    1     0.999984       13
  435    2     0.984909       13   15
  436    2     0.980421       13   15
  437    2     0.994878       13   14
  438    1     0.980156       13
  439    1     0.986672       13
  440    1     0.987942       13
  441    1     0.982140       13
  442    3     0.988296       13   14   19
  443    2     0.993755       13   14
  444    3     0.988290       13   14   19
  445    1     0.999045       14
  446    1     0.996909       14
  447    4     0.991543       13   14   15   19
  448    3     0.982786       13   14   15
  449    4     0.991174       13   14   15   19
  450    4     0.990838       13   14   15   19
  451    3     0.988539       13   14   15
  452    4     0.992916       13   14   15   19
  453    3     0.986237       13   14   19
  454    2     0.987072       13   14
  455    3     0.985065       13   14   19
  456    1     0.996980       14
  457    1     0.995973       14
  458    1     0.997953       14
  459    1     0.999704       14
  460    1     0.999606       14
  461    1     0.999799       14
  462    1     0.999758       14
  463    1     0.999770       14
  464    1     0.999752       14
  465    1     0.999503       14
  466    1     0.999558       14
  467    1     0.989801       14
  468    1     0.992205       14
  469    1     0.990621       14
  470    1     0.985622       14
  471    1     0.987876       14
  472    1     0.999999       14
  473    1     0.999998       14
  474    1     0.999999       14
  475    1     0.999998       14
  476    1     0.999997       14
  477    1     0.999434       14
  478    1     0.999143       14
  479    1     0.999236       14
  480    1     0.999817       14
  481    1     0.999880       14
  482    1     0.999805       14
  483    1     0.999578       14
  484    2     0.996678       13   15
  485    1     0.985955       15
  486    2     0.989278       13   15
  487    1     0.999487       15
  488    1     0.998231       15
  489    4     0.987964        2   13   14   15
  490    3     0.992264       13   14   15
  491    4     0.985665        2   13   14   15
  492    4     0.980111       13   14   15   19
  493    3     0.994587       13   14   15
  494    4     0.990630        2   13   14   15
  495    2     0.992352       13   15
  496    2     0.986085       13   15
  497    2     0.991296       13   15
  498    1     0.996097       15
  499    1     0.995916       15
  500    1     0.995864       15
  501    1     0.999618       15
  502    1     0.999602       15
  503    1     0.999596       15
  504    1     0.999668       15
  505    1     0.999616       15
  506    1     0.999887       15
  507    1     0.999840       15
  508    1     0.999479       15
  509    1     0.989369       15
  510    1     0.987061       15
  511    1     0.996777       15
  512    1     0.994534       15
  513    1     0.983801       15
  514    1     0.999997       15
  515    1     0.999998       15
  516    1     0.999999       15
  517    1     0.999999       15
  518    1     0.999997       15
  519    1     0.998579       15
  520    1     0.999211       15
  521    1     0.999648       15
  522    1     0.999417       15
  523    1     0.999843       15
  524    1     0.999780       15
  525    1     0.999317       15
  526    3     0.986887        1    2   16
  527    2     0.988271        1   16
  528    4     0.984644        1    2   14   16
  529    1     0.989597       16
  530    1     0.992033       16
  531    2     0.998876        1   16
  532    2     0.991024        1   16
  533    2     0.984328        1   16
  534    2     0.993082        1   16
  535    2     0.999209        1   16
  536    1     0.989726       16
  537    2     0.997384        1   16
  538    1     0.983923       16
  539    1     0.986983       16
  540    2     0.985787        1   17
  541    2     0.989939        1   17
  542    3     0.992382        1    2   17
  543    1     0.990056       17
  544    1     0.987035       17
  545    1     0.981437       17
  546    2     0.992149        1   17
  547    2     0.986318        1   17
  548    2     0.994548        1   17
  549    1     0.991154       17
  550    2     0.997391        1   17
  551    2     0.998381        1   17
  552    1     0.988506       17
  553    1     0.988582       17
  554    4     0.985309        1    2   13   18
  555    3     0.982353        2    3   18
  556    5     0.981016        1    2    7   13   18
  557    1     0.994963       18
  558    1     0.995407       18
  559    1     0.991336       18
  560    2     0.983754        2   18
  561    3     0.997435        1    2   18
  562    3     0.989781        2    3   18
  563    1     0.990799       18
  564    1     0.993835       18
  565    1     0.987364       18
  566    1     0.987108       18
  567    1     0.991761       18
  568    3     0.990015       13   14   19
  569    2     0.988308       14   19
  570    3     0.989776       14   15   19
  571    1     0.980433       19
  572    2     0.989012       13   19
  573    1     0.984263       19
  574    2     0.990739       14   19
  575    2     0.987563       14   19
  576    2     0.994971       14   19
  577    2     0.997669       14   19
  578    1     0.980902       19
  579    2     0.998115       14   19
  580    1     0.986468       19
  581    2     0.998183       14   19
 
 Dimensions of the occupied LMO domains:  Minimum / Average / Maximum
 
 Number of atoms in domain:                   1       9.1        17
 Number of atomic orbitals:                  43     294.5       528
 
 Number of strong pairs: 0 (0.0%)
 chtol:   9.999999999999999E-005
 switch to dfcoralg=cholinv
       11.12 MB memory is used for domain independent quantities
 
 Calculating the contribution of occupied LMOs...
    using local fitting domains
 
 MO:     1
 Extended domain construction for local excited state calculation...
 
 The selected important local MOs:    #:    21
    1    6    8   10   12   13   14   17   20   21   22   23   24   25   29   30   31   32   33   34
   35
 
 The selected important PAOs:    #:     0

 
 The selected additional local MOs:    #:     0

 
 The selected additional PAOs:    #:   556
   36   37   38   39   40   41   42   43   44   45   46   47   48   49   50   51   52   53   54   55
   56   57   58   59   60   61   62   63   64   65   66   67   68   69   70   71   72   73   74   75
   76   77   78   79   80   81   82   83   84   85   86   87   88   89   90   91   92   93   94   95
   96   97   98   99  100  101  102  103  104  105  106  107  108  109  110  111  112  113  114  115
  116  117  118  119  120  121  122  123  124  125  126  127  128  129  130  131  132  133  134  135
  136  137  138  139  140  141  142  143  144  145  146  147  148  149  150  151  152  153  154  155
  156  157  158  159  160  161  162  163  164  165  166  167  168  169  170  171  172  173  174  175
  176  177  178  179  180  181  182  183  184  185  186  187  188  189  190  191  192  193  194  195
  196  197  198  199  200  201  202  203  204  205  206  207  208  209  210  211  212  213  214  215
  216  217  218  219  220  221  222  223  224  225  226  227  228  229  230  231  232  233  234  235
  236  237  238  239  240  241  242  243  244  245  246  247  248  249  250  251  252  253  254  255
  256  257  258  259  260  261  262  263  264  265  266  267  268  269  270  271  272  273  274  275
  276  277  278  279  280  281  282  283  284  285  286  287  288  289  290  291  292  293  294  295
  296  297  298  299  300  301  302  303  304  305  306  307  308  309  310  311  312  313  314  315
  316  317  318  319  320  321  322  323  324  325  326  327  328  329  330  331  332  333  334  335
  336  337  338  339  340  341  342  343  344  345  346  347  348  349  350  351  352  353  354  355
  356  357  358  359  360  361  362  363  364  365  366  367  368  369  370  371  372  373  374  375
  376  377  378  379  380  381  382  383  384  385  386  387  388  389  390  391  392  393  394  395
  396  397  398  399  400  401  402  403  404  405  406  407  408  409  410  411  412  413  414  415
  416  417  418  419  420  421  422  423  424  425  426  427  428  429  430  431  432  433  434  435
  436  437  438  439  440  441  442  443  444  445  446  447  448  449  450  451  452  453  454  455
  456  457  458  459  460  461  462  463  464  465  466  467  468  469  470  471  472  473  474  475
  476  477  478  479  480  481  482  483  484  485  486  487  488  489  490  491  492  493  494  495
  496  497  498  499  500  501  502  503  504  505  506  507  508  509  510  511  512  513  514  515
  516  517  518  519  520  521  522  523  524  525  526  527  528  529  530  531  532  533  534  535
  536  537  538  539  540  541  542  543  544  545  546  547  548  549  550  551  552  553  554  555
  556  557  558  559  560  561  562  563  564  565  566  567  568  569  570  571  572  573  574  575
  576  577  578  579  580  581  582  583  584  585  586  587  588  589  590  591
 
 The selected atoms in the ED:    #:    19
    1    2    3    4    5    6    7    8    9   10   11   12   13   14   15   16   17   18   19
 The selected atoms in the fitting domain  #:    19
    1    2    3    4    5    6    7    8    9   10   11   12   13   14   15   16   17   18   19
 
 Dimensions of the extended domain:
 
 Number of atoms in domain:      19 ( 100.00 %)
 Number of atomic orbitals:     556 ( 100.00 %)
 Number of fitting functions:  2773 ( 100.00 %)
 Warning: drop high-lying PAOs                    20
 Number of occupied orbitals:    21  ( 60.00 %)
 Number of virtual orbitals:    497  ( 96.13 %)
 
 IJ and IA integral transformation...

 Executing cis...

 Allocation of 120.0 Gbytes of memory...
 Core orbitals considered in CVS treatment:   1
 
 -15.5685630420
 -11.3025689783
  -1.4191311211
  -1.2421315218
  -1.1885246635
  -1.0745978320
  -0.9540150209
  -0.8543503994
  -0.7549013163
  -0.7021130515
  -0.6993457992

 Retrieve a J_ai^Q fitted MO integral list...
 Retrieve a J_ij^Q fitted MO integral list in upper triangle form...
 Unpack the upper triangle lists...
 
 Sorting for the CVS calculation...
 Generate singlet trial vectors...
 
 The ground-state intermediates are not necessary!
 
 Calculate pre-optimized initial guesses for adc(2) calculations
 Incore algorithm
 
 Calculate sigma vector for root  1
 
                       Excitation           Energy                Norm of
 Iteration  1         energy [au]        decrease [au]        residual vector
 ============================================================================
 for root  1          14.613930894        -0.9546321             0.0000000
 ============================================================================
  1/ 1 states have converged.
 
 
 
 The micro iteration of pre-optimization has converged in  1 steps.
 
 
 Dominant coefficients
 Printing threshold: 0.100000
 
 for root  1
    coeff.   occ.       virt.
   1.000000     5  -->    26
 ============================================================================
 Restart
 
 Calculate sigma vector for root  1
 
                       Excitation           Energy                Norm of
 Iteration  2         energy [au]        decrease [au]        residual vector
 ============================================================================
 for root  1          14.990889140         0.3769582             0.0000000
 ============================================================================
  1/ 1 states have converged.
 
 
 
 The micro iteration of pre-optimization has converged in  1 steps.
 
 
 Dominant coefficients
 Printing threshold: 0.100000
 
 for root  1
    coeff.   occ.       virt.
   1.000000     5  -->    26
 ============================================================================
 Restart
 
 Calculate sigma vector for root  1
 
                       Excitation           Energy                Norm of
 Iteration  3         energy [au]        decrease [au]        residual vector
 ============================================================================
 for root  1          14.889802894        -0.1010862             0.0000000
 ============================================================================
  1/ 1 states have converged.
 
 
 
 The micro iteration of pre-optimization has converged in  1 steps.
 
 
 Dominant coefficients
 Printing threshold: 0.100000
 
 for root  1
    coeff.   occ.       virt.
   1.000000     5  -->    26
 ============================================================================
 Restart
 
 Calculate sigma vector for root  1
 
                       Excitation           Energy                Norm of
 Iteration  4         energy [au]        decrease [au]        residual vector
 ============================================================================
 for root  1          14.920692376         0.0308895             0.0000000
 ============================================================================
  1/ 1 states have converged.
 
 
 
 The micro iteration of pre-optimization has converged in  1 steps.
 
 
 Dominant coefficients
 Printing threshold: 0.100000
 
 for root  1
    coeff.   occ.       virt.
   1.000000     5  -->    26
 ============================================================================
 Restart
 
 Calculate sigma vector for root  1
 
                       Excitation           Energy                Norm of
 Iteration  5         energy [au]        decrease [au]        residual vector
 ============================================================================
 for root  1          14.911597459        -0.0090949             0.0000000
 ============================================================================
  1/ 1 states have converged.
 
 
 
 The micro iteration of pre-optimization has converged in  1 steps.
 
 
 Dominant coefficients
 Printing threshold: 0.100000
 
 for root  1
    coeff.   occ.       virt.
   1.000000     5  -->    26
 ============================================================================
 Restart
 
 Calculate sigma vector for root  1
 
                       Excitation           Energy                Norm of
 Iteration  6         energy [au]        decrease [au]        residual vector
 ============================================================================
 for root  1          14.914305385         0.0027079             0.0000000
 ============================================================================
  1/ 1 states have converged.
 
 
 
 The micro iteration of pre-optimization has converged in  1 steps.
 
 
 Dominant coefficients
 Printing threshold: 0.100000
 
 for root  1
    coeff.   occ.       virt.
   1.000000     5  -->    26
 ============================================================================
 Restart
 
 Calculate sigma vector for root  1
 
                       Excitation           Energy                Norm of
 Iteration  7         energy [au]        decrease [au]        residual vector
 ============================================================================
 for root  1          14.913501785        -0.0008036             0.0000000
 ============================================================================
  1/ 1 states have converged.
 
 
 
 The micro iteration of pre-optimization has converged in  1 steps.
 
 
 Dominant coefficients
 Printing threshold: 0.100000
 
 for root  1
    coeff.   occ.       virt.
   1.000000     5  -->    26
 ============================================================================
 
 The macro iteration of pre-optimization has converged in  7 steps!
 
 Starting DF-ADC(2) iteration for root  1
 
 Iteration   1
 
 Calculate double excitation amplitudes and Y^Q_ai vector...
 
       Total ADC(2)          Energy                Norm of
       energy [au]        decrease [au]        residual vector
 ============================================================================
     -534.110223435         0.0002387             0.0000000
 ============================================================================
 
 Iteration   2
 
 Calculate double excitation amplitudes and Y^Q_ai vector...
 
       Total ADC(2)          Energy                Norm of
       energy [au]        decrease [au]        residual vector
 ============================================================================
     -534.110294323        -0.0000709             0.0000000
 ============================================================================
 
 
 The ADC(2) iteration has converged in  2 steps.
 
 Final result in atomic units for root  1:
 
 Total reference energy:         -549.023963929515
 Total ADC(2) energy:            -534.110294323105
 ADC(2) excitation energy:         14.913669606410
 Spin multiplicity:                 1
 
 Dominant coefficients
 Printing threshold: 0.100000
 
    coeff.   occ.       virt.
   1.000000     5  -->    26
 ============================================================================
 
 
 Final result of the ADC(2) calculations for the excited states:
 Singlet states
 
 Excited   Excitation     Excitation     Excitation        Absorption      
  state    energy [au]    energy [eV]  energy [cm^-1]    wavelength [nm]  
 ============================================================================
    1     14.91366961     405.8216      3273172.14            3.06
 ============================================================================
 
 
                      Normal termination of mrcc.
 **********************************************************************
