# Supplementary material for: Scalable Correlated Local Approaches for Computing Valence and Core-Level Ionization Energies in Large Molecules
Source: J Chem Theory Comput. 2026 Jun 24;22(13):6584–98. doi: 10.1021/acs.jctc.6c00634 (PMC13374016; doi:10.1021/acs.jctc.6c00634)
Supplement: Supplementary file 2 [file ct6c00634_si_003.zip › SI/outputs/tryptophan_N_sos-adc2-X2C.out]

 **********************************************************************
                          MRCC program system
 **********************************************************************
 
                              Written by
     Mihaly Kallay, Peter R. Nagy, David Mester, Laszlo Gyevi-Nagy,
        Jozsef Csoka, P. Bernat Szabo, Zoltan Rolik, Gyula Samu,
      Bence Hegely, Bence Ladoczki, Klara Petrov, Jozsef Csontos,
     Adam Ganyecz, Istvan Ladjanszki, Lorant Szegedy, Mate Farkas,
          Pal D. Mezei, Reka A. Horvath, and Balazs D. Lorincz
 
        Department of Physical Chemistry and Materials Science
            Budapest University of Technology and Economics
                  Budapest P.O.Box 91, H-1521 Hungary
 
                              www.mrcc.hu
 
                            Version: 25.1.2

 Executing minp...

 Reading input from MINP...
 
 Input file:
 
basis=cc-pCVTZ-X2C
verbosity=3


cialg=direct
ip_ea=ip
calc=SOS-ADC(2)
dendec=off

mem=120GB

dfbasis_scf=cc-pCVTZ-X2C_autoaux
dfbasis_cor=cc-pCVTZ-X2C_autoaux
hamilton=SFX2C1e
core=2
cvs=1-2
nstate=3
unit=bohr
geom=xyz
27 
L-tryptophan
N -2.727768 1.935802 -3.226887 
C -0.062925 2.160911 -3.833408 
C 0.245620 1.919897 -6.662779 
O -1.276705 0.936455 -8.133128 
O 2.536047 2.869437 -7.476053 
C 1.718914 0.169703 -2.508152 
H 3.652222 0.492570 -3.182663 
H 1.148199 -1.723139 -3.138649 
C 1.632338 0.326531 0.325657 
C 3.127764 1.843454 1.834883 
N 2.491091 1.488388 4.366974 
H 3.320600 2.364207 5.838546 
C 0.565878 -0.290638 4.536199 
C -0.024818 -1.061143 2.016243 
C -1.916248 -2.903209 1.647651 
H -2.401075 -3.535999 -0.243544 
C -3.156994 -3.904532 3.747358 
H -4.614318 -5.325207 3.484442 
C -2.549290 -3.099686 6.226065 
H -3.551213 -3.910882 7.822595 
C -0.681498 -1.286232 6.651867 
H -0.214429 -0.678216 8.556412 
H 4.615066 3.137502 1.304880 
H -3.179839 1.831454 -1.375517 
H -3.777445 0.852269 -4.401822 
H 0.627957 4.039802 -3.289144 
H 2.736018 2.638864 -9.306581 
 
 
 Checking keyword combinations...
 
 Keywords:
 
 active=none
 agrid=ld0006-ld0590
 agrid_pssp=ld0006-ld0194
 agrid_pssp_sm=ld0006-ld0074
 ao_trunc=off
 ao_trunc_tol=1e-4
 basis=cc-pcvtz-x2c
 basis_sm=none
 basopt=off
 bfbasis=none
 bfgsmem=10
 bfgstol=1.0d-3
 bfgscimem=5
 boysalg=jacobi
 bpcompo=0.95
 bpcompv=0.98
 bpdfo=0.95
 bpocc=0.95
 bppdo=0.95
 bppdv=0.98
 bpedo=0.95
 bpedv=0.98
 bp_subsyso=0.95
 bp_subsysv=0.95
 cabscorr=off
 cabsdom=bplarge
 cabsdual=off
 calc=adc(2)
 ccmaxit=50
 ccprog=cis
 ccsdalg=disk
 ccsdmkl=seq
 ccsdrest=off
 ccsdthreads=2
 cctol=6
 charge=0
 cialg=direct
 ciguess=off
 cmpgrp=auto
 comprest=off
 coord_sys=ric
 core=2
 corembed=off
 csapprox=off
 cvs=1-2
 dboc=off
 deltaf12=off
 delocsomofact=
 dendec=off
 dens=0
 denscorr=0
 dfalg=lineq
 dfbasis_cab=none
 dfbasis_cor=cc-pcvtz-x2c_autoaux
 dfbasis_scf=cc-pcvtz-x2c_autoaux
 dfbasis_scf_sm=auto
 dfintran=drpa
 df_trunc=off
 df_trunc_corr=off
 df_trunc_corr_tol=5e-4
 df_trunc_tol=5e-4
 dft=off
 dhexc=adc(2)
 diag=david
 docc=
 domrad=10.d0
 drpaalg=fit
 dual=off
 dual_df=off
 dyson=off
 ecp=auto
 edisp=off
 edisp_embed=off
 embed=off
 epairestfact=off
 epairscale=1.d0
 etemp=300
 epert=none
 eps=
 espcharge=off
 excrad=0.d0
 excrad_f12=0.d0
 excrad_fin=0.000000000D+00
 fastdbbsc=v2
 fitting=coulomb
 fmm=off
 fmmord=8
 fnonorb=
 freq=off
 gamma=1.d0
 gauss=spher
 geom=xyz
 gopt=off
 ghost=none
 gtol=7
 grdens=off
 grid=auto
 grid_sm=auto
 gridbatch_cos=2000
 grtol=10
 guido_ct=off
 hamilton=sfx2c1e
 hl_scfalg=auto
 iface=none
 incore=off
 intalg=auto
 ip_ea=ip
 itol=10
 laptol=1.d-2
 lccoporder=trffirst
 lcorthr=normal
 lccrest=off
 ldfgrad_tol=8
 lmp2dens=on
 lnoepso=0.d0
 lnoepsv=0.0d0
 localcc=off
 localcorrsymm=off
 locintrf=disk
 mact=
 maxact=off
 maxdim=200
 maxex=0
 maxmicroit=100
 mcscfiguess=hf
 mem=120gb
 mmprog=
 molden=on
 mp2ongrid=off
 mpitasks=1
 mulmet=0
 mult=
 nab=off
 nacto=0
 nactv=0
 naf_amp=3.16d-3
 naf_cor=0.d0
 naf_f12=off
 naf_scf=off
 nafalg=albe
 nafdens=off
 naftyp=
 nchol=auto
 ndeps=1e-3
 nevpt=
 nstate=3
 nsing=0
 nto=off
 ntrip=0
 num_grad=off
 occ=
 occri=off
 oniom=off
 oniom_eechg=off
 oniom_pcm=off
 oniom_qcorr=off
 optalg=
 optmaxit=50
 optetol=1e-6
 optex=2
 optgtol=1e-4
 optstol=1e-3
 orblocc=off
 orbloce=off
 orbloco=off
 orblocv=off
 orblocguess=cholesky
 osveps=1e-3
 ovirt=off
 ovltol=1e-7
 ovosnorb=80.0
 pao_subsys_tol=1e-3
 pao_tol=1e-3
 pcm=off
 popul=off
 pressure=100000
 pssp=off
 ptfreq=0.0
 ptthreads=2
 qmreg=
 qmmm=off
 qro=off
 qscf=off
 redcost_exc=off
 redcost_tddft=off
 refdet=none
 rest=0
 rgrid=log3
 rism=off
 rohfcore=semicanonical
 rohftype=semicanonical
 scfalg=auto
 scf_conv=auto
 scfdamp=0.0d0
 scfdamp_mode=off
 scfdamp_end=50
 scfdamp_dampstep=0.d0
 scfdamp_dtol=0.0d0
 scfdamp_maxfact=0.0d0
 scfdamp_minfact=0.0d0
 scfdiis=on
 scfdiis_dtol=0.0d0
 scfdiis_end=50
 scfdiis_start=2
 scfdiis_step=1
 scfdiis_watch=off
 scfdiis_wrange=10
 scfdiis_wlimit=5
 scfdiis_delmax=2
 scfdtol=7
 scfext=10
 scfguessdens=
 scfiguess=sad
 scfloc=off
 scflshift=0.20
 scflshift_end=8
 scflshift_dtol=0.0
 scflshift_gaptol=0.20
 scfmaxit=50
 scftype=
 scftype_low=
 scftype_high=
 scftol=6
 scspe=1.d0
 scsph=1.d0
 scsps=1.3d0
 scsps_t=1.3d0
 scspt=0.0d0
 scspt_t=0.0d0
 scspv=1.d0
 spairtol=1e-4
 sqmprog=
 subminp=top
 subsys_bopu=on
 symm=
 talg=occ
 temp=298.15
 test=off
 tfunc=off
 theodore=off
 tlmo=0.999
 tpao=0.94
 tprint=off
 uncontract=off
 unit=bohr
 usedisk=2
 verbosity=3
 wpairtol=0.100000000E-05

 Executing scf...

 @scfsetup: integrals calculated directly
            mrcc/integ direct run
 @scfsetup: calculating on full matrices
            not using symmetry adapted basis
 @scfsetup: diis switched on
 @scfsetup: number of steps to extrapolate from  10
 @scfsetup: tolerance in energy deviation    0.100000E-05
            tolerance in density deviation    0.100000E-06
 @scfsetup: maximum number of iterations:  50
 @scfsetup: restricted closed shell hf calc
 @scfsetup: starting scf from diagonal ao guess
 @scfsetup: occupation set:
            from initial orbitals
 @scfsetup: Parameter-set for SCF acceleration: normal
 @scfsetup: diis runs from iteration:   2
 @scfsetup: diis runs to iteration:  50
 @scfsetup: diis runs in every iteration
 @scfsetup: diiswatch is disabled                   
 @scfsetup: diis dtol criteria to switch on:      0.0000E+00
           (or the iteration number below is reached)
 @scfsetup: static damping scheme
            iteration step criteria to turn damping off: 3
 @scfsetup: dynamic level shifting
            tolarance in HOMO-LUMO gap:  0.200
            tolarance in density deviation:     0.0000E+00
            iteration step criteria to turn level shifting off: 8
 Allocation of 120.0 Gbytes of memory...
 ======================================================================
 ITERATION STEP   1
 

 SCF control                  : initial
 Damping factor/level shift   : 0.000/0.200
 DIIS [start/end/frequency]   :   2 / 50 /  1

 Calculation of two-electron integrals...
   1% done.
  23% done.
  48% done.
  76% done.
  87% done.
  98% done.
 100% done.
 Gradient norm:      1.3013E+01
 RMS of [F,P]:                                         0.01647690324409
 RMS of difference density:                            0.01141375344772
 Gap [au]:  0.21681753
 ALPHA OCC:  54
 BETA  OCC:  54
 
 ***HARTREE-FOCK ENERGY IN STEP   1 IS       -671.8317044487948806 [AU]
 ======================================================================
 ITERATION STEP   2
 

 SCF control                  : diis
 Damping factor/level shift   : 0.000/0.000
 DIIS [start/end/frequency]   :   2 / 50 /  1

 Constructing Fock-matrix...
 
 First step of Coulomb + first step of exchange...
 Exchange contribution is evaluated for MOs 1 to 54.
   1% done.
  12% done.
  23% done.
  34% done.
  46% done.
  57% done.
  68% done.
  79% done.
  90% done.
 100% done.
 
 Fitting and assembly step of exchange...
 
 Second step of Coulomb...
   1% done.
  12% done.
  23% done.
  34% done.
  46% done.
  57% done.
  68% done.
  79% done.
  90% done.
 100% done.
 
 Gradient norm:      1.3013E+01
 DIIS is running in this iteration step.
 RMS of [F,P]:                                         0.00268925218725
 RMS of difference density:                            0.00372361261460
 Gap [au]:  0.34494899
 ALPHA OCC:  54
 BETA  OCC:  54
 
 ***HARTREE-FOCK ENERGY IN STEP   2 IS       -682.3307247861957876 [AU]
 
 Step comparison  Energy Drift [au]  DIIS error drift  Gradient drift
        1            1.0499E+01         1.3788E-02       0.0000E+00
        2            6.8233E+02         1.0000E-07       0.0000E+00
 ======================================================================
 ITERATION STEP   3
 

 SCF control                  : diis
 Damping factor/level shift   : 0.000/0.000
 DIIS [start/end/frequency]   :   2 / 50 /  1

 Constructing Fock-matrix...
 
 First step of Coulomb + first step of exchange...
 Exchange contribution is evaluated for MOs 1 to 54.
   1% done.
  12% done.
  23% done.
  34% done.
  46% done.
  57% done.
  68% done.
  79% done.
  90% done.
 100% done.
 
 Fitting and assembly step of exchange...
 
 Second step of Coulomb...
   1% done.
  12% done.
  23% done.
  34% done.
  46% done.
  57% done.
  68% done.
  79% done.
  90% done.
 100% done.
 
 Gradient norm:      1.3013E+01
 DIIS is running in this iteration step.
 RMS of [F,P]:                                         0.00136796338936
 RMS of difference density:                            0.00150245308197
 Gap [au]:  0.38609686
 ALPHA OCC:  54
 BETA  OCC:  54
 
 ***HARTREE-FOCK ENERGY IN STEP   3 IS       -682.6095790237691290 [AU]
 
 Step comparison  Energy Drift [au]  DIIS error drift  Gradient drift
        2            2.7885E-01         1.3213E-03       0.0000E+00
 ======================================================================
 ITERATION STEP   4
 

 SCF control                  : diis
 Damping factor/level shift   : 0.000/0.000
 DIIS [start/end/frequency]   :   2 / 50 /  1

 Constructing Fock-matrix...
 
 First step of Coulomb + first step of exchange...
 Exchange contribution is evaluated for MOs 1 to 54.
   1% done.
  12% done.
  23% done.
  34% done.
  46% done.
  57% done.
  68% done.
  79% done.
  90% done.
 100% done.
 
 Fitting and assembly step of exchange...
 
 Second step of Coulomb...
   1% done.
  12% done.
  23% done.
  34% done.
  46% done.
  57% done.
  68% done.
  79% done.
  90% done.
 100% done.
 
 Gradient norm:      1.3013E+01
 DIIS is running in this iteration step.
 RMS of [F,P]:                                         0.00029735958100
 RMS of difference density:                            0.00035693737492
 Gap [au]:  0.38904663
 ALPHA OCC:  54
 BETA  OCC:  54
 
 ***HARTREE-FOCK ENERGY IN STEP   4 IS       -682.7223341987828462 [AU]
 
 Step comparison  Energy Drift [au]  DIIS error drift  Gradient drift
        3            1.1276E-01         1.0706E-03       0.0000E+00
 ======================================================================
 ITERATION STEP   5
 

 SCF control                  : diis
 Damping factor/level shift   : 0.000/0.000
 DIIS [start/end/frequency]   :   2 / 50 /  1

 Constructing Fock-matrix...
 
 First step of Coulomb + first step of exchange...
 Exchange contribution is evaluated for MOs 1 to 54.
   1% done.
  12% done.
  23% done.
  34% done.
  46% done.
  57% done.
  68% done.
  79% done.
  90% done.
 100% done.
 
 Fitting and assembly step of exchange...
 
 Second step of Coulomb...
   1% done.
  12% done.
  23% done.
  34% done.
  46% done.
  57% done.
  68% done.
  79% done.
  90% done.
 100% done.
 
 Gradient norm:      1.3013E+01
 DIIS is running in this iteration step.
 RMS of [F,P]:                                         0.00010373722481
 RMS of difference density:                            0.00013855238573
 Gap [au]:  0.38939344
 ALPHA OCC:  54
 BETA  OCC:  54
 
 ***HARTREE-FOCK ENERGY IN STEP   5 IS       -682.7287732727681941 [AU]
 
 Step comparison  Energy Drift [au]  DIIS error drift  Gradient drift
        4            6.4391E-03         1.9362E-04       0.0000E+00
 ======================================================================
 ITERATION STEP   6
 

 SCF control                  : diis
 Damping factor/level shift   : 0.000/0.000
 DIIS [start/end/frequency]   :   2 / 50 /  1

 Constructing Fock-matrix...
 
 First step of Coulomb + first step of exchange...
 Exchange contribution is evaluated for MOs 1 to 54.
   1% done.
  12% done.
  23% done.
  34% done.
  46% done.
  57% done.
  68% done.
  79% done.
  90% done.
 100% done.
 
 Fitting and assembly step of exchange...
 
 Second step of Coulomb...
   1% done.
  12% done.
  23% done.
  34% done.
  46% done.
  57% done.
  68% done.
  79% done.
  90% done.
 100% done.
 
 Gradient norm:      1.3013E+01
 DIIS is running in this iteration step.
 RMS of [F,P]:                                         0.00002775065296
 RMS of difference density:                            0.00005254415400
 Gap [au]:  0.38982872
 ALPHA OCC:  54
 BETA  OCC:  54
 
 ***HARTREE-FOCK ENERGY IN STEP   6 IS       -682.7296994785633615 [AU]
 
 Step comparison  Energy Drift [au]  DIIS error drift  Gradient drift
        5            9.2621E-04         7.5987E-05       0.0000E+00
 ======================================================================
 ITERATION STEP   7
 

 SCF control                  : diis
 Damping factor/level shift   : 0.000/0.000
 DIIS [start/end/frequency]   :   2 / 50 /  1

 Constructing Fock-matrix...
 
 First step of Coulomb + first step of exchange...
 Exchange contribution is evaluated for MOs 1 to 54.
   1% done.
  12% done.
  23% done.
  34% done.
  46% done.
  57% done.
  68% done.
  79% done.
  90% done.
 100% done.
 
 Fitting and assembly step of exchange...
 
 Second step of Coulomb...
   1% done.
  12% done.
  23% done.
  34% done.
  46% done.
  57% done.
  68% done.
  79% done.
  90% done.
 100% done.
 
 Gradient norm:      1.3013E+01
 DIIS is running in this iteration step.
 RMS of [F,P]:                                         0.00000874416075
 RMS of difference density:                            0.00001841741188
 Gap [au]:  0.39008725
 ALPHA OCC:  54
 BETA  OCC:  54
 
 ***HARTREE-FOCK ENERGY IN STEP   7 IS       -682.7298149959165130 [AU]
 
 Step comparison  Energy Drift [au]  DIIS error drift  Gradient drift
        6            1.1552E-04         1.9006E-05       0.0000E+00
 ======================================================================
 ITERATION STEP   8
 

 SCF control                  : diis
 Damping factor/level shift   : 0.000/0.000
 DIIS [start/end/frequency]   :   2 / 50 /  1

 Constructing Fock-matrix...
 
 First step of Coulomb + first step of exchange...
 Exchange contribution is evaluated for MOs 1 to 54.
   1% done.
  12% done.
  23% done.
  34% done.
  46% done.
  57% done.
  68% done.
  79% done.
  90% done.
 100% done.
 
 Fitting and assembly step of exchange...
 
 Second step of Coulomb...
   1% done.
  12% done.
  23% done.
  34% done.
  46% done.
  57% done.
  68% done.
  79% done.
  90% done.
 100% done.
 
 Gradient norm:      1.3013E+01
 DIIS is running in this iteration step.
 RMS of [F,P]:                                         0.00000394902977
 RMS of difference density:                            0.00000993559955
 Gap [au]:  0.39019303
 ALPHA OCC:  54
 BETA  OCC:  54
 
 ***HARTREE-FOCK ENERGY IN STEP   8 IS       -682.7298318664170438 [AU]
 
 Step comparison  Energy Drift [au]  DIIS error drift  Gradient drift
        7            1.6871E-05         4.7951E-06       0.0000E+00
 ======================================================================
 ITERATION STEP   9
 

 SCF control                  : diis
 Damping factor/level shift   : 0.000/0.000
 DIIS [start/end/frequency]   :   2 / 50 /  1

 Constructing Fock-matrix...
 
 First step of Coulomb + first step of exchange...
 Exchange contribution is evaluated for MOs 1 to 54.
   1% done.
  12% done.
  23% done.
  34% done.
  46% done.
  57% done.
  68% done.
  79% done.
  90% done.
 100% done.
 
 Fitting and assembly step of exchange...
 
 Second step of Coulomb...
   1% done.
  12% done.
  23% done.
  34% done.
  46% done.
  57% done.
  68% done.
  79% done.
  90% done.
 100% done.
 
 Gradient norm:      1.3013E+01
 DIIS is running in this iteration step.
 RMS of [F,P]:                                         0.00000165754225
 RMS of difference density:                            0.00000418160592
 Gap [au]:  0.39021804
 ALPHA OCC:  54
 BETA  OCC:  54
 
 ***HARTREE-FOCK ENERGY IN STEP   9 IS       -682.7298364039393164 [AU]
 
 Step comparison  Energy Drift [au]  DIIS error drift  Gradient drift
        8            4.5375E-06         2.2915E-06       0.0000E+00
 ======================================================================
 ITERATION STEP  10
 

 SCF control                  : diis
 Damping factor/level shift   : 0.000/0.000
 DIIS [start/end/frequency]   :   2 / 50 /  1

 Constructing Fock-matrix...
 
 First step of Coulomb + first step of exchange...
 Exchange contribution is evaluated for MOs 1 to 54.
   1% done.
  12% done.
  23% done.
  34% done.
  46% done.
  57% done.
  68% done.
  79% done.
  90% done.
 100% done.
 
 Fitting and assembly step of exchange...
 
 Second step of Coulomb...
   1% done.
  12% done.
  23% done.
  34% done.
  46% done.
  57% done.
  68% done.
  79% done.
  90% done.
 100% done.
 
 Gradient norm:      1.3013E+01
 DIIS is running in this iteration step.
 RMS of [F,P]:                                         0.00000067299260
 RMS of difference density:                            0.00000183916667
 Gap [au]:  0.39023622
 ALPHA OCC:  54
 BETA  OCC:  54
 
 ***HARTREE-FOCK ENERGY IN STEP  10 IS       -682.7298371568704169 [AU]
 
 Step comparison  Energy Drift [au]  DIIS error drift  Gradient drift
        9            7.5293E-07         9.8455E-07       0.0000E+00
 ======================================================================
 ITERATION STEP  11
 

 SCF control                  : diis
 Damping factor/level shift   : 0.000/0.000
 DIIS [start/end/frequency]   :   2 / 50 /  1

 Constructing Fock-matrix...
 
 First step of Coulomb + first step of exchange...
 Exchange contribution is evaluated for MOs 1 to 54.
   1% done.
  12% done.
  23% done.
  34% done.
  46% done.
  57% done.
  68% done.
  79% done.
  90% done.
 100% done.
 
 Fitting and assembly step of exchange...
 
 Second step of Coulomb...
   1% done.
  12% done.
  23% done.
  34% done.
  46% done.
  57% done.
  68% done.
  79% done.
  90% done.
 100% done.
 
 Gradient norm:      1.3013E+01
 DIIS is running in this iteration step.
 RMS of [F,P]:                                         0.00000029968902
 RMS of difference density:                            0.00000086702254
 Gap [au]:  0.39023089
 ALPHA OCC:  54
 BETA  OCC:  54
 
 ***HARTREE-FOCK ENERGY IN STEP  11 IS       -682.7298373082230682 [AU]
 
 Step comparison  Energy Drift [au]  DIIS error drift  Gradient drift
       10            1.5135E-07         3.7330E-07       0.0000E+00
 ======================================================================
 ITERATION STEP  12
 

 SCF control                  : diis
 Damping factor/level shift   : 0.000/0.000
 DIIS [start/end/frequency]   :   2 / 50 /  1

 Constructing Fock-matrix...
 
 First step of Coulomb + first step of exchange...
 Exchange contribution is evaluated for MOs 1 to 54.
   1% done.
  12% done.
  23% done.
  34% done.
  46% done.
  57% done.
  68% done.
  79% done.
  90% done.
 100% done.
 
 Fitting and assembly step of exchange...
 
 Second step of Coulomb...
   1% done.
  12% done.
  23% done.
  34% done.
  46% done.
  57% done.
  68% done.
  79% done.
  90% done.
 100% done.
 
 Gradient norm:      1.3013E+01
 DIIS is running in this iteration step.
 RMS of [F,P]:                                         0.00000013516091
 RMS of difference density:                            0.00000042288898
 Gap [au]:  0.39023100
 ALPHA OCC:  54
 BETA  OCC:  54
 
 ***HARTREE-FOCK ENERGY IN STEP  12 IS       -682.7298373418589108 [AU]
 
 Step comparison  Energy Drift [au]  DIIS error drift  Gradient drift
       11            3.3636E-08         1.6453E-07       0.0000E+00
 ======================================================================
 ITERATION STEP  13
 

 SCF control                  : diis
 Damping factor/level shift   : 0.000/0.000
 DIIS [start/end/frequency]   :   2 / 50 /  1

 Constructing Fock-matrix...
 
 First step of Coulomb + first step of exchange...
 Exchange contribution is evaluated for MOs 1 to 54.
   1% done.
  12% done.
  23% done.
  34% done.
  46% done.
  57% done.
  68% done.
  79% done.
  90% done.
 100% done.
 
 Fitting and assembly step of exchange...
 
 Second step of Coulomb...
   1% done.
  12% done.
  23% done.
  34% done.
  46% done.
  57% done.
  68% done.
  79% done.
  90% done.
 100% done.
 
 Gradient norm:      1.3013E+01
 DIIS is running in this iteration step.
 RMS of [F,P]:                                         0.00000006646687
 RMS of difference density:                            0.00000019485050
 Gap [au]:  0.39022905
 ALPHA OCC:  54
 BETA  OCC:  54
 
 ***HARTREE-FOCK ENERGY IN STEP  13 IS       -682.7298373497446846 [AU]
 
 Step comparison  Energy Drift [au]  DIIS error drift  Gradient drift
       12            7.8858E-09         6.8694E-08       0.0000E+00
 ======================================================================
 ITERATION STEP  14
 

 SCF control                  : diis
 Damping factor/level shift   : 0.000/0.000
 DIIS [start/end/frequency]   :   2 / 50 /  1

 Constructing Fock-matrix...
 
 First step of Coulomb + first step of exchange...
 Exchange contribution is evaluated for MOs 1 to 54.
   1% done.
  12% done.
  23% done.
  34% done.
  46% done.
  57% done.
  68% done.
  79% done.
  90% done.
 100% done.
 
 Fitting and assembly step of exchange...
 
 Second step of Coulomb...
   1% done.
  12% done.
  23% done.
  34% done.
  46% done.
  57% done.
  68% done.
  79% done.
  90% done.
 100% done.
 
 Gradient norm:      1.3013E+01
 DIIS is running in this iteration step.
 RMS of [F,P]:                                         0.00000003050339
 RMS of difference density:                            0.00000010862547
 Gap [au]:  0.39022888
 ALPHA OCC:  54
 BETA  OCC:  54
 
 ***HARTREE-FOCK ENERGY IN STEP  14 IS       -682.7298373514240666 [AU]
 
 Step comparison  Energy Drift [au]  DIIS error drift  Gradient drift
       13            1.6794E-09         3.5963E-08       0.0000E+00
 ======================================================================
 ITERATION STEP  15
 

 SCF control                  : diis
 Damping factor/level shift   : 0.000/0.000
 DIIS [start/end/frequency]   :   2 / 50 /  1

 Constructing Fock-matrix...
 
 First step of Coulomb + first step of exchange...
 Exchange contribution is evaluated for MOs 1 to 54.
   1% done.
  12% done.
  23% done.
  34% done.
  46% done.
  57% done.
  68% done.
  79% done.
  90% done.
 100% done.
 
 Fitting and assembly step of exchange...
 
 Second step of Coulomb...
   1% done.
  12% done.
  23% done.
  34% done.
  46% done.
  57% done.
  68% done.
  79% done.
  90% done.
 100% done.
 
 Gradient norm:      1.3013E+01
 DIIS is running in this iteration step.
 RMS of [F,P]:                                         0.00000000914574
 RMS of difference density:                            0.00000002982838
 Gap [au]:  0.39022889
 ALPHA OCC:  54
 BETA  OCC:  54
 
 ***HARTREE-FOCK ENERGY IN STEP  15 IS       -682.7298373517783148 [AU]
 
 Step comparison  Energy Drift [au]  DIIS error drift  Gradient drift
       14            3.5425E-10         2.1358E-08       0.0000E+00
 ======================================================================
 
 SUCCESS...
 THE SCF ITERATION HAS CONVERGED!
 
                   A   
 FINAL ALPHA OCC:  54
 FINAL BETA  OCC:  54
 
 ***FINAL HARTREE-FOCK ENERGY:       -682.7298373517783148 [AU]
 
 Orbital energies [au]:
      Irrep         Alpha          Beta
    1   A        -20.625379     -20.625379
    2   A        -20.564384     -20.564384
    3   A        -15.614032     -15.614032
    4   A        -15.537371     -15.537371
    5   A        -11.395844     -11.395844
    6   A        -11.286662     -11.286662
    7   A        -11.280244     -11.280244
    8   A        -11.278600     -11.278600
    9   A        -11.246205     -11.246205
   10   A        -11.241871     -11.241871
   11   A        -11.241042     -11.241042
   12   A        -11.239812     -11.239812
   13   A        -11.237892     -11.237892
   14   A        -11.236651     -11.236651
   15   A        -11.231524     -11.231524
   16   A         -1.445761      -1.445761
   17   A         -1.348248      -1.348248
   18   A         -1.290966      -1.290966
   19   A         -1.183621      -1.183621
   20   A         -1.130286      -1.130286
   21   A         -1.078256      -1.078256
   22   A         -1.014710      -1.014710
   23   A         -0.997672      -0.997672
   24   A         -0.974598      -0.974598
   25   A         -0.908828      -0.908828
   26   A         -0.844048      -0.844048
   27   A         -0.810696      -0.810696
   28   A         -0.794442      -0.794442
   29   A         -0.758173      -0.758173
   30   A         -0.726928      -0.726928
   31   A         -0.714425      -0.714425
   32   A         -0.694297      -0.694297
   33   A         -0.666867      -0.666867
   34   A         -0.652774      -0.652774
   35   A         -0.629930      -0.629930
   36   A         -0.621748      -0.621748
   37   A         -0.618026      -0.618026
   38   A         -0.598611      -0.598611
   39   A         -0.594022      -0.594022
   40   A         -0.588877      -0.588877
   41   A         -0.574675      -0.574675
   42   A         -0.564461      -0.564461
   43   A         -0.555139      -0.555139
   44   A         -0.538593      -0.538593
   45   A         -0.522325      -0.522325
   46   A         -0.500664      -0.500664
   47   A         -0.482102      -0.482102
   48   A         -0.476532      -0.476532
   49   A         -0.467477      -0.467477
   50   A         -0.450533      -0.450533
   51   A         -0.387418      -0.387418
   52   A         -0.371117      -0.371117
   53   A         -0.304913      -0.304913
   54   A         -0.284427      -0.284427
 
   55   A          0.105802       0.105802
   56   A          0.129703       0.129703
   57   A          0.140713       0.140713
   58   A          0.148814       0.148814
   59   A          0.151417       0.151417
   60   A          0.154320       0.154320
   61   A          0.160884       0.160884
   62   A          0.170691       0.170691
   63   A          0.181627       0.181627
   64   A          0.187796       0.187796
   65   A          0.206805       0.206805
   66   A          0.207298       0.207298
   67   A          0.216257       0.216257
   68   A          0.222887       0.222887
   69   A          0.237151       0.237151
   70   A          0.257911       0.257911
   71   A          0.293934       0.293934
   72   A          0.302109       0.302109
   73   A          0.327404       0.327404
   74   A          0.340380       0.340380
   75   A          0.347393       0.347393
   76   A          0.356775       0.356775
   77   A          0.370203       0.370203
   78   A          0.377858       0.377858
   79   A          0.381815       0.381815
   80   A          0.394823       0.394823
   81   A          0.401080       0.401080
   82   A          0.407794       0.407794
   83   A          0.422816       0.422816
   84   A          0.432123       0.432123
   85   A          0.445616       0.445616
   86   A          0.462389       0.462389
   87   A          0.466732       0.466732
   88   A          0.472443       0.472443
   89   A          0.479833       0.479833
   90   A          0.486579       0.486579
   91   A          0.488304       0.488304
   92   A          0.498597       0.498597
   93   A          0.500278       0.500278
   94   A          0.513928       0.513928
   95   A          0.520881       0.520881
   96   A          0.530155       0.530155
   97   A          0.533343       0.533343
   98   A          0.537319       0.537319
   99   A          0.543457       0.543457
  100   A          0.549072       0.549072
  101   A          0.555846       0.555846
  102   A          0.568333       0.568333
  103   A          0.572234       0.572234
  104   A          0.578630       0.578630
  105   A          0.582283       0.582283
  106   A          0.586627       0.586627
  107   A          0.593001       0.593001
  108   A          0.605048       0.605048
  109   A          0.606367       0.606367
  110   A          0.618914       0.618914
  111   A          0.620318       0.620318
  112   A          0.627186       0.627186
  113   A          0.634667       0.634667
  114   A          0.640767       0.640767
  115   A          0.642179       0.642179
  116   A          0.650751       0.650751
  117   A          0.658345       0.658345
  118   A          0.669457       0.669457
  119   A          0.678787       0.678787
  120   A          0.684700       0.684700
  121   A          0.687952       0.687952
  122   A          0.696260       0.696260
  123   A          0.699906       0.699906
  124   A          0.727244       0.727244
  125   A          0.735129       0.735129
  126   A          0.738779       0.738779
  127   A          0.744958       0.744958
  128   A          0.751824       0.751824
  129   A          0.759173       0.759173
  130   A          0.767257       0.767257
  131   A          0.770647       0.770647
  132   A          0.785045       0.785045
  133   A          0.791320       0.791320
  134   A          0.795938       0.795938
  135   A          0.805685       0.805685
  136   A          0.811532       0.811532
  137   A          0.818663       0.818663
  138   A          0.825079       0.825079
  139   A          0.843668       0.843668
  140   A          0.851542       0.851542
  141   A          0.867237       0.867237
  142   A          0.872260       0.872260
  143   A          0.878148       0.878148
  144   A          0.894733       0.894733
  145   A          0.898722       0.898722
  146   A          0.904250       0.904250
  147   A          0.924030       0.924030
  148   A          0.932672       0.932672
  149   A          0.936976       0.936976
  150   A          0.952561       0.952561
  151   A          0.956744       0.956744
  152   A          0.963122       0.963122
  153   A          0.975197       0.975197
  154   A          0.985944       0.985944
  155   A          0.989221       0.989221
  156   A          0.995333       0.995333
  157   A          1.005121       1.005121
  158   A          1.018592       1.018592
  159   A          1.024718       1.024718
  160   A          1.035957       1.035957
  161   A          1.036043       1.036043
  162   A          1.056236       1.056236
  163   A          1.065772       1.065772
  164   A          1.076686       1.076686
  165   A          1.087958       1.087958
  166   A          1.097707       1.097707
  167   A          1.106049       1.106049
  168   A          1.112858       1.112858
  169   A          1.120474       1.120474
  170   A          1.130170       1.130170
  171   A          1.145230       1.145230
  172   A          1.159952       1.159952
  173   A          1.164358       1.164358
  174   A          1.173810       1.173810
  175   A          1.183906       1.183906
  176   A          1.192179       1.192179
  177   A          1.196053       1.196053
  178   A          1.204251       1.204251
  179   A          1.220090       1.220090
  180   A          1.233193       1.233193
  181   A          1.245903       1.245903
  182   A          1.257710       1.257710
  183   A          1.264794       1.264794
  184   A          1.273363       1.273363
  185   A          1.279755       1.279755
  186   A          1.292052       1.292052
  187   A          1.298094       1.298094
  188   A          1.328681       1.328681
  189   A          1.331712       1.331712
  190   A          1.348810       1.348810
  191   A          1.361478       1.361478
  192   A          1.368271       1.368271
  193   A          1.372917       1.372917
  194   A          1.381141       1.381141
  195   A          1.388644       1.388644
  196   A          1.398327       1.398327
  197   A          1.403869       1.403869
  198   A          1.425660       1.425660
  199   A          1.432016       1.432016
  200   A          1.436795       1.436795
  201   A          1.457718       1.457718
  202   A          1.463553       1.463553
  203   A          1.469963       1.469963
  204   A          1.476400       1.476400
  205   A          1.482274       1.482274
  206   A          1.493728       1.493728
  207   A          1.495398       1.495398
  208   A          1.499553       1.499553
  209   A          1.502773       1.502773
  210   A          1.527832       1.527832
  211   A          1.531663       1.531663
  212   A          1.533610       1.533610
  213   A          1.541205       1.541205
  214   A          1.548347       1.548347
  215   A          1.554662       1.554662
  216   A          1.571636       1.571636
  217   A          1.579951       1.579951
  218   A          1.582096       1.582096
  219   A          1.590607       1.590607
  220   A          1.593014       1.593014
  221   A          1.602928       1.602928
  222   A          1.608874       1.608874
  223   A          1.614039       1.614039
  224   A          1.622923       1.622923
  225   A          1.642220       1.642220
  226   A          1.644486       1.644486
  227   A          1.647413       1.647413
  228   A          1.668442       1.668442
  229   A          1.682352       1.682352
  230   A          1.694082       1.694082
  231   A          1.705497       1.705497
  232   A          1.718273       1.718273
  233   A          1.753010       1.753010
  234   A          1.762387       1.762387
  235   A          1.770227       1.770227
  236   A          1.801368       1.801368
  237   A          1.814863       1.814863
  238   A          1.823786       1.823786
  239   A          1.842777       1.842777
  240   A          1.856342       1.856342
  241   A          1.893031       1.893031
  242   A          1.907615       1.907615
  243   A          1.920453       1.920453
  244   A          1.925116       1.925116
  245   A          1.951586       1.951586
  246   A          1.956569       1.956569
  247   A          1.970634       1.970634
  248   A          1.973727       1.973727
  249   A          2.000490       2.000490
  250   A          2.011543       2.011543
  251   A          2.014636       2.014636
  252   A          2.041820       2.041820
  253   A          2.063307       2.063307
  254   A          2.084756       2.084756
  255   A          2.091008       2.091008
  256   A          2.106580       2.106580
  257   A          2.129199       2.129199
  258   A          2.162627       2.162627
  259   A          2.177198       2.177198
  260   A          2.227078       2.227078
  261   A          2.270973       2.270973
  262   A          2.274988       2.274988
  263   A          2.291543       2.291543
  264   A          2.296774       2.296774
  265   A          2.312371       2.312371
  266   A          2.337392       2.337392
  267   A          2.355624       2.355624
  268   A          2.369508       2.369508
  269   A          2.391760       2.391760
  270   A          2.397790       2.397790
  271   A          2.408669       2.408669
  272   A          2.417791       2.417791
  273   A          2.423744       2.423744
  274   A          2.437901       2.437901
  275   A          2.468350       2.468350
  276   A          2.495802       2.495802
  277   A          2.523398       2.523398
  278   A          2.563781       2.563781
  279   A          2.590978       2.590978
  280   A          2.606028       2.606028
  281   A          2.618374       2.618374
  282   A          2.621587       2.621587
  283   A          2.644939       2.644939
  284   A          2.682742       2.682742
  285   A          2.690741       2.690741
  286   A          2.704878       2.704878
  287   A          2.718239       2.718239
  288   A          2.729018       2.729018
  289   A          2.734580       2.734580
  290   A          2.752363       2.752363
  291   A          2.758003       2.758003
  292   A          2.763908       2.763908
  293   A          2.770697       2.770697
  294   A          2.783368       2.783368
  295   A          2.793848       2.793848
  296   A          2.803363       2.803363
  297   A          2.830964       2.830964
  298   A          2.836268       2.836268
  299   A          2.842494       2.842494
  300   A          2.871872       2.871872
  301   A          2.880406       2.880406
  302   A          2.896210       2.896210
  303   A          2.898215       2.898215
  304   A          2.910054       2.910054
  305   A          2.924061       2.924061
  306   A          2.931705       2.931705
  307   A          2.947908       2.947908
  308   A          2.964405       2.964405
  309   A          2.979373       2.979373
  310   A          2.986739       2.986739
  311   A          2.990032       2.990032
  312   A          2.998538       2.998538
  313   A          3.017501       3.017501
  314   A          3.021456       3.021456
  315   A          3.027157       3.027157
  316   A          3.041737       3.041737
  317   A          3.043510       3.043510
  318   A          3.049893       3.049893
  319   A          3.069726       3.069726
  320   A          3.076506       3.076506
  321   A          3.085020       3.085020
  322   A          3.104207       3.104207
  323   A          3.114120       3.114120
  324   A          3.123170       3.123170
  325   A          3.141399       3.141399
  326   A          3.148346       3.148346
  327   A          3.154091       3.154091
  328   A          3.159868       3.159868
  329   A          3.173249       3.173249
  330   A          3.193012       3.193012
  331   A          3.200622       3.200622
  332   A          3.210788       3.210788
  333   A          3.213464       3.213464
  334   A          3.224809       3.224809
  335   A          3.236492       3.236492
  336   A          3.237802       3.237802
  337   A          3.252932       3.252932
  338   A          3.257882       3.257882
  339   A          3.266147       3.266147
  340   A          3.273301       3.273301
  341   A          3.284293       3.284293
  342   A          3.290032       3.290032
  343   A          3.299064       3.299064
  344   A          3.306026       3.306026
  345   A          3.310146       3.310146
  346   A          3.319445       3.319445
  347   A          3.331818       3.331818
  348   A          3.347587       3.347587
  349   A          3.353352       3.353352
  350   A          3.357861       3.357861
  351   A          3.359388       3.359388
  352   A          3.365901       3.365901
  353   A          3.374496       3.374496
  354   A          3.374998       3.374998
  355   A          3.388348       3.388348
  356   A          3.396461       3.396461
  357   A          3.417070       3.417070
  358   A          3.431146       3.431146
  359   A          3.432172       3.432172
  360   A          3.435123       3.435123
  361   A          3.445201       3.445201
  362   A          3.448453       3.448453
  363   A          3.452545       3.452545
  364   A          3.472408       3.472408
  365   A          3.476068       3.476068
  366   A          3.481944       3.481944
  367   A          3.492056       3.492056
  368   A          3.497842       3.497842
  369   A          3.504491       3.504491
  370   A          3.512463       3.512463
  371   A          3.518437       3.518437
  372   A          3.525227       3.525227
  373   A          3.535836       3.535836
  374   A          3.547096       3.547096
  375   A          3.552089       3.552089
  376   A          3.566290       3.566290
  377   A          3.571539       3.571539
  378   A          3.581514       3.581514
  379   A          3.588597       3.588597
  380   A          3.597110       3.597110
  381   A          3.602401       3.602401
  382   A          3.609708       3.609708
  383   A          3.618465       3.618465
  384   A          3.634934       3.634934
  385   A          3.644024       3.644024
  386   A          3.652370       3.652370
  387   A          3.654301       3.654301
  388   A          3.662022       3.662022
  389   A          3.670900       3.670900
  390   A          3.679986       3.679986
  391   A          3.684398       3.684398
  392   A          3.690957       3.690957
  393   A          3.697879       3.697879
  394   A          3.705572       3.705572
  395   A          3.721082       3.721082
  396   A          3.729743       3.729743
  397   A          3.733255       3.733255
  398   A          3.750577       3.750577
  399   A          3.758279       3.758279
  400   A          3.767060       3.767060
  401   A          3.785400       3.785400
  402   A          3.793544       3.793544
  403   A          3.806951       3.806951
  404   A          3.810916       3.810916
  405   A          3.814156       3.814156
  406   A          3.825487       3.825487
  407   A          3.837193       3.837193
  408   A          3.844400       3.844400
  409   A          3.863642       3.863642
  410   A          3.881370       3.881370
  411   A          3.890489       3.890489
  412   A          3.898954       3.898954
  413   A          3.908115       3.908115
  414   A          3.919138       3.919138
  415   A          3.928155       3.928155
  416   A          3.943719       3.943719
  417   A          3.953216       3.953216
  418   A          3.956701       3.956701
  419   A          3.964595       3.964595
  420   A          3.965905       3.965905
  421   A          3.978888       3.978888
  422   A          3.984452       3.984452
  423   A          4.003512       4.003512
  424   A          4.005920       4.005920
  425   A          4.022440       4.022440
  426   A          4.037293       4.037293
  427   A          4.044813       4.044813
  428   A          4.050836       4.050836
  429   A          4.064430       4.064430
  430   A          4.066319       4.066319
  431   A          4.075457       4.075457
  432   A          4.078099       4.078099
  433   A          4.090061       4.090061
  434   A          4.097432       4.097432
  435   A          4.108069       4.108069
  436   A          4.110915       4.110915
  437   A          4.120654       4.120654
  438   A          4.130120       4.130120
  439   A          4.133369       4.133369
  440   A          4.140413       4.140413
  441   A          4.156594       4.156594
  442   A          4.166649       4.166649
  443   A          4.173825       4.173825
  444   A          4.182931       4.182931
  445   A          4.193602       4.193602
  446   A          4.207892       4.207892
  447   A          4.218110       4.218110
  448   A          4.222771       4.222771
  449   A          4.225240       4.225240
  450   A          4.228169       4.228169
  451   A          4.252292       4.252292
  452   A          4.267757       4.267757
  453   A          4.276750       4.276750
  454   A          4.299573       4.299573
  455   A          4.306207       4.306207
  456   A          4.338255       4.338255
  457   A          4.342137       4.342137
  458   A          4.347516       4.347516
  459   A          4.353167       4.353167
  460   A          4.359250       4.359250
  461   A          4.376714       4.376714
  462   A          4.388615       4.388615
  463   A          4.393113       4.393113
  464   A          4.400084       4.400084
  465   A          4.420091       4.420091
  466   A          4.431400       4.431400
  467   A          4.442143       4.442143
  468   A          4.445494       4.445494
  469   A          4.451229       4.451229
  470   A          4.465542       4.465542
  471   A          4.477570       4.477570
  472   A          4.487387       4.487387
  473   A          4.505248       4.505248
  474   A          4.510614       4.510614
  475   A          4.513732       4.513732
  476   A          4.527160       4.527160
  477   A          4.538258       4.538258
  478   A          4.556208       4.556208
  479   A          4.564793       4.564793
  480   A          4.572675       4.572675
  481   A          4.583755       4.583755
  482   A          4.598483       4.598483
  483   A          4.611154       4.611154
  484   A          4.611655       4.611655
  485   A          4.626487       4.626487
  486   A          4.633449       4.633449
  487   A          4.641032       4.641032
  488   A          4.653172       4.653172
  489   A          4.660794       4.660794
  490   A          4.670052       4.670052
  491   A          4.673518       4.673518
  492   A          4.694053       4.694053
  493   A          4.703755       4.703755
  494   A          4.718264       4.718264
  495   A          4.727106       4.727106
  496   A          4.736168       4.736168
  497   A          4.752526       4.752526
  498   A          4.774750       4.774750
  499   A          4.778894       4.778894
  500   A          4.792208       4.792208
  501   A          4.817916       4.817916
  502   A          4.824117       4.824117
  503   A          4.841314       4.841314
  504   A          4.864540       4.864540
  505   A          4.880572       4.880572
  506   A          4.910957       4.910957
  507   A          4.928677       4.928677
  508   A          4.960150       4.960150
  509   A          4.978840       4.978840
  510   A          5.007439       5.007439
  511   A          5.021042       5.021042
  512   A          5.028836       5.028836
  513   A          5.039822       5.039822
  514   A          5.049490       5.049490
  515   A          5.061390       5.061390
  516   A          5.110675       5.110675
  517   A          5.121327       5.121327
  518   A          5.134391       5.134391
  519   A          5.144703       5.144703
  520   A          5.177600       5.177600
  521   A          5.187543       5.187543
  522   A          5.206411       5.206411
  523   A          5.217068       5.217068
  524   A          5.227404       5.227404
  525   A          5.236526       5.236526
  526   A          5.251046       5.251046
  527   A          5.265594       5.265594
  528   A          5.290757       5.290757
  529   A          5.304825       5.304825
  530   A          5.310333       5.310333
  531   A          5.336857       5.336857
  532   A          5.346038       5.346038
  533   A          5.354326       5.354326
  534   A          5.369038       5.369038
  535   A          5.379971       5.379971
  536   A          5.388973       5.388973
  537   A          5.410269       5.410269
  538   A          5.432815       5.432815
  539   A          5.448195       5.448195
  540   A          5.465564       5.465564
  541   A          5.483040       5.483040
  542   A          5.515624       5.515624
  543   A          5.548888       5.548888
  544   A          5.576780       5.576780
  545   A          5.583656       5.583656
  546   A          5.592909       5.592909
  547   A          5.606578       5.606578
  548   A          5.608957       5.608957
  549   A          5.625804       5.625804
  550   A          5.636641       5.636641
  551   A          5.642894       5.642894
  552   A          5.668618       5.668618
  553   A          5.678072       5.678072
  554   A          5.682750       5.682750
  555   A          5.731422       5.731422
  556   A          5.785075       5.785075
  557   A          5.797199       5.797199
  558   A          5.813201       5.813201
  559   A          5.820019       5.820019
  560   A          5.833065       5.833065
  561   A          5.851210       5.851210
  562   A          5.901774       5.901774
  563   A          5.911766       5.911766
  564   A          5.928278       5.928278
  565   A          5.943988       5.943988
  566   A          6.001436       6.001436
  567   A          6.019818       6.019818
  568   A          6.054884       6.054884
  569   A          6.072799       6.072799
  570   A          6.089316       6.089316
  571   A          6.103232       6.103232
  572   A          6.109064       6.109064
  573   A          6.138844       6.138844
  574   A          6.153610       6.153610
  575   A          6.164745       6.164745
  576   A          6.184290       6.184290
  577   A          6.196786       6.196786
  578   A          6.227540       6.227540
  579   A          6.264578       6.264578
  580   A          6.312479       6.312479
  581   A          6.327055       6.327055
  582   A          6.349306       6.349306
  583   A          6.367790       6.367790
  584   A          6.392157       6.392157
  585   A          6.416471       6.416471
  586   A          6.461634       6.461634
  587   A          6.471487       6.471487
  588   A          6.473703       6.473703
  589   A          6.596110       6.596110
  590   A          6.612403       6.612403
  591   A          6.622981       6.622981
  592   A          6.681563       6.681563
  593   A          6.693730       6.693730
  594   A          6.729855       6.729855
  595   A          6.768942       6.768942
  596   A          6.807253       6.807253
  597   A          6.853361       6.853361
  598   A          6.911440       6.911440
  599   A          6.916732       6.916732
  600   A          6.964027       6.964027
  601   A          7.019231       7.019231
  602   A          7.049768       7.049768
  603   A          7.077427       7.077427
  604   A          7.166957       7.166957
  605   A          7.187218       7.187218
  606   A          7.223827       7.223827
  607   A          7.253941       7.253941
  608   A          7.326839       7.326839
  609   A          7.331316       7.331316
  610   A          7.366795       7.366795
  611   A          7.369888       7.369888
  612   A          7.499429       7.499429
  613   A          7.665509       7.665509
  614   A          7.697347       7.697347
  615   A          7.736576       7.736576
  616   A          7.804267       7.804267
  617   A          8.024118       8.024118
  618   A          8.346479       8.346479
  619   A         15.301392      15.301392
  620   A         15.353664      15.353664
  621   A         15.386333      15.386333
  622   A         15.439976      15.439976
  623   A         15.445980      15.445980
  624   A         15.513272      15.513272
  625   A         15.550737      15.550737
  626   A         15.701821      15.701821
  627   A         15.741858      15.741858
  628   A         16.065236      16.065236
  629   A         16.115793      16.115793
  630   A         16.230566      16.230566
  631   A         16.371634      16.371634
  632   A         16.383527      16.383527
  633   A         16.395767      16.395767
  634   A         16.402466      16.402466
  635   A         16.449842      16.449842
  636   A         16.459611      16.459611
  637   A         16.474388      16.474388
  638   A         16.522369      16.522369
  639   A         16.528801      16.528801
  640   A         16.537551      16.537551
  641   A         16.559200      16.559200
  642   A         16.584267      16.584267
  643   A         16.585416      16.585416
  644   A         16.636270      16.636270
  645   A         16.668999      16.668999
  646   A         16.673069      16.673069
  647   A         16.715513      16.715513
  648   A         16.729478      16.729478
  649   A         16.739656      16.739656
  650   A         16.759573      16.759573
  651   A         16.790497      16.790497
  652   A         16.845033      16.845033
  653   A         16.883306      16.883306
  654   A         16.900021      16.900021
  655   A         17.103145      17.103145
  656   A         17.120343      17.120343
  657   A         17.225196      17.225196
  658   A         17.305879      17.305879
  659   A         17.341074      17.341074
  660   A         17.591862      17.591862
  661   A         17.647667      17.647667
  662   A         17.877359      17.877359
  663   A         20.847507      20.847507
  664   A         20.969444      20.969444
  665   A         21.731123      21.731123
  666   A         21.854542      21.854542
  667   A         22.005751      22.005751
  668   A         22.317281      22.317281
  669   A         22.856478      22.856478
  670   A         23.199986      23.199986
  671   A         26.083154      26.083154
  672   A         26.191089      26.191089
  673   A         26.367680      26.367680
  674   A         26.635674      26.635674
  675   A         27.109746      27.109746
  676   A         27.236709      27.236709
  677   A         28.921600      28.921600
  678   A         29.263782      29.263782
  679   A         39.117159      39.117159
  680   A         39.144191      39.144191
  681   A         39.225036      39.225036
  682   A         39.226725      39.226725
  683   A         39.244621      39.244621
  684   A         39.285826      39.285826
  685   A         39.317510      39.317510
  686   A         39.460040      39.460040
  687   A         39.550203      39.550203
  688   A         39.586668      39.586668
  689   A         41.296594      41.296594
  690   A         41.342243      41.342243
  691   A         41.374816      41.374816
  692   A         41.392988      41.392988
  693   A         41.400162      41.400162
  694   A         41.409399      41.409399
  695   A         41.413925      41.413925
  696   A         41.425165      41.425165
  697   A         41.427128      41.427128
  698   A         41.440502      41.440502
  699   A         41.442395      41.442395
  700   A         41.446525      41.446525
  701   A         41.451599      41.451599
  702   A         41.452805      41.452805
  703   A         41.454674      41.454674
  704   A         41.465559      41.465559
  705   A         41.467335      41.467335
  706   A         41.469757      41.469757
  707   A         41.474857      41.474857
  708   A         41.481426      41.481426
  709   A         41.484469      41.484469
  710   A         41.488495      41.488495
  711   A         41.493684      41.493684
  712   A         41.501166      41.501166
  713   A         41.504709      41.504709
  714   A         41.508438      41.508438
  715   A         41.510625      41.510625
  716   A         41.511041      41.511041
  717   A         41.514393      41.514393
  718   A         41.517839      41.517839
  719   A         41.519880      41.519880
  720   A         41.532001      41.532001
  721   A         41.547239      41.547239
  722   A         41.573731      41.573731
  723   A         41.599294      41.599294
  724   A         41.630409      41.630409
  725   A         41.635224      41.635224
  726   A         41.635721      41.635721
  727   A         41.644910      41.644910
  728   A         41.652961      41.652961
  729   A         41.662868      41.662868
  730   A         41.685292      41.685292
  731   A         41.704359      41.704359
  732   A         41.710818      41.710818
  733   A         41.717588      41.717588
  734   A         41.736675      41.736675
  735   A         41.756399      41.756399
  736   A         41.769139      41.769139
  737   A         41.806678      41.806678
  738   A         41.838517      41.838517
  739   A         41.851194      41.851194
  740   A         41.867400      41.867400
  741   A         41.872453      41.872453
  742   A         41.889355      41.889355
  743   A         41.906288      41.906288
  744   A         43.761957      43.761957
  745   A         43.791741      43.791741
  746   A         43.801659      43.801659
  747   A         43.837253      43.837253
  748   A         43.848733      43.848733
  749   A         43.893042      43.893042
  750   A         43.926132      43.926132
  751   A         43.974560      43.974560
  752   A         44.022925      44.022925
  753   A         44.075033      44.075033
  754   A         80.631378      80.631378
  755   A         80.646001      80.646001
  756   A         80.699851      80.699851
  757   A         80.745376      80.745376
  758   A         80.750965      80.750965
  759   A         80.801936      80.801936
  760   A         80.825944      80.825944
  761   A         80.936726      80.936726
  762   A         80.963076      80.963076
  763   A         81.162468      81.162468
  764   A         81.198526      81.198526
  765   A         81.315650      81.315650
  766   A         81.406783      81.406783
  767   A         81.418239      81.418239
  768   A         81.433981      81.433981
  769   A         81.449574      81.449574
  770   A         81.465013      81.465013
  771   A         81.481155      81.481155
  772   A         81.510292      81.510292
  773   A         81.526847      81.526847
  774   A         81.559589      81.559589
  775   A         81.564991      81.564991
  776   A         81.571011      81.571011
  777   A         81.598243      81.598243
  778   A         81.649518      81.649518
  779   A         81.651170      81.651170
  780   A         81.671001      81.671001
  781   A         81.689932      81.689932
  782   A         81.735335      81.735335
  783   A         81.770900      81.770900
  784   A         81.854660      81.854660
  785   A         82.046992      82.046992
  786   A         82.138189      82.138189
  787   A         84.985738      84.985738
  788   A         85.284040      85.284040
  789   A         85.572356      85.572356
  790   A         85.591797      85.591797
  791   A         85.910652      85.910652
  792   A         86.022340      86.022340
  793   A         86.239058      86.239058
  794   A         86.455035      86.455035
  795   A         86.650262      86.650262
  796   A         86.942611      86.942611
  797   A         87.478695      87.478695
  798   A        108.339867     108.339867
  799   A        108.462416     108.462416
  800   A        109.010949     109.010949
  801   A        109.141443     109.141443
  802   A        109.246724     109.246724
  803   A        109.435335     109.435335
  804   A        115.831383     115.831383
  805   A        116.352464     116.352464
  806   A        137.195163     137.195163
  807   A        137.289474     137.289474
  808   A        137.410030     137.410030
  809   A        137.625270     137.625270
  810   A        138.055739     138.055739
  811   A        138.125308     138.125308
  812   A        148.258954     148.258954
  813   A        148.605558     148.605558
 
 RETURNING FROM SCF ALGORITHM
 ======================================================================

 Executing drpa...

 Three-index integral transformation
 Allocation of 120.0 Gbytes of memory...
 
 Minimal memory requirement for (ai|P) and (ij|P) integrals:    87.5 MB

 Calculating (ai|P) and (ij|P) integrals...
 Number of integral batches:    1
 Occupied indices per batch:   52
 
 Transforming integrals of batch 1...

 Executing cis...

 Allocation of 120.0 Gbytes of memory...
 Core orbitals considered in CVS treatment:   1  2
 
 Read MO coeff. matrix and orbital energies...
 
 Sorting for the CVS calculation...
 Generate singlet trial vectors...
 
 Starting DF-CIS iteration
 Singlet excited states
 
 
 The iteration has converged in  0 steps for all the roots.
 
 Final result of the CIS calculations for the excited states:
 Singlet excited states:
 
 Excited      Total          Excitation     Excitation     Excitation        Absorption
  state    energy [au]       energy [au]    energy [eV]  energy [cm^-1]    wavelength [nm]
 =========================================================================================
    1    -667.192466528     15.53737082     422.7934      3410058.73            2.93
    2    -667.115805593     15.61403176     424.8794      3426883.86            2.92
 =========================================================================================
 
 
 Retrieve a J_ai^Q fitted MO integral list...
 Retrieve a J_ij^Q fitted MO integral list in upper triangle form...
 Sorting for the CVS calculation...
 Fitting...
 The ground-state intermediates are not necessary!
 
 Calculate pre-optimized initial guesses for adc(2) calculations
 Direct algorithm for AB contributions!!!
 
 Calculate sigma vector for root  1
 Calculate sigma vector for root  2
 
                       Excitation           Energy                Norm of
 Iteration  1         energy [au]        decrease [au]        residual vector
 ============================================================================
 for root  1          14.853656825        -0.6837140             0.0000000
 for root  2          14.860317723        -0.7537140             0.0000000
 ============================================================================
  2/ 2 states have converged.
 
 
 
 The micro iteration of pre-optimization has converged in  1 steps.
 
 
 ============================================================================
 Restart
 
 Calculate sigma vector for root  1
 Calculate sigma vector for root  2
 
                       Excitation           Energy                Norm of
 Iteration  2         energy [au]        decrease [au]        residual vector
 ============================================================================
 for root  1          15.069783823         0.2161270             0.0000000
 for root  2          15.133541641         0.2732239             0.0000000
 ============================================================================
  2/ 2 states have converged.
 
 
 
 The micro iteration of pre-optimization has converged in  1 steps.
 
 
 ============================================================================
 Restart
 
 Calculate sigma vector for root  1
 Calculate sigma vector for root  2
 
                       Excitation           Energy                Norm of
 Iteration  3         energy [au]        decrease [au]        residual vector
 ============================================================================
 for root  1          15.020459425        -0.0493244             0.0000000
 for root  2          15.066340886        -0.0672008             0.0000000
 ============================================================================
  2/ 2 states have converged.
 
 
 
 The micro iteration of pre-optimization has converged in  1 steps.
 
 
 ============================================================================
 Restart
 
 Calculate sigma vector for root  1
 Calculate sigma vector for root  2
 
                       Excitation           Energy                Norm of
 Iteration  4         energy [au]        decrease [au]        residual vector
 ============================================================================
 for root  1          15.032762236         0.0123028             0.0000000
 for root  2          15.084902745         0.0185619             0.0000000
 ============================================================================
  2/ 2 states have converged.
 
 
 
 The micro iteration of pre-optimization has converged in  1 steps.
 
 
 ============================================================================
 Restart
 
 Calculate sigma vector for root  1
 Calculate sigma vector for root  2
 
                       Excitation           Energy                Norm of
 Iteration  5         energy [au]        decrease [au]        residual vector
 ============================================================================
 for root  1          15.029757853        -0.0030044             0.0000000
 for root  2          15.079928715        -0.0049740             0.0000000
 ============================================================================
  2/ 2 states have converged.
 
 
 
 The micro iteration of pre-optimization has converged in  1 steps.
 
 
 ============================================================================
 Restart
 
 Calculate sigma vector for root  1
 Calculate sigma vector for root  2
 
                       Excitation           Energy                Norm of
 Iteration  6         energy [au]        decrease [au]        residual vector
 ============================================================================
 for root  1          15.030495377         0.0007375             0.0000000
 for root  2          15.081272639         0.0013439             0.0000000
 ============================================================================
  2/ 2 states have converged.
 
 
 
 The micro iteration of pre-optimization has converged in  1 steps.
 
 
 ============================================================================
 Restart
 
 Calculate sigma vector for root  1
 Calculate sigma vector for root  2
 
                       Excitation           Energy                Norm of
 Iteration  7         energy [au]        decrease [au]        residual vector
 ============================================================================
 for root  1          15.030314559        -0.0001808             0.0000000
 for root  2          15.080910331        -0.0003623             0.0000000
 ============================================================================
  2/ 2 states have converged.
 
 
 
 The micro iteration of pre-optimization has converged in  1 steps.
 
 
 ============================================================================
 
 The macro iteration of pre-optimization has converged in  7 steps!
 
 Starting DF-ADC(2) iteration for root  1
 
 Iteration   1
 
 Calculate double excitation amplitudes and Y^Q_ai vector...
 
       Total ADC(2)          Energy                Norm of
       energy [au]        decrease [au]        residual vector
 ============================================================================
     -667.699478448         0.0000443             0.0000000
 ============================================================================
 
 
 The ADC(2) iteration has converged in  1 steps.
 
 Final result in atomic units for root  1:
 
 Total reference energy:         -682.729837351778
 Total ADC(2) energy:            -667.699478448224
 ADC(2) excitation energy:         15.030358903554
 Spin multiplicity:                 1
 
 ============================================================================
 
 
 Starting DF-ADC(2) iteration for root  2
 
 Iteration   1
 
 Calculate double excitation amplitudes and Y^Q_ai vector...
 
       Total ADC(2)          Energy                Norm of
       energy [au]        decrease [au]        residual vector
 ============================================================================
     -667.648829288         0.0000977             0.0000000
 ============================================================================
 
 
 The ADC(2) iteration has converged in  1 steps.
 
 Final result in atomic units for root  2:
 
 Total reference energy:         -682.729837351778
 Total ADC(2) energy:            -667.648829288029
 ADC(2) excitation energy:         15.081008063749
 Spin multiplicity:                 1
 
 ============================================================================
 
 
 Final result of the ADC(2) calculations for the excited states:
 Singlet states
 
 Excited   Excitation     Excitation     Excitation        Absorption      
  state    energy [au]    energy [eV]  energy [cm^-1]    wavelength [nm]  
 ============================================================================
    1     15.03035890     408.9969      3298782.48            3.03
    2     15.08100806     410.3751      3309898.69            3.02
 ============================================================================
 
 
                      Normal termination of mrcc.
 **********************************************************************
