# Supplementary material for: Scalable Correlated Local Approaches for Computing Valence and Core-Level Ionization Energies in Large Molecules
Source: J Chem Theory Comput. 2026 Jun 24;22(13):6584–98. doi: 10.1021/acs.jctc.6c00634 (PMC13374016; doi:10.1021/acs.jctc.6c00634)
Supplement: Supplementary file 2 [file ct6c00634_si_003.zip › SI/outputs/leucine_N_sos-adc2-X2C.out]

 **********************************************************************
                          MRCC program system
 **********************************************************************
 
                              Written by
     Mihaly Kallay, Peter R. Nagy, David Mester, Laszlo Gyevi-Nagy,
        Jozsef Csoka, P. Bernat Szabo, Zoltan Rolik, Gyula Samu,
      Bence Hegely, Bence Ladoczki, Klara Petrov, Jozsef Csontos,
     Adam Ganyecz, Istvan Ladjanszki, Lorant Szegedy, Mate Farkas,
          Pal D. Mezei, Reka A. Horvath, and Balazs D. Lorincz
 
        Department of Physical Chemistry and Materials Science
            Budapest University of Technology and Economics
                  Budapest P.O.Box 91, H-1521 Hungary
 
                              www.mrcc.hu
 
                            Version: 25.1.2

 Executing minp...

 Reading input from MINP...
 
 Input file:
 
basis=cc-pCVTZ-X2C
verbosity=3


cialg=direct
ip_ea=ip
calc=SOS-ADC(2)
dendec=off

mem=120GB

dfbasis_scf=cc-pCVTZ-X2C_autoaux
dfbasis_cor=cc-pCVTZ-X2C_autoaux
hamilton=SFX2C1e
core=2
cvs=1-1
nstate=2
unit=bohr
geom=xyz
22
L-leucine
H 0.763427 -3.155223 -0.931795
C 1.256657 -1.341829 -1.806587
N 3.954737 -0.886040 -1.523837
H 4.618066 -0.568840 0.234944
H 4.799716 0.105642 -2.923543
C -0.510839 0.742828 -0.675940
H -0.063579 2.536350 -1.625100
H -2.481480 0.264392 -1.127065
C -0.263909 1.100937 2.215259
H 1.735948 1.480676 2.656167
C -1.098094 -1.261950 3.706079
H -0.927429 -0.935336 5.746429
H 0.043748 -2.929473 3.246847
H -3.082385 -1.719557 3.300939
C -1.796247 3.436680 3.056243
H -1.593363 3.762201 5.093830
H -3.815980 3.174423 2.653032
H -1.165366 5.146751 2.067876
C 0.695315 -1.588965 -4.598872
O 2.003967 -0.751441 -6.340296
O -1.560376 -2.823592 -5.033167
H -1.933795 -2.905054 -6.849216
 
 
 Checking keyword combinations...
 
 Keywords:
 
 active=none
 agrid=ld0006-ld0590
 agrid_pssp=ld0006-ld0194
 agrid_pssp_sm=ld0006-ld0074
 ao_trunc=off
 ao_trunc_tol=1e-4
 basis=cc-pcvtz-x2c
 basis_sm=none
 basopt=off
 bfbasis=none
 bfgsmem=10
 bfgstol=1.0d-3
 bfgscimem=5
 boysalg=jacobi
 bpcompo=0.95
 bpcompv=0.98
 bpdfo=0.95
 bpocc=0.95
 bppdo=0.95
 bppdv=0.98
 bpedo=0.95
 bpedv=0.98
 bp_subsyso=0.95
 bp_subsysv=0.95
 cabscorr=off
 cabsdom=bplarge
 cabsdual=off
 calc=adc(2)
 ccmaxit=50
 ccprog=cis
 ccsdalg=disk
 ccsdmkl=seq
 ccsdrest=off
 ccsdthreads=2
 cctol=6
 charge=0
 cialg=direct
 ciguess=off
 cmpgrp=auto
 comprest=off
 coord_sys=ric
 core=2
 corembed=off
 csapprox=off
 cvs=1-1
 dboc=off
 deltaf12=off
 delocsomofact=
 dendec=off
 dens=0
 denscorr=0
 dfalg=lineq
 dfbasis_cab=none
 dfbasis_cor=cc-pcvtz-x2c_autoaux
 dfbasis_scf=cc-pcvtz-x2c_autoaux
 dfbasis_scf_sm=auto
 dfintran=drpa
 df_trunc=off
 df_trunc_corr=off
 df_trunc_corr_tol=5e-4
 df_trunc_tol=5e-4
 dft=off
 dhexc=adc(2)
 diag=david
 docc=
 domrad=10.d0
 drpaalg=fit
 dual=off
 dual_df=off
 dyson=off
 ecp=auto
 edisp=off
 edisp_embed=off
 embed=off
 epairestfact=off
 epairscale=1.d0
 etemp=300
 epert=none
 eps=
 espcharge=off
 excrad=0.d0
 excrad_f12=0.d0
 excrad_fin=0.000000000D+00
 fastdbbsc=v2
 fitting=coulomb
 fmm=off
 fmmord=8
 fnonorb=
 freq=off
 gamma=1.d0
 gauss=spher
 geom=xyz
 gopt=off
 ghost=none
 gtol=7
 grdens=off
 grid=auto
 grid_sm=auto
 gridbatch_cos=2000
 grtol=10
 guido_ct=off
 hamilton=sfx2c1e
 hl_scfalg=auto
 iface=none
 incore=off
 intalg=auto
 ip_ea=ip
 itol=10
 laptol=1.d-2
 lccoporder=trffirst
 lcorthr=normal
 lccrest=off
 ldfgrad_tol=8
 lmp2dens=on
 lnoepso=0.d0
 lnoepsv=0.0d0
 localcc=off
 localcorrsymm=off
 locintrf=disk
 mact=
 maxact=off
 maxdim=200
 maxex=0
 maxmicroit=100
 mcscfiguess=hf
 mem=120gb
 mmprog=
 molden=on
 mp2ongrid=off
 mpitasks=1
 mulmet=0
 mult=
 nab=off
 nacto=0
 nactv=0
 naf_amp=3.16d-3
 naf_cor=0.d0
 naf_f12=off
 naf_scf=off
 nafalg=albe
 nafdens=off
 naftyp=
 nchol=auto
 ndeps=1e-3
 nevpt=
 nstate=2
 nsing=0
 nto=off
 ntrip=0
 num_grad=off
 occ=
 occri=off
 oniom=off
 oniom_eechg=off
 oniom_pcm=off
 oniom_qcorr=off
 optalg=
 optmaxit=50
 optetol=1e-6
 optex=1
 optgtol=1e-4
 optstol=1e-3
 orblocc=off
 orbloce=off
 orbloco=off
 orblocv=off
 orblocguess=cholesky
 osveps=1e-3
 ovirt=off
 ovltol=1e-7
 ovosnorb=80.0
 pao_subsys_tol=1e-3
 pao_tol=1e-3
 pcm=off
 popul=off
 pressure=100000
 pssp=off
 ptfreq=0.0
 ptthreads=2
 qmreg=
 qmmm=off
 qro=off
 qscf=off
 redcost_exc=off
 redcost_tddft=off
 refdet=none
 rest=0
 rgrid=log3
 rism=off
 rohfcore=semicanonical
 rohftype=semicanonical
 scfalg=auto
 scf_conv=auto
 scfdamp=0.0d0
 scfdamp_mode=off
 scfdamp_end=50
 scfdamp_dampstep=0.d0
 scfdamp_dtol=0.0d0
 scfdamp_maxfact=0.0d0
 scfdamp_minfact=0.0d0
 scfdiis=on
 scfdiis_dtol=0.0d0
 scfdiis_end=50
 scfdiis_start=2
 scfdiis_step=1
 scfdiis_watch=off
 scfdiis_wrange=10
 scfdiis_wlimit=5
 scfdiis_delmax=2
 scfdtol=7
 scfext=10
 scfguessdens=
 scfiguess=sad
 scfloc=off
 scflshift=0.20
 scflshift_end=8
 scflshift_dtol=0.0
 scflshift_gaptol=0.20
 scfmaxit=50
 scftype=
 scftype_low=
 scftype_high=
 scftol=6
 scspe=1.d0
 scsph=1.d0
 scsps=1.3d0
 scsps_t=1.3d0
 scspt=0.0d0
 scspt_t=0.0d0
 scspv=1.d0
 spairtol=1e-4
 sqmprog=
 subminp=top
 subsys_bopu=on
 symm=
 talg=occ
 temp=298.15
 test=off
 tfunc=off
 theodore=off
 tlmo=0.999
 tpao=0.94
 tprint=off
 uncontract=off
 unit=bohr
 usedisk=2
 verbosity=3
 wpairtol=0.100000000E-05

 Executing scf...

 @scfsetup: integrals calculated directly
            mrcc/integ direct run
 @scfsetup: calculating on full matrices
            not using symmetry adapted basis
 @scfsetup: diis switched on
 @scfsetup: number of steps to extrapolate from  10
 @scfsetup: tolerance in energy deviation    0.100000E-05
            tolerance in density deviation    0.100000E-06
 @scfsetup: maximum number of iterations:  50
 @scfsetup: restricted closed shell hf calc
 @scfsetup: starting scf from diagonal ao guess
 @scfsetup: occupation set:
            from initial orbitals
 @scfsetup: Parameter-set for SCF acceleration: normal
 @scfsetup: diis runs from iteration:   2
 @scfsetup: diis runs to iteration:  50
 @scfsetup: diis runs in every iteration
 @scfsetup: diiswatch is disabled                   
 @scfsetup: diis dtol criteria to switch on:      0.0000E+00
           (or the iteration number below is reached)
 @scfsetup: static damping scheme
            iteration step criteria to turn damping off: 3
 @scfsetup: dynamic level shifting
            tolarance in HOMO-LUMO gap:  0.200
            tolarance in density deviation:     0.0000E+00
            iteration step criteria to turn level shifting off: 8
 Allocation of 120.0 Gbytes of memory...
 ======================================================================
 ITERATION STEP   1
 

 SCF control                  : initial
 Damping factor/level shift   : 0.000/0.200
 DIIS [start/end/frequency]   :   2 / 50 /  1

 Calculation of two-electron integrals...
  10% done.
  25% done.
  49% done.
  92% done.
 100% done.
 Gradient norm:      1.0679E+01
 RMS of [F,P]:                                         0.01826824647597
 RMS of difference density:                            0.01360830454232
 Gap [au]:  0.35665420
 ALPHA OCC:  36
 BETA  OCC:  36
 
 ***HARTREE-FOCK ENERGY IN STEP   1 IS       -433.0226815601158705 [AU]
 ======================================================================
 ITERATION STEP   2
 

 SCF control                  : diis
 Damping factor/level shift   : 0.000/0.000
 DIIS [start/end/frequency]   :   2 / 50 /  1

 Constructing Fock-matrix...
 
 First step of Coulomb + first step of exchange...
 Exchange contribution is evaluated for MOs 1 to 36.
   1% done.
  12% done.
  24% done.
  35% done.
  46% done.
  58% done.
  70% done.
  81% done.
  93% done.
 100% done.
 
 Fitting and assembly step of exchange...
 
 Second step of Coulomb...
   1% done.
  12% done.
  24% done.
  35% done.
  46% done.
  58% done.
  70% done.
  81% done.
  93% done.
 100% done.
 
 Gradient norm:      1.0679E+01
 DIIS is running in this iteration step.
 RMS of [F,P]:                                         0.00316267714811
 RMS of difference density:                            0.00432992475952
 Gap [au]:  0.36627806
 ALPHA OCC:  36
 BETA  OCC:  36
 
 ***HARTREE-FOCK ENERGY IN STEP   2 IS       -439.0542246789516412 [AU]
 
 Step comparison  Energy Drift [au]  DIIS error drift  Gradient drift
        1            6.0315E+00         1.5106E-02       0.0000E+00
        2            4.3905E+02         1.0000E-07       0.0000E+00
 ======================================================================
 ITERATION STEP   3
 

 SCF control                  : diis
 Damping factor/level shift   : 0.000/0.000
 DIIS [start/end/frequency]   :   2 / 50 /  1

 Constructing Fock-matrix...
 
 First step of Coulomb + first step of exchange...
 Exchange contribution is evaluated for MOs 1 to 36.
   1% done.
  12% done.
  24% done.
  35% done.
  46% done.
  58% done.
  70% done.
  81% done.
  93% done.
 100% done.
 
 Fitting and assembly step of exchange...
 
 Second step of Coulomb...
   1% done.
  12% done.
  24% done.
  35% done.
  46% done.
  58% done.
  70% done.
  81% done.
  93% done.
 100% done.
 
 Gradient norm:      1.0679E+01
 DIIS is running in this iteration step.
 RMS of [F,P]:                                         0.00173235979241
 RMS of difference density:                            0.00169329858237
 Gap [au]:  0.50942739
 ALPHA OCC:  36
 BETA  OCC:  36
 
 ***HARTREE-FOCK ENERGY IN STEP   3 IS       -439.2519288095338652 [AU]
 
 Step comparison  Energy Drift [au]  DIIS error drift  Gradient drift
        2            1.9770E-01         1.4303E-03       0.0000E+00
 ======================================================================
 ITERATION STEP   4
 

 SCF control                  : diis
 Damping factor/level shift   : 0.000/0.000
 DIIS [start/end/frequency]   :   2 / 50 /  1

 Constructing Fock-matrix...
 
 First step of Coulomb + first step of exchange...
 Exchange contribution is evaluated for MOs 1 to 36.
   1% done.
  12% done.
  24% done.
  35% done.
  46% done.
  58% done.
  70% done.
  81% done.
  93% done.
 100% done.
 
 Fitting and assembly step of exchange...
 
 Second step of Coulomb...
   1% done.
  12% done.
  24% done.
  35% done.
  46% done.
  58% done.
  70% done.
  81% done.
  93% done.
 100% done.
 
 Gradient norm:      1.0679E+01
 DIIS is running in this iteration step.
 RMS of [F,P]:                                         0.00034162615606
 RMS of difference density:                            0.00037545428107
 Gap [au]:  0.51334726
 ALPHA OCC:  36
 BETA  OCC:  36
 
 ***HARTREE-FOCK ENERGY IN STEP   4 IS       -439.3398977169615591 [AU]
 
 Step comparison  Energy Drift [au]  DIIS error drift  Gradient drift
        3            8.7969E-02         1.3907E-03       0.0000E+00
 ======================================================================
 ITERATION STEP   5
 

 SCF control                  : diis
 Damping factor/level shift   : 0.000/0.000
 DIIS [start/end/frequency]   :   2 / 50 /  1

 Constructing Fock-matrix...
 
 First step of Coulomb + first step of exchange...
 Exchange contribution is evaluated for MOs 1 to 36.
   1% done.
  12% done.
  24% done.
  35% done.
  46% done.
  58% done.
  70% done.
  81% done.
  93% done.
 100% done.
 
 Fitting and assembly step of exchange...
 
 Second step of Coulomb...
   1% done.
  12% done.
  24% done.
  35% done.
  46% done.
  58% done.
  70% done.
  81% done.
  93% done.
 100% done.
 
 Gradient norm:      1.0679E+01
 DIIS is running in this iteration step.
 RMS of [F,P]:                                         0.00013173412543
 RMS of difference density:                            0.00015522296309
 Gap [au]:  0.50633278
 ALPHA OCC:  36
 BETA  OCC:  36
 
 ***HARTREE-FOCK ENERGY IN STEP   5 IS       -439.3442757010047899 [AU]
 
 Step comparison  Energy Drift [au]  DIIS error drift  Gradient drift
        4            4.3780E-03         2.0989E-04       0.0000E+00
 ======================================================================
 ITERATION STEP   6
 

 SCF control                  : diis
 Damping factor/level shift   : 0.000/0.000
 DIIS [start/end/frequency]   :   2 / 50 /  1

 Constructing Fock-matrix...
 
 First step of Coulomb + first step of exchange...
 Exchange contribution is evaluated for MOs 1 to 36.
   1% done.
  12% done.
  24% done.
  35% done.
  46% done.
  58% done.
  70% done.
  81% done.
  93% done.
 100% done.
 
 Fitting and assembly step of exchange...
 
 Second step of Coulomb...
   1% done.
  12% done.
  24% done.
  35% done.
  46% done.
  58% done.
  70% done.
  81% done.
  93% done.
 100% done.
 
 Gradient norm:      1.0679E+01
 DIIS is running in this iteration step.
 RMS of [F,P]:                                         0.00003219950530
 RMS of difference density:                            0.00005329006805
 Gap [au]:  0.50828582
 ALPHA OCC:  36
 BETA  OCC:  36
 
 ***HARTREE-FOCK ENERGY IN STEP   6 IS       -439.3450130998944587 [AU]
 
 Step comparison  Energy Drift [au]  DIIS error drift  Gradient drift
        5            7.3740E-04         9.9535E-05       0.0000E+00
 ======================================================================
 ITERATION STEP   7
 

 SCF control                  : diis
 Damping factor/level shift   : 0.000/0.000
 DIIS [start/end/frequency]   :   2 / 50 /  1

 Constructing Fock-matrix...
 
 First step of Coulomb + first step of exchange...
 Exchange contribution is evaluated for MOs 1 to 36.
   1% done.
  12% done.
  24% done.
  35% done.
  46% done.
  58% done.
  70% done.
  81% done.
  93% done.
 100% done.
 
 Fitting and assembly step of exchange...
 
 Second step of Coulomb...
   1% done.
  12% done.
  24% done.
  35% done.
  46% done.
  58% done.
  70% done.
  81% done.
  93% done.
 100% done.
 
 Gradient norm:      1.0679E+01
 DIIS is running in this iteration step.
 RMS of [F,P]:                                         0.00001004077066
 RMS of difference density:                            0.00002048572064
 Gap [au]:  0.50870233
 ALPHA OCC:  36
 BETA  OCC:  36
 
 ***HARTREE-FOCK ENERGY IN STEP   7 IS       -439.3450866202933867 [AU]
 
 Step comparison  Energy Drift [au]  DIIS error drift  Gradient drift
        6            7.3520E-05         2.2159E-05       0.0000E+00
 ======================================================================
 ITERATION STEP   8
 

 SCF control                  : diis
 Damping factor/level shift   : 0.000/0.000
 DIIS [start/end/frequency]   :   2 / 50 /  1

 Constructing Fock-matrix...
 
 First step of Coulomb + first step of exchange...
 Exchange contribution is evaluated for MOs 1 to 36.
   1% done.
  12% done.
  24% done.
  35% done.
  46% done.
  58% done.
  70% done.
  81% done.
  93% done.
 100% done.
 
 Fitting and assembly step of exchange...
 
 Second step of Coulomb...
   1% done.
  12% done.
  24% done.
  35% done.
  46% done.
  58% done.
  70% done.
  81% done.
  93% done.
 100% done.
 
 Gradient norm:      1.0679E+01
 DIIS is running in this iteration step.
 RMS of [F,P]:                                         0.00000444681609
 RMS of difference density:                            0.00000943485870
 Gap [au]:  0.50856619
 ALPHA OCC:  36
 BETA  OCC:  36
 
 ***HARTREE-FOCK ENERGY IN STEP   8 IS       -439.3450957985244258 [AU]
 
 Step comparison  Energy Drift [au]  DIIS error drift  Gradient drift
        7            9.1782E-06         5.5940E-06       0.0000E+00
 ======================================================================
 ITERATION STEP   9
 

 SCF control                  : diis
 Damping factor/level shift   : 0.000/0.000
 DIIS [start/end/frequency]   :   2 / 50 /  1

 Constructing Fock-matrix...
 
 First step of Coulomb + first step of exchange...
 Exchange contribution is evaluated for MOs 1 to 36.
   1% done.
  12% done.
  24% done.
  35% done.
  46% done.
  58% done.
  70% done.
  81% done.
  93% done.
 100% done.
 
 Fitting and assembly step of exchange...
 
 Second step of Coulomb...
   1% done.
  12% done.
  24% done.
  35% done.
  46% done.
  58% done.
  70% done.
  81% done.
  93% done.
 100% done.
 
 Gradient norm:      1.0679E+01
 DIIS is running in this iteration step.
 RMS of [F,P]:                                         0.00000184891335
 RMS of difference density:                            0.00000415050290
 Gap [au]:  0.50862029
 ALPHA OCC:  36
 BETA  OCC:  36
 
 ***HARTREE-FOCK ENERGY IN STEP   9 IS       -439.3450979162162184 [AU]
 
 Step comparison  Energy Drift [au]  DIIS error drift  Gradient drift
        8            2.1177E-06         2.5979E-06       0.0000E+00
 ======================================================================
 ITERATION STEP  10
 

 SCF control                  : diis
 Damping factor/level shift   : 0.000/0.000
 DIIS [start/end/frequency]   :   2 / 50 /  1

 Constructing Fock-matrix...
 
 First step of Coulomb + first step of exchange...
 Exchange contribution is evaluated for MOs 1 to 36.
   1% done.
  12% done.
  24% done.
  35% done.
  46% done.
  58% done.
  70% done.
  81% done.
  93% done.
 100% done.
 
 Fitting and assembly step of exchange...
 
 Second step of Coulomb...
   1% done.
  12% done.
  24% done.
  35% done.
  46% done.
  58% done.
  70% done.
  81% done.
  93% done.
 100% done.
 
 Gradient norm:      1.0679E+01
 DIIS is running in this iteration step.
 RMS of [F,P]:                                         0.00000067399461
 RMS of difference density:                            0.00000163649213
 Gap [au]:  0.50859600
 ALPHA OCC:  36
 BETA  OCC:  36
 
 ***HARTREE-FOCK ENERGY IN STEP  10 IS       -439.3450982869808286 [AU]
 
 Step comparison  Energy Drift [au]  DIIS error drift  Gradient drift
        9            3.7076E-07         1.1749E-06       0.0000E+00
 ======================================================================
 ITERATION STEP  11
 

 SCF control                  : diis
 Damping factor/level shift   : 0.000/0.000
 DIIS [start/end/frequency]   :   2 / 50 /  1

 Constructing Fock-matrix...
 
 First step of Coulomb + first step of exchange...
 Exchange contribution is evaluated for MOs 1 to 36.
   1% done.
  12% done.
  24% done.
  35% done.
  46% done.
  58% done.
  70% done.
  81% done.
  93% done.
 100% done.
 
 Fitting and assembly step of exchange...
 
 Second step of Coulomb...
   1% done.
  12% done.
  24% done.
  35% done.
  46% done.
  58% done.
  70% done.
  81% done.
  93% done.
 100% done.
 
 Gradient norm:      1.0679E+01
 DIIS is running in this iteration step.
 RMS of [F,P]:                                         0.00000019726444
 RMS of difference density:                            0.00000046373818
 Gap [au]:  0.50859906
 ALPHA OCC:  36
 BETA  OCC:  36
 
 ***HARTREE-FOCK ENERGY IN STEP  11 IS       -439.3450983347154306 [AU]
 
 Step comparison  Energy Drift [au]  DIIS error drift  Gradient drift
       10            4.7735E-08         4.7673E-07       0.0000E+00
 ======================================================================
 ITERATION STEP  12
 

 SCF control                  : diis
 Damping factor/level shift   : 0.000/0.000
 DIIS [start/end/frequency]   :   2 / 50 /  1

 Constructing Fock-matrix...
 
 First step of Coulomb + first step of exchange...
 Exchange contribution is evaluated for MOs 1 to 36.
   1% done.
  12% done.
  24% done.
  35% done.
  46% done.
  58% done.
  70% done.
  81% done.
  93% done.
 100% done.
 
 Fitting and assembly step of exchange...
 
 Second step of Coulomb...
   1% done.
  12% done.
  24% done.
  35% done.
  46% done.
  58% done.
  70% done.
  81% done.
  93% done.
 100% done.
 
 Gradient norm:      1.0679E+01
 DIIS is running in this iteration step.
 RMS of [F,P]:                                         0.00000005517974
 RMS of difference density:                            0.00000012601818
 Gap [au]:  0.50859825
 ALPHA OCC:  36
 BETA  OCC:  36
 
 ***HARTREE-FOCK ENERGY IN STEP  12 IS       -439.3450983385855579 [AU]
 
 Step comparison  Energy Drift [au]  DIIS error drift  Gradient drift
       11            3.8701E-09         1.4208E-07       0.0000E+00
 ======================================================================
 ITERATION STEP  13
 

 SCF control                  : diis
 Damping factor/level shift   : 0.000/0.000
 DIIS [start/end/frequency]   :   2 / 50 /  1

 Constructing Fock-matrix...
 
 First step of Coulomb + first step of exchange...
 Exchange contribution is evaluated for MOs 1 to 36.
   1% done.
  12% done.
  24% done.
  35% done.
  46% done.
  58% done.
  70% done.
  81% done.
  93% done.
 100% done.
 
 Fitting and assembly step of exchange...
 
 Second step of Coulomb...
   1% done.
  12% done.
  24% done.
  35% done.
  46% done.
  58% done.
  70% done.
  81% done.
  93% done.
 100% done.
 
 Gradient norm:      1.0679E+01
 DIIS is running in this iteration step.
 RMS of [F,P]:                                         0.00000001436314
 RMS of difference density:                            0.00000002820584
 Gap [au]:  0.50859810
 ALPHA OCC:  36
 BETA  OCC:  36
 
 ***HARTREE-FOCK ENERGY IN STEP  13 IS       -439.3450983388534041 [AU]
 
 Step comparison  Energy Drift [au]  DIIS error drift  Gradient drift
       12            2.6785E-10         4.0817E-08       0.0000E+00
 ======================================================================
 
 SUCCESS...
 THE SCF ITERATION HAS CONVERGED!
 
                   A   
 FINAL ALPHA OCC:  36
 FINAL BETA  OCC:  36
 
 ***FINAL HARTREE-FOCK ENERGY:       -439.3450983388534041 [AU]
 
 Orbital energies [au]:
      Irrep         Alpha          Beta
    1   A        -20.625273     -20.625273
    2   A        -20.564037     -20.564037
    3   A        -15.542263     -15.542263
    4   A        -11.396199     -11.396199
    5   A        -11.287009     -11.287009
    6   A        -11.243843     -11.243843
    7   A        -11.237066     -11.237066
    8   A        -11.225214     -11.225214
    9   A        -11.224112     -11.224112
   10   A         -1.445792      -1.445792
   11   A         -1.348221      -1.348221
   12   A         -1.186115      -1.186115
   13   A         -1.086687      -1.086687
   14   A         -0.998773      -0.998773
   15   A         -0.934286      -0.934286
   16   A         -0.904067      -0.904067
   17   A         -0.798000      -0.798000
   18   A         -0.771123      -0.771123
   19   A         -0.717200      -0.717200
   20   A         -0.694165      -0.694165
   21   A         -0.652041      -0.652041
   22   A         -0.628240      -0.628240
   23   A         -0.619592      -0.619592
   24   A         -0.604104      -0.604104
   25   A         -0.595467      -0.595467
   26   A         -0.575831      -0.575831
   27   A         -0.561609      -0.561609
   28   A         -0.543364      -0.543364
   29   A         -0.534742      -0.534742
   30   A         -0.514845      -0.514845
   31   A         -0.485968      -0.485968
   32   A         -0.475075      -0.475075
   33   A         -0.470355      -0.470355
   34   A         -0.467723      -0.467723
   35   A         -0.443120      -0.443120
   36   A         -0.375875      -0.375875
 
   37   A          0.132723       0.132723
   38   A          0.144291       0.144291
   39   A          0.157982       0.157982
   40   A          0.161608       0.161608
   41   A          0.169897       0.169897
   42   A          0.182327       0.182327
   43   A          0.196740       0.196740
   44   A          0.201039       0.201039
   45   A          0.217289       0.217289
   46   A          0.226040       0.226040
   47   A          0.250340       0.250340
   48   A          0.256831       0.256831
   49   A          0.267256       0.267256
   50   A          0.270546       0.270546
   51   A          0.289515       0.289515
   52   A          0.302542       0.302542
   53   A          0.320705       0.320705
   54   A          0.353411       0.353411
   55   A          0.377011       0.377011
   56   A          0.384989       0.384989
   57   A          0.389895       0.389895
   58   A          0.397063       0.397063
   59   A          0.417711       0.417711
   60   A          0.431562       0.431562
   61   A          0.450646       0.450646
   62   A          0.466509       0.466509
   63   A          0.482657       0.482657
   64   A          0.499073       0.499073
   65   A          0.502104       0.502104
   66   A          0.512170       0.512170
   67   A          0.531510       0.531510
   68   A          0.540442       0.540442
   69   A          0.550788       0.550788
   70   A          0.561286       0.561286
   71   A          0.565836       0.565836
   72   A          0.574255       0.574255
   73   A          0.589375       0.589375
   74   A          0.600739       0.600739
   75   A          0.607640       0.607640
   76   A          0.613745       0.613745
   77   A          0.623979       0.623979
   78   A          0.626891       0.626891
   79   A          0.638869       0.638869
   80   A          0.648841       0.648841
   81   A          0.654785       0.654785
   82   A          0.663669       0.663669
   83   A          0.669574       0.669574
   84   A          0.671112       0.671112
   85   A          0.694852       0.694852
   86   A          0.699219       0.699219
   87   A          0.702626       0.702626
   88   A          0.719913       0.719913
   89   A          0.728661       0.728661
   90   A          0.736714       0.736714
   91   A          0.756063       0.756063
   92   A          0.765805       0.765805
   93   A          0.776340       0.776340
   94   A          0.782834       0.782834
   95   A          0.796939       0.796939
   96   A          0.801288       0.801288
   97   A          0.814315       0.814315
   98   A          0.816818       0.816818
   99   A          0.859619       0.859619
  100   A          0.865600       0.865600
  101   A          0.884344       0.884344
  102   A          0.907229       0.907229
  103   A          0.925156       0.925156
  104   A          0.944739       0.944739
  105   A          0.964143       0.964143
  106   A          0.968776       0.968776
  107   A          0.995857       0.995857
  108   A          1.006358       1.006358
  109   A          1.020189       1.020189
  110   A          1.028840       1.028840
  111   A          1.040911       1.040911
  112   A          1.072500       1.072500
  113   A          1.092573       1.092573
  114   A          1.093497       1.093497
  115   A          1.106016       1.106016
  116   A          1.121772       1.121772
  117   A          1.130061       1.130061
  118   A          1.134754       1.134754
  119   A          1.158358       1.158358
  120   A          1.177997       1.177997
  121   A          1.186793       1.186793
  122   A          1.204260       1.204260
  123   A          1.213019       1.213019
  124   A          1.217347       1.217347
  125   A          1.239140       1.239140
  126   A          1.256170       1.256170
  127   A          1.266845       1.266845
  128   A          1.281542       1.281542
  129   A          1.302598       1.302598
  130   A          1.306573       1.306573
  131   A          1.320144       1.320144
  132   A          1.329786       1.329786
  133   A          1.349999       1.349999
  134   A          1.356459       1.356459
  135   A          1.361295       1.361295
  136   A          1.388460       1.388460
  137   A          1.392144       1.392144
  138   A          1.403823       1.403823
  139   A          1.409265       1.409265
  140   A          1.424087       1.424087
  141   A          1.438451       1.438451
  142   A          1.444394       1.444394
  143   A          1.452074       1.452074
  144   A          1.466844       1.466844
  145   A          1.474131       1.474131
  146   A          1.490348       1.490348
  147   A          1.494094       1.494094
  148   A          1.509941       1.509941
  149   A          1.521452       1.521452
  150   A          1.529267       1.529267
  151   A          1.535784       1.535784
  152   A          1.541233       1.541233
  153   A          1.553221       1.553221
  154   A          1.556577       1.556577
  155   A          1.575514       1.575514
  156   A          1.589299       1.589299
  157   A          1.597171       1.597171
  158   A          1.603095       1.603095
  159   A          1.627463       1.627463
  160   A          1.633242       1.633242
  161   A          1.635069       1.635069
  162   A          1.642962       1.642962
  163   A          1.653869       1.653869
  164   A          1.665548       1.665548
  165   A          1.688176       1.688176
  166   A          1.709069       1.709069
  167   A          1.730218       1.730218
  168   A          1.751911       1.751911
  169   A          1.759029       1.759029
  170   A          1.775225       1.775225
  171   A          1.782204       1.782204
  172   A          1.814265       1.814265
  173   A          1.846378       1.846378
  174   A          1.866520       1.866520
  175   A          1.889933       1.889933
  176   A          1.904487       1.904487
  177   A          1.954334       1.954334
  178   A          1.971601       1.971601
  179   A          1.993060       1.993060
  180   A          2.002064       2.002064
  181   A          2.032439       2.032439
  182   A          2.056823       2.056823
  183   A          2.112481       2.112481
  184   A          2.140501       2.140501
  185   A          2.270939       2.270939
  186   A          2.279444       2.279444
  187   A          2.304180       2.304180
  188   A          2.349861       2.349861
  189   A          2.380891       2.380891
  190   A          2.420749       2.420749
  191   A          2.440231       2.440231
  192   A          2.516522       2.516522
  193   A          2.551776       2.551776
  194   A          2.593292       2.593292
  195   A          2.601553       2.601553
  196   A          2.617494       2.617494
  197   A          2.627084       2.627084
  198   A          2.648718       2.648718
  199   A          2.694762       2.694762
  200   A          2.701447       2.701447
  201   A          2.718488       2.718488
  202   A          2.723320       2.723320
  203   A          2.747278       2.747278
  204   A          2.798191       2.798191
  205   A          2.805117       2.805117
  206   A          2.814458       2.814458
  207   A          2.822768       2.822768
  208   A          2.829084       2.829084
  209   A          2.847053       2.847053
  210   A          2.861288       2.861288
  211   A          2.865161       2.865161
  212   A          2.873969       2.873969
  213   A          2.908787       2.908787
  214   A          2.927762       2.927762
  215   A          2.957508       2.957508
  216   A          2.966155       2.966155
  217   A          2.980984       2.980984
  218   A          2.989037       2.989037
  219   A          3.003117       3.003117
  220   A          3.013009       3.013009
  221   A          3.035851       3.035851
  222   A          3.058898       3.058898
  223   A          3.071006       3.071006
  224   A          3.098716       3.098716
  225   A          3.108303       3.108303
  226   A          3.117577       3.117577
  227   A          3.121496       3.121496
  228   A          3.144790       3.144790
  229   A          3.162677       3.162677
  230   A          3.171673       3.171673
  231   A          3.209364       3.209364
  232   A          3.233061       3.233061
  233   A          3.240946       3.240946
  234   A          3.260084       3.260084
  235   A          3.272017       3.272017
  236   A          3.279404       3.279404
  237   A          3.296018       3.296018
  238   A          3.300264       3.300264
  239   A          3.307195       3.307195
  240   A          3.331925       3.331925
  241   A          3.337621       3.337621
  242   A          3.355943       3.355943
  243   A          3.368093       3.368093
  244   A          3.385133       3.385133
  245   A          3.390597       3.390597
  246   A          3.392903       3.392903
  247   A          3.411062       3.411062
  248   A          3.417001       3.417001
  249   A          3.425103       3.425103
  250   A          3.442938       3.442938
  251   A          3.444766       3.444766
  252   A          3.457005       3.457005
  253   A          3.458833       3.458833
  254   A          3.464143       3.464143
  255   A          3.486004       3.486004
  256   A          3.496972       3.496972
  257   A          3.514804       3.514804
  258   A          3.520963       3.520963
  259   A          3.527487       3.527487
  260   A          3.540630       3.540630
  261   A          3.558547       3.558547
  262   A          3.567393       3.567393
  263   A          3.575566       3.575566
  264   A          3.588729       3.588729
  265   A          3.603305       3.603305
  266   A          3.606282       3.606282
  267   A          3.616202       3.616202
  268   A          3.636446       3.636446
  269   A          3.637936       3.637936
  270   A          3.648666       3.648666
  271   A          3.664468       3.664468
  272   A          3.668578       3.668578
  273   A          3.673295       3.673295
  274   A          3.689951       3.689951
  275   A          3.704886       3.704886
  276   A          3.715209       3.715209
  277   A          3.718501       3.718501
  278   A          3.743706       3.743706
  279   A          3.756947       3.756947
  280   A          3.771337       3.771337
  281   A          3.791153       3.791153
  282   A          3.801264       3.801264
  283   A          3.812398       3.812398
  284   A          3.841992       3.841992
  285   A          3.853230       3.853230
  286   A          3.860210       3.860210
  287   A          3.868609       3.868609
  288   A          3.884149       3.884149
  289   A          3.895807       3.895807
  290   A          3.903490       3.903490
  291   A          3.917282       3.917282
  292   A          3.925959       3.925959
  293   A          3.941772       3.941772
  294   A          3.947785       3.947785
  295   A          3.957504       3.957504
  296   A          3.975247       3.975247
  297   A          3.989233       3.989233
  298   A          3.997611       3.997611
  299   A          4.026851       4.026851
  300   A          4.036674       4.036674
  301   A          4.061611       4.061611
  302   A          4.078627       4.078627
  303   A          4.087287       4.087287
  304   A          4.090966       4.090966
  305   A          4.108370       4.108370
  306   A          4.122601       4.122601
  307   A          4.124706       4.124706
  308   A          4.132610       4.132610
  309   A          4.149689       4.149689
  310   A          4.161597       4.161597
  311   A          4.169445       4.169445
  312   A          4.184471       4.184471
  313   A          4.196706       4.196706
  314   A          4.228839       4.228839
  315   A          4.235327       4.235327
  316   A          4.254029       4.254029
  317   A          4.272601       4.272601
  318   A          4.292383       4.292383
  319   A          4.298241       4.298241
  320   A          4.314105       4.314105
  321   A          4.327712       4.327712
  322   A          4.347465       4.347465
  323   A          4.360352       4.360352
  324   A          4.365224       4.365224
  325   A          4.373201       4.373201
  326   A          4.396363       4.396363
  327   A          4.404892       4.404892
  328   A          4.417329       4.417329
  329   A          4.427348       4.427348
  330   A          4.437701       4.437701
  331   A          4.447246       4.447246
  332   A          4.457238       4.457238
  333   A          4.462904       4.462904
  334   A          4.472127       4.472127
  335   A          4.491945       4.491945
  336   A          4.504802       4.504802
  337   A          4.517860       4.517860
  338   A          4.526228       4.526228
  339   A          4.542330       4.542330
  340   A          4.549069       4.549069
  341   A          4.569811       4.569811
  342   A          4.580980       4.580980
  343   A          4.604605       4.604605
  344   A          4.608756       4.608756
  345   A          4.627264       4.627264
  346   A          4.632079       4.632079
  347   A          4.653857       4.653857
  348   A          4.675271       4.675271
  349   A          4.682726       4.682726
  350   A          4.721444       4.721444
  351   A          4.740455       4.740455
  352   A          4.745700       4.745700
  353   A          4.768871       4.768871
  354   A          4.781775       4.781775
  355   A          4.789361       4.789361
  356   A          4.821457       4.821457
  357   A          4.851878       4.851878
  358   A          4.873133       4.873133
  359   A          4.895548       4.895548
  360   A          4.927592       4.927592
  361   A          4.945806       4.945806
  362   A          4.980685       4.980685
  363   A          5.012002       5.012002
  364   A          5.027320       5.027320
  365   A          5.045310       5.045310
  366   A          5.060509       5.060509
  367   A          5.084696       5.084696
  368   A          5.109842       5.109842
  369   A          5.122219       5.122219
  370   A          5.127695       5.127695
  371   A          5.168208       5.168208
  372   A          5.173248       5.173248
  373   A          5.193079       5.193079
  374   A          5.204428       5.204428
  375   A          5.211618       5.211618
  376   A          5.218798       5.218798
  377   A          5.255615       5.255615
  378   A          5.284885       5.284885
  379   A          5.312322       5.312322
  380   A          5.333749       5.333749
  381   A          5.345516       5.345516
  382   A          5.356149       5.356149
  383   A          5.367886       5.367886
  384   A          5.428684       5.428684
  385   A          5.441633       5.441633
  386   A          5.459937       5.459937
  387   A          5.467548       5.467548
  388   A          5.497362       5.497362
  389   A          5.525707       5.525707
  390   A          5.548380       5.548380
  391   A          5.573700       5.573700
  392   A          5.586608       5.586608
  393   A          5.607603       5.607603
  394   A          5.626665       5.626665
  395   A          5.639059       5.639059
  396   A          5.658300       5.658300
  397   A          5.677177       5.677177
  398   A          5.704437       5.704437
  399   A          5.705612       5.705612
  400   A          5.721373       5.721373
  401   A          5.735212       5.735212
  402   A          5.773721       5.773721
  403   A          5.801130       5.801130
  404   A          5.814428       5.814428
  405   A          5.822060       5.822060
  406   A          5.825228       5.825228
  407   A          5.838969       5.838969
  408   A          5.872275       5.872275
  409   A          5.900635       5.900635
  410   A          5.913122       5.913122
  411   A          5.935116       5.935116
  412   A          5.968138       5.968138
  413   A          6.020965       6.020965
  414   A          6.062744       6.062744
  415   A          6.100362       6.100362
  416   A          6.105434       6.105434
  417   A          6.170657       6.170657
  418   A          6.195150       6.195150
  419   A          6.213764       6.213764
  420   A          6.265039       6.265039
  421   A          6.273860       6.273860
  422   A          6.280039       6.280039
  423   A          6.299657       6.299657
  424   A          6.314982       6.314982
  425   A          6.344312       6.344312
  426   A          6.368008       6.368008
  427   A          6.377359       6.377359
  428   A          6.430969       6.430969
  429   A          6.462295       6.462295
  430   A          6.505319       6.505319
  431   A          6.560786       6.560786
  432   A          6.620222       6.620222
  433   A          6.684951       6.684951
  434   A          6.747283       6.747283
  435   A          6.806751       6.806751
  436   A          6.856654       6.856654
  437   A          6.915641       6.915641
  438   A          6.965524       6.965524
  439   A          7.047305       7.047305
  440   A          7.079197       7.079197
  441   A          7.165435       7.165435
  442   A          7.226655       7.226655
  443   A          7.253782       7.253782
  444   A          7.330047       7.330047
  445   A          7.366952       7.366952
  446   A          7.371630       7.371630
  447   A          7.502123       7.502123
  448   A          7.666114       7.666114
  449   A          7.671853       7.671853
  450   A          7.799760       7.799760
  451   A          8.023329       8.023329
  452   A          8.348980       8.348980
  453   A         15.363764      15.363764
  454   A         16.099285      16.099285
  455   A         16.116616      16.116616
  456   A         16.177408      16.177408
  457   A         16.193408      16.193408
  458   A         16.230928      16.230928
  459   A         16.341588      16.341588
  460   A         16.393980      16.393980
  461   A         16.420066      16.420066
  462   A         16.435270      16.435270
  463   A         16.472045      16.472045
  464   A         16.505278      16.505278
  465   A         16.519238      16.519238
  466   A         16.559066      16.559066
  467   A         16.577202      16.577202
  468   A         16.593346      16.593346
  469   A         16.611226      16.611226
  470   A         16.662717      16.662717
  471   A         16.755769      16.755769
  472   A         16.933205      16.933205
  473   A         17.127642      17.127642
  474   A         17.169771      17.169771
  475   A         17.496672      17.496672
  476   A         17.575086      17.575086
  477   A         20.957972      20.957972
  478   A         21.722859      21.722859
  479   A         21.997709      21.997709
  480   A         22.843774      22.843774
  481   A         26.084323      26.084323
  482   A         26.191977      26.191977
  483   A         26.367743      26.367743
  484   A         26.635281      26.635281
  485   A         27.109882      27.109882
  486   A         27.238444      27.238444
  487   A         28.929495      28.929495
  488   A         29.265914      29.265914
  489   A         39.218152      39.218152
  490   A         39.219686      39.219686
  491   A         39.279665      39.279665
  492   A         39.455673      39.455673
  493   A         39.549767      39.549767
  494   A         41.297042      41.297042
  495   A         41.342280      41.342280
  496   A         41.377948      41.377948
  497   A         41.448659      41.448659
  498   A         41.468074      41.468074
  499   A         41.496855      41.496855
  500   A         41.503086      41.503086
  501   A         41.508923      41.508923
  502   A         41.511891      41.511891
  503   A         41.514445      41.514445
  504   A         41.518679      41.518679
  505   A         41.519350      41.519350
  506   A         41.522981      41.522981
  507   A         41.525326      41.525326
  508   A         41.530077      41.530077
  509   A         41.536574      41.536574
  510   A         41.572813      41.572813
  511   A         41.596287      41.596287
  512   A         41.628364      41.628364
  513   A         41.635609      41.635609
  514   A         41.651408      41.651408
  515   A         41.670449      41.670449
  516   A         41.672741      41.672741
  517   A         41.682260      41.682260
  518   A         41.692965      41.692965
  519   A         41.711073      41.711073
  520   A         41.715143      41.715143
  521   A         41.723972      41.723972
  522   A         41.728203      41.728203
  523   A         41.735104      41.735104
  524   A         43.762534      43.762534
  525   A         43.791118      43.791118
  526   A         43.801984      43.801984
  527   A         43.837551      43.837551
  528   A         43.848561      43.848561
  529   A         43.893291      43.893291
  530   A         43.926656      43.926656
  531   A         43.975093      43.975093
  532   A         44.023674      44.023674
  533   A         44.075284      44.075284
  534   A         80.636780      80.636780
  535   A         81.169705      81.169705
  536   A         81.198510      81.198510
  537   A         81.248807      81.248807
  538   A         81.281358      81.281358
  539   A         81.314670      81.314670
  540   A         81.403928      81.403928
  541   A         81.407911      81.407911
  542   A         81.444417      81.444417
  543   A         81.451267      81.451267
  544   A         81.483044      81.483044
  545   A         81.514361      81.514361
  546   A         81.533544      81.533544
  547   A         81.582202      81.582202
  548   A         81.616677      81.616677
  549   A         81.670754      81.670754
  550   A         81.688353      81.688353
  551   A         81.750234      81.750234
  552   A         85.294397      85.294397
  553   A         85.748559      85.748559
  554   A         86.027521      86.027521
  555   A         86.072473      86.072473
  556   A         86.547833      86.547833
  557   A         86.732986      86.732986
  558   A        108.450634     108.450634
  559   A        109.003187     109.003187
  560   A        109.237201     109.237201
  561   A        115.815989     115.815989
  562   A        137.196049     137.196049
  563   A        137.290248     137.290248
  564   A        137.410339     137.410339
  565   A        137.625066     137.625066
  566   A        138.056128     138.056128
  567   A        138.125596     138.125596
  568   A        148.273176     148.273176
  569   A        148.608700     148.608700
 
 RETURNING FROM SCF ALGORITHM
 ======================================================================

 Executing drpa...

 Three-index integral transformation
 Allocation of 120.0 Gbytes of memory...
 
 Minimal memory requirement for (ai|P) and (ij|P) integrals:    41.5 MB

 Calculating (ai|P) and (ij|P) integrals...
 Number of integral batches:    1
 Occupied indices per batch:   34
 
 Transforming integrals of batch 1...

 Executing cis...

 Allocation of 120.0 Gbytes of memory...
 Core orbitals considered in CVS treatment:   1
 
 Read MO coeff. matrix and orbital energies...
 
 Sorting for the CVS calculation...
 Generate singlet trial vectors...
 
 Starting DF-CIS iteration
 Singlet excited states
 
 
 The iteration has converged in  0 steps for all the roots.
 
 Final result of the CIS calculations for the excited states:
 Singlet excited states:
 
 Excited      Total          Excitation     Excitation     Excitation        Absorption
  state    energy [au]       energy [au]    energy [eV]  energy [cm^-1]    wavelength [nm]
 =========================================================================================
    1    -423.802835504     15.54226283     422.9265      3411132.41            2.93
 =========================================================================================
 
 
 Retrieve a J_ai^Q fitted MO integral list...
 Retrieve a J_ij^Q fitted MO integral list in upper triangle form...
 Sorting for the CVS calculation...
 Fitting...
 The ground-state intermediates are not necessary!
 
 Calculate pre-optimized initial guesses for adc(2) calculations
 Direct algorithm for AB contributions!!!
 
 Calculate sigma vector for root  1
 
                       Excitation           Energy                Norm of
 Iteration  1         energy [au]        decrease [au]        residual vector
 ============================================================================
 for root  1          14.862702969        -0.6795599             0.0000000
 ============================================================================
  1/ 1 states have converged.
 
 
 
 The micro iteration of pre-optimization has converged in  1 steps.
 
 
 ============================================================================
 Restart
 
 Calculate sigma vector for root  1
 
                       Excitation           Energy                Norm of
 Iteration  2         energy [au]        decrease [au]        residual vector
 ============================================================================
 for root  1          15.075572524         0.2128696             0.0000000
 ============================================================================
  1/ 1 states have converged.
 
 
 
 The micro iteration of pre-optimization has converged in  1 steps.
 
 
 ============================================================================
 Restart
 
 Calculate sigma vector for root  1
 
                       Excitation           Energy                Norm of
 Iteration  3         energy [au]        decrease [au]        residual vector
 ============================================================================
 for root  1          15.027231007        -0.0483415             0.0000000
 ============================================================================
  1/ 1 states have converged.
 
 
 
 The micro iteration of pre-optimization has converged in  1 steps.
 
 
 ============================================================================
 Restart
 
 Calculate sigma vector for root  1
 
                       Excitation           Energy                Norm of
 Iteration  4         energy [au]        decrease [au]        residual vector
 ============================================================================
 for root  1          15.039210064         0.0119791             0.0000000
 ============================================================================
  1/ 1 states have converged.
 
 
 
 The micro iteration of pre-optimization has converged in  1 steps.
 
 
 ============================================================================
 Restart
 
 Calculate sigma vector for root  1
 
                       Excitation           Energy                Norm of
 Iteration  5         energy [au]        decrease [au]        residual vector
 ============================================================================
 for root  1          15.036302340        -0.0029077             0.0000000
 ============================================================================
  1/ 1 states have converged.
 
 
 
 The micro iteration of pre-optimization has converged in  1 steps.
 
 
 ============================================================================
 Restart
 
 Calculate sigma vector for root  1
 
                       Excitation           Energy                Norm of
 Iteration  6         energy [au]        decrease [au]        residual vector
 ============================================================================
 for root  1          15.037011731         0.0007094             0.0000000
 ============================================================================
  1/ 1 states have converged.
 
 
 
 The micro iteration of pre-optimization has converged in  1 steps.
 
 
 ============================================================================
 
 The macro iteration of pre-optimization has converged in  6 steps!
 
 Starting DF-ADC(2) iteration for root  1
 
 Iteration   1
 
 Calculate double excitation amplitudes and Y^Q_ai vector...
 
       Total ADC(2)          Energy                Norm of
       energy [au]        decrease [au]        residual vector
 ============================================================================
     -424.308259463        -0.0001729             0.0000000
 ============================================================================
 
 Iteration   2
 
 Calculate double excitation amplitudes and Y^Q_ai vector...
 
       Total ADC(2)          Energy                Norm of
       energy [au]        decrease [au]        residual vector
 ============================================================================
     -424.308217331         0.0000421             0.0000000
 ============================================================================
 
 
 The ADC(2) iteration has converged in  2 steps.
 
 Final result in atomic units for root  1:
 
 Total reference energy:         -439.345098338853
 Total ADC(2) energy:            -424.308217331195
 ADC(2) excitation energy:         15.036881007658
 Spin multiplicity:                 1
 
 ============================================================================
 
 
 Final result of the ADC(2) calculations for the excited states:
 Singlet states
 
 Excited   Excitation     Excitation     Excitation        Absorption      
  state    energy [au]    energy [eV]  energy [cm^-1]    wavelength [nm]  
 ============================================================================
    1     15.03688101     409.1744      3300213.92            3.03
 ============================================================================
 
 
                      Normal termination of mrcc.
 **********************************************************************
