# Supplementary material for: Scalable Correlated Local Approaches for Computing Valence and Core-Level Ionization Energies in Large Molecules
Source: J Chem Theory Comput. 2026 Jun 24;22(13):6584–98. doi: 10.1021/acs.jctc.6c00634 (PMC13374016; doi:10.1021/acs.jctc.6c00634)
Supplement: Supplementary file 2 [file ct6c00634_si_003.zip › SI/outputs/Mcz-TXT_adc2.out]

 **********************************************************************
                          MRCC program system
 **********************************************************************
 
                              Written by
     Mihaly Kallay, Peter R. Nagy, David Mester, Laszlo Gyevi-Nagy,
        Jozsef Csoka, P. Bernat Szabo, Zoltan Rolik, Gyula Samu,
      Bence Hegely, Bence Ladoczki, Klara Petrov, Jozsef Csontos,
     Adam Ganyecz, Istvan Ladjanszki, Lorant Szegedy, Mate Farkas,
          Pal D. Mezei, Reka A. Horvath, and Balazs D. Lorincz
 
        Department of Physical Chemistry and Materials Science
            Budapest University of Technology and Economics
                  Budapest P.O.Box 91, H-1521 Hungary
 
                              www.mrcc.hu
 
                            Version: 25.1.2

 Executing minp...

 Reading input from MINP...
 
 Input file:
 
basis=cc-pVTZ
verbosity=3


cialg=direct
ip_ea=ip
calc=ADC(2)
dyson=on
nstate=2

mem=120GB

geom=xyz
89
 energy: -130.024917480647 gnorm: 0.000693231973 xtb: 6.5.0 (746241f)
C           -2.73282421720383        5.44838036983556        0.25556263147551
C           -2.79120298113820        3.95150787186737        0.33182654490398
C           -3.99416844380799        3.27516454126606        0.28435535423041
C           -3.98844042048388        1.88852538631631        0.35773582619986
C           -2.78136814792486        1.16795886462245        0.49192560890011
C           -1.55822624875450        1.84087898986942        0.54393414374905
C           -0.22799593411834        1.16745833918658        0.69080965321884
C           -1.60670662575742        3.22304977954514        0.45840994013442
N           -3.07605721126593       -0.19201111665276        0.50998079236543
C           -2.14474607441877       -1.22362351102480        0.32413563492204
C           -2.06403123061244       -1.85861395261792       -0.91726680888104
C           -1.11243622288732       -2.82980177653164       -1.13147682085713
C           -0.19641977451832       -3.16734909957181       -0.13342425022325
C            0.83240367204329       -4.17303196308391       -0.44187988373081
O            0.64004069360739       -5.07322874055966       -1.22608087079372
C            2.21494750369535       -4.00064611440357        0.21170335412311
C            3.09804823744006       -3.61057160006064       -0.94733910668332
C            3.44098576174490       -2.34754486392380       -1.18841504981571
C            3.06717816365724       -1.28453369248769       -0.26631750437025
N            3.35544050237836        0.05773593559593       -0.59287276172865
C            2.52025687271640        0.90195861686138       -1.31657836806775
C            2.83948128841020        2.24189266434702       -1.00742507965963
C            2.11434842797708        3.29589160256331       -1.54876220858482
C            1.06305118342017        3.01713416512756       -2.39932211803899
C            0.20394493511584        4.10802112739633       -2.96475767251967
C            0.78785324989622        1.68755694692665       -2.72694339564522
C            1.49585002594829        0.61096054020426       -2.21916454727952
C            1.15307437015142       -0.78102064033170       -2.65500611272160
C            3.92617604542466        2.20689090410349       -0.07208354816268
C            4.20414553396952        0.84658795894880        0.17423451572195
C            5.25493172553879        0.47454655455725        1.01442457130127
C            5.64888271924737       -0.95022575599112        1.26906802575593
C            5.95954676718479        1.50403937012107        1.61672770809145
C            5.67929811747961        2.85703041636443        1.40846126864934
C            6.50376730589415        3.89639859955624        2.10831847172812
C            4.65916311477700        3.21059179583703        0.54727912365892
C            2.53151371463677       -1.58692608367051        0.92146990595062
C            2.29929483938391       -2.99670105169671        1.35871545777194
S            0.78782576413512       -3.03436131527337        2.41024211753070
C           -0.31371303586429       -2.56006119452510        1.12031224681716
C           -1.29666433263429       -1.61402633576704        1.35452449970734
C           -4.44807047073954       -0.34785538539021        0.37228316804609
C           -5.04936888073697        0.92524541390463        0.29316114699930
C           -6.42725625280420        1.05854197240475        0.18645256136439
C           -7.20795564806976       -0.08074749760049        0.16563538690967
C           -8.70113975698838        0.00048774511706        0.04940050548573
C           -6.59555492486978       -1.33170601500899        0.27729741647332
C           -5.22621719256420       -1.50716816913255        0.39419184975583
C           -4.66052178664156       -2.88664976292441        0.55967815279165
H           -2.39960741404398        5.86195934892095        1.20779406808891
H           -3.71043806797690        5.86391932922763        0.02336993255306
H           -2.02570967762882        5.76602619448768       -0.50983816231603
H           -4.92756485287377        3.80792043922256        0.18141712012799
H           -0.12709628188105        0.71943182553617        1.67880889607661
H           -0.09657359018799        0.38692350092487       -0.05518867821300
H            0.56968874365519        1.89509016630993        0.56474396757443
H           -0.67254922123888        3.76634984570461        0.48718504834006
H           -2.74125612467233       -1.56404506939951       -1.70473079432504
H           -1.03034107609329       -3.33016574739760       -2.08485452025042
H            2.50516378774307       -4.99490383162786        0.56699639105811
H            3.35308674066913       -4.40805481460069       -1.62752335810597
H            4.03579301101109       -2.07665117355167       -2.04717502379638
H            2.36549681741879        4.31397906373691       -1.29061034331730
H            0.58910975221907        5.08718816095118       -2.69118495391525
H            0.16110502797321        4.04146620231736       -4.05087524376473
H           -0.81326994651123        4.01469649001209       -2.58350021781945
H           -0.02554505669722        1.48974151918127       -3.41114031272864
H            1.95879706057119       -1.20603624120182       -3.25301575273492
H            0.98977492031986       -1.43377344033136       -1.80032600758229
H            0.24913514315763       -0.77363451698282       -3.25945383388526
H            5.61550695485569       -1.53767872483756        0.35350113319613
H            4.97626370245807       -1.41486478165185        1.99066189420510
H            6.65827070231010       -0.98998232652212        1.67222741559596
H            6.77749373773880        1.24867189685971        2.27630992385734
H            6.17164570095677        4.89741518180874        1.84432322489002
H            6.42775117229673        3.77870391678053        3.18907194501892
H            7.55432389525904        3.79639185912932        1.83605309578359
H            4.43633290103089        4.24813869398411        0.34822308261932
H            2.29572008605125       -0.81123380905133        1.63513591896666
H            3.09277216010540       -3.29543611262385        2.05525491510649
H           -1.39363020815498       -1.17033053824450        2.33327576338017
H           -6.87550557054693        2.03896301036341        0.12878464567562
H           -9.02738452410301        1.03364157784127       -0.03711798848354
H           -9.17540000102358       -0.44046369127506        0.92568856308767
H           -9.04611917051391       -0.54787492713745       -0.82652855590734
H           -7.22725399757438       -2.20925942970558        0.28473190285874
H           -5.45166309314112       -3.58068711390304        0.83384645040857
H           -4.20436836423052       -3.24155855732626       -0.36500196295529
H           -3.89768049979681       -2.90619421013913        1.33582893466301
 
 
 Checking keyword combinations...
 
 Keywords:
 
 active=none
 agrid=ld0006-ld0590
 agrid_pssp=ld0006-ld0194
 agrid_pssp_sm=ld0006-ld0074
 ao_trunc=off
 ao_trunc_tol=1e-4
 basis=cc-pvtz
 basis_sm=none
 basopt=off
 bfbasis=none
 bfgsmem=10
 bfgstol=1.0d-3
 bfgscimem=5
 boysalg=jacobi
 bpcompo=0.95
 bpcompv=0.98
 bpdfo=0.95
 bpocc=0.95
 bppdo=0.95
 bppdv=0.98
 bpedo=0.95
 bpedv=0.98
 bp_subsyso=0.95
 bp_subsysv=0.95
 cabscorr=off
 cabsdom=bplarge
 cabsdual=off
 calc=adc(2)
 ccmaxit=50
 ccprog=cis
 ccsdalg=disk
 ccsdmkl=seq
 ccsdrest=off
 ccsdthreads=2
 cctol=6
 charge=0
 cialg=direct
 ciguess=off
 cmpgrp=auto
 comprest=off
 coord_sys=ric
 core=frozen
 corembed=off
 csapprox=off
 cvs=off
 dboc=off
 deltaf12=off
 delocsomofact=
 dendec=laplace
 dens=0
 denscorr=0
 dfalg=lineq
 dfbasis_cab=none
 dfbasis_cor=auto
 dfbasis_scf=auto
 dfbasis_scf_sm=auto
 dfintran=drpa
 df_trunc=off
 df_trunc_corr=off
 df_trunc_corr_tol=5e-4
 df_trunc_tol=5e-4
 dft=off
 dhexc=adc(2)
 diag=david
 docc=
 domrad=10.d0
 drpaalg=fit
 dual=off
 dual_df=off
 dyson=on
 ecp=auto
 edisp=off
 edisp_embed=off
 embed=off
 epairestfact=off
 epairscale=1.d0
 etemp=300
 epert=none
 eps=
 espcharge=off
 excrad=0.d0
 excrad_f12=0.d0
 excrad_fin=0.000000000D+00
 fastdbbsc=v2
 fitting=coulomb
 fmm=off
 fmmord=8
 fnonorb=
 freq=off
 gamma=1.d0
 gauss=spher
 geom=xyz
 gopt=off
 ghost=none
 gtol=7
 grdens=off
 grid=auto
 grid_sm=auto
 gridbatch_cos=2000
 grtol=10
 guido_ct=off
 hamilton=dc
 hl_scfalg=auto
 iface=none
 incore=off
 intalg=auto
 ip_ea=ip
 itol=10
 laptol=1.d-2
 lccoporder=trffirst
 lcorthr=normal
 lccrest=off
 ldfgrad_tol=8
 lmp2dens=on
 lnoepso=0.d0
 lnoepsv=0.0d0
 localcc=off
 localcorrsymm=off
 locintrf=disk
 mact=
 maxact=off
 maxdim=200
 maxex=0
 maxmicroit=100
 mcscfiguess=hf
 mem=120gb
 mmprog=
 molden=on
 mp2ongrid=off
 mpitasks=1
 mulmet=0
 mult=
 nab=off
 nacto=0
 nactv=0
 naf_amp=3.16d-3
 naf_cor=0.d0
 naf_f12=off
 naf_scf=off
 nafalg=albe
 nafdens=off
 naftyp=
 nchol=auto
 ndeps=1e-3
 nevpt=
 nstate=2
 nsing=0
 nto=off
 ntrip=0
 num_grad=off
 occ=
 occri=off
 oniom=off
 oniom_eechg=off
 oniom_pcm=off
 oniom_qcorr=off
 optalg=
 optmaxit=50
 optetol=1e-6
 optex=1
 optgtol=1e-4
 optstol=1e-3
 orblocc=off
 orbloce=off
 orbloco=off
 orblocv=off
 orblocguess=cholesky
 osveps=1e-3
 ovirt=off
 ovltol=1e-7
 ovosnorb=80.0
 pao_subsys_tol=1e-3
 pao_tol=1e-3
 pcm=off
 popul=off
 pressure=100000
 pssp=off
 ptfreq=0.0
 ptthreads=2
 qmreg=
 qmmm=off
 qro=off
 qscf=off
 redcost_exc=off
 redcost_tddft=off
 refdet=none
 rest=0
 rgrid=log3
 rism=off
 rohfcore=semicanonical
 rohftype=semicanonical
 scfalg=auto
 scf_conv=auto
 scfdamp=0.0d0
 scfdamp_mode=off
 scfdamp_end=50
 scfdamp_dampstep=0.d0
 scfdamp_dtol=0.0d0
 scfdamp_maxfact=0.0d0
 scfdamp_minfact=0.0d0
 scfdiis=on
 scfdiis_dtol=0.0d0
 scfdiis_end=50
 scfdiis_start=2
 scfdiis_step=1
 scfdiis_watch=off
 scfdiis_wrange=10
 scfdiis_wlimit=5
 scfdiis_delmax=2
 scfdtol=7
 scfext=10
 scfguessdens=
 scfiguess=sad
 scfloc=off
 scflshift=0.20
 scflshift_end=8
 scflshift_dtol=0.0
 scflshift_gaptol=0.20
 scfmaxit=50
 scftype=
 scftype_low=
 scftype_high=
 scftol=6
 scspe=1.d0
 scsph=1.d0
 scsps=0.0d0
 scsps_t=0.0d0
 scspt=0.0d0
 scspt_t=0.0d0
 scspv=1.d0
 spairtol=1e-4
 sqmprog=
 subminp=top
 subsys_bopu=on
 symm=
 talg=occ
 temp=298.15
 test=off
 tfunc=off
 theodore=off
 tlmo=0.999
 tpao=0.94
 tprint=off
 uncontract=off
 unit=angs
 usedisk=2
 verbosity=3
 wpairtol=0.100000000E-05

 Executing scf...

 @scfsetup: integrals calculated directly
            mrcc/integ direct run
 @scfsetup: calculating on full matrices
            not using symmetry adapted basis
 @scfsetup: diis switched on
 @scfsetup: number of steps to extrapolate from  10
 @scfsetup: tolerance in energy deviation    0.100000E-05
            tolerance in density deviation    0.100000E-06
 @scfsetup: maximum number of iterations:  50
 @scfsetup: restricted closed shell hf calc
 @scfsetup: starting scf from superposition of atomic densities
 @scfsetup: occupation set:
            from initial orbitals
 @scfsetup: Parameter-set for SCF acceleration: normal
 @scfsetup: diis runs from iteration:   2
 @scfsetup: diis runs to iteration:  50
 @scfsetup: diis runs in every iteration
 @scfsetup: diiswatch is disabled                   
 @scfsetup: diis dtol criteria to switch on:      0.0000E+00
           (or the iteration number below is reached)
 @scfsetup: static damping scheme
            iteration step criteria to turn damping off: 3
 @scfsetup: dynamic level shifting
            tolarance in HOMO-LUMO gap:  0.200
            tolarance in density deviation:     0.0000E+00
            iteration step criteria to turn level shifting off: 8
 Allocation of 120.0 Gbytes of memory...
 ======================================================================
 ITERATION STEP   1
 

 SCF control                  : initial
 Damping factor/level shift   : 0.000/0.200
 DIIS [start/end/frequency]   :   2 / 50 /  1

 Constructing Fock-matrix...
 
 First step of Coulomb + first step of exchange...
 Exchange contribution is evaluated for MOs 1 to 174.
   1% done.
  12% done.
  23% done.
  34% done.
  45% done.
  56% done.
  67% done.
  78% done.
  89% done.
 100% done.
 
 Fitting and assembly step of exchange...
 
 Second step of Coulomb...
   1% done.
  12% done.
  23% done.
  34% done.
  45% done.
  56% done.
  67% done.
  78% done.
  89% done.
 100% done.
 
 Gradient norm:      1.1747E+00
 RMS of [F,P]:                                         0.00522308709209
 RMS of difference density:                            0.00654483667682
 Gap [au]:  0.13485021
 ALPHA OCC: 174
 BETA  OCC: 174
 
 ***HARTREE-FOCK ENERGY IN STEP   1 IS      -2302.0609957170327107 [AU]
 ======================================================================
 ITERATION STEP   2
 

 SCF control                  : diis
 Damping factor/level shift   : 0.000/0.200
 DIIS [start/end/frequency]   :   2 / 50 /  1

 Constructing Fock-matrix...
 
 First step of Coulomb + first step of exchange...
 Exchange contribution is evaluated for MOs 1 to 174.
   1% done.
  12% done.
  23% done.
  34% done.
  45% done.
  56% done.
  67% done.
  78% done.
  89% done.
 100% done.
 
 Fitting and assembly step of exchange...
 
 Second step of Coulomb...
   1% done.
  12% done.
  23% done.
  34% done.
  45% done.
  56% done.
  67% done.
  78% done.
  89% done.
 100% done.
 
 Gradient norm:      5.2751E-01
 DIIS is running in this iteration step.
 RMS of [F,P]:                                         0.00155460437672
 RMS of difference density:                            0.00261933356901
 Gap [au]:  0.24588463
 ALPHA OCC: 174
 BETA  OCC: 174
 
 ***HARTREE-FOCK ENERGY IN STEP   2 IS      -2308.1274519835842511 [AU]
 
 Step comparison  Energy Drift [au]  DIIS error drift  Gradient drift
        1            6.0665E+00         3.6685E-03       6.4718E-01
        2            2.3081E+03         1.0000E-07       6.4718E-01
 ======================================================================
 ITERATION STEP   3
 

 SCF control                  : diis
 Damping factor/level shift   : 0.000/0.000
 DIIS [start/end/frequency]   :   2 / 50 /  1

 Constructing Fock-matrix...
 
 First step of Coulomb + first step of exchange...
 Exchange contribution is evaluated for MOs 1 to 174.
   1% done.
  12% done.
  23% done.
  34% done.
  45% done.
  56% done.
  67% done.
  78% done.
  89% done.
 100% done.
 
 Fitting and assembly step of exchange...
 
 Second step of Coulomb...
   1% done.
  12% done.
  23% done.
  34% done.
  45% done.
  56% done.
  67% done.
  78% done.
  89% done.
 100% done.
 
 Gradient norm:      5.0406E-01
 DIIS is running in this iteration step.
 RMS of [F,P]:                                         0.00099803160292
 RMS of difference density:                            0.00102123632332
 Gap [au]:  0.30457164
 ALPHA OCC: 174
 BETA  OCC: 174
 
 ***HARTREE-FOCK ENERGY IN STEP   3 IS      -2308.8970015815921215 [AU]
 
 Step comparison  Energy Drift [au]  DIIS error drift  Gradient drift
        2            7.6955E-01         5.5657E-04       2.3452E-02
 ======================================================================
 ITERATION STEP   4
 

 SCF control                  : diis
 Damping factor/level shift   : 0.000/0.000
 DIIS [start/end/frequency]   :   2 / 50 /  1

 Constructing Fock-matrix...
 
 First step of Coulomb + first step of exchange...
 Exchange contribution is evaluated for MOs 1 to 174.
   1% done.
  12% done.
  23% done.
  34% done.
  45% done.
  56% done.
  67% done.
  78% done.
  89% done.
 100% done.
 
 Fitting and assembly step of exchange...
 
 Second step of Coulomb...
   1% done.
  12% done.
  23% done.
  34% done.
  45% done.
  56% done.
  67% done.
  78% done.
  89% done.
 100% done.
 
 Gradient norm:      2.3243E-02
 DIIS is running in this iteration step.
 RMS of [F,P]:                                         0.00012417792537
 RMS of difference density:                            0.00027075628643
 Gap [au]:  0.32875501
 ALPHA OCC: 174
 BETA  OCC: 174
 
 ***HARTREE-FOCK ENERGY IN STEP   4 IS      -2309.2597601730958559 [AU]
 
 Step comparison  Energy Drift [au]  DIIS error drift  Gradient drift
        3            3.6276E-01         8.7385E-04       4.8082E-01
 ======================================================================
 ITERATION STEP   5
 

 SCF control                  : diis
 Damping factor/level shift   : 0.000/0.000
 DIIS [start/end/frequency]   :   2 / 50 /  1

 Constructing Fock-matrix...
 
 First step of Coulomb + first step of exchange...
 Exchange contribution is evaluated for MOs 1 to 174.
   1% done.
  12% done.
  23% done.
  34% done.
  45% done.
  56% done.
  67% done.
  78% done.
  89% done.
 100% done.
 
 Fitting and assembly step of exchange...
 
 Second step of Coulomb...
   1% done.
  12% done.
  23% done.
  34% done.
  45% done.
  56% done.
  67% done.
  78% done.
  89% done.
 100% done.
 
 Gradient norm:      1.8411E-02
 DIIS is running in this iteration step.
 RMS of [F,P]:                                         0.00005772601492
 RMS of difference density:                            0.00013179536212
 Gap [au]:  0.32475964
 ALPHA OCC: 174
 BETA  OCC: 174
 
 ***HARTREE-FOCK ENERGY IN STEP   5 IS      -2309.2705696417488070 [AU]
 
 Step comparison  Energy Drift [au]  DIIS error drift  Gradient drift
        4            1.0809E-02         6.6452E-05       4.8320E-03
 ======================================================================
 ITERATION STEP   6
 

 SCF control                  : diis
 Damping factor/level shift   : 0.000/0.000
 DIIS [start/end/frequency]   :   2 / 50 /  1

 Constructing Fock-matrix...
 
 First step of Coulomb + first step of exchange...
 Exchange contribution is evaluated for MOs 1 to 174.
   1% done.
  12% done.
  23% done.
  34% done.
  45% done.
  56% done.
  67% done.
  78% done.
  89% done.
 100% done.
 
 Fitting and assembly step of exchange...
 
 Second step of Coulomb...
   1% done.
  12% done.
  23% done.
  34% done.
  45% done.
  56% done.
  67% done.
  78% done.
  89% done.
 100% done.
 
 Gradient norm:      1.0527E-02
 DIIS is running in this iteration step.
 RMS of [F,P]:                                         0.00002156327479
 RMS of difference density:                            0.00004934469897
 Gap [au]:  0.32660714
 ALPHA OCC: 174
 BETA  OCC: 174
 
 ***HARTREE-FOCK ENERGY IN STEP   6 IS      -2309.2729235331134987 [AU]
 
 Step comparison  Energy Drift [au]  DIIS error drift  Gradient drift
        5            2.3539E-03         3.6163E-05       7.8839E-03
 ======================================================================
 ITERATION STEP   7
 

 SCF control                  : diis
 Damping factor/level shift   : 0.000/0.000
 DIIS [start/end/frequency]   :   2 / 50 /  1

 Constructing Fock-matrix...
 
 First step of Coulomb + first step of exchange...
 Exchange contribution is evaluated for MOs 1 to 174.
   1% done.
  12% done.
  23% done.
  34% done.
  45% done.
  56% done.
  67% done.
  78% done.
  89% done.
 100% done.
 
 Fitting and assembly step of exchange...
 
 Second step of Coulomb...
   1% done.
  12% done.
  23% done.
  34% done.
  45% done.
  56% done.
  67% done.
  78% done.
  89% done.
 100% done.
 
 Gradient norm:      3.5434E-03
 DIIS is running in this iteration step.
 RMS of [F,P]:                                         0.00000848867357
 RMS of difference density:                            0.00002035876179
 Gap [au]:  0.32642696
 ALPHA OCC: 174
 BETA  OCC: 174
 
 ***HARTREE-FOCK ENERGY IN STEP   7 IS      -2309.2732970399993064 [AU]
 
 Step comparison  Energy Drift [au]  DIIS error drift  Gradient drift
        6            3.7351E-04         1.3075E-05       6.9835E-03
 ======================================================================
 ITERATION STEP   8
 

 SCF control                  : diis
 Damping factor/level shift   : 0.000/0.000
 DIIS [start/end/frequency]   :   2 / 50 /  1

 Constructing Fock-matrix...
 
 First step of Coulomb + first step of exchange...
 Exchange contribution is evaluated for MOs 1 to 174.
   1% done.
  12% done.
  23% done.
  34% done.
  45% done.
  56% done.
  67% done.
  78% done.
  89% done.
 100% done.
 
 Fitting and assembly step of exchange...
 
 Second step of Coulomb...
   1% done.
  12% done.
  23% done.
  34% done.
  45% done.
  56% done.
  67% done.
  78% done.
  89% done.
 100% done.
 
 Gradient norm:      1.2972E-03
 DIIS is running in this iteration step.
 RMS of [F,P]:                                         0.00000341992783
 RMS of difference density:                            0.00000894854515
 Gap [au]:  0.32652656
 ALPHA OCC: 174
 BETA  OCC: 174
 
 ***HARTREE-FOCK ENERGY IN STEP   8 IS      -2309.2733676397219824 [AU]
 
 Step comparison  Energy Drift [au]  DIIS error drift  Gradient drift
        7            7.0600E-05         5.0687E-06       2.2462E-03
 ======================================================================
 ITERATION STEP   9
 

 SCF control                  : diis
 Damping factor/level shift   : 0.000/0.000
 DIIS [start/end/frequency]   :   2 / 50 /  1

 Constructing Fock-matrix...
 
 First step of Coulomb + first step of exchange...
 Exchange contribution is evaluated for MOs 1 to 174.
   1% done.
  12% done.
  23% done.
  34% done.
  45% done.
  56% done.
  67% done.
  78% done.
  89% done.
 100% done.
 
 Fitting and assembly step of exchange...
 
 Second step of Coulomb...
   1% done.
  12% done.
  23% done.
  34% done.
  45% done.
  56% done.
  67% done.
  78% done.
  89% done.
 100% done.
 
 Gradient norm:      6.2006E-04
 DIIS is running in this iteration step.
 RMS of [F,P]:                                         0.00000148836528
 RMS of difference density:                            0.00000477979126
 Gap [au]:  0.32652447
 ALPHA OCC: 174
 BETA  OCC: 174
 
 ***HARTREE-FOCK ENERGY IN STEP   9 IS      -2309.2733825843351951 [AU]
 
 Step comparison  Energy Drift [au]  DIIS error drift  Gradient drift
        8            1.4945E-05         1.9316E-06       6.7713E-04
 ======================================================================
 ITERATION STEP  10
 

 SCF control                  : diis
 Damping factor/level shift   : 0.000/0.000
 DIIS [start/end/frequency]   :   2 / 50 /  1

 Constructing Fock-matrix...
 
 First step of Coulomb + first step of exchange...
 Exchange contribution is evaluated for MOs 1 to 174.
   1% done.
  12% done.
  23% done.
  34% done.
  45% done.
  56% done.
  67% done.
  78% done.
  89% done.
 100% done.
 
 Fitting and assembly step of exchange...
 
 Second step of Coulomb...
   1% done.
  12% done.
  23% done.
  34% done.
  45% done.
  56% done.
  67% done.
  78% done.
  89% done.
 100% done.
 
 Gradient norm:      3.0249E-04
 DIIS is running in this iteration step.
 RMS of [F,P]:                                         0.00000060970001
 RMS of difference density:                            0.00000199712117
 Gap [au]:  0.32652072
 ALPHA OCC: 174
 BETA  OCC: 174
 
 ***HARTREE-FOCK ENERGY IN STEP  10 IS      -2309.2733866015623789 [AU]
 
 Step comparison  Energy Drift [au]  DIIS error drift  Gradient drift
        9            4.0172E-06         8.7867E-07       3.1757E-04
 ======================================================================
 ITERATION STEP  11
 

 SCF control                  : diis
 Damping factor/level shift   : 0.000/0.000
 DIIS [start/end/frequency]   :   2 / 50 /  1

 Constructing Fock-matrix...
 
 First step of Coulomb + first step of exchange...
 Exchange contribution is evaluated for MOs 1 to 174.
   1% done.
  12% done.
  23% done.
  34% done.
  45% done.
  56% done.
  67% done.
  78% done.
  89% done.
 100% done.
 
 Fitting and assembly step of exchange...
 
 Second step of Coulomb...
   1% done.
  12% done.
  23% done.
  34% done.
  45% done.
  56% done.
  67% done.
  78% done.
  89% done.
 100% done.
 
 Gradient norm:      1.4325E-04
 DIIS is running in this iteration step.
 RMS of [F,P]:                                         0.00000032621260
 RMS of difference density:                            0.00000106981858
 Gap [au]:  0.32651997
 ALPHA OCC: 174
 BETA  OCC: 174
 
 ***HARTREE-FOCK ENERGY IN STEP  11 IS      -2309.2733874351069971 [AU]
 
 Step comparison  Energy Drift [au]  DIIS error drift  Gradient drift
       10            8.3354E-07         2.8349E-07       1.5925E-04
 ======================================================================
 ITERATION STEP  12
 

 SCF control                  : diis
 Damping factor/level shift   : 0.000/0.000
 DIIS [start/end/frequency]   :   2 / 50 /  1

 Constructing Fock-matrix...
 
 First step of Coulomb + first step of exchange...
 Exchange contribution is evaluated for MOs 1 to 174.
   1% done.
  12% done.
  23% done.
  34% done.
  45% done.
  56% done.
  67% done.
  78% done.
  89% done.
 100% done.
 
 Fitting and assembly step of exchange...
 
 Second step of Coulomb...
   1% done.
  12% done.
  23% done.
  34% done.
  45% done.
  56% done.
  67% done.
  78% done.
  89% done.
 100% done.
 
 Gradient norm:      5.7570E-05
 DIIS is running in this iteration step.
 RMS of [F,P]:                                         0.00000012850764
 RMS of difference density:                            0.00000053464900
 Gap [au]:  0.32650617
 ALPHA OCC: 174
 BETA  OCC: 174
 
 ***HARTREE-FOCK ENERGY IN STEP  12 IS      -2309.2733876587026316 [AU]
 
 Step comparison  Energy Drift [au]  DIIS error drift  Gradient drift
       11            2.2360E-07         1.9770E-07       8.5675E-05
 ======================================================================
 ITERATION STEP  13
 

 SCF control                  : diis
 Damping factor/level shift   : 0.000/0.000
 DIIS [start/end/frequency]   :   2 / 50 /  1

 Constructing Fock-matrix...
 
 First step of Coulomb + first step of exchange...
 Exchange contribution is evaluated for MOs 1 to 174.
   1% done.
  12% done.
  23% done.
  34% done.
  45% done.
  56% done.
  67% done.
  78% done.
  89% done.
 100% done.
 
 Fitting and assembly step of exchange...
 
 Second step of Coulomb...
   1% done.
  12% done.
  23% done.
  34% done.
  45% done.
  56% done.
  67% done.
  78% done.
  89% done.
 100% done.
 
 Gradient norm:      2.7874E-05
 DIIS is running in this iteration step.
 RMS of [F,P]:                                         0.00000005734744
 RMS of difference density:                            0.00000017551803
 Gap [au]:  0.32650419
 ALPHA OCC: 174
 BETA  OCC: 174
 
 ***HARTREE-FOCK ENERGY IN STEP  13 IS      -2309.2733877028240386 [AU]
 
 Step comparison  Energy Drift [au]  DIIS error drift  Gradient drift
       12            4.4121E-08         7.1160E-08       2.9696E-05
 ======================================================================
 ITERATION STEP  14
 

 SCF control                  : diis
 Damping factor/level shift   : 0.000/0.000
 DIIS [start/end/frequency]   :   2 / 50 /  1

 Constructing Fock-matrix...
 
 First step of Coulomb + first step of exchange...
 Exchange contribution is evaluated for MOs 1 to 174.
   1% done.
  12% done.
  23% done.
  34% done.
  45% done.
  56% done.
  67% done.
  78% done.
  89% done.
 100% done.
 
 Fitting and assembly step of exchange...
 
 Second step of Coulomb...
   1% done.
  12% done.
  23% done.
  34% done.
  45% done.
  56% done.
  67% done.
  78% done.
  89% done.
 100% done.
 
 Gradient norm:      1.7345E-05
 DIIS is running in this iteration step.
 RMS of [F,P]:                                         0.00000003407994
 RMS of difference density:                            0.00000011060323
 Gap [au]:  0.32650427
 ALPHA OCC: 174
 BETA  OCC: 174
 
 ***HARTREE-FOCK ENERGY IN STEP  14 IS      -2309.2733877089503949 [AU]
 
 Step comparison  Energy Drift [au]  DIIS error drift  Gradient drift
       13            6.1264E-09         2.3267E-08       1.0529E-05
 ======================================================================
 ITERATION STEP  15
 

 SCF control                  : diis
 Damping factor/level shift   : 0.000/0.000
 DIIS [start/end/frequency]   :   2 / 50 /  1

 Constructing Fock-matrix...
 
 First step of Coulomb + first step of exchange...
 Exchange contribution is evaluated for MOs 1 to 174.
   1% done.
  12% done.
  23% done.
  34% done.
  45% done.
  56% done.
  67% done.
  78% done.
  89% done.
 100% done.
 
 Fitting and assembly step of exchange...
 
 Second step of Coulomb...
   1% done.
  12% done.
  23% done.
  34% done.
  45% done.
  56% done.
  67% done.
  78% done.
  89% done.
 100% done.
 
 Gradient norm:      8.0144E-06
 DIIS is running in this iteration step.
 RMS of [F,P]:                                         0.00000001262697
 RMS of difference density:                            0.00000004908974
 Gap [au]:  0.32650360
 ALPHA OCC: 174
 BETA  OCC: 174
 
 ***HARTREE-FOCK ENERGY IN STEP  15 IS      -2309.2733877107602893 [AU]
 
 Step comparison  Energy Drift [au]  DIIS error drift  Gradient drift
       14            1.8099E-09         2.1453E-08       9.3310E-06
 ======================================================================
 
 SUCCESS...
 THE SCF ITERATION HAS CONVERGED!
 
                   A   
 FINAL ALPHA OCC: 174
 FINAL BETA  OCC: 174
 
 ***FINAL HARTREE-FOCK ENERGY:      -2309.2733877107602893 [AU]
 
 Orbital energies [au]:
      Irrep         Alpha          Beta
    1   A        -91.973508     -91.973508
    2   A        -20.555314     -20.555314
    3   A        -15.601645     -15.601645
    4   A        -15.600878     -15.600878
    5   A        -11.346389     -11.346389
    6   A        -11.299776     -11.299776
    7   A        -11.296886     -11.296886
    8   A        -11.292531     -11.292531
    9   A        -11.287721     -11.287721
   10   A        -11.269079     -11.269079
   11   A        -11.265643     -11.265643
   12   A        -11.265609     -11.265609
   13   A        -11.265196     -11.265196
   14   A        -11.264329     -11.264329
   15   A        -11.259506     -11.259506
   16   A        -11.257633     -11.257633
   17   A        -11.254443     -11.254443
   18   A        -11.251977     -11.251977
   19   A        -11.249472     -11.249472
   20   A        -11.248230     -11.248230
   21   A        -11.248019     -11.248019
   22   A        -11.239268     -11.239268
   23   A        -11.237571     -11.237571
   24   A        -11.237069     -11.237069
   25   A        -11.233586     -11.233586
   26   A        -11.228326     -11.228326
   27   A        -11.227795     -11.227795
   28   A        -11.226735     -11.226735
   29   A        -11.226052     -11.226052
   30   A        -11.225813     -11.225813
   31   A        -11.224962     -11.224962
   32   A        -11.224368     -11.224368
   33   A        -11.224039     -11.224039
   34   A        -11.223174     -11.223174
   35   A        -11.223154     -11.223154
   36   A        -11.222584     -11.222584
   37   A        -11.221439     -11.221439
   38   A        -11.220602     -11.220602
   39   A        -11.219740     -11.219740
   40   A        -11.219616     -11.219616
   41   A        -11.219198     -11.219198
   42   A        -11.218648     -11.218648
   43   A        -11.218578     -11.218578
   44   A        -11.217348     -11.217348
   45   A        -11.215262     -11.215262
   46   A        -11.215152     -11.215152
   47   A        -11.214676     -11.214676
   48   A        -11.214626     -11.214626
   49   A        -11.208870     -11.208870
   50   A         -8.975370      -8.975370
   51   A         -6.656514      -6.656514
   52   A         -6.655576      -6.655576
   53   A         -6.654577      -6.654577
   54   A         -1.403611      -1.403611
   55   A         -1.319198      -1.319198
   56   A         -1.317414      -1.317414
   57   A         -1.201815      -1.201815
   58   A         -1.179257      -1.179257
   59   A         -1.154765      -1.154765
   60   A         -1.153571      -1.153571
   61   A         -1.150213      -1.150213
   62   A         -1.144145      -1.144145
   63   A         -1.099857      -1.099857
   64   A         -1.081609      -1.081609
   65   A         -1.077573      -1.077573
   66   A         -1.063369      -1.063369
   67   A         -1.061289      -1.061289
   68   A         -1.059165      -1.059165
   69   A         -1.053736      -1.053736
   70   A         -1.043892      -1.043892
   71   A         -1.031862      -1.031862
   72   A         -1.018449      -1.018449
   73   A         -0.998925      -0.998925
   74   A         -0.995924      -0.995924
   75   A         -0.970157      -0.970157
   76   A         -0.942466      -0.942466
   77   A         -0.937994      -0.937994
   78   A         -0.937100      -0.937100
   79   A         -0.934839      -0.934839
   80   A         -0.931404      -0.931404
   81   A         -0.930751      -0.930751
   82   A         -0.929111      -0.929111
   83   A         -0.927915      -0.927915
   84   A         -0.881139      -0.881139
   85   A         -0.867672      -0.867672
   86   A         -0.848441      -0.848441
   87   A         -0.845375      -0.845375
   88   A         -0.845010      -0.845010
   89   A         -0.826881      -0.826881
   90   A         -0.800991      -0.800991
   91   A         -0.788480      -0.788480
   92   A         -0.786247      -0.786247
   93   A         -0.785165      -0.785165
   94   A         -0.763589      -0.763589
   95   A         -0.760402      -0.760402
   96   A         -0.758156      -0.758156
   97   A         -0.728719      -0.728719
   98   A         -0.720016      -0.720016
   99   A         -0.711624      -0.711624
  100   A         -0.700579      -0.700579
  101   A         -0.699750      -0.699750
  102   A         -0.688365      -0.688365
  103   A         -0.679605      -0.679605
  104   A         -0.668198      -0.668198
  105   A         -0.656216      -0.656216
  106   A         -0.651588      -0.651588
  107   A         -0.649728      -0.649728
  108   A         -0.641890      -0.641890
  109   A         -0.638333      -0.638333
  110   A         -0.629029      -0.629029
  111   A         -0.625992      -0.625992
  112   A         -0.623819      -0.623819
  113   A         -0.620935      -0.620935
  114   A         -0.611746      -0.611746
  115   A         -0.602284      -0.602284
  116   A         -0.602041      -0.602041
  117   A         -0.593525      -0.593525
  118   A         -0.591825      -0.591825
  119   A         -0.588897      -0.588897
  120   A         -0.588828      -0.588828
  121   A         -0.586674      -0.586674
  122   A         -0.582514      -0.582514
  123   A         -0.577406      -0.577406
  124   A         -0.575975      -0.575975
  125   A         -0.573766      -0.573766
  126   A         -0.571988      -0.571988
  127   A         -0.571173      -0.571173
  128   A         -0.569631      -0.569631
  129   A         -0.568649      -0.568649
  130   A         -0.567419      -0.567419
  131   A         -0.565822      -0.565822
  132   A         -0.562808      -0.562808
  133   A         -0.561349      -0.561349
  134   A         -0.558955      -0.558955
  135   A         -0.556169      -0.556169
  136   A         -0.553358      -0.553358
  137   A         -0.552138      -0.552138
  138   A         -0.549767      -0.549767
  139   A         -0.545948      -0.545948
  140   A         -0.539144      -0.539144
  141   A         -0.534152      -0.534152
  142   A         -0.528243      -0.528243
  143   A         -0.525298      -0.525298
  144   A         -0.519907      -0.519907
  145   A         -0.515340      -0.515340
  146   A         -0.509184      -0.509184
  147   A         -0.506791      -0.506791
  148   A         -0.500038      -0.500038
  149   A         -0.494734      -0.494734
  150   A         -0.493242      -0.493242
  151   A         -0.491503      -0.491503
  152   A         -0.482671      -0.482671
  153   A         -0.475687      -0.475687
  154   A         -0.472791      -0.472791
  155   A         -0.470245      -0.470245
  156   A         -0.468271      -0.468271
  157   A         -0.464355      -0.464355
  158   A         -0.460167      -0.460167
  159   A         -0.448201      -0.448201
  160   A         -0.444819      -0.444819
  161   A         -0.440453      -0.440453
  162   A         -0.425692      -0.425692
  163   A         -0.403531      -0.403531
  164   A         -0.369159      -0.369159
  165   A         -0.365892      -0.365892
  166   A         -0.356947      -0.356947
  167   A         -0.332865      -0.332865
  168   A         -0.331775      -0.331775
  169   A         -0.325635      -0.325635
  170   A         -0.322844      -0.322844
  171   A         -0.279168      -0.279168
  172   A         -0.276481      -0.276481
  173   A         -0.273840      -0.273840
  174   A         -0.269182      -0.269182
 
  175   A          0.057321       0.057321
  176   A          0.080021       0.080021
  177   A          0.090411       0.090411
  178   A          0.096525       0.096525
  179   A          0.099368       0.099368
  180   A          0.123016       0.123016
  181   A          0.127411       0.127411
  182   A          0.135520       0.135520
  183   A          0.141110       0.141110
  184   A          0.142924       0.142924
  185   A          0.143807       0.143807
  186   A          0.146268       0.146268
  187   A          0.150712       0.150712
  188   A          0.151523       0.151523
  189   A          0.154899       0.154899
  190   A          0.158790       0.158790
  191   A          0.160924       0.160924
  192   A          0.162493       0.162493
  193   A          0.163006       0.163006
  194   A          0.167712       0.167712
  195   A          0.169135       0.169135
  196   A          0.170401       0.170401
  197   A          0.174983       0.174983
  198   A          0.180374       0.180374
  199   A          0.183731       0.183731
  200   A          0.186271       0.186271
  201   A          0.190802       0.190802
  202   A          0.195593       0.195593
  203   A          0.198439       0.198439
  204   A          0.201592       0.201592
  205   A          0.204422       0.204422
  206   A          0.205174       0.205174
  207   A          0.207475       0.207475
  208   A          0.210634       0.210634
  209   A          0.215644       0.215644
  210   A          0.216316       0.216316
  211   A          0.224625       0.224625
  212   A          0.230197       0.230197
  213   A          0.231544       0.231544
  214   A          0.234326       0.234326
  215   A          0.236610       0.236610
  216   A          0.238679       0.238679
  217   A          0.242773       0.242773
  218   A          0.243433       0.243433
  219   A          0.250939       0.250939
  220   A          0.252244       0.252244
  221   A          0.255456       0.255456
  222   A          0.261254       0.261254
  223   A          0.261445       0.261445
  224   A          0.269462       0.269462
  225   A          0.273065       0.273065
  226   A          0.278430       0.278430
  227   A          0.279028       0.279028
  228   A          0.284953       0.284953
  229   A          0.290000       0.290000
  230   A          0.294363       0.294363
  231   A          0.297202       0.297202
  232   A          0.301512       0.301512
  233   A          0.304191       0.304191
  234   A          0.306281       0.306281
  235   A          0.309135       0.309135
  236   A          0.316960       0.316960
  237   A          0.318205       0.318205
  238   A          0.331970       0.331970
  239   A          0.333266       0.333266
  240   A          0.337417       0.337417
  241   A          0.342217       0.342217
  242   A          0.344381       0.344381
  243   A          0.347921       0.347921
  244   A          0.349262       0.349262
  245   A          0.351653       0.351653
  246   A          0.355136       0.355136
  247   A          0.357379       0.357379
  248   A          0.358328       0.358328
  249   A          0.362268       0.362268
  250   A          0.365486       0.365486
  251   A          0.366262       0.366262
  252   A          0.368472       0.368472
  253   A          0.374375       0.374375
  254   A          0.375616       0.375616
  255   A          0.376541       0.376541
  256   A          0.379785       0.379785
  257   A          0.383720       0.383720
  258   A          0.385176       0.385176
  259   A          0.389104       0.389104
  260   A          0.389605       0.389605
  261   A          0.393435       0.393435
  262   A          0.394634       0.394634
  263   A          0.400721       0.400721
  264   A          0.401862       0.401862
  265   A          0.402478       0.402478
  266   A          0.404006       0.404006
  267   A          0.408472       0.408472
  268   A          0.411662       0.411662
  269   A          0.415839       0.415839
  270   A          0.420190       0.420190
  271   A          0.420760       0.420760
  272   A          0.422692       0.422692
  273   A          0.427111       0.427111
  274   A          0.429930       0.429930
  275   A          0.433027       0.433027
  276   A          0.435732       0.435732
  277   A          0.438341       0.438341
  278   A          0.441806       0.441806
  279   A          0.443317       0.443317
  280   A          0.447314       0.447314
  281   A          0.448850       0.448850
  282   A          0.453816       0.453816
  283   A          0.455606       0.455606
  284   A          0.459444       0.459444
  285   A          0.463066       0.463066
  286   A          0.464512       0.464512
  287   A          0.467367       0.467367
  288   A          0.469998       0.469998
  289   A          0.470244       0.470244
  290   A          0.473008       0.473008
  291   A          0.475752       0.475752
  292   A          0.482556       0.482556
  293   A          0.484036       0.484036
  294   A          0.485726       0.485726
  295   A          0.486086       0.486086
  296   A          0.487569       0.487569
  297   A          0.490268       0.490268
  298   A          0.492458       0.492458
  299   A          0.496836       0.496836
  300   A          0.499461       0.499461
  301   A          0.500531       0.500531
  302   A          0.503831       0.503831
  303   A          0.508335       0.508335
  304   A          0.510824       0.510824
  305   A          0.511910       0.511910
  306   A          0.514690       0.514690
  307   A          0.515319       0.515319
  308   A          0.516689       0.516689
  309   A          0.520418       0.520418
  310   A          0.522431       0.522431
  311   A          0.524202       0.524202
  312   A          0.526026       0.526026
  313   A          0.528925       0.528925
  314   A          0.530003       0.530003
  315   A          0.536909       0.536909
  316   A          0.539445       0.539445
  317   A          0.541141       0.541141
  318   A          0.544621       0.544621
  319   A          0.547989       0.547989
  320   A          0.549711       0.549711
  321   A          0.552132       0.552132
  322   A          0.555100       0.555100
  323   A          0.555844       0.555844
  324   A          0.558222       0.558222
  325   A          0.559681       0.559681
  326   A          0.562306       0.562306
  327   A          0.563684       0.563684
  328   A          0.566490       0.566490
  329   A          0.569197       0.569197
  330   A          0.572297       0.572297
  331   A          0.575146       0.575146
  332   A          0.576203       0.576203
  333   A          0.578885       0.578885
  334   A          0.580045       0.580045
  335   A          0.583229       0.583229
  336   A          0.583645       0.583645
  337   A          0.589811       0.589811
  338   A          0.591106       0.591106
  339   A          0.595086       0.595086
  340   A          0.598752       0.598752
  341   A          0.599727       0.599727
  342   A          0.602143       0.602143
  343   A          0.604558       0.604558
  344   A          0.604750       0.604750
  345   A          0.606962       0.606962
  346   A          0.612133       0.612133
  347   A          0.612715       0.612715
  348   A          0.614019       0.614019
  349   A          0.615978       0.615978
  350   A          0.617274       0.617274
  351   A          0.620886       0.620886
  352   A          0.622706       0.622706
  353   A          0.623567       0.623567
  354   A          0.625605       0.625605
  355   A          0.625951       0.625951
  356   A          0.629093       0.629093
  357   A          0.631761       0.631761
  358   A          0.632727       0.632727
  359   A          0.634017       0.634017
  360   A          0.635542       0.635542
  361   A          0.635822       0.635822
  362   A          0.638860       0.638860
  363   A          0.642448       0.642448
  364   A          0.643330       0.643330
  365   A          0.644173       0.644173
  366   A          0.646187       0.646187
  367   A          0.646831       0.646831
  368   A          0.648593       0.648593
  369   A          0.650503       0.650503
  370   A          0.652470       0.652470
  371   A          0.654564       0.654564
  372   A          0.656993       0.656993
  373   A          0.658609       0.658609
  374   A          0.662371       0.662371
  375   A          0.664937       0.664937
  376   A          0.666616       0.666616
  377   A          0.666783       0.666783
  378   A          0.668133       0.668133
  379   A          0.669569       0.669569
  380   A          0.672670       0.672670
  381   A          0.675629       0.675629
  382   A          0.677424       0.677424
  383   A          0.680497       0.680497
  384   A          0.681109       0.681109
  385   A          0.683609       0.683609
  386   A          0.687586       0.687586
  387   A          0.691966       0.691966
  388   A          0.694004       0.694004
  389   A          0.695308       0.695308
  390   A          0.696482       0.696482
  391   A          0.697987       0.697987
  392   A          0.699612       0.699612
  393   A          0.702712       0.702712
  394   A          0.704450       0.704450
  395   A          0.708098       0.708098
  396   A          0.709686       0.709686
  397   A          0.712135       0.712135
  398   A          0.715244       0.715244
  399   A          0.717371       0.717371
  400   A          0.719593       0.719593
  401   A          0.723387       0.723387
  402   A          0.724903       0.724903
  403   A          0.727776       0.727776
  404   A          0.728700       0.728700
  405   A          0.734111       0.734111
  406   A          0.736940       0.736940
  407   A          0.737706       0.737706
  408   A          0.741603       0.741603
  409   A          0.744771       0.744771
  410   A          0.745416       0.745416
  411   A          0.751483       0.751483
  412   A          0.755352       0.755352
  413   A          0.755477       0.755477
  414   A          0.757875       0.757875
  415   A          0.763658       0.763658
  416   A          0.764969       0.764969
  417   A          0.767526       0.767526
  418   A          0.768836       0.768836
  419   A          0.771547       0.771547
  420   A          0.774620       0.774620
  421   A          0.779593       0.779593
  422   A          0.782038       0.782038
  423   A          0.784686       0.784686
  424   A          0.788074       0.788074
  425   A          0.792092       0.792092
  426   A          0.796093       0.796093
  427   A          0.797338       0.797338
  428   A          0.800324       0.800324
  429   A          0.803714       0.803714
  430   A          0.805592       0.805592
  431   A          0.806836       0.806836
  432   A          0.810596       0.810596
  433   A          0.811753       0.811753
  434   A          0.818799       0.818799
  435   A          0.822348       0.822348
  436   A          0.830401       0.830401
  437   A          0.831371       0.831371
  438   A          0.837271       0.837271
  439   A          0.838045       0.838045
  440   A          0.841782       0.841782
  441   A          0.846981       0.846981
  442   A          0.848075       0.848075
  443   A          0.852692       0.852692
  444   A          0.855624       0.855624
  445   A          0.856964       0.856964
  446   A          0.862284       0.862284
  447   A          0.867354       0.867354
  448   A          0.869358       0.869358
  449   A          0.870647       0.870647
  450   A          0.874673       0.874673
  451   A          0.878327       0.878327
  452   A          0.880129       0.880129
  453   A          0.882908       0.882908
  454   A          0.885820       0.885820
  455   A          0.887174       0.887174
  456   A          0.890292       0.890292
  457   A          0.891981       0.891981
  458   A          0.896009       0.896009
  459   A          0.897512       0.897512
  460   A          0.902332       0.902332
  461   A          0.902787       0.902787
  462   A          0.904166       0.904166
  463   A          0.907906       0.907906
  464   A          0.912224       0.912224
  465   A          0.914485       0.914485
  466   A          0.918024       0.918024
  467   A          0.918414       0.918414
  468   A          0.922140       0.922140
  469   A          0.923774       0.923774
  470   A          0.927817       0.927817
  471   A          0.930236       0.930236
  472   A          0.931289       0.931289
  473   A          0.938001       0.938001
  474   A          0.941933       0.941933
  475   A          0.942940       0.942940
  476   A          0.944323       0.944323
  477   A          0.949368       0.949368
  478   A          0.950491       0.950491
  479   A          0.954078       0.954078
  480   A          0.954473       0.954473
  481   A          0.956573       0.956573
  482   A          0.960417       0.960417
  483   A          0.961848       0.961848
  484   A          0.963684       0.963684
  485   A          0.966994       0.966994
  486   A          0.971995       0.971995
  487   A          0.973393       0.973393
  488   A          0.975189       0.975189
  489   A          0.977575       0.977575
  490   A          0.979422       0.979422
  491   A          0.982385       0.982385
  492   A          0.983407       0.983407
  493   A          0.990814       0.990814
  494   A          0.991611       0.991611
  495   A          0.993702       0.993702
  496   A          1.000227       1.000227
  497   A          1.002437       1.002437
  498   A          1.006168       1.006168
  499   A          1.007713       1.007713
  500   A          1.010448       1.010448
  501   A          1.013763       1.013763
  502   A          1.016150       1.016150
  503   A          1.016636       1.016636
  504   A          1.020729       1.020729
  505   A          1.021816       1.021816
  506   A          1.024241       1.024241
  507   A          1.028060       1.028060
  508   A          1.030712       1.030712
  509   A          1.034318       1.034318
  510   A          1.037877       1.037877
  511   A          1.040345       1.040345
  512   A          1.043121       1.043121
  513   A          1.049346       1.049346
  514   A          1.050249       1.050249
  515   A          1.052449       1.052449
  516   A          1.053531       1.053531
  517   A          1.057450       1.057450
  518   A          1.061776       1.061776
  519   A          1.064580       1.064580
  520   A          1.067120       1.067120
  521   A          1.067246       1.067246
  522   A          1.068035       1.068035
  523   A          1.072430       1.072430
  524   A          1.073156       1.073156
  525   A          1.075304       1.075304
  526   A          1.076707       1.076707
  527   A          1.079642       1.079642
  528   A          1.080941       1.080941
  529   A          1.087768       1.087768
  530   A          1.089421       1.089421
  531   A          1.090495       1.090495
  532   A          1.092120       1.092120
  533   A          1.096443       1.096443
  534   A          1.098162       1.098162
  535   A          1.102610       1.102610
  536   A          1.103763       1.103763
  537   A          1.105971       1.105971
  538   A          1.108145       1.108145
  539   A          1.110106       1.110106
  540   A          1.113357       1.113357
  541   A          1.117439       1.117439
  542   A          1.119629       1.119629
  543   A          1.122530       1.122530
  544   A          1.124242       1.124242
  545   A          1.127683       1.127683
  546   A          1.131843       1.131843
  547   A          1.133747       1.133747
  548   A          1.138660       1.138660
  549   A          1.139078       1.139078
  550   A          1.143026       1.143026
  551   A          1.146321       1.146321
  552   A          1.149525       1.149525
  553   A          1.149853       1.149853
  554   A          1.154677       1.154677
  555   A          1.157309       1.157309
  556   A          1.158186       1.158186
  557   A          1.158836       1.158836
  558   A          1.164155       1.164155
  559   A          1.164630       1.164630
  560   A          1.166586       1.166586
  561   A          1.169353       1.169353
  562   A          1.171823       1.171823
  563   A          1.173856       1.173856
  564   A          1.177004       1.177004
  565   A          1.180795       1.180795
  566   A          1.182905       1.182905
  567   A          1.189640       1.189640
  568   A          1.190234       1.190234
  569   A          1.190604       1.190604
  570   A          1.195989       1.195989
  571   A          1.199471       1.199471
  572   A          1.202190       1.202190
  573   A          1.204987       1.204987
  574   A          1.209595       1.209595
  575   A          1.210317       1.210317
  576   A          1.213803       1.213803
  577   A          1.215267       1.215267
  578   A          1.217886       1.217886
  579   A          1.219220       1.219220
  580   A          1.222145       1.222145
  581   A          1.224015       1.224015
  582   A          1.225591       1.225591
  583   A          1.228487       1.228487
  584   A          1.228981       1.228981
  585   A          1.237836       1.237836
  586   A          1.240940       1.240940
  587   A          1.242143       1.242143
  588   A          1.244291       1.244291
  589   A          1.246686       1.246686
  590   A          1.251387       1.251387
  591   A          1.251716       1.251716
  592   A          1.253609       1.253609
  593   A          1.257724       1.257724
  594   A          1.259055       1.259055
  595   A          1.261162       1.261162
  596   A          1.265592       1.265592
  597   A          1.269455       1.269455
  598   A          1.272767       1.272767
  599   A          1.273729       1.273729
  600   A          1.275804       1.275804
  601   A          1.280070       1.280070
  602   A          1.281736       1.281736
  603   A          1.284091       1.284091
  604   A          1.285714       1.285714
  605   A          1.287696       1.287696
  606   A          1.293010       1.293010
  607   A          1.294528       1.294528
  608   A          1.297164       1.297164
  609   A          1.300050       1.300050
  610   A          1.301813       1.301813
  611   A          1.305484       1.305484
  612   A          1.308339       1.308339
  613   A          1.310586       1.310586
  614   A          1.318666       1.318666
  615   A          1.319844       1.319844
  616   A          1.321198       1.321198
  617   A          1.327158       1.327158
  618   A          1.328639       1.328639
  619   A          1.332318       1.332318
  620   A          1.333435       1.333435
  621   A          1.335583       1.335583
  622   A          1.336086       1.336086
  623   A          1.343582       1.343582
  624   A          1.347666       1.347666
  625   A          1.352396       1.352396
  626   A          1.354926       1.354926
  627   A          1.356159       1.356159
  628   A          1.360056       1.360056
  629   A          1.361135       1.361135
  630   A          1.365260       1.365260
  631   A          1.368409       1.368409
  632   A          1.371324       1.371324
  633   A          1.373113       1.373113
  634   A          1.375959       1.375959
  635   A          1.379412       1.379412
  636   A          1.380754       1.380754
  637   A          1.382495       1.382495
  638   A          1.386419       1.386419
  639   A          1.391347       1.391347
  640   A          1.395508       1.395508
  641   A          1.399113       1.399113
  642   A          1.401467       1.401467
  643   A          1.403780       1.403780
  644   A          1.407639       1.407639
  645   A          1.408711       1.408711
  646   A          1.409317       1.409317
  647   A          1.413413       1.413413
  648   A          1.414142       1.414142
  649   A          1.415986       1.415986
  650   A          1.419776       1.419776
  651   A          1.422129       1.422129
  652   A          1.423025       1.423025
  653   A          1.424952       1.424952
  654   A          1.429877       1.429877
  655   A          1.431112       1.431112
  656   A          1.432507       1.432507
  657   A          1.435688       1.435688
  658   A          1.439983       1.439983
  659   A          1.441217       1.441217
  660   A          1.443531       1.443531
  661   A          1.449592       1.449592
  662   A          1.450956       1.450956
  663   A          1.454858       1.454858
  664   A          1.456773       1.456773
  665   A          1.459322       1.459322
  666   A          1.463853       1.463853
  667   A          1.467894       1.467894
  668   A          1.470642       1.470642
  669   A          1.471600       1.471600
  670   A          1.473582       1.473582
  671   A          1.477853       1.477853
  672   A          1.483987       1.483987
  673   A          1.484991       1.484991
  674   A          1.488118       1.488118
  675   A          1.493655       1.493655
  676   A          1.494614       1.494614
  677   A          1.498595       1.498595
  678   A          1.500081       1.500081
  679   A          1.503623       1.503623
  680   A          1.506127       1.506127
  681   A          1.509951       1.509951
  682   A          1.511878       1.511878
  683   A          1.517108       1.517108
  684   A          1.519624       1.519624
  685   A          1.520574       1.520574
  686   A          1.521726       1.521726
  687   A          1.524341       1.524341
  688   A          1.529079       1.529079
  689   A          1.531376       1.531376
  690   A          1.532160       1.532160
  691   A          1.536016       1.536016
  692   A          1.537762       1.537762
  693   A          1.539215       1.539215
  694   A          1.540457       1.540457
  695   A          1.545569       1.545569
  696   A          1.545814       1.545814
  697   A          1.549340       1.549340
  698   A          1.550798       1.550798
  699   A          1.552832       1.552832
  700   A          1.555873       1.555873
  701   A          1.556928       1.556928
  702   A          1.561348       1.561348
  703   A          1.562562       1.562562
  704   A          1.564262       1.564262
  705   A          1.568263       1.568263
  706   A          1.569503       1.569503
  707   A          1.570236       1.570236
  708   A          1.572482       1.572482
  709   A          1.577041       1.577041
  710   A          1.579593       1.579593
  711   A          1.581563       1.581563
  712   A          1.581852       1.581852
  713   A          1.584549       1.584549
  714   A          1.592093       1.592093
  715   A          1.594325       1.594325
  716   A          1.598912       1.598912
  717   A          1.601070       1.601070
  718   A          1.603257       1.603257
  719   A          1.604834       1.604834
  720   A          1.606704       1.606704
  721   A          1.609286       1.609286
  722   A          1.612792       1.612792
  723   A          1.614185       1.614185
  724   A          1.618404       1.618404
  725   A          1.622673       1.622673
  726   A          1.624313       1.624313
  727   A          1.625792       1.625792
  728   A          1.630216       1.630216
  729   A          1.632511       1.632511
  730   A          1.633777       1.633777
  731   A          1.637044       1.637044
  732   A          1.639842       1.639842
  733   A          1.646609       1.646609
  734   A          1.650143       1.650143
  735   A          1.654557       1.654557
  736   A          1.655891       1.655891
  737   A          1.657802       1.657802
  738   A          1.659222       1.659222
  739   A          1.661820       1.661820
  740   A          1.666695       1.666695
  741   A          1.668762       1.668762
  742   A          1.671625       1.671625
  743   A          1.674521       1.674521
  744   A          1.679916       1.679916
  745   A          1.682124       1.682124
  746   A          1.685088       1.685088
  747   A          1.689198       1.689198
  748   A          1.690337       1.690337
  749   A          1.694750       1.694750
  750   A          1.700365       1.700365
  751   A          1.702146       1.702146
  752   A          1.703632       1.703632
  753   A          1.705077       1.705077
  754   A          1.706181       1.706181
  755   A          1.713624       1.713624
  756   A          1.717168       1.717168
  757   A          1.719514       1.719514
  758   A          1.723163       1.723163
  759   A          1.733754       1.733754
  760   A          1.736333       1.736333
  761   A          1.737548       1.737548
  762   A          1.741701       1.741701
  763   A          1.745558       1.745558
  764   A          1.748468       1.748468
  765   A          1.752148       1.752148
  766   A          1.754644       1.754644
  767   A          1.758683       1.758683
  768   A          1.761745       1.761745
  769   A          1.763271       1.763271
  770   A          1.764625       1.764625
  771   A          1.768229       1.768229
  772   A          1.769731       1.769731
  773   A          1.772591       1.772591
  774   A          1.778823       1.778823
  775   A          1.780252       1.780252
  776   A          1.782696       1.782696
  777   A          1.786888       1.786888
  778   A          1.789046       1.789046
  779   A          1.791829       1.791829
  780   A          1.802043       1.802043
  781   A          1.807695       1.807695
  782   A          1.808824       1.808824
  783   A          1.813468       1.813468
  784   A          1.817155       1.817155
  785   A          1.821332       1.821332
  786   A          1.822585       1.822585
  787   A          1.830706       1.830706
  788   A          1.832749       1.832749
  789   A          1.837646       1.837646
  790   A          1.840396       1.840396
  791   A          1.844524       1.844524
  792   A          1.846716       1.846716
  793   A          1.850097       1.850097
  794   A          1.854462       1.854462
  795   A          1.856446       1.856446
  796   A          1.860710       1.860710
  797   A          1.864117       1.864117
  798   A          1.868329       1.868329
  799   A          1.874137       1.874137
  800   A          1.878154       1.878154
  801   A          1.883848       1.883848
  802   A          1.887157       1.887157
  803   A          1.888407       1.888407
  804   A          1.893480       1.893480
  805   A          1.898265       1.898265
  806   A          1.904254       1.904254
  807   A          1.909401       1.909401
  808   A          1.912333       1.912333
  809   A          1.920163       1.920163
  810   A          1.925553       1.925553
  811   A          1.928189       1.928189
  812   A          1.929406       1.929406
  813   A          1.933905       1.933905
  814   A          1.937871       1.937871
  815   A          1.941836       1.941836
  816   A          1.944842       1.944842
  817   A          1.951876       1.951876
  818   A          1.956310       1.956310
  819   A          1.960651       1.960651
  820   A          1.961439       1.961439
  821   A          1.966378       1.966378
  822   A          1.970765       1.970765
  823   A          1.980860       1.980860
  824   A          1.986281       1.986281
  825   A          1.989246       1.989246
  826   A          1.992021       1.992021
  827   A          1.998735       1.998735
  828   A          2.009054       2.009054
  829   A          2.011075       2.011075
  830   A          2.020274       2.020274
  831   A          2.022196       2.022196
  832   A          2.029085       2.029085
  833   A          2.047537       2.047537
  834   A          2.054929       2.054929
  835   A          2.056653       2.056653
  836   A          2.057818       2.057818
  837   A          2.072447       2.072447
  838   A          2.079685       2.079685
  839   A          2.085447       2.085447
  840   A          2.091793       2.091793
  841   A          2.094782       2.094782
  842   A          2.102443       2.102443
  843   A          2.108300       2.108300
  844   A          2.111320       2.111320
  845   A          2.115074       2.115074
  846   A          2.123752       2.123752
  847   A          2.125830       2.125830
  848   A          2.137617       2.137617
  849   A          2.144477       2.144477
  850   A          2.150947       2.150947
  851   A          2.157680       2.157680
  852   A          2.180367       2.180367
  853   A          2.185971       2.185971
  854   A          2.187008       2.187008
  855   A          2.192633       2.192633
  856   A          2.214806       2.214806
  857   A          2.221167       2.221167
  858   A          2.230130       2.230130
  859   A          2.238957       2.238957
  860   A          2.241885       2.241885
  861   A          2.247428       2.247428
  862   A          2.258617       2.258617
  863   A          2.267758       2.267758
  864   A          2.273649       2.273649
  865   A          2.282261       2.282261
  866   A          2.287989       2.287989
  867   A          2.299327       2.299327
  868   A          2.304990       2.304990
  869   A          2.310510       2.310510
  870   A          2.314647       2.314647
  871   A          2.321658       2.321658
  872   A          2.325390       2.325390
  873   A          2.330500       2.330500
  874   A          2.335312       2.335312
  875   A          2.341948       2.341948
  876   A          2.347332       2.347332
  877   A          2.359166       2.359166
  878   A          2.362827       2.362827
  879   A          2.371723       2.371723
  880   A          2.375607       2.375607
  881   A          2.385988       2.385988
  882   A          2.388064       2.388064
  883   A          2.392004       2.392004
  884   A          2.404227       2.404227
  885   A          2.410458       2.410458
  886   A          2.424956       2.424956
  887   A          2.428836       2.428836
  888   A          2.434409       2.434409
  889   A          2.441017       2.441017
  890   A          2.453012       2.453012
  891   A          2.454998       2.454998
  892   A          2.457338       2.457338
  893   A          2.464022       2.464022
  894   A          2.472243       2.472243
  895   A          2.481182       2.481182
  896   A          2.483559       2.483559
  897   A          2.486302       2.486302
  898   A          2.489839       2.489839
  899   A          2.497883       2.497883
  900   A          2.510824       2.510824
  901   A          2.520584       2.520584
  902   A          2.524783       2.524783
  903   A          2.531592       2.531592
  904   A          2.539669       2.539669
  905   A          2.542377       2.542377
  906   A          2.550579       2.550579
  907   A          2.554236       2.554236
  908   A          2.558377       2.558377
  909   A          2.564678       2.564678
  910   A          2.568616       2.568616
  911   A          2.573948       2.573948
  912   A          2.582698       2.582698
  913   A          2.584867       2.584867
  914   A          2.594374       2.594374
  915   A          2.599318       2.599318
  916   A          2.603154       2.603154
  917   A          2.607576       2.607576
  918   A          2.611592       2.611592
  919   A          2.619853       2.619853
  920   A          2.624490       2.624490
  921   A          2.632139       2.632139
  922   A          2.634795       2.634795
  923   A          2.640018       2.640018
  924   A          2.644246       2.644246
  925   A          2.649471       2.649471
  926   A          2.649763       2.649763
  927   A          2.651317       2.651317
  928   A          2.656176       2.656176
  929   A          2.661018       2.661018
  930   A          2.663491       2.663491
  931   A          2.665608       2.665608
  932   A          2.671041       2.671041
  933   A          2.673601       2.673601
  934   A          2.686498       2.686498
  935   A          2.687912       2.687912
  936   A          2.689584       2.689584
  937   A          2.692042       2.692042
  938   A          2.696143       2.696143
  939   A          2.702005       2.702005
  940   A          2.705467       2.705467
  941   A          2.705817       2.705817
  942   A          2.714388       2.714388
  943   A          2.715723       2.715723
  944   A          2.720323       2.720323
  945   A          2.722172       2.722172
  946   A          2.724049       2.724049
  947   A          2.726549       2.726549
  948   A          2.734304       2.734304
  949   A          2.735688       2.735688
  950   A          2.742502       2.742502
  951   A          2.746347       2.746347
  952   A          2.749239       2.749239
  953   A          2.750334       2.750334
  954   A          2.756026       2.756026
  955   A          2.759252       2.759252
  956   A          2.765557       2.765557
  957   A          2.767143       2.767143
  958   A          2.770070       2.770070
  959   A          2.774474       2.774474
  960   A          2.778324       2.778324
  961   A          2.781040       2.781040
  962   A          2.783518       2.783518
  963   A          2.787129       2.787129
  964   A          2.788883       2.788883
  965   A          2.791327       2.791327
  966   A          2.793483       2.793483
  967   A          2.794568       2.794568
  968   A          2.799434       2.799434
  969   A          2.805052       2.805052
  970   A          2.805366       2.805366
  971   A          2.806817       2.806817
  972   A          2.812264       2.812264
  973   A          2.816838       2.816838
  974   A          2.819302       2.819302
  975   A          2.820591       2.820591
  976   A          2.824187       2.824187
  977   A          2.827877       2.827877
  978   A          2.828947       2.828947
  979   A          2.832213       2.832213
  980   A          2.835929       2.835929
  981   A          2.840384       2.840384
  982   A          2.841896       2.841896
  983   A          2.843635       2.843635
  984   A          2.848611       2.848611
  985   A          2.849705       2.849705
  986   A          2.854606       2.854606
  987   A          2.859169       2.859169
  988   A          2.859969       2.859969
  989   A          2.860692       2.860692
  990   A          2.865816       2.865816
  991   A          2.868436       2.868436
  992   A          2.871661       2.871661
  993   A          2.876600       2.876600
  994   A          2.879809       2.879809
  995   A          2.882766       2.882766
  996   A          2.886470       2.886470
  997   A          2.888557       2.888557
  998   A          2.893505       2.893505
  999   A          2.894224       2.894224
 1000   A          2.897520       2.897520
 1001   A          2.898425       2.898425
 1002   A          2.900516       2.900516
 1003   A          2.902994       2.902994
 1004   A          2.904350       2.904350
 1005   A          2.906957       2.906957
 1006   A          2.908005       2.908005
 1007   A          2.911550       2.911550
 1008   A          2.915003       2.915003
 1009   A          2.915607       2.915607
 1010   A          2.917299       2.917299
 1011   A          2.921994       2.921994
 1012   A          2.926641       2.926641
 1013   A          2.929730       2.929730
 1014   A          2.931715       2.931715
 1015   A          2.933675       2.933675
 1016   A          2.938451       2.938451
 1017   A          2.940172       2.940172
 1018   A          2.945114       2.945114
 1019   A          2.951327       2.951327
 1020   A          2.954160       2.954160
 1021   A          2.957510       2.957510
 1022   A          2.963523       2.963523
 1023   A          2.965306       2.965306
 1024   A          2.969715       2.969715
 1025   A          2.970589       2.970589
 1026   A          2.976195       2.976195
 1027   A          2.980892       2.980892
 1028   A          2.984578       2.984578
 1029   A          2.986372       2.986372
 1030   A          2.989664       2.989664
 1031   A          2.993934       2.993934
 1032   A          2.995922       2.995922
 1033   A          3.000325       3.000325
 1034   A          3.003164       3.003164
 1035   A          3.007034       3.007034
 1036   A          3.007664       3.007664
 1037   A          3.010227       3.010227
 1038   A          3.014762       3.014762
 1039   A          3.018077       3.018077
 1040   A          3.021498       3.021498
 1041   A          3.023918       3.023918
 1042   A          3.028890       3.028890
 1043   A          3.029918       3.029918
 1044   A          3.031747       3.031747
 1045   A          3.035412       3.035412
 1046   A          3.037020       3.037020
 1047   A          3.040690       3.040690
 1048   A          3.041720       3.041720
 1049   A          3.044613       3.044613
 1050   A          3.046835       3.046835
 1051   A          3.048435       3.048435
 1052   A          3.055256       3.055256
 1053   A          3.056464       3.056464
 1054   A          3.062422       3.062422
 1055   A          3.064883       3.064883
 1056   A          3.068668       3.068668
 1057   A          3.072384       3.072384
 1058   A          3.075032       3.075032
 1059   A          3.077837       3.077837
 1060   A          3.082228       3.082228
 1061   A          3.085027       3.085027
 1062   A          3.089567       3.089567
 1063   A          3.093446       3.093446
 1064   A          3.094543       3.094543
 1065   A          3.098534       3.098534
 1066   A          3.104014       3.104014
 1067   A          3.106604       3.106604
 1068   A          3.108494       3.108494
 1069   A          3.112328       3.112328
 1070   A          3.118764       3.118764
 1071   A          3.119434       3.119434
 1072   A          3.122501       3.122501
 1073   A          3.125253       3.125253
 1074   A          3.126839       3.126839
 1075   A          3.129085       3.129085
 1076   A          3.130310       3.130310
 1077   A          3.133279       3.133279
 1078   A          3.136106       3.136106
 1079   A          3.137909       3.137909
 1080   A          3.138825       3.138825
 1081   A          3.140463       3.140463
 1082   A          3.143541       3.143541
 1083   A          3.145959       3.145959
 1084   A          3.146529       3.146529
 1085   A          3.149417       3.149417
 1086   A          3.155902       3.155902
 1087   A          3.157278       3.157278
 1088   A          3.161844       3.161844
 1089   A          3.162621       3.162621
 1090   A          3.164873       3.164873
 1091   A          3.165945       3.165945
 1092   A          3.169227       3.169227
 1093   A          3.169747       3.169747
 1094   A          3.173964       3.173964
 1095   A          3.175210       3.175210
 1096   A          3.178193       3.178193
 1097   A          3.178860       3.178860
 1098   A          3.180365       3.180365
 1099   A          3.182502       3.182502
 1100   A          3.186907       3.186907
 1101   A          3.190949       3.190949
 1102   A          3.191856       3.191856
 1103   A          3.196420       3.196420
 1104   A          3.196987       3.196987
 1105   A          3.200254       3.200254
 1106   A          3.203520       3.203520
 1107   A          3.206645       3.206645
 1108   A          3.209350       3.209350
 1109   A          3.211218       3.211218
 1110   A          3.215596       3.215596
 1111   A          3.216912       3.216912
 1112   A          3.220906       3.220906
 1113   A          3.221968       3.221968
 1114   A          3.226212       3.226212
 1115   A          3.228456       3.228456
 1116   A          3.231834       3.231834
 1117   A          3.233502       3.233502
 1118   A          3.238552       3.238552
 1119   A          3.242120       3.242120
 1120   A          3.243217       3.243217
 1121   A          3.247146       3.247146
 1122   A          3.248073       3.248073
 1123   A          3.250430       3.250430
 1124   A          3.255432       3.255432
 1125   A          3.256503       3.256503
 1126   A          3.259115       3.259115
 1127   A          3.261258       3.261258
 1128   A          3.263348       3.263348
 1129   A          3.267134       3.267134
 1130   A          3.268912       3.268912
 1131   A          3.270445       3.270445
 1132   A          3.273444       3.273444
 1133   A          3.274797       3.274797
 1134   A          3.277099       3.277099
 1135   A          3.278747       3.278747
 1136   A          3.282518       3.282518
 1137   A          3.284589       3.284589
 1138   A          3.285765       3.285765
 1139   A          3.288617       3.288617
 1140   A          3.290004       3.290004
 1141   A          3.293205       3.293205
 1142   A          3.295058       3.295058
 1143   A          3.297055       3.297055
 1144   A          3.298888       3.298888
 1145   A          3.300706       3.300706
 1146   A          3.301908       3.301908
 1147   A          3.305574       3.305574
 1148   A          3.307070       3.307070
 1149   A          3.310002       3.310002
 1150   A          3.313018       3.313018
 1151   A          3.317213       3.317213
 1152   A          3.319641       3.319641
 1153   A          3.321000       3.321000
 1154   A          3.326655       3.326655
 1155   A          3.329373       3.329373
 1156   A          3.330270       3.330270
 1157   A          3.332211       3.332211
 1158   A          3.334903       3.334903
 1159   A          3.336126       3.336126
 1160   A          3.340523       3.340523
 1161   A          3.341358       3.341358
 1162   A          3.343712       3.343712
 1163   A          3.346930       3.346930
 1164   A          3.347974       3.347974
 1165   A          3.349283       3.349283
 1166   A          3.351679       3.351679
 1167   A          3.354579       3.354579
 1168   A          3.355692       3.355692
 1169   A          3.359647       3.359647
 1170   A          3.360616       3.360616
 1171   A          3.361698       3.361698
 1172   A          3.363620       3.363620
 1173   A          3.366544       3.366544
 1174   A          3.369639       3.369639
 1175   A          3.374139       3.374139
 1176   A          3.375370       3.375370
 1177   A          3.376376       3.376376
 1178   A          3.378128       3.378128
 1179   A          3.381300       3.381300
 1180   A          3.382400       3.382400
 1181   A          3.384219       3.384219
 1182   A          3.386269       3.386269
 1183   A          3.387921       3.387921
 1184   A          3.390448       3.390448
 1185   A          3.391796       3.391796
 1186   A          3.397129       3.397129
 1187   A          3.398684       3.398684
 1188   A          3.399310       3.399310
 1189   A          3.401558       3.401558
 1190   A          3.403754       3.403754
 1191   A          3.408094       3.408094
 1192   A          3.410870       3.410870
 1193   A          3.412316       3.412316
 1194   A          3.412708       3.412708
 1195   A          3.415383       3.415383
 1196   A          3.416975       3.416975
 1197   A          3.418411       3.418411
 1198   A          3.422154       3.422154
 1199   A          3.426065       3.426065
 1200   A          3.426516       3.426516
 1201   A          3.427099       3.427099
 1202   A          3.429535       3.429535
 1203   A          3.432027       3.432027
 1204   A          3.434094       3.434094
 1205   A          3.437597       3.437597
 1206   A          3.438528       3.438528
 1207   A          3.441095       3.441095
 1208   A          3.444419       3.444419
 1209   A          3.445605       3.445605
 1210   A          3.446870       3.446870
 1211   A          3.449318       3.449318
 1212   A          3.452631       3.452631
 1213   A          3.455512       3.455512
 1214   A          3.459090       3.459090
 1215   A          3.459195       3.459195
 1216   A          3.461037       3.461037
 1217   A          3.463216       3.463216
 1218   A          3.466734       3.466734
 1219   A          3.469329       3.469329
 1220   A          3.470811       3.470811
 1221   A          3.472202       3.472202
 1222   A          3.475956       3.475956
 1223   A          3.478338       3.478338
 1224   A          3.481330       3.481330
 1225   A          3.482615       3.482615
 1226   A          3.487809       3.487809
 1227   A          3.490556       3.490556
 1228   A          3.492397       3.492397
 1229   A          3.495389       3.495389
 1230   A          3.498125       3.498125
 1231   A          3.499884       3.499884
 1232   A          3.503361       3.503361
 1233   A          3.505166       3.505166
 1234   A          3.508556       3.508556
 1235   A          3.509363       3.509363
 1236   A          3.513404       3.513404
 1237   A          3.513742       3.513742
 1238   A          3.515316       3.515316
 1239   A          3.519893       3.519893
 1240   A          3.522190       3.522190
 1241   A          3.525738       3.525738
 1242   A          3.526254       3.526254
 1243   A          3.529460       3.529460
 1244   A          3.533351       3.533351
 1245   A          3.535660       3.535660
 1246   A          3.536813       3.536813
 1247   A          3.541231       3.541231
 1248   A          3.542899       3.542899
 1249   A          3.546694       3.546694
 1250   A          3.549925       3.549925
 1251   A          3.552260       3.552260
 1252   A          3.553338       3.553338
 1253   A          3.556651       3.556651
 1254   A          3.562743       3.562743
 1255   A          3.566587       3.566587
 1256   A          3.568421       3.568421
 1257   A          3.568965       3.568965
 1258   A          3.571076       3.571076
 1259   A          3.574354       3.574354
 1260   A          3.575337       3.575337
 1261   A          3.578660       3.578660
 1262   A          3.579990       3.579990
 1263   A          3.583531       3.583531
 1264   A          3.586876       3.586876
 1265   A          3.590893       3.590893
 1266   A          3.592277       3.592277
 1267   A          3.595699       3.595699
 1268   A          3.598050       3.598050
 1269   A          3.600116       3.600116
 1270   A          3.602862       3.602862
 1271   A          3.604620       3.604620
 1272   A          3.606100       3.606100
 1273   A          3.610801       3.610801
 1274   A          3.611102       3.611102
 1275   A          3.617048       3.617048
 1276   A          3.618132       3.618132
 1277   A          3.619621       3.619621
 1278   A          3.620250       3.620250
 1279   A          3.624161       3.624161
 1280   A          3.626007       3.626007
 1281   A          3.628469       3.628469
 1282   A          3.632740       3.632740
 1283   A          3.634141       3.634141
 1284   A          3.634831       3.634831
 1285   A          3.639501       3.639501
 1286   A          3.641092       3.641092
 1287   A          3.644662       3.644662
 1288   A          3.647793       3.647793
 1289   A          3.648861       3.648861
 1290   A          3.649478       3.649478
 1291   A          3.653248       3.653248
 1292   A          3.655206       3.655206
 1293   A          3.658311       3.658311
 1294   A          3.661428       3.661428
 1295   A          3.664007       3.664007
 1296   A          3.666046       3.666046
 1297   A          3.670401       3.670401
 1298   A          3.670910       3.670910
 1299   A          3.673859       3.673859
 1300   A          3.674915       3.674915
 1301   A          3.678413       3.678413
 1302   A          3.682366       3.682366
 1303   A          3.682889       3.682889
 1304   A          3.688533       3.688533
 1305   A          3.691563       3.691563
 1306   A          3.692764       3.692764
 1307   A          3.695805       3.695805
 1308   A          3.698237       3.698237
 1309   A          3.699638       3.699638
 1310   A          3.703126       3.703126
 1311   A          3.705851       3.705851
 1312   A          3.706564       3.706564
 1313   A          3.712325       3.712325
 1314   A          3.713475       3.713475
 1315   A          3.717193       3.717193
 1316   A          3.718012       3.718012
 1317   A          3.720191       3.720191
 1318   A          3.723553       3.723553
 1319   A          3.725248       3.725248
 1320   A          3.725984       3.725984
 1321   A          3.727065       3.727065
 1322   A          3.730112       3.730112
 1323   A          3.733705       3.733705
 1324   A          3.736412       3.736412
 1325   A          3.740906       3.740906
 1326   A          3.746314       3.746314
 1327   A          3.748083       3.748083
 1328   A          3.752762       3.752762
 1329   A          3.754221       3.754221
 1330   A          3.755526       3.755526
 1331   A          3.757725       3.757725
 1332   A          3.762060       3.762060
 1333   A          3.765993       3.765993
 1334   A          3.766760       3.766760
 1335   A          3.768747       3.768747
 1336   A          3.771574       3.771574
 1337   A          3.775919       3.775919
 1338   A          3.777570       3.777570
 1339   A          3.778043       3.778043
 1340   A          3.779434       3.779434
 1341   A          3.782962       3.782962
 1342   A          3.785414       3.785414
 1343   A          3.790685       3.790685
 1344   A          3.792670       3.792670
 1345   A          3.793570       3.793570
 1346   A          3.795532       3.795532
 1347   A          3.797223       3.797223
 1348   A          3.799812       3.799812
 1349   A          3.804077       3.804077
 1350   A          3.804271       3.804271
 1351   A          3.806107       3.806107
 1352   A          3.811105       3.811105
 1353   A          3.811313       3.811313
 1354   A          3.813524       3.813524
 1355   A          3.819420       3.819420
 1356   A          3.823211       3.823211
 1357   A          3.823653       3.823653
 1358   A          3.825658       3.825658
 1359   A          3.828798       3.828798
 1360   A          3.830552       3.830552
 1361   A          3.832281       3.832281
 1362   A          3.833482       3.833482
 1363   A          3.836133       3.836133
 1364   A          3.839731       3.839731
 1365   A          3.840748       3.840748
 1366   A          3.844360       3.844360
 1367   A          3.846766       3.846766
 1368   A          3.853106       3.853106
 1369   A          3.857096       3.857096
 1370   A          3.858543       3.858543
 1371   A          3.860634       3.860634
 1372   A          3.864191       3.864191
 1373   A          3.868708       3.868708
 1374   A          3.871027       3.871027
 1375   A          3.872463       3.872463
 1376   A          3.875349       3.875349
 1377   A          3.878360       3.878360
 1378   A          3.881197       3.881197
 1379   A          3.886068       3.886068
 1380   A          3.888244       3.888244
 1381   A          3.891407       3.891407
 1382   A          3.896976       3.896976
 1383   A          3.898070       3.898070
 1384   A          3.900040       3.900040
 1385   A          3.900931       3.900931
 1386   A          3.906460       3.906460
 1387   A          3.910106       3.910106
 1388   A          3.914052       3.914052
 1389   A          3.914804       3.914804
 1390   A          3.917604       3.917604
 1391   A          3.920095       3.920095
 1392   A          3.925258       3.925258
 1393   A          3.928319       3.928319
 1394   A          3.930861       3.930861
 1395   A          3.933068       3.933068
 1396   A          3.935739       3.935739
 1397   A          3.936699       3.936699
 1398   A          3.940587       3.940587
 1399   A          3.942741       3.942741
 1400   A          3.947660       3.947660
 1401   A          3.948231       3.948231
 1402   A          3.951068       3.951068
 1403   A          3.952889       3.952889
 1404   A          3.957540       3.957540
 1405   A          3.962134       3.962134
 1406   A          3.965541       3.965541
 1407   A          3.968150       3.968150
 1408   A          3.971463       3.971463
 1409   A          3.973686       3.973686
 1410   A          3.978575       3.978575
 1411   A          3.980509       3.980509
 1412   A          3.980722       3.980722
 1413   A          3.986524       3.986524
 1414   A          3.989088       3.989088
 1415   A          3.994071       3.994071
 1416   A          3.995549       3.995549
 1417   A          3.999184       3.999184
 1418   A          4.004259       4.004259
 1419   A          4.004591       4.004591
 1420   A          4.012271       4.012271
 1421   A          4.014729       4.014729
 1422   A          4.019083       4.019083
 1423   A          4.019563       4.019563
 1424   A          4.021137       4.021137
 1425   A          4.024945       4.024945
 1426   A          4.029989       4.029989
 1427   A          4.034189       4.034189
 1428   A          4.040310       4.040310
 1429   A          4.041337       4.041337
 1430   A          4.044072       4.044072
 1431   A          4.051737       4.051737
 1432   A          4.051943       4.051943
 1433   A          4.053564       4.053564
 1434   A          4.055699       4.055699
 1435   A          4.059295       4.059295
 1436   A          4.063245       4.063245
 1437   A          4.071980       4.071980
 1438   A          4.075266       4.075266
 1439   A          4.076095       4.076095
 1440   A          4.081168       4.081168
 1441   A          4.082399       4.082399
 1442   A          4.086918       4.086918
 1443   A          4.088630       4.088630
 1444   A          4.091895       4.091895
 1445   A          4.095102       4.095102
 1446   A          4.099563       4.099563
 1447   A          4.103634       4.103634
 1448   A          4.106379       4.106379
 1449   A          4.108148       4.108148
 1450   A          4.112397       4.112397
 1451   A          4.113661       4.113661
 1452   A          4.117334       4.117334
 1453   A          4.120490       4.120490
 1454   A          4.121926       4.121926
 1455   A          4.124043       4.124043
 1456   A          4.126551       4.126551
 1457   A          4.128931       4.128931
 1458   A          4.131295       4.131295
 1459   A          4.133169       4.133169
 1460   A          4.137029       4.137029
 1461   A          4.137930       4.137930
 1462   A          4.138898       4.138898
 1463   A          4.143182       4.143182
 1464   A          4.146227       4.146227
 1465   A          4.150030       4.150030
 1466   A          4.150618       4.150618
 1467   A          4.152538       4.152538
 1468   A          4.157327       4.157327
 1469   A          4.159703       4.159703
 1470   A          4.161832       4.161832
 1471   A          4.162078       4.162078
 1472   A          4.163315       4.163315
 1473   A          4.169204       4.169204
 1474   A          4.170333       4.170333
 1475   A          4.173309       4.173309
 1476   A          4.175154       4.175154
 1477   A          4.178325       4.178325
 1478   A          4.180614       4.180614
 1479   A          4.181171       4.181171
 1480   A          4.187984       4.187984
 1481   A          4.193972       4.193972
 1482   A          4.196937       4.196937
 1483   A          4.202372       4.202372
 1484   A          4.203655       4.203655
 1485   A          4.204981       4.204981
 1486   A          4.210186       4.210186
 1487   A          4.213211       4.213211
 1488   A          4.217709       4.217709
 1489   A          4.220169       4.220169
 1490   A          4.226069       4.226069
 1491   A          4.227657       4.227657
 1492   A          4.230808       4.230808
 1493   A          4.234141       4.234141
 1494   A          4.240347       4.240347
 1495   A          4.245585       4.245585
 1496   A          4.250921       4.250921
 1497   A          4.253410       4.253410
 1498   A          4.255321       4.255321
 1499   A          4.258151       4.258151
 1500   A          4.264239       4.264239
 1501   A          4.266677       4.266677
 1502   A          4.267668       4.267668
 1503   A          4.271861       4.271861
 1504   A          4.272974       4.272974
 1505   A          4.276169       4.276169
 1506   A          4.278290       4.278290
 1507   A          4.281001       4.281001
 1508   A          4.281929       4.281929
 1509   A          4.285090       4.285090
 1510   A          4.288470       4.288470
 1511   A          4.289837       4.289837
 1512   A          4.294391       4.294391
 1513   A          4.294480       4.294480
 1514   A          4.298245       4.298245
 1515   A          4.301379       4.301379
 1516   A          4.303251       4.303251
 1517   A          4.304234       4.304234
 1518   A          4.306718       4.306718
 1519   A          4.309482       4.309482
 1520   A          4.315990       4.315990
 1521   A          4.318374       4.318374
 1522   A          4.324297       4.324297
 1523   A          4.326138       4.326138
 1524   A          4.330037       4.330037
 1525   A          4.333978       4.333978
 1526   A          4.334801       4.334801
 1527   A          4.338419       4.338419
 1528   A          4.341035       4.341035
 1529   A          4.342560       4.342560
 1530   A          4.344511       4.344511
 1531   A          4.349072       4.349072
 1532   A          4.352167       4.352167
 1533   A          4.355498       4.355498
 1534   A          4.356862       4.356862
 1535   A          4.363871       4.363871
 1536   A          4.365352       4.365352
 1537   A          4.366526       4.366526
 1538   A          4.368515       4.368515
 1539   A          4.369682       4.369682
 1540   A          4.375624       4.375624
 1541   A          4.378650       4.378650
 1542   A          4.382584       4.382584
 1543   A          4.384701       4.384701
 1544   A          4.388328       4.388328
 1545   A          4.390127       4.390127
 1546   A          4.392995       4.392995
 1547   A          4.397257       4.397257
 1548   A          4.399134       4.399134
 1549   A          4.402333       4.402333
 1550   A          4.405958       4.405958
 1551   A          4.407359       4.407359
 1552   A          4.410616       4.410616
 1553   A          4.412896       4.412896
 1554   A          4.414844       4.414844
 1555   A          4.416381       4.416381
 1556   A          4.417886       4.417886
 1557   A          4.419172       4.419172
 1558   A          4.420785       4.420785
 1559   A          4.424301       4.424301
 1560   A          4.428098       4.428098
 1561   A          4.428857       4.428857
 1562   A          4.433737       4.433737
 1563   A          4.436586       4.436586
 1564   A          4.439971       4.439971
 1565   A          4.441531       4.441531
 1566   A          4.441794       4.441794
 1567   A          4.447345       4.447345
 1568   A          4.449688       4.449688
 1569   A          4.450345       4.450345
 1570   A          4.452121       4.452121
 1571   A          4.455398       4.455398
 1572   A          4.457049       4.457049
 1573   A          4.463716       4.463716
 1574   A          4.465740       4.465740
 1575   A          4.469130       4.469130
 1576   A          4.470148       4.470148
 1577   A          4.474338       4.474338
 1578   A          4.478106       4.478106
 1579   A          4.479446       4.479446
 1580   A          4.484804       4.484804
 1581   A          4.485984       4.485984
 1582   A          4.488475       4.488475
 1583   A          4.489035       4.489035
 1584   A          4.494810       4.494810
 1585   A          4.498938       4.498938
 1586   A          4.503553       4.503553
 1587   A          4.507187       4.507187
 1588   A          4.509284       4.509284
 1589   A          4.514299       4.514299
 1590   A          4.514946       4.514946
 1591   A          4.517840       4.517840
 1592   A          4.522482       4.522482
 1593   A          4.525967       4.525967
 1594   A          4.527510       4.527510
 1595   A          4.532368       4.532368
 1596   A          4.534539       4.534539
 1597   A          4.536894       4.536894
 1598   A          4.540081       4.540081
 1599   A          4.546304       4.546304
 1600   A          4.548829       4.548829
 1601   A          4.550977       4.550977
 1602   A          4.556012       4.556012
 1603   A          4.560682       4.560682
 1604   A          4.561792       4.561792
 1605   A          4.567476       4.567476
 1606   A          4.571526       4.571526
 1607   A          4.573247       4.573247
 1608   A          4.575527       4.575527
 1609   A          4.581459       4.581459
 1610   A          4.586506       4.586506
 1611   A          4.589676       4.589676
 1612   A          4.591841       4.591841
 1613   A          4.596750       4.596750
 1614   A          4.597039       4.597039
 1615   A          4.599445       4.599445
 1616   A          4.600165       4.600165
 1617   A          4.606945       4.606945
 1618   A          4.612395       4.612395
 1619   A          4.614357       4.614357
 1620   A          4.618220       4.618220
 1621   A          4.620732       4.620732
 1622   A          4.623001       4.623001
 1623   A          4.625588       4.625588
 1624   A          4.632824       4.632824
 1625   A          4.634971       4.634971
 1626   A          4.635586       4.635586
 1627   A          4.640012       4.640012
 1628   A          4.643630       4.643630
 1629   A          4.645300       4.645300
 1630   A          4.648793       4.648793
 1631   A          4.650360       4.650360
 1632   A          4.654270       4.654270
 1633   A          4.658346       4.658346
 1634   A          4.659846       4.659846
 1635   A          4.664509       4.664509
 1636   A          4.666998       4.666998
 1637   A          4.669648       4.669648
 1638   A          4.675176       4.675176
 1639   A          4.677592       4.677592
 1640   A          4.679417       4.679417
 1641   A          4.685093       4.685093
 1642   A          4.686650       4.686650
 1643   A          4.691276       4.691276
 1644   A          4.692563       4.692563
 1645   A          4.695902       4.695902
 1646   A          4.698564       4.698564
 1647   A          4.702518       4.702518
 1648   A          4.703906       4.703906
 1649   A          4.706810       4.706810
 1650   A          4.707497       4.707497
 1651   A          4.712818       4.712818
 1652   A          4.714143       4.714143
 1653   A          4.719797       4.719797
 1654   A          4.724592       4.724592
 1655   A          4.728338       4.728338
 1656   A          4.729853       4.729853
 1657   A          4.734099       4.734099
 1658   A          4.737910       4.737910
 1659   A          4.740489       4.740489
 1660   A          4.744801       4.744801
 1661   A          4.751136       4.751136
 1662   A          4.753864       4.753864
 1663   A          4.757253       4.757253
 1664   A          4.764215       4.764215
 1665   A          4.765795       4.765795
 1666   A          4.768857       4.768857
 1667   A          4.770279       4.770279
 1668   A          4.771506       4.771506
 1669   A          4.778860       4.778860
 1670   A          4.780743       4.780743
 1671   A          4.783774       4.783774
 1672   A          4.785431       4.785431
 1673   A          4.787766       4.787766
 1674   A          4.793072       4.793072
 1675   A          4.799073       4.799073
 1676   A          4.802049       4.802049
 1677   A          4.803036       4.803036
 1678   A          4.805963       4.805963
 1679   A          4.811908       4.811908
 1680   A          4.815611       4.815611
 1681   A          4.818472       4.818472
 1682   A          4.824452       4.824452
 1683   A          4.831004       4.831004
 1684   A          4.831311       4.831311
 1685   A          4.840260       4.840260
 1686   A          4.849192       4.849192
 1687   A          4.852960       4.852960
 1688   A          4.856194       4.856194
 1689   A          4.866510       4.866510
 1690   A          4.871291       4.871291
 1691   A          4.873985       4.873985
 1692   A          4.879619       4.879619
 1693   A          4.885036       4.885036
 1694   A          4.888477       4.888477
 1695   A          4.893000       4.893000
 1696   A          4.896746       4.896746
 1697   A          4.897267       4.897267
 1698   A          4.902491       4.902491
 1699   A          4.908358       4.908358
 1700   A          4.910743       4.910743
 1701   A          4.912618       4.912618
 1702   A          4.918045       4.918045
 1703   A          4.919381       4.919381
 1704   A          4.931135       4.931135
 1705   A          4.935151       4.935151
 1706   A          4.938816       4.938816
 1707   A          4.942868       4.942868
 1708   A          4.950134       4.950134
 1709   A          4.957285       4.957285
 1710   A          4.963379       4.963379
 1711   A          4.970046       4.970046
 1712   A          4.974457       4.974457
 1713   A          4.977649       4.977649
 1714   A          4.980492       4.980492
 1715   A          4.982994       4.982994
 1716   A          4.994732       4.994732
 1717   A          5.006934       5.006934
 1718   A          5.010083       5.010083
 1719   A          5.016424       5.016424
 1720   A          5.026667       5.026667
 1721   A          5.029424       5.029424
 1722   A          5.030959       5.030959
 1723   A          5.037086       5.037086
 1724   A          5.039760       5.039760
 1725   A          5.047293       5.047293
 1726   A          5.058041       5.058041
 1727   A          5.059776       5.059776
 1728   A          5.061965       5.061965
 1729   A          5.065548       5.065548
 1730   A          5.070231       5.070231
 1731   A          5.081770       5.081770
 1732   A          5.083315       5.083315
 1733   A          5.087180       5.087180
 1734   A          5.090619       5.090619
 1735   A          5.092561       5.092561
 1736   A          5.094199       5.094199
 1737   A          5.104593       5.104593
 1738   A          5.118703       5.118703
 1739   A          5.121969       5.121969
 1740   A          5.124839       5.124839
 1741   A          5.133312       5.133312
 1742   A          5.149639       5.149639
 1743   A          5.152674       5.152674
 1744   A          5.165832       5.165832
 1745   A          5.167850       5.167850
 1746   A          5.170306       5.170306
 1747   A          5.176826       5.176826
 1748   A          5.182765       5.182765
 1749   A          5.187222       5.187222
 1750   A          5.188501       5.188501
 1751   A          5.199095       5.199095
 1752   A          5.200235       5.200235
 1753   A          5.209865       5.209865
 1754   A          5.211547       5.211547
 1755   A          5.213289       5.213289
 1756   A          5.216683       5.216683
 1757   A          5.220382       5.220382
 1758   A          5.222672       5.222672
 1759   A          5.228046       5.228046
 1760   A          5.232728       5.232728
 1761   A          5.241797       5.241797
 1762   A          5.244512       5.244512
 1763   A          5.247416       5.247416
 1764   A          5.250138       5.250138
 1765   A          5.254650       5.254650
 1766   A          5.259304       5.259304
 1767   A          5.264105       5.264105
 1768   A          5.270324       5.270324
 1769   A          5.271766       5.271766
 1770   A          5.275266       5.275266
 1771   A          5.279482       5.279482
 1772   A          5.282297       5.282297
 1773   A          5.287688       5.287688
 1774   A          5.288957       5.288957
 1775   A          5.293987       5.293987
 1776   A          5.296601       5.296601
 1777   A          5.309979       5.309979
 1778   A          5.310683       5.310683
 1779   A          5.316267       5.316267
 1780   A          5.318494       5.318494
 1781   A          5.321631       5.321631
 1782   A          5.336003       5.336003
 1783   A          5.338050       5.338050
 1784   A          5.340377       5.340377
 1785   A          5.343698       5.343698
 1786   A          5.350806       5.350806
 1787   A          5.355628       5.355628
 1788   A          5.358954       5.358954
 1789   A          5.361419       5.361419
 1790   A          5.364640       5.364640
 1791   A          5.369287       5.369287
 1792   A          5.372067       5.372067
 1793   A          5.377464       5.377464
 1794   A          5.381076       5.381076
 1795   A          5.389766       5.389766
 1796   A          5.400935       5.400935
 1797   A          5.404647       5.404647
 1798   A          5.428037       5.428037
 1799   A          5.435842       5.435842
 1800   A          5.437225       5.437225
 1801   A          5.446663       5.446663
 1802   A          5.453023       5.453023
 1803   A          5.457295       5.457295
 1804   A          5.461968       5.461968
 1805   A          5.470555       5.470555
 1806   A          5.472003       5.472003
 1807   A          5.473832       5.473832
 1808   A          5.483893       5.483893
 1809   A          5.485984       5.485984
 1810   A          5.487240       5.487240
 1811   A          5.489651       5.489651
 1812   A          5.491434       5.491434
 1813   A          5.497713       5.497713
 1814   A          5.501440       5.501440
 1815   A          5.507556       5.507556
 1816   A          5.510196       5.510196
 1817   A          5.512526       5.512526
 1818   A          5.518848       5.518848
 1819   A          5.521555       5.521555
 1820   A          5.525499       5.525499
 1821   A          5.527163       5.527163
 1822   A          5.538581       5.538581
 1823   A          5.542871       5.542871
 1824   A          5.545622       5.545622
 1825   A          5.545738       5.545738
 1826   A          5.551536       5.551536
 1827   A          5.553807       5.553807
 1828   A          5.556368       5.556368
 1829   A          5.558717       5.558717
 1830   A          5.567746       5.567746
 1831   A          5.572303       5.572303
 1832   A          5.576846       5.576846
 1833   A          5.580299       5.580299
 1834   A          5.584234       5.584234
 1835   A          5.589461       5.589461
 1836   A          5.592151       5.592151
 1837   A          5.597184       5.597184
 1838   A          5.599886       5.599886
 1839   A          5.603106       5.603106
 1840   A          5.609833       5.609833
 1841   A          5.613643       5.613643
 1842   A          5.616466       5.616466
 1843   A          5.626812       5.626812
 1844   A          5.629907       5.629907
 1845   A          5.639668       5.639668
 1846   A          5.647241       5.647241
 1847   A          5.650800       5.650800
 1848   A          5.653827       5.653827
 1849   A          5.662239       5.662239
 1850   A          5.663102       5.663102
 1851   A          5.666375       5.666375
 1852   A          5.667262       5.667262
 1853   A          5.673704       5.673704
 1854   A          5.676273       5.676273
 1855   A          5.679176       5.679176
 1856   A          5.682468       5.682468
 1857   A          5.687038       5.687038
 1858   A          5.687946       5.687946
 1859   A          5.689179       5.689179
 1860   A          5.692934       5.692934
 1861   A          5.696472       5.696472
 1862   A          5.699694       5.699694
 1863   A          5.700776       5.700776
 1864   A          5.703506       5.703506
 1865   A          5.707680       5.707680
 1866   A          5.712670       5.712670
 1867   A          5.715421       5.715421
 1868   A          5.718712       5.718712
 1869   A          5.726924       5.726924
 1870   A          5.731419       5.731419
 1871   A          5.735745       5.735745
 1872   A          5.743811       5.743811
 1873   A          5.748223       5.748223
 1874   A          5.749373       5.749373
 1875   A          5.757279       5.757279
 1876   A          5.757623       5.757623
 1877   A          5.761775       5.761775
 1878   A          5.762891       5.762891
 1879   A          5.765868       5.765868
 1880   A          5.767043       5.767043
 1881   A          5.786118       5.786118
 1882   A          5.792860       5.792860
 1883   A          5.800788       5.800788
 1884   A          5.807874       5.807874
 1885   A          5.812630       5.812630
 1886   A          5.815141       5.815141
 1887   A          5.824818       5.824818
 1888   A          5.831171       5.831171
 1889   A          5.844168       5.844168
 1890   A          5.855866       5.855866
 1891   A          5.868069       5.868069
 1892   A          5.872252       5.872252
 1893   A          5.875930       5.875930
 1894   A          5.881698       5.881698
 1895   A          5.890437       5.890437
 1896   A          5.899570       5.899570
 1897   A          5.902115       5.902115
 1898   A          5.912448       5.912448
 1899   A          5.916217       5.916217
 1900   A          5.926432       5.926432
 1901   A          5.953202       5.953202
 1902   A          5.959157       5.959157
 1903   A          5.989354       5.989354
 1904   A          5.993508       5.993508
 1905   A          5.994257       5.994257
 1906   A          6.000262       6.000262
 1907   A          6.015101       6.015101
 1908   A          6.022271       6.022271
 1909   A          6.032750       6.032750
 1910   A          6.038001       6.038001
 1911   A          6.053264       6.053264
 1912   A          6.060680       6.060680
 1913   A          6.089144       6.089144
 1914   A          6.091008       6.091008
 1915   A          6.100086       6.100086
 1916   A          6.116266       6.116266
 1917   A          6.133043       6.133043
 1918   A          6.140605       6.140605
 1919   A          6.177459       6.177459
 1920   A          6.221353       6.221353
 1921   A          6.222774       6.222774
 1922   A          6.234781       6.234781
 1923   A          6.244525       6.244525
 1924   A          6.253178       6.253178
 1925   A          6.254769       6.254769
 1926   A          6.257933       6.257933
 1927   A          6.261826       6.261826
 1928   A          6.265476       6.265476
 1929   A          6.276877       6.276877
 1930   A          6.291560       6.291560
 1931   A          6.299232       6.299232
 1932   A          6.302569       6.302569
 1933   A          6.309231       6.309231
 1934   A          6.312684       6.312684
 1935   A          6.320189       6.320189
 1936   A          6.323848       6.323848
 1937   A          6.328267       6.328267
 1938   A          6.332781       6.332781
 1939   A          6.337341       6.337341
 1940   A          6.356507       6.356507
 1941   A          6.364268       6.364268
 1942   A          6.375077       6.375077
 1943   A          6.408610       6.408610
 1944   A          6.411683       6.411683
 1945   A          6.436034       6.436034
 1946   A          6.438886       6.438886
 1947   A          6.444799       6.444799
 1948   A          6.450751       6.450751
 1949   A          6.460473       6.460473
 1950   A          6.466703       6.466703
 1951   A          6.483553       6.483553
 1952   A          6.484988       6.484988
 1953   A          6.495177       6.495177
 1954   A          6.508589       6.508589
 1955   A          6.514059       6.514059
 1956   A          6.520276       6.520276
 1957   A          6.528805       6.528805
 1958   A          6.546857       6.546857
 1959   A          6.557577       6.557577
 1960   A          6.589728       6.589728
 1961   A          6.594031       6.594031
 1962   A          6.604899       6.604899
 1963   A          6.614110       6.614110
 1964   A          6.621286       6.621286
 1965   A          6.632286       6.632286
 1966   A          6.707541       6.707541
 1967   A          6.736127       6.736127
 1968   A          6.749083       6.749083
 1969   A          6.788043       6.788043
 1970   A          6.843108       6.843108
 1971   A          6.857654       6.857654
 1972   A          6.866217       6.866217
 1973   A          6.875913       6.875913
 1974   A          6.937933       6.937933
 1975   A          6.961840       6.961840
 1976   A          6.968953       6.968953
 1977   A          7.015067       7.015067
 1978   A          7.034574       7.034574
 1979   A          7.051582       7.051582
 1980   A          7.090012       7.090012
 1981   A          7.234653       7.234653
 1982   A          7.284334       7.284334
 1983   A          7.307092       7.307092
 1984   A          7.396361       7.396361
 1985   A          7.582371       7.582371
 1986   A          7.616749       7.616749
 1987   A          9.137161       9.137161
 1988   A          9.272338       9.272338
 1989   A          9.580961       9.580961
 1990   A         10.595513      10.595513
 1991   A         10.716162      10.716162
 1992   A         10.851738      10.851738
 1993   A         11.686689      11.686689
 1994   A         12.542309      12.542309
 1995   A         12.624251      12.624251
 1996   A         12.708804      12.708804
 1997   A         12.868702      12.868702
 1998   A         13.131413      13.131413
 1999   A         13.301652      13.301652
 2000   A         13.374883      13.374883
 2001   A         13.422366      13.422366
 2002   A         13.654439      13.654439
 2003   A         13.699718      13.699718
 2004   A         13.807300      13.807300
 2005   A         13.861543      13.861543
 2006   A         14.006186      14.006186
 2007   A         14.047189      14.047189
 2008   A         14.091845      14.091845
 2009   A         14.165892      14.165892
 2010   A         14.243361      14.243361
 2011   A         14.288595      14.288595
 2012   A         14.298435      14.298435
 2013   A         14.390952      14.390952
 2014   A         14.452222      14.452222
 2015   A         14.515018      14.515018
 2016   A         14.555740      14.555740
 2017   A         14.592879      14.592879
 2018   A         14.873993      14.873993
 2019   A         14.898720      14.898720
 2020   A         14.964505      14.964505
 2021   A         14.991125      14.991125
 2022   A         15.012885      15.012885
 2023   A         15.165644      15.165644
 2024   A         15.198771      15.198771
 2025   A         15.508231      15.508231
 2026   A         15.519112      15.519112
 2027   A         15.538044      15.538044
 2028   A         15.659440      15.659440
 2029   A         15.887095      15.887095
 2030   A         16.559578      16.559578
 2031   A         16.674534      16.674534
 2032   A         16.702198      16.702198
 2033   A         16.752786      16.752786
 2034   A         16.790081      16.790081
 
 RETURNING FROM SCF ALGORITHM
 ======================================================================

 Executing drpa...

 Three-index integral transformation
 Allocation of 120.0 Gbytes of memory...
 
 Minimal memory requirement for (ai|P) and (ij|P) integrals:   313.9 MB

 Calculating (ai|P) and (ij|P) integrals...
 Number of integral batches:    1
 Occupied indices per batch:  121
 
 Transforming integrals of batch 1...

 Executing cis...

 Allocation of 120.0 Gbytes of memory...
 
 Read MO coeff. matrix and orbital energies...
 
 Generate singlet trial vectors...
 
 Starting DF-CIS iteration
 Singlet excited states
 
 
 The iteration has converged in  0 steps for all the roots.
 
 Final result of the CIS calculations for the excited states:
 Singlet excited states:
 
 Excited      Total          Excitation     Excitation     Excitation        Absorption
  state    energy [au]       energy [au]    energy [eV]  energy [cm^-1]    wavelength [nm]
 =========================================================================================
    1   -2309.004205372      0.26918234       7.3248        59078.70          169.27
 =========================================================================================
 
 
 Retrieve a J_ai^Q fitted MO integral list...
 Retrieve a J_ij^Q fitted MO integral list in upper triangle form...
 Starting DF-MP2 calculation for root  1
 
 Iteration   1
 
 Assemble transformed J^Q_ia integrals...
 Calculate double excitation operators and Y^Q_ai vector...
 
 The DF-MP2 calculation has been performed.
 
 Final result in atomic units for root  1:
 
 Total reference energy:        -2309.273387710760
 Total MP2 energy:              -2317.327704555756
 MP2 correlation energy:           -8.054316844996
 
 ============================================================================
 
 
 Calculate pre-optimized initial guesses for adc(2) calculations
 Direct algorithm for AB contributions!!!
 
 Calculate sigma vector for root  1
 
                       Excitation           Energy                Norm of
 Iteration  1         energy [au]        decrease [au]        residual vector
 ============================================================================
 for root  1           0.231545751        -0.0376366             0.0326019
 ============================================================================
  1/ 1 states have converged.
 
 
 
 The micro iteration of pre-optimization has converged in  1 steps.
 
 
 ============================================================================
 Restart
 
 Calculate sigma vector for root  1
 
                       Excitation           Energy                Norm of
 Iteration  2         energy [au]        decrease [au]        residual vector
 ============================================================================
 for root  1           0.236959824         0.0054141             0.0314278
 ============================================================================
  0/ 1 states have converged.
 
 
 Calculate sigma vector for root  1
 
                       Excitation           Energy                Norm of
 Iteration  3         energy [au]        decrease [au]        residual vector
 ============================================================================
 for root  1           0.229890720        -0.0070691             0.0022640
 ============================================================================
  0/ 1 states have converged.
 
 
 Calculate sigma vector for root  1
 
                       Excitation           Energy                Norm of
 Iteration  4         energy [au]        decrease [au]        residual vector
 ============================================================================
 for root  1           0.229855145        -0.0000356             0.0003680
 ============================================================================
  1/ 1 states have converged.
 
 
 
 The micro iteration of pre-optimization has converged in  3 steps.
 
 
 ============================================================================
 Restart
 
 Calculate sigma vector for root  1
 
                       Excitation           Energy                Norm of
 Iteration  5         energy [au]        decrease [au]        residual vector
 ============================================================================
 for root  1           0.230110466         0.0002553             0.0003797
 ============================================================================
  1/ 1 states have converged.
 
 
 
 The micro iteration of pre-optimization has converged in  1 steps.
 
 
 ============================================================================
 
 The macro iteration of pre-optimization has converged in  5 steps!
 
 Starting DF-ADC(2) iteration for root  1
 
 Iteration   1
 
 Calculate similarity transformed basis and Fockian...
 Assemble transformed J^Q_ia integrals and symmetrize (ia|jb) list...
 Calculate double excitation operators and Y^Q_ai vector...
 Calculate double exc. operators contribution to sigma vector...
 
       Total ADC(2)          Energy                Norm of
       energy [au]        decrease [au]        residual vector
 ============================================================================
    -2317.097632582        -0.0000385             0.0003774
 ============================================================================
 
 Iteration   2
 
 Calculate similarity transformed basis and Fockian...
 Assemble transformed J^Q_ia integrals and symmetrize (ia|jb) list...
 Calculate double excitation operators and Y^Q_ai vector...
 Calculate double exc. operators contribution to sigma vector...
 
       Total ADC(2)          Energy                Norm of
       energy [au]        decrease [au]        residual vector
 ============================================================================
    -2317.097627260         0.0000053             0.0002490
 ============================================================================
 
 Iteration   3
 
 Calculate similarity transformed basis and Fockian...
 Assemble transformed J^Q_ia integrals and symmetrize (ia|jb) list...
 Calculate double excitation operators and Y^Q_ai vector...
 Calculate double exc. operators contribution to sigma vector...
 
       Total ADC(2)          Energy                Norm of
       energy [au]        decrease [au]        residual vector
 ============================================================================
    -2317.097628582        -0.0000013             0.0001459
 ============================================================================
 
 Iteration   4
 
 Calculate similarity transformed basis and Fockian...
 Assemble transformed J^Q_ia integrals and symmetrize (ia|jb) list...
 Calculate double excitation operators and Y^Q_ai vector...
 Calculate double exc. operators contribution to sigma vector...
 
       Total ADC(2)          Energy                Norm of
       energy [au]        decrease [au]        residual vector
 ============================================================================
    -2317.097628748        -0.0000002             0.0001172
 ============================================================================
 
 Iteration   5
 
 Calculate similarity transformed basis and Fockian...
 Assemble transformed J^Q_ia integrals and symmetrize (ia|jb) list...
 Calculate double excitation operators and Y^Q_ai vector...
 Calculate double exc. operators contribution to sigma vector...
 
       Total ADC(2)          Energy                Norm of
       energy [au]        decrease [au]        residual vector
 ============================================================================
    -2317.097629058        -0.0000003             0.0001072
 ============================================================================
 
 Iteration   6
 
 Calculate similarity transformed basis and Fockian...
 Assemble transformed J^Q_ia integrals and symmetrize (ia|jb) list...
 Calculate double excitation operators and Y^Q_ai vector...
 Calculate double exc. operators contribution to sigma vector...
 
       Total ADC(2)          Energy                Norm of
       energy [au]        decrease [au]        residual vector
 ============================================================================
    -2317.097629618        -0.0000006             0.0001007
 ============================================================================
 
 Iteration   7
 
 Calculate similarity transformed basis and Fockian...
 Assemble transformed J^Q_ia integrals and symmetrize (ia|jb) list...
 Calculate double excitation operators and Y^Q_ai vector...
 Calculate double exc. operators contribution to sigma vector...
 
       Total ADC(2)          Energy                Norm of
       energy [au]        decrease [au]        residual vector
 ============================================================================
    -2317.097630513        -0.0000009             0.0000836
 ============================================================================
 
 
 The ADC(2) iteration has converged in  7 steps.
 
 Final result in atomic units for root  1:
 
 Total reference energy:        -2309.273387710760
 Total ADC(2) energy:           -2317.097630512787
 ADC(2) excitation energy:          0.230074042968
 Spin multiplicity:                 1
 
 ============================================================================
 
 
 Final result of the ADC(2) calculations for the excited states:
 Singlet states
 
 Excited   Excitation     Excitation     Excitation        Absorption      
  state    energy [au]    energy [eV]  energy [cm^-1]    wavelength [nm]  
 ============================================================================
    1      0.23007404       6.2606        50495.42          198.04
 ============================================================================
 
