# Supplementary material for: Scalable Correlated Local Approaches for Computing Valence and Core-Level Ionization Energies in Large Molecules
Source: J Chem Theory Comput. 2026 Jun 24;22(13):6584–98. doi: 10.1021/acs.jctc.6c00634 (PMC13374016; doi:10.1021/acs.jctc.6c00634)
Supplement: Supplementary file 2 [file ct6c00634_si_003.zip › SI/outputs/phenylalanine_O_2_ladc2_0.999995_test.out]

 **********************************************************************
                          MRCC program system
 **********************************************************************
 
                              Written by
     Mihaly Kallay, Peter R. Nagy, David Mester, Laszlo Gyevi-Nagy,
        Jozsef Csoka, P. Bernat Szabo, Zoltan Rolik, Gyula Samu,
      Bence Hegely, Bence Ladoczki, Klara Petrov, Jozsef Csontos,
     Adam Ganyecz, Istvan Ladjanszki, Lorant Szegedy, Mate Farkas,
          Pal D. Mezei, Reka A. Horvath, and Balazs D. Lorincz
 
        Department of Physical Chemistry and Materials Science
            Budapest University of Technology and Economics
                  Budapest P.O.Box 91, H-1521 Hungary
 
                              www.mrcc.hu
 
                            Version: 25.1.2

 Executing minp...

 Reading input from MINP...
 
 Input file:
 
basis=cc-pCVTZ-X2C
verbosity=3

tprint=0.1
localcc=2016
redcost_exc=on


cialg=direct
ip_ea=ip
calc=ADC(2)

mem=120GB

dfbasis_scf=cc-pCVTZ-X2C_autoaux
dfbasis_cor=cc-pCVTZ-X2C_autoaux
scfiguess=off

bpcompo=0.999995
bpedo=0.999995
hamilton=SFX2C1e
core=0
cvs=1-1
nstate=2
unit=bohr
geom=xyz
23 
L-phenylalanine
N 1.869918 -3.930785 0.035760 
C 2.737230 1.546748 -0.999694 
C 1.865465 0.881264 0.496772 
C -0.982588 1.145808 0.552308 
C -2.285131 2.172330 -1.530724 
C -4.922896 2.379725 -1.514613 
C -6.309509 1.563000 0.592043 
C -5.037458 0.545146 2.678918 
C -2.395176 0.339984 2.656595 
C 5.593666 -1.582212 -1.079494 
O 6.539702 0.178340 -2.753789 
O 6.983560 -2.932553 0.219571 
H -0.007608 -4.122220 0.316393 
H 3.002599 -4.764268 1.330907 
H 2.062332 -1.340373 -2.949480 
H 2.718979 2.540281 -0.406256 
H 2.612560 0.746624 2.426099 
H -1.223419 2.825287 -3.165150 
H -5.893167 3.184002 -3.134987 
H -8.354979 1.728397 0.608528 
H -6.094324 -0.079635 4.324169 
H -1.417696 -0.432426 4.289836 
H 8.395497 0.183093 -2.738063 
 
 
 Checking keyword combinations...
 
 Keywords:
 
 active=none
 agrid=ld0006-ld0590
 agrid_pssp=ld0006-ld0194
 agrid_pssp_sm=ld0006-ld0074
 ao_trunc=off
 ao_trunc_tol=1e-4
 basis=cc-pcvtz-x2c
 basis_sm=none
 basopt=off
 bfbasis=none
 bfgsmem=10
 bfgstol=1.0d-3
 bfgscimem=5
 boysalg=jacobi
 bpcompo=0.999995
 bpcompv=0.98
 bpdfo=0.999995
 bpocc=0.999995
 bppdo=0.999d0
 bppdv=0.98
 bpedo=0.999995
 bpedv=0.999999
 bp_subsyso=0.95
 bp_subsysv=0.95
 cabscorr=off
 cabsdom=bplarge
 cabsdual=off
 calc=adc(2)
 ccmaxit=50
 ccprog=cis
 ccsdalg=disk
 ccsdmkl=seq
 ccsdrest=off
 ccsdthreads=2
 cctol=6
 charge=0
 cialg=direct
 ciguess=off
 cmpgrp=auto
 comprest=off
 coord_sys=ric
 core=corr
 corembed=off
 csapprox=off
 cvs=1-1
 dboc=off
 deltaf12=off
 delocsomofact=
 dendec=laplace
 dens=0
 denscorr=0
 dfalg=lineq
 dfbasis_cab=none
 dfbasis_cor=cc-pcvtz-x2c_autoaux
 dfbasis_scf=cc-pcvtz-x2c_autoaux
 dfbasis_scf_sm=auto
 dfintran=drpa
 df_trunc=off
 df_trunc_corr=off
 df_trunc_corr_tol=5e-4
 df_trunc_tol=5e-4
 dft=off
 dhexc=adc(2)
 diag=david
 docc=
 domrad=10.d0
 drpaalg=auto
 dual=off
 dual_df=off
 dyson=off
 ecp=auto
 edisp=off
 edisp_embed=off
 embed=off
 epairestfact=off
 epairscale=1.d0
 etemp=300
 epert=none
 eps=
 espcharge=off
 excrad=0.d0
 excrad_f12=0.d0
 excrad_fin=0.000000000D+00
 fastdbbsc=v2
 fitting=coulomb
 fmm=off
 fmmord=8
 fnonorb=
 freq=off
 gamma=1.d0
 gauss=spher
 geom=xyz
 gopt=off
 ghost=none
 gtol=7
 grdens=off
 grid=auto
 grid_sm=auto
 gridbatch_cos=2000
 grtol=10
 guido_ct=off
 hamilton=sfx2c1e
 hl_scfalg=direct
 iface=none
 incore=off
 intalg=auto
 ip_ea=ip
 itol=10
 laptol=1.d-2
 lccoporder=trffirst
 lcorthr=loose
 lccrest=off
 ldfgrad_tol=8
 lmp2dens=on
 lnoepso=0.d0
 lnoepsv=0.000075d0
 localcc=2016
 localcorrsymm=off
 locintrf=direct
 mact=
 maxact=off
 maxdim=200
 maxex=0
 maxmicroit=100
 mcscfiguess=hf
 mem=120gb
 mmprog=
 molden=off
 mp2ongrid=off
 mpitasks=1
 mulmet=3
 mult=
 nab=off
 nacto=0
 nactv=0
 naf_amp=3.16d-3
 naf_cor=0.1d0
 naf_f12=off
 naf_scf=off
 nafalg=albe
 nafdens=off
 naftyp=jpq
 nchol=auto
 ndeps=1e-3
 nevpt=
 nstate=2
 nsing=0
 nto=off
 ntrip=0
 num_grad=off
 occ=
 occri=off
 oniom=off
 oniom_eechg=off
 oniom_pcm=off
 oniom_qcorr=off
 optalg=
 optmaxit=50
 optetol=1e-6
 optex=1
 optgtol=1e-4
 optstol=1e-3
 orblocc=boys
 orbloce=off
 orbloco=boys
 orblocv=pao
 orblocguess=cholesky
 osveps=-1.d0
 ovirt=off
 ovltol=1e-7
 ovosnorb=80.0
 pao_subsys_tol=1e-3
 pao_tol=1e-3
 pcm=off
 popul=off
 pressure=100000
 pssp=off
 ptfreq=0.0
 ptthreads=2
 qmreg=
 qmmm=off
 qro=off
 qscf=off
 redcost_exc=6
 redcost_tddft=off
 refdet=none
 rest=0
 rgrid=log3
 rism=off
 rohfcore=standard
 rohftype=semicanonical
 scfalg=direct
 scf_conv=auto
 scfdamp=0.0d0
 scfdamp_mode=off
 scfdamp_end=50
 scfdamp_dampstep=0.d0
 scfdamp_dtol=0.0d0
 scfdamp_maxfact=0.0d0
 scfdamp_minfact=0.0d0
 scfdiis=on
 scfdiis_dtol=0.0d0
 scfdiis_end=50
 scfdiis_start=2
 scfdiis_step=1
 scfdiis_watch=off
 scfdiis_wrange=10
 scfdiis_wlimit=5
 scfdiis_delmax=2
 scfdtol=7
 scfext=10
 scfguessdens=
 scfiguess=off
 scfloc=off
 scflshift=0.20
 scflshift_end=8
 scflshift_dtol=0.0
 scflshift_gaptol=0.20
 scfmaxit=50
 scftype=
 scftype_low=
 scftype_high=
 scftol=6
 scspe=1.d0
 scsph=1.d0
 scsps=0.0d0
 scsps_t=0.0d0
 scspt=0.0d0
 scspt_t=0.0d0
 scspv=1.d0
 spairtol=-1.d0
 sqmprog=
 subminp=top
 subsys_bopu=on
 symm=
 talg=lapl
 temp=298.15
 test=off
 tfunc=off
 theodore=off
 tlmo=0.999
 tpao=0.94
 tprint=0.1
 uncontract=off
 unit=bohr
 usedisk=2
 verbosity=3
 wpairtol=1.d-5

 Executing orbloc...

 Allocation of 120.0 Gbytes of memory...

 Localization of core orbitals...
 Localization type: Boys
 Localization algorithm: Jacobi
 
 Step   Convergence
   1   0.000000000000

 Localization of occupied orbitals...
 Localization type: Boys
 Localization algorithm: Jacobi
 
 Step   Convergence
   1   7.010012060197
   2   0.949749686971
   3   0.222103590056
   4   0.050482429268
   5   0.016419499627
   6   0.005773513153
   7   0.002087407252
   8   0.000773229157
   9   0.000292272299
  10   0.000112009137
  11   0.000043395941
  12   0.000017019167
  13   0.000006785309
  14   0.000002764106
  15   0.000001154980
  16   0.000000495663
  17   0.000000218130
  18   0.000000098078
  19   0.000000044851
  20   0.000000020766
  21   0.000000009698
  22   0.000000004555
  23   0.000000002147
  24   0.000000001015
  25   0.000000000480

 Localization succeeded.

 File MOCOEF is overwritten with localized orbitals.
 

 Executing cis...

 Allocation of 120.0 Gbytes of memory...
 
 WARNING! If scfiguess.eq.off and localcc.ne.off!
 Please be sure that MOCOEF is MOCOEF.CAN!
 
 Core orbitals considered in CVS treatment:   1
 
 Read MO coeff. matrix and orbital energies...
 
 Sorting for the CVS calculation...
 Generate singlet trial vectors...
 
 Starting DF-CIS iteration
 Singlet excited states
 
 
 The iteration has converged in  0 steps for all the roots.
 
 Final result of the CIS calculations for the excited states:
 Singlet excited states:
 
 Excited      Total          Excitation     Excitation     Excitation        Absorption
  state    energy [au]       energy [au]    energy [eV]  energy [cm^-1]    wavelength [nm]
 =========================================================================================
    1    -529.895379744     20.61142517     560.8655      4523684.94            2.21
 =========================================================================================
 
 
 Dominant coefficients
 Printing threshold: 0.100000
 
 for root  1
    coeff.   occ.       virt.
   0.707107     1  -->    45

 Executing drpa...

 Three-index integral transformation
 Allocation of 120.0 Gbytes of memory...
 
 
 Constructing PAOs...
 PAO norm tolerance:     1.0000E-04
 Kept PAOs:    658   626  105.1118
 Threshold: 0.9990000
 Number of selected important orbitals:     1  (   2.3 %)
 
 
 Occupied LMO domain definition with Boughton-Pulay completeness:    0.9999950000
 
   MO  Natoms  Completeness   Atoms
    1    3     1.000000       10   11   23
    2   17     0.999996        1    2    3    4    5    6    7    9   10   11   12   13   15   16   17   18   23
    3    6     0.999995        2    3   10   11   12   15
    4   16     0.999997        1    2    3    4    5    6    7    8    9   10   11   12   13   14   15   17
    5   10     0.999995        2    3    4    5    6    8    9   15   16   17
    6    5     0.999995        4    7    8    9   22
    7    6     0.999999        4    5    6    7    8   19
    8    6     0.999999        4    6    7    8    9   21
    9    6     0.999997        3    4    5    6    7   18
   10    6     0.999999        5    6    7    8    9   20
   11    2     0.999996       10   12
   12    7     0.999995        2    3    4   10   15   16   17
   13    7     0.999996        1    2    3    4   10   15   16
   14   17     0.999997        1    2    3    4    5    6    9   10   11   12   13   14   15   16   17   18   23
   15   12     0.999996        1    2    3    4   10   11   12   13   14   15   17   23
   16   15     0.999996        1    2    3    4    5   10   11   12   13   14   15   16   17   18   23
   17   17     0.999997        1    2    3    4    5    6    8    9   10   11   12   13   15   16   17   22   23
   18   19     0.999996        1    2    3    4    5    6    8    9   10   11   12   13   14   15   16   17   18   22   23
   19    9     0.999996        1    2    3    4   10   12   13   14   15
   20   12     0.999995        3    4    5    6    7    8    9   18   19   20   21   22
   21   16     0.999997        1    2    3    4    5    6    7    8    9   13   16   17   18   20   21   22
   22   16     0.999997        1    2    3    4    5    6    7    8    9   10   15   16   18   19   20   21
   23   20     0.999998        1    2    3    4    5    6    7    8    9   10   11   12   13   14   15   16   17   18   22   23
   24   18     0.999996        1    2    3    4    5    6    7    8    9   10   12   13   15   16   19   20   21   22
   25   19     0.999999        1    2    3    4    5    6    7    8    9   10   11   12   15   16   17   18   19   20   22
   26   17     0.999997        1    2    3    4    5    6    8    9   10   11   12   14   15   16   17   18   23
   27   20     0.999999        1    2    3    4    5    6    7    8    9   10   11   12   13   14   15   16   17   18   22   23
   28   17     0.999996        1    2    3    4    5    6    8    9   10   11   12   14   15   16   17   18   23
   29   16     0.999996        1    2    3    4    9   10   11   12   13   14   15   16   17   18   22   23
   30   18     0.999997        1    2    3    4    5    6    8    9   10   11   12   13   14   15   16   17   18   23
   31   23     1.000000        1    2    3    4    5    6    7    8    9   10   11   12   13   14   15   16   17   18   19   20   21   22   23
   32   16     0.999997        1    2    3    4    5    6    8    9   10   11   12   13   14   15   17   22
   33   21     0.999998        1    2    3    4    5    6    7    8    9   10   11   12   13   15   17   18   19   20   21   22   23
   34   20     0.999996        1    2    3    4    5    6    7    8    9   10   11   12   15   16   17   18   19   20   21   22
   35   12     0.999996        3    4    5    6    7    8    9   18   19   20   21   22
   36   20     1.000000        1    2    3    4    5    6    7    8    9   10   11   12   13   14   15   16   17   18   22   23
   37   22     1.000000        1    2    3    4    5    6    7    8    9   10   11   12   13   14   15   16   17   18   19   21   22   23
   38   22     0.999999        1    2    3    4    5    6    7    8    9   10   11   12   13   14   15   16   17   18   19   20   21   22
   39   20     0.999998        1    2    3    4    5    6    7    8    9   10   11   12   13   14   15   16   17   18   22   23
   40   20     0.999996        1    2    3    4    5    6    7    8    9   10   11   12   13   14   15   16   17   18   22   23
   41   20     0.999997        1    2    3    4    5    6    7    8    9   10   11   12   15   16   17   18   19   20   21   22
   42   16     0.999997        1    2    3    4    5    6    7    8    9   10   16   17   18   19   20   22
   43   19     0.999998        1    2    3    4    5    6    7    8    9   10   12   13   15   17   18   19   20   21   22
   44   20     0.999998        1    2    3    4    5    6    7    8    9   10   11   12   13   15   16   18   19   20   21   22
 
 Executing the Boughton-Pulay algorithm...
  with occ MO completeness:    0.9999950000
 
   MO  Natoms  Completeness   Atoms
    1    3     1.000000       10   11   23
    2   17     0.999996        1    2    3    4    5    6    7    9   10   11   12   13   15   16   17   18   23
    3    6     0.999995        2    3   10   11   12   15
    4   16     0.999997        1    2    3    4    5    6    7    8    9   10   11   12   13   14   15   17
    5   10     0.999995        2    3    4    5    6    8    9   15   16   17
    6    5     0.999995        4    7    8    9   22
    7    6     0.999999        4    5    6    7    8   19
    8    6     0.999999        4    6    7    8    9   21
    9    6     0.999997        3    4    5    6    7   18
   10    6     0.999999        5    6    7    8    9   20
   11    2     0.999996       10   12
   12    7     0.999995        2    3    4   10   15   16   17
   13    7     0.999996        1    2    3    4   10   15   16
   14   17     0.999997        1    2    3    4    5    6    9   10   11   12   13   14   15   16   17   18   23
   15   12     0.999996        1    2    3    4   10   11   12   13   14   15   17   23
   16   15     0.999996        1    2    3    4    5   10   11   12   13   14   15   16   17   18   23
   17   17     0.999997        1    2    3    4    5    6    8    9   10   11   12   13   15   16   17   22   23
   18   19     0.999996        1    2    3    4    5    6    8    9   10   11   12   13   14   15   16   17   18   22   23
   19    9     0.999996        1    2    3    4   10   12   13   14   15
   20   12     0.999995        3    4    5    6    7    8    9   18   19   20   21   22
   21   16     0.999997        1    2    3    4    5    6    7    8    9   13   16   17   18   20   21   22
   22   16     0.999997        1    2    3    4    5    6    7    8    9   10   15   16   18   19   20   21
   23   20     0.999998        1    2    3    4    5    6    7    8    9   10   11   12   13   14   15   16   17   18   22   23
   24   18     0.999996        1    2    3    4    5    6    7    8    9   10   12   13   15   16   19   20   21   22
   25   19     0.999999        1    2    3    4    5    6    7    8    9   10   11   12   15   16   17   18   19   20   22
   26   17     0.999997        1    2    3    4    5    6    8    9   10   11   12   14   15   16   17   18   23
   27   20     0.999999        1    2    3    4    5    6    7    8    9   10   11   12   13   14   15   16   17   18   22   23
   28   17     0.999996        1    2    3    4    5    6    8    9   10   11   12   14   15   16   17   18   23
   29   16     0.999996        1    2    3    4    9   10   11   12   13   14   15   16   17   18   22   23
   30   18     0.999997        1    2    3    4    5    6    8    9   10   11   12   13   14   15   16   17   18   23
   31   23     1.000000        1    2    3    4    5    6    7    8    9   10   11   12   13   14   15   16   17   18   19   20   21   22   23
   32   16     0.999997        1    2    3    4    5    6    8    9   10   11   12   13   14   15   17   22
   33   21     0.999998        1    2    3    4    5    6    7    8    9   10   11   12   13   15   17   18   19   20   21   22   23
   34   20     0.999996        1    2    3    4    5    6    7    8    9   10   11   12   15   16   17   18   19   20   21   22
   35   12     0.999996        3    4    5    6    7    8    9   18   19   20   21   22
   36   20     1.000000        1    2    3    4    5    6    7    8    9   10   11   12   13   14   15   16   17   18   22   23
   37   22     1.000000        1    2    3    4    5    6    7    8    9   10   11   12   13   14   15   16   17   18   19   21   22   23
   38   22     0.999999        1    2    3    4    5    6    7    8    9   10   11   12   13   14   15   16   17   18   19   20   21   22
   39   20     0.999998        1    2    3    4    5    6    7    8    9   10   11   12   13   14   15   16   17   18   22   23
   40   20     0.999996        1    2    3    4    5    6    7    8    9   10   11   12   13   14   15   16   17   18   22   23
   41   20     0.999997        1    2    3    4    5    6    7    8    9   10   11   12   15   16   17   18   19   20   21   22
   42   16     0.999997        1    2    3    4    5    6    7    8    9   10   16   17   18   19   20   22
   43   19     0.999998        1    2    3    4    5    6    7    8    9   10   12   13   15   17   18   19   20   21   22
   44   20     0.999998        1    2    3    4    5    6    7    8    9   10   11   12   13   15   16   18   19   20   21   22
 
   45    7     0.981531        1    2    3   10   13   14   15
   46    3     0.980544        1   14   15
   47    5     0.985751        1   10   13   14   15
   48    1     0.998691        1
   49    1     0.995533        1
   50   11     0.982284        1    2    3    4    5    9   10   13   14   15   16
   51    7     0.981627        1    2    3   10   12   14   15
   52    6     0.985399        1    3   10   13   14   15
   53    6     0.980461        1    3   10   13   14   15
   54    6     0.981461        1    2    3   10   14   15
   55    6     0.981549        1    3   10   13   14   15
   56    6     0.980179        1    2    9   12   14   15
   57    7     0.980846        1    4   10   12   13   14   15
   58    7     0.987431        1    2   10   12   13   14   15
   59    1     0.998277        1
   60    1     0.995845        1
   61    1     0.997972        1
   62    1     0.999835        1
   63    1     0.999600        1
   64    1     0.999806        1
   65    1     0.999405        1
   66    1     0.999744        1
   67    1     0.999909        1
   68    1     0.999865        1
   69    1     0.999651        1
   70    1     0.987557        1
   71    1     0.992527        1
   72    1     0.997993        1
   73    1     0.995529        1
   74    1     0.992326        1
   75    1     0.999998        1
   76    1     0.999999        1
   77    1     1.000000        1
   78    1     1.000000        1
   79    1     0.999999        1
   80    1     0.999824        1
   81    1     0.999747        1
   82    1     0.999922        1
   83    1     0.999896        1
   84    1     0.999914        1
   85    1     0.999839        1
   86    1     0.999807        1
   87   10     0.980408        1    2    3   10   11   12   14   15   16   17
   88    4     0.983791        1    2    3   15
   89    8     0.980532        2    3    5   10   11   15   17   18
   90    1     0.997264        2
   91    1     0.990069        2
   92    6     0.982322        2    3   10   12   15   16
   93    5     0.982600        1    2    3   10   15
   94    7     0.983385        1    2    3    4   10   11   12
   95    7     0.980566        2    3    5   10   12   15   16
   96    5     0.988985        1    2    3   10   15
   97    6     0.980895        1    2    3    4   10   12
   98    7     0.980110        1    2    3   10   11   15   16
   99   11     0.980619        1    2    4    5   10   12   15   16   17   18   23
  100    7     0.982294        2    3    5   10   11   12   15
  101    1     0.995505        2
  102    1     0.994859        2
  103    1     0.992865        2
  104    1     0.999589        2
  105    1     0.999536        2
  106    1     0.999341        2
  107    1     0.989930        2
  108    1     0.991747        2
  109    1     0.993143        2
  110    1     0.996789        2
  111    1     0.986722        2
  112    4     0.982108        2    3    4   10
  113    3     0.983048        2    3   10
  114    5     0.986291        1    2    3    4   15
  115    5     0.981101        1    2    3    9   10
  116    6     0.980293        2    3   10   11   15   17
  117    1     0.999992        2
  118    1     0.999993        2
  119    1     0.999994        2
  120    1     0.999995        2
  121    1     0.999990        2
  122    2     0.993762        2    3
  123    1     0.989240        2
  124    1     0.984117        2
  125    1     0.988909        2
  126    1     0.993396        2
  127    1     0.990391        2
  128    2     0.997799        2    3
  129    7     0.980492        2    3    4   10   15   16   17
  130    3     0.990144        2    3    4
  131    9     0.981377        1    2    3    4    5    9   15   16   17
  132    1     0.996730        3
  133    1     0.988670        3
  134    8     0.981017        1    2    3    4   10   15   16   17
  135    8     0.986110        1    2    3    4    5    9   16   17
  136    6     0.981285        2    3    4    5    9   10
  137    9     0.980428        1    2    3    5    9   10   15   16   17
  138    7     0.983751        1    2    3    5    9   16   17
  139    6     0.980308        1    2    3    4    9   10
  140    8     0.983770        1    2    3    4    5    9   15   17
  141    8     0.981765        1    2    3    4    5   16   17   22
  142    7     0.981563        2    3    4    5    9   10   12
  143    1     0.996895        3
  144    1     0.994829        3
  145    1     0.995120        3
  146    1     0.999716        3
  147    1     0.999528        3
  148    1     0.999553        3
  149    1     0.985251        3
  150    2     0.989841        2    3
  151    1     0.990875        3
  152    1     0.990874        3
  153    2     0.985060        3   10
  154    6     0.981487        2    3    4    5    9   10
  155    6     0.981940        1    2    3   10   15   17
  156    5     0.980508        1    3   10   15   16
  157    5     0.983945        2    3    4    5    9
  158    6     0.982726        1    2    3    4   10   15
  159    1     0.999990        3
  160    1     0.999983        3
  161    1     0.999994        3
  162    1     0.999994        3
  163    1     0.999978        3
  164    2     0.985239        2    3
  165    1     0.982538        3
  166    1     0.985519        3
  167    1     0.987402        3
  168    1     0.991565        3
  169    1     0.983454        3
  170    2     0.998163        2    3
  171    5     0.987646        3    4    5    9   10
  172    4     0.983415        3    4    5    9
  173    7     0.981259        2    3    4    5    6    8    9
  174    1     0.996274        4
  175    1     0.986944        4
  176    5     0.988007        3    4    5    7    9
  177    5     0.980862        2    4    5    7    9
  178    7     0.981660        2    3    4    5    9   10   15
  179    5     0.990864        3    4    5    7    9
  180    5     0.990291        3    4    5    7    9
  181    7     0.981360        2    3    4    5    7    9   10
  182    8     0.980601        2    3    4    5    6    7    8    9
  183    9     0.985964        1    3    4    5    7    8    9   18   22
  184    8     0.980724        1    2    3    4    5    6    7    9
  185    1     0.994806        4
  186    1     0.995446        4
  187    1     0.994450        4
  188    1     0.999517        4
  189    1     0.999580        4
  190    1     0.999487        4
  191    1     0.991421        4
  192    1     0.993686        4
  193    1     0.995059        4
  194    1     0.994839        4
  195    1     0.988060        4
  196    6     0.980460        3    4    5    6    8    9
  197    4     0.981067        4    5    8    9
  198    5     0.991141        3    4    5    6    8
  199    5     0.984089        2    3    4    5    9
  200    6     0.980324        3    4    5    9   18   22
  201    1     0.999995        4
  202    1     0.999996        4
  203    1     0.999997        4
  204    1     0.999997        4
  205    1     0.999993        4
  206    2     0.980758        4    9
  207    1     0.988422        4
  208    1     0.995783        4
  209    1     0.995478        4
  210    1     0.992343        4
  211    1     0.987463        4
  212    1     0.991145        4
  213    4     0.994699        4    5    6   18
  214    3     0.990642        4    5    6
  215    5     0.983435        3    4    5    6   18
  216    1     0.997543        5
  217    1     0.991305        5
  218    4     0.981844        4    5    6    8
  219    5     0.985517        4    5    6    8   18
  220    5     0.980092        4    5    6    7   18
  221    4     0.983862        4    5    6    8
  222    5     0.985155        4    5    6    8   18
  223    5     0.989713        4    5    6    8   18
  224    5     0.985534        3    4    5    6    8
  225    5     0.985644        4    5    6    8   18
  226    8     0.984660        2    3    4    5    6    7   15   18
  227    1     0.994852        5
  228    1     0.996838        5
  229    1     0.996067        5
  230    1     0.999522        5
  231    1     0.999708        5
  232    1     0.999638        5
  233    1     0.989859        5
  234    1     0.997936        5
  235    1     0.995444        5
  236    1     0.993013        5
  237    1     0.994559        5
  238    4     0.985305        4    5    6    7
  239    2     0.986693        4    5
  240    3     0.981931        4    5    7
  241    4     0.987705        4    5    6    7
  242    4     0.986540        4    5    6    9
  243    1     0.999994        5
  244    1     0.999999        5
  245    1     0.999997        5
  246    1     0.999996        5
  247    1     0.999996        5
  248    2     0.990805        5    6
  249    1     0.993972        5
  250    1     0.994197        5
  251    1     0.996898        5
  252    1     0.996729        5
  253    1     0.989335        5
  254    1     0.992047        5
  255    4     0.996030        5    6    7   19
  256    3     0.992864        5    6    7
  257    4     0.988126        5    6    7   19
  258    1     0.997698        6
  259    1     0.991829        6
  260    4     0.986713        5    6    7    9
  261    5     0.994603        5    6    7    9   19
  262    4     0.980178        5    6    7   19
  263    4     0.989489        5    6    7    9
  264    5     0.996165        5    6    7    9   19
  265    5     0.991484        5    6    7    9   19
  266    4     0.988812        5    6    7    9
  267    5     0.983963        4    5    6    7    8
  268    7     0.980140        4    5    6    9   18   19   20
  269    1     0.995554        6
  270    1     0.996838        6
  271    1     0.995940        6
  272    1     0.999587        6
  273    1     0.999709        6
  274    1     0.999627        6
  275    1     0.991169        6
  276    1     0.996094        6
  277    1     0.999019        6
  278    1     0.992993        6
  279    1     0.992376        6
  280    3     0.980891        5    6    7
  281    3     0.990363        6    7    8
  282    2     0.983438        5    6
  283    4     0.992901        4    5    6    8
  284    3     0.980774        5    6    7
  285    1     0.999995        6
  286    1     0.999998        6
  287    1     0.999999        6
  288    1     0.999996        6
  289    1     0.999995        6
  290    2     0.988709        6    7
  291    1     0.995629        6
  292    1     0.996813        6
  293    1     0.997719        6
  294    1     0.993266        6
  295    1     0.991881        6
  296    1     0.994004        6
  297    4     0.996085        6    7    8   20
  298    3     0.992643        6    7    8
  299    4     0.988666        6    7    8   20
  300    1     0.997671        7
  301    1     0.991772        7
  302    4     0.985715        4    6    7    8
  303    4     0.989570        4    6    7    8
  304    4     0.980579        6    7    8   20
  305    4     0.989051        4    6    7    8
  306    4     0.990370        4    6    7    8
  307    4     0.984536        6    7    8   20
  308    4     0.987130        4    6    7    8
  309    6     0.995794        5    6    7    8   19   21
  310    5     0.988747        4    6    7    8   20
  311    1     0.995208        7
  312    1     0.995386        7
  313    1     0.997701        7
  314    1     0.999555        7
  315    1     0.999575        7
  316    1     0.999789        7
  317    1     0.994591        7
  318    1     0.993760        7
  319    1     0.995672        7
  320    1     0.997530        7
  321    1     0.989322        7
  322    3     0.986897        6    7    8
  323    3     0.982035        6    7    8
  324    3     0.984237        5    7    8
  325    3     0.991086        6    7    8
  326    5     0.980739        6    7    8   19   20
  327    1     0.999996        7
  328    1     0.999996        7
  329    1     0.999997        7
  330    1     0.999998        7
  331    1     0.999994        7
  332    2     0.991260        6    7
  333    1     0.990778        7
  334    1     0.996058        7
  335    1     0.996832        7
  336    1     0.995426        7
  337    1     0.992841        7
  338    1     0.992874        7
  339    4     0.995949        7    8    9   21
  340    3     0.992727        7    8    9
  341    4     0.988163        7    8    9   21
  342    1     0.997687        8
  343    1     0.991792        8
  344    4     0.992271        5    7    8    9
  345    5     0.994983        5    7    8    9   21
  346    5     0.988142        4    7    8    9   21
  347    4     0.993684        5    7    8    9
  348    5     0.996532        5    7    8    9   21
  349    5     0.991214        5    7    8    9   21
  350    4     0.990894        5    7    8    9
  351    5     0.982146        4    7    8    9   21
  352    6     0.992660        4    7    8    9   20   21
  353    1     0.995198        8
  354    1     0.996976        8
  355    1     0.996164        8
  356    1     0.999554        8
  357    1     0.999721        8
  358    1     0.999647        8
  359    1     0.990102        8
  360    1     0.998002        8
  361    1     0.995970        8
  362    1     0.993802        8
  363    1     0.993798        8
  364    4     0.988573        4    7    8    9
  365    2     0.987023        7    8
  366    3     0.982523        4    7    8
  367    4     0.982807        4    6    8    9
  368    3     0.986926        7    8    9
  369    1     0.999994        8
  370    1     0.999999        8
  371    1     0.999997        8
  372    1     0.999996        8
  373    1     0.999996        8
  374    2     0.990974        8    9
  375    1     0.994307        8
  376    1     0.994886        8
  377    1     0.997040        8
  378    1     0.997058        8
  379    1     0.989576        8
  380    1     0.993062        8
  381    4     0.993104        4    8    9   22
  382    3     0.990638        4    8    9
  383    5     0.983269        4    5    8    9   22
  384    1     0.997585        9
  385    1     0.991466        9
  386    5     0.984579        4    6    8    9   22
  387    5     0.986512        4    6    8    9   22
  388    5     0.981466        4    7    8    9   22
  389    5     0.985868        4    6    8    9   22
  390    5     0.986710        4    6    8    9   22
  391    5     0.986257        4    6    8    9   22
  392    6     0.981225        4    6    7    8    9   22
  393    5     0.984784        4    6    8    9   22
  394    6     0.981170        1    3    4    8    9   22
  395    1     0.995313        9
  396    1     0.996614        9
  397    1     0.995842        9
  398    1     0.999564        9
  399    1     0.999687        9
  400    1     0.999617        9
  401    1     0.991164        9
  402    1     0.995833        9
  403    1     0.998930        9
  404    1     0.992091        9
  405    1     0.992435        9
  406    4     0.987159        4    7    8    9
  407    3     0.988224        4    5    9
  408    2     0.980309        4    9
  409    4     0.986130        5    7    8    9
  410    4     0.988504        4    5    8    9
  411    1     0.999995        9
  412    1     0.999998        9
  413    1     0.999999        9
  414    1     0.999995        9
  415    1     0.999995        9
  416    2     0.988126        8    9
  417    1     0.995096        9
  418    1     0.996696        9
  419    1     0.997563        9
  420    1     0.993039        9
  421    1     0.991817        9
  422    1     0.993810        9
  423    6     0.980301        1    2    3   10   11   12
  424    5     0.984922        2    4   10   11   12
  425    6     0.989833        1    2    3   10   11   12
  426    1     0.993306       10
  427    2     0.985906       10   12
  428    4     0.985940        1   10   11   12
  429    4     0.983842        1   10   11   12
  430    6     0.984162        1    2    3   10   11   12
  431    3     0.980109       10   11   12
  432    3     0.983794       10   11   12
  433    7     0.989687        1    2    3    4   10   11   12
  434    6     0.984765        1   10   11   12   15   16
  435    6     0.996375        1    2   10   11   12   14
  436    7     0.982210        1    3   10   11   12   15   23
  437    1     0.995094       10
  438    1     0.993324       10
  439    1     0.990878       10
  440    1     0.999544       10
  441    1     0.999385       10
  442    1     0.999145       10
  443    1     0.983405       10
  444    2     0.991189       10   11
  445    1     0.995508       10
  446    1     0.992112       10
  447    2     0.986215       10   12
  448    6     0.992142        1    3   10   11   12   23
  449    3     0.990793       10   11   12
  450    3     0.980177       10   11   12
  451    4     0.980126        1   10   12   15
  452    5     0.985704        1    3   10   11   12
  453    1     0.999988       10
  454    1     0.999986       10
  455    1     0.999996       10
  456    1     0.999995       10
  457    1     0.999979       10
  458    3     0.995751       10   11   12
  459    2     0.990901       10   12
  460    1     0.991104       10
  461    1     0.989657       10
  462    1     0.995092       10
  463    1     0.982095       10
  464    2     0.983447       10   12
  465    4     0.987546        2   10   11   23
  466    2     0.985519       10   11
  467    4     0.982813       10   11   16   23
  468    1     0.998547       11
  469    1     0.995479       11
  470    5     0.991379        1   10   11   12   23
  471    5     0.981014        2   10   11   12   23
  472    3     0.988947       10   11   23
  473    4     0.983980       10   11   12   23
  474    5     0.986935        1    2   10   11   12
  475    3     0.987485       10   11   23
  476    2     0.986361       10   11
  477    2     0.988982       10   11
  478    4     0.993810        2   10   11   23
  479    1     0.997733       11
  480    1     0.994978       11
  481    1     0.997425       11
  482    1     0.999778       11
  483    1     0.999507       11
  484    1     0.999747       11
  485    1     0.999201       11
  486    1     0.999717       11
  487    1     0.999866       11
  488    1     0.999922       11
  489    1     0.999091       11
  490    2     0.990712       10   11
  491    1     0.989211       11
  492    1     0.995567       11
  493    1     0.998297       11
  494    2     0.990771       10   11
  495    1     0.999996       11
  496    1     0.999999       11
  497    1     0.999999       11
  498    1     0.999999       11
  499    1     0.999994       11
  500    1     0.999250       11
  501    1     0.999934       11
  502    1     0.999868       11
  503    1     0.999694       11
  504    1     0.999928       11
  505    1     0.999433       11
  506    1     0.998640       11
  507    2     0.995689       10   12
  508    1     0.984223       12
  509    3     0.986247       10   11   12
  510    1     0.999395       12
  511    1     0.997963       12
  512    4     0.991142        1   10   11   12
  513    6     0.982718        2   10   11   12   14   17
  514    6     0.983947        1    2    4   10   12   17
  515    3     0.980585       10   11   12
  516    3     0.983684       10   11   12
  517    5     0.981157        1    2   10   12   17
  518    2     0.994925       10   12
  519    4     0.986764        2   10   11   12
  520    2     0.987804       10   12
  521    1     0.995198       12
  522    1     0.996090       12
  523    1     0.995215       12
  524    1     0.999529       12
  525    1     0.999618       12
  526    1     0.999531       12
  527    1     0.999688       12
  528    1     0.999785       12
  529    1     0.999896       12
  530    1     0.999859       12
  531    1     0.999207       12
  532    1     0.989832       12
  533    1     0.994728       12
  534    1     0.996506       12
  535    1     0.996574       12
  536    2     0.991273       10   12
  537    1     0.999997       12
  538    1     0.999998       12
  539    1     0.999999       12
  540    1     0.999999       12
  541    1     0.999996       12
  542    1     0.998331       12
  543    1     0.999626       12
  544    1     0.999691       12
  545    1     0.999769       12
  546    1     0.999842       12
  547    1     0.999748       12
  548    1     0.998985       12
  549    5     0.983050        1    2   10   13   15
  550    3     0.982840        1   13   15
  551    6     0.980018        1    2    3    5    8   13
  552    2     0.998559        1   13
  553    1     0.984110       13
  554    1     0.994063       13
  555    3     0.990838        1   13   14
  556    3     0.985736        1   13   15
  557    2     0.991378        1   13
  558    2     0.996658        1   13
  559    1     0.994963       13
  560    1     0.991183       13
  561    2     0.997770        1   13
  562    1     0.984618       13
  563    4     0.985619        1   10   12   14
  564    3     0.981559        1   14   15
  565    3     0.982330        1   12   14
  566    2     0.999009        1   14
  567    1     0.988544       14
  568    1     0.989091       14
  569    2     0.989871        1   14
  570    2     0.983640        1   14
  571    3     0.982445        1   13   14
  572    1     0.987787       14
  573    1     0.982928       14
  574    1     0.983237       14
  575    1     0.986491       14
  576    2     0.995749        1   14
  577    4     0.980369        1    2    3   15
  578    4     0.983990        1    2    3   15
  579    6     0.981945        1    2    3    4   11   15
  580    1     0.995228       15
  581    1     0.993952       15
  582    1     0.996811       15
  583    3     0.988389        2    3   15
  584    3     0.985194        1    2   15
  585    3     0.987262        2   10   15
  586    1     0.999349       15
  587    1     0.997378       15
  588    1     0.994562       15
  589    1     0.997027       15
  590    1     0.998410       15
  591    5     0.984992        2    3    4   10   16
  592    4     0.981876        2    3   15   16
  593    7     0.983008        2    3    4   10   15   16   18
  594    2     0.995396        2   16
  595    3     0.993685        2    3   16
  596    3     0.987040        2   10   16
  597    4     0.987875        1    2    3   16
  598    5     0.988125        2    3   15   16   17
  599    6     0.983408        1    2    3    4   10   16
  600    2     0.990600        3   16
  601    2     0.988089        2   16
  602    2     0.991051        2   16
  603    2     0.989598        2   16
  604    2     0.989854        2   16
  605    6     0.980466        2    3    4   10   15   17
  606    5     0.984564        2    3   10   15   17
  607    9     0.980537        2    3    4    9   10   12   15   17   22
  608    1     0.995172       17
  609    1     0.994317       17
  610    1     0.991993       17
  611    2     0.981348        3   17
  612    3     0.989357        2    3   17
  613    3     0.992488        3    4   17
  614    1     0.991205       17
  615    1     0.992702       17
  616    1     0.991978       17
  617    1     0.988685       17
  618    1     0.990735       17
  619    5     0.981988        4    5    6    9   18
  620    3     0.982676        5    6   18
  621    4     0.982429        2    5    6   18
  622    1     0.991208       18
  623    1     0.995579       18
  624    1     0.992718       18
  625    3     0.983793        4    5   18
  626    2     0.987657        5   18
  627    3     0.980798        5    6   18
  628    1     0.991210       18
  629    1     0.989064       18
  630    1     0.996156       18
  631    1     0.995077       18
  632    1     0.982819       18
  633    2     0.984664        6   19
  634    3     0.986810        5    6   19
  635    2     0.982886        6   19
  636    1     0.991625       19
  637    1     0.995484       19
  638    1     0.993410       19
  639    3     0.984960        5    6   19
  640    2     0.987196        6   19
  641    2     0.985426        6   19
  642    1     0.990872       19
  643    1     0.991788       19
  644    1     0.991254       19
  645    1     0.994419       19
  646    1     0.986642       19
  647    2     0.985112        7   20
  648    3     0.987275        7    8   20
  649    2     0.982891        7   20
  650    1     0.991272       20
  651    1     0.992051       20
  652    1     0.997841       20
  653    3     0.985317        7    8   20
  654    2     0.982897        7   20
  655    2     0.991513        7   20
  656    1     0.981379       20
  657    1     0.998691       20
  658    1     0.996010       20
  659    1     0.985513       20
  660    1     0.993824       20
  661    2     0.984317        8   21
  662    3     0.986443        8    9   21
  663    2     0.982795        8   21
  664    1     0.990698       21
  665    1     0.995823       21
  666    1     0.993945       21
  667    3     0.985068        7    8   21
  668    2     0.987508        8   21
  669    2     0.986056        8   21
  670    1     0.991629       21
  671    1     0.988857       21
  672    1     0.995846       21
  673    1     0.994800       21
  674    1     0.983707       21
  675    3     0.981208        8    9   22
  676    3     0.985432        8    9   22
  677    5     0.984152        4    8    9   17   22
  678    1     0.992017       22
  679    1     0.995338       22
  680    1     0.993223       22
  681    3     0.983628        8    9   22
  682    2     0.986617        9   22
  683    2     0.981872        9   22
  684    1     0.990996       22
  685    1     0.991993       22
  686    1     0.991391       22
  687    1     0.994227       22
  688    1     0.986428       22
  689    4     0.985351        2   10   11   23
  690    3     0.983967       10   11   23
  691    4     0.988776        2   11   12   23
  692    2     0.983630       10   23
  693    2     0.989579       10   23
  694    1     0.987716       23
  695    2     0.994487       11   23
  696    3     0.994415       10   11   23
  697    2     0.990098       11   23
  698    2     0.994938       11   23
  699    1     0.994910       23
  700    1     0.984360       23
  701    2     0.998419       11   23
  702    1     0.984228       23
 
 Dimensions of the occupied LMO domains:  Minimum / Average / Maximum
 
 Number of atoms in domain:                   2      14.7        23
 Number of atomic orbitals:                  86     467.9       670
 
 Number of strong pairs: 0 (0.0%)
 chtol:   9.999999999999999E-005
 switch to dfcoralg=cholinv
       15.29 MB memory is used for domain independent quantities
 
 Calculating the contribution of occupied LMOs...
    using local fitting domains
 
 MO:     1
 Extended domain construction for local excited state calculation...
 
 The selected important local MOs:    #:    35
    1    2    3    4   11   12   13   14   15   16   17   18   19   22   23   24   25   26   27   28
   29   30   31   32   33   34   36   37   38   39   40   41   42   43   44
 
 The selected important PAOs:    #:     0

 
 The selected additional local MOs:    #:     0

 
 The selected additional PAOs:    #:   670
   45   46   47   48   49   50   51   52   53   54   55   56   57   58   59   60   61   62   63   64
   65   66   67   68   69   70   71   72   73   74   75   76   77   78   79   80   81   82   83   84
   85   86   87   88   89   90   91   92   93   94   95   96   97   98   99  100  101  102  103  104
  105  106  107  108  109  110  111  112  113  114  115  116  117  118  119  120  121  122  123  124
  125  126  127  128  129  130  131  132  133  134  135  136  137  138  139  140  141  142  143  144
  145  146  147  148  149  150  151  152  153  154  155  156  157  158  159  160  161  162  163  164
  165  166  167  168  169  170  171  172  173  174  175  176  177  178  179  180  181  182  183  184
  185  186  187  188  189  190  191  192  193  194  195  196  197  198  199  200  201  202  203  204
  205  206  207  208  209  210  211  212  213  214  215  216  217  218  219  220  221  222  223  224
  225  226  227  228  229  230  231  232  233  234  235  236  237  238  239  240  241  242  243  244
  245  246  247  248  249  250  251  252  253  254  255  256  257  258  259  260  261  262  263  264
  265  266  267  268  269  270  271  272  273  274  275  276  277  278  279  280  281  282  283  284
  285  286  287  288  289  290  291  292  293  294  295  296  297  298  299  300  301  302  303  304
  305  306  307  308  309  310  311  312  313  314  315  316  317  318  319  320  321  322  323  324
  325  326  327  328  329  330  331  332  333  334  335  336  337  338  339  340  341  342  343  344
  345  346  347  348  349  350  351  352  353  354  355  356  357  358  359  360  361  362  363  364
  365  366  367  368  369  370  371  372  373  374  375  376  377  378  379  380  381  382  383  384
  385  386  387  388  389  390  391  392  393  394  395  396  397  398  399  400  401  402  403  404
  405  406  407  408  409  410  411  412  413  414  415  416  417  418  419  420  421  422  423  424
  425  426  427  428  429  430  431  432  433  434  435  436  437  438  439  440  441  442  443  444
  445  446  447  448  449  450  451  452  453  454  455  456  457  458  459  460  461  462  463  464
  465  466  467  468  469  470  471  472  473  474  475  476  477  478  479  480  481  482  483  484
  485  486  487  488  489  490  491  492  493  494  495  496  497  498  499  500  501  502  503  504
  505  506  507  508  509  510  511  512  513  514  515  516  517  518  519  520  521  522  523  524
  525  526  527  528  529  530  531  532  533  534  535  536  537  538  539  540  541  542  543  544
  545  546  547  548  549  550  551  552  553  554  555  556  557  558  559  560  561  562  563  564
  565  566  567  568  569  570  571  572  573  574  575  576  577  578  579  580  581  582  583  584
  585  586  587  588  589  590  591  592  593  594  595  596  597  598  599  600  601  602  603  604
  605  606  607  608  609  610  611  612  613  614  615  616  617  618  619  620  621  622  623  624
  625  626  627  628  629  630  631  632  633  634  635  636  637  638  639  640  641  642  643  644
  645  646  647  648  649  650  651  652  653  654  655  656  657  658  659  660  661  662  663  664
  665  666  667  668  669  670  671  672  673  674  675  676  677  678  679  680  681  682  683  684
  685  686  687  688  689  690  691  692  693  694  695  696  697  698  699  700  701  702  703  704
  705  706  707  708  709  710  711  712  713  714
 
 The selected atoms in the ED:    #:    23
    1    2    3    4    5    6    7    8    9   10   11   12   13   14   15   16   17   18   19   20
   21   22   23
 The selected atoms in the fitting domain  #:    23
    1    2    3    4    5    6    7    8    9   10   11   12   13   14   15   16   17   18   19   20
   21   22   23
 
 Dimensions of the extended domain:
 
 Number of atoms in domain:      23 ( 100.00 %)
 Number of atomic orbitals:     670 ( 100.00 %)
 Number of fitting functions:  3365 ( 100.00 %)
 Warning: drop high-lying PAOs                    12
 Number of occupied orbitals:    35  ( 79.55 %)
 Number of virtual orbitals:    614  ( 98.08 %)
 
 IJ and IA integral transformation...

 Executing cis...

 Allocation of 120.0 Gbytes of memory...
 Core orbitals considered in CVS treatment:   1
 
 -20.6114228652
 -20.5647815986
 -15.5199802904
 -11.3919665565
 -11.3047532484
 -11.2187097836
  -1.4306955304
  -1.3766975640
  -1.3367439721
  -1.1820395414
  -1.0482842894

 Retrieve a J_ai^Q fitted MO integral list...
 Retrieve a J_ij^Q fitted MO integral list in upper triangle form...
 Unpack the upper triangle lists...
 
 Sorting for the CVS calculation...
 Generate singlet trial vectors...
 
 The ground-state intermediates are not necessary!
 
 Calculate pre-optimized initial guesses for adc(2) calculations
 Incore algorithm
 
 Calculate sigma vector for root  1
 
                       Excitation           Energy                Norm of
 Iteration  1         energy [au]        decrease [au]        residual vector
 ============================================================================
 for root  1          19.306660242        -1.3047626             0.0000000
 ============================================================================
  1/ 1 states have converged.
 
 
 
 The micro iteration of pre-optimization has converged in  1 steps.
 
 
 Dominant coefficients
 Printing threshold: 0.100000
 
 for root  1
    coeff.   occ.       virt.
   1.000000     1  -->    36
 ============================================================================
 Restart
 
 Calculate sigma vector for root  1
 
                       Excitation           Energy                Norm of
 Iteration  2         energy [au]        decrease [au]        residual vector
 ============================================================================
 for root  1          19.914722729         0.6080625             0.0000000
 ============================================================================
  1/ 1 states have converged.
 
 
 
 The micro iteration of pre-optimization has converged in  1 steps.
 
 
 Dominant coefficients
 Printing threshold: 0.100000
 
 for root  1
    coeff.   occ.       virt.
   1.000000     1  -->    36
 ============================================================================
 Restart
 
 Calculate sigma vector for root  1
 
                       Excitation           Energy                Norm of
 Iteration  3         energy [au]        decrease [au]        residual vector
 ============================================================================
 for root  1          19.739514416        -0.1752083             0.0000000
 ============================================================================
  1/ 1 states have converged.
 
 
 
 The micro iteration of pre-optimization has converged in  1 steps.
 
 
 Dominant coefficients
 Printing threshold: 0.100000
 
 for root  1
    coeff.   occ.       virt.
   1.000000     1  -->    36
 ============================================================================
 Restart
 
 Calculate sigma vector for root  1
 
                       Excitation           Energy                Norm of
 Iteration  4         energy [au]        decrease [au]        residual vector
 ============================================================================
 for root  1          19.800015370         0.0605010             0.0000000
 ============================================================================
  1/ 1 states have converged.
 
 
 
 The micro iteration of pre-optimization has converged in  1 steps.
 
 
 Dominant coefficients
 Printing threshold: 0.100000
 
 for root  1
    coeff.   occ.       virt.
   1.000000     1  -->    36
 ============================================================================
 Restart
 
 Calculate sigma vector for root  1
 
                       Excitation           Energy                Norm of
 Iteration  5         energy [au]        decrease [au]        residual vector
 ============================================================================
 for root  1          19.780279112        -0.0197363             0.0000000
 ============================================================================
  1/ 1 states have converged.
 
 
 
 The micro iteration of pre-optimization has converged in  1 steps.
 
 
 Dominant coefficients
 Printing threshold: 0.100000
 
 for root  1
    coeff.   occ.       virt.
   1.000000     1  -->    36
 ============================================================================
 Restart
 
 Calculate sigma vector for root  1
 
                       Excitation           Energy                Norm of
 Iteration  6         energy [au]        decrease [au]        residual vector
 ============================================================================
 for root  1          19.786841712         0.0065626             0.0000000
 ============================================================================
  1/ 1 states have converged.
 
 
 
 The micro iteration of pre-optimization has converged in  1 steps.
 
 
 Dominant coefficients
 Printing threshold: 0.100000
 
 for root  1
    coeff.   occ.       virt.
   1.000000     1  -->    36
 ============================================================================
 Restart
 
 Calculate sigma vector for root  1
 
                       Excitation           Energy                Norm of
 Iteration  7         energy [au]        decrease [au]        residual vector
 ============================================================================
 for root  1          19.784673247        -0.0021685             0.0000000
 ============================================================================
  1/ 1 states have converged.
 
 
 
 The micro iteration of pre-optimization has converged in  1 steps.
 
 
 Dominant coefficients
 Printing threshold: 0.100000
 
 for root  1
    coeff.   occ.       virt.
   1.000000     1  -->    36
 ============================================================================
 Restart
 
 Calculate sigma vector for root  1
 
                       Excitation           Energy                Norm of
 Iteration  8         energy [au]        decrease [au]        residual vector
 ============================================================================
 for root  1          19.785391265         0.0007180             0.0000000
 ============================================================================
  1/ 1 states have converged.
 
 
 
 The micro iteration of pre-optimization has converged in  1 steps.
 
 
 Dominant coefficients
 Printing threshold: 0.100000
 
 for root  1
    coeff.   occ.       virt.
   1.000000     1  -->    36
 ============================================================================
 
 The macro iteration of pre-optimization has converged in  8 steps!
 
 Starting DF-ADC(2) iteration for root  1
 
 Iteration   1
 
 Calculate double excitation amplitudes and Y^Q_ai vector...
 
       Total ADC(2)          Energy                Norm of
       energy [au]        decrease [au]        residual vector
 ============================================================================
     -530.721651229        -0.0002376             0.0000000
 ============================================================================
 
 Iteration   2
 
 Calculate double excitation amplitudes and Y^Q_ai vector...
 
       Total ADC(2)          Energy                Norm of
       energy [au]        decrease [au]        residual vector
 ============================================================================
     -530.721572597         0.0000786             0.0000000
 ============================================================================
 
 
 The ADC(2) iteration has converged in  2 steps.
 
 Final result in atomic units for root  1:
 
 Total reference energy:         -550.506804909936
 Total ADC(2) energy:            -530.721572596909
 ADC(2) excitation energy:         19.785232313027
 Spin multiplicity:                 1
 
 Dominant coefficients
 Printing threshold: 0.100000
 
    coeff.   occ.       virt.
   1.000000     1  -->    36
 ============================================================================
 
 
 Final result of the ADC(2) calculations for the excited states:
 Singlet states
 
 Excited   Excitation     Excitation     Excitation        Absorption      
  state    energy [au]    energy [eV]  energy [cm^-1]    wavelength [nm]  
 ============================================================================
    1     19.78523231     538.3836      4342356.57            2.30
 ============================================================================
 
 
                      Normal termination of mrcc.
 **********************************************************************
