# Supplementary material for: Scalable Correlated Local Approaches for Computing Valence and Core-Level Ionization Energies in Large Molecules
Source: J Chem Theory Comput. 2026 Jun 24;22(13):6584–98. doi: 10.1021/acs.jctc.6c00634 (PMC13374016; doi:10.1021/acs.jctc.6c00634)
Supplement: Supplementary file 2 [file ct6c00634_si_003.zip › SI/outputs/alanine_O_2_sos-ladc2_tailored-X2C.out]

 **********************************************************************
                          MRCC program system
 **********************************************************************
 
                              Written by
     Mihaly Kallay, Peter R. Nagy, David Mester, Laszlo Gyevi-Nagy,
        Jozsef Csoka, P. Bernat Szabo, Zoltan Rolik, Gyula Samu,
      Bence Hegely, Bence Ladoczki, Klara Petrov, Jozsef Csontos,
     Adam Ganyecz, Istvan Ladjanszki, Lorant Szegedy, Mate Farkas,
          Pal D. Mezei, Reka A. Horvath, and Balazs D. Lorincz
 
        Department of Physical Chemistry and Materials Science
            Budapest University of Technology and Economics
                  Budapest P.O.Box 91, H-1521 Hungary
 
                              www.mrcc.hu
 
                            Version: 25.1.2

 Executing minp...

 Reading input from MINP...
 
 Input file:
 
basis=cc-pCVTZ-X2C
verbosity=3

tprint=0.1
localcc=2016
redcost_exc=on


cialg=direct
ip_ea=ip
calc=SOS-ADC(2)
dendec=off

mem=120GB

dfbasis_scf=cc-pCVTZ-X2C_autoaux
dfbasis_cor=cc-pCVTZ-X2C_autoaux
scfiguess=off

bpcompo=0.9999
hamilton=SFX2C1e
core=0
cvs=1-1
nstate=2
unit=bohr
geom=xyz
13
L-alanine
H 4.083818 0.162730 2.197858
N 3.240059 -0.342772 0.563194
H 3.987638 0.415737 -1.025015
C 0.504988 -0.640031 0.608217
H 0.003191 -2.405058 1.579659
C -0.935320 1.555881 1.927171
H -0.262712 1.729275 3.878739
H -0.572080 3.347170 0.952334
H -2.973654 1.198107 1.966871
C -0.410862 -0.893174 -2.090076
O 0.769497 -0.268871 -4.003800
O -2.823001 -1.872010 -2.205414
H -3.417433 -1.976512 -3.960242
 
 
 Checking keyword combinations...
 
 Keywords:
 
 active=none
 agrid=ld0006-ld0590
 agrid_pssp=ld0006-ld0194
 agrid_pssp_sm=ld0006-ld0074
 ao_trunc=off
 ao_trunc_tol=1e-4
 basis=cc-pcvtz-x2c
 basis_sm=none
 basopt=off
 bfbasis=none
 bfgsmem=10
 bfgstol=1.0d-3
 bfgscimem=5
 boysalg=jacobi
 bpcompo=0.9999
 bpcompv=0.98
 bpdfo=0.9999
 bpocc=0.9999d0
 bppdo=0.999d0
 bppdv=0.98
 bpedo=0.9999d0
 bpedv=0.999999
 bp_subsyso=0.95
 bp_subsysv=0.95
 cabscorr=off
 cabsdom=bplarge
 cabsdual=off
 calc=adc(2)
 ccmaxit=50
 ccprog=cis
 ccsdalg=disk
 ccsdmkl=seq
 ccsdrest=off
 ccsdthreads=2
 cctol=6
 charge=0
 cialg=direct
 ciguess=off
 cmpgrp=auto
 comprest=off
 coord_sys=ric
 core=corr
 corembed=off
 csapprox=off
 cvs=1-1
 dboc=off
 deltaf12=off
 delocsomofact=
 dendec=off
 dens=0
 denscorr=0
 dfalg=lineq
 dfbasis_cab=none
 dfbasis_cor=cc-pcvtz-x2c_autoaux
 dfbasis_scf=cc-pcvtz-x2c_autoaux
 dfbasis_scf_sm=auto
 dfintran=drpa
 df_trunc=off
 df_trunc_corr=off
 df_trunc_corr_tol=5e-4
 df_trunc_tol=5e-4
 dft=off
 dhexc=adc(2)
 diag=david
 docc=
 domrad=10.d0
 drpaalg=auto
 dual=off
 dual_df=off
 dyson=off
 ecp=auto
 edisp=off
 edisp_embed=off
 embed=off
 epairestfact=off
 epairscale=1.d0
 etemp=300
 epert=none
 eps=
 espcharge=off
 excrad=0.d0
 excrad_f12=0.d0
 excrad_fin=0.000000000D+00
 fastdbbsc=v2
 fitting=coulomb
 fmm=off
 fmmord=8
 fnonorb=
 freq=off
 gamma=1.d0
 gauss=spher
 geom=xyz
 gopt=off
 ghost=none
 gtol=7
 grdens=off
 grid=auto
 grid_sm=auto
 gridbatch_cos=2000
 grtol=10
 guido_ct=off
 hamilton=sfx2c1e
 hl_scfalg=direct
 iface=none
 incore=off
 intalg=auto
 ip_ea=ip
 itol=10
 laptol=1.d-2
 lccoporder=trffirst
 lcorthr=loose
 lccrest=off
 ldfgrad_tol=8
 lmp2dens=on
 lnoepso=0.d0
 lnoepsv=0.000030d0
 localcc=2016
 localcorrsymm=off
 locintrf=
 mact=
 maxact=off
 maxdim=200
 maxex=0
 maxmicroit=100
 mcscfiguess=hf
 mem=120gb
 mmprog=
 molden=off
 mp2ongrid=off
 mpitasks=1
 mulmet=3
 mult=
 nab=off
 nacto=0
 nactv=0
 naf_amp=3.16d-3
 naf_cor=0.075d0
 naf_f12=off
 naf_scf=off
 nafalg=albe
 nafdens=off
 naftyp=jpq
 nchol=auto
 ndeps=1e-3
 nevpt=
 nstate=2
 nsing=0
 nto=off
 ntrip=0
 num_grad=off
 occ=
 occri=off
 oniom=off
 oniom_eechg=off
 oniom_pcm=off
 oniom_qcorr=off
 optalg=
 optmaxit=50
 optetol=1e-6
 optex=1
 optgtol=1e-4
 optstol=1e-3
 orblocc=boys
 orbloce=off
 orbloco=boys
 orblocv=pao
 orblocguess=cholesky
 osveps=-1.d0
 ovirt=off
 ovltol=1e-7
 ovosnorb=80.0
 pao_subsys_tol=1e-3
 pao_tol=1e-3
 pcm=off
 popul=off
 pressure=100000
 pssp=off
 ptfreq=0.0
 ptthreads=2
 qmreg=
 qmmm=off
 qro=off
 qscf=off
 redcost_exc=6
 redcost_tddft=off
 refdet=none
 rest=0
 rgrid=log3
 rism=off
 rohfcore=standard
 rohftype=semicanonical
 scfalg=direct
 scf_conv=auto
 scfdamp=0.0d0
 scfdamp_mode=off
 scfdamp_end=50
 scfdamp_dampstep=0.d0
 scfdamp_dtol=0.0d0
 scfdamp_maxfact=0.0d0
 scfdamp_minfact=0.0d0
 scfdiis=on
 scfdiis_dtol=0.0d0
 scfdiis_end=50
 scfdiis_start=2
 scfdiis_step=1
 scfdiis_watch=off
 scfdiis_wrange=10
 scfdiis_wlimit=5
 scfdiis_delmax=2
 scfdtol=7
 scfext=10
 scfguessdens=
 scfiguess=off
 scfloc=off
 scflshift=0.20
 scflshift_end=8
 scflshift_dtol=0.0
 scflshift_gaptol=0.20
 scfmaxit=50
 scftype=
 scftype_low=
 scftype_high=
 scftol=6
 scspe=1.d0
 scsph=1.d0
 scsps=1.3d0
 scsps_t=1.3d0
 scspt=0.0d0
 scspt_t=0.0d0
 scspv=1.d0
 spairtol=-1.d0
 sqmprog=
 subminp=top
 subsys_bopu=on
 symm=
 talg=lapl
 temp=298.15
 test=off
 tfunc=off
 theodore=off
 tlmo=0.999
 tpao=0.94
 tprint=0.1
 uncontract=off
 unit=bohr
 usedisk=2
 verbosity=3
 wpairtol=1.d-5

 Executing orbloc...

 Allocation of 120.0 Gbytes of memory...

 Localization of core orbitals...
 Localization type: Boys
 Localization algorithm: Jacobi
 
 Step   Convergence
   1   0.000000000000

 Localization of occupied orbitals...
 Localization type: Boys
 Localization algorithm: Jacobi
 
 Step   Convergence
   1   3.800649455528
   2   0.664265513645
   3   0.053156460490
   4   0.019189798543
   5   0.007672101117
   6   0.003374187539
   7   0.001506121515
   8   0.000685270243
   9   0.000314727891
  10   0.000145378182
  11   0.000067393043
  12   0.000031315130
  13   0.000014574006
  14   0.000006789961
  15   0.000003165703
  16   0.000001476682
  17   0.000000689048
  18   0.000000321597
  19   0.000000150121
  20   0.000000070084
  21   0.000000032721
  22   0.000000015278
  23   0.000000007133
  24   0.000000003331
  25   0.000000001555
  26   0.000000000726

 Localization succeeded.

 File MOCOEF is overwritten with localized orbitals.
 

 Executing cis...

 Allocation of 120.0 Gbytes of memory...
 
 WARNING! If scfiguess.eq.off and localcc.ne.off!
 Please be sure that MOCOEF is MOCOEF.CAN!
 
 Core orbitals considered in CVS treatment:   1
 
 Read MO coeff. matrix and orbital energies...
 
 Sorting for the CVS calculation...
 Generate singlet trial vectors...
 
 Starting DF-CIS iteration
 Singlet excited states
 
 
 The iteration has converged in  0 steps for all the roots.
 
 Final result of the CIS calculations for the excited states:
 Singlet excited states:
 
 Excited      Total          Excitation     Excitation     Excitation        Absorption
  state    energy [au]       energy [au]    energy [eV]  energy [cm^-1]    wavelength [nm]
 =========================================================================================
    1    -301.533620501     20.62735289     561.2989      4527180.67            2.21
 =========================================================================================
 
 
 Dominant coefficients
 Printing threshold: 0.100000
 
 for root  1
    coeff.   occ.       virt.
   0.707107     1  -->    25

 Executing drpa...

 Three-index integral transformation
 Allocation of 120.0 Gbytes of memory...
 
 
 Constructing PAOs...
 PAO norm tolerance:     1.0000E-04
 Kept PAOs:    350   332  105.4217
 Threshold: 0.9990000
 Number of selected important orbitals:     1  (   4.2 %)
 
 
 Occupied LMO domain definition with Boughton-Pulay completeness:    0.9999000000
 
   MO  Natoms  Completeness   Atoms
    1    1     0.999999       12
    2    3     0.999938        4   10   11
    3    1     0.999986       11
    4    1     0.999920        6
    5    1     0.999936        2
    6    3     0.999915        2    4    5
    7    8     0.999971        2    3    4    6   10   11   12   13
    8    6     0.999917        4    5   10   11   12   13
    9    7     0.999958        2    3    4   10   11   12   13
   10    7     0.999968        4    6    9   10   11   12   13
   11    9     0.999900        1    2    3    4    5    6    8    9   10
   12    7     0.999971        2    4    6   10   11   12   13
   13   11     0.999993        2    3    4    5    6    7    8    9   10   11   12
   14   10     0.999996        2    4    5    6    7    8    9   10   11   12
   15    8     0.999973        2    4    6    7    8    9   10   12
   16    8     0.999901        1    2    3    4    5    6   10   11
   17    8     0.999980        2    4    5    6    7    8    9   10
   18    8     0.999940        4    5    6    8   10   11   12   13
   19    8     0.999979        2    4    5    6   10   11   12   13
   20    8     0.999917        1    2    3    4    5    8   10   11
   21    6     0.999943        2    4   10   11   12   13
   22   10     0.999949        1    2    3    4    5    6    9   10   11   12
   23   11     0.999964        2    3    4    5    6    7    8    9   10   11   12
   24   13     1.000000        1    2    3    4    5    6    7    8    9   10   11   12   13
 
 Executing the Boughton-Pulay algorithm...
  with occ MO completeness:    0.9999000000
 
   MO  Natoms  Completeness   Atoms
    1    1     0.999999       12
    2    3     0.999938        4   10   11
    3    1     0.999986       11
    4    1     0.999920        6
    5    1     0.999936        2
    6    3     0.999915        2    4    5
    7    8     0.999971        2    3    4    6   10   11   12   13
    8    6     0.999917        4    5   10   11   12   13
    9    7     0.999958        2    3    4   10   11   12   13
   10    7     0.999968        4    6    9   10   11   12   13
   11    9     0.999900        1    2    3    4    5    6    8    9   10
   12    7     0.999971        2    4    6   10   11   12   13
   13   11     0.999993        2    3    4    5    6    7    8    9   10   11   12
   14   10     0.999996        2    4    5    6    7    8    9   10   11   12
   15    8     0.999973        2    4    6    7    8    9   10   12
   16    8     0.999901        1    2    3    4    5    6   10   11
   17    8     0.999980        2    4    5    6    7    8    9   10
   18    8     0.999940        4    5    6    8   10   11   12   13
   19    8     0.999979        2    4    5    6   10   11   12   13
   20    8     0.999917        1    2    3    4    5    8   10   11
   21    6     0.999943        2    4   10   11   12   13
   22   10     0.999949        1    2    3    4    5    6    9   10   11   12
   23   11     0.999964        2    3    4    5    6    7    8    9   10   11   12
   24   13     1.000000        1    2    3    4    5    6    7    8    9   10   11   12   13
 
   25    2     0.982031        1    2
   26    2     0.989359        1    2
   27    3     0.984219        1    2    4
   28    2     0.998825        1    2
   29    1     0.985674        1
   30    1     0.996319        1
   31    3     0.995643        1    2    3
   32    2     0.987514        1    2
   33    2     0.992316        1    2
   34    2     0.996483        1    2
   35    1     0.999091        1
   36    1     0.997113        1
   37    2     0.998334        1    2
   38    1     0.991638        1
   39    4     0.995987        1    2    3    4
   40    2     0.989923        2    4
   41    4     0.983731        1    2    3    4
   42    1     0.998714        2
   43    1     0.995610        2
   44    5     0.982645        2    3    4    8    9
   45    3     0.982505        2    3    4
   46    3     0.981979        1    2    4
   47    3     0.983678        2    3    4
   48    4     0.991880        2    3    4    6
   49    3     0.985552        1    2    4
   50    3     0.990466        2    3    4
   51    3     0.986033        2    3    4
   52    4     0.985996        1    2    4   11
   53    1     0.998292        2
   54    1     0.996428        2
   55    1     0.997787        2
   56    1     0.999835        2
   57    1     0.999658        2
   58    1     0.999789        2
   59    1     0.999309        2
   60    1     0.998481        2
   61    1     0.999799        2
   62    1     0.999663        2
   63    1     0.997657        2
   64    1     0.981962        2
   65    2     0.985101        2    5
   66    1     0.993789        2
   67    1     0.988424        2
   68    2     0.987525        2    4
   69    1     0.999998        2
   70    1     0.999996        2
   71    1     0.999999        2
   72    1     0.999999        2
   73    1     0.999994        2
   74    1     0.996646        2
   75    1     0.997991        2
   76    1     0.999799        2
   77    1     0.998900        2
   78    1     0.999691        2
   79    1     0.999393        2
   80    1     0.999586        2
   81    3     0.986854        2    3   11
   82    2     0.983364        2    3
   83    3     0.980466        2    3   11
   84    1     0.981169        3
   85    1     0.988693        3
   86    1     0.987132        3
   87    2     0.992232        2    3
   88    2     0.985469        2    3
   89    4     0.980978        1    2    3    4
   90    1     0.982983        3
   91    1     0.989054        3
   92    2     0.998134        2    3
   93    1     0.990371        3
   94    1     0.980312        3
   95    5     0.996549        2    4    5    6   10
   96    4     0.992566        2    4    6   10
   97    6     0.988590        2    4    5    6   10   11
   98    1     0.997068        4
   99    1     0.989684        4
  100    5     0.996676        2    4    5    6   10
  101    4     0.985598        2    4    6   10
  102    4     0.986500        2    4    6   10
  103    5     0.996451        2    4    5    6   10
  104    8     0.980213        1    2    3    4    5    6    8    9
  105    4     0.986387        2    4    6   10
  106    6     0.987550        2    4    5    6   10   11
  107    7     0.991189        2    4    5    6   10   11   12
  108    5     0.988204        2    4    6   10   12
  109    1     0.997475        4
  110    1     0.995318        4
  111    1     0.995277        4
  112    1     0.999766        4
  113    1     0.999567        4
  114    1     0.999563        4
  115    1     0.992316        4
  116    1     0.987486        4
  117    1     0.993026        4
  118    1     0.995040        4
  119    1     0.989819        4
  120    6     0.990523        2    4    6    7   10   11
  121    3     0.981756        2    4    6
  122    6     0.991375        2    4    5    6    8   10
  123    6     0.980667        3    4    6   10   11   12
  124    5     0.990714        2    3    4    6   10
  125    1     0.999995        4
  126    1     0.999992        4
  127    1     0.999996        4
  128    1     0.999997        4
  129    1     0.999994        4
  130    2     0.980031        4   10
  131    1     0.983682        4
  132    1     0.993130        4
  133    1     0.988433        4
  134    1     0.994941        4
  135    1     0.992002        4
  136    1     0.991833        4
  137    3     0.980088        4    5    6
  138    4     0.984408        4    5    6   10
  139    4     0.980527        4    5    6   10
  140    1     0.996832        5
  141    1     0.992742        5
  142    1     0.991934        5
  143    2     0.987590        4    5
  144    3     0.991735        2    4    5
  145    3     0.989191        4    5   10
  146    1     0.995795        5
  147    1     0.986690        5
  148    1     0.988316        5
  149    1     0.983987        5
  150    1     0.997268        5
  151    5     0.993882        4    6    7    8    9
  152    2     0.982383        4    6
  153    6     0.980117        4    6    7    8    9   10
  154    1     0.998488        6
  155    1     0.994657        6
  156    3     0.982119        4    6    8
  157    4     0.984909        4    6    8    9
  158    4     0.986695        4    6    7    9
  159    3     0.985737        4    6    8
  160    4     0.982235        4    6    8    9
  161    4     0.991419        4    6    7    9
  162    3     0.987162        4    6    8
  163    4     0.988437        2    4    6    9
  164    5     0.981189        2    4    6    7   12
  165    1     0.997951        6
  166    1     0.997484        6
  167    1     0.998622        6
  168    1     0.999811        6
  169    1     0.999767        6
  170    1     0.999873        6
  171    1     0.997139        6
  172    1     0.998784        6
  173    1     0.994665        6
  174    1     0.999290        6
  175    1     0.997337        6
  176    2     0.984912        4    6
  177    1     0.980755        6
  178    3     0.989890        4    5    6
  179    1     0.982702        6
  180    2     0.985607        2    6
  181    1     0.999998        6
  182    1     0.999999        6
  183    1     0.999997        6
  184    1     1.000000        6
  185    1     0.999998        6
  186    1     0.996853        6
  187    1     0.997631        6
  188    1     0.994707        6
  189    1     0.997845        6
  190    1     0.998458        6
  191    1     0.996910        6
  192    1     0.997975        6
  193    2     0.983236        6    7
  194    2     0.981864        6    7
  195    3     0.983258        4    6    7
  196    1     0.991360        7
  197    1     0.991106        7
  198    1     0.997368        7
  199    2     0.992612        6    7
  200    2     0.989407        6    7
  201    2     0.993801        6    7
  202    1     0.981878        7
  203    1     0.997570        7
  204    1     0.994455        7
  205    1     0.985162        7
  206    1     0.992329        7
  207    2     0.982850        6    8
  208    2     0.982565        6    8
  209    4     0.983051        4    6    8   10
  210    1     0.997212        8
  211    1     0.992160        8
  212    1     0.990645        8
  213    2     0.989315        6    8
  214    2     0.991258        6    8
  215    2     0.994180        6    8
  216    1     0.997184        8
  217    1     0.985294        8
  218    1     0.988881        8
  219    1     0.982091        8
  220    1     0.998091        8
  221    2     0.981124        6    9
  222    2     0.983325        6    9
  223    3     0.982819        6    9   12
  224    1     0.991082        9
  225    1     0.995664        9
  226    1     0.993128        9
  227    2     0.992678        6    9
  228    2     0.988135        6    9
  229    2     0.993418        6    9
  230    1     0.992864        9
  231    1     0.985430        9
  232    1     0.997082        9
  233    1     0.995141        9
  234    1     0.981179        9
  235    4     0.995698        4   10   11   12
  236    4     0.994905        4   10   11   12
  237    4     0.982323        4   10   11   12
  238    1     0.995054       10
  239    1     0.982899       10
  240    5     0.991752        5    6   10   11   12
  241    4     0.985284        4   10   11   12
  242    4     0.993623        4   10   11   12
  243    4     0.984664        6   10   11   12
  244    4     0.980686        6   10   11   12
  245    4     0.992317        4   10   11   12
  246    5     0.983858        5    6   10   11   12
  247    6     0.997695        2    4    6   10   11   12
  248    6     0.980332        2    4   10   11   12   13
  249    1     0.994569       10
  250    1     0.993635       10
  251    1     0.994212       10
  252    1     0.999496       10
  253    1     0.999413       10
  254    1     0.999465       10
  255    2     0.989315       10   11
  256    1     0.986047       10
  257    1     0.987703       10
  258    1     0.985692       10
  259    2     0.986820       10   12
  260    5     0.983701        4    6   10   11   12
  261    4     0.991889        5   10   11   12
  262    4     0.982317        6   10   11   12
  263    4     0.989480        4   10   11   12
  264    4     0.984974        4   10   11   12
  265    1     0.999982       10
  266    1     0.999990       10
  267    1     0.999992       10
  268    1     0.999991       10
  269    1     0.999986       10
  270    4     0.980183        4    6   10   12
  271    2     0.981504       10   11
  272    1     0.984807       10
  273    1     0.992513       10
  274    1     0.984820       10
  275    1     0.980573       10
  276    2     0.981105       10   11
  277    2     0.995688       10   11
  278    1     0.985876       11
  279    2     0.987775       10   11
  280    1     0.999485       11
  281    1     0.998223       11
  282    4     0.993560        6   10   11   12
  283    3     0.988104       10   11   12
  284    4     0.984102        4   10   11   12
  285    3     0.980719       10   11   12
  286    3     0.990327       10   11   12
  287    4     0.982792        3    4   10   11
  288    2     0.991018       10   11
  289    2     0.985172       10   11
  290    2     0.980359       10   11
  291    1     0.995034       11
  292    1     0.995751       11
  293    1     0.997059       11
  294    1     0.999513       11
  295    1     0.999585       11
  296    1     0.999712       11
  297    1     0.999555       11
  298    1     0.999680       11
  299    1     0.999808       11
  300    1     0.999841       11
  301    1     0.999588       11
  302    1     0.982543       11
  303    1     0.991301       11
  304    1     0.995596       11
  305    1     0.993952       11
  306    1     0.986971       11
  307    1     0.999998       11
  308    1     0.999997       11
  309    1     0.999999       11
  310    1     0.999999       11
  311    1     0.999997       11
  312    1     0.998723       11
  313    1     0.999216       11
  314    1     0.999525       11
  315    1     0.999819       11
  316    1     0.999948       11
  317    1     0.999170       11
  318    1     0.999300       11
  319    3     0.989382       10   12   13
  320    2     0.993819       10   12
  321    3     0.988800       10   12   13
  322    1     0.999059       12
  323    1     0.996953       12
  324    4     0.980303       10   11   12   13
  325    4     0.993095       10   11   12   13
  326    3     0.992605       10   12   13
  327    3     0.980590       10   11   12
  328    3     0.987601       10   11   12
  329    3     0.992135       10   12   13
  330    2     0.991938       10   12
  331    2     0.987867       10   12
  332    3     0.981341       10   12   13
  333    1     0.997661       12
  334    1     0.996259       12
  335    1     0.997028       12
  336    1     0.999771       12
  337    1     0.999634       12
  338    1     0.999708       12
  339    1     0.999782       12
  340    1     0.999793       12
  341    1     0.999837       12
  342    1     0.999794       12
  343    1     0.999152       12
  344    1     0.993431       12
  345    1     0.991346       12
  346    1     0.993720       12
  347    1     0.994611       12
  348    2     0.993725       10   12
  349    1     0.999998       12
  350    1     0.999999       12
  351    1     0.999999       12
  352    1     0.999999       12
  353    1     0.999996       12
  354    1     0.998671       12
  355    1     0.999640       12
  356    1     0.999669       12
  357    1     0.999865       12
  358    1     0.999767       12
  359    1     0.999554       12
  360    1     0.999708       12
  361    3     0.989970       10   12   13
  362    2     0.988413       12   13
  363    3     0.989694       11   12   13
  364    2     0.984463       10   13
  365    2     0.988862       10   13
  366    1     0.989523       13
  367    2     0.993828       12   13
  368    2     0.988603       12   13
  369    2     0.990330       12   13
  370    2     0.997476       12   13
  371    1     0.995168       13
  372    1     0.987915       13
  373    2     0.998448       12   13
  374    1     0.981529       13
 
 Dimensions of the occupied LMO domains:  Minimum / Average / Maximum
 
 Number of atoms in domain:                   1       6.8        13
 Number of atomic orbitals:                  43     219.5       356
 
 
 Calculating (mui|P) integrals...
 
 Block 1: occupied orbitals 1 to 24
 Calculating and transforming integrals...
 Number of strong pairs: 0 (0.0%)
 chtol:   9.999999999999999E-005
 switch to dfcoralg=cholinv
        5.82 MB memory is used for domain independent quantities
 
 Calculating the contribution of occupied LMOs...
    using local fitting domains
 
 MO:     1
 Extended domain construction for local excited state calculation...
 
 The selected important local MOs:    #:    15
    1    7    8    9   10   12   13   14   15   18   19   21   22   23   24
 
 The selected important PAOs:    #:     0

 
 The selected additional local MOs:    #:     0

 
 The selected additional PAOs:    #:   350
  319  320  321  322  323  324  325  326  327  328  329  330  331  332  333  334  335  336  337  338
  339  340  341  342  343  344  345  346  347  348  349  350  351  352  353  354  355  356  357  358
  359  360   39   40   41   42   43   44   45   46   47   48   49   50   51   52   53   54   55   56
   57   58   59   60   61   62   63   64   65   66   67   68   69   70   71   72   73   74   75   76
   77   78   79   80   81   82   83   84   85   86   87   88   89   90   91   92   93   94   95   96
   97   98   99  100  101  102  103  104  105  106  107  108  109  110  111  112  113  114  115  116
  117  118  119  120  121  122  123  124  125  126  127  128  129  130  131  132  133  134  135  136
  151  152  153  154  155  156  157  158  159  160  161  162  163  164  165  166  167  168  169  170
  171  172  173  174  175  176  177  178  179  180  181  182  183  184  185  186  187  188  189  190
  191  192  235  236  237  238  239  240  241  242  243  244  245  246  247  248  249  250  251  252
  253  254  255  256  257  258  259  260  261  262  263  264  265  266  267  268  269  270  271  272
  273  274  275  276  277  278  279  280  281  282  283  284  285  286  287  288  289  290  291  292
  293  294  295  296  297  298  299  300  301  302  303  304  305  306  307  308  309  310  311  312
  313  314  315  316  317  318  361  362  363  364  365  366  367  368  369  370  371  372  373  374
  137  138  139  140  141  142  143  144  145  146  147  148  149  150  221  222  223  224  225  226
  227  228  229  230  231  232  233  234  193  194  195  196  197  198  199  200  201  202  203  204
  205  206  207  208  209  210  211  212  213  214  215  216  217  218  219  220   25   26   27   28
   29   30   31   32   33   34   35   36   37   38
 
 The selected atoms in the ED:    #:    13
    1    2    3    4    5    6    7    8    9   10   11   12   13
 The selected atoms in the fitting domain  #:    13
    1    2    3    4    5    6    7    8    9   10   11   12   13
 
 Dimensions of the extended domain:
 
 Number of atoms in domain:      13 ( 100.00 %)
 Number of atomic orbitals:     356 ( 100.00 %)
 Number of fitting functions:  1747 ( 100.00 %)
 Warning: drop high-lying PAOs                    12
 Number of occupied orbitals:    15  ( 62.50 %)
 Number of virtual orbitals:    320  ( 96.39 %)
 
 IJ and IA integral transformation...

 Executing cis...

 Allocation of 120.0 Gbytes of memory...
 Core orbitals considered in CVS treatment:   1
 
 Retrieve a J_ai^Q fitted MO integral list...
 Retrieve a J_ij^Q fitted MO integral list in upper triangle form...
 Unpack the upper triangle lists...
 
 Sorting for the CVS calculation...
 Generate singlet trial vectors...
 
 The ground-state intermediates are not necessary!
 
 Calculate pre-optimized initial guesses for adc(2) calculations
 Incore algorithm
 
 Calculate sigma vector for root  1
 
                       Excitation           Energy                Norm of
 Iteration  1         energy [au]        decrease [au]        residual vector
 ============================================================================
 for root  1          19.759138318        -0.8682005             0.0000000
 ============================================================================
  1/ 1 states have converged.
 
 
 
 The micro iteration of pre-optimization has converged in  1 steps.
 
 
 Dominant coefficients
 Printing threshold: 0.100000
 
 for root  1
    coeff.   occ.       virt.
   1.000000     1  -->    16
 ============================================================================
 Restart
 
 Calculate sigma vector for root  1
 
                       Excitation           Energy                Norm of
 Iteration  2         energy [au]        decrease [au]        residual vector
 ============================================================================
 for root  1          20.058354281         0.2992160             0.0000000
 ============================================================================
  1/ 1 states have converged.
 
 
 
 The micro iteration of pre-optimization has converged in  1 steps.
 
 
 Dominant coefficients
 Printing threshold: 0.100000
 
 for root  1
    coeff.   occ.       virt.
   1.000000     1  -->    16
 ============================================================================
 Restart
 
 Calculate sigma vector for root  1
 
                       Excitation           Energy                Norm of
 Iteration  3         energy [au]        decrease [au]        residual vector
 ============================================================================
 for root  1          19.986549263        -0.0718050             0.0000000
 ============================================================================
  1/ 1 states have converged.
 
 
 
 The micro iteration of pre-optimization has converged in  1 steps.
 
 
 Dominant coefficients
 Printing threshold: 0.100000
 
 for root  1
    coeff.   occ.       virt.
   1.000000     1  -->    16
 ============================================================================
 Restart
 
 Calculate sigma vector for root  1
 
                       Excitation           Energy                Norm of
 Iteration  4         energy [au]        decrease [au]        residual vector
 ============================================================================
 for root  1          20.005704845         0.0191556             0.0000000
 ============================================================================
  1/ 1 states have converged.
 
 
 
 The micro iteration of pre-optimization has converged in  1 steps.
 
 
 Dominant coefficients
 Printing threshold: 0.100000
 
 for root  1
    coeff.   occ.       virt.
   1.000000     1  -->    16
 ============================================================================
 Restart
 
 Calculate sigma vector for root  1
 
                       Excitation           Energy                Norm of
 Iteration  5         energy [au]        decrease [au]        residual vector
 ============================================================================
 for root  1          20.000729547        -0.0049753             0.0000000
 ============================================================================
  1/ 1 states have converged.
 
 
 
 The micro iteration of pre-optimization has converged in  1 steps.
 
 
 Dominant coefficients
 Printing threshold: 0.100000
 
 for root  1
    coeff.   occ.       virt.
   1.000000     1  -->    16
 ============================================================================
 Restart
 
 Calculate sigma vector for root  1
 
                       Excitation           Energy                Norm of
 Iteration  6         energy [au]        decrease [au]        residual vector
 ============================================================================
 for root  1          20.002030922         0.0013014             0.0000000
 ============================================================================
  1/ 1 states have converged.
 
 
 
 The micro iteration of pre-optimization has converged in  1 steps.
 
 
 Dominant coefficients
 Printing threshold: 0.100000
 
 for root  1
    coeff.   occ.       virt.
   1.000000     1  -->    16
 ============================================================================
 Restart
 
 Calculate sigma vector for root  1
 
                       Excitation           Energy                Norm of
 Iteration  7         energy [au]        decrease [au]        residual vector
 ============================================================================
 for root  1          20.001691150        -0.0003398             0.0000000
 ============================================================================
  1/ 1 states have converged.
 
 
 
 The micro iteration of pre-optimization has converged in  1 steps.
 
 
 Dominant coefficients
 Printing threshold: 0.100000
 
 for root  1
    coeff.   occ.       virt.
   1.000000     1  -->    16
 ============================================================================
 
 The macro iteration of pre-optimization has converged in  7 steps!
 
 Starting DF-ADC(2) iteration for root  1
 
 Iteration   1
 
 Calculate double excitation amplitudes and Y^Q_ai vector...
 
       Total ADC(2)          Energy                Norm of
       energy [au]        decrease [au]        residual vector
 ============================================================================
     -302.159193488         0.0000888             0.0000000
 ============================================================================
 
 
 The ADC(2) iteration has converged in  1 steps.
 
 Final result in atomic units for root  1:
 
 Total reference energy:         -322.160973390900
 Total ADC(2) energy:            -302.159193488306
 ADC(2) excitation energy:         20.001779902594
 Spin multiplicity:                 1
 
 Dominant coefficients
 Printing threshold: 0.100000
 
    coeff.   occ.       virt.
   1.000000     1  -->    16
 ============================================================================
 
 
 Final result of the ADC(2) calculations for the excited states:
 Singlet states
 
 Excited   Excitation     Excitation     Excitation        Absorption      
  state    energy [au]    energy [eV]  energy [cm^-1]    wavelength [nm]  
 ============================================================================
    1     20.00177990     544.2762      4389883.27            2.28
 ============================================================================
 
 
                      Normal termination of mrcc.
 **********************************************************************
