# Supplementary material for: Scalable Correlated Local Approaches for Computing Valence and Core-Level Ionization Energies in Large Molecules
Source: J Chem Theory Comput. 2026 Jun 24;22(13):6584–98. doi: 10.1021/acs.jctc.6c00634 (PMC13374016; doi:10.1021/acs.jctc.6c00634)
Supplement: Supplementary file 2 [file ct6c00634_si_003.zip › SI/outputs/DPmP-PXZ_sos-adc2.out]

 **********************************************************************
                          MRCC program system
 **********************************************************************
 
                              Written by
     Mihaly Kallay, Peter R. Nagy, David Mester, Laszlo Gyevi-Nagy,
        Jozsef Csoka, P. Bernat Szabo, Zoltan Rolik, Gyula Samu,
      Bence Hegely, Bence Ladoczki, Klara Petrov, Jozsef Csontos,
     Adam Ganyecz, Istvan Ladjanszki, Lorant Szegedy, Mate Farkas,
          Pal D. Mezei, Reka A. Horvath, and Balazs D. Lorincz
 
        Department of Physical Chemistry and Materials Science
            Budapest University of Technology and Economics
                  Budapest P.O.Box 91, H-1521 Hungary
 
                              www.mrcc.hu
 
                            Version: 25.1.2

 Executing minp...

 Reading input from MINP...
 
 Input file:
 
basis=cc-pVTZ
verbosity=3


cialg=direct
ip_ea=ip
calc=SOS-ADC(2)
dyson=on
dendec=off
nstate=2

mem=120GB

geom=xyz
58
 energy: -98.195552813225 gnorm: 0.000720927813 xtb: 6.5.0 (746241f)
C           -2.60009089983054        0.00001037631648       -0.00086020014338
C           -1.89680105681315       -0.76472124989436       -0.92788507070583
C           -1.89746966591794        0.76467566526249        0.92672671779993
C           -0.51781448067619        0.76733678126854        0.92163965086086
C            0.19320527459948       -0.00001187256859        0.00017455670266
C           -0.51715467539569       -0.76739762089738       -0.92177332377132
C            1.66104555505053       -0.00013348637303        0.00077805031485
C            2.38033888349137       -1.16828723476514       -0.24184759395102
C            3.77278288704907       -1.12412861733510       -0.22015691229993
N            4.44508743675104       -0.00049495852261        0.00232740804310
C            3.77278530733755        1.12328573562119        0.22380830850131
C            2.38033454618185        1.16789440907056        0.24397030233223
C            4.58936601843426        2.31611446076802        0.46407470914572
C            4.58948755618759       -2.31699406036117       -0.45981884631664
C            4.16156724627323       -3.61910545546464       -0.20029525052472
N            4.91880619673953       -4.67342074327891       -0.44690466311806
C            6.12378578059754       -4.44511715319331       -0.93626329763811
N            6.65060649980209       -3.26070868312773       -1.19352689670422
C            5.89051424497645       -2.20803568351502       -0.96174405724510
C            5.88820088886264        2.20764544477856        0.97168292963767
C            4.16327044560257        3.61777139294637        0.19937405380561
N            4.92011069394293        4.67228630212525        0.44632325856193
C            6.12287455762308        4.44453321010852        0.94137814981341
N            6.64790238779364        3.26049636970857        1.20396299083294
N           -4.00876292610617        0.00015218283547       -0.00150329187558
O           -6.83212495817479        0.00042716490084       -0.00307492115400
C           -6.11987982005728        1.14581595567187       -0.25723580487390
C           -4.71901274410066        1.17309248005748       -0.27176614274472
C           -4.71954273058416       -1.17258679855732        0.26821295330737
C           -6.12038703255506       -1.14504470041340        0.25213061000719
C           -6.84917317950740       -2.28979766780883        0.51522357343544
C           -4.08726046138382       -2.36361349681596        0.60136289305037
C           -4.82315214576231       -3.50840172803195        0.86767644807808
C           -6.20166627694831       -3.47918597118487        0.81561020048915
C           -6.84814910619129        2.29076814345640       -0.52088592452503
C           -6.20008347828436        3.48010146435720       -0.82028901183685
C           -4.82151231803196        3.50905944350370       -0.87083778643418
C           -4.08613931580194        2.36406333737553       -0.60397955499332
H           -2.44021378321110       -1.34975629657260       -1.65492435858518
H           -2.44140869747276        1.34969570962821        1.65338889443844
H            0.01484023348966        1.34583096177613        1.66184720770026
H            0.01603944394166       -1.34593259388273       -1.66155916245508
H            1.86458191345444       -2.09509576740826       -0.43620454991858
H            1.86473720486891        2.09493165013875        0.43771875802053
H            3.19252153349215       -3.82956178545524        0.23490068634678
H            6.74035500533297       -5.31081293816514       -1.13949545379588
H            6.31352325515911       -1.23688766002466       -1.18076618907828
H            6.30977302270287        1.23685714254919        1.19482484684438
H            3.19615507909459        3.82748638570284       -0.24055911991504
H            6.73910912424668        5.31040032114783        1.14488764043195
H           -7.92518032632464       -2.22778090800159        0.48582234377320
H           -3.01061183872312       -2.39580886071983        0.66227504122178
H           -4.30511181284466       -4.42080274797796        1.12005281348124
H           -6.77886540875626       -4.36756727471187        1.01709092124004
H           -7.92419832951491        2.22895472339931       -0.49270075185023
H           -6.77688358340601        4.36864414729514       -1.02219459378724
H           -4.30301410305102        4.42141591192916       -1.12242464289143
H           -3.00942306765109        2.39606674132596       -0.66372954508517
 
 
 Checking keyword combinations...
 
 Keywords:
 
 active=none
 agrid=ld0006-ld0590
 agrid_pssp=ld0006-ld0194
 agrid_pssp_sm=ld0006-ld0074
 ao_trunc=off
 ao_trunc_tol=1e-4
 basis=cc-pvtz
 basis_sm=none
 basopt=off
 bfbasis=none
 bfgsmem=10
 bfgstol=1.0d-3
 bfgscimem=5
 boysalg=jacobi
 bpcompo=0.95
 bpcompv=0.98
 bpdfo=0.95
 bpocc=0.95
 bppdo=0.95
 bppdv=0.98
 bpedo=0.95
 bpedv=0.98
 bp_subsyso=0.95
 bp_subsysv=0.95
 cabscorr=off
 cabsdom=bplarge
 cabsdual=off
 calc=adc(2)
 ccmaxit=50
 ccprog=cis
 ccsdalg=disk
 ccsdmkl=seq
 ccsdrest=off
 ccsdthreads=2
 cctol=6
 charge=0
 cialg=direct
 ciguess=off
 cmpgrp=auto
 comprest=off
 coord_sys=ric
 core=frozen
 corembed=off
 csapprox=off
 cvs=off
 dboc=off
 deltaf12=off
 delocsomofact=
 dendec=off
 dens=0
 denscorr=0
 dfalg=lineq
 dfbasis_cab=none
 dfbasis_cor=auto
 dfbasis_scf=auto
 dfbasis_scf_sm=auto
 dfintran=drpa
 df_trunc=off
 df_trunc_corr=off
 df_trunc_corr_tol=5e-4
 df_trunc_tol=5e-4
 dft=off
 dhexc=adc(2)
 diag=david
 docc=
 domrad=10.d0
 drpaalg=fit
 dual=off
 dual_df=off
 dyson=on
 ecp=auto
 edisp=off
 edisp_embed=off
 embed=off
 epairestfact=off
 epairscale=1.d0
 etemp=300
 epert=none
 eps=
 espcharge=off
 excrad=0.d0
 excrad_f12=0.d0
 excrad_fin=0.000000000D+00
 fastdbbsc=v2
 fitting=coulomb
 fmm=off
 fmmord=8
 fnonorb=
 freq=off
 gamma=1.d0
 gauss=spher
 geom=xyz
 gopt=off
 ghost=none
 gtol=7
 grdens=off
 grid=auto
 grid_sm=auto
 gridbatch_cos=2000
 grtol=10
 guido_ct=off
 hamilton=dc
 hl_scfalg=auto
 iface=none
 incore=off
 intalg=auto
 ip_ea=ip
 itol=10
 laptol=1.d-2
 lccoporder=trffirst
 lcorthr=normal
 lccrest=off
 ldfgrad_tol=8
 lmp2dens=on
 lnoepso=0.d0
 lnoepsv=0.0d0
 localcc=off
 localcorrsymm=off
 locintrf=disk
 mact=
 maxact=off
 maxdim=200
 maxex=0
 maxmicroit=100
 mcscfiguess=hf
 mem=120gb
 mmprog=
 molden=on
 mp2ongrid=off
 mpitasks=1
 mulmet=0
 mult=
 nab=off
 nacto=0
 nactv=0
 naf_amp=3.16d-3
 naf_cor=0.d0
 naf_f12=off
 naf_scf=off
 nafalg=albe
 nafdens=off
 naftyp=
 nchol=auto
 ndeps=1e-3
 nevpt=
 nstate=2
 nsing=0
 nto=off
 ntrip=0
 num_grad=off
 occ=
 occri=off
 oniom=off
 oniom_eechg=off
 oniom_pcm=off
 oniom_qcorr=off
 optalg=
 optmaxit=50
 optetol=1e-6
 optex=1
 optgtol=1e-4
 optstol=1e-3
 orblocc=off
 orbloce=off
 orbloco=off
 orblocv=off
 orblocguess=cholesky
 osveps=1e-3
 ovirt=off
 ovltol=1e-7
 ovosnorb=80.0
 pao_subsys_tol=1e-3
 pao_tol=1e-3
 pcm=off
 popul=off
 pressure=100000
 pssp=off
 ptfreq=0.0
 ptthreads=2
 qmreg=
 qmmm=off
 qro=off
 qscf=off
 redcost_exc=off
 redcost_tddft=off
 refdet=none
 rest=0
 rgrid=log3
 rism=off
 rohfcore=semicanonical
 rohftype=semicanonical
 scfalg=auto
 scf_conv=auto
 scfdamp=0.0d0
 scfdamp_mode=off
 scfdamp_end=50
 scfdamp_dampstep=0.d0
 scfdamp_dtol=0.0d0
 scfdamp_maxfact=0.0d0
 scfdamp_minfact=0.0d0
 scfdiis=on
 scfdiis_dtol=0.0d0
 scfdiis_end=50
 scfdiis_start=2
 scfdiis_step=1
 scfdiis_watch=off
 scfdiis_wrange=10
 scfdiis_wlimit=5
 scfdiis_delmax=2
 scfdtol=7
 scfext=10
 scfguessdens=
 scfiguess=sad
 scfloc=off
 scflshift=0.20
 scflshift_end=8
 scflshift_dtol=0.0
 scflshift_gaptol=0.20
 scfmaxit=50
 scftype=
 scftype_low=
 scftype_high=
 scftol=6
 scspe=1.d0
 scsph=1.d0
 scsps=1.3d0
 scsps_t=1.3d0
 scspt=0.0d0
 scspt_t=0.0d0
 scspv=1.d0
 spairtol=1e-4
 sqmprog=
 subminp=top
 subsys_bopu=on
 symm=
 talg=occ
 temp=298.15
 test=off
 tfunc=off
 theodore=off
 tlmo=0.999
 tpao=0.94
 tprint=off
 uncontract=off
 unit=angs
 usedisk=2
 verbosity=3
 wpairtol=0.100000000E-05

 Executing scf...

 @scfsetup: integrals calculated directly
            mrcc/integ direct run
 @scfsetup: calculating on full matrices
            not using symmetry adapted basis
 @scfsetup: diis switched on
 @scfsetup: number of steps to extrapolate from  10
 @scfsetup: tolerance in energy deviation    0.100000E-05
            tolerance in density deviation    0.100000E-06
 @scfsetup: maximum number of iterations:  50
 @scfsetup: restricted closed shell hf calc
 @scfsetup: starting scf from superposition of atomic densities
 @scfsetup: occupation set:
            from initial orbitals
 @scfsetup: Parameter-set for SCF acceleration: normal
 @scfsetup: diis runs from iteration:   2
 @scfsetup: diis runs to iteration:  50
 @scfsetup: diis runs in every iteration
 @scfsetup: diiswatch is disabled                   
 @scfsetup: diis dtol criteria to switch on:      0.0000E+00
           (or the iteration number below is reached)
 @scfsetup: static damping scheme
            iteration step criteria to turn damping off: 3
 @scfsetup: dynamic level shifting
            tolarance in HOMO-LUMO gap:  0.200
            tolarance in density deviation:     0.0000E+00
            iteration step criteria to turn level shifting off: 8
 Allocation of 120.0 Gbytes of memory...
 ======================================================================
 ITERATION STEP   1
 

 SCF control                  : initial
 Damping factor/level shift   : 0.000/0.200
 DIIS [start/end/frequency]   :   2 / 50 /  1

 Constructing Fock-matrix...
 
 First step of Coulomb + first step of exchange...
 Exchange contribution is evaluated for MOs 1 to 128.
   1% done.
  12% done.
  23% done.
  34% done.
  45% done.
  56% done.
  67% done.
  78% done.
  89% done.
 100% done.
 
 Fitting and assembly step of exchange...
 
 Second step of Coulomb...
   1% done.
  12% done.
  23% done.
  34% done.
  45% done.
  56% done.
  67% done.
  78% done.
  89% done.
 100% done.
 
 Gradient norm:      2.3002E+00
 RMS of [F,P]:                                         0.00694556207008
 RMS of difference density:                            0.00740576905858
 Gap [au]:  0.26378002
 ALPHA OCC: 128
 BETA  OCC: 128
 
 ***HARTREE-FOCK ENERGY IN STEP   1 IS      -1581.8690537836719159 [AU]
 ======================================================================
 ITERATION STEP   2
 

 SCF control                  : diis
 Damping factor/level shift   : 0.000/0.000
 DIIS [start/end/frequency]   :   2 / 50 /  1

 Constructing Fock-matrix...
 
 First step of Coulomb + first step of exchange...
 Exchange contribution is evaluated for MOs 1 to 128.
   1% done.
  12% done.
  23% done.
  34% done.
  45% done.
  56% done.
  67% done.
  78% done.
  89% done.
 100% done.
 
 Fitting and assembly step of exchange...
 
 Second step of Coulomb...
   1% done.
  12% done.
  23% done.
  34% done.
  45% done.
  56% done.
  67% done.
  78% done.
  89% done.
 100% done.
 
 Gradient norm:      2.8726E-01
 DIIS is running in this iteration step.
 RMS of [F,P]:                                         0.00168294188832
 RMS of difference density:                            0.00270463421607
 Gap [au]:  0.28421421
 ALPHA OCC: 128
 BETA  OCC: 128
 
 ***HARTREE-FOCK ENERGY IN STEP   2 IS      -1586.9866498811579731 [AU]
 
 Step comparison  Energy Drift [au]  DIIS error drift  Gradient drift
        1            5.1176E+00         5.2626E-03       2.0129E+00
        2            1.5870E+03         1.0000E-07       2.0129E+00
 ======================================================================
 ITERATION STEP   3
 

 SCF control                  : diis
 Damping factor/level shift   : 0.000/0.000
 DIIS [start/end/frequency]   :   2 / 50 /  1

 Constructing Fock-matrix...
 
 First step of Coulomb + first step of exchange...
 Exchange contribution is evaluated for MOs 1 to 128.
   1% done.
  12% done.
  23% done.
  34% done.
  45% done.
  56% done.
  67% done.
  78% done.
  89% done.
 100% done.
 
 Fitting and assembly step of exchange...
 
 Second step of Coulomb...
   1% done.
  12% done.
  23% done.
  34% done.
  45% done.
  56% done.
  67% done.
  78% done.
  89% done.
 100% done.
 
 Gradient norm:      1.5467E-01
 DIIS is running in this iteration step.
 RMS of [F,P]:                                         0.00106132736281
 RMS of difference density:                            0.00113267440310
 Gap [au]:  0.31304287
 ALPHA OCC: 128
 BETA  OCC: 128
 
 ***HARTREE-FOCK ENERGY IN STEP   3 IS      -1587.4006981864258705 [AU]
 
 Step comparison  Energy Drift [au]  DIIS error drift  Gradient drift
        2            4.1405E-01         6.2161E-04       1.3258E-01
 ======================================================================
 ITERATION STEP   4
 

 SCF control                  : diis
 Damping factor/level shift   : 0.000/0.000
 DIIS [start/end/frequency]   :   2 / 50 /  1

 Constructing Fock-matrix...
 
 First step of Coulomb + first step of exchange...
 Exchange contribution is evaluated for MOs 1 to 128.
   1% done.
  12% done.
  23% done.
  34% done.
  45% done.
  56% done.
  67% done.
  78% done.
  89% done.
 100% done.
 
 Fitting and assembly step of exchange...
 
 Second step of Coulomb...
   1% done.
  12% done.
  23% done.
  34% done.
  45% done.
  56% done.
  67% done.
  78% done.
  89% done.
 100% done.
 
 Gradient norm:      2.1609E-02
 DIIS is running in this iteration step.
 RMS of [F,P]:                                         0.00014110060510
 RMS of difference density:                            0.00024367400924
 Gap [au]:  0.31061002
 ALPHA OCC: 128
 BETA  OCC: 128
 
 ***HARTREE-FOCK ENERGY IN STEP   4 IS      -1587.6215667819305963 [AU]
 
 Step comparison  Energy Drift [au]  DIIS error drift  Gradient drift
        3            2.2087E-01         9.2023E-04       1.3306E-01
 ======================================================================
 ITERATION STEP   5
 

 SCF control                  : diis
 Damping factor/level shift   : 0.000/0.000
 DIIS [start/end/frequency]   :   2 / 50 /  1

 Constructing Fock-matrix...
 
 First step of Coulomb + first step of exchange...
 Exchange contribution is evaluated for MOs 1 to 128.
   1% done.
  12% done.
  23% done.
  34% done.
  45% done.
  56% done.
  67% done.
  78% done.
  89% done.
 100% done.
 
 Fitting and assembly step of exchange...
 
 Second step of Coulomb...
   1% done.
  12% done.
  23% done.
  34% done.
  45% done.
  56% done.
  67% done.
  78% done.
  89% done.
 100% done.
 
 Gradient norm:      1.1281E-02
 DIIS is running in this iteration step.
 RMS of [F,P]:                                         0.00005576401235
 RMS of difference density:                            0.00014482216876
 Gap [au]:  0.31365504
 ALPHA OCC: 128
 BETA  OCC: 128
 
 ***HARTREE-FOCK ENERGY IN STEP   5 IS      -1587.6275636899581514 [AU]
 
 Step comparison  Energy Drift [au]  DIIS error drift  Gradient drift
        4            5.9969E-03         8.5337E-05       1.0328E-02
 ======================================================================
 ITERATION STEP   6
 

 SCF control                  : diis
 Damping factor/level shift   : 0.000/0.000
 DIIS [start/end/frequency]   :   2 / 50 /  1

 Constructing Fock-matrix...
 
 First step of Coulomb + first step of exchange...
 Exchange contribution is evaluated for MOs 1 to 128.
   1% done.
  12% done.
  23% done.
  34% done.
  45% done.
  56% done.
  67% done.
  78% done.
  89% done.
 100% done.
 
 Fitting and assembly step of exchange...
 
 Second step of Coulomb...
   1% done.
  12% done.
  23% done.
  34% done.
  45% done.
  56% done.
  67% done.
  78% done.
  89% done.
 100% done.
 
 Gradient norm:      4.6886E-03
 DIIS is running in this iteration step.
 RMS of [F,P]:                                         0.00001988778478
 RMS of difference density:                            0.00004858800246
 Gap [au]:  0.31326706
 ALPHA OCC: 128
 BETA  OCC: 128
 
 ***HARTREE-FOCK ENERGY IN STEP   6 IS      -1587.6287923629979559 [AU]
 
 Step comparison  Energy Drift [au]  DIIS error drift  Gradient drift
        5            1.2287E-03         3.5876E-05       6.5925E-03
 ======================================================================
 ITERATION STEP   7
 

 SCF control                  : diis
 Damping factor/level shift   : 0.000/0.000
 DIIS [start/end/frequency]   :   2 / 50 /  1

 Constructing Fock-matrix...
 
 First step of Coulomb + first step of exchange...
 Exchange contribution is evaluated for MOs 1 to 128.
   1% done.
  12% done.
  23% done.
  34% done.
  45% done.
  56% done.
  67% done.
  78% done.
  89% done.
 100% done.
 
 Fitting and assembly step of exchange...
 
 Second step of Coulomb...
   1% done.
  12% done.
  23% done.
  34% done.
  45% done.
  56% done.
  67% done.
  78% done.
  89% done.
 100% done.
 
 Gradient norm:      3.6408E-03
 DIIS is running in this iteration step.
 RMS of [F,P]:                                         0.00000885026124
 RMS of difference density:                            0.00002859411644
 Gap [au]:  0.31406254
 ALPHA OCC: 128
 BETA  OCC: 128
 
 ***HARTREE-FOCK ENERGY IN STEP   7 IS      -1587.6289843401300459 [AU]
 
 Step comparison  Energy Drift [au]  DIIS error drift  Gradient drift
        6            1.9198E-04         1.1038E-05       1.0477E-03
 ======================================================================
 ITERATION STEP   8
 

 SCF control                  : diis
 Damping factor/level shift   : 0.000/0.000
 DIIS [start/end/frequency]   :   2 / 50 /  1

 Constructing Fock-matrix...
 
 First step of Coulomb + first step of exchange...
 Exchange contribution is evaluated for MOs 1 to 128.
   1% done.
  12% done.
  23% done.
  34% done.
  45% done.
  56% done.
  67% done.
  78% done.
  89% done.
 100% done.
 
 Fitting and assembly step of exchange...
 
 Second step of Coulomb...
   1% done.
  12% done.
  23% done.
  34% done.
  45% done.
  56% done.
  67% done.
  78% done.
  89% done.
 100% done.
 
 Gradient norm:      1.9935E-03
 DIIS is running in this iteration step.
 RMS of [F,P]:                                         0.00000477398107
 RMS of difference density:                            0.00001957313122
 Gap [au]:  0.31379114
 ALPHA OCC: 128
 BETA  OCC: 128
 
 ***HARTREE-FOCK ENERGY IN STEP   8 IS      -1587.6290553502840339 [AU]
 
 Step comparison  Energy Drift [au]  DIIS error drift  Gradient drift
        7            7.1010E-05         4.0763E-06       1.6474E-03
 ======================================================================
 ITERATION STEP   9
 

 SCF control                  : diis
 Damping factor/level shift   : 0.000/0.000
 DIIS [start/end/frequency]   :   2 / 50 /  1

 Constructing Fock-matrix...
 
 First step of Coulomb + first step of exchange...
 Exchange contribution is evaluated for MOs 1 to 128.
   1% done.
  12% done.
  23% done.
  34% done.
  45% done.
  56% done.
  67% done.
  78% done.
  89% done.
 100% done.
 
 Fitting and assembly step of exchange...
 
 Second step of Coulomb...
   1% done.
  12% done.
  23% done.
  34% done.
  45% done.
  56% done.
  67% done.
  78% done.
  89% done.
 100% done.
 
 Gradient norm:      9.0717E-04
 DIIS is running in this iteration step.
 RMS of [F,P]:                                         0.00000226767582
 RMS of difference density:                            0.00000679911357
 Gap [au]:  0.31406815
 ALPHA OCC: 128
 BETA  OCC: 128
 
 ***HARTREE-FOCK ENERGY IN STEP   9 IS      -1587.6290832430886439 [AU]
 
 Step comparison  Energy Drift [au]  DIIS error drift  Gradient drift
        8            2.7893E-05         2.5063E-06       1.0863E-03
 ======================================================================
 ITERATION STEP  10
 

 SCF control                  : diis
 Damping factor/level shift   : 0.000/0.000
 DIIS [start/end/frequency]   :   2 / 50 /  1

 Constructing Fock-matrix...
 
 First step of Coulomb + first step of exchange...
 Exchange contribution is evaluated for MOs 1 to 128.
   1% done.
  12% done.
  23% done.
  34% done.
  45% done.
  56% done.
  67% done.
  78% done.
  89% done.
 100% done.
 
 Fitting and assembly step of exchange...
 
 Second step of Coulomb...
   1% done.
  12% done.
  23% done.
  34% done.
  45% done.
  56% done.
  67% done.
  78% done.
  89% done.
 100% done.
 
 Gradient norm:      4.2914E-04
 DIIS is running in this iteration step.
 RMS of [F,P]:                                         0.00000084139542
 RMS of difference density:                            0.00000275021905
 Gap [au]:  0.31403246
 ALPHA OCC: 128
 BETA  OCC: 128
 
 ***HARTREE-FOCK ENERGY IN STEP  10 IS      -1587.6290881008417273 [AU]
 
 Step comparison  Energy Drift [au]  DIIS error drift  Gradient drift
        9            4.8578E-06         1.4263E-06       4.7802E-04
 ======================================================================
 ITERATION STEP  11
 

 SCF control                  : diis
 Damping factor/level shift   : 0.000/0.000
 DIIS [start/end/frequency]   :   2 / 50 /  1

 Constructing Fock-matrix...
 
 First step of Coulomb + first step of exchange...
 Exchange contribution is evaluated for MOs 1 to 128.
   1% done.
  12% done.
  23% done.
  34% done.
  45% done.
  56% done.
  67% done.
  78% done.
  89% done.
 100% done.
 
 Fitting and assembly step of exchange...
 
 Second step of Coulomb...
   1% done.
  12% done.
  23% done.
  34% done.
  45% done.
  56% done.
  67% done.
  78% done.
  89% done.
 100% done.
 
 Gradient norm:      1.1176E-04
 DIIS is running in this iteration step.
 RMS of [F,P]:                                         0.00000035943747
 RMS of difference density:                            0.00000092671252
 Gap [au]:  0.31402664
 ALPHA OCC: 128
 BETA  OCC: 128
 
 ***HARTREE-FOCK ENERGY IN STEP  11 IS      -1587.6290888424773584 [AU]
 
 Step comparison  Energy Drift [au]  DIIS error drift  Gradient drift
       10            7.4164E-07         4.8196E-07       3.1738E-04
 ======================================================================
 ITERATION STEP  12
 

 SCF control                  : diis
 Damping factor/level shift   : 0.000/0.000
 DIIS [start/end/frequency]   :   2 / 50 /  1

 Constructing Fock-matrix...
 
 First step of Coulomb + first step of exchange...
 Exchange contribution is evaluated for MOs 1 to 128.
   1% done.
  12% done.
  23% done.
  34% done.
  45% done.
  56% done.
  67% done.
  78% done.
  89% done.
 100% done.
 
 Fitting and assembly step of exchange...
 
 Second step of Coulomb...
   1% done.
  12% done.
  23% done.
  34% done.
  45% done.
  56% done.
  67% done.
  78% done.
  89% done.
 100% done.
 
 Gradient norm:      7.7744E-05
 DIIS is running in this iteration step.
 RMS of [F,P]:                                         0.00000016450464
 RMS of difference density:                            0.00000042990966
 Gap [au]:  0.31402220
 ALPHA OCC: 128
 BETA  OCC: 128
 
 ***HARTREE-FOCK ENERGY IN STEP  12 IS      -1587.6290889280471674 [AU]
 
 Step comparison  Energy Drift [au]  DIIS error drift  Gradient drift
       11            8.5570E-08         1.9493E-07       3.4018E-05
 ======================================================================
 ITERATION STEP  13
 

 SCF control                  : diis
 Damping factor/level shift   : 0.000/0.000
 DIIS [start/end/frequency]   :   2 / 50 /  1

 Constructing Fock-matrix...
 
 First step of Coulomb + first step of exchange...
 Exchange contribution is evaluated for MOs 1 to 128.
   1% done.
  12% done.
  23% done.
  34% done.
  45% done.
  56% done.
  67% done.
  78% done.
  89% done.
 100% done.
 
 Fitting and assembly step of exchange...
 
 Second step of Coulomb...
   1% done.
  12% done.
  23% done.
  34% done.
  45% done.
  56% done.
  67% done.
  78% done.
  89% done.
 100% done.
 
 Gradient norm:      2.7763E-05
 DIIS is running in this iteration step.
 RMS of [F,P]:                                         0.00000006839954
 RMS of difference density:                            0.00000021342084
 Gap [au]:  0.31402353
 ALPHA OCC: 128
 BETA  OCC: 128
 
 ***HARTREE-FOCK ENERGY IN STEP  13 IS      -1587.6290889496485761 [AU]
 
 Step comparison  Energy Drift [au]  DIIS error drift  Gradient drift
       12            2.1601E-08         9.6105E-08       4.9981E-05
 ======================================================================
 ITERATION STEP  14
 

 SCF control                  : diis
 Damping factor/level shift   : 0.000/0.000
 DIIS [start/end/frequency]   :   2 / 50 /  1

 Constructing Fock-matrix...
 
 First step of Coulomb + first step of exchange...
 Exchange contribution is evaluated for MOs 1 to 128.
   1% done.
  12% done.
  23% done.
  34% done.
  45% done.
  56% done.
  67% done.
  78% done.
  89% done.
 100% done.
 
 Fitting and assembly step of exchange...
 
 Second step of Coulomb...
   1% done.
  12% done.
  23% done.
  34% done.
  45% done.
  56% done.
  67% done.
  78% done.
  89% done.
 100% done.
 
 Gradient norm:      1.3250E-05
 DIIS is running in this iteration step.
 RMS of [F,P]:                                         0.00000003447309
 RMS of difference density:                            0.00000010084025
 Gap [au]:  0.31402438
 ALPHA OCC: 128
 BETA  OCC: 128
 
 ***HARTREE-FOCK ENERGY IN STEP  14 IS      -1587.6290889546935432 [AU]
 
 Step comparison  Energy Drift [au]  DIIS error drift  Gradient drift
       13            5.0450E-09         3.3926E-08       1.4513E-05
 ======================================================================
 ITERATION STEP  15
 

 SCF control                  : diis
 Damping factor/level shift   : 0.000/0.000
 DIIS [start/end/frequency]   :   2 / 50 /  1

 Constructing Fock-matrix...
 
 First step of Coulomb + first step of exchange...
 Exchange contribution is evaluated for MOs 1 to 128.
   1% done.
  12% done.
  23% done.
  34% done.
  45% done.
  56% done.
  67% done.
  78% done.
  89% done.
 100% done.
 
 Fitting and assembly step of exchange...
 
 Second step of Coulomb...
   1% done.
  12% done.
  23% done.
  34% done.
  45% done.
  56% done.
  67% done.
  78% done.
  89% done.
 100% done.
 
 Gradient norm:      5.6669E-06
 DIIS is running in this iteration step.
 RMS of [F,P]:                                         0.00000001430264
 RMS of difference density:                            0.00000005152543
 Gap [au]:  0.31402407
 ALPHA OCC: 128
 BETA  OCC: 128
 
 ***HARTREE-FOCK ENERGY IN STEP  15 IS      -1587.6290889558076742 [AU]
 
 Step comparison  Energy Drift [au]  DIIS error drift  Gradient drift
       14            1.1141E-09         2.0170E-08       7.5831E-06
 ======================================================================
 
 SUCCESS...
 THE SCF ITERATION HAS CONVERGED!
 
                   A   
 FINAL ALPHA OCC: 128
 FINAL BETA  OCC: 128
 
 ***FINAL HARTREE-FOCK ENERGY:      -1587.6290889558076742 [AU]
 
 Orbital energies [au]:
      Irrep         Alpha          Beta
    1   A        -20.606362     -20.606362
    2   A        -15.605519     -15.605519
    3   A        -15.575816     -15.575816
    4   A        -15.574040     -15.574040
    5   A        -15.574037     -15.574037
    6   A        -15.572626     -15.572626
    7   A        -15.572614     -15.572614
    8   A        -11.314303     -11.314303
    9   A        -11.314301     -11.314301
   10   A        -11.307027     -11.307027
   11   A        -11.307002     -11.307002
   12   A        -11.305970     -11.305970
   13   A        -11.305950     -11.305950
   14   A        -11.303730     -11.303730
   15   A        -11.303719     -11.303719
   16   A        -11.298478     -11.298478
   17   A        -11.298455     -11.298455
   18   A        -11.297607     -11.297607
   19   A        -11.294256     -11.294256
   20   A        -11.294240     -11.294240
   21   A        -11.287700     -11.287700
   22   A        -11.269477     -11.269477
   23   A        -11.261142     -11.261142
   24   A        -11.261037     -11.261037
   25   A        -11.260171     -11.260171
   26   A        -11.260165     -11.260165
   27   A        -11.256728     -11.256728
   28   A        -11.256702     -11.256702
   29   A        -11.255128     -11.255128
   30   A        -11.255093     -11.255093
   31   A        -11.237847     -11.237847
   32   A        -11.237845     -11.237845
   33   A        -11.237818     -11.237818
   34   A        -11.237815     -11.237815
   35   A        -11.235655     -11.235655
   36   A        -11.235652     -11.235652
   37   A        -11.232726     -11.232726
   38   A        -11.232724     -11.232724
   39   A         -1.445098      -1.445098
   40   A         -1.328270      -1.328270
   41   A         -1.327025      -1.327025
   42   A         -1.310492      -1.310492
   43   A         -1.294376      -1.294376
   44   A         -1.206396      -1.206396
   45   A         -1.206348      -1.206348
   46   A         -1.192273      -1.192273
   47   A         -1.175873      -1.175873
   48   A         -1.144236      -1.144236
   49   A         -1.133945      -1.133945
   50   A         -1.123198      -1.123198
   51   A         -1.087364      -1.087364
   52   A         -1.053287      -1.053287
   53   A         -1.044694      -1.044694
   54   A         -1.044531      -1.044531
   55   A         -1.037920      -1.037920
   56   A         -1.027346      -1.027346
   57   A         -1.009374      -1.009374
   58   A         -0.975661      -0.975661
   59   A         -0.929845      -0.929845
   60   A         -0.927891      -0.927891
   61   A         -0.905758      -0.905758
   62   A         -0.900918      -0.900918
   63   A         -0.894269      -0.894269
   64   A         -0.883761      -0.883761
   65   A         -0.865890      -0.865890
   66   A         -0.854431      -0.854431
   67   A         -0.842697      -0.842697
   68   A         -0.829960      -0.829960
   69   A         -0.814000      -0.814000
   70   A         -0.783892      -0.783892
   71   A         -0.769842      -0.769842
   72   A         -0.759058      -0.759058
   73   A         -0.742480      -0.742480
   74   A         -0.740107      -0.740107
   75   A         -0.732099      -0.732099
   76   A         -0.721608      -0.721608
   77   A         -0.713475      -0.713475
   78   A         -0.691876      -0.691876
   79   A         -0.688388      -0.688388
   80   A         -0.686076      -0.686076
   81   A         -0.685111      -0.685111
   82   A         -0.666501      -0.666501
   83   A         -0.658386      -0.658386
   84   A         -0.654524      -0.654524
   85   A         -0.654001      -0.654001
   86   A         -0.644539      -0.644539
   87   A         -0.633764      -0.633764
   88   A         -0.624903      -0.624903
   89   A         -0.617099      -0.617099
   90   A         -0.612728      -0.612728
   91   A         -0.609913      -0.609913
   92   A         -0.609900      -0.609900
   93   A         -0.602135      -0.602135
   94   A         -0.602008      -0.602008
   95   A         -0.598017      -0.598017
   96   A         -0.593625      -0.593625
   97   A         -0.592759      -0.592759
   98   A         -0.589122      -0.589122
   99   A         -0.568142      -0.568142
  100   A         -0.567843      -0.567843
  101   A         -0.566047      -0.566047
  102   A         -0.553106      -0.553106
  103   A         -0.550113      -0.550113
  104   A         -0.545307      -0.545307
  105   A         -0.534621      -0.534621
  106   A         -0.523662      -0.523662
  107   A         -0.519279      -0.519279
  108   A         -0.516316      -0.516316
  109   A         -0.514292      -0.514292
  110   A         -0.495003      -0.495003
  111   A         -0.487436      -0.487436
  112   A         -0.474007      -0.474007
  113   A         -0.462822      -0.462822
  114   A         -0.443332      -0.443332
  115   A         -0.436296      -0.436296
  116   A         -0.430717      -0.430717
  117   A         -0.428766      -0.428766
  118   A         -0.428593      -0.428593
  119   A         -0.414997      -0.414997
  120   A         -0.413344      -0.413344
  121   A         -0.371197      -0.371197
  122   A         -0.369996      -0.369996
  123   A         -0.354112      -0.354112
  124   A         -0.352879      -0.352879
  125   A         -0.345252      -0.345252
  126   A         -0.324227      -0.324227
  127   A         -0.323989      -0.323989
  128   A         -0.265256      -0.265256
 
  129   A          0.048768       0.048768
  130   A          0.059067       0.059067
  131   A          0.092159       0.092159
  132   A          0.093809       0.093809
  133   A          0.095053       0.095053
  134   A          0.096560       0.096560
  135   A          0.114070       0.114070
  136   A          0.122708       0.122708
  137   A          0.123151       0.123151
  138   A          0.131184       0.131184
  139   A          0.138944       0.138944
  140   A          0.146687       0.146687
  141   A          0.150960       0.150960
  142   A          0.151612       0.151612
  143   A          0.153622       0.153622
  144   A          0.160079       0.160079
  145   A          0.166201       0.166201
  146   A          0.168165       0.168165
  147   A          0.169266       0.169266
  148   A          0.171975       0.171975
  149   A          0.179331       0.179331
  150   A          0.180019       0.180019
  151   A          0.181654       0.181654
  152   A          0.190227       0.190227
  153   A          0.193127       0.193127
  154   A          0.202207       0.202207
  155   A          0.205816       0.205816
  156   A          0.206654       0.206654
  157   A          0.214449       0.214449
  158   A          0.221862       0.221862
  159   A          0.244485       0.244485
  160   A          0.248939       0.248939
  161   A          0.260747       0.260747
  162   A          0.272799       0.272799
  163   A          0.276990       0.276990
  164   A          0.280583       0.280583
  165   A          0.283914       0.283914
  166   A          0.301858       0.301858
  167   A          0.305482       0.305482
  168   A          0.306426       0.306426
  169   A          0.316442       0.316442
  170   A          0.322303       0.322303
  171   A          0.325188       0.325188
  172   A          0.325966       0.325966
  173   A          0.333833       0.333833
  174   A          0.337315       0.337315
  175   A          0.340629       0.340629
  176   A          0.347108       0.347108
  177   A          0.347758       0.347758
  178   A          0.350153       0.350153
  179   A          0.352844       0.352844
  180   A          0.361098       0.361098
  181   A          0.363189       0.363189
  182   A          0.373985       0.373985
  183   A          0.375781       0.375781
  184   A          0.383094       0.383094
  185   A          0.386870       0.386870
  186   A          0.390876       0.390876
  187   A          0.391947       0.391947
  188   A          0.398750       0.398750
  189   A          0.399435       0.399435
  190   A          0.400396       0.400396
  191   A          0.411820       0.411820
  192   A          0.411861       0.411861
  193   A          0.416108       0.416108
  194   A          0.419495       0.419495
  195   A          0.423609       0.423609
  196   A          0.425598       0.425598
  197   A          0.434586       0.434586
  198   A          0.435883       0.435883
  199   A          0.438163       0.438163
  200   A          0.439003       0.439003
  201   A          0.443530       0.443530
  202   A          0.448589       0.448589
  203   A          0.451152       0.451152
  204   A          0.453273       0.453273
  205   A          0.455806       0.455806
  206   A          0.457732       0.457732
  207   A          0.459198       0.459198
  208   A          0.461468       0.461468
  209   A          0.466712       0.466712
  210   A          0.468448       0.468448
  211   A          0.474069       0.474069
  212   A          0.477251       0.477251
  213   A          0.477390       0.477390
  214   A          0.481708       0.481708
  215   A          0.483652       0.483652
  216   A          0.488266       0.488266
  217   A          0.494230       0.494230
  218   A          0.497356       0.497356
  219   A          0.498276       0.498276
  220   A          0.500335       0.500335
  221   A          0.504642       0.504642
  222   A          0.505274       0.505274
  223   A          0.508702       0.508702
  224   A          0.514879       0.514879
  225   A          0.520175       0.520175
  226   A          0.522537       0.522537
  227   A          0.523009       0.523009
  228   A          0.524767       0.524767
  229   A          0.527225       0.527225
  230   A          0.529554       0.529554
  231   A          0.532885       0.532885
  232   A          0.536489       0.536489
  233   A          0.540757       0.540757
  234   A          0.546315       0.546315
  235   A          0.548034       0.548034
  236   A          0.551957       0.551957
  237   A          0.552440       0.552440
  238   A          0.554079       0.554079
  239   A          0.557419       0.557419
  240   A          0.557879       0.557879
  241   A          0.560236       0.560236
  242   A          0.563582       0.563582
  243   A          0.566343       0.566343
  244   A          0.569196       0.569196
  245   A          0.573131       0.573131
  246   A          0.574439       0.574439
  247   A          0.576603       0.576603
  248   A          0.578970       0.578970
  249   A          0.579313       0.579313
  250   A          0.581481       0.581481
  251   A          0.582312       0.582312
  252   A          0.589307       0.589307
  253   A          0.592826       0.592826
  254   A          0.593658       0.593658
  255   A          0.596100       0.596100
  256   A          0.596764       0.596764
  257   A          0.601152       0.601152
  258   A          0.602376       0.602376
  259   A          0.607696       0.607696
  260   A          0.609351       0.609351
  261   A          0.611063       0.611063
  262   A          0.612575       0.612575
  263   A          0.617501       0.617501
  264   A          0.618922       0.618922
  265   A          0.620456       0.620456
  266   A          0.625237       0.625237
  267   A          0.629021       0.629021
  268   A          0.630828       0.630828
  269   A          0.632421       0.632421
  270   A          0.636210       0.636210
  271   A          0.638093       0.638093
  272   A          0.641034       0.641034
  273   A          0.641626       0.641626
  274   A          0.647000       0.647000
  275   A          0.654445       0.654445
  276   A          0.656240       0.656240
  277   A          0.661096       0.661096
  278   A          0.662788       0.662788
  279   A          0.666115       0.666115
  280   A          0.672883       0.672883
  281   A          0.674862       0.674862
  282   A          0.682577       0.682577
  283   A          0.684441       0.684441
  284   A          0.688887       0.688887
  285   A          0.690189       0.690189
  286   A          0.693446       0.693446
  287   A          0.701396       0.701396
  288   A          0.705350       0.705350
  289   A          0.710958       0.710958
  290   A          0.711206       0.711206
  291   A          0.716544       0.716544
  292   A          0.718697       0.718697
  293   A          0.722065       0.722065
  294   A          0.724790       0.724790
  295   A          0.729330       0.729330
  296   A          0.731853       0.731853
  297   A          0.738321       0.738321
  298   A          0.738986       0.738986
  299   A          0.744650       0.744650
  300   A          0.748403       0.748403
  301   A          0.751279       0.751279
  302   A          0.760257       0.760257
  303   A          0.762864       0.762864
  304   A          0.766897       0.766897
  305   A          0.770211       0.770211
  306   A          0.773113       0.773113
  307   A          0.773506       0.773506
  308   A          0.783493       0.783493
  309   A          0.784479       0.784479
  310   A          0.788491       0.788491
  311   A          0.801041       0.801041
  312   A          0.801058       0.801058
  313   A          0.805209       0.805209
  314   A          0.806298       0.806298
  315   A          0.810657       0.810657
  316   A          0.824671       0.824671
  317   A          0.824970       0.824970
  318   A          0.828493       0.828493
  319   A          0.832599       0.832599
  320   A          0.837664       0.837664
  321   A          0.839645       0.839645
  322   A          0.842676       0.842676
  323   A          0.845267       0.845267
  324   A          0.846751       0.846751
  325   A          0.855423       0.855423
  326   A          0.858200       0.858200
  327   A          0.859792       0.859792
  328   A          0.862110       0.862110
  329   A          0.863870       0.863870
  330   A          0.873787       0.873787
  331   A          0.874556       0.874556
  332   A          0.876911       0.876911
  333   A          0.879366       0.879366
  334   A          0.883037       0.883037
  335   A          0.887156       0.887156
  336   A          0.888374       0.888374
  337   A          0.891393       0.891393
  338   A          0.898933       0.898933
  339   A          0.899276       0.899276
  340   A          0.899689       0.899689
  341   A          0.903407       0.903407
  342   A          0.909412       0.909412
  343   A          0.913247       0.913247
  344   A          0.918851       0.918851
  345   A          0.919386       0.919386
  346   A          0.924693       0.924693
  347   A          0.927093       0.927093
  348   A          0.932560       0.932560
  349   A          0.933552       0.933552
  350   A          0.937991       0.937991
  351   A          0.939538       0.939538
  352   A          0.949425       0.949425
  353   A          0.949856       0.949856
  354   A          0.952490       0.952490
  355   A          0.952678       0.952678
  356   A          0.953471       0.953471
  357   A          0.959078       0.959078
  358   A          0.961454       0.961454
  359   A          0.963758       0.963758
  360   A          0.969053       0.969053
  361   A          0.970704       0.970704
  362   A          0.979455       0.979455
  363   A          0.983862       0.983862
  364   A          0.986758       0.986758
  365   A          0.986823       0.986823
  366   A          0.989328       0.989328
  367   A          0.995141       0.995141
  368   A          0.997821       0.997821
  369   A          0.998144       0.998144
  370   A          1.004274       1.004274
  371   A          1.008013       1.008013
  372   A          1.018928       1.018928
  373   A          1.021198       1.021198
  374   A          1.024393       1.024393
  375   A          1.026886       1.026886
  376   A          1.029329       1.029329
  377   A          1.032541       1.032541
  378   A          1.033983       1.033983
  379   A          1.037330       1.037330
  380   A          1.045530       1.045530
  381   A          1.046551       1.046551
  382   A          1.050428       1.050428
  383   A          1.052602       1.052602
  384   A          1.057776       1.057776
  385   A          1.060442       1.060442
  386   A          1.061361       1.061361
  387   A          1.066875       1.066875
  388   A          1.070046       1.070046
  389   A          1.072250       1.072250
  390   A          1.072840       1.072840
  391   A          1.075282       1.075282
  392   A          1.080992       1.080992
  393   A          1.086106       1.086106
  394   A          1.086417       1.086417
  395   A          1.093671       1.093671
  396   A          1.095193       1.095193
  397   A          1.096869       1.096869
  398   A          1.104553       1.104553
  399   A          1.104745       1.104745
  400   A          1.109818       1.109818
  401   A          1.114867       1.114867
  402   A          1.126873       1.126873
  403   A          1.131203       1.131203
  404   A          1.133834       1.133834
  405   A          1.134841       1.134841
  406   A          1.144909       1.144909
  407   A          1.145364       1.145364
  408   A          1.148333       1.148333
  409   A          1.149396       1.149396
  410   A          1.155166       1.155166
  411   A          1.160662       1.160662
  412   A          1.163679       1.163679
  413   A          1.165754       1.165754
  414   A          1.166576       1.166576
  415   A          1.172766       1.172766
  416   A          1.180011       1.180011
  417   A          1.184833       1.184833
  418   A          1.191628       1.191628
  419   A          1.194185       1.194185
  420   A          1.197505       1.197505
  421   A          1.197559       1.197559
  422   A          1.203002       1.203002
  423   A          1.204403       1.204403
  424   A          1.207621       1.207621
  425   A          1.209013       1.209013
  426   A          1.212119       1.212119
  427   A          1.217226       1.217226
  428   A          1.224171       1.224171
  429   A          1.229544       1.229544
  430   A          1.236491       1.236491
  431   A          1.239235       1.239235
  432   A          1.241237       1.241237
  433   A          1.244721       1.244721
  434   A          1.253296       1.253296
  435   A          1.261753       1.261753
  436   A          1.262319       1.262319
  437   A          1.263310       1.263310
  438   A          1.266923       1.266923
  439   A          1.269572       1.269572
  440   A          1.272205       1.272205
  441   A          1.279074       1.279074
  442   A          1.281850       1.281850
  443   A          1.286552       1.286552
  444   A          1.291095       1.291095
  445   A          1.292020       1.292020
  446   A          1.294059       1.294059
  447   A          1.299310       1.299310
  448   A          1.310176       1.310176
  449   A          1.310368       1.310368
  450   A          1.329912       1.329912
  451   A          1.335160       1.335160
  452   A          1.336061       1.336061
  453   A          1.336246       1.336246
  454   A          1.343292       1.343292
  455   A          1.351073       1.351073
  456   A          1.355159       1.355159
  457   A          1.359033       1.359033
  458   A          1.366026       1.366026
  459   A          1.372315       1.372315
  460   A          1.377463       1.377463
  461   A          1.377976       1.377976
  462   A          1.385651       1.385651
  463   A          1.390960       1.390960
  464   A          1.399072       1.399072
  465   A          1.401032       1.401032
  466   A          1.410688       1.410688
  467   A          1.411969       1.411969
  468   A          1.419755       1.419755
  469   A          1.419798       1.419798
  470   A          1.428785       1.428785
  471   A          1.431137       1.431137
  472   A          1.436276       1.436276
  473   A          1.437979       1.437979
  474   A          1.446178       1.446178
  475   A          1.449770       1.449770
  476   A          1.458300       1.458300
  477   A          1.459438       1.459438
  478   A          1.463125       1.463125
  479   A          1.467597       1.467597
  480   A          1.473418       1.473418
  481   A          1.479710       1.479710
  482   A          1.482201       1.482201
  483   A          1.492712       1.492712
  484   A          1.493018       1.493018
  485   A          1.500395       1.500395
  486   A          1.503528       1.503528
  487   A          1.512122       1.512122
  488   A          1.521388       1.521388
  489   A          1.521968       1.521968
  490   A          1.526751       1.526751
  491   A          1.528135       1.528135
  492   A          1.534341       1.534341
  493   A          1.538305       1.538305
  494   A          1.544609       1.544609
  495   A          1.544707       1.544707
  496   A          1.557324       1.557324
  497   A          1.558612       1.558612
  498   A          1.558706       1.558706
  499   A          1.567142       1.567142
  500   A          1.569038       1.569038
  501   A          1.575219       1.575219
  502   A          1.577913       1.577913
  503   A          1.581210       1.581210
  504   A          1.587040       1.587040
  505   A          1.590806       1.590806
  506   A          1.590847       1.590847
  507   A          1.599282       1.599282
  508   A          1.599661       1.599661
  509   A          1.603733       1.603733
  510   A          1.603926       1.603926
  511   A          1.610055       1.610055
  512   A          1.616494       1.616494
  513   A          1.619257       1.619257
  514   A          1.622770       1.622770
  515   A          1.622779       1.622779
  516   A          1.635713       1.635713
  517   A          1.638335       1.638335
  518   A          1.638835       1.638835
  519   A          1.640921       1.640921
  520   A          1.650423       1.650423
  521   A          1.658686       1.658686
  522   A          1.662338       1.662338
  523   A          1.666260       1.666260
  524   A          1.667151       1.667151
  525   A          1.673083       1.673083
  526   A          1.674791       1.674791
  527   A          1.686014       1.686014
  528   A          1.694600       1.694600
  529   A          1.696022       1.696022
  530   A          1.696826       1.696826
  531   A          1.704852       1.704852
  532   A          1.705991       1.705991
  533   A          1.713714       1.713714
  534   A          1.715565       1.715565
  535   A          1.729204       1.729204
  536   A          1.732548       1.732548
  537   A          1.735211       1.735211
  538   A          1.743571       1.743571
  539   A          1.748412       1.748412
  540   A          1.756747       1.756747
  541   A          1.760271       1.760271
  542   A          1.763275       1.763275
  543   A          1.768029       1.768029
  544   A          1.771748       1.771748
  545   A          1.773726       1.773726
  546   A          1.779520       1.779520
  547   A          1.784117       1.784117
  548   A          1.796681       1.796681
  549   A          1.803557       1.803557
  550   A          1.808061       1.808061
  551   A          1.813220       1.813220
  552   A          1.817368       1.817368
  553   A          1.818407       1.818407
  554   A          1.818589       1.818589
  555   A          1.821869       1.821869
  556   A          1.835951       1.835951
  557   A          1.836184       1.836184
  558   A          1.839757       1.839757
  559   A          1.849849       1.849849
  560   A          1.856135       1.856135
  561   A          1.858831       1.858831
  562   A          1.861857       1.861857
  563   A          1.883993       1.883993
  564   A          1.885862       1.885862
  565   A          1.887138       1.887138
  566   A          1.891199       1.891199
  567   A          1.892782       1.892782
  568   A          1.904230       1.904230
  569   A          1.915489       1.915489
  570   A          1.922548       1.922548
  571   A          1.929147       1.929147
  572   A          1.938029       1.938029
  573   A          1.942481       1.942481
  574   A          1.948805       1.948805
  575   A          1.972893       1.972893
  576   A          1.980619       1.980619
  577   A          1.981698       1.981698
  578   A          1.996563       1.996563
  579   A          2.004656       2.004656
  580   A          2.005112       2.005112
  581   A          2.017779       2.017779
  582   A          2.042367       2.042367
  583   A          2.055550       2.055550
  584   A          2.058507       2.058507
  585   A          2.067892       2.067892
  586   A          2.080228       2.080228
  587   A          2.086697       2.086697
  588   A          2.088954       2.088954
  589   A          2.090640       2.090640
  590   A          2.111728       2.111728
  591   A          2.137412       2.137412
  592   A          2.138897       2.138897
  593   A          2.146559       2.146559
  594   A          2.152904       2.152904
  595   A          2.188895       2.188895
  596   A          2.194793       2.194793
  597   A          2.206026       2.206026
  598   A          2.209477       2.209477
  599   A          2.223840       2.223840
  600   A          2.224601       2.224601
  601   A          2.229030       2.229030
  602   A          2.238794       2.238794
  603   A          2.242078       2.242078
  604   A          2.242516       2.242516
  605   A          2.258455       2.258455
  606   A          2.289298       2.289298
  607   A          2.297537       2.297537
  608   A          2.311742       2.311742
  609   A          2.315022       2.315022
  610   A          2.323823       2.323823
  611   A          2.333685       2.333685
  612   A          2.335169       2.335169
  613   A          2.336573       2.336573
  614   A          2.338584       2.338584
  615   A          2.347070       2.347070
  616   A          2.364786       2.364786
  617   A          2.373219       2.373219
  618   A          2.377262       2.377262
  619   A          2.393161       2.393161
  620   A          2.403186       2.403186
  621   A          2.411152       2.411152
  622   A          2.425150       2.425150
  623   A          2.431190       2.431190
  624   A          2.433753       2.433753
  625   A          2.436189       2.436189
  626   A          2.448275       2.448275
  627   A          2.448579       2.448579
  628   A          2.452135       2.452135
  629   A          2.454754       2.454754
  630   A          2.463699       2.463699
  631   A          2.466928       2.466928
  632   A          2.467334       2.467334
  633   A          2.472609       2.472609
  634   A          2.472865       2.472865
  635   A          2.479211       2.479211
  636   A          2.480385       2.480385
  637   A          2.488120       2.488120
  638   A          2.490520       2.490520
  639   A          2.490895       2.490895
  640   A          2.501528       2.501528
  641   A          2.504734       2.504734
  642   A          2.508232       2.508232
  643   A          2.514150       2.514150
  644   A          2.516767       2.516767
  645   A          2.546661       2.546661
  646   A          2.554299       2.554299
  647   A          2.558757       2.558757
  648   A          2.565654       2.565654
  649   A          2.573260       2.573260
  650   A          2.580200       2.580200
  651   A          2.586380       2.586380
  652   A          2.586547       2.586547
  653   A          2.602944       2.602944
  654   A          2.605300       2.605300
  655   A          2.612199       2.612199
  656   A          2.619461       2.619461
  657   A          2.621498       2.621498
  658   A          2.622413       2.622413
  659   A          2.624722       2.624722
  660   A          2.630714       2.630714
  661   A          2.633159       2.633159
  662   A          2.646793       2.646793
  663   A          2.648155       2.648155
  664   A          2.650297       2.650297
  665   A          2.656207       2.656207
  666   A          2.658648       2.658648
  667   A          2.683390       2.683390
  668   A          2.687689       2.687689
  669   A          2.687909       2.687909
  670   A          2.691032       2.691032
  671   A          2.695655       2.695655
  672   A          2.697916       2.697916
  673   A          2.712297       2.712297
  674   A          2.712913       2.712913
  675   A          2.717449       2.717449
  676   A          2.717538       2.717538
  677   A          2.720111       2.720111
  678   A          2.727110       2.727110
  679   A          2.737556       2.737556
  680   A          2.739641       2.739641
  681   A          2.741694       2.741694
  682   A          2.742549       2.742549
  683   A          2.749484       2.749484
  684   A          2.749498       2.749498
  685   A          2.757168       2.757168
  686   A          2.763983       2.763983
  687   A          2.769474       2.769474
  688   A          2.773608       2.773608
  689   A          2.779868       2.779868
  690   A          2.783862       2.783862
  691   A          2.787625       2.787625
  692   A          2.790755       2.790755
  693   A          2.801485       2.801485
  694   A          2.808970       2.808970
  695   A          2.814048       2.814048
  696   A          2.819957       2.819957
  697   A          2.823754       2.823754
  698   A          2.830730       2.830730
  699   A          2.831585       2.831585
  700   A          2.833633       2.833633
  701   A          2.836960       2.836960
  702   A          2.837226       2.837226
  703   A          2.848675       2.848675
  704   A          2.853979       2.853979
  705   A          2.854359       2.854359
  706   A          2.861296       2.861296
  707   A          2.866655       2.866655
  708   A          2.869072       2.869072
  709   A          2.871505       2.871505
  710   A          2.879070       2.879070
  711   A          2.882172       2.882172
  712   A          2.888762       2.888762
  713   A          2.891082       2.891082
  714   A          2.894104       2.894104
  715   A          2.897537       2.897537
  716   A          2.902625       2.902625
  717   A          2.913386       2.913386
  718   A          2.924958       2.924958
  719   A          2.926290       2.926290
  720   A          2.930579       2.930579
  721   A          2.939416       2.939416
  722   A          2.944263       2.944263
  723   A          2.948308       2.948308
  724   A          2.950338       2.950338
  725   A          2.954181       2.954181
  726   A          2.961761       2.961761
  727   A          2.964603       2.964603
  728   A          2.971577       2.971577
  729   A          2.976855       2.976855
  730   A          2.977419       2.977419
  731   A          2.990582       2.990582
  732   A          2.996805       2.996805
  733   A          2.998299       2.998299
  734   A          3.005923       3.005923
  735   A          3.006118       3.006118
  736   A          3.009258       3.009258
  737   A          3.020514       3.020514
  738   A          3.021064       3.021064
  739   A          3.026758       3.026758
  740   A          3.028161       3.028161
  741   A          3.030058       3.030058
  742   A          3.033048       3.033048
  743   A          3.034194       3.034194
  744   A          3.039288       3.039288
  745   A          3.039715       3.039715
  746   A          3.047273       3.047273
  747   A          3.052407       3.052407
  748   A          3.058611       3.058611
  749   A          3.059205       3.059205
  750   A          3.064310       3.064310
  751   A          3.069295       3.069295
  752   A          3.071656       3.071656
  753   A          3.074363       3.074363
  754   A          3.080844       3.080844
  755   A          3.083827       3.083827
  756   A          3.086582       3.086582
  757   A          3.086960       3.086960
  758   A          3.093777       3.093777
  759   A          3.097049       3.097049
  760   A          3.099929       3.099929
  761   A          3.103384       3.103384
  762   A          3.104555       3.104555
  763   A          3.114979       3.114979
  764   A          3.117708       3.117708
  765   A          3.122130       3.122130
  766   A          3.130239       3.130239
  767   A          3.145151       3.145151
  768   A          3.152284       3.152284
  769   A          3.154460       3.154460
  770   A          3.155406       3.155406
  771   A          3.159153       3.159153
  772   A          3.161299       3.161299
  773   A          3.162026       3.162026
  774   A          3.167453       3.167453
  775   A          3.172324       3.172324
  776   A          3.172346       3.172346
  777   A          3.181268       3.181268
  778   A          3.182773       3.182773
  779   A          3.184911       3.184911
  780   A          3.188285       3.188285
  781   A          3.190509       3.190509
  782   A          3.204243       3.204243
  783   A          3.206795       3.206795
  784   A          3.215130       3.215130
  785   A          3.216561       3.216561
  786   A          3.220624       3.220624
  787   A          3.224163       3.224163
  788   A          3.228421       3.228421
  789   A          3.231442       3.231442
  790   A          3.234837       3.234837
  791   A          3.235783       3.235783
  792   A          3.240220       3.240220
  793   A          3.242571       3.242571
  794   A          3.242752       3.242752
  795   A          3.251380       3.251380
  796   A          3.253308       3.253308
  797   A          3.254777       3.254777
  798   A          3.261919       3.261919
  799   A          3.269716       3.269716
  800   A          3.274686       3.274686
  801   A          3.276669       3.276669
  802   A          3.277999       3.277999
  803   A          3.283605       3.283605
  804   A          3.283918       3.283918
  805   A          3.286800       3.286800
  806   A          3.288285       3.288285
  807   A          3.294259       3.294259
  808   A          3.298239       3.298239
  809   A          3.303462       3.303462
  810   A          3.308634       3.308634
  811   A          3.309268       3.309268
  812   A          3.312416       3.312416
  813   A          3.314948       3.314948
  814   A          3.318072       3.318072
  815   A          3.322059       3.322059
  816   A          3.322676       3.322676
  817   A          3.324592       3.324592
  818   A          3.329965       3.329965
  819   A          3.332609       3.332609
  820   A          3.336531       3.336531
  821   A          3.338206       3.338206
  822   A          3.342606       3.342606
  823   A          3.349277       3.349277
  824   A          3.351431       3.351431
  825   A          3.354361       3.354361
  826   A          3.358232       3.358232
  827   A          3.362802       3.362802
  828   A          3.364457       3.364457
  829   A          3.368792       3.368792
  830   A          3.369743       3.369743
  831   A          3.370041       3.370041
  832   A          3.378305       3.378305
  833   A          3.378623       3.378623
  834   A          3.382173       3.382173
  835   A          3.386427       3.386427
  836   A          3.387093       3.387093
  837   A          3.392145       3.392145
  838   A          3.394644       3.394644
  839   A          3.400873       3.400873
  840   A          3.403814       3.403814
  841   A          3.405682       3.405682
  842   A          3.411330       3.411330
  843   A          3.412739       3.412739
  844   A          3.416207       3.416207
  845   A          3.420460       3.420460
  846   A          3.422370       3.422370
  847   A          3.422806       3.422806
  848   A          3.425581       3.425581
  849   A          3.430232       3.430232
  850   A          3.434452       3.434452
  851   A          3.435574       3.435574
  852   A          3.436404       3.436404
  853   A          3.440476       3.440476
  854   A          3.443176       3.443176
  855   A          3.446176       3.446176
  856   A          3.446342       3.446342
  857   A          3.448670       3.448670
  858   A          3.450746       3.450746
  859   A          3.452940       3.452940
  860   A          3.457235       3.457235
  861   A          3.459671       3.459671
  862   A          3.461882       3.461882
  863   A          3.463787       3.463787
  864   A          3.465460       3.465460
  865   A          3.473167       3.473167
  866   A          3.476192       3.476192
  867   A          3.478420       3.478420
  868   A          3.481551       3.481551
  869   A          3.482582       3.482582
  870   A          3.485458       3.485458
  871   A          3.488716       3.488716
  872   A          3.493077       3.493077
  873   A          3.498946       3.498946
  874   A          3.499787       3.499787
  875   A          3.500044       3.500044
  876   A          3.501827       3.501827
  877   A          3.502984       3.502984
  878   A          3.505407       3.505407
  879   A          3.511318       3.511318
  880   A          3.512385       3.512385
  881   A          3.517455       3.517455
  882   A          3.519027       3.519027
  883   A          3.519962       3.519962
  884   A          3.527448       3.527448
  885   A          3.532872       3.532872
  886   A          3.533376       3.533376
  887   A          3.534198       3.534198
  888   A          3.541912       3.541912
  889   A          3.544079       3.544079
  890   A          3.548677       3.548677
  891   A          3.548726       3.548726
  892   A          3.559859       3.559859
  893   A          3.560688       3.560688
  894   A          3.577744       3.577744
  895   A          3.579499       3.579499
  896   A          3.585926       3.585926
  897   A          3.586074       3.586074
  898   A          3.593959       3.593959
  899   A          3.600791       3.600791
  900   A          3.603204       3.603204
  901   A          3.608366       3.608366
  902   A          3.613498       3.613498
  903   A          3.617183       3.617183
  904   A          3.618777       3.618777
  905   A          3.622447       3.622447
  906   A          3.626885       3.626885
  907   A          3.632648       3.632648
  908   A          3.636602       3.636602
  909   A          3.645668       3.645668
  910   A          3.647125       3.647125
  911   A          3.648519       3.648519
  912   A          3.649530       3.649530
  913   A          3.655206       3.655206
  914   A          3.659117       3.659117
  915   A          3.662265       3.662265
  916   A          3.666991       3.666991
  917   A          3.667365       3.667365
  918   A          3.678233       3.678233
  919   A          3.680656       3.680656
  920   A          3.680925       3.680925
  921   A          3.685842       3.685842
  922   A          3.690630       3.690630
  923   A          3.691131       3.691131
  924   A          3.692277       3.692277
  925   A          3.696600       3.696600
  926   A          3.701510       3.701510
  927   A          3.708791       3.708791
  928   A          3.709071       3.709071
  929   A          3.712953       3.712953
  930   A          3.715730       3.715730
  931   A          3.716250       3.716250
  932   A          3.716857       3.716857
  933   A          3.720015       3.720015
  934   A          3.721638       3.721638
  935   A          3.728282       3.728282
  936   A          3.729214       3.729214
  937   A          3.733374       3.733374
  938   A          3.736872       3.736872
  939   A          3.739430       3.739430
  940   A          3.742252       3.742252
  941   A          3.745855       3.745855
  942   A          3.748904       3.748904
  943   A          3.749009       3.749009
  944   A          3.750742       3.750742
  945   A          3.760377       3.760377
  946   A          3.761761       3.761761
  947   A          3.771742       3.771742
  948   A          3.774856       3.774856
  949   A          3.775558       3.775558
  950   A          3.780596       3.780596
  951   A          3.791577       3.791577
  952   A          3.795652       3.795652
  953   A          3.796810       3.796810
  954   A          3.803495       3.803495
  955   A          3.806511       3.806511
  956   A          3.809205       3.809205
  957   A          3.812400       3.812400
  958   A          3.818549       3.818549
  959   A          3.820129       3.820129
  960   A          3.822121       3.822121
  961   A          3.834124       3.834124
  962   A          3.835273       3.835273
  963   A          3.843585       3.843585
  964   A          3.847923       3.847923
  965   A          3.850991       3.850991
  966   A          3.851658       3.851658
  967   A          3.860434       3.860434
  968   A          3.864453       3.864453
  969   A          3.869096       3.869096
  970   A          3.876744       3.876744
  971   A          3.880511       3.880511
  972   A          3.883814       3.883814
  973   A          3.890147       3.890147
  974   A          3.890750       3.890750
  975   A          3.897506       3.897506
  976   A          3.903441       3.903441
  977   A          3.908694       3.908694
  978   A          3.917623       3.917623
  979   A          3.923551       3.923551
  980   A          3.925959       3.925959
  981   A          3.931851       3.931851
  982   A          3.939123       3.939123
  983   A          3.941786       3.941786
  984   A          3.947119       3.947119
  985   A          3.949897       3.949897
  986   A          3.961814       3.961814
  987   A          3.967476       3.967476
  988   A          3.976718       3.976718
  989   A          4.001599       4.001599
  990   A          4.005996       4.005996
  991   A          4.006610       4.006610
  992   A          4.010014       4.010014
  993   A          4.012840       4.012840
  994   A          4.018343       4.018343
  995   A          4.019531       4.019531
  996   A          4.028036       4.028036
  997   A          4.030096       4.030096
  998   A          4.031185       4.031185
  999   A          4.034726       4.034726
 1000   A          4.042455       4.042455
 1001   A          4.043664       4.043664
 1002   A          4.053035       4.053035
 1003   A          4.055677       4.055677
 1004   A          4.060909       4.060909
 1005   A          4.061624       4.061624
 1006   A          4.066822       4.066822
 1007   A          4.076296       4.076296
 1008   A          4.079319       4.079319
 1009   A          4.082744       4.082744
 1010   A          4.082799       4.082799
 1011   A          4.084191       4.084191
 1012   A          4.090906       4.090906
 1013   A          4.095456       4.095456
 1014   A          4.097342       4.097342
 1015   A          4.097693       4.097693
 1016   A          4.111065       4.111065
 1017   A          4.111981       4.111981
 1018   A          4.114523       4.114523
 1019   A          4.114853       4.114853
 1020   A          4.119004       4.119004
 1021   A          4.123370       4.123370
 1022   A          4.128985       4.128985
 1023   A          4.133366       4.133366
 1024   A          4.134204       4.134204
 1025   A          4.141215       4.141215
 1026   A          4.142175       4.142175
 1027   A          4.150047       4.150047
 1028   A          4.153069       4.153069
 1029   A          4.157424       4.157424
 1030   A          4.163483       4.163483
 1031   A          4.166323       4.166323
 1032   A          4.171939       4.171939
 1033   A          4.172596       4.172596
 1034   A          4.183113       4.183113
 1035   A          4.184234       4.184234
 1036   A          4.187302       4.187302
 1037   A          4.192827       4.192827
 1038   A          4.196368       4.196368
 1039   A          4.200631       4.200631
 1040   A          4.208404       4.208404
 1041   A          4.212181       4.212181
 1042   A          4.215391       4.215391
 1043   A          4.219461       4.219461
 1044   A          4.224596       4.224596
 1045   A          4.226948       4.226948
 1046   A          4.228201       4.228201
 1047   A          4.230804       4.230804
 1048   A          4.236915       4.236915
 1049   A          4.238241       4.238241
 1050   A          4.242636       4.242636
 1051   A          4.243202       4.243202
 1052   A          4.246410       4.246410
 1053   A          4.251071       4.251071
 1054   A          4.257334       4.257334
 1055   A          4.263916       4.263916
 1056   A          4.269728       4.269728
 1057   A          4.273810       4.273810
 1058   A          4.283035       4.283035
 1059   A          4.285361       4.285361
 1060   A          4.289766       4.289766
 1061   A          4.290486       4.290486
 1062   A          4.296520       4.296520
 1063   A          4.306010       4.306010
 1064   A          4.313513       4.313513
 1065   A          4.315924       4.315924
 1066   A          4.319853       4.319853
 1067   A          4.321755       4.321755
 1068   A          4.332534       4.332534
 1069   A          4.335935       4.335935
 1070   A          4.343722       4.343722
 1071   A          4.349929       4.349929
 1072   A          4.361661       4.361661
 1073   A          4.372724       4.372724
 1074   A          4.380377       4.380377
 1075   A          4.390364       4.390364
 1076   A          4.394273       4.394273
 1077   A          4.399531       4.399531
 1078   A          4.405931       4.405931
 1079   A          4.409741       4.409741
 1080   A          4.414938       4.414938
 1081   A          4.423243       4.423243
 1082   A          4.429526       4.429526
 1083   A          4.432800       4.432800
 1084   A          4.432853       4.432853
 1085   A          4.437757       4.437757
 1086   A          4.449749       4.449749
 1087   A          4.459626       4.459626
 1088   A          4.461420       4.461420
 1089   A          4.472023       4.472023
 1090   A          4.485563       4.485563
 1091   A          4.485725       4.485725
 1092   A          4.491679       4.491679
 1093   A          4.492913       4.492913
 1094   A          4.496378       4.496378
 1095   A          4.502085       4.502085
 1096   A          4.503480       4.503480
 1097   A          4.505501       4.505501
 1098   A          4.512843       4.512843
 1099   A          4.515619       4.515619
 1100   A          4.528116       4.528116
 1101   A          4.532226       4.532226
 1102   A          4.534525       4.534525
 1103   A          4.538430       4.538430
 1104   A          4.538893       4.538893
 1105   A          4.548948       4.548948
 1106   A          4.551942       4.551942
 1107   A          4.555495       4.555495
 1108   A          4.566898       4.566898
 1109   A          4.581254       4.581254
 1110   A          4.582853       4.582853
 1111   A          4.586588       4.586588
 1112   A          4.588598       4.588598
 1113   A          4.589095       4.589095
 1114   A          4.597932       4.597932
 1115   A          4.602038       4.602038
 1116   A          4.605340       4.605340
 1117   A          4.612653       4.612653
 1118   A          4.615286       4.615286
 1119   A          4.623381       4.623381
 1120   A          4.625861       4.625861
 1121   A          4.628023       4.628023
 1122   A          4.631050       4.631050
 1123   A          4.631641       4.631641
 1124   A          4.634031       4.634031
 1125   A          4.641158       4.641158
 1126   A          4.643647       4.643647
 1127   A          4.648024       4.648024
 1128   A          4.651721       4.651721
 1129   A          4.660201       4.660201
 1130   A          4.664842       4.664842
 1131   A          4.667549       4.667549
 1132   A          4.676440       4.676440
 1133   A          4.685200       4.685200
 1134   A          4.686850       4.686850
 1135   A          4.689075       4.689075
 1136   A          4.694963       4.694963
 1137   A          4.695483       4.695483
 1138   A          4.699448       4.699448
 1139   A          4.702007       4.702007
 1140   A          4.707090       4.707090
 1141   A          4.709128       4.709128
 1142   A          4.712113       4.712113
 1143   A          4.717881       4.717881
 1144   A          4.726197       4.726197
 1145   A          4.732639       4.732639
 1146   A          4.744890       4.744890
 1147   A          4.746108       4.746108
 1148   A          4.749113       4.749113
 1149   A          4.754777       4.754777
 1150   A          4.762719       4.762719
 1151   A          4.768433       4.768433
 1152   A          4.772673       4.772673
 1153   A          4.773110       4.773110
 1154   A          4.783172       4.783172
 1155   A          4.786195       4.786195
 1156   A          4.786895       4.786895
 1157   A          4.790753       4.790753
 1158   A          4.797699       4.797699
 1159   A          4.801779       4.801779
 1160   A          4.804960       4.804960
 1161   A          4.815285       4.815285
 1162   A          4.820316       4.820316
 1163   A          4.826675       4.826675
 1164   A          4.836026       4.836026
 1165   A          4.853046       4.853046
 1166   A          4.853974       4.853974
 1167   A          4.861837       4.861837
 1168   A          4.862299       4.862299
 1169   A          4.867949       4.867949
 1170   A          4.873044       4.873044
 1171   A          4.883835       4.883835
 1172   A          4.888259       4.888259
 1173   A          4.891306       4.891306
 1174   A          4.899643       4.899643
 1175   A          4.907835       4.907835
 1176   A          4.915504       4.915504
 1177   A          4.920916       4.920916
 1178   A          4.927014       4.927014
 1179   A          4.955980       4.955980
 1180   A          4.961531       4.961531
 1181   A          4.961722       4.961722
 1182   A          4.981872       4.981872
 1183   A          4.988797       4.988797
 1184   A          5.005807       5.005807
 1185   A          5.020627       5.020627
 1186   A          5.030826       5.030826
 1187   A          5.034298       5.034298
 1188   A          5.043091       5.043091
 1189   A          5.049370       5.049370
 1190   A          5.051918       5.051918
 1191   A          5.056255       5.056255
 1192   A          5.061670       5.061670
 1193   A          5.061757       5.061757
 1194   A          5.067015       5.067015
 1195   A          5.082341       5.082341
 1196   A          5.089380       5.089380
 1197   A          5.093895       5.093895
 1198   A          5.101838       5.101838
 1199   A          5.105215       5.105215
 1200   A          5.106002       5.106002
 1201   A          5.108417       5.108417
 1202   A          5.123176       5.123176
 1203   A          5.127033       5.127033
 1204   A          5.134443       5.134443
 1205   A          5.136610       5.136610
 1206   A          5.139644       5.139644
 1207   A          5.145460       5.145460
 1208   A          5.169391       5.169391
 1209   A          5.171729       5.171729
 1210   A          5.173480       5.173480
 1211   A          5.179338       5.179338
 1212   A          5.188445       5.188445
 1213   A          5.192577       5.192577
 1214   A          5.198676       5.198676
 1215   A          5.205947       5.205947
 1216   A          5.210334       5.210334
 1217   A          5.213780       5.213780
 1218   A          5.214905       5.214905
 1219   A          5.222002       5.222002
 1220   A          5.227465       5.227465
 1221   A          5.231319       5.231319
 1222   A          5.232115       5.232115
 1223   A          5.244064       5.244064
 1224   A          5.245795       5.245795
 1225   A          5.262412       5.262412
 1226   A          5.278357       5.278357
 1227   A          5.279154       5.279154
 1228   A          5.292124       5.292124
 1229   A          5.298266       5.298266
 1230   A          5.300122       5.300122
 1231   A          5.305462       5.305462
 1232   A          5.313935       5.313935
 1233   A          5.325697       5.325697
 1234   A          5.327890       5.327890
 1235   A          5.344857       5.344857
 1236   A          5.351878       5.351878
 1237   A          5.354107       5.354107
 1238   A          5.360004       5.360004
 1239   A          5.368090       5.368090
 1240   A          5.375179       5.375179
 1241   A          5.380489       5.380489
 1242   A          5.385141       5.385141
 1243   A          5.396242       5.396242
 1244   A          5.400453       5.400453
 1245   A          5.405933       5.405933
 1246   A          5.406190       5.406190
 1247   A          5.410224       5.410224
 1248   A          5.417567       5.417567
 1249   A          5.418482       5.418482
 1250   A          5.431923       5.431923
 1251   A          5.435894       5.435894
 1252   A          5.439151       5.439151
 1253   A          5.439633       5.439633
 1254   A          5.451353       5.451353
 1255   A          5.457619       5.457619
 1256   A          5.459296       5.459296
 1257   A          5.459563       5.459563
 1258   A          5.465431       5.465431
 1259   A          5.468396       5.468396
 1260   A          5.473009       5.473009
 1261   A          5.476317       5.476317
 1262   A          5.485927       5.485927
 1263   A          5.489981       5.489981
 1264   A          5.496921       5.496921
 1265   A          5.505942       5.505942
 1266   A          5.511640       5.511640
 1267   A          5.518421       5.518421
 1268   A          5.522624       5.522624
 1269   A          5.526043       5.526043
 1270   A          5.532724       5.532724
 1271   A          5.537399       5.537399
 1272   A          5.539466       5.539466
 1273   A          5.542319       5.542319
 1274   A          5.553562       5.553562
 1275   A          5.561566       5.561566
 1276   A          5.576918       5.576918
 1277   A          5.595662       5.595662
 1278   A          5.597121       5.597121
 1279   A          5.602815       5.602815
 1280   A          5.637055       5.637055
 1281   A          5.639338       5.639338
 1282   A          5.667300       5.667300
 1283   A          5.676471       5.676471
 1284   A          5.681328       5.681328
 1285   A          5.706093       5.706093
 1286   A          5.713840       5.713840
 1287   A          5.718007       5.718007
 1288   A          5.723824       5.723824
 1289   A          5.733622       5.733622
 1290   A          5.734542       5.734542
 1291   A          5.765448       5.765448
 1292   A          5.767944       5.767944
 1293   A          5.769554       5.769554
 1294   A          5.787222       5.787222
 1295   A          5.793579       5.793579
 1296   A          5.798583       5.798583
 1297   A          5.820888       5.820888
 1298   A          5.825920       5.825920
 1299   A          5.832838       5.832838
 1300   A          5.838694       5.838694
 1301   A          5.839835       5.839835
 1302   A          5.867650       5.867650
 1303   A          5.880330       5.880330
 1304   A          5.896998       5.896998
 1305   A          5.906021       5.906021
 1306   A          5.923803       5.923803
 1307   A          5.924161       5.924161
 1308   A          5.928592       5.928592
 1309   A          5.935194       5.935194
 1310   A          5.937677       5.937677
 1311   A          5.940309       5.940309
 1312   A          5.955020       5.955020
 1313   A          5.957660       5.957660
 1314   A          5.971566       5.971566
 1315   A          5.977877       5.977877
 1316   A          6.010145       6.010145
 1317   A          6.013187       6.013187
 1318   A          6.027948       6.027948
 1319   A          6.049961       6.049961
 1320   A          6.057510       6.057510
 1321   A          6.075329       6.075329
 1322   A          6.081432       6.081432
 1323   A          6.084637       6.084637
 1324   A          6.100392       6.100392
 1325   A          6.103988       6.103988
 1326   A          6.138909       6.138909
 1327   A          6.143572       6.143572
 1328   A          6.180128       6.180128
 1329   A          6.189528       6.189528
 1330   A          6.192634       6.192634
 1331   A          6.215100       6.215100
 1332   A          6.216226       6.216226
 1333   A          6.234909       6.234909
 1334   A          6.243059       6.243059
 1335   A          6.262818       6.262818
 1336   A          6.276827       6.276827
 1337   A          6.323561       6.323561
 1338   A          6.327217       6.327217
 1339   A          6.342933       6.342933
 1340   A          6.351870       6.351870
 1341   A          6.386123       6.386123
 1342   A          6.408319       6.408319
 1343   A          6.409036       6.409036
 1344   A          6.424356       6.424356
 1345   A          6.430358       6.430358
 1346   A          6.430972       6.430972
 1347   A          6.441825       6.441825
 1348   A          6.453966       6.453966
 1349   A          6.459355       6.459355
 1350   A          6.459835       6.459835
 1351   A          6.485688       6.485688
 1352   A          6.498638       6.498638
 1353   A          6.506623       6.506623
 1354   A          6.541106       6.541106
 1355   A          6.553562       6.553562
 1356   A          6.626498       6.626498
 1357   A          6.638939       6.638939
 1358   A          6.668548       6.668548
 1359   A          6.704073       6.704073
 1360   A          6.708372       6.708372
 1361   A          6.717040       6.717040
 1362   A          6.734460       6.734460
 1363   A          6.759600       6.759600
 1364   A          6.773556       6.773556
 1365   A          6.777249       6.777249
 1366   A          6.821041       6.821041
 1367   A          6.879477       6.879477
 1368   A          6.884117       6.884117
 1369   A          6.955831       6.955831
 1370   A          6.987572       6.987572
 1371   A          7.179223       7.179223
 1372   A          7.181988       7.181988
 1373   A          7.248543       7.248543
 1374   A          7.277656       7.277656
 1375   A          7.303301       7.303301
 1376   A          7.424702       7.424702
 1377   A          7.425475       7.425475
 1378   A          7.432095       7.432095
 1379   A          7.470998       7.470998
 1380   A          7.658073       7.658073
 1381   A          7.957089       7.957089
 1382   A          7.965704       7.965704
 1383   A          9.237544       9.237544
 1384   A          9.395269       9.395269
 1385   A          9.637029       9.637029
 1386   A          9.952304       9.952304
 1387   A         10.008697      10.008697
 1388   A         11.223123      11.223123
 1389   A         11.970181      11.970181
 1390   A         12.190984      12.190984
 1391   A         12.305571      12.305571
 1392   A         12.823395      12.823395
 1393   A         12.841497      12.841497
 1394   A         13.005717      13.005717
 1395   A         13.265784      13.265784
 1396   A         13.425554      13.425554
 1397   A         13.540239      13.540239
 1398   A         13.587079      13.587079
 1399   A         13.610418      13.610418
 1400   A         13.733436      13.733436
 1401   A         13.740468      13.740468
 1402   A         13.863636      13.863636
 1403   A         13.869969      13.869969
 1404   A         13.933492      13.933492
 1405   A         13.989792      13.989792
 1406   A         14.063135      14.063135
 1407   A         14.076461      14.076461
 1408   A         14.109044      14.109044
 1409   A         14.199856      14.199856
 1410   A         14.383667      14.383667
 1411   A         14.451049      14.451049
 1412   A         14.507793      14.507793
 1413   A         14.636218      14.636218
 1414   A         15.016722      15.016722
 1415   A         15.186565      15.186565
 1416   A         15.224949      15.224949
 1417   A         15.797059      15.797059
 1418   A         16.335122      16.335122
 1419   A         16.506559      16.506559
 1420   A         16.662335      16.662335
 
 RETURNING FROM SCF ALGORITHM
 ======================================================================

 Executing drpa...

 Three-index integral transformation
 Allocation of 120.0 Gbytes of memory...
 
 Minimal memory requirement for (ai|P) and (ij|P) integrals:   154.1 MB

 Calculating (ai|P) and (ij|P) integrals...
 Number of integral batches:    1
 Occupied indices per batch:   90
 
 Transforming integrals of batch 1...

 Executing cis...

 Allocation of 120.0 Gbytes of memory...
 
 Read MO coeff. matrix and orbital energies...
 
 Generate singlet trial vectors...
 
 Starting DF-CIS iteration
 Singlet excited states
 
 
 The iteration has converged in  0 steps for all the roots.
 
 Final result of the CIS calculations for the excited states:
 Singlet excited states:
 
 Excited      Total          Excitation     Excitation     Excitation        Absorption
  state    energy [au]       energy [au]    energy [eV]  energy [cm^-1]    wavelength [nm]
 =========================================================================================
    1   -1587.363832519      0.26525644       7.2180        58217.06          171.77
 =========================================================================================
 
 
 Retrieve a J_ai^Q fitted MO integral list...
 Retrieve a J_ij^Q fitted MO integral list in upper triangle form...
 Starting DF-MP2 calculation for root  1
 
 Iteration   1
 
 Assemble transformed J^Q_ia integrals...
 Calculate double excitation operators and Y^Q_ai vector...
 
 The DF-MP2 calculation has been performed.
 
 Final result in atomic units for root  1:
 
 Total reference energy:        -1587.629088955808
 Total MP2 energy:              -1593.556365900387
 MP2 correlation energy:           -5.927276944579
 
 ============================================================================
 
 
 Calculate pre-optimized initial guesses for adc(2) calculations
 Direct algorithm for AB contributions!!!
 
 Calculate sigma vector for root  1
 
                       Excitation           Energy                Norm of
 Iteration  1         energy [au]        decrease [au]        residual vector
 ============================================================================
 for root  1           0.242076239        -0.0231802             0.0366706
 ============================================================================
  0/ 1 states have converged.
 
 
 Calculate sigma vector for root  1
 
                       Excitation           Energy                Norm of
 Iteration  2         energy [au]        decrease [au]        residual vector
 ============================================================================
 for root  1           0.235847508        -0.0062287             0.0009084
 ============================================================================
  1/ 1 states have converged.
 
 
 
 The micro iteration of pre-optimization has converged in  2 steps.
 
 
 ============================================================================
 Restart
 
 Calculate sigma vector for root  1
 
                       Excitation           Energy                Norm of
 Iteration  3         energy [au]        decrease [au]        residual vector
 ============================================================================
 for root  1           0.239494255         0.0036467             0.0013125
 ============================================================================
  1/ 1 states have converged.
 
 
 
 The micro iteration of pre-optimization has converged in  1 steps.
 
 
 ============================================================================
 Restart
 
 Calculate sigma vector for root  1
 
                       Excitation           Energy                Norm of
 Iteration  4         energy [au]        decrease [au]        residual vector
 ============================================================================
 for root  1           0.239056640        -0.0004376             0.0012278
 ============================================================================
  0/ 1 states have converged.
 
 
 Calculate sigma vector for root  1
 
                       Excitation           Energy                Norm of
 Iteration  5         energy [au]        decrease [au]        residual vector
 ============================================================================
 for root  1           0.239048837        -0.0000078             0.0001146
 ============================================================================
  1/ 1 states have converged.
 
 
 
 The micro iteration of pre-optimization has converged in  2 steps.
 
 
 ============================================================================
 
 The macro iteration of pre-optimization has converged in  5 steps!
 
 Starting DF-ADC(2) iteration for root  1
 
 Iteration   1
 
 Calculate similarity transformed basis and Fockian...
 Assemble transformed J^Q_ia integrals and symmetrize (ia|jb) list...
 Calculate double excitation operators and Y^Q_ai vector...
 Calculate double exc. operators contribution to sigma vector...
 
       Total ADC(2)          Energy                Norm of
       energy [au]        decrease [au]        residual vector
 ============================================================================
    -1593.317263553         0.0000535             0.0001067
 ============================================================================
 
 Iteration   2
 
 Calculate similarity transformed basis and Fockian...
 Assemble transformed J^Q_ia integrals and symmetrize (ia|jb) list...
 Calculate double excitation operators and Y^Q_ai vector...
 Calculate double exc. operators contribution to sigma vector...
 
       Total ADC(2)          Energy                Norm of
       energy [au]        decrease [au]        residual vector
 ============================================================================
    -1593.317270006        -0.0000065             0.0000531
 ============================================================================
 
 
 The ADC(2) iteration has converged in  2 steps.
 
 Final result in atomic units for root  1:
 
 Total reference energy:        -1587.629088955808
 Total ADC(2) energy:           -1593.317270005552
 ADC(2) excitation energy:          0.239095894835
 Spin multiplicity:                 1
 
 ============================================================================
 
 
 Final result of the ADC(2) calculations for the excited states:
 Singlet states
 
 Excited   Excitation     Excitation     Excitation        Absorption      
  state    energy [au]    energy [eV]  energy [cm^-1]    wavelength [nm]  
 ============================================================================
    1      0.23909589       6.5061        52475.49          190.57
 ============================================================================
 
