# Supplementary material for: Scalable Correlated Local Approaches for Computing Valence and Core-Level Ionization Energies in Large Molecules
Source: J Chem Theory Comput. 2026 Jun 24;22(13):6584–98. doi: 10.1021/acs.jctc.6c00634 (PMC13374016; doi:10.1021/acs.jctc.6c00634)
Supplement: Supplementary file 2 [file ct6c00634_si_003.zip › SI/outputs/glutamine_N_sos-pbe0-2-X2C.out]

 **********************************************************************
                          MRCC program system
 **********************************************************************
 
                              Written by
     Mihaly Kallay, Peter R. Nagy, David Mester, Laszlo Gyevi-Nagy,
        Jozsef Csoka, P. Bernat Szabo, Zoltan Rolik, Gyula Samu,
      Bence Hegely, Bence Ladoczki, Klara Petrov, Jozsef Csontos,
     Adam Ganyecz, Istvan Ladjanszki, Lorant Szegedy, Mate Farkas,
          Pal D. Mezei, Reka A. Horvath, and Balazs D. Lorincz
 
        Department of Physical Chemistry and Materials Science
            Budapest University of Technology and Economics
                  Budapest P.O.Box 91, H-1521 Hungary
 
                              www.mrcc.hu
 
                            Version: 25.1.2

 Executing minp...

 Reading input from MINP...
 
 Input file:
 
basis=cc-pCVTZ-X2C
verbosity=3


cialg=direct
ip_ea=ip
calc=tda
dft=user
4
0.7937 HFx
0.2063 PBEx
1.0000 MP2
0.5000 PBEc
scsps=0.6667
scspt=0.0000
dhexc=adc(2)
dendec=off

mem=120GB

dfbasis_scf=cc-pCVTZ-X2C_autoaux
dfbasis_cor=cc-pCVTZ-X2C_autoaux
hamilton=SFX2C1e
core=3
cvs=1-2
nstate=3
unit=bohr
geom=xyz
20
L-glutamine
C 1.005762 -2.211685 -0.666996
N 3.571393 -1.863955 0.278308
C -0.436342 0.341458 -0.744731
C -0.763406 1.450356 1.910825
C -1.970126 4.061552 1.883954
O -2.934925 5.018863 -0.054223
N -1.962188 5.319885 4.150577
C 0.927896 -3.427048 -3.283302
O 2.696546 -3.542124 -4.799610
O -1.429793 -4.410355 -3.820356
H 0.005237 -3.491764 0.621389
H 4.442793 -3.465959 0.869017
H 4.706270 -0.841800 -0.885308
H -2.281963 0.075965 -1.638706
H 0.615798 1.675580 -1.935607
H 1.082559 1.526161 2.853290
H -1.965230 0.195184 3.057321
H -2.776760 7.043608 4.248143
H -1.155804 4.597243 5.719359
H -1.491172 -5.125019 -5.532808
 
 
 Checking keyword combinations...
 
 Keywords:
 
 active=none
 agrid=ld0006-ld0590
 agrid_pssp=ld0006-ld0194
 agrid_pssp_sm=ld0006-ld0074
 ao_trunc=off
 ao_trunc_tol=1e-4
 basis=cc-pcvtz-x2c
 basis_sm=none
 basopt=off
 bfbasis=none
 bfgsmem=10
 bfgstol=1.0d-3
 bfgscimem=5
 boysalg=jacobi
 bpcompo=0.95
 bpcompv=0.98
 bpdfo=0.95
 bpocc=0.95
 bppdo=0.95
 bppdv=0.98
 bpedo=0.95
 bpedv=0.98
 bp_subsyso=0.95
 bp_subsysv=0.95
 cabscorr=off
 cabsdom=bplarge
 cabsdual=off
 calc=adc(2)
 ccmaxit=50
 ccprog=cis
 ccsdalg=disk
 ccsdmkl=seq
 ccsdrest=off
 ccsdthreads=2
 cctol=6
 charge=0
 cialg=direct
 ciguess=off
 cmpgrp=auto
 comprest=off
 coord_sys=ric
 core=3
 corembed=off
 csapprox=off
 cvs=1-2
 dboc=off
 deltaf12=off
 delocsomofact=
 dendec=off
 dens=0
 denscorr=0
 dfalg=lineq
 dfbasis_cab=none
 dfbasis_cor=cc-pcvtz-x2c_autoaux
 dfbasis_scf=cc-pcvtz-x2c_autoaux
 dfbasis_scf_sm=auto
 dfintran=drpa
 df_trunc=off
 df_trunc_corr=off
 df_trunc_corr_tol=5e-4
 df_trunc_tol=5e-4
 dft=user
 dhexc=adc(2)
 diag=david
 docc=
 domrad=10.d0
 drpaalg=fit
 dual=off
 dual_df=off
 dyson=off
 ecp=auto
 edisp=off
 edisp_embed=off
 embed=off
 epairestfact=off
 epairscale=1.d0
 etemp=300
 epert=none
 eps=
 espcharge=off
 excrad=0.d0
 excrad_f12=0.d0
 excrad_fin=0.000000000D+00
 fastdbbsc=v2
 fitting=coulomb
 fmm=off
 fmmord=8
 fnonorb=
 freq=off
 gamma=1.d0
 gauss=spher
 geom=xyz
 gopt=off
 ghost=none
 gtol=7
 grdens=off
 grid=auto
 grid_sm=auto
 gridbatch_cos=2000
 grtol=10
 guido_ct=off
 hamilton=sfx2c1e
 hl_scfalg=auto
 iface=none
 incore=off
 intalg=auto
 ip_ea=ip
 itol=10
 laptol=1.d-2
 lccoporder=trffirst
 lcorthr=normal
 lccrest=off
 ldfgrad_tol=8
 lmp2dens=on
 lnoepso=0.d0
 lnoepsv=0.0d0
 localcc=off
 localcorrsymm=off
 locintrf=disk
 mact=
 maxact=off
 maxdim=200
 maxex=0
 maxmicroit=100
 mcscfiguess=hf
 mem=120gb
 mmprog=
 molden=on
 mp2ongrid=off
 mpitasks=1
 mulmet=0
 mult=
 nab=off
 nacto=0
 nactv=0
 naf_amp=3.16d-3
 naf_cor=0.d0
 naf_f12=off
 naf_scf=off
 nafalg=albe
 nafdens=off
 naftyp=
 nchol=auto
 ndeps=1e-3
 nevpt=
 nstate=3
 nsing=0
 nto=off
 ntrip=0
 num_grad=off
 occ=
 occri=off
 oniom=off
 oniom_eechg=off
 oniom_pcm=off
 oniom_qcorr=off
 optalg=
 optmaxit=50
 optetol=1e-6
 optex=2
 optgtol=1e-4
 optstol=1e-3
 orblocc=off
 orbloce=off
 orbloco=off
 orblocv=off
 orblocguess=cholesky
 osveps=1e-3
 ovirt=off
 ovltol=1e-7
 ovosnorb=80.0
 pao_subsys_tol=1e-3
 pao_tol=1e-3
 pcm=off
 popul=off
 pressure=100000
 pssp=off
 ptfreq=0.0
 ptthreads=2
 qmreg=
 qmmm=off
 qro=off
 qscf=off
 redcost_exc=off
 redcost_tddft=off
 refdet=none
 rest=0
 rgrid=log3
 rism=off
 rohfcore=semicanonical
 rohftype=semicanonical
 scfalg=auto
 scf_conv=auto
 scfdamp=0.7d0
 scfdamp_mode=1
 scfdamp_end=3
 scfdamp_dampstep=0.d0
 scfdamp_dtol=0.0d0
 scfdamp_maxfact=0.7d0
 scfdamp_minfact=0.7d0
 scfdiis=on
 scfdiis_dtol=0.0d0
 scfdiis_end=50
 scfdiis_start=2
 scfdiis_step=1
 scfdiis_watch=off
 scfdiis_wrange=10
 scfdiis_wlimit=5
 scfdiis_delmax=2
 scfdtol=7
 scfext=10
 scfguessdens=
 scfiguess=sad
 scfloc=off
 scflshift=0.20
 scflshift_end=8
 scflshift_dtol=0.0
 scflshift_gaptol=0.20
 scfmaxit=50
 scftype=
 scftype_low=
 scftype_high=
 scftol=6
 scspe=1.d0
 scsph=1.d0
 scsps=0.6667
 scsps_t=0.6667
 scspt=0.0000
 scspt_t=0.0000
 scspv=1.d0
 spairtol=1e-4
 sqmprog=
 subminp=top
 subsys_bopu=on
 symm=
 talg=occ
 temp=298.15
 test=off
 tfunc=off
 theodore=off
 tlmo=0.999
 tpao=0.94
 tprint=off
 uncontract=off
 unit=bohr
 usedisk=2
 verbosity=3
 wpairtol=0.100000000E-05

 Executing scf...

 @scfsetup: integrals calculated directly
            mrcc/integ direct run
 @scfsetup: calculating on full matrices
            not using symmetry adapted basis
 @scfsetup: diis switched on
 @scfsetup: number of steps to extrapolate from  10
 @scfsetup: tolerance in energy deviation    0.100000E-05
            tolerance in density deviation    0.100000E-06
 @scfsetup: maximum number of iterations:  50
 @scfsetup: restricted closed shell hf calc
 @scfsetup: starting scf from diagonal ao guess
 @scfsetup: occupation set:
            from initial orbitals
 @scfsetup: Parameter-set for SCF acceleration: normal
 @scfsetup: diis runs from iteration:   2
 @scfsetup: diis runs to iteration:  50
 @scfsetup: diis runs in every iteration
 @scfsetup: diiswatch is disabled                   
 @scfsetup: diis dtol criteria to switch on:      0.0000E+00
           (or the iteration number below is reached)
 @scfsetup: static damping scheme
            iteration step criteria to turn damping off: 3
 @scfsetup: dynamic level shifting
            tolarance in HOMO-LUMO gap:  0.200
            tolarance in density deviation:     0.0000E+00
            iteration step criteria to turn level shifting off: 8
 Allocation of 120.0 Gbytes of memory...
 ======================================================================
 ITERATION STEP   1
 

 SCF control                  : initial
 Damping factor/level shift   : 0.700/0.200
 DIIS [start/end/frequency]   :   2 / 50 /  1

 Calculation of two-electron integrals...
   1% done.
  38% done.
  75% done.
  87% done.
 100% done.
 Calculating the exchange-correlation matrix...
                  0.2063*PBEX [au]:    -11.652120007043
                  0.5000*PBEC [au]:     -0.850300256387
 Exchange-correlation energy  [au]:    -12.502420263430
 
 Coulomb energy + HF exchange [au]:    720.849708599821
 Gradient norm:      1.0848E+01
 RMS of [F,P]:                                         0.01875235425213
 RMS of difference density:                            0.01113375195500
 Gap [au]:  0.33747995
 ALPHA OCC:  39
 BETA  OCC:  39
 
 ***KOHN-SHAM ENERGY IN STEP   1 IS          -518.2757381689234535 [AU]
 ======================================================================
 ITERATION STEP   2
 

 SCF control                  : diis+damping
 Damping factor/level shift   : 0.700/0.000
 DIIS [start/end/frequency]   :   2 / 50 /  1

 Constructing Fock-matrix...
 
 First step of Coulomb + first step of exchange...
 Exchange contribution is evaluated for MOs 1 to 39.
   1% done.
  12% done.
  24% done.
  35% done.
  46% done.
  57% done.
  69% done.
  80% done.
  91% done.
 100% done.
 
 Fitting and assembly step of exchange...
 
 Second step of Coulomb...
   1% done.
  12% done.
  24% done.
  35% done.
  46% done.
  57% done.
  69% done.
  80% done.
  91% done.
 100% done.
 
 Calculating the exchange-correlation matrix...
                  0.2063*PBEX [au]:    -13.882540121547
                  0.5000*PBEC [au]:     -1.313573396856
 Exchange-correlation energy  [au]:    -15.196113518403
 
 Coulomb energy + HF exchange [au]:    729.658028479702
 Gradient norm:      1.0848E+01
 DIIS is running in this iteration step.
 RMS of [F,P]:                                         0.00792214926451
 RMS of difference density:                            0.00272683149231
 Gap [au]:  0.27094942
 ALPHA OCC:  39
 BETA  OCC:  39
 
 ***KOHN-SHAM ENERGY IN STEP   2 IS          -529.0794613394170938 [AU]
 
 Step comparison  Energy Drift [au]  DIIS error drift  Gradient drift
        1            1.0804E+01         1.0830E-02       0.0000E+00
        2            5.2908E+02         1.0000E-07       0.0000E+00
 ======================================================================
 ITERATION STEP   3
 

 SCF control                  : diis+damping
 Damping factor/level shift   : 0.700/0.000
 DIIS [start/end/frequency]   :   2 / 50 /  1

 Constructing Fock-matrix...
 
 First step of Coulomb + first step of exchange...
 Exchange contribution is evaluated for MOs 1 to 39.
   1% done.
  12% done.
  24% done.
  35% done.
  46% done.
  57% done.
  69% done.
  80% done.
  91% done.
 100% done.
 
 Fitting and assembly step of exchange...
 
 Second step of Coulomb...
   1% done.
  12% done.
  24% done.
  35% done.
  46% done.
  57% done.
  69% done.
  80% done.
  91% done.
 100% done.
 
 Calculating the exchange-correlation matrix...
                  0.2063*PBEX [au]:    -13.846731584382
                  0.5000*PBEC [au]:     -1.315004232787
 Exchange-correlation energy  [au]:    -15.161735817169
 
 Coulomb energy + HF exchange [au]:    730.852104024502
 Gradient norm:      1.0848E+01
 DIIS is running in this iteration step.
 RMS of [F,P]:                                         0.00520246547376
 RMS of difference density:                            0.00155401045880
 Gap [au]:  0.47529944
 ALPHA OCC:  39
 BETA  OCC:  39
 
 ***KOHN-SHAM ENERGY IN STEP   3 IS          -529.8696284494517386 [AU]
 
 Step comparison  Energy Drift [au]  DIIS error drift  Gradient drift
        2            7.9017E-01         2.7197E-03       0.0000E+00
 ======================================================================
 ITERATION STEP   4
 

 SCF control                  : diis
 Damping factor/level shift   : 0.000/0.000
 DIIS [start/end/frequency]   :   2 / 50 /  1

 Constructing Fock-matrix...
 
 First step of Coulomb + first step of exchange...
 Exchange contribution is evaluated for MOs 1 to 39.
   1% done.
  12% done.
  24% done.
  35% done.
  46% done.
  57% done.
  69% done.
  80% done.
  91% done.
 100% done.
 
 Fitting and assembly step of exchange...
 
 Second step of Coulomb...
   1% done.
  12% done.
  24% done.
  35% done.
  46% done.
  57% done.
  69% done.
  80% done.
  91% done.
 100% done.
 
 Calculating the exchange-correlation matrix...
                  0.2063*PBEX [au]:    -13.925692571158
                  0.5000*PBEC [au]:     -1.311453764034
 Exchange-correlation energy  [au]:    -15.237146335192
 
 Coulomb energy + HF exchange [au]:    731.569887596847
 Gradient norm:      1.0848E+01
 DIIS is running in this iteration step.
 RMS of [F,P]:                                         0.00427489902045
 RMS of difference density:                            0.00742534737061
 Gap [au]:  0.46889698
 ALPHA OCC:  39
 BETA  OCC:  39
 
 ***KOHN-SHAM ENERGY IN STEP   4 IS          -530.2434368527835886 [AU]
 
 Step comparison  Energy Drift [au]  DIIS error drift  Gradient drift
        3            3.7381E-01         9.2757E-04       0.0000E+00
 ======================================================================
 ITERATION STEP   5
 

 SCF control                  : diis
 Damping factor/level shift   : 0.000/0.000
 DIIS [start/end/frequency]   :   2 / 50 /  1

 Constructing Fock-matrix...
 
 First step of Coulomb + first step of exchange...
 Exchange contribution is evaluated for MOs 1 to 39.
   1% done.
  12% done.
  24% done.
  35% done.
  46% done.
  57% done.
  69% done.
  80% done.
  91% done.
 100% done.
 
 Fitting and assembly step of exchange...
 
 Second step of Coulomb...
   1% done.
  12% done.
  24% done.
  35% done.
  46% done.
  57% done.
  69% done.
  80% done.
  91% done.
 100% done.
 
 Calculating the exchange-correlation matrix...
                  0.2063*PBEX [au]:    -13.956336760508
                  0.5000*PBEC [au]:     -1.308192480981
 Exchange-correlation energy  [au]:    -15.264529241489
 
 Coulomb energy + HF exchange [au]:    734.099757347241
 Gradient norm:      1.0848E+01
 DIIS is running in this iteration step.
 RMS of [F,P]:                                         0.00170875646485
 RMS of difference density:                            0.00197891030218
 Gap [au]:  0.47188333
 ALPHA OCC:  39
 BETA  OCC:  39
 
 ***KOHN-SHAM ENERGY IN STEP   5 IS          -530.3247663000922785 [AU]
 
 Step comparison  Energy Drift [au]  DIIS error drift  Gradient drift
        4            8.1329E-02         2.5661E-03       0.0000E+00
 ======================================================================
 ITERATION STEP   6
 

 SCF control                  : diis
 Damping factor/level shift   : 0.000/0.000
 DIIS [start/end/frequency]   :   2 / 50 /  1

 Constructing Fock-matrix...
 
 First step of Coulomb + first step of exchange...
 Exchange contribution is evaluated for MOs 1 to 39.
   1% done.
  12% done.
  24% done.
  35% done.
  46% done.
  57% done.
  69% done.
  80% done.
  91% done.
 100% done.
 
 Fitting and assembly step of exchange...
 
 Second step of Coulomb...
   1% done.
  12% done.
  24% done.
  35% done.
  46% done.
  57% done.
  69% done.
  80% done.
  91% done.
 100% done.
 
 Calculating the exchange-correlation matrix...
                  0.2063*PBEX [au]:    -13.908116961435
                  0.5000*PBEC [au]:     -1.310445483506
 Exchange-correlation energy  [au]:    -15.218562444942
 
 Coulomb energy + HF exchange [au]:    733.458351433146
 Gradient norm:      1.0848E+01
 DIIS is running in this iteration step.
 RMS of [F,P]:                                         0.00048830866832
 RMS of difference density:                            0.00054296699353
 Gap [au]:  0.46829442
 ALPHA OCC:  39
 BETA  OCC:  39
 
 ***KOHN-SHAM ENERGY IN STEP   6 IS          -530.4183732887770475 [AU]
 
 Step comparison  Energy Drift [au]  DIIS error drift  Gradient drift
        5            9.3607E-02         1.2204E-03       0.0000E+00
 ======================================================================
 ITERATION STEP   7
 

 SCF control                  : diis
 Damping factor/level shift   : 0.000/0.000
 DIIS [start/end/frequency]   :   2 / 50 /  1

 Constructing Fock-matrix...
 
 First step of Coulomb + first step of exchange...
 Exchange contribution is evaluated for MOs 1 to 39.
   1% done.
  12% done.
  24% done.
  35% done.
  46% done.
  57% done.
  69% done.
  80% done.
  91% done.
 100% done.
 
 Fitting and assembly step of exchange...
 
 Second step of Coulomb...
   1% done.
  12% done.
  24% done.
  35% done.
  46% done.
  57% done.
  69% done.
  80% done.
  91% done.
 100% done.
 
 Calculating the exchange-correlation matrix...
                  0.2063*PBEX [au]:    -13.896042955353
                  0.5000*PBEC [au]:     -1.311066516561
 Exchange-correlation energy  [au]:    -15.207109471913
 
 Coulomb energy + HF exchange [au]:    733.287536900446
 Gradient norm:      1.0848E+01
 DIIS is running in this iteration step.
 RMS of [F,P]:                                         0.00034153187238
 RMS of difference density:                            0.00033103469049
 Gap [au]:  0.46984365
 ALPHA OCC:  39
 BETA  OCC:  39
 
 ***KOHN-SHAM ENERGY IN STEP   7 IS          -530.4254382130397971 [AU]
 
 Step comparison  Energy Drift [au]  DIIS error drift  Gradient drift
        6            7.0649E-03         1.4678E-04       0.0000E+00
 ======================================================================
 ITERATION STEP   8
 

 SCF control                  : diis
 Damping factor/level shift   : 0.000/0.000
 DIIS [start/end/frequency]   :   2 / 50 /  1

 Constructing Fock-matrix...
 
 First step of Coulomb + first step of exchange...
 Exchange contribution is evaluated for MOs 1 to 39.
   1% done.
  12% done.
  24% done.
  35% done.
  46% done.
  57% done.
  69% done.
  80% done.
  91% done.
 100% done.
 
 Fitting and assembly step of exchange...
 
 Second step of Coulomb...
   1% done.
  12% done.
  24% done.
  35% done.
  46% done.
  57% done.
  69% done.
  80% done.
  91% done.
 100% done.
 
 Calculating the exchange-correlation matrix...
                  0.2063*PBEX [au]:    -13.891879743875
                  0.5000*PBEC [au]:     -1.311488758794
 Exchange-correlation energy  [au]:    -15.203368502668
 
 Coulomb energy + HF exchange [au]:    733.248216931525
 Gradient norm:      1.0848E+01
 DIIS is running in this iteration step.
 RMS of [F,P]:                                         0.00017793321777
 RMS of difference density:                            0.00021363665801
 Gap [au]:  0.47010706
 ALPHA OCC:  39
 BETA  OCC:  39
 
 ***KOHN-SHAM ENERGY IN STEP   8 IS          -530.4292869579041962 [AU]
 
 Step comparison  Energy Drift [au]  DIIS error drift  Gradient drift
        7            3.8487E-03         1.6360E-04       0.0000E+00
 ======================================================================
 ITERATION STEP   9
 

 SCF control                  : diis
 Damping factor/level shift   : 0.000/0.000
 DIIS [start/end/frequency]   :   2 / 50 /  1

 Constructing Fock-matrix...
 
 First step of Coulomb + first step of exchange...
 Exchange contribution is evaluated for MOs 1 to 39.
   1% done.
  12% done.
  24% done.
  35% done.
  46% done.
  57% done.
  69% done.
  80% done.
  91% done.
 100% done.
 
 Fitting and assembly step of exchange...
 
 Second step of Coulomb...
   1% done.
  12% done.
  24% done.
  35% done.
  46% done.
  57% done.
  69% done.
  80% done.
  91% done.
 100% done.
 
 Calculating the exchange-correlation matrix...
                  0.2063*PBEX [au]:    -13.887287671831
                  0.5000*PBEC [au]:     -1.311760788154
 Exchange-correlation energy  [au]:    -15.199048459985
 
 Coulomb energy + HF exchange [au]:    733.165100091957
 Gradient norm:      1.0848E+01
 DIIS is running in this iteration step.
 RMS of [F,P]:                                         0.00008549541765
 RMS of difference density:                            0.00012272573997
 Gap [au]:  0.47014145
 ALPHA OCC:  39
 BETA  OCC:  39
 
 ***KOHN-SHAM ENERGY IN STEP   9 IS          -530.4305773442131340 [AU]
 
 Step comparison  Energy Drift [au]  DIIS error drift  Gradient drift
        8            1.2904E-03         9.2438E-05       0.0000E+00
 ======================================================================
 ITERATION STEP  10
 

 SCF control                  : diis
 Damping factor/level shift   : 0.000/0.000
 DIIS [start/end/frequency]   :   2 / 50 /  1

 Constructing Fock-matrix...
 
 First step of Coulomb + first step of exchange...
 Exchange contribution is evaluated for MOs 1 to 39.
   1% done.
  12% done.
  24% done.
  35% done.
  46% done.
  57% done.
  69% done.
  80% done.
  91% done.
 100% done.
 
 Fitting and assembly step of exchange...
 
 Second step of Coulomb...
   1% done.
  12% done.
  24% done.
  35% done.
  46% done.
  57% done.
  69% done.
  80% done.
  91% done.
 100% done.
 
 Calculating the exchange-correlation matrix...
                  0.2063*PBEX [au]:    -13.885081816866
                  0.5000*PBEC [au]:     -1.311939211132
 Exchange-correlation energy  [au]:    -15.197021027998
 
 Coulomb energy + HF exchange [au]:    733.139160090278
 Gradient norm:      1.0848E+01
 DIIS is running in this iteration step.
 RMS of [F,P]:                                         0.00003394927219
 RMS of difference density:                            0.00006596260554
 Gap [au]:  0.47035047
 ALPHA OCC:  39
 BETA  OCC:  39
 
 ***KOHN-SHAM ENERGY IN STEP  10 IS          -530.4309208756872067 [AU]
 
 Step comparison  Energy Drift [au]  DIIS error drift  Gradient drift
        9            3.4353E-04         5.1546E-05       0.0000E+00
 ======================================================================
 ITERATION STEP  11
 

 SCF control                  : diis
 Damping factor/level shift   : 0.000/0.000
 DIIS [start/end/frequency]   :   2 / 50 /  1

 Constructing Fock-matrix...
 
 First step of Coulomb + first step of exchange...
 Exchange contribution is evaluated for MOs 1 to 39.
   1% done.
  12% done.
  24% done.
  35% done.
  46% done.
  57% done.
  69% done.
  80% done.
  91% done.
 100% done.
 
 Fitting and assembly step of exchange...
 
 Second step of Coulomb...
   1% done.
  12% done.
  24% done.
  35% done.
  46% done.
  57% done.
  69% done.
  80% done.
  91% done.
 100% done.
 
 Calculating the exchange-correlation matrix...
                  0.2063*PBEX [au]:    -13.883872437802
                  0.5000*PBEC [au]:     -1.312038279130
 Exchange-correlation energy  [au]:    -15.195910716932
 
 Coulomb energy + HF exchange [au]:    733.122683326170
 Gradient norm:      1.0848E+01
 DIIS is running in this iteration step.
 RMS of [F,P]:                                         0.00000577838463
 RMS of difference density:                            0.00000991026646
 Gap [au]:  0.47034364
 ALPHA OCC:  39
 BETA  OCC:  39
 
 ***KOHN-SHAM ENERGY IN STEP  11 IS          -530.4309834484638486 [AU]
 
 Step comparison  Energy Drift [au]  DIIS error drift  Gradient drift
       10            6.2573E-05         2.8171E-05       0.0000E+00
 ======================================================================
 ITERATION STEP  12
 

 SCF control                  : diis
 Damping factor/level shift   : 0.000/0.000
 DIIS [start/end/frequency]   :   2 / 50 /  1

 Constructing Fock-matrix...
 
 First step of Coulomb + first step of exchange...
 Exchange contribution is evaluated for MOs 1 to 39.
   1% done.
  12% done.
  24% done.
  35% done.
  46% done.
  57% done.
  69% done.
  80% done.
  91% done.
 100% done.
 
 Fitting and assembly step of exchange...
 
 Second step of Coulomb...
   1% done.
  12% done.
  24% done.
  35% done.
  46% done.
  57% done.
  69% done.
  80% done.
  91% done.
 100% done.
 
 Calculating the exchange-correlation matrix...
                  0.2063*PBEX [au]:    -13.883662104595
                  0.5000*PBEC [au]:     -1.312051421570
 Exchange-correlation energy  [au]:    -15.195713526165
 
 Coulomb energy + HF exchange [au]:    733.118689899435
 Gradient norm:      1.0848E+01
 DIIS is running in this iteration step.
 RMS of [F,P]:                                         0.00000147072039
 RMS of difference density:                            0.00000211563315
 Gap [au]:  0.47032520
 ALPHA OCC:  39
 BETA  OCC:  39
 
 ***KOHN-SHAM ENERGY IN STEP  12 IS          -530.4309852132628293 [AU]
 
 Step comparison  Energy Drift [au]  DIIS error drift  Gradient drift
       11            1.7648E-06         4.3077E-06       0.0000E+00
 ======================================================================
 ITERATION STEP  13
 

 SCF control                  : diis
 Damping factor/level shift   : 0.000/0.000
 DIIS [start/end/frequency]   :   2 / 50 /  1

 Constructing Fock-matrix...
 
 First step of Coulomb + first step of exchange...
 Exchange contribution is evaluated for MOs 1 to 39.
   1% done.
  12% done.
  24% done.
  35% done.
  46% done.
  57% done.
  69% done.
  80% done.
  91% done.
 100% done.
 
 Fitting and assembly step of exchange...
 
 Second step of Coulomb...
   1% done.
  12% done.
  24% done.
  35% done.
  46% done.
  57% done.
  69% done.
  80% done.
  91% done.
 100% done.
 
 Calculating the exchange-correlation matrix...
                  0.2063*PBEX [au]:    -13.883628096274
                  0.5000*PBEC [au]:     -1.312053912599
 Exchange-correlation energy  [au]:    -15.195682008873
 
 Coulomb energy + HF exchange [au]:    733.117940065846
 Gradient norm:      1.0848E+01
 DIIS is running in this iteration step.
 RMS of [F,P]:                                         0.00000058886136
 RMS of difference density:                            0.00000135667279
 Gap [au]:  0.47034322
 ALPHA OCC:  39
 BETA  OCC:  39
 
 ***KOHN-SHAM ENERGY IN STEP  13 IS          -530.4309853190729882 [AU]
 
 Step comparison  Energy Drift [au]  DIIS error drift  Gradient drift
       12            1.0581E-07         8.8186E-07       0.0000E+00
 ======================================================================
 ITERATION STEP  14
 

 SCF control                  : diis
 Damping factor/level shift   : 0.000/0.000
 DIIS [start/end/frequency]   :   2 / 50 /  1

 Constructing Fock-matrix...
 
 First step of Coulomb + first step of exchange...
 Exchange contribution is evaluated for MOs 1 to 39.
   1% done.
  12% done.
  24% done.
  35% done.
  46% done.
  57% done.
  69% done.
  80% done.
  91% done.
 100% done.
 
 Fitting and assembly step of exchange...
 
 Second step of Coulomb...
   1% done.
  12% done.
  24% done.
  35% done.
  46% done.
  57% done.
  69% done.
  80% done.
  91% done.
 100% done.
 
 Calculating the exchange-correlation matrix...
                  0.2063*PBEX [au]:    -13.883610327014
                  0.5000*PBEC [au]:     -1.312056064727
 Exchange-correlation energy  [au]:    -15.195666391740
 
 Coulomb energy + HF exchange [au]:    733.117960591830
 Gradient norm:      1.0848E+01
 DIIS is running in this iteration step.
 RMS of [F,P]:                                         0.00000006917524
 RMS of difference density:                            0.00000011210591
 Gap [au]:  0.47033987
 ALPHA OCC:  39
 BETA  OCC:  39
 
 ***KOHN-SHAM ENERGY IN STEP  14 IS          -530.4309853382103483 [AU]
 
 Step comparison  Energy Drift [au]  DIIS error drift  Gradient drift
       13            1.9137E-08         5.1969E-07       0.0000E+00
 ======================================================================
 ITERATION STEP  15
 

 SCF control                  : diis
 Damping factor/level shift   : 0.000/0.000
 DIIS [start/end/frequency]   :   2 / 50 /  1

 Constructing Fock-matrix...
 
 First step of Coulomb + first step of exchange...
 Exchange contribution is evaluated for MOs 1 to 39.
   1% done.
  12% done.
  24% done.
  35% done.
  46% done.
  57% done.
  69% done.
  80% done.
  91% done.
 100% done.
 
 Fitting and assembly step of exchange...
 
 Second step of Coulomb...
   1% done.
  12% done.
  24% done.
  35% done.
  46% done.
  57% done.
  69% done.
  80% done.
  91% done.
 100% done.
 
 Calculating the exchange-correlation matrix...
                  0.2063*PBEX [au]:    -13.883608220042
                  0.5000*PBEC [au]:     -1.312055947110
 Exchange-correlation energy  [au]:    -15.195664167153
 
 Coulomb energy + HF exchange [au]:    733.117855308047
 Gradient norm:      1.0848E+01
 DIIS is running in this iteration step.
 RMS of [F,P]:                                         0.00000001823583
 RMS of difference density:                            0.00000003781414
 Gap [au]:  0.47034029
 ALPHA OCC:  39
 BETA  OCC:  39
 
 ***KOHN-SHAM ENERGY IN STEP  15 IS          -530.4309853385209408 [AU]
 
 Step comparison  Energy Drift [au]  DIIS error drift  Gradient drift
       14            3.1059E-10         5.0939E-08       0.0000E+00
 ======================================================================
 
 SUCCESS...
 THE SCF ITERATION HAS CONVERGED!
 
                   A   
 FINAL ALPHA OCC:  39
 FINAL BETA  OCC:  39
 
 ***FINAL KOHN-SHAM ENERGY:          -530.4309853385209408 [AU]
 
 Orbital energies [au]:
      Irrep         Alpha          Beta
    1   A        -20.256681     -20.256681
    2   A        -20.198501     -20.198501
    3   A        -20.163390     -20.163390
    4   A        -15.274151     -15.274151
    5   A        -15.237987     -15.237987
    6   A        -11.116171     -11.116171
    7   A        -11.084436     -11.084436
    8   A        -11.021282     -11.021282
    9   A        -10.977624     -10.977624
   10   A        -10.971370     -10.971370
   11   A         -1.365874      -1.365874
   12   A         -1.282467      -1.282467
   13   A         -1.271725      -1.271725
   14   A         -1.139660      -1.139660
   15   A         -1.130878      -1.130878
   16   A         -1.004527      -1.004527
   17   A         -0.925551      -0.925551
   18   A         -0.830520      -0.830520
   19   A         -0.755519      -0.755519
   20   A         -0.740172      -0.740172
   21   A         -0.686035      -0.686035
   22   A         -0.666592      -0.666592
   23   A         -0.647377      -0.647377
   24   A         -0.645102      -0.645102
   25   A         -0.618989      -0.618989
   26   A         -0.600957      -0.600957
   27   A         -0.581174      -0.581174
   28   A         -0.560576      -0.560576
   29   A         -0.554294      -0.554294
   30   A         -0.534485      -0.534485
   31   A         -0.508533      -0.508533
   32   A         -0.492629      -0.492629
   33   A         -0.475046      -0.475046
   34   A         -0.463275      -0.463275
   35   A         -0.444890      -0.444890
   36   A         -0.420512      -0.420512
   37   A         -0.386974      -0.386974
   38   A         -0.383175      -0.383175
   39   A         -0.371106      -0.371106
 
   40   A          0.099234       0.099234
   41   A          0.103793       0.103793
   42   A          0.112542       0.112542
   43   A          0.121949       0.121949
   44   A          0.125928       0.125928
   45   A          0.144832       0.144832
   46   A          0.151670       0.151670
   47   A          0.163267       0.163267
   48   A          0.191718       0.191718
   49   A          0.195507       0.195507
   50   A          0.208109       0.208109
   51   A          0.231148       0.231148
   52   A          0.263325       0.263325
   53   A          0.282473       0.282473
   54   A          0.297698       0.297698
   55   A          0.312503       0.312503
   56   A          0.332642       0.332642
   57   A          0.334879       0.334879
   58   A          0.355140       0.355140
   59   A          0.383507       0.383507
   60   A          0.391508       0.391508
   61   A          0.396626       0.396626
   62   A          0.417707       0.417707
   63   A          0.420900       0.420900
   64   A          0.441187       0.441187
   65   A          0.448288       0.448288
   66   A          0.466433       0.466433
   67   A          0.477039       0.477039
   68   A          0.489431       0.489431
   69   A          0.494697       0.494697
   70   A          0.505943       0.505943
   71   A          0.512794       0.512794
   72   A          0.518280       0.518280
   73   A          0.540546       0.540546
   74   A          0.546440       0.546440
   75   A          0.550231       0.550231
   76   A          0.558461       0.558461
   77   A          0.573645       0.573645
   78   A          0.582778       0.582778
   79   A          0.597816       0.597816
   80   A          0.606224       0.606224
   81   A          0.609635       0.609635
   82   A          0.617608       0.617608
   83   A          0.630345       0.630345
   84   A          0.634641       0.634641
   85   A          0.646813       0.646813
   86   A          0.650579       0.650579
   87   A          0.657764       0.657764
   88   A          0.670076       0.670076
   89   A          0.674909       0.674909
   90   A          0.690329       0.690329
   91   A          0.695527       0.695527
   92   A          0.704176       0.704176
   93   A          0.712770       0.712770
   94   A          0.733966       0.733966
   95   A          0.739680       0.739680
   96   A          0.758279       0.758279
   97   A          0.774591       0.774591
   98   A          0.789287       0.789287
   99   A          0.804950       0.804950
  100   A          0.828051       0.828051
  101   A          0.837123       0.837123
  102   A          0.858831       0.858831
  103   A          0.867555       0.867555
  104   A          0.890699       0.890699
  105   A          0.903977       0.903977
  106   A          0.923981       0.923981
  107   A          0.926974       0.926974
  108   A          0.929247       0.929247
  109   A          0.943613       0.943613
  110   A          0.955387       0.955387
  111   A          0.962269       0.962269
  112   A          0.975429       0.975429
  113   A          1.005446       1.005446
  114   A          1.028294       1.028294
  115   A          1.055473       1.055473
  116   A          1.068606       1.068606
  117   A          1.076992       1.076992
  118   A          1.089174       1.089174
  119   A          1.110883       1.110883
  120   A          1.116566       1.116566
  121   A          1.134228       1.134228
  122   A          1.142107       1.142107
  123   A          1.146747       1.146747
  124   A          1.163104       1.163104
  125   A          1.178802       1.178802
  126   A          1.208140       1.208140
  127   A          1.215447       1.215447
  128   A          1.235175       1.235175
  129   A          1.257520       1.257520
  130   A          1.263263       1.263263
  131   A          1.288153       1.288153
  132   A          1.290930       1.290930
  133   A          1.298951       1.298951
  134   A          1.315366       1.315366
  135   A          1.335447       1.335447
  136   A          1.344632       1.344632
  137   A          1.349194       1.349194
  138   A          1.364163       1.364163
  139   A          1.384722       1.384722
  140   A          1.400215       1.400215
  141   A          1.417267       1.417267
  142   A          1.419305       1.419305
  143   A          1.434810       1.434810
  144   A          1.444064       1.444064
  145   A          1.450344       1.450344
  146   A          1.465641       1.465641
  147   A          1.471113       1.471113
  148   A          1.474741       1.474741
  149   A          1.486546       1.486546
  150   A          1.506349       1.506349
  151   A          1.516800       1.516800
  152   A          1.523181       1.523181
  153   A          1.546744       1.546744
  154   A          1.555453       1.555453
  155   A          1.576014       1.576014
  156   A          1.599124       1.599124
  157   A          1.604951       1.604951
  158   A          1.623572       1.623572
  159   A          1.635823       1.635823
  160   A          1.645154       1.645154
  161   A          1.653172       1.653172
  162   A          1.694855       1.694855
  163   A          1.728584       1.728584
  164   A          1.736293       1.736293
  165   A          1.737976       1.737976
  166   A          1.752192       1.752192
  167   A          1.800336       1.800336
  168   A          1.817535       1.817535
  169   A          1.823026       1.823026
  170   A          1.842648       1.842648
  171   A          1.859644       1.859644
  172   A          1.896876       1.896876
  173   A          1.922749       1.922749
  174   A          1.923726       1.923726
  175   A          1.945957       1.945957
  176   A          1.979286       1.979286
  177   A          2.014049       2.014049
  178   A          2.030894       2.030894
  179   A          2.050993       2.050993
  180   A          2.157240       2.157240
  181   A          2.166075       2.166075
  182   A          2.190793       2.190793
  183   A          2.217748       2.217748
  184   A          2.247302       2.247302
  185   A          2.271343       2.271343
  186   A          2.291525       2.291525
  187   A          2.310546       2.310546
  188   A          2.328724       2.328724
  189   A          2.336047       2.336047
  190   A          2.352415       2.352415
  191   A          2.413962       2.413962
  192   A          2.468246       2.468246
  193   A          2.507871       2.507871
  194   A          2.533876       2.533876
  195   A          2.568875       2.568875
  196   A          2.604541       2.604541
  197   A          2.610399       2.610399
  198   A          2.623547       2.623547
  199   A          2.640879       2.640879
  200   A          2.667272       2.667272
  201   A          2.695583       2.695583
  202   A          2.716755       2.716755
  203   A          2.724289       2.724289
  204   A          2.730212       2.730212
  205   A          2.742871       2.742871
  206   A          2.773909       2.773909
  207   A          2.787625       2.787625
  208   A          2.810013       2.810013
  209   A          2.825472       2.825472
  210   A          2.849255       2.849255
  211   A          2.868317       2.868317
  212   A          2.901380       2.901380
  213   A          2.916013       2.916013
  214   A          2.927978       2.927978
  215   A          2.955304       2.955304
  216   A          2.963391       2.963391
  217   A          2.991056       2.991056
  218   A          3.014325       3.014325
  219   A          3.032501       3.032501
  220   A          3.059697       3.059697
  221   A          3.066456       3.066456
  222   A          3.099115       3.099115
  223   A          3.103358       3.103358
  224   A          3.133238       3.133238
  225   A          3.137665       3.137665
  226   A          3.145431       3.145431
  227   A          3.160366       3.160366
  228   A          3.183690       3.183690
  229   A          3.188852       3.188852
  230   A          3.200268       3.200268
  231   A          3.209760       3.209760
  232   A          3.218487       3.218487
  233   A          3.233492       3.233492
  234   A          3.256208       3.256208
  235   A          3.272824       3.272824
  236   A          3.286140       3.286140
  237   A          3.293325       3.293325
  238   A          3.308618       3.308618
  239   A          3.318490       3.318490
  240   A          3.328082       3.328082
  241   A          3.345763       3.345763
  242   A          3.359268       3.359268
  243   A          3.366409       3.366409
  244   A          3.377299       3.377299
  245   A          3.385584       3.385584
  246   A          3.396993       3.396993
  247   A          3.405078       3.405078
  248   A          3.413575       3.413575
  249   A          3.425971       3.425971
  250   A          3.435311       3.435311
  251   A          3.444836       3.444836
  252   A          3.452868       3.452868
  253   A          3.466333       3.466333
  254   A          3.471549       3.471549
  255   A          3.477737       3.477737
  256   A          3.491782       3.491782
  257   A          3.526147       3.526147
  258   A          3.529448       3.529448
  259   A          3.533012       3.533012
  260   A          3.544317       3.544317
  261   A          3.557341       3.557341
  262   A          3.570875       3.570875
  263   A          3.580639       3.580639
  264   A          3.602429       3.602429
  265   A          3.616432       3.616432
  266   A          3.634982       3.634982
  267   A          3.668552       3.668552
  268   A          3.686522       3.686522
  269   A          3.704533       3.704533
  270   A          3.711730       3.711730
  271   A          3.723667       3.723667
  272   A          3.730832       3.730832
  273   A          3.737571       3.737571
  274   A          3.749617       3.749617
  275   A          3.754540       3.754540
  276   A          3.792194       3.792194
  277   A          3.804234       3.804234
  278   A          3.810198       3.810198
  279   A          3.816328       3.816328
  280   A          3.822182       3.822182
  281   A          3.835835       3.835835
  282   A          3.860909       3.860909
  283   A          3.887888       3.887888
  284   A          3.895722       3.895722
  285   A          3.925751       3.925751
  286   A          3.960277       3.960277
  287   A          3.974614       3.974614
  288   A          3.984324       3.984324
  289   A          3.989154       3.989154
  290   A          3.999807       3.999807
  291   A          4.002065       4.002065
  292   A          4.013747       4.013747
  293   A          4.027977       4.027977
  294   A          4.032535       4.032535
  295   A          4.050480       4.050480
  296   A          4.073894       4.073894
  297   A          4.081915       4.081915
  298   A          4.092101       4.092101
  299   A          4.103140       4.103140
  300   A          4.140697       4.140697
  301   A          4.142110       4.142110
  302   A          4.162871       4.162871
  303   A          4.182839       4.182839
  304   A          4.206414       4.206414
  305   A          4.223385       4.223385
  306   A          4.238639       4.238639
  307   A          4.257626       4.257626
  308   A          4.259126       4.259126
  309   A          4.268323       4.268323
  310   A          4.284502       4.284502
  311   A          4.293361       4.293361
  312   A          4.306441       4.306441
  313   A          4.310143       4.310143
  314   A          4.335195       4.335195
  315   A          4.346950       4.346950
  316   A          4.358731       4.358731
  317   A          4.361570       4.361570
  318   A          4.386324       4.386324
  319   A          4.391639       4.391639
  320   A          4.400900       4.400900
  321   A          4.411609       4.411609
  322   A          4.441457       4.441457
  323   A          4.453858       4.453858
  324   A          4.461751       4.461751
  325   A          4.472124       4.472124
  326   A          4.488544       4.488544
  327   A          4.515675       4.515675
  328   A          4.523760       4.523760
  329   A          4.549672       4.549672
  330   A          4.569324       4.569324
  331   A          4.587294       4.587294
  332   A          4.591073       4.591073
  333   A          4.616820       4.616820
  334   A          4.636569       4.636569
  335   A          4.661078       4.661078
  336   A          4.689790       4.689790
  337   A          4.722353       4.722353
  338   A          4.740246       4.740246
  339   A          4.765903       4.765903
  340   A          4.803265       4.803265
  341   A          4.823956       4.823956
  342   A          4.886141       4.886141
  343   A          4.895026       4.895026
  344   A          4.908058       4.908058
  345   A          4.925222       4.925222
  346   A          4.941697       4.941697
  347   A          4.978654       4.978654
  348   A          4.992723       4.992723
  349   A          5.025468       5.025468
  350   A          5.036318       5.036318
  351   A          5.042513       5.042513
  352   A          5.063637       5.063637
  353   A          5.085606       5.085606
  354   A          5.117008       5.117008
  355   A          5.143204       5.143204
  356   A          5.154758       5.154758
  357   A          5.174329       5.174329
  358   A          5.185783       5.185783
  359   A          5.191893       5.191893
  360   A          5.207168       5.207168
  361   A          5.232189       5.232189
  362   A          5.246942       5.246942
  363   A          5.261788       5.261788
  364   A          5.324702       5.324702
  365   A          5.336212       5.336212
  366   A          5.351951       5.351951
  367   A          5.385098       5.385098
  368   A          5.419517       5.419517
  369   A          5.430195       5.430195
  370   A          5.473678       5.473678
  371   A          5.482035       5.482035
  372   A          5.505033       5.505033
  373   A          5.522239       5.522239
  374   A          5.540996       5.540996
  375   A          5.564742       5.564742
  376   A          5.578011       5.578011
  377   A          5.608948       5.608948
  378   A          5.643808       5.643808
  379   A          5.675807       5.675807
  380   A          5.691613       5.691613
  381   A          5.701877       5.701877
  382   A          5.722057       5.722057
  383   A          5.728836       5.728836
  384   A          5.786828       5.786828
  385   A          5.795561       5.795561
  386   A          5.813260       5.813260
  387   A          5.833894       5.833894
  388   A          5.864368       5.864368
  389   A          5.895372       5.895372
  390   A          5.910640       5.910640
  391   A          5.945019       5.945019
  392   A          5.950559       5.950559
  393   A          5.984298       5.984298
  394   A          6.008079       6.008079
  395   A          6.030180       6.030180
  396   A          6.032149       6.032149
  397   A          6.072079       6.072079
  398   A          6.088487       6.088487
  399   A          6.101061       6.101061
  400   A          6.149885       6.149885
  401   A          6.174667       6.174667
  402   A          6.209577       6.209577
  403   A          6.218844       6.218844
  404   A          6.264575       6.264575
  405   A          6.292348       6.292348
  406   A          6.312465       6.312465
  407   A          6.421335       6.421335
  408   A          6.446526       6.446526
  409   A          6.497510       6.497510
  410   A          6.501731       6.501731
  411   A          6.522005       6.522005
  412   A          6.603343       6.603343
  413   A          6.625986       6.625986
  414   A          6.667009       6.667009
  415   A          6.708304       6.708304
  416   A          6.778364       6.778364
  417   A          6.782288       6.782288
  418   A          6.787921       6.787921
  419   A          6.901833       6.901833
  420   A          6.906442       6.906442
  421   A          6.938517       6.938517
  422   A          7.022216       7.022216
  423   A          7.096289       7.096289
  424   A          7.112885       7.112885
  425   A          7.136732       7.136732
  426   A          7.160415       7.160415
  427   A          7.179658       7.179658
  428   A          7.212604       7.212604
  429   A          7.219308       7.219308
  430   A          7.225776       7.225776
  431   A          7.305891       7.305891
  432   A          7.346821       7.346821
  433   A          7.401357       7.401357
  434   A          7.485655       7.485655
  435   A          7.522230       7.522230
  436   A          7.548679       7.548679
  437   A          7.650024       7.650024
  438   A          7.771220       7.771220
  439   A          7.870641       7.870641
  440   A          8.205312       8.205312
  441   A         15.162574      15.162574
  442   A         15.190627      15.190627
  443   A         15.890520      15.890520
  444   A         15.906144      15.906144
  445   A         15.993848      15.993848
  446   A         16.019797      16.019797
  447   A         16.068223      16.068223
  448   A         16.169644      16.169644
  449   A         16.214922      16.214922
  450   A         16.247722      16.247722
  451   A         16.285192      16.285192
  452   A         16.322422      16.322422
  453   A         16.353538      16.353538
  454   A         16.382918      16.382918
  455   A         16.452310      16.452310
  456   A         16.491153      16.491153
  457   A         16.633952      16.633952
  458   A         16.891323      16.891323
  459   A         17.136766      17.136766
  460   A         17.282185      17.282185
  461   A         20.529519      20.529519
  462   A         20.785182      20.785182
  463   A         21.436424      21.436424
  464   A         21.450658      21.450658
  465   A         21.700381      21.700381
  466   A         21.744978      21.744978
  467   A         22.553828      22.553828
  468   A         22.668284      22.668284
  469   A         25.806899      25.806899
  470   A         25.913049      25.913049
  471   A         25.924277      25.924277
  472   A         26.090110      26.090110
  473   A         26.146099      26.146099
  474   A         26.361035      26.361035
  475   A         26.827534      26.827534
  476   A         26.872019      26.872019
  477   A         26.958007      26.958007
  478   A         28.657118      28.657118
  479   A         28.990121      28.990121
  480   A         29.004509      29.004509
  481   A         38.859060      38.859060
  482   A         38.870659      38.870659
  483   A         38.934227      38.934227
  484   A         38.937137      38.937137
  485   A         38.991561      38.991561
  486   A         38.996065      38.996065
  487   A         39.142274      39.142274
  488   A         39.144688      39.144688
  489   A         39.261301      39.261301
  490   A         39.275818      39.275818
  491   A         41.025336      41.025336
  492   A         41.060167      41.060167
  493   A         41.070343      41.070343
  494   A         41.095067      41.095067
  495   A         41.101771      41.101771
  496   A         41.131875      41.131875
  497   A         41.168012      41.168012
  498   A         41.175912      41.175912
  499   A         41.213840      41.213840
  500   A         41.217071      41.217071
  501   A         41.226229      41.226229
  502   A         41.228810      41.228810
  503   A         41.236062      41.236062
  504   A         41.256245      41.256245
  505   A         41.295143      41.295143
  506   A         41.304104      41.304104
  507   A         41.320786      41.320786
  508   A         41.348845      41.348845
  509   A         41.361570      41.361570
  510   A         41.363092      41.363092
  511   A         41.378076      41.378076
  512   A         41.393493      41.393493
  513   A         41.407463      41.407463
  514   A         41.419073      41.419073
  515   A         41.431431      41.431431
  516   A         43.475362      43.475362
  517   A         43.503212      43.503212
  518   A         43.510515      43.510515
  519   A         43.538892      43.538892
  520   A         43.550479      43.550479
  521   A         43.558864      43.558864
  522   A         43.567333      43.567333
  523   A         43.605175      43.605175
  524   A         43.631804      43.631804
  525   A         43.640573      43.640573
  526   A         43.681965      43.681965
  527   A         43.710832      43.710832
  528   A         43.735400      43.735400
  529   A         43.759967      43.759967
  530   A         43.789446      43.789446
  531   A         80.220503      80.220503
  532   A         80.251378      80.251378
  533   A         80.732300      80.732300
  534   A         80.776627      80.776627
  535   A         80.847396      80.847396
  536   A         80.881556      80.881556
  537   A         80.923376      80.923376
  538   A         80.955539      80.955539
  539   A         80.980868      80.980868
  540   A         81.039774      81.039774
  541   A         81.087294      81.087294
  542   A         81.150193      81.150193
  543   A         81.172567      81.172567
  544   A         81.242187      81.242187
  545   A         81.306545      81.306545
  546   A         84.775068      84.775068
  547   A         84.938854      84.938854
  548   A         85.408243      85.408243
  549   A         85.855963      85.855963
  550   A         86.128992      86.128992
  551   A        107.803159     107.803159
  552   A        108.009550     108.009550
  553   A        108.467798     108.467798
  554   A        108.484873     108.484873
  555   A        108.732131     108.732131
  556   A        108.738271     108.738271
  557   A        115.139435     115.139435
  558   A        115.366599     115.366599
  559   A        136.634375     136.634375
  560   A        136.727339     136.727339
  561   A        136.744951     136.744951
  562   A        136.847456     136.847456
  563   A        136.899564     136.899564
  564   A        137.065747     137.065747
  565   A        137.493623     137.493623
  566   A        137.560525     137.560525
  567   A        137.589609     137.589609
  568   A        147.615733     147.615733
  569   A        147.905415     147.905415
  570   A        147.951846     147.951846
 
 RETURNING FROM SCF ALGORITHM
 ======================================================================

 Executing drpa...

 Three-index integral transformation
 Allocation of 120.0 Gbytes of memory...
 
 Minimal memory requirement for (ai|P) and (ij|P) integrals:    42.3 MB

 Calculating (ai|P) and (ij|P) integrals...
 Number of integral batches:    1
 Occupied indices per batch:   36
 
 Transforming integrals of batch 1...

 Executing cis...

 Allocation of 120.0 Gbytes of memory...
 Core orbitals considered in CVS treatment:   1  2
 
 Read MO coeff. matrix and orbital energies...
 
 Sorting for the CVS calculation...
 Generate singlet trial vectors...
 
 Starting TDA DF-TDDFT iteration
 Functional: user
 Singlet excited states
 
 
 The iteration has converged in  0 steps for all the roots.
 
 Final result of the TDA-TDDFT calculations for the excited states:
 Functional: user
 Singlet excited states:
 
 Excited      Total          Excitation     Excitation     Excitation        Absorption
  state    energy [au]       energy [au]    energy [eV]  energy [cm^-1]    wavelength [nm]
 =========================================================================================
    1    -515.192998064     15.23798727     414.6468      3344351.64            2.99
    2    -515.156834272     15.27415107     415.6308      3352288.67            2.98
 =========================================================================================
 
 
 Retrieve a J_ai^Q fitted MO integral list...
 Retrieve a J_ij^Q fitted MO integral list in upper triangle form...
 Sorting for the CVS calculation...
 Fitting...
 The ground-state intermediates are not necessary!
 Calculate pre-optimized initial guesses for adc(2) calculations
 Direct algorithm for AB contributions!!!
 
 Calculate sigma vector for root  1
 Calculate sigma vector for root  2
 
                       Excitation           Energy                Norm of
 Iteration  1         energy [au]        decrease [au]        residual vector
 ============================================================================
 for root  1          14.856742496        -0.3812448             0.0000000
 for root  2          14.887838783        -0.3863123             0.0000000
 ============================================================================
  2/ 2 states have converged.
 
 
 
 The micro iteration of pre-optimization has converged in  1 steps.
 
 
 ============================================================================
 Restart
 
 Calculate sigma vector for root  1
 Calculate sigma vector for root  2
 
                       Excitation           Energy                Norm of
 Iteration  2         energy [au]        decrease [au]        residual vector
 ============================================================================
 for root  1          14.942562756         0.0858203             0.0000000
 for root  2          14.977758927         0.0899201             0.0000000
 ============================================================================
  2/ 2 states have converged.
 
 
 
 The micro iteration of pre-optimization has converged in  1 steps.
 
 
 ============================================================================
 Restart
 
 Calculate sigma vector for root  1
 Calculate sigma vector for root  2
 
                       Excitation           Energy                Norm of
 Iteration  3         energy [au]        decrease [au]        residual vector
 ============================================================================
 for root  1          14.927401515        -0.0151612             0.0000000
 for root  2          14.961582185        -0.0161767             0.0000000
 ============================================================================
  2/ 2 states have converged.
 
 
 
 The micro iteration of pre-optimization has converged in  1 steps.
 
 
 ============================================================================
 Restart
 
 Calculate sigma vector for root  1
 Calculate sigma vector for root  2
 
                       Excitation           Energy                Norm of
 Iteration  4         energy [au]        decrease [au]        residual vector
 ============================================================================
 for root  1          14.930212709         0.0028112             0.0000000
 for root  2          14.964648823         0.0030666             0.0000000
 ============================================================================
  2/ 2 states have converged.
 
 
 
 The micro iteration of pre-optimization has converged in  1 steps.
 
 
 ============================================================================
 Restart
 
 Calculate sigma vector for root  1
 Calculate sigma vector for root  2
 
                       Excitation           Energy                Norm of
 Iteration  5         energy [au]        decrease [au]        residual vector
 ============================================================================
 for root  1          14.929696005        -0.0005167             0.0000000
 for root  2          14.964073083        -0.0005757             0.0000000
 ============================================================================
  2/ 2 states have converged.
 
 
 
 The micro iteration of pre-optimization has converged in  1 steps.
 
 
 ============================================================================
 Restart
 
 Calculate sigma vector for root  1
 Calculate sigma vector for root  2
 
                       Excitation           Energy                Norm of
 Iteration  6         energy [au]        decrease [au]        residual vector
 ============================================================================
 for root  1          14.929791130         0.0000951             0.0000000
 for root  2          14.964181372         0.0001083             0.0000000
 ============================================================================
  2/ 2 states have converged.
 
 
 
 The micro iteration of pre-optimization has converged in  1 steps.
 
 
 ============================================================================
 Restart
 
 Calculate sigma vector for root  1
 Calculate sigma vector for root  2
 
                       Excitation           Energy                Norm of
 Iteration  7         energy [au]        decrease [au]        residual vector
 ============================================================================
 for root  1          14.929773623        -0.0000175             0.0000000
 for root  2          14.964161011        -0.0000204             0.0000000
 ============================================================================
  2/ 2 states have converged.
 
 
 
 The micro iteration of pre-optimization has converged in  1 steps.
 
 
 ============================================================================
 Restart
 
 Calculate sigma vector for root  1
 Calculate sigma vector for root  2
 
                       Excitation           Energy                Norm of
 Iteration  8         energy [au]        decrease [au]        residual vector
 ============================================================================
 for root  1          14.929776845         0.0000032             0.0000000
 for root  2          14.964164840         0.0000038             0.0000000
 ============================================================================
  2/ 2 states have converged.
 
 
 
 The micro iteration of pre-optimization has converged in  1 steps.
 
 
 ============================================================================
 
 The macro iteration of pre-optimization has converged in  8 steps!
 
 Final result of the double hybrid calculations for the excited states:
 Functional: user
 Singlet excited states:
 
 Excited      Total          Excitation     Excitation     Excitation        Absorption
  state    energy [au]       energy [au]    energy [eV]  energy [cm^-1]    wavelength [nm]
 =========================================================================================
    1    -515.501208493     14.92977685     406.2599      3276707.27            3.05
    2    -515.466820499     14.96416484     407.1957      3284254.56            3.04
 =========================================================================================
 
 
                      Normal termination of mrcc.
 **********************************************************************
