# Supplementary material for: Scalable Correlated Local Approaches for Computing Valence and Core-Level Ionization Energies in Large Molecules
Source: J Chem Theory Comput. 2026 Jun 24;22(13):6584–98. doi: 10.1021/acs.jctc.6c00634 (PMC13374016; doi:10.1021/acs.jctc.6c00634)
Supplement: Supplementary file 2 [file ct6c00634_si_003.zip › SI/outputs/SBF-BP-DMAC_sos-pbe0-2.out]

 **********************************************************************
                          MRCC program system
 **********************************************************************
 
                              Written by
     Mihaly Kallay, Peter R. Nagy, David Mester, Laszlo Gyevi-Nagy,
        Jozsef Csoka, P. Bernat Szabo, Zoltan Rolik, Gyula Samu,
      Bence Hegely, Bence Ladoczki, Klara Petrov, Jozsef Csontos,
     Adam Ganyecz, Istvan Ladjanszki, Lorant Szegedy, Mate Farkas,
          Pal D. Mezei, Reka A. Horvath, and Balazs D. Lorincz
 
        Department of Physical Chemistry and Materials Science
            Budapest University of Technology and Economics
                  Budapest P.O.Box 91, H-1521 Hungary
 
                              www.mrcc.hu
 
                            Version: 25.1.2

 Executing minp...

 Reading input from MINP...
 
 Input file:
 
basis=cc-pVTZ
verbosity=3


cialg=direct
ip_ea=ip
calc=tda
dft=user
4
0.7937 HFx
0.2063 PBEx
1.0000 MP2
0.5000 PBEc
scsps=0.6667
scspt=0.0000
dhexc=adc(2)
dyson=on
dendec=off
nstate=2

mem=120GB

geom=xyz
82
 energy: -124.510804182014 gnorm: 0.000224552482 xtb: 6.5.0 (746241f)
C           -7.02412646735396        1.64720633166200        0.65272971212071
C           -5.88566378623549        1.38250289303333       -0.34941990800578
C           -4.57342311966727        1.80177137024663        0.28662761801265
C           -4.39907948478236        3.11781532222644        0.69120040230110
C           -3.23510117334649        3.55160336335609        1.29910406038267
C           -2.20898506837756        2.64975331056930        1.51364465945156
C           -2.34834386059695        1.33930284397569        1.10804693224383
C           -3.52337191388875        0.89996397683366        0.49120973306397
N           -3.64154976262177       -0.42511787602682        0.10636389440849
C           -2.53287110395104       -1.29147411058114        0.30466377186183
C           -1.51453437143217       -1.33262181407412       -0.64150356658579
C           -0.40069714571382       -2.11715640661453       -0.42146499395047
C           -0.29157491152001       -2.87177766999615        0.74644442180520
C            0.94634728266589       -3.64411745595977        1.05434128374061
O            0.92107283609295       -4.73932993456264        1.57561500483393
C            2.19979202502806       -2.95354009176465        0.66840833331495
C            2.24592642675131       -1.55786076396377        0.61484658679773
C            3.37638471192111       -0.95783418855928        0.12197206186604
C            4.48654356069496       -1.70723074121814       -0.29321487550019
C            4.46922839403663       -3.08968311042445       -0.16967967377961
C            3.32315865042715       -3.70049745435322        0.30803107800349
C            5.47228978824835       -0.78752655187548       -0.83704732293875
C            4.94673482458009        0.51492770748407       -0.78526806033301
C            5.67115622988257        1.58841493222909       -1.25512182413298
C            6.93506127413774        1.35496736261562       -1.78084472436099
C            7.45897740658939        0.07168754282561       -1.83228827282753
C            6.73427958583454       -1.01186245975935       -1.36290759943020
C            3.57516510676381        0.51105633778138       -0.16522368203574
C            3.41761903485043        1.37906608660502        1.05876012855991
C            2.27710116452551        2.18762950222954        0.94486589823090
C            1.93244369671908        3.05295514866280        1.96970707212142
C            2.73264280388212        3.09569896543057        3.10020390912199
C            3.85823998296406        2.29280443232340        3.20693330707438
C            4.21178908810665        1.42361519961280        2.18323102854314
C            1.65028490588424        1.92601092354284       -0.34148984257012
C            2.43046864113819        0.98718911450875       -1.03171312409804
C            2.06430971105902        0.54114480690572       -2.28240698388695
C            0.89772391445576        1.04078718581077       -2.84637658339250
C            0.11621209174774        1.96037692172823       -2.16316027174352
C            0.48590775579579        2.41734100685789       -0.90847527794174
C           -1.34300547124645       -2.87502456844719        1.65860048744223
C           -2.45475424366189       -2.08234942890303        1.44550061878637
C           -4.79310701602115       -0.92059143631270       -0.48295615314395
C           -5.89397056350049       -0.09014585533441       -0.71490770457983
C           -7.02238964137248       -0.64453800846096       -1.30315743072850
C           -7.08229458098125       -1.97812578331388       -1.66344671182152
C           -5.98560424838547       -2.79048331827087       -1.43872534347172
C           -4.85141456727030       -2.26623811687799       -0.85566539356142
C           -6.10053839847684        2.20972713546631       -1.62996718613919
H           -7.98685883891852        1.38032467205624        0.22579881527905
H           -7.05690337945532        2.69549834326920        0.93647398980128
H           -6.87058565955392        1.05304324082169        1.55168464817556
H           -5.19447169211962        3.83094295825402        0.53527091238511
H           -3.13625117203562        4.58165324906242        1.60687624752558
H           -1.29850106111090        2.95833905568385        2.00555516745791
H           -1.53932340911715        0.64473955303531        1.27576725529102
H           -1.59311288967079       -0.72998532018082       -1.53402079207214
H            0.38711174078207       -2.14399068264982       -1.15965001568456
H            1.40998279599303       -0.95832374912907        0.94326226687838
H            5.32264859745839       -3.68168830349725       -0.46436387861630
H            3.26428814479587       -4.77634880254652        0.38219258467278
H            5.26462478780552        2.58830998019854       -1.21359692174588
H            7.51851171329457        2.18386459356657       -2.15348521777406
H            8.44509154965490       -0.08405538036709       -2.24462553560392
H            7.14512646848283       -2.00956011551122       -1.40493931850329
H            1.06202849678348        3.68655134211209        1.88667413175429
H            2.47780940365319        3.76416048575532        3.90969344589924
H            4.46774728394799        2.34385928291729        4.09698805692944
H            5.08937813766185        0.79889534459820        2.26555857864805
H            2.66789151307917       -0.18412540719617       -2.80940137878800
H            0.59208536801128        0.70195163652334       -3.82556093637159
H           -0.79517986532828        2.32586832505935       -2.61369494461854
H           -0.13126353871867        3.12963806011555       -0.38277069268009
H           -1.26113909558373       -3.48312145705726        2.54702976426484
H           -3.26148251012860       -2.05914231756476        2.16296979613740
H           -7.88455273110108       -0.02191067406826       -1.48924982768455
H           -7.97655764563145       -2.37670618458365       -2.11767741125616
H           -6.00960259949343       -3.83347929307128       -1.71703383001745
H           -3.99642587660214       -2.90279877423881       -0.68540135302161
H           -6.13426561591785        3.27219983262397       -1.40488894134595
H           -5.28365087003242        2.03148714885256       -2.32692515120429
H           -7.03201754528075        1.93556677830732       -2.11733900722716
 
 
 Checking keyword combinations...
 
 Keywords:
 
 active=none
 agrid=ld0006-ld0590
 agrid_pssp=ld0006-ld0194
 agrid_pssp_sm=ld0006-ld0074
 ao_trunc=off
 ao_trunc_tol=1e-4
 basis=cc-pvtz
 basis_sm=none
 basopt=off
 bfbasis=none
 bfgsmem=10
 bfgstol=1.0d-3
 bfgscimem=5
 boysalg=jacobi
 bpcompo=0.95
 bpcompv=0.98
 bpdfo=0.95
 bpocc=0.95
 bppdo=0.95
 bppdv=0.98
 bpedo=0.95
 bpedv=0.98
 bp_subsyso=0.95
 bp_subsysv=0.95
 cabscorr=off
 cabsdom=bplarge
 cabsdual=off
 calc=adc(2)
 ccmaxit=50
 ccprog=cis
 ccsdalg=disk
 ccsdmkl=seq
 ccsdrest=off
 ccsdthreads=2
 cctol=6
 charge=0
 cialg=direct
 ciguess=off
 cmpgrp=auto
 comprest=off
 coord_sys=ric
 core=frozen
 corembed=off
 csapprox=off
 cvs=off
 dboc=off
 deltaf12=off
 delocsomofact=
 dendec=off
 dens=0
 denscorr=0
 dfalg=lineq
 dfbasis_cab=none
 dfbasis_cor=auto
 dfbasis_scf=auto
 dfbasis_scf_sm=auto
 dfintran=drpa
 df_trunc=off
 df_trunc_corr=off
 df_trunc_corr_tol=5e-4
 df_trunc_tol=5e-4
 dft=user
 dhexc=adc(2)
 diag=david
 docc=
 domrad=10.d0
 drpaalg=fit
 dual=off
 dual_df=off
 dyson=on
 ecp=auto
 edisp=off
 edisp_embed=off
 embed=off
 epairestfact=off
 epairscale=1.d0
 etemp=300
 epert=none
 eps=
 espcharge=off
 excrad=0.d0
 excrad_f12=0.d0
 excrad_fin=0.000000000D+00
 fastdbbsc=v2
 fitting=coulomb
 fmm=off
 fmmord=8
 fnonorb=
 freq=off
 gamma=1.d0
 gauss=spher
 geom=xyz
 gopt=off
 ghost=none
 gtol=7
 grdens=off
 grid=auto
 grid_sm=auto
 gridbatch_cos=2000
 grtol=10
 guido_ct=off
 hamilton=dc
 hl_scfalg=auto
 iface=none
 incore=off
 intalg=auto
 ip_ea=ip
 itol=10
 laptol=1.d-2
 lccoporder=trffirst
 lcorthr=normal
 lccrest=off
 ldfgrad_tol=8
 lmp2dens=on
 lnoepso=0.d0
 lnoepsv=0.0d0
 localcc=off
 localcorrsymm=off
 locintrf=disk
 mact=
 maxact=off
 maxdim=200
 maxex=0
 maxmicroit=100
 mcscfiguess=hf
 mem=120gb
 mmprog=
 molden=on
 mp2ongrid=off
 mpitasks=1
 mulmet=0
 mult=
 nab=off
 nacto=0
 nactv=0
 naf_amp=3.16d-3
 naf_cor=0.d0
 naf_f12=off
 naf_scf=off
 nafalg=albe
 nafdens=off
 naftyp=
 nchol=auto
 ndeps=1e-3
 nevpt=
 nstate=2
 nsing=0
 nto=off
 ntrip=0
 num_grad=off
 occ=
 occri=off
 oniom=off
 oniom_eechg=off
 oniom_pcm=off
 oniom_qcorr=off
 optalg=
 optmaxit=50
 optetol=1e-6
 optex=1
 optgtol=1e-4
 optstol=1e-3
 orblocc=off
 orbloce=off
 orbloco=off
 orblocv=off
 orblocguess=cholesky
 osveps=1e-3
 ovirt=off
 ovltol=1e-7
 ovosnorb=80.0
 pao_subsys_tol=1e-3
 pao_tol=1e-3
 pcm=off
 popul=off
 pressure=100000
 pssp=off
 ptfreq=0.0
 ptthreads=2
 qmreg=
 qmmm=off
 qro=off
 qscf=off
 redcost_exc=off
 redcost_tddft=off
 refdet=none
 rest=0
 rgrid=log3
 rism=off
 rohfcore=semicanonical
 rohftype=semicanonical
 scfalg=auto
 scf_conv=auto
 scfdamp=0.7d0
 scfdamp_mode=1
 scfdamp_end=3
 scfdamp_dampstep=0.d0
 scfdamp_dtol=0.0d0
 scfdamp_maxfact=0.7d0
 scfdamp_minfact=0.7d0
 scfdiis=on
 scfdiis_dtol=0.0d0
 scfdiis_end=50
 scfdiis_start=2
 scfdiis_step=1
 scfdiis_watch=off
 scfdiis_wrange=10
 scfdiis_wlimit=5
 scfdiis_delmax=2
 scfdtol=7
 scfext=10
 scfguessdens=
 scfiguess=sad
 scfloc=off
 scflshift=0.20
 scflshift_end=8
 scflshift_dtol=0.0
 scflshift_gaptol=0.20
 scfmaxit=50
 scftype=
 scftype_low=
 scftype_high=
 scftol=6
 scspe=1.d0
 scsph=1.d0
 scsps=0.6667
 scsps_t=0.6667
 scspt=0.0000
 scspt_t=0.0000
 scspv=1.d0
 spairtol=1e-4
 sqmprog=
 subminp=top
 subsys_bopu=on
 symm=
 talg=occ
 temp=298.15
 test=off
 tfunc=off
 theodore=off
 tlmo=0.999
 tpao=0.94
 tprint=off
 uncontract=off
 unit=angs
 usedisk=2
 verbosity=3
 wpairtol=0.100000000E-05

 Executing scf...

 @scfsetup: integrals calculated directly
            mrcc/integ direct run
 @scfsetup: calculating on full matrices
            not using symmetry adapted basis
 @scfsetup: diis switched on
 @scfsetup: number of steps to extrapolate from  10
 @scfsetup: tolerance in energy deviation    0.100000E-05
            tolerance in density deviation    0.100000E-06
 @scfsetup: maximum number of iterations:  50
 @scfsetup: restricted closed shell hf calc
 @scfsetup: starting scf from superposition of atomic densities
 @scfsetup: occupation set:
            from initial orbitals
 @scfsetup: Parameter-set for SCF acceleration: normal
 @scfsetup: diis runs from iteration:   2
 @scfsetup: diis runs to iteration:  50
 @scfsetup: diis runs in every iteration
 @scfsetup: diiswatch is disabled                   
 @scfsetup: diis dtol criteria to switch on:      0.0000E+00
           (or the iteration number below is reached)
 @scfsetup: static damping scheme
            iteration step criteria to turn damping off: 3
 @scfsetup: dynamic level shifting
            tolarance in HOMO-LUMO gap:  0.200
            tolarance in density deviation:     0.0000E+00
            iteration step criteria to turn level shifting off: 8
 Allocation of 120.0 Gbytes of memory...
 ======================================================================
 ITERATION STEP   1
 

 SCF control                  : initial
 Damping factor/level shift   : 0.700/0.200
 DIIS [start/end/frequency]   :   2 / 50 /  1

 Constructing Fock-matrix...
 
 First step of Coulomb + first step of exchange...
 Exchange contribution is evaluated for MOs 1 to 165.
   1% done.
  12% done.
  23% done.
  34% done.
  45% done.
  56% done.
  67% done.
  78% done.
  89% done.
 100% done.
 
 Fitting and assembly step of exchange...
 
 Second step of Coulomb...
   1% done.
  12% done.
  23% done.
  34% done.
  45% done.
  56% done.
  67% done.
  78% done.
  89% done.
 100% done.
 
 Calculating the exchange-correlation matrix...
                  0.2063*PBEX [au]:    -54.850007718449
                  0.5000*PBEC [au]:     -5.626405206767
 Exchange-correlation energy  [au]:    -60.476412925216
 
 Coulomb energy + HF exchange [au]:   6510.798923409241
 Gradient norm:      1.3808E+00
 RMS of [F,P]:                                         0.00538568983860
 RMS of difference density:                            0.00187009735070
 Gap [au]:  0.02646020
 ALPHA OCC: 165
 BETA  OCC: 165
 
 ***KOHN-SHAM ENERGY IN STEP   1 IS         -1927.5193701171101566 [AU]
 ======================================================================
 ITERATION STEP   2
 

 SCF control                  : diis+damping
 Damping factor/level shift   : 0.700/0.200
 DIIS [start/end/frequency]   :   2 / 50 /  1

 Constructing Fock-matrix...
 
 First step of Coulomb + first step of exchange...
 Exchange contribution is evaluated for MOs 1 to 165.
   1% done.
  12% done.
  23% done.
  34% done.
  45% done.
  56% done.
  67% done.
  78% done.
  89% done.
 100% done.
 
 Fitting and assembly step of exchange...
 
 Second step of Coulomb...
   1% done.
  12% done.
  23% done.
  34% done.
  45% done.
  56% done.
  67% done.
  78% done.
  89% done.
 100% done.
 
 Calculating the exchange-correlation matrix...
                  0.2063*PBEX [au]:    -55.177341128489
                  0.5000*PBEC [au]:     -5.616377936519
 Exchange-correlation energy  [au]:    -60.793719065008
 
 Coulomb energy + HF exchange [au]:   6549.557717619738
 Gradient norm:      1.9503E-01
 DIIS is running in this iteration step.
 RMS of [F,P]:                                         0.00373538713316
 RMS of difference density:                            0.00119574747574
 Gap [au]:  0.25926823
 ALPHA OCC: 165
 BETA  OCC: 165
 
 ***KOHN-SHAM ENERGY IN STEP   2 IS         -1931.1995544353121659 [AU]
 
 Step comparison  Energy Drift [au]  DIIS error drift  Gradient drift
        1            3.6802E+00         1.6503E-03       1.1858E+00
        2            1.9312E+03         1.0000E-07       1.1858E+00
 ======================================================================
 ITERATION STEP   3
 

 SCF control                  : diis+damping
 Damping factor/level shift   : 0.700/0.000
 DIIS [start/end/frequency]   :   2 / 50 /  1

 Constructing Fock-matrix...
 
 First step of Coulomb + first step of exchange...
 Exchange contribution is evaluated for MOs 1 to 165.
   1% done.
  12% done.
  23% done.
  34% done.
  45% done.
  56% done.
  67% done.
  78% done.
  89% done.
 100% done.
 
 Fitting and assembly step of exchange...
 
 Second step of Coulomb...
   1% done.
  12% done.
  23% done.
  34% done.
  45% done.
  56% done.
  67% done.
  78% done.
  89% done.
 100% done.
 
 Calculating the exchange-correlation matrix...
                  0.2063*PBEX [au]:    -55.335068143996
                  0.5000*PBEC [au]:     -5.606679896425
 Exchange-correlation energy  [au]:    -60.941748040421
 
 Coulomb energy + HF exchange [au]:   6565.881811582963
 Gradient norm:      2.8471E-02
 DIIS is running in this iteration step.
 RMS of [F,P]:                                         0.00268249196290
 RMS of difference density:                            0.00098912903165
 Gap [au]:  0.26006005
 ALPHA OCC: 165
 BETA  OCC: 165
 
 ***KOHN-SHAM ENERGY IN STEP   3 IS         -1932.6288622297597612 [AU]
 
 Step comparison  Energy Drift [au]  DIIS error drift  Gradient drift
        2            1.4293E+00         1.0529E-03       1.6656E-01
 ======================================================================
 ITERATION STEP   4
 

 SCF control                  : diis
 Damping factor/level shift   : 0.000/0.000
 DIIS [start/end/frequency]   :   2 / 50 /  1

 Constructing Fock-matrix...
 
 First step of Coulomb + first step of exchange...
 Exchange contribution is evaluated for MOs 1 to 165.
   1% done.
  12% done.
  23% done.
  34% done.
  45% done.
  56% done.
  67% done.
  78% done.
  89% done.
 100% done.
 
 Fitting and assembly step of exchange...
 
 Second step of Coulomb...
   1% done.
  12% done.
  23% done.
  34% done.
  45% done.
  56% done.
  67% done.
  78% done.
  89% done.
 100% done.
 
 Calculating the exchange-correlation matrix...
                  0.2063*PBEX [au]:    -55.601955228889
                  0.5000*PBEC [au]:     -5.567329301951
 Exchange-correlation energy  [au]:    -61.169284530839
 
 Coulomb energy + HF exchange [au]:   6571.167084801448
 Gradient norm:      6.2054E-02
 DIIS is running in this iteration step.
 RMS of [F,P]:                                         0.00219169382735
 RMS of difference density:                            0.00310988109171
 Gap [au]:  0.26687709
 ALPHA OCC: 165
 BETA  OCC: 165
 
 ***KOHN-SHAM ENERGY IN STEP   4 IS         -1933.8250593752545683 [AU]
 
 Step comparison  Energy Drift [au]  DIIS error drift  Gradient drift
        3            1.1962E+00         4.9080E-04      -3.3583E-02
 Warning! The gradient goes uphill (with respect to previous step).
 Warning! The gradient goes uphill (with respect to step   3 ).
 ======================================================================
 ITERATION STEP   5
 

 SCF control                  : diis
 Damping factor/level shift   : 0.000/0.000
 DIIS [start/end/frequency]   :   2 / 50 /  1

 Constructing Fock-matrix...
 
 First step of Coulomb + first step of exchange...
 Exchange contribution is evaluated for MOs 1 to 165.
   1% done.
  12% done.
  23% done.
  34% done.
  45% done.
  56% done.
  67% done.
  78% done.
  89% done.
 100% done.
 
 Fitting and assembly step of exchange...
 
 Second step of Coulomb...
   1% done.
  12% done.
  23% done.
  34% done.
  45% done.
  56% done.
  67% done.
  78% done.
  89% done.
 100% done.
 
 Calculating the exchange-correlation matrix...
                  0.2063*PBEX [au]:    -55.716783292062
                  0.5000*PBEC [au]:     -5.561832895158
 Exchange-correlation energy  [au]:    -61.278616187220
 
 Coulomb energy + HF exchange [au]:   6590.354808155011
 Gradient norm:      1.0403E-01
 DIIS is running in this iteration step.
 RMS of [F,P]:                                         0.00039294082979
 RMS of difference density:                            0.00062640286619
 Gap [au]:  0.26476501
 ALPHA OCC: 165
 BETA  OCC: 165
 
 ***KOHN-SHAM ENERGY IN STEP   5 IS         -1934.2097127681136044 [AU]
 
 Step comparison  Energy Drift [au]  DIIS error drift  Gradient drift
        4            3.8465E-01         1.7988E-03      -4.1974E-02
 Warning! The gradient goes uphill (with respect to previous step).
 Warning! The gradient goes uphill (with respect to step   3 ).
 ======================================================================
 ITERATION STEP   6
 

 SCF control                  : diis
 Damping factor/level shift   : 0.000/0.000
 DIIS [start/end/frequency]   :   2 / 50 /  1

 Constructing Fock-matrix...
 
 First step of Coulomb + first step of exchange...
 Exchange contribution is evaluated for MOs 1 to 165.
   1% done.
  12% done.
  23% done.
  34% done.
  45% done.
  56% done.
  67% done.
  78% done.
  89% done.
 100% done.
 
 Fitting and assembly step of exchange...
 
 Second step of Coulomb...
   1% done.
  12% done.
  23% done.
  34% done.
  45% done.
  56% done.
  67% done.
  78% done.
  89% done.
 100% done.
 
 Calculating the exchange-correlation matrix...
                  0.2063*PBEX [au]:    -55.666799737626
                  0.5000*PBEC [au]:     -5.569802033564
 Exchange-correlation energy  [au]:    -61.236601771190
 
 Coulomb energy + HF exchange [au]:   6594.124851433302
 Gradient norm:      1.8232E-02
 DIIS is running in this iteration step.
 RMS of [F,P]:                                         0.00010598687823
 RMS of difference density:                            0.00014347522108
 Gap [au]:  0.26832954
 ALPHA OCC: 165
 BETA  OCC: 165
 
 ***KOHN-SHAM ENERGY IN STEP   6 IS         -1934.2605989316980413 [AU]
 
 Step comparison  Energy Drift [au]  DIIS error drift  Gradient drift
        5            5.0886E-02         2.8695E-04       8.5796E-02
 ======================================================================
 ITERATION STEP   7
 

 SCF control                  : diis
 Damping factor/level shift   : 0.000/0.000
 DIIS [start/end/frequency]   :   2 / 50 /  1

 Constructing Fock-matrix...
 
 First step of Coulomb + first step of exchange...
 Exchange contribution is evaluated for MOs 1 to 165.
   1% done.
  12% done.
  23% done.
  34% done.
  45% done.
  56% done.
  67% done.
  78% done.
  89% done.
 100% done.
 
 Fitting and assembly step of exchange...
 
 Second step of Coulomb...
   1% done.
  12% done.
  23% done.
  34% done.
  45% done.
  56% done.
  67% done.
  78% done.
  89% done.
 100% done.
 
 Calculating the exchange-correlation matrix...
                  0.2063*PBEX [au]:    -55.683281896677
                  0.5000*PBEC [au]:     -5.570574221759
 Exchange-correlation energy  [au]:    -61.253856118436
 
 Coulomb energy + HF exchange [au]:   6593.972454086343
 Gradient norm:      6.7058E-03
 DIIS is running in this iteration step.
 RMS of [F,P]:                                         0.00004842680518
 RMS of difference density:                            0.00005285685724
 Gap [au]:  0.26573220
 ALPHA OCC: 165
 BETA  OCC: 165
 
 ***KOHN-SHAM ENERGY IN STEP   7 IS         -1934.2632730282821285 [AU]
 
 Step comparison  Energy Drift [au]  DIIS error drift  Gradient drift
        6            2.6741E-03         5.7560E-05       1.1527E-02
 ======================================================================
 ITERATION STEP   8
 

 SCF control                  : diis
 Damping factor/level shift   : 0.000/0.000
 DIIS [start/end/frequency]   :   2 / 50 /  1

 Constructing Fock-matrix...
 
 First step of Coulomb + first step of exchange...
 Exchange contribution is evaluated for MOs 1 to 165.
   1% done.
  12% done.
  23% done.
  34% done.
  45% done.
  56% done.
  67% done.
  78% done.
  89% done.
 100% done.
 
 Fitting and assembly step of exchange...
 
 Second step of Coulomb...
   1% done.
  12% done.
  23% done.
  34% done.
  45% done.
  56% done.
  67% done.
  78% done.
  89% done.
 100% done.
 
 Calculating the exchange-correlation matrix...
                  0.2063*PBEX [au]:    -55.677309762409
                  0.5000*PBEC [au]:     -5.570398610956
 Exchange-correlation energy  [au]:    -61.247708373365
 
 Coulomb energy + HF exchange [au]:   6593.909146504400
 Gradient norm:      2.9590E-03
 DIIS is running in this iteration step.
 RMS of [F,P]:                                         0.00003066362644
 RMS of difference density:                            0.00002127055996
 Gap [au]:  0.26704617
 ALPHA OCC: 165
 BETA  OCC: 165
 
 ***KOHN-SHAM ENERGY IN STEP   8 IS         -1934.2638923947215517 [AU]
 
 Step comparison  Energy Drift [au]  DIIS error drift  Gradient drift
        7            6.1937E-04         1.7763E-05       3.7468E-03
 ======================================================================
 ITERATION STEP   9
 

 SCF control                  : diis
 Damping factor/level shift   : 0.000/0.000
 DIIS [start/end/frequency]   :   2 / 50 /  1

 Constructing Fock-matrix...
 
 First step of Coulomb + first step of exchange...
 Exchange contribution is evaluated for MOs 1 to 165.
   1% done.
  12% done.
  23% done.
  34% done.
  45% done.
  56% done.
  67% done.
  78% done.
  89% done.
 100% done.
 
 Fitting and assembly step of exchange...
 
 Second step of Coulomb...
   1% done.
  12% done.
  23% done.
  34% done.
  45% done.
  56% done.
  67% done.
  78% done.
  89% done.
 100% done.
 
 Calculating the exchange-correlation matrix...
                  0.2063*PBEX [au]:    -55.674630195767
                  0.5000*PBEC [au]:     -5.570475297206
 Exchange-correlation energy  [au]:    -61.245105492973
 
 Coulomb energy + HF exchange [au]:   6593.654201657603
 Gradient norm:      1.9762E-03
 DIIS is running in this iteration step.
 RMS of [F,P]:                                         0.00002409519845
 RMS of difference density:                            0.00001334924508
 Gap [au]:  0.26687348
 ALPHA OCC: 165
 BETA  OCC: 165
 
 ***KOHN-SHAM ENERGY IN STEP   9 IS         -1934.2640646811723855 [AU]
 
 Step comparison  Energy Drift [au]  DIIS error drift  Gradient drift
        8            1.7229E-04         6.5684E-06       9.8287E-04
 ======================================================================
 ITERATION STEP  10
 

 SCF control                  : diis
 Damping factor/level shift   : 0.000/0.000
 DIIS [start/end/frequency]   :   2 / 50 /  1

 Constructing Fock-matrix...
 
 First step of Coulomb + first step of exchange...
 Exchange contribution is evaluated for MOs 1 to 165.
   1% done.
  12% done.
  23% done.
  34% done.
  45% done.
  56% done.
  67% done.
  78% done.
  89% done.
 100% done.
 
 Fitting and assembly step of exchange...
 
 Second step of Coulomb...
   1% done.
  12% done.
  23% done.
  34% done.
  45% done.
  56% done.
  67% done.
  78% done.
  89% done.
 100% done.
 
 Calculating the exchange-correlation matrix...
                  0.2063*PBEX [au]:    -55.673187598495
                  0.5000*PBEC [au]:     -5.570628358925
 Exchange-correlation energy  [au]:    -61.243815957420
 
 Coulomb energy + HF exchange [au]:   6593.637160270492
 Gradient norm:      1.7895E-03
 DIIS is running in this iteration step.
 RMS of [F,P]:                                         0.00001922800583
 RMS of difference density:                            0.00001184884805
 Gap [au]:  0.26682420
 ALPHA OCC: 165
 BETA  OCC: 165
 
 ***KOHN-SHAM ENERGY IN STEP  10 IS         -1934.2641803483929834 [AU]
 
 Step comparison  Energy Drift [au]  DIIS error drift  Gradient drift
        9            1.1567E-04         4.8672E-06       1.8665E-04
 ======================================================================
 ITERATION STEP  11
 

 SCF control                  : diis
 Damping factor/level shift   : 0.000/0.000
 DIIS [start/end/frequency]   :   2 / 50 /  1

 Constructing Fock-matrix...
 
 First step of Coulomb + first step of exchange...
 Exchange contribution is evaluated for MOs 1 to 165.
   1% done.
  12% done.
  23% done.
  34% done.
  45% done.
  56% done.
  67% done.
  78% done.
  89% done.
 100% done.
 
 Fitting and assembly step of exchange...
 
 Second step of Coulomb...
   1% done.
  12% done.
  23% done.
  34% done.
  45% done.
  56% done.
  67% done.
  78% done.
  89% done.
 100% done.
 
 Calculating the exchange-correlation matrix...
                  0.2063*PBEX [au]:    -55.671682660964
                  0.5000*PBEC [au]:     -5.570756739112
 Exchange-correlation energy  [au]:    -61.242439400076
 
 Coulomb energy + HF exchange [au]:   6593.575309208505
 Gradient norm:      1.2272E-03
 DIIS is running in this iteration step.
 RMS of [F,P]:                                         0.00001473147292
 RMS of difference density:                            0.00001019850841
 Gap [au]:  0.26675838
 ALPHA OCC: 165
 BETA  OCC: 165
 
 ***KOHN-SHAM ENERGY IN STEP  11 IS         -1934.2642672383135505 [AU]
 
 Step comparison  Energy Drift [au]  DIIS error drift  Gradient drift
       10            8.6890E-05         4.4965E-06       5.6233E-04
 ======================================================================
 ITERATION STEP  12
 

 SCF control                  : diis
 Damping factor/level shift   : 0.000/0.000
 DIIS [start/end/frequency]   :   2 / 50 /  1

 Constructing Fock-matrix...
 
 First step of Coulomb + first step of exchange...
 Exchange contribution is evaluated for MOs 1 to 165.
   1% done.
  12% done.
  23% done.
  34% done.
  45% done.
  56% done.
  67% done.
  78% done.
  89% done.
 100% done.
 
 Fitting and assembly step of exchange...
 
 Second step of Coulomb...
   1% done.
  12% done.
  23% done.
  34% done.
  45% done.
  56% done.
  67% done.
  78% done.
  89% done.
 100% done.
 
 Calculating the exchange-correlation matrix...
                  0.2063*PBEX [au]:    -55.670367283700
                  0.5000*PBEC [au]:     -5.570866700760
 Exchange-correlation energy  [au]:    -61.241233984460
 
 Coulomb energy + HF exchange [au]:   6593.521028197359
 Gradient norm:      9.5987E-04
 DIIS is running in this iteration step.
 RMS of [F,P]:                                         0.00001088504220
 RMS of difference density:                            0.00001148990422
 Gap [au]:  0.26671628
 ALPHA OCC: 165
 BETA  OCC: 165
 
 ***KOHN-SHAM ENERGY IN STEP  12 IS         -1934.2643240095931105 [AU]
 
 Step comparison  Energy Drift [au]  DIIS error drift  Gradient drift
       11            5.6771E-05         3.8464E-06       2.6732E-04
 ======================================================================
 ITERATION STEP  13
 

 SCF control                  : diis
 Damping factor/level shift   : 0.000/0.000
 DIIS [start/end/frequency]   :   2 / 50 /  1

 Constructing Fock-matrix...
 
 First step of Coulomb + first step of exchange...
 Exchange contribution is evaluated for MOs 1 to 165.
   1% done.
  12% done.
  23% done.
  34% done.
  45% done.
  56% done.
  67% done.
  78% done.
  89% done.
 100% done.
 
 Fitting and assembly step of exchange...
 
 Second step of Coulomb...
   1% done.
  12% done.
  23% done.
  34% done.
  45% done.
  56% done.
  67% done.
  78% done.
  89% done.
 100% done.
 
 Calculating the exchange-correlation matrix...
                  0.2063*PBEX [au]:    -55.668952262408
                  0.5000*PBEC [au]:     -5.570991264946
 Exchange-correlation energy  [au]:    -61.239943527355
 
 Coulomb energy + HF exchange [au]:   6593.463213944467
 Gradient norm:      5.7903E-04
 DIIS is running in this iteration step.
 RMS of [F,P]:                                         0.00000665988248
 RMS of difference density:                            0.00001796030860
 Gap [au]:  0.26658745
 ALPHA OCC: 165
 BETA  OCC: 165
 
 ***KOHN-SHAM ENERGY IN STEP  13 IS         -1934.2643671792884561 [AU]
 
 Step comparison  Energy Drift [au]  DIIS error drift  Gradient drift
       12            4.3170E-05         4.2252E-06       3.8084E-04
 ======================================================================
 ITERATION STEP  14
 

 SCF control                  : diis
 Damping factor/level shift   : 0.000/0.000
 DIIS [start/end/frequency]   :   2 / 50 /  1

 Constructing Fock-matrix...
 
 First step of Coulomb + first step of exchange...
 Exchange contribution is evaluated for MOs 1 to 165.
   1% done.
  12% done.
  23% done.
  34% done.
  45% done.
  56% done.
  67% done.
  78% done.
  89% done.
 100% done.
 
 Fitting and assembly step of exchange...
 
 Second step of Coulomb...
   1% done.
  12% done.
  23% done.
  34% done.
  45% done.
  56% done.
  67% done.
  78% done.
  89% done.
 100% done.
 
 Calculating the exchange-correlation matrix...
                  0.2063*PBEX [au]:    -55.666695520128
                  0.5000*PBEC [au]:     -5.571184476823
 Exchange-correlation energy  [au]:    -61.237879996951
 
 Coulomb energy + HF exchange [au]:   6593.373933241264
 Gradient norm:      1.0757E-04
 DIIS is running in this iteration step.
 RMS of [F,P]:                                         0.00000033587035
 RMS of difference density:                            0.00000081551838
 Gap [au]:  0.26657556
 ALPHA OCC: 165
 BETA  OCC: 165
 
 ***KOHN-SHAM ENERGY IN STEP  14 IS         -1934.2643928353591036 [AU]
 
 Step comparison  Energy Drift [au]  DIIS error drift  Gradient drift
       13            2.5656E-05         6.3240E-06       4.7146E-04
 ======================================================================
 ITERATION STEP  15
 

 SCF control                  : diis
 Damping factor/level shift   : 0.000/0.000
 DIIS [start/end/frequency]   :   2 / 50 /  1

 Constructing Fock-matrix...
 
 First step of Coulomb + first step of exchange...
 Exchange contribution is evaluated for MOs 1 to 165.
   1% done.
  12% done.
  23% done.
  34% done.
  45% done.
  56% done.
  67% done.
  78% done.
  89% done.
 100% done.
 
 Fitting and assembly step of exchange...
 
 Second step of Coulomb...
   1% done.
  12% done.
  23% done.
  34% done.
  45% done.
  56% done.
  67% done.
  78% done.
  89% done.
 100% done.
 
 Calculating the exchange-correlation matrix...
                  0.2063*PBEX [au]:    -55.666706770410
                  0.5000*PBEC [au]:     -5.571184460641
 Exchange-correlation energy  [au]:    -61.237891231051
 
 Coulomb energy + HF exchange [au]:   6593.372917989637
 Gradient norm:      4.8830E-05
 DIIS is running in this iteration step.
 RMS of [F,P]:                                         0.00000013168092
 RMS of difference density:                            0.00000038352693
 Gap [au]:  0.26658914
 ALPHA OCC: 165
 BETA  OCC: 165
 
 ***KOHN-SHAM ENERGY IN STEP  15 IS         -1934.2643929566183942 [AU]
 
 Step comparison  Energy Drift [au]  DIIS error drift  Gradient drift
       14            1.2126E-07         2.0419E-07       5.8744E-05
 ======================================================================
 ITERATION STEP  16
 

 SCF control                  : diis
 Damping factor/level shift   : 0.000/0.000
 DIIS [start/end/frequency]   :   2 / 50 /  1

 Constructing Fock-matrix...
 
 First step of Coulomb + first step of exchange...
 Exchange contribution is evaluated for MOs 1 to 165.
   1% done.
  12% done.
  23% done.
  34% done.
  45% done.
  56% done.
  67% done.
  78% done.
  89% done.
 100% done.
 
 Fitting and assembly step of exchange...
 
 Second step of Coulomb...
   1% done.
  12% done.
  23% done.
  34% done.
  45% done.
  56% done.
  67% done.
  78% done.
  89% done.
 100% done.
 
 Calculating the exchange-correlation matrix...
                  0.2063*PBEX [au]:    -55.666715136419
                  0.5000*PBEC [au]:     -5.571184969876
 Exchange-correlation energy  [au]:    -61.237900106295
 
 Coulomb energy + HF exchange [au]:   6593.375049287665
 Gradient norm:      2.2302E-05
 DIIS is running in this iteration step.
 RMS of [F,P]:                                         0.00000006467428
 RMS of difference density:                            0.00000016157997
 Gap [au]:  0.26658697
 ALPHA OCC: 165
 BETA  OCC: 165
 
 ***KOHN-SHAM ENERGY IN STEP  16 IS         -1934.2643929809655674 [AU]
 
 Step comparison  Energy Drift [au]  DIIS error drift  Gradient drift
       15            2.4347E-08         6.7007E-08       2.6528E-05
 ======================================================================
 ITERATION STEP  17
 

 SCF control                  : diis
 Damping factor/level shift   : 0.000/0.000
 DIIS [start/end/frequency]   :   2 / 50 /  1

 Constructing Fock-matrix...
 
 First step of Coulomb + first step of exchange...
 Exchange contribution is evaluated for MOs 1 to 165.
   1% done.
  12% done.
  23% done.
  34% done.
  45% done.
  56% done.
  67% done.
  78% done.
  89% done.
 100% done.
 
 Fitting and assembly step of exchange...
 
 Second step of Coulomb...
   1% done.
  12% done.
  23% done.
  34% done.
  45% done.
  56% done.
  67% done.
  78% done.
  89% done.
 100% done.
 
 Calculating the exchange-correlation matrix...
                  0.2063*PBEX [au]:    -55.666707009564
                  0.5000*PBEC [au]:     -5.571184392413
 Exchange-correlation energy  [au]:    -61.237891401977
 
 Coulomb energy + HF exchange [au]:   6593.373619307982
 Gradient norm:      1.0888E-05
 DIIS is running in this iteration step.
 RMS of [F,P]:                                         0.00000002784936
 RMS of difference density:                            0.00000008079072
 Gap [au]:  0.26658968
 ALPHA OCC: 165
 BETA  OCC: 165
 
 ***KOHN-SHAM ENERGY IN STEP  17 IS         -1934.2643929856949399 [AU]
 
 Step comparison  Energy Drift [au]  DIIS error drift  Gradient drift
       16            4.7294E-09         3.6825E-08       1.1414E-05
 ======================================================================
 
 SUCCESS...
 THE SCF ITERATION HAS CONVERGED!
 
                   A   
 FINAL ALPHA OCC: 165
 FINAL BETA  OCC: 165
 
 ***FINAL KOHN-SHAM ENERGY:         -1934.2643929856949399 [AU]
 
 Orbital energies [au]:
      Irrep         Alpha          Beta
    1   A        -20.177714     -20.177714
    2   A        -15.276869     -15.276869
    3   A        -11.058064     -11.058064
    4   A        -11.013312     -11.013312
    5   A        -11.008923     -11.008923
    6   A        -11.007032     -11.007032
    7   A        -10.993728     -10.993728
    8   A        -10.983237     -10.983237
    9   A        -10.980317     -10.980317
   10   A        -10.978535     -10.978535
   11   A        -10.977990     -10.977990
   12   A        -10.977453     -10.977453
   13   A        -10.976945     -10.976945
   14   A        -10.976537     -10.976537
   15   A        -10.976317     -10.976317
   16   A        -10.975418     -10.975418
   17   A        -10.974641     -10.974641
   18   A        -10.974427     -10.974427
   19   A        -10.974229     -10.974229
   20   A        -10.974025     -10.974025
   21   A        -10.973263     -10.973263
   22   A        -10.972347     -10.972347
   23   A        -10.972342     -10.972342
   24   A        -10.972097     -10.972097
   25   A        -10.971955     -10.971955
   26   A        -10.970920     -10.970920
   27   A        -10.970043     -10.970043
   28   A        -10.969121     -10.969121
   29   A        -10.968482     -10.968482
   30   A        -10.968346     -10.968346
   31   A        -10.967005     -10.967005
   32   A        -10.966789     -10.966789
   33   A        -10.966283     -10.966283
   34   A        -10.966079     -10.966079
   35   A        -10.965784     -10.965784
   36   A        -10.964958     -10.964958
   37   A        -10.964195     -10.964195
   38   A        -10.962806     -10.962806
   39   A        -10.960739     -10.960739
   40   A        -10.958847     -10.958847
   41   A        -10.958709     -10.958709
   42   A        -10.956466     -10.956466
   43   A        -10.955729     -10.955729
   44   A        -10.952237     -10.952237
   45   A        -10.949886     -10.949886
   46   A        -10.949863     -10.949863
   47   A        -10.946498     -10.946498
   48   A        -10.941535     -10.941535
   49   A        -10.940672     -10.940672
   50   A         -1.309592      -1.309592
   51   A         -1.236536      -1.236536
   52   A         -1.163472      -1.163472
   53   A         -1.125324      -1.125324
   54   A         -1.113215      -1.113215
   55   A         -1.095360      -1.095360
   56   A         -1.092061      -1.092061
   57   A         -1.087420      -1.087420
   58   A         -1.085394      -1.085394
   59   A         -1.048868      -1.048868
   60   A         -1.036792      -1.036792
   61   A         -1.021842      -1.021842
   62   A         -1.002845      -1.002845
   63   A         -0.988245      -0.988245
   64   A         -0.976998      -0.976998
   65   A         -0.971429      -0.971429
   66   A         -0.969587      -0.969587
   67   A         -0.968748      -0.968748
   68   A         -0.964008      -0.964008
   69   A         -0.956330      -0.956330
   70   A         -0.942815      -0.942815
   71   A         -0.934483      -0.934483
   72   A         -0.928224      -0.928224
   73   A         -0.913238      -0.913238
   74   A         -0.892048      -0.892048
   75   A         -0.883998      -0.883998
   76   A         -0.853753      -0.853753
   77   A         -0.833757      -0.833757
   78   A         -0.825233      -0.825233
   79   A         -0.814614      -0.814614
   80   A         -0.807716      -0.807716
   81   A         -0.804391      -0.804391
   82   A         -0.794935      -0.794935
   83   A         -0.773900      -0.773900
   84   A         -0.767648      -0.767648
   85   A         -0.765005      -0.765005
   86   A         -0.763771      -0.763771
   87   A         -0.752554      -0.752554
   88   A         -0.750835      -0.750835
   89   A         -0.743818      -0.743818
   90   A         -0.718269      -0.718269
   91   A         -0.707096      -0.707096
   92   A         -0.697954      -0.697954
   93   A         -0.689228      -0.689228
   94   A         -0.685776      -0.685776
   95   A         -0.666482      -0.666482
   96   A         -0.664939      -0.664939
   97   A         -0.648848      -0.648848
   98   A         -0.640564      -0.640564
   99   A         -0.633256      -0.633256
  100   A         -0.626805      -0.626805
  101   A         -0.619502      -0.619502
  102   A         -0.614865      -0.614865
  103   A         -0.611782      -0.611782
  104   A         -0.603413      -0.603413
  105   A         -0.600753      -0.600753
  106   A         -0.598698      -0.598698
  107   A         -0.592339      -0.592339
  108   A         -0.589510      -0.589510
  109   A         -0.587243      -0.587243
  110   A         -0.586145      -0.586145
  111   A         -0.580561      -0.580561
  112   A         -0.576183      -0.576183
  113   A         -0.575442      -0.575442
  114   A         -0.572592      -0.572592
  115   A         -0.569483      -0.569483
  116   A         -0.564388      -0.564388
  117   A         -0.563505      -0.563505
  118   A         -0.560351      -0.560351
  119   A         -0.558839      -0.558839
  120   A         -0.556896      -0.556896
  121   A         -0.551668      -0.551668
  122   A         -0.550757      -0.550757
  123   A         -0.539210      -0.539210
  124   A         -0.526459      -0.526459
  125   A         -0.522366      -0.522366
  126   A         -0.520730      -0.520730
  127   A         -0.517642      -0.517642
  128   A         -0.515498      -0.515498
  129   A         -0.508193      -0.508193
  130   A         -0.507642      -0.507642
  131   A         -0.500068      -0.500068
  132   A         -0.495794      -0.495794
  133   A         -0.494543      -0.494543
  134   A         -0.492264      -0.492264
  135   A         -0.487653      -0.487653
  136   A         -0.482548      -0.482548
  137   A         -0.479987      -0.479987
  138   A         -0.477596      -0.477596
  139   A         -0.475943      -0.475943
  140   A         -0.475599      -0.475599
  141   A         -0.469368      -0.469368
  142   A         -0.466351      -0.466351
  143   A         -0.464118      -0.464118
  144   A         -0.458285      -0.458285
  145   A         -0.457297      -0.457297
  146   A         -0.456194      -0.456194
  147   A         -0.444897      -0.444897
  148   A         -0.433861      -0.433861
  149   A         -0.427559      -0.427559
  150   A         -0.424311      -0.424311
  151   A         -0.388444      -0.388444
  152   A         -0.377521      -0.377521
  153   A         -0.375925      -0.375925
  154   A         -0.356861      -0.356861
  155   A         -0.347825      -0.347825
  156   A         -0.337665      -0.337665
  157   A         -0.332890      -0.332890
  158   A         -0.329051      -0.329051
  159   A         -0.326749      -0.326749
  160   A         -0.323217      -0.323217
  161   A         -0.320853      -0.320853
  162   A         -0.316913      -0.316913
  163   A         -0.295070      -0.295070
  164   A         -0.281548      -0.281548
  165   A         -0.255029      -0.255029
 
  166   A          0.011560       0.011560
  167   A          0.038948       0.038948
  168   A          0.045035       0.045035
  169   A          0.054675       0.054675
  170   A          0.060402       0.060402
  171   A          0.065881       0.065881
  172   A          0.074260       0.074260
  173   A          0.081426       0.081426
  174   A          0.082706       0.082706
  175   A          0.096378       0.096378
  176   A          0.098491       0.098491
  177   A          0.103088       0.103088
  178   A          0.106696       0.106696
  179   A          0.110953       0.110953
  180   A          0.112933       0.112933
  181   A          0.118091       0.118091
  182   A          0.123842       0.123842
  183   A          0.125565       0.125565
  184   A          0.128949       0.128949
  185   A          0.129817       0.129817
  186   A          0.131090       0.131090
  187   A          0.133671       0.133671
  188   A          0.136150       0.136150
  189   A          0.141675       0.141675
  190   A          0.145860       0.145860
  191   A          0.150647       0.150647
  192   A          0.154526       0.154526
  193   A          0.160698       0.160698
  194   A          0.163402       0.163402
  195   A          0.167257       0.167257
  196   A          0.169336       0.169336
  197   A          0.171358       0.171358
  198   A          0.174422       0.174422
  199   A          0.175691       0.175691
  200   A          0.178623       0.178623
  201   A          0.182139       0.182139
  202   A          0.183406       0.183406
  203   A          0.192601       0.192601
  204   A          0.198106       0.198106
  205   A          0.202515       0.202515
  206   A          0.213831       0.213831
  207   A          0.219300       0.219300
  208   A          0.222202       0.222202
  209   A          0.226251       0.226251
  210   A          0.227879       0.227879
  211   A          0.234893       0.234893
  212   A          0.237466       0.237466
  213   A          0.246665       0.246665
  214   A          0.249369       0.249369
  215   A          0.251058       0.251058
  216   A          0.253432       0.253432
  217   A          0.262684       0.262684
  218   A          0.269957       0.269957
  219   A          0.272254       0.272254
  220   A          0.273099       0.273099
  221   A          0.278307       0.278307
  222   A          0.282784       0.282784
  223   A          0.287632       0.287632
  224   A          0.292332       0.292332
  225   A          0.293435       0.293435
  226   A          0.297126       0.297126
  227   A          0.300834       0.300834
  228   A          0.302909       0.302909
  229   A          0.308268       0.308268
  230   A          0.309846       0.309846
  231   A          0.311767       0.311767
  232   A          0.312623       0.312623
  233   A          0.315932       0.315932
  234   A          0.320806       0.320806
  235   A          0.323970       0.323970
  236   A          0.324852       0.324852
  237   A          0.329518       0.329518
  238   A          0.331511       0.331511
  239   A          0.335702       0.335702
  240   A          0.339617       0.339617
  241   A          0.343813       0.343813
  242   A          0.344432       0.344432
  243   A          0.346803       0.346803
  244   A          0.350646       0.350646
  245   A          0.352770       0.352770
  246   A          0.353383       0.353383
  247   A          0.356698       0.356698
  248   A          0.359572       0.359572
  249   A          0.364070       0.364070
  250   A          0.365683       0.365683
  251   A          0.368608       0.368608
  252   A          0.370801       0.370801
  253   A          0.373848       0.373848
  254   A          0.376621       0.376621
  255   A          0.377971       0.377971
  256   A          0.379487       0.379487
  257   A          0.382825       0.382825
  258   A          0.384269       0.384269
  259   A          0.388587       0.388587
  260   A          0.392580       0.392580
  261   A          0.394699       0.394699
  262   A          0.396509       0.396509
  263   A          0.400142       0.400142
  264   A          0.401748       0.401748
  265   A          0.402252       0.402252
  266   A          0.406712       0.406712
  267   A          0.409817       0.409817
  268   A          0.410272       0.410272
  269   A          0.412133       0.412133
  270   A          0.414572       0.414572
  271   A          0.418629       0.418629
  272   A          0.421055       0.421055
  273   A          0.422879       0.422879
  274   A          0.425153       0.425153
  275   A          0.428209       0.428209
  276   A          0.429035       0.429035
  277   A          0.433129       0.433129
  278   A          0.433747       0.433747
  279   A          0.437644       0.437644
  280   A          0.438174       0.438174
  281   A          0.442203       0.442203
  282   A          0.445586       0.445586
  283   A          0.449117       0.449117
  284   A          0.451436       0.451436
  285   A          0.454563       0.454563
  286   A          0.457231       0.457231
  287   A          0.459627       0.459627
  288   A          0.460782       0.460782
  289   A          0.461979       0.461979
  290   A          0.464420       0.464420
  291   A          0.467069       0.467069
  292   A          0.469096       0.469096
  293   A          0.472288       0.472288
  294   A          0.475366       0.475366
  295   A          0.476759       0.476759
  296   A          0.480209       0.480209
  297   A          0.480816       0.480816
  298   A          0.485528       0.485528
  299   A          0.488297       0.488297
  300   A          0.490272       0.490272
  301   A          0.493414       0.493414
  302   A          0.495746       0.495746
  303   A          0.498446       0.498446
  304   A          0.500902       0.500902
  305   A          0.502113       0.502113
  306   A          0.502740       0.502740
  307   A          0.506462       0.506462
  308   A          0.508319       0.508319
  309   A          0.510473       0.510473
  310   A          0.511303       0.511303
  311   A          0.512602       0.512602
  312   A          0.514802       0.514802
  313   A          0.517672       0.517672
  314   A          0.519134       0.519134
  315   A          0.520560       0.520560
  316   A          0.522357       0.522357
  317   A          0.524135       0.524135
  318   A          0.526247       0.526247
  319   A          0.530836       0.530836
  320   A          0.531738       0.531738
  321   A          0.533253       0.533253
  322   A          0.536278       0.536278
  323   A          0.537575       0.537575
  324   A          0.538781       0.538781
  325   A          0.541295       0.541295
  326   A          0.545507       0.545507
  327   A          0.546409       0.546409
  328   A          0.547760       0.547760
  329   A          0.549104       0.549104
  330   A          0.551342       0.551342
  331   A          0.553176       0.553176
  332   A          0.554368       0.554368
  333   A          0.556285       0.556285
  334   A          0.558608       0.558608
  335   A          0.560648       0.560648
  336   A          0.562242       0.562242
  337   A          0.563687       0.563687
  338   A          0.564685       0.564685
  339   A          0.567483       0.567483
  340   A          0.569947       0.569947
  341   A          0.570877       0.570877
  342   A          0.572656       0.572656
  343   A          0.576128       0.576128
  344   A          0.577081       0.577081
  345   A          0.577551       0.577551
  346   A          0.580839       0.580839
  347   A          0.583178       0.583178
  348   A          0.585778       0.585778
  349   A          0.588184       0.588184
  350   A          0.589713       0.589713
  351   A          0.591315       0.591315
  352   A          0.595188       0.595188
  353   A          0.596594       0.596594
  354   A          0.600899       0.600899
  355   A          0.602415       0.602415
  356   A          0.604010       0.604010
  357   A          0.606060       0.606060
  358   A          0.606712       0.606712
  359   A          0.608442       0.608442
  360   A          0.609820       0.609820
  361   A          0.612788       0.612788
  362   A          0.618869       0.618869
  363   A          0.620980       0.620980
  364   A          0.621238       0.621238
  365   A          0.623782       0.623782
  366   A          0.627618       0.627618
  367   A          0.630409       0.630409
  368   A          0.631562       0.631562
  369   A          0.634355       0.634355
  370   A          0.636252       0.636252
  371   A          0.637587       0.637587
  372   A          0.638549       0.638549
  373   A          0.643531       0.643531
  374   A          0.647148       0.647148
  375   A          0.647473       0.647473
  376   A          0.650364       0.650364
  377   A          0.652514       0.652514
  378   A          0.654146       0.654146
  379   A          0.656448       0.656448
  380   A          0.660268       0.660268
  381   A          0.662435       0.662435
  382   A          0.665349       0.665349
  383   A          0.668601       0.668601
  384   A          0.669979       0.669979
  385   A          0.672480       0.672480
  386   A          0.677008       0.677008
  387   A          0.680400       0.680400
  388   A          0.681732       0.681732
  389   A          0.684502       0.684502
  390   A          0.685771       0.685771
  391   A          0.689804       0.689804
  392   A          0.693868       0.693868
  393   A          0.695621       0.695621
  394   A          0.699309       0.699309
  395   A          0.699772       0.699772
  396   A          0.703582       0.703582
  397   A          0.708747       0.708747
  398   A          0.713066       0.713066
  399   A          0.714835       0.714835
  400   A          0.717991       0.717991
  401   A          0.722558       0.722558
  402   A          0.723114       0.723114
  403   A          0.725059       0.725059
  404   A          0.727018       0.727018
  405   A          0.729019       0.729019
  406   A          0.731590       0.731590
  407   A          0.736715       0.736715
  408   A          0.739656       0.739656
  409   A          0.740455       0.740455
  410   A          0.744214       0.744214
  411   A          0.746781       0.746781
  412   A          0.749548       0.749548
  413   A          0.752233       0.752233
  414   A          0.755108       0.755108
  415   A          0.758961       0.758961
  416   A          0.761007       0.761007
  417   A          0.765502       0.765502
  418   A          0.767504       0.767504
  419   A          0.768446       0.768446
  420   A          0.772748       0.772748
  421   A          0.775696       0.775696
  422   A          0.782223       0.782223
  423   A          0.785438       0.785438
  424   A          0.789247       0.789247
  425   A          0.791976       0.791976
  426   A          0.793340       0.793340
  427   A          0.797288       0.797288
  428   A          0.798111       0.798111
  429   A          0.802655       0.802655
  430   A          0.805874       0.805874
  431   A          0.808454       0.808454
  432   A          0.809873       0.809873
  433   A          0.814914       0.814914
  434   A          0.818846       0.818846
  435   A          0.822975       0.822975
  436   A          0.824366       0.824366
  437   A          0.824823       0.824823
  438   A          0.827013       0.827013
  439   A          0.831409       0.831409
  440   A          0.833805       0.833805
  441   A          0.839181       0.839181
  442   A          0.839649       0.839649
  443   A          0.846181       0.846181
  444   A          0.849383       0.849383
  445   A          0.851452       0.851452
  446   A          0.854090       0.854090
  447   A          0.860444       0.860444
  448   A          0.862993       0.862993
  449   A          0.867021       0.867021
  450   A          0.869068       0.869068
  451   A          0.870155       0.870155
  452   A          0.874787       0.874787
  453   A          0.877367       0.877367
  454   A          0.880596       0.880596
  455   A          0.881707       0.881707
  456   A          0.884446       0.884446
  457   A          0.885863       0.885863
  458   A          0.889008       0.889008
  459   A          0.889945       0.889945
  460   A          0.891658       0.891658
  461   A          0.894321       0.894321
  462   A          0.898852       0.898852
  463   A          0.901421       0.901421
  464   A          0.903940       0.903940
  465   A          0.906385       0.906385
  466   A          0.908931       0.908931
  467   A          0.909627       0.909627
  468   A          0.911659       0.911659
  469   A          0.912309       0.912309
  470   A          0.916901       0.916901
  471   A          0.917643       0.917643
  472   A          0.920290       0.920290
  473   A          0.926728       0.926728
  474   A          0.928801       0.928801
  475   A          0.932850       0.932850
  476   A          0.933955       0.933955
  477   A          0.934960       0.934960
  478   A          0.936321       0.936321
  479   A          0.939549       0.939549
  480   A          0.943331       0.943331
  481   A          0.947543       0.947543
  482   A          0.950125       0.950125
  483   A          0.951957       0.951957
  484   A          0.953758       0.953758
  485   A          0.957435       0.957435
  486   A          0.958856       0.958856
  487   A          0.961651       0.961651
  488   A          0.965513       0.965513
  489   A          0.968005       0.968005
  490   A          0.968570       0.968570
  491   A          0.974146       0.974146
  492   A          0.975792       0.975792
  493   A          0.979637       0.979637
  494   A          0.982216       0.982216
  495   A          0.984527       0.984527
  496   A          0.987738       0.987738
  497   A          0.988909       0.988909
  498   A          0.993289       0.993289
  499   A          0.996434       0.996434
  500   A          0.998739       0.998739
  501   A          0.999204       0.999204
  502   A          1.000734       1.000734
  503   A          1.007381       1.007381
  504   A          1.010463       1.010463
  505   A          1.013377       1.013377
  506   A          1.015067       1.015067
  507   A          1.018270       1.018270
  508   A          1.021092       1.021092
  509   A          1.023512       1.023512
  510   A          1.025981       1.025981
  511   A          1.026053       1.026053
  512   A          1.030850       1.030850
  513   A          1.033192       1.033192
  514   A          1.036675       1.036675
  515   A          1.041569       1.041569
  516   A          1.043827       1.043827
  517   A          1.045784       1.045784
  518   A          1.048298       1.048298
  519   A          1.049252       1.049252
  520   A          1.052719       1.052719
  521   A          1.056344       1.056344
  522   A          1.063477       1.063477
  523   A          1.066444       1.066444
  524   A          1.068474       1.068474
  525   A          1.072784       1.072784
  526   A          1.075692       1.075692
  527   A          1.077300       1.077300
  528   A          1.080341       1.080341
  529   A          1.082265       1.082265
  530   A          1.086662       1.086662
  531   A          1.086844       1.086844
  532   A          1.089944       1.089944
  533   A          1.092630       1.092630
  534   A          1.098328       1.098328
  535   A          1.098825       1.098825
  536   A          1.101048       1.101048
  537   A          1.106997       1.106997
  538   A          1.107864       1.107864
  539   A          1.112981       1.112981
  540   A          1.114031       1.114031
  541   A          1.117935       1.117935
  542   A          1.120126       1.120126
  543   A          1.121582       1.121582
  544   A          1.125236       1.125236
  545   A          1.127420       1.127420
  546   A          1.127575       1.127575
  547   A          1.131934       1.131934
  548   A          1.133132       1.133132
  549   A          1.134646       1.134646
  550   A          1.138215       1.138215
  551   A          1.140099       1.140099
  552   A          1.143917       1.143917
  553   A          1.149298       1.149298
  554   A          1.152122       1.152122
  555   A          1.155197       1.155197
  556   A          1.156459       1.156459
  557   A          1.160199       1.160199
  558   A          1.162377       1.162377
  559   A          1.164169       1.164169
  560   A          1.168670       1.168670
  561   A          1.172346       1.172346
  562   A          1.175343       1.175343
  563   A          1.177457       1.177457
  564   A          1.181232       1.181232
  565   A          1.186512       1.186512
  566   A          1.189720       1.189720
  567   A          1.192377       1.192377
  568   A          1.194833       1.194833
  569   A          1.195809       1.195809
  570   A          1.198237       1.198237
  571   A          1.202232       1.202232
  572   A          1.204342       1.204342
  573   A          1.210202       1.210202
  574   A          1.213549       1.213549
  575   A          1.216493       1.216493
  576   A          1.218995       1.218995
  577   A          1.221490       1.221490
  578   A          1.223831       1.223831
  579   A          1.224925       1.224925
  580   A          1.231153       1.231153
  581   A          1.233518       1.233518
  582   A          1.234765       1.234765
  583   A          1.238923       1.238923
  584   A          1.240708       1.240708
  585   A          1.245282       1.245282
  586   A          1.245741       1.245741
  587   A          1.249622       1.249622
  588   A          1.257240       1.257240
  589   A          1.257987       1.257987
  590   A          1.261638       1.261638
  591   A          1.265285       1.265285
  592   A          1.267502       1.267502
  593   A          1.271345       1.271345
  594   A          1.272755       1.272755
  595   A          1.277278       1.277278
  596   A          1.281048       1.281048
  597   A          1.281574       1.281574
  598   A          1.285610       1.285610
  599   A          1.290412       1.290412
  600   A          1.293882       1.293882
  601   A          1.296153       1.296153
  602   A          1.301666       1.301666
  603   A          1.303914       1.303914
  604   A          1.307915       1.307915
  605   A          1.308300       1.308300
  606   A          1.312919       1.312919
  607   A          1.318946       1.318946
  608   A          1.319765       1.319765
  609   A          1.322653       1.322653
  610   A          1.325686       1.325686
  611   A          1.330163       1.330163
  612   A          1.333434       1.333434
  613   A          1.335818       1.335818
  614   A          1.341566       1.341566
  615   A          1.345085       1.345085
  616   A          1.346355       1.346355
  617   A          1.354511       1.354511
  618   A          1.357546       1.357546
  619   A          1.359161       1.359161
  620   A          1.362640       1.362640
  621   A          1.364256       1.364256
  622   A          1.366372       1.366372
  623   A          1.368227       1.368227
  624   A          1.371936       1.371936
  625   A          1.372965       1.372965
  626   A          1.376669       1.376669
  627   A          1.380773       1.380773
  628   A          1.384228       1.384228
  629   A          1.386010       1.386010
  630   A          1.388032       1.388032
  631   A          1.392585       1.392585
  632   A          1.396326       1.396326
  633   A          1.397022       1.397022
  634   A          1.399949       1.399949
  635   A          1.401454       1.401454
  636   A          1.408543       1.408543
  637   A          1.409550       1.409550
  638   A          1.412572       1.412572
  639   A          1.413256       1.413256
  640   A          1.416524       1.416524
  641   A          1.423120       1.423120
  642   A          1.424971       1.424971
  643   A          1.427186       1.427186
  644   A          1.429407       1.429407
  645   A          1.433974       1.433974
  646   A          1.435110       1.435110
  647   A          1.437486       1.437486
  648   A          1.437898       1.437898
  649   A          1.441155       1.441155
  650   A          1.444036       1.444036
  651   A          1.448163       1.448163
  652   A          1.449924       1.449924
  653   A          1.454535       1.454535
  654   A          1.456207       1.456207
  655   A          1.458198       1.458198
  656   A          1.459115       1.459115
  657   A          1.463857       1.463857
  658   A          1.465433       1.465433
  659   A          1.468653       1.468653
  660   A          1.470176       1.470176
  661   A          1.471677       1.471677
  662   A          1.474529       1.474529
  663   A          1.477601       1.477601
  664   A          1.479659       1.479659
  665   A          1.482682       1.482682
  666   A          1.484967       1.484967
  667   A          1.490370       1.490370
  668   A          1.491002       1.491002
  669   A          1.492755       1.492755
  670   A          1.496541       1.496541
  671   A          1.497310       1.497310
  672   A          1.500275       1.500275
  673   A          1.501282       1.501282
  674   A          1.502887       1.502887
  675   A          1.505952       1.505952
  676   A          1.508100       1.508100
  677   A          1.515037       1.515037
  678   A          1.518644       1.518644
  679   A          1.520876       1.520876
  680   A          1.522587       1.522587
  681   A          1.523555       1.523555
  682   A          1.530202       1.530202
  683   A          1.531932       1.531932
  684   A          1.535507       1.535507
  685   A          1.538966       1.538966
  686   A          1.541590       1.541590
  687   A          1.545736       1.545736
  688   A          1.549174       1.549174
  689   A          1.550402       1.550402
  690   A          1.552582       1.552582
  691   A          1.555687       1.555687
  692   A          1.562483       1.562483
  693   A          1.564627       1.564627
  694   A          1.567646       1.567646
  695   A          1.568791       1.568791
  696   A          1.569582       1.569582
  697   A          1.572185       1.572185
  698   A          1.576149       1.576149
  699   A          1.580828       1.580828
  700   A          1.583395       1.583395
  701   A          1.586682       1.586682
  702   A          1.588310       1.588310
  703   A          1.591638       1.591638
  704   A          1.592562       1.592562
  705   A          1.594689       1.594689
  706   A          1.599254       1.599254
  707   A          1.600903       1.600903
  708   A          1.602464       1.602464
  709   A          1.607207       1.607207
  710   A          1.608146       1.608146
  711   A          1.613854       1.613854
  712   A          1.619318       1.619318
  713   A          1.621992       1.621992
  714   A          1.624243       1.624243
  715   A          1.625408       1.625408
  716   A          1.629594       1.629594
  717   A          1.631648       1.631648
  718   A          1.634192       1.634192
  719   A          1.638544       1.638544
  720   A          1.641665       1.641665
  721   A          1.646267       1.646267
  722   A          1.649648       1.649648
  723   A          1.654990       1.654990
  724   A          1.657950       1.657950
  725   A          1.660466       1.660466
  726   A          1.662506       1.662506
  727   A          1.664943       1.664943
  728   A          1.667770       1.667770
  729   A          1.671910       1.671910
  730   A          1.678185       1.678185
  731   A          1.684530       1.684530
  732   A          1.688906       1.688906
  733   A          1.689829       1.689829
  734   A          1.696436       1.696436
  735   A          1.697900       1.697900
  736   A          1.703913       1.703913
  737   A          1.706839       1.706839
  738   A          1.711224       1.711224
  739   A          1.714431       1.714431
  740   A          1.716480       1.716480
  741   A          1.721508       1.721508
  742   A          1.724260       1.724260
  743   A          1.728987       1.728987
  744   A          1.731793       1.731793
  745   A          1.734786       1.734786
  746   A          1.737403       1.737403
  747   A          1.738658       1.738658
  748   A          1.751747       1.751747
  749   A          1.756773       1.756773
  750   A          1.761484       1.761484
  751   A          1.767355       1.767355
  752   A          1.768998       1.768998
  753   A          1.771570       1.771570
  754   A          1.772386       1.772386
  755   A          1.773549       1.773549
  756   A          1.785483       1.785483
  757   A          1.788711       1.788711
  758   A          1.795752       1.795752
  759   A          1.796821       1.796821
  760   A          1.804614       1.804614
  761   A          1.808886       1.808886
  762   A          1.813842       1.813842
  763   A          1.817168       1.817168
  764   A          1.826141       1.826141
  765   A          1.835465       1.835465
  766   A          1.835965       1.835965
  767   A          1.839768       1.839768
  768   A          1.844737       1.844737
  769   A          1.851783       1.851783
  770   A          1.854678       1.854678
  771   A          1.857522       1.857522
  772   A          1.867918       1.867918
  773   A          1.875347       1.875347
  774   A          1.877156       1.877156
  775   A          1.885310       1.885310
  776   A          1.896120       1.896120
  777   A          1.897894       1.897894
  778   A          1.903306       1.903306
  779   A          1.906130       1.906130
  780   A          1.918340       1.918340
  781   A          1.921065       1.921065
  782   A          1.937177       1.937177
  783   A          1.946988       1.946988
  784   A          1.948744       1.948744
  785   A          1.956228       1.956228
  786   A          1.965898       1.965898
  787   A          1.966666       1.966666
  788   A          1.972882       1.972882
  789   A          1.977424       1.977424
  790   A          1.988670       1.988670
  791   A          1.995747       1.995747
  792   A          2.003571       2.003571
  793   A          2.012832       2.012832
  794   A          2.018157       2.018157
  795   A          2.023918       2.023918
  796   A          2.028182       2.028182
  797   A          2.035176       2.035176
  798   A          2.036809       2.036809
  799   A          2.038204       2.038204
  800   A          2.043693       2.043693
  801   A          2.050222       2.050222
  802   A          2.051009       2.051009
  803   A          2.060960       2.060960
  804   A          2.068464       2.068464
  805   A          2.077880       2.077880
  806   A          2.084259       2.084259
  807   A          2.088124       2.088124
  808   A          2.092753       2.092753
  809   A          2.109386       2.109386
  810   A          2.112264       2.112264
  811   A          2.119956       2.119956
  812   A          2.121174       2.121174
  813   A          2.127835       2.127835
  814   A          2.134773       2.134773
  815   A          2.150471       2.150471
  816   A          2.163962       2.163962
  817   A          2.168537       2.168537
  818   A          2.169703       2.169703
  819   A          2.180352       2.180352
  820   A          2.183540       2.183540
  821   A          2.190458       2.190458
  822   A          2.211463       2.211463
  823   A          2.215241       2.215241
  824   A          2.221598       2.221598
  825   A          2.231561       2.231561
  826   A          2.247413       2.247413
  827   A          2.254632       2.254632
  828   A          2.264474       2.264474
  829   A          2.267344       2.267344
  830   A          2.269429       2.269429
  831   A          2.272767       2.272767
  832   A          2.274030       2.274030
  833   A          2.277204       2.277204
  834   A          2.281357       2.281357
  835   A          2.288636       2.288636
  836   A          2.297895       2.297895
  837   A          2.298927       2.298927
  838   A          2.309603       2.309603
  839   A          2.316291       2.316291
  840   A          2.326412       2.326412
  841   A          2.329190       2.329190
  842   A          2.339817       2.339817
  843   A          2.346649       2.346649
  844   A          2.350546       2.350546
  845   A          2.355014       2.355014
  846   A          2.356637       2.356637
  847   A          2.368657       2.368657
  848   A          2.369386       2.369386
  849   A          2.373544       2.373544
  850   A          2.383277       2.383277
  851   A          2.384398       2.384398
  852   A          2.386833       2.386833
  853   A          2.396167       2.396167
  854   A          2.397659       2.397659
  855   A          2.403629       2.403629
  856   A          2.411792       2.411792
  857   A          2.417120       2.417120
  858   A          2.423434       2.423434
  859   A          2.428346       2.428346
  860   A          2.432127       2.432127
  861   A          2.439520       2.439520
  862   A          2.445871       2.445871
  863   A          2.447127       2.447127
  864   A          2.450893       2.450893
  865   A          2.455389       2.455389
  866   A          2.462469       2.462469
  867   A          2.463887       2.463887
  868   A          2.470162       2.470162
  869   A          2.471440       2.471440
  870   A          2.475764       2.475764
  871   A          2.481647       2.481647
  872   A          2.486918       2.486918
  873   A          2.489818       2.489818
  874   A          2.502540       2.502540
  875   A          2.509488       2.509488
  876   A          2.511731       2.511731
  877   A          2.518366       2.518366
  878   A          2.522144       2.522144
  879   A          2.522925       2.522925
  880   A          2.526123       2.526123
  881   A          2.529412       2.529412
  882   A          2.535718       2.535718
  883   A          2.539096       2.539096
  884   A          2.544715       2.544715
  885   A          2.545886       2.545886
  886   A          2.548420       2.548420
  887   A          2.556904       2.556904
  888   A          2.562865       2.562865
  889   A          2.565484       2.565484
  890   A          2.569731       2.569731
  891   A          2.575852       2.575852
  892   A          2.580726       2.580726
  893   A          2.591823       2.591823
  894   A          2.594188       2.594188
  895   A          2.596759       2.596759
  896   A          2.599794       2.599794
  897   A          2.603584       2.603584
  898   A          2.609132       2.609132
  899   A          2.612520       2.612520
  900   A          2.615360       2.615360
  901   A          2.616683       2.616683
  902   A          2.621028       2.621028
  903   A          2.623812       2.623812
  904   A          2.626093       2.626093
  905   A          2.630199       2.630199
  906   A          2.633799       2.633799
  907   A          2.637103       2.637103
  908   A          2.639077       2.639077
  909   A          2.644627       2.644627
  910   A          2.647053       2.647053
  911   A          2.650832       2.650832
  912   A          2.658363       2.658363
  913   A          2.659697       2.659697
  914   A          2.662230       2.662230
  915   A          2.667437       2.667437
  916   A          2.673421       2.673421
  917   A          2.675450       2.675450
  918   A          2.676431       2.676431
  919   A          2.680188       2.680188
  920   A          2.681663       2.681663
  921   A          2.683608       2.683608
  922   A          2.685848       2.685848
  923   A          2.692442       2.692442
  924   A          2.693978       2.693978
  925   A          2.696187       2.696187
  926   A          2.698376       2.698376
  927   A          2.702914       2.702914
  928   A          2.704788       2.704788
  929   A          2.710071       2.710071
  930   A          2.710772       2.710772
  931   A          2.713847       2.713847
  932   A          2.715302       2.715302
  933   A          2.722461       2.722461
  934   A          2.723154       2.723154
  935   A          2.726543       2.726543
  936   A          2.733403       2.733403
  937   A          2.735085       2.735085
  938   A          2.738217       2.738217
  939   A          2.741690       2.741690
  940   A          2.746602       2.746602
  941   A          2.749038       2.749038
  942   A          2.753286       2.753286
  943   A          2.757360       2.757360
  944   A          2.758896       2.758896
  945   A          2.762362       2.762362
  946   A          2.764146       2.764146
  947   A          2.767441       2.767441
  948   A          2.772583       2.772583
  949   A          2.773483       2.773483
  950   A          2.777247       2.777247
  951   A          2.780020       2.780020
  952   A          2.780832       2.780832
  953   A          2.785357       2.785357
  954   A          2.787058       2.787058
  955   A          2.791179       2.791179
  956   A          2.795327       2.795327
  957   A          2.797709       2.797709
  958   A          2.801668       2.801668
  959   A          2.803581       2.803581
  960   A          2.806019       2.806019
  961   A          2.808808       2.808808
  962   A          2.810158       2.810158
  963   A          2.812794       2.812794
  964   A          2.816134       2.816134
  965   A          2.820164       2.820164
  966   A          2.825034       2.825034
  967   A          2.828640       2.828640
  968   A          2.831815       2.831815
  969   A          2.834548       2.834548
  970   A          2.839140       2.839140
  971   A          2.841484       2.841484
  972   A          2.845296       2.845296
  973   A          2.845836       2.845836
  974   A          2.849350       2.849350
  975   A          2.853529       2.853529
  976   A          2.859029       2.859029
  977   A          2.861810       2.861810
  978   A          2.865124       2.865124
  979   A          2.867144       2.867144
  980   A          2.869721       2.869721
  981   A          2.872373       2.872373
  982   A          2.876886       2.876886
  983   A          2.879443       2.879443
  984   A          2.885188       2.885188
  985   A          2.887465       2.887465
  986   A          2.889325       2.889325
  987   A          2.893601       2.893601
  988   A          2.896651       2.896651
  989   A          2.899190       2.899190
  990   A          2.903573       2.903573
  991   A          2.906978       2.906978
  992   A          2.907829       2.907829
  993   A          2.912459       2.912459
  994   A          2.912841       2.912841
  995   A          2.919352       2.919352
  996   A          2.920018       2.920018
  997   A          2.926229       2.926229
  998   A          2.926676       2.926676
  999   A          2.929697       2.929697
 1000   A          2.932791       2.932791
 1001   A          2.935256       2.935256
 1002   A          2.938228       2.938228
 1003   A          2.940856       2.940856
 1004   A          2.941311       2.941311
 1005   A          2.945521       2.945521
 1006   A          2.947052       2.947052
 1007   A          2.948492       2.948492
 1008   A          2.950283       2.950283
 1009   A          2.952071       2.952071
 1010   A          2.953992       2.953992
 1011   A          2.959776       2.959776
 1012   A          2.960953       2.960953
 1013   A          2.962618       2.962618
 1014   A          2.964831       2.964831
 1015   A          2.969668       2.969668
 1016   A          2.971444       2.971444
 1017   A          2.971849       2.971849
 1018   A          2.974969       2.974969
 1019   A          2.976857       2.976857
 1020   A          2.981544       2.981544
 1021   A          2.982551       2.982551
 1022   A          2.985850       2.985850
 1023   A          2.989243       2.989243
 1024   A          2.993647       2.993647
 1025   A          2.995008       2.995008
 1026   A          2.996231       2.996231
 1027   A          3.000172       3.000172
 1028   A          3.003746       3.003746
 1029   A          3.005306       3.005306
 1030   A          3.006079       3.006079
 1031   A          3.012485       3.012485
 1032   A          3.016035       3.016035
 1033   A          3.021326       3.021326
 1034   A          3.025912       3.025912
 1035   A          3.027534       3.027534
 1036   A          3.028569       3.028569
 1037   A          3.031121       3.031121
 1038   A          3.033041       3.033041
 1039   A          3.035616       3.035616
 1040   A          3.035814       3.035814
 1041   A          3.038507       3.038507
 1042   A          3.042397       3.042397
 1043   A          3.043605       3.043605
 1044   A          3.050355       3.050355
 1045   A          3.051747       3.051747
 1046   A          3.062423       3.062423
 1047   A          3.064150       3.064150
 1048   A          3.064875       3.064875
 1049   A          3.067115       3.067115
 1050   A          3.069738       3.069738
 1051   A          3.070303       3.070303
 1052   A          3.075277       3.075277
 1053   A          3.078129       3.078129
 1054   A          3.079805       3.079805
 1055   A          3.083723       3.083723
 1056   A          3.085599       3.085599
 1057   A          3.090891       3.090891
 1058   A          3.091785       3.091785
 1059   A          3.098420       3.098420
 1060   A          3.099356       3.099356
 1061   A          3.101428       3.101428
 1062   A          3.105200       3.105200
 1063   A          3.108497       3.108497
 1064   A          3.111743       3.111743
 1065   A          3.112475       3.112475
 1066   A          3.115644       3.115644
 1067   A          3.121853       3.121853
 1068   A          3.123714       3.123714
 1069   A          3.125650       3.125650
 1070   A          3.129143       3.129143
 1071   A          3.130752       3.130752
 1072   A          3.137413       3.137413
 1073   A          3.140059       3.140059
 1074   A          3.143262       3.143262
 1075   A          3.143635       3.143635
 1076   A          3.146261       3.146261
 1077   A          3.147698       3.147698
 1078   A          3.151302       3.151302
 1079   A          3.154548       3.154548
 1080   A          3.156464       3.156464
 1081   A          3.160309       3.160309
 1082   A          3.165328       3.165328
 1083   A          3.167407       3.167407
 1084   A          3.171012       3.171012
 1085   A          3.173461       3.173461
 1086   A          3.175896       3.175896
 1087   A          3.178305       3.178305
 1088   A          3.180609       3.180609
 1089   A          3.185845       3.185845
 1090   A          3.187943       3.187943
 1091   A          3.192392       3.192392
 1092   A          3.195294       3.195294
 1093   A          3.198425       3.198425
 1094   A          3.201453       3.201453
 1095   A          3.203478       3.203478
 1096   A          3.205633       3.205633
 1097   A          3.210165       3.210165
 1098   A          3.211700       3.211700
 1099   A          3.215515       3.215515
 1100   A          3.218750       3.218750
 1101   A          3.221613       3.221613
 1102   A          3.224094       3.224094
 1103   A          3.227124       3.227124
 1104   A          3.230586       3.230586
 1105   A          3.231920       3.231920
 1106   A          3.234938       3.234938
 1107   A          3.236970       3.236970
 1108   A          3.238236       3.238236
 1109   A          3.239855       3.239855
 1110   A          3.243084       3.243084
 1111   A          3.244557       3.244557
 1112   A          3.247726       3.247726
 1113   A          3.249153       3.249153
 1114   A          3.252176       3.252176
 1115   A          3.255183       3.255183
 1116   A          3.256639       3.256639
 1117   A          3.259334       3.259334
 1118   A          3.259596       3.259596
 1119   A          3.261514       3.261514
 1120   A          3.270117       3.270117
 1121   A          3.271435       3.271435
 1122   A          3.273650       3.273650
 1123   A          3.274740       3.274740
 1124   A          3.279541       3.279541
 1125   A          3.280211       3.280211
 1126   A          3.283004       3.283004
 1127   A          3.284247       3.284247
 1128   A          3.287708       3.287708
 1129   A          3.287919       3.287919
 1130   A          3.291493       3.291493
 1131   A          3.295121       3.295121
 1132   A          3.299009       3.299009
 1133   A          3.299379       3.299379
 1134   A          3.300981       3.300981
 1135   A          3.303953       3.303953
 1136   A          3.305939       3.305939
 1137   A          3.308288       3.308288
 1138   A          3.310315       3.310315
 1139   A          3.311001       3.311001
 1140   A          3.311913       3.311913
 1141   A          3.316594       3.316594
 1142   A          3.318013       3.318013
 1143   A          3.319744       3.319744
 1144   A          3.323198       3.323198
 1145   A          3.323751       3.323751
 1146   A          3.325660       3.325660
 1147   A          3.329036       3.329036
 1148   A          3.329552       3.329552
 1149   A          3.330922       3.330922
 1150   A          3.333521       3.333521
 1151   A          3.336671       3.336671
 1152   A          3.338190       3.338190
 1153   A          3.341191       3.341191
 1154   A          3.342410       3.342410
 1155   A          3.345453       3.345453
 1156   A          3.346434       3.346434
 1157   A          3.348482       3.348482
 1158   A          3.349597       3.349597
 1159   A          3.353499       3.353499
 1160   A          3.353687       3.353687
 1161   A          3.355569       3.355569
 1162   A          3.357449       3.357449
 1163   A          3.361269       3.361269
 1164   A          3.365547       3.365547
 1165   A          3.366297       3.366297
 1166   A          3.368078       3.368078
 1167   A          3.371011       3.371011
 1168   A          3.372415       3.372415
 1169   A          3.376909       3.376909
 1170   A          3.377694       3.377694
 1171   A          3.379938       3.379938
 1172   A          3.382523       3.382523
 1173   A          3.383675       3.383675
 1174   A          3.389197       3.389197
 1175   A          3.390523       3.390523
 1176   A          3.391852       3.391852
 1177   A          3.392724       3.392724
 1178   A          3.396249       3.396249
 1179   A          3.396946       3.396946
 1180   A          3.401481       3.401481
 1181   A          3.402782       3.402782
 1182   A          3.404055       3.404055
 1183   A          3.407747       3.407747
 1184   A          3.408935       3.408935
 1185   A          3.412729       3.412729
 1186   A          3.413276       3.413276
 1187   A          3.416299       3.416299
 1188   A          3.419067       3.419067
 1189   A          3.421510       3.421510
 1190   A          3.424702       3.424702
 1191   A          3.425585       3.425585
 1192   A          3.429159       3.429159
 1193   A          3.431311       3.431311
 1194   A          3.433332       3.433332
 1195   A          3.434954       3.434954
 1196   A          3.436314       3.436314
 1197   A          3.437202       3.437202
 1198   A          3.440030       3.440030
 1199   A          3.444483       3.444483
 1200   A          3.446330       3.446330
 1201   A          3.448515       3.448515
 1202   A          3.450800       3.450800
 1203   A          3.451658       3.451658
 1204   A          3.455078       3.455078
 1205   A          3.456923       3.456923
 1206   A          3.460370       3.460370
 1207   A          3.463456       3.463456
 1208   A          3.464570       3.464570
 1209   A          3.467044       3.467044
 1210   A          3.473518       3.473518
 1211   A          3.474788       3.474788
 1212   A          3.477155       3.477155
 1213   A          3.479930       3.479930
 1214   A          3.483353       3.483353
 1215   A          3.486159       3.486159
 1216   A          3.487034       3.487034
 1217   A          3.490737       3.490737
 1218   A          3.493505       3.493505
 1219   A          3.495977       3.495977
 1220   A          3.500710       3.500710
 1221   A          3.503306       3.503306
 1222   A          3.503926       3.503926
 1223   A          3.506914       3.506914
 1224   A          3.511212       3.511212
 1225   A          3.512767       3.512767
 1226   A          3.517751       3.517751
 1227   A          3.521796       3.521796
 1228   A          3.525927       3.525927
 1229   A          3.526540       3.526540
 1230   A          3.534091       3.534091
 1231   A          3.536509       3.536509
 1232   A          3.537611       3.537611
 1233   A          3.539482       3.539482
 1234   A          3.542466       3.542466
 1235   A          3.544843       3.544843
 1236   A          3.545976       3.545976
 1237   A          3.546263       3.546263
 1238   A          3.549525       3.549525
 1239   A          3.554002       3.554002
 1240   A          3.555579       3.555579
 1241   A          3.561793       3.561793
 1242   A          3.566034       3.566034
 1243   A          3.569596       3.569596
 1244   A          3.570191       3.570191
 1245   A          3.572438       3.572438
 1246   A          3.578992       3.578992
 1247   A          3.582366       3.582366
 1248   A          3.585642       3.585642
 1249   A          3.589395       3.589395
 1250   A          3.592703       3.592703
 1251   A          3.594060       3.594060
 1252   A          3.596481       3.596481
 1253   A          3.599891       3.599891
 1254   A          3.601217       3.601217
 1255   A          3.604251       3.604251
 1256   A          3.607873       3.607873
 1257   A          3.611528       3.611528
 1258   A          3.615255       3.615255
 1259   A          3.619487       3.619487
 1260   A          3.620681       3.620681
 1261   A          3.622911       3.622911
 1262   A          3.625194       3.625194
 1263   A          3.626955       3.626955
 1264   A          3.630080       3.630080
 1265   A          3.631263       3.631263
 1266   A          3.633400       3.633400
 1267   A          3.635008       3.635008
 1268   A          3.638881       3.638881
 1269   A          3.642433       3.642433
 1270   A          3.644843       3.644843
 1271   A          3.645451       3.645451
 1272   A          3.647634       3.647634
 1273   A          3.649657       3.649657
 1274   A          3.651330       3.651330
 1275   A          3.654852       3.654852
 1276   A          3.657089       3.657089
 1277   A          3.658412       3.658412
 1278   A          3.663681       3.663681
 1279   A          3.665943       3.665943
 1280   A          3.668874       3.668874
 1281   A          3.672117       3.672117
 1282   A          3.674928       3.674928
 1283   A          3.677132       3.677132
 1284   A          3.678889       3.678889
 1285   A          3.682649       3.682649
 1286   A          3.685689       3.685689
 1287   A          3.687188       3.687188
 1288   A          3.688840       3.688840
 1289   A          3.690503       3.690503
 1290   A          3.693519       3.693519
 1291   A          3.699851       3.699851
 1292   A          3.701638       3.701638
 1293   A          3.705978       3.705978
 1294   A          3.712763       3.712763
 1295   A          3.716936       3.716936
 1296   A          3.718161       3.718161
 1297   A          3.720443       3.720443
 1298   A          3.723609       3.723609
 1299   A          3.725388       3.725388
 1300   A          3.727911       3.727911
 1301   A          3.730175       3.730175
 1302   A          3.733276       3.733276
 1303   A          3.734701       3.734701
 1304   A          3.738766       3.738766
 1305   A          3.743855       3.743855
 1306   A          3.744364       3.744364
 1307   A          3.746961       3.746961
 1308   A          3.749548       3.749548
 1309   A          3.754067       3.754067
 1310   A          3.756643       3.756643
 1311   A          3.757757       3.757757
 1312   A          3.762104       3.762104
 1313   A          3.763897       3.763897
 1314   A          3.768928       3.768928
 1315   A          3.770947       3.770947
 1316   A          3.774066       3.774066
 1317   A          3.777138       3.777138
 1318   A          3.778286       3.778286
 1319   A          3.781783       3.781783
 1320   A          3.784509       3.784509
 1321   A          3.788974       3.788974
 1322   A          3.792910       3.792910
 1323   A          3.798604       3.798604
 1324   A          3.800815       3.800815
 1325   A          3.803262       3.803262
 1326   A          3.804573       3.804573
 1327   A          3.807319       3.807319
 1328   A          3.809080       3.809080
 1329   A          3.811806       3.811806
 1330   A          3.818301       3.818301
 1331   A          3.822501       3.822501
 1332   A          3.825173       3.825173
 1333   A          3.832191       3.832191
 1334   A          3.839186       3.839186
 1335   A          3.841359       3.841359
 1336   A          3.851042       3.851042
 1337   A          3.856888       3.856888
 1338   A          3.861264       3.861264
 1339   A          3.864812       3.864812
 1340   A          3.866175       3.866175
 1341   A          3.873057       3.873057
 1342   A          3.875670       3.875670
 1343   A          3.879931       3.879931
 1344   A          3.883475       3.883475
 1345   A          3.887832       3.887832
 1346   A          3.892147       3.892147
 1347   A          3.893564       3.893564
 1348   A          3.902118       3.902118
 1349   A          3.905213       3.905213
 1350   A          3.906888       3.906888
 1351   A          3.912424       3.912424
 1352   A          3.912975       3.912975
 1353   A          3.916042       3.916042
 1354   A          3.918047       3.918047
 1355   A          3.922129       3.922129
 1356   A          3.926470       3.926470
 1357   A          3.929530       3.929530
 1358   A          3.935363       3.935363
 1359   A          3.938087       3.938087
 1360   A          3.944875       3.944875
 1361   A          3.946838       3.946838
 1362   A          3.948480       3.948480
 1363   A          3.954017       3.954017
 1364   A          3.955778       3.955778
 1365   A          3.958449       3.958449
 1366   A          3.959838       3.959838
 1367   A          3.962224       3.962224
 1368   A          3.966212       3.966212
 1369   A          3.970961       3.970961
 1370   A          3.974315       3.974315
 1371   A          3.976033       3.976033
 1372   A          3.979704       3.979704
 1373   A          3.980923       3.980923
 1374   A          3.982737       3.982737
 1375   A          3.986041       3.986041
 1376   A          3.987816       3.987816
 1377   A          3.994031       3.994031
 1378   A          3.998340       3.998340
 1379   A          4.000788       4.000788
 1380   A          4.003490       4.003490
 1381   A          4.005768       4.005768
 1382   A          4.008502       4.008502
 1383   A          4.010660       4.010660
 1384   A          4.012324       4.012324
 1385   A          4.014543       4.014543
 1386   A          4.015534       4.015534
 1387   A          4.017231       4.017231
 1388   A          4.020134       4.020134
 1389   A          4.022520       4.022520
 1390   A          4.025542       4.025542
 1391   A          4.027673       4.027673
 1392   A          4.029764       4.029764
 1393   A          4.031217       4.031217
 1394   A          4.035286       4.035286
 1395   A          4.037888       4.037888
 1396   A          4.040167       4.040167
 1397   A          4.045725       4.045725
 1398   A          4.053129       4.053129
 1399   A          4.054964       4.054964
 1400   A          4.057802       4.057802
 1401   A          4.059521       4.059521
 1402   A          4.062043       4.062043
 1403   A          4.063177       4.063177
 1404   A          4.066702       4.066702
 1405   A          4.070553       4.070553
 1406   A          4.073175       4.073175
 1407   A          4.075200       4.075200
 1408   A          4.077456       4.077456
 1409   A          4.079421       4.079421
 1410   A          4.081064       4.081064
 1411   A          4.084053       4.084053
 1412   A          4.087905       4.087905
 1413   A          4.088356       4.088356
 1414   A          4.091042       4.091042
 1415   A          4.092490       4.092490
 1416   A          4.095709       4.095709
 1417   A          4.097224       4.097224
 1418   A          4.098535       4.098535
 1419   A          4.106294       4.106294
 1420   A          4.108692       4.108692
 1421   A          4.111075       4.111075
 1422   A          4.112043       4.112043
 1423   A          4.113802       4.113802
 1424   A          4.117471       4.117471
 1425   A          4.119899       4.119899
 1426   A          4.123490       4.123490
 1427   A          4.124152       4.124152
 1428   A          4.128709       4.128709
 1429   A          4.134204       4.134204
 1430   A          4.134560       4.134560
 1431   A          4.138853       4.138853
 1432   A          4.141658       4.141658
 1433   A          4.145783       4.145783
 1434   A          4.147914       4.147914
 1435   A          4.149724       4.149724
 1436   A          4.153121       4.153121
 1437   A          4.154828       4.154828
 1438   A          4.157977       4.157977
 1439   A          4.160020       4.160020
 1440   A          4.164480       4.164480
 1441   A          4.170065       4.170065
 1442   A          4.172669       4.172669
 1443   A          4.176303       4.176303
 1444   A          4.180869       4.180869
 1445   A          4.181417       4.181417
 1446   A          4.186778       4.186778
 1447   A          4.187754       4.187754
 1448   A          4.193205       4.193205
 1449   A          4.196085       4.196085
 1450   A          4.199162       4.199162
 1451   A          4.201902       4.201902
 1452   A          4.207285       4.207285
 1453   A          4.211218       4.211218
 1454   A          4.213243       4.213243
 1455   A          4.220937       4.220937
 1456   A          4.224844       4.224844
 1457   A          4.227428       4.227428
 1458   A          4.231852       4.231852
 1459   A          4.233809       4.233809
 1460   A          4.240778       4.240778
 1461   A          4.244286       4.244286
 1462   A          4.246692       4.246692
 1463   A          4.249689       4.249689
 1464   A          4.255985       4.255985
 1465   A          4.257962       4.257962
 1466   A          4.259548       4.259548
 1467   A          4.265734       4.265734
 1468   A          4.268904       4.268904
 1469   A          4.269400       4.269400
 1470   A          4.274722       4.274722
 1471   A          4.282741       4.282741
 1472   A          4.284182       4.284182
 1473   A          4.294741       4.294741
 1474   A          4.296426       4.296426
 1475   A          4.301324       4.301324
 1476   A          4.302918       4.302918
 1477   A          4.305869       4.305869
 1478   A          4.311531       4.311531
 1479   A          4.312613       4.312613
 1480   A          4.317645       4.317645
 1481   A          4.321699       4.321699
 1482   A          4.323772       4.323772
 1483   A          4.325373       4.325373
 1484   A          4.328225       4.328225
 1485   A          4.333393       4.333393
 1486   A          4.335249       4.335249
 1487   A          4.339721       4.339721
 1488   A          4.340315       4.340315
 1489   A          4.344705       4.344705
 1490   A          4.345256       4.345256
 1491   A          4.350386       4.350386
 1492   A          4.352377       4.352377
 1493   A          4.358608       4.358608
 1494   A          4.361645       4.361645
 1495   A          4.364512       4.364512
 1496   A          4.365445       4.365445
 1497   A          4.371370       4.371370
 1498   A          4.373799       4.373799
 1499   A          4.376343       4.376343
 1500   A          4.378559       4.378559
 1501   A          4.380344       4.380344
 1502   A          4.386086       4.386086
 1503   A          4.386344       4.386344
 1504   A          4.388398       4.388398
 1505   A          4.395350       4.395350
 1506   A          4.397675       4.397675
 1507   A          4.403086       4.403086
 1508   A          4.405216       4.405216
 1509   A          4.406239       4.406239
 1510   A          4.412336       4.412336
 1511   A          4.414818       4.414818
 1512   A          4.416276       4.416276
 1513   A          4.419790       4.419790
 1514   A          4.425577       4.425577
 1515   A          4.426375       4.426375
 1516   A          4.429529       4.429529
 1517   A          4.431378       4.431378
 1518   A          4.434344       4.434344
 1519   A          4.436041       4.436041
 1520   A          4.440095       4.440095
 1521   A          4.444115       4.444115
 1522   A          4.447970       4.447970
 1523   A          4.450483       4.450483
 1524   A          4.450991       4.450991
 1525   A          4.454033       4.454033
 1526   A          4.459207       4.459207
 1527   A          4.459681       4.459681
 1528   A          4.464445       4.464445
 1529   A          4.468265       4.468265
 1530   A          4.471107       4.471107
 1531   A          4.471920       4.471920
 1532   A          4.474732       4.474732
 1533   A          4.478805       4.478805
 1534   A          4.483811       4.483811
 1535   A          4.486929       4.486929
 1536   A          4.489102       4.489102
 1537   A          4.492541       4.492541
 1538   A          4.495941       4.495941
 1539   A          4.496961       4.496961
 1540   A          4.504827       4.504827
 1541   A          4.508015       4.508015
 1542   A          4.512234       4.512234
 1543   A          4.513365       4.513365
 1544   A          4.515822       4.515822
 1545   A          4.521767       4.521767
 1546   A          4.522968       4.522968
 1547   A          4.528812       4.528812
 1548   A          4.532425       4.532425
 1549   A          4.534291       4.534291
 1550   A          4.538530       4.538530
 1551   A          4.539646       4.539646
 1552   A          4.541217       4.541217
 1553   A          4.544329       4.544329
 1554   A          4.545651       4.545651
 1555   A          4.549714       4.549714
 1556   A          4.551744       4.551744
 1557   A          4.557922       4.557922
 1558   A          4.558893       4.558893
 1559   A          4.559689       4.559689
 1560   A          4.564170       4.564170
 1561   A          4.566274       4.566274
 1562   A          4.569490       4.569490
 1563   A          4.570303       4.570303
 1564   A          4.570875       4.570875
 1565   A          4.574821       4.574821
 1566   A          4.576485       4.576485
 1567   A          4.577085       4.577085
 1568   A          4.581224       4.581224
 1569   A          4.583372       4.583372
 1570   A          4.589425       4.589425
 1571   A          4.590108       4.590108
 1572   A          4.593659       4.593659
 1573   A          4.595848       4.595848
 1574   A          4.598439       4.598439
 1575   A          4.600207       4.600207
 1576   A          4.603310       4.603310
 1577   A          4.606374       4.606374
 1578   A          4.609604       4.609604
 1579   A          4.611121       4.611121
 1580   A          4.614316       4.614316
 1581   A          4.618440       4.618440
 1582   A          4.619385       4.619385
 1583   A          4.621604       4.621604
 1584   A          4.624053       4.624053
 1585   A          4.624763       4.624763
 1586   A          4.629382       4.629382
 1587   A          4.631670       4.631670
 1588   A          4.635253       4.635253
 1589   A          4.639245       4.639245
 1590   A          4.640720       4.640720
 1591   A          4.643395       4.643395
 1592   A          4.647835       4.647835
 1593   A          4.651708       4.651708
 1594   A          4.653498       4.653498
 1595   A          4.655312       4.655312
 1596   A          4.656062       4.656062
 1597   A          4.659158       4.659158
 1598   A          4.662494       4.662494
 1599   A          4.663432       4.663432
 1600   A          4.665297       4.665297
 1601   A          4.668118       4.668118
 1602   A          4.672127       4.672127
 1603   A          4.673592       4.673592
 1604   A          4.681471       4.681471
 1605   A          4.683683       4.683683
 1606   A          4.689101       4.689101
 1607   A          4.693842       4.693842
 1608   A          4.696339       4.696339
 1609   A          4.701479       4.701479
 1610   A          4.707274       4.707274
 1611   A          4.711575       4.711575
 1612   A          4.717306       4.717306
 1613   A          4.724869       4.724869
 1614   A          4.733777       4.733777
 1615   A          4.735392       4.735392
 1616   A          4.740838       4.740838
 1617   A          4.744003       4.744003
 1618   A          4.746327       4.746327
 1619   A          4.752973       4.752973
 1620   A          4.759041       4.759041
 1621   A          4.772280       4.772280
 1622   A          4.777010       4.777010
 1623   A          4.785738       4.785738
 1624   A          4.793418       4.793418
 1625   A          4.800356       4.800356
 1626   A          4.803851       4.803851
 1627   A          4.812387       4.812387
 1628   A          4.818151       4.818151
 1629   A          4.822987       4.822987
 1630   A          4.826035       4.826035
 1631   A          4.827502       4.827502
 1632   A          4.835971       4.835971
 1633   A          4.839809       4.839809
 1634   A          4.841470       4.841470
 1635   A          4.844778       4.844778
 1636   A          4.859901       4.859901
 1637   A          4.865955       4.865955
 1638   A          4.869273       4.869273
 1639   A          4.870781       4.870781
 1640   A          4.880372       4.880372
 1641   A          4.887434       4.887434
 1642   A          4.893958       4.893958
 1643   A          4.901317       4.901317
 1644   A          4.907985       4.907985
 1645   A          4.918188       4.918188
 1646   A          4.926455       4.926455
 1647   A          4.931832       4.931832
 1648   A          4.937848       4.937848
 1649   A          4.949042       4.949042
 1650   A          4.953725       4.953725
 1651   A          4.956277       4.956277
 1652   A          4.960815       4.960815
 1653   A          4.962991       4.962991
 1654   A          4.964292       4.964292
 1655   A          4.967947       4.967947
 1656   A          4.969462       4.969462
 1657   A          4.970690       4.970690
 1658   A          4.976328       4.976328
 1659   A          4.980409       4.980409
 1660   A          4.981452       4.981452
 1661   A          4.991984       4.991984
 1662   A          4.993418       4.993418
 1663   A          4.997429       4.997429
 1664   A          5.009298       5.009298
 1665   A          5.013096       5.013096
 1666   A          5.017332       5.017332
 1667   A          5.020120       5.020120
 1668   A          5.025884       5.025884
 1669   A          5.028935       5.028935
 1670   A          5.033721       5.033721
 1671   A          5.038952       5.038952
 1672   A          5.045400       5.045400
 1673   A          5.049740       5.049740
 1674   A          5.053054       5.053054
 1675   A          5.058241       5.058241
 1676   A          5.063027       5.063027
 1677   A          5.068106       5.068106
 1678   A          5.077957       5.077957
 1679   A          5.081285       5.081285
 1680   A          5.085030       5.085030
 1681   A          5.086737       5.086737
 1682   A          5.088561       5.088561
 1683   A          5.093172       5.093172
 1684   A          5.096787       5.096787
 1685   A          5.100423       5.100423
 1686   A          5.102977       5.102977
 1687   A          5.107029       5.107029
 1688   A          5.109980       5.109980
 1689   A          5.119188       5.119188
 1690   A          5.119950       5.119950
 1691   A          5.124457       5.124457
 1692   A          5.132951       5.132951
 1693   A          5.134951       5.134951
 1694   A          5.137380       5.137380
 1695   A          5.141745       5.141745
 1696   A          5.143441       5.143441
 1697   A          5.151131       5.151131
 1698   A          5.157459       5.157459
 1699   A          5.159960       5.159960
 1700   A          5.166594       5.166594
 1701   A          5.178427       5.178427
 1702   A          5.182154       5.182154
 1703   A          5.187372       5.187372
 1704   A          5.194776       5.194776
 1705   A          5.200942       5.200942
 1706   A          5.210887       5.210887
 1707   A          5.212910       5.212910
 1708   A          5.223293       5.223293
 1709   A          5.229466       5.229466
 1710   A          5.231479       5.231479
 1711   A          5.234976       5.234976
 1712   A          5.241710       5.241710
 1713   A          5.246861       5.246861
 1714   A          5.249160       5.249160
 1715   A          5.255142       5.255142
 1716   A          5.257190       5.257190
 1717   A          5.263009       5.263009
 1718   A          5.272644       5.272644
 1719   A          5.275104       5.275104
 1720   A          5.281293       5.281293
 1721   A          5.287683       5.287683
 1722   A          5.293235       5.293235
 1723   A          5.293935       5.293935
 1724   A          5.297707       5.297707
 1725   A          5.302198       5.302198
 1726   A          5.309393       5.309393
 1727   A          5.311840       5.311840
 1728   A          5.319304       5.319304
 1729   A          5.319803       5.319803
 1730   A          5.329871       5.329871
 1731   A          5.335493       5.335493
 1732   A          5.342854       5.342854
 1733   A          5.343780       5.343780
 1734   A          5.350169       5.350169
 1735   A          5.352167       5.352167
 1736   A          5.357751       5.357751
 1737   A          5.359866       5.359866
 1738   A          5.364558       5.364558
 1739   A          5.374483       5.374483
 1740   A          5.378158       5.378158
 1741   A          5.390382       5.390382
 1742   A          5.391877       5.391877
 1743   A          5.395592       5.395592
 1744   A          5.409528       5.409528
 1745   A          5.414354       5.414354
 1746   A          5.420119       5.420119
 1747   A          5.420668       5.420668
 1748   A          5.429334       5.429334
 1749   A          5.436822       5.436822
 1750   A          5.445169       5.445169
 1751   A          5.446223       5.446223
 1752   A          5.454493       5.454493
 1753   A          5.460562       5.460562
 1754   A          5.464594       5.464594
 1755   A          5.473458       5.473458
 1756   A          5.476726       5.476726
 1757   A          5.488830       5.488830
 1758   A          5.498634       5.498634
 1759   A          5.506944       5.506944
 1760   A          5.516491       5.516491
 1761   A          5.523472       5.523472
 1762   A          5.530765       5.530765
 1763   A          5.535924       5.535924
 1764   A          5.544361       5.544361
 1765   A          5.546060       5.546060
 1766   A          5.553071       5.553071
 1767   A          5.555913       5.555913
 1768   A          5.560999       5.560999
 1769   A          5.567271       5.567271
 1770   A          5.582065       5.582065
 1771   A          5.585337       5.585337
 1772   A          5.587050       5.587050
 1773   A          5.588288       5.588288
 1774   A          5.591858       5.591858
 1775   A          5.597494       5.597494
 1776   A          5.609767       5.609767
 1777   A          5.624209       5.624209
 1778   A          5.632212       5.632212
 1779   A          5.638834       5.638834
 1780   A          5.647928       5.647928
 1781   A          5.657340       5.657340
 1782   A          5.668071       5.668071
 1783   A          5.672915       5.672915
 1784   A          5.684200       5.684200
 1785   A          5.688658       5.688658
 1786   A          5.692364       5.692364
 1787   A          5.697195       5.697195
 1788   A          5.699169       5.699169
 1789   A          5.709375       5.709375
 1790   A          5.715608       5.715608
 1791   A          5.728653       5.728653
 1792   A          5.734290       5.734290
 1793   A          5.752789       5.752789
 1794   A          5.764679       5.764679
 1795   A          5.768658       5.768658
 1796   A          5.778395       5.778395
 1797   A          5.787838       5.787838
 1798   A          5.797173       5.797173
 1799   A          5.805546       5.805546
 1800   A          5.809821       5.809821
 1801   A          5.812187       5.812187
 1802   A          5.818273       5.818273
 1803   A          5.840513       5.840513
 1804   A          5.844499       5.844499
 1805   A          5.852838       5.852838
 1806   A          5.855619       5.855619
 1807   A          5.860198       5.860198
 1808   A          5.883609       5.883609
 1809   A          5.887376       5.887376
 1810   A          5.906563       5.906563
 1811   A          5.924306       5.924306
 1812   A          5.931130       5.931130
 1813   A          5.936344       5.936344
 1814   A          5.964302       5.964302
 1815   A          5.971936       5.971936
 1816   A          5.982277       5.982277
 1817   A          5.991958       5.991958
 1818   A          6.000239       6.000239
 1819   A          6.010352       6.010352
 1820   A          6.022793       6.022793
 1821   A          6.041276       6.041276
 1822   A          6.047005       6.047005
 1823   A          6.074297       6.074297
 1824   A          6.084571       6.084571
 1825   A          6.098506       6.098506
 1826   A          6.104934       6.104934
 1827   A          6.115287       6.115287
 1828   A          6.150604       6.150604
 1829   A          6.166187       6.166187
 1830   A          6.185692       6.185692
 1831   A          6.210215       6.210215
 1832   A          6.236292       6.236292
 1833   A          6.244185       6.244185
 1834   A          6.254593       6.254593
 1835   A          6.255807       6.255807
 1836   A          6.259894       6.259894
 1837   A          6.266482       6.266482
 1838   A          6.279202       6.279202
 1839   A          6.283212       6.283212
 1840   A          6.288227       6.288227
 1841   A          6.305412       6.305412
 1842   A          6.309560       6.309560
 1843   A          6.319830       6.319830
 1844   A          6.339965       6.339965
 1845   A          6.350515       6.350515
 1846   A          6.357202       6.357202
 1847   A          6.358798       6.358798
 1848   A          6.367345       6.367345
 1849   A          6.372654       6.372654
 1850   A          6.377514       6.377514
 1851   A          6.403631       6.403631
 1852   A          6.406128       6.406128
 1853   A          6.414650       6.414650
 1854   A          6.432064       6.432064
 1855   A          6.441788       6.441788
 1856   A          6.456842       6.456842
 1857   A          6.480852       6.480852
 1858   A          6.491233       6.491233
 1859   A          6.527675       6.527675
 1860   A          6.582898       6.582898
 1861   A          6.607733       6.607733
 1862   A          6.641003       6.641003
 1863   A          6.668766       6.668766
 1864   A          6.674610       6.674610
 1865   A          6.701080       6.701080
 1866   A          6.750212       6.750212
 1867   A          6.768590       6.768590
 1868   A          6.779547       6.779547
 1869   A          6.813991       6.813991
 1870   A          6.828706       6.828706
 1871   A          6.875754       6.875754
 1872   A          6.887421       6.887421
 1873   A          6.921267       6.921267
 1874   A          7.030339       7.030339
 1875   A          7.058558       7.058558
 1876   A          7.114731       7.114731
 1877   A          7.176385       7.176385
 1878   A          7.239535       7.239535
 1879   A          7.252191       7.252191
 1880   A          7.254120       7.254120
 1881   A          7.286532       7.286532
 1882   A          7.441099       7.441099
 1883   A          7.471647       7.471647
 1884   A          8.546120       8.546120
 1885   A          9.402982       9.402982
 1886   A          9.596322       9.596322
 1887   A          9.868377       9.868377
 1888   A         10.017910      10.017910
 1889   A         10.655153      10.655153
 1890   A         10.746102      10.746102
 1891   A         11.950887      11.950887
 1892   A         12.122598      12.122598
 1893   A         12.619036      12.619036
 1894   A         12.988819      12.988819
 1895   A         13.116123      13.116123
 1896   A         13.166924      13.166924
 1897   A         13.204630      13.204630
 1898   A         13.362942      13.362942
 1899   A         13.435651      13.435651
 1900   A         13.491243      13.491243
 1901   A         13.513189      13.513189
 1902   A         13.535067      13.535067
 1903   A         13.586072      13.586072
 1904   A         13.629185      13.629185
 1905   A         13.646579      13.646579
 1906   A         13.691178      13.691178
 1907   A         13.764870      13.764870
 1908   A         13.883266      13.883266
 1909   A         13.927613      13.927613
 1910   A         13.952737      13.952737
 1911   A         13.971550      13.971550
 1912   A         13.984832      13.984832
 1913   A         14.041245      14.041245
 1914   A         14.094754      14.094754
 1915   A         14.146323      14.146323
 1916   A         14.280877      14.280877
 1917   A         14.355979      14.355979
 1918   A         14.372544      14.372544
 1919   A         14.426589      14.426589
 1920   A         14.700321      14.700321
 1921   A         14.852994      14.852994
 1922   A         14.984527      14.984527
 1923   A         15.013550      15.013550
 1924   A         15.055966      15.055966
 1925   A         15.092974      15.092974
 1926   A         16.284441      16.284441
 1927   A         16.361990      16.361990
 1928   A         16.436105      16.436105
 1929   A         16.505469      16.505469
 1930   A         16.583828      16.583828
 1931   A         16.643295      16.643295
 1932   A         16.717549      16.717549
 
 RETURNING FROM SCF ALGORITHM
 ======================================================================

 Executing drpa...

 Three-index integral transformation
 Allocation of 120.0 Gbytes of memory...
 
 Minimal memory requirement for (ai|P) and (ij|P) integrals:   283.6 MB

 Calculating (ai|P) and (ij|P) integrals...
 Number of integral batches:    1
 Occupied indices per batch:  116
 
 Transforming integrals of batch 1...

 Executing cis...

 Allocation of 120.0 Gbytes of memory...
 
 Read MO coeff. matrix and orbital energies...
 
 Generate singlet trial vectors...
 
 Starting TDA DF-TDDFT iteration
 Functional: user
 Singlet excited states
 
 
 The iteration has converged in  0 steps for all the roots.
 
 Final result of the TDA-TDDFT calculations for the excited states:
 Functional: user
 Singlet excited states:
 
 Excited      Total          Excitation     Excitation     Excitation        Absorption
  state    energy [au]       energy [au]    energy [eV]  energy [cm^-1]    wavelength [nm]
 =========================================================================================
    1   -1934.009363713      0.25502927       6.9397        55972.46          178.66
 =========================================================================================
 
 
 Retrieve a J_ai^Q fitted MO integral list...
 Retrieve a J_ij^Q fitted MO integral list in upper triangle form...
 Starting DF-MP2 calculation for root  1
 
 Iteration   1
 
 Assemble transformed J^Q_ia integrals...
 Calculate double excitation operators and Y^Q_ai vector...
 
 The DF-MP2 calculation has been performed.
 
 Final result in atomic units for root  1:
 
 Total reference energy:        -1934.264392985695
 MP2 correlation energy:           -4.162798683056
 MP2 contribution:                 -4.162798683056
 Total double hybrid energy:    -1938.427191668751
 
 ============================================================================
 
 Calculate pre-optimized initial guesses for adc(2) calculations
 Direct algorithm for AB contributions!!!
 
 Calculate sigma vector for root  1
 
                       Excitation           Energy                Norm of
 Iteration  1         energy [au]        decrease [au]        residual vector
 ============================================================================
 for root  1           0.240055312        -0.0149740             0.0192898
 ============================================================================
  0/ 1 states have converged.
 
 
 Calculate sigma vector for root  1
 
                       Excitation           Energy                Norm of
 Iteration  2         energy [au]        decrease [au]        residual vector
 ============================================================================
 for root  1           0.238014080        -0.0020412             0.0004901
 ============================================================================
  1/ 1 states have converged.
 
 
 
 The micro iteration of pre-optimization has converged in  2 steps.
 
 
 ============================================================================
 Restart
 
 Calculate sigma vector for root  1
 
                       Excitation           Energy                Norm of
 Iteration  3         energy [au]        decrease [au]        residual vector
 ============================================================================
 for root  1           0.239379950         0.0013659             0.0006198
 ============================================================================
  1/ 1 states have converged.
 
 
 
 The micro iteration of pre-optimization has converged in  1 steps.
 
 
 ============================================================================
 Restart
 
 Calculate sigma vector for root  1
 
                       Excitation           Energy                Norm of
 Iteration  4         energy [au]        decrease [au]        residual vector
 ============================================================================
 for root  1           0.239272792        -0.0001072             0.0006011
 ============================================================================
  0/ 1 states have converged.
 
 
 Calculate sigma vector for root  1
 
                       Excitation           Energy                Norm of
 Iteration  5         energy [au]        decrease [au]        residual vector
 ============================================================================
 for root  1           0.239270754        -0.0000020             0.0000360
 ============================================================================
  1/ 1 states have converged.
 
 
 
 The micro iteration of pre-optimization has converged in  2 steps.
 
 
 ============================================================================
 Restart
 
 Calculate sigma vector for root  1
 
                       Excitation           Energy                Norm of
 Iteration  6         energy [au]        decrease [au]        residual vector
 ============================================================================
 for root  1           0.239279324         0.0000086             0.0000347
 ============================================================================
  0/ 1 states have converged.
 
 
 Calculate sigma vector for root  1
 
                       Excitation           Energy                Norm of
 Iteration  7         energy [au]        decrease [au]        residual vector
 ============================================================================
 for root  1           0.239279316        -0.0000000             0.0000065
 ============================================================================
  1/ 1 states have converged.
 
 
 
 The micro iteration of pre-optimization has converged in  2 steps.
 
 
 ============================================================================
 Restart
 
 Calculate sigma vector for root  1
 
                       Excitation           Energy                Norm of
 Iteration  8         energy [au]        decrease [au]        residual vector
 ============================================================================
 for root  1           0.239278644        -0.0000007             0.0000064
 ============================================================================
  1/ 1 states have converged.
 
 
 
 The micro iteration of pre-optimization has converged in  1 steps.
 
 
 ============================================================================
 
 The macro iteration of pre-optimization has converged in  8 steps!
 
 Final result of the double hybrid calculations for the excited states:
 Functional: user
 Singlet excited states:
 
 Excited      Total          Excitation     Excitation     Excitation        Absorption
  state    energy [au]       energy [au]    energy [eV]  energy [cm^-1]    wavelength [nm]
 =========================================================================================
    1   -1938.187913025      0.23927864       6.5111        52515.60          190.42
 =========================================================================================
 
