# Supplementary material for: Scalable Correlated Local Approaches for Computing Valence and Core-Level Ionization Energies in Large Molecules
Source: J Chem Theory Comput. 2026 Jun 24;22(13):6584–98. doi: 10.1021/acs.jctc.6c00634 (PMC13374016; doi:10.1021/acs.jctc.6c00634)
Supplement: Supplementary file 2 [file ct6c00634_si_003.zip › SI/outputs/glutamic_acid_O_3_ladc2_0.99995_test.out]

 **********************************************************************
                          MRCC program system
 **********************************************************************
 
                              Written by
     Mihaly Kallay, Peter R. Nagy, David Mester, Laszlo Gyevi-Nagy,
        Jozsef Csoka, P. Bernat Szabo, Zoltan Rolik, Gyula Samu,
      Bence Hegely, Bence Ladoczki, Klara Petrov, Jozsef Csontos,
     Adam Ganyecz, Istvan Ladjanszki, Lorant Szegedy, Mate Farkas,
          Pal D. Mezei, Reka A. Horvath, and Balazs D. Lorincz
 
        Department of Physical Chemistry and Materials Science
            Budapest University of Technology and Economics
                  Budapest P.O.Box 91, H-1521 Hungary
 
                              www.mrcc.hu
 
                            Version: 25.1.2

 Executing minp...

 Reading input from MINP...
 
 Input file:
 
basis=cc-pCVTZ-X2C
verbosity=3

tprint=0.1
localcc=2016
redcost_exc=on


cialg=direct
ip_ea=ip
calc=ADC(2)

mem=120GB

dfbasis_scf=cc-pCVTZ-X2C_autoaux
dfbasis_cor=cc-pCVTZ-X2C_autoaux
scfiguess=off

bpcompo=0.99995
bpedo=0.99995
hamilton=SFX2C1e
core=1
cvs=1-1
nstate=2
unit=bohr
geom=xyz
19
L-glutamic_acid
N -0.516458 -3.924158 -0.987494
C 0.555917 -1.563546 -1.939162
C 0.183792 0.600020 0.001853
H 1.077157 0.065112 1.791026
H 1.139914 2.307776 -0.686961
C -2.647492 1.134870 0.426345
H -3.536075 1.864684 -1.292773
H -3.570982 -0.662054 0.904924
C -3.170928 3.002255 2.497765
O -4.587268 4.853300 2.362193
O -1.901177 2.417316 4.715205
H -2.312270 3.641367 6.047768
C 3.346254 -1.751769 -2.635649
O 4.751083 -2.878172 -0.739643
O 4.319981 -0.994925 -4.615708
H 0.373979 -4.667706 0.538110
H -0.959941 -5.235264 -2.309449
H -0.423018 -1.073818 -3.695739
H 6.546643 -2.974445 -1.195803
 
 
 Checking keyword combinations...
 
 Keywords:
 
 active=none
 agrid=ld0006-ld0590
 agrid_pssp=ld0006-ld0194
 agrid_pssp_sm=ld0006-ld0074
 ao_trunc=off
 ao_trunc_tol=1e-4
 basis=cc-pcvtz-x2c
 basis_sm=none
 basopt=off
 bfbasis=none
 bfgsmem=10
 bfgstol=1.0d-3
 bfgscimem=5
 boysalg=jacobi
 bpcompo=0.99995
 bpcompv=0.98
 bpdfo=0.99995
 bpocc=0.99995
 bppdo=0.999d0
 bppdv=0.98
 bpedo=0.99995
 bpedv=0.999999
 bp_subsyso=0.95
 bp_subsysv=0.95
 cabscorr=off
 cabsdom=bplarge
 cabsdual=off
 calc=adc(2)
 ccmaxit=50
 ccprog=cis
 ccsdalg=disk
 ccsdmkl=seq
 ccsdrest=off
 ccsdthreads=2
 cctol=6
 charge=0
 cialg=direct
 ciguess=off
 cmpgrp=auto
 comprest=off
 coord_sys=ric
 core=1
 corembed=off
 csapprox=off
 cvs=1-1
 dboc=off
 deltaf12=off
 delocsomofact=
 dendec=laplace
 dens=0
 denscorr=0
 dfalg=lineq
 dfbasis_cab=none
 dfbasis_cor=cc-pcvtz-x2c_autoaux
 dfbasis_scf=cc-pcvtz-x2c_autoaux
 dfbasis_scf_sm=auto
 dfintran=drpa
 df_trunc=off
 df_trunc_corr=off
 df_trunc_corr_tol=5e-4
 df_trunc_tol=5e-4
 dft=off
 dhexc=adc(2)
 diag=david
 docc=
 domrad=10.d0
 drpaalg=auto
 dual=off
 dual_df=off
 dyson=off
 ecp=auto
 edisp=off
 edisp_embed=off
 embed=off
 epairestfact=off
 epairscale=1.d0
 etemp=300
 epert=none
 eps=
 espcharge=off
 excrad=0.d0
 excrad_f12=0.d0
 excrad_fin=0.000000000D+00
 fastdbbsc=v2
 fitting=coulomb
 fmm=off
 fmmord=8
 fnonorb=
 freq=off
 gamma=1.d0
 gauss=spher
 geom=xyz
 gopt=off
 ghost=none
 gtol=7
 grdens=off
 grid=auto
 grid_sm=auto
 gridbatch_cos=2000
 grtol=10
 guido_ct=off
 hamilton=sfx2c1e
 hl_scfalg=direct
 iface=none
 incore=off
 intalg=auto
 ip_ea=ip
 itol=10
 laptol=1.d-2
 lccoporder=trffirst
 lcorthr=loose
 lccrest=off
 ldfgrad_tol=8
 lmp2dens=on
 lnoepso=0.d0
 lnoepsv=0.000075d0
 localcc=2016
 localcorrsymm=off
 locintrf=direct
 mact=
 maxact=off
 maxdim=200
 maxex=0
 maxmicroit=100
 mcscfiguess=hf
 mem=120gb
 mmprog=
 molden=off
 mp2ongrid=off
 mpitasks=1
 mulmet=3
 mult=
 nab=off
 nacto=0
 nactv=0
 naf_amp=3.16d-3
 naf_cor=0.1d0
 naf_f12=off
 naf_scf=off
 nafalg=albe
 nafdens=off
 naftyp=jpq
 nchol=auto
 ndeps=1e-3
 nevpt=
 nstate=2
 nsing=0
 nto=off
 ntrip=0
 num_grad=off
 occ=
 occri=off
 oniom=off
 oniom_eechg=off
 oniom_pcm=off
 oniom_qcorr=off
 optalg=
 optmaxit=50
 optetol=1e-6
 optex=1
 optgtol=1e-4
 optstol=1e-3
 orblocc=off
 orbloce=off
 orbloco=boys
 orblocv=pao
 orblocguess=cholesky
 osveps=-1.d0
 ovirt=off
 ovltol=1e-7
 ovosnorb=80.0
 pao_subsys_tol=1e-3
 pao_tol=1e-3
 pcm=off
 popul=off
 pressure=100000
 pssp=off
 ptfreq=0.0
 ptthreads=2
 qmreg=
 qmmm=off
 qro=off
 qscf=off
 redcost_exc=6
 redcost_tddft=off
 refdet=none
 rest=0
 rgrid=log3
 rism=off
 rohfcore=standard
 rohftype=semicanonical
 scfalg=direct
 scf_conv=auto
 scfdamp=0.0d0
 scfdamp_mode=off
 scfdamp_end=50
 scfdamp_dampstep=0.d0
 scfdamp_dtol=0.0d0
 scfdamp_maxfact=0.0d0
 scfdamp_minfact=0.0d0
 scfdiis=on
 scfdiis_dtol=0.0d0
 scfdiis_end=50
 scfdiis_start=2
 scfdiis_step=1
 scfdiis_watch=off
 scfdiis_wrange=10
 scfdiis_wlimit=5
 scfdiis_delmax=2
 scfdtol=7
 scfext=10
 scfguessdens=
 scfiguess=off
 scfloc=off
 scflshift=0.20
 scflshift_end=8
 scflshift_dtol=0.0
 scflshift_gaptol=0.20
 scfmaxit=50
 scftype=
 scftype_low=
 scftype_high=
 scftol=6
 scspe=1.d0
 scsph=1.d0
 scsps=0.0d0
 scsps_t=0.0d0
 scspt=0.0d0
 scspt_t=0.0d0
 scspv=1.d0
 spairtol=-1.d0
 sqmprog=
 subminp=top
 subsys_bopu=on
 symm=
 talg=lapl
 temp=298.15
 test=off
 tfunc=off
 theodore=off
 tlmo=0.999
 tpao=0.94
 tprint=0.1
 uncontract=off
 unit=bohr
 usedisk=2
 verbosity=3
 wpairtol=1.d-5

 Executing orbloc...

 Allocation of 120.0 Gbytes of memory...

 Localization of core orbitals...
 Localization type: Boys
 Localization algorithm: Jacobi
 
 Step   Convergence
   1   0.000000000000

 Localization of occupied orbitals...
 Localization type: Boys
 Localization algorithm: Jacobi
 
 Step   Convergence
   1   7.119989943555
   2   1.778542036333
   3   0.112290365651
   4   0.009655754235
   5   0.002386407162
   6   0.000890561171
   7   0.000384681557
   8   0.000173059266
   9   0.000078529876
  10   0.000035652966
  11   0.000016173273
  12   0.000007331573
  13   0.000003322201
  14   0.000001505196
  15   0.000000681988
  16   0.000000309051
  17   0.000000140084
  18   0.000000063516
  19   0.000000028809
  20   0.000000013071
  21   0.000000005933
  22   0.000000002694
  23   0.000000001224
  24   0.000000000556

 Localization succeeded.

 File MOCOEF is overwritten with localized orbitals.
 

 Executing cis...

 Allocation of 120.0 Gbytes of memory...
 
 WARNING! If scfiguess.eq.off and localcc.ne.off!
 Please be sure that MOCOEF is MOCOEF.CAN!
 
 Core orbitals considered in CVS treatment:   1
 
 Read MO coeff. matrix and orbital energies...
 
 Sorting for the CVS calculation...
 Generate singlet trial vectors...
 
 Starting DF-CIS iteration
 Singlet excited states
 
 
 The iteration has converged in  0 steps for all the roots.
 
 Final result of the CIS calculations for the excited states:
 Singlet excited states:
 
 Excited      Total          Excitation     Excitation     Excitation        Absorption
  state    energy [au]       energy [au]    energy [eV]  energy [cm^-1]    wavelength [nm]
 =========================================================================================
    1    -528.399606650     20.62435728     561.2174      4526523.21            2.21
 =========================================================================================
 
 
 Dominant coefficients
 Printing threshold: 0.100000
 
 for root  1
    coeff.   occ.       virt.
   0.707107     2  -->    40

 Executing drpa...

 Three-index integral transformation
 Allocation of 120.0 Gbytes of memory...
 
 
 Constructing PAOs...
 PAO norm tolerance:     1.0000E-04
 Kept PAOs:    546   517  105.6093
 Threshold: 0.9990000
 Number of selected important orbitals:     1  (   2.6 %)
 
 
 Occupied LMO domain definition with Boughton-Pulay completeness:    0.9999500000
 
   MO  Natoms  Completeness   Atoms
    1    1     0.999999       11
    2    4     0.999997        6    9   10   11
    3    4     0.999994        2   13   14   15
    4   16     0.999955        1    2    3    4    5    6    7    8    9   13   14   15   16   17   18   19
    5    1     0.999986       10
    6    1     0.999986       15
    7    5     0.999993        2    3    4    5    6
    8    5     0.999992        3    6    7    8    9
    9    5     0.999992        1    2    3   13   18
   10    7     0.999952        6    7    8    9   10   11   12
   11    8     0.999972        1    2    5   13   14   15   18   19
   12    7     0.999951        3    4    6    9   10   11   12
   13   10     0.999969        1    2    3    4    5   13   14   15   16   19
   14    8     0.999966        2    3    6    7    9   10   11   12
   15    8     0.999958        1    2    3   13   14   15   18   19
   16    3     0.999960        1   16   17
   17   13     0.999959        1    2    3    4    5    6   13   14   15   16   17   18   19
   18    8     0.999987        3    4    6    7    9   10   11   12
   19    7     0.999958        2    3   13   14   15   16   19
   20   13     0.999970        1    2    3    4    5    6    7    8    9   13   15   17   18
   21   12     0.999957        2    3    4    5    6    7    8    9   10   11   12   18
   22    6     0.999951        4    6    9   10   11   12
   23    8     0.999978        1    2    3   13   14   15   18   19
   24   14     0.999952        1    2    3    4    5    6    7    8    9   11   13   14   16   18
   25    9     0.999952        1    2    3    8   13   14   16   17   18
   26    9     0.999970        1    2    3    5   13   14   15   18   19
   27   10     0.999982        1    2    3    5    6    7    8    9   10   11
   28    8     0.999987        1    2    3   13   14   15   16   19
   29    7     0.999959        4    6    8    9   10   11   12
   30    9     0.999960        3    5    6    7    8    9   10   11   12
   31    9     0.999976        2    3    6    7    8    9   10   11   12
   32    9     0.999974        1    2    3    5    6   13   14   15   19
   33   10     0.999985        1    2    3    4    8   13   14   16   17   18
   34   17     0.999996        1    2    3    4    5    6    7    8    9   10   11   13   14   15   16   17   18
   35   14     0.999957        1    2    3    4    5    6    8    9   13   14   15   16   18   19
   36   14     0.999964        1    2    3    4    5    6    7    8    9   10   11   12   13   18
   37   12     0.999987        1    2    3    5    6    8   13   14   15   16   17   18
   38   15     0.999996        1    2    3    4    5    6    7    8    9   10   11   13   14   15   18
 
 Executing the Boughton-Pulay algorithm...
  with occ MO completeness:    0.9999500000
 
   MO  Natoms  Completeness   Atoms
    1    1     0.999999       11
    2    4     0.999997        6    9   10   11
    3    4     0.999994        2   13   14   15
    4   16     0.999955        1    2    3    4    5    6    7    8    9   13   14   15   16   17   18   19
    5    1     0.999986       10
    6    1     0.999986       15
    7    5     0.999993        2    3    4    5    6
    8    5     0.999992        3    6    7    8    9
    9    5     0.999992        1    2    3   13   18
   10    7     0.999952        6    7    8    9   10   11   12
   11    8     0.999972        1    2    5   13   14   15   18   19
   12    7     0.999951        3    4    6    9   10   11   12
   13   10     0.999969        1    2    3    4    5   13   14   15   16   19
   14    8     0.999966        2    3    6    7    9   10   11   12
   15    8     0.999958        1    2    3   13   14   15   18   19
   16    3     0.999960        1   16   17
   17   13     0.999959        1    2    3    4    5    6   13   14   15   16   17   18   19
   18    8     0.999987        3    4    6    7    9   10   11   12
   19    7     0.999958        2    3   13   14   15   16   19
   20   13     0.999970        1    2    3    4    5    6    7    8    9   13   15   17   18
   21   12     0.999957        2    3    4    5    6    7    8    9   10   11   12   18
   22    6     0.999951        4    6    9   10   11   12
   23    8     0.999978        1    2    3   13   14   15   18   19
   24   14     0.999952        1    2    3    4    5    6    7    8    9   11   13   14   16   18
   25    9     0.999952        1    2    3    8   13   14   16   17   18
   26    9     0.999970        1    2    3    5   13   14   15   18   19
   27   10     0.999982        1    2    3    5    6    7    8    9   10   11
   28    8     0.999987        1    2    3   13   14   15   16   19
   29    7     0.999959        4    6    8    9   10   11   12
   30    9     0.999960        3    5    6    7    8    9   10   11   12
   31    9     0.999976        2    3    6    7    8    9   10   11   12
   32    9     0.999974        1    2    3    5    6   13   14   15   19
   33   10     0.999985        1    2    3    4    8   13   14   16   17   18
   34   17     0.999996        1    2    3    4    5    6    7    8    9   10   11   13   14   15   16   17   18
   35   14     0.999957        1    2    3    4    5    6    8    9   13   14   15   16   18   19
   36   14     0.999964        1    2    3    4    5    6    7    8    9   10   11   12   13   18
   37   12     0.999987        1    2    3    5    6    8   13   14   15   16   17   18
   38   15     0.999996        1    2    3    4    5    6    7    8    9   10   11   13   14   15   18
 
   39    4     0.992919        1    2   16   17
   40    2     0.990180        1    2
   41    5     0.987285        1    2   13   16   17
   42    1     0.998731        1
   43    1     0.995682        1
   44    4     0.991136        1    2   16   17
   45    3     0.986380        1    2   16
   46    6     0.981257        1    2    3   13   16   17
   47    4     0.988349        1    2   16   17
   48    3     0.985543        1    2   16
   49    5     0.983837        1    2    8   13   17
   50    5     0.983731        1    2   13   16   17
   51    3     0.991501        1    2   16
   52    4     0.982559        1    2    8   17
   53    1     0.997856        1
   54    1     0.996380        1
   55    1     0.998165        1
   56    1     0.999795        1
   57    1     0.999653        1
   58    1     0.999823        1
   59    1     0.998989        1
   60    1     0.998469        1
   61    1     0.999061        1
   62    1     0.999096        1
   63    1     0.999016        1
   64    2     0.993667        1    2
   65    2     0.995251        1    2
   66    2     0.997179        1    2
   67    2     0.981347        1   17
   68    2     0.996837        1    2
   69    1     0.999998        1
   70    1     0.999996        1
   71    1     0.999998        1
   72    1     0.999998        1
   73    1     0.999997        1
   74    1     0.999280        1
   75    1     0.998181        1
   76    1     0.996959        1
   77    1     0.999890        1
   78    1     0.999797        1
   79    1     0.999568        1
   80    1     0.998404        1
   81    5     0.993422        1    2    3   13   18
   82    4     0.990661        1    2    3   13
   83    6     0.981210        1    2    3   13   14   18
   84    1     0.996995        2
   85    1     0.989451        2
   86    5     0.985949        1    2    3   13   18
   87    8     0.980830        1    2    5   13   15   16   17   18
   88    4     0.987272        1    2    3   13
   89    5     0.989722        1    2    3   13   18
   90    4     0.981659        1    2   13   18
   91    4     0.981051        1    2    3   13
   92    7     0.986363        1    2    3   13   14   15   18
   93    7     0.986382        1    2    3   13   14   15   18
   94    6     0.985155        1    2    3    6   13   15
   95    1     0.996535        2
   96    1     0.996309        2
   97    1     0.995185        2
   98    1     0.999679        2
   99    1     0.999660        2
  100    1     0.999554        2
  101    1     0.990075        2
  102    1     0.990848        2
  103    1     0.994044        2
  104    1     0.990979        2
  105    1     0.992409        2
  106    4     0.983472        1    2    3   13
  107    6     0.981686        1    2    4    5   13   18
  108    5     0.980826        1    2    3   13   16
  109    4     0.988353        1    2    3   13
  110    5     0.986562        1    2    3   13   15
  111    1     0.999995        2
  112    1     0.999995        2
  113    1     0.999997        2
  114    1     0.999994        2
  115    1     0.999995        2
  116    1     0.990146        2
  117    1     0.980996        2
  118    1     0.985699        2
  119    1     0.997296        2
  120    1     0.987686        2
  121    1     0.995000        2
  122    1     0.981705        2
  123    5     0.990903        2    3    4    5    6
  124    3     0.986202        2    3    6
  125    7     0.982723        1    2    3    4    5    6   11
  126    1     0.997807        3
  127    1     0.992268        3
  128    5     0.984735        2    3    4    5    6
  129    6     0.988206        1    3    4    5    6   18
  130    4     0.983279        2    3    6   13
  131    5     0.986883        2    3    4    5    6
  132    4     0.982393        3    4    5    6
  133    5     0.983120        2    3    6    9   13
  134    7     0.980986        1    2    3    4    5    6   14
  135    6     0.980605        1    2    3    4    5    6
  136    7     0.988574        2    3    6    9   11   13   14
  137    1     0.997053        3
  138    1     0.998759        3
  139    1     0.995055        3
  140    1     0.999727        3
  141    1     0.999885        3
  142    1     0.999543        3
  143    1     0.995736        3
  144    1     0.993440        3
  145    1     0.996749        3
  146    1     0.995630        3
  147    1     0.995050        3
  148    3     0.988753        2    3    6
  149    5     0.991959        1    2    3    7    8
  150    3     0.989388        2    3    6
  151    3     0.989699        2    3    6
  152    4     0.981800        2    3    5    6
  153    1     0.999998        3
  154    1     0.999996        3
  155    1     0.999999        3
  156    1     0.999997        3
  157    1     0.999997        3
  158    1     0.992964        3
  159    1     0.988916        3
  160    1     0.999197        3
  161    1     0.997952        3
  162    1     0.984519        3
  163    1     0.997690        3
  164    1     0.995753        3
  165    4     0.982250        2    3    4    6
  166    3     0.984225        3    4    6
  167    6     0.985608        3    4    6   11   14   16
  168    1     0.993532        4
  169    1     0.994919        4
  170    1     0.991153        4
  171    2     0.985105        3    4
  172    2     0.995403        3    4
  173    3     0.982925        3    4    6
  174    1     0.990451        4
  175    1     0.993614        4
  176    1     0.986671        4
  177    1     0.988925        4
  178    1     0.990774        4
  179    3     0.984684        3    5    6
  180    3     0.986219        3    5    6
  181    5     0.987205        2    3    5    6   13
  182    1     0.992578        5
  183    1     0.996155        5
  184    1     0.991337        5
  185    2     0.986684        3    5
  186    2     0.996212        3    5
  187    3     0.989844        3    5    6
  188    1     0.987557        5
  189    1     0.990470        5
  190    1     0.989691        5
  191    1     0.992344        5
  192    1     0.991286        5
  193    5     0.992315        3    6    7    8    9
  194    3     0.986425        3    6    9
  195    7     0.981062        3    6    7    8    9   10   11
  196    1     0.997842        6
  197    1     0.992346        6
  198    5     0.983830        3    6    7    8    9
  199    8     0.983251        3    4    5    6    7    8   10   11
  200    3     0.984685        3    6    9
  201    5     0.987088        3    6    7    8    9
  202    4     0.980199        3    6    7    8
  203    3     0.980857        3    6    9
  204    6     0.981327        3    6    7    9   10   11
  205    7     0.982846        3    6    7    8    9   10   11
  206    6     0.991784        1    2    3    6    9   10
  207    1     0.997166        6
  208    1     0.998644        6
  209    1     0.995381        6
  210    1     0.999738        6
  211    1     0.999874        6
  212    1     0.999573        6
  213    1     0.996151        6
  214    1     0.994229        6
  215    1     0.996986        6
  216    1     0.996084        6
  217    1     0.995153        6
  218    4     0.989944        3    6    9   10
  219    6     0.982888        4    5    6    7    8    9
  220    3     0.982358        3    6    9
  221    3     0.985476        3    6    9
  222    4     0.987033        3    6    9   10
  223    1     0.999998        6
  224    1     0.999997        6
  225    1     0.999999        6
  226    1     0.999997        6
  227    1     0.999997        6
  228    1     0.992424        6
  229    1     0.990521        6
  230    1     0.999236        6
  231    1     0.997599        6
  232    1     0.986864        6
  233    1     0.997387        6
  234    1     0.996212        6
  235    3     0.983716        6    7    9
  236    3     0.981720        6    7    9
  237    4     0.980137        3    6    7   10
  238    1     0.992982        7
  239    1     0.995461        7
  240    1     0.991915        7
  241    2     0.986824        6    7
  242    2     0.995857        6    7
  243    3     0.990245        3    6    7
  244    1     0.988792        7
  245    1     0.992309        7
  246    1     0.987294        7
  247    1     0.990655        7
  248    1     0.991107        7
  249    6     0.980907        3    6    7    8    9   10
  250    4     0.987894        3    6    8    9
  251    5     0.980858        1    3    6    7    8
  252    1     0.992818        8
  253    1     0.995074        8
  254    1     0.990901        8
  255    2     0.986400        6    8
  256    2     0.992969        6    8
  257    3     0.980018        3    6    8
  258    1     0.988625        8
  259    1     0.992138        8
  260    1     0.988140        8
  261    1     0.990544        8
  262    1     0.990704        8
  263    4     0.997178        6    9   10   11
  264    4     0.996929        6    9   10   11
  265    4     0.991996        6    9   10   11
  266    1     0.995038        9
  267    1     0.982859        9
  268    4     0.992814        6    9   10   11
  269    5     0.993024        7    8    9   10   11
  270    4     0.995326        6    9   10   11
  271    4     0.994344        6    9   10   11
  272    4     0.987451        8    9   10   11
  273    4     0.994797        6    9   10   11
  274    4     0.988184        6    9   10   11
  275    5     0.992236        6    8    9   10   11
  276    5     0.992618        3    6    9   10   11
  277    1     0.994403        9
  278    1     0.994019        9
  279    1     0.994223        9
  280    1     0.999482        9
  281    1     0.999447        9
  282    1     0.999466        9
  283    1     0.987683        9
  284    1     0.985145        9
  285    1     0.984330        9
  286    1     0.981743        9
  287    2     0.990459        9   10
  288    4     0.994069        6    9   10   11
  289    5     0.997094        6    7    9   10   11
  290    4     0.991494        6    9   10   11
  291    4     0.992700        6    9   10   11
  292    4     0.990228        6    9   10   11
  293    1     0.999991        9
  294    1     0.999990        9
  295    1     0.999990        9
  296    1     0.999988        9
  297    1     0.999982        9
  298    1     0.980674        9
  299    3     0.985630        6    9   10
  300    1     0.986543        9
  301    2     0.986051        9   10
  302    2     0.987503        6    9
  303    1     0.993387        9
  304    2     0.986923        9   10
  305    2     0.996634        9   10
  306    1     0.985909       10
  307    2     0.989138        9   10
  308    1     0.999486       10
  309    1     0.998226       10
  310    4     0.990773        6    9   10   11
  311    4     0.991864        8    9   10   11
  312    3     0.981641        6    9   10
  313    3     0.981479        9   10   11
  314    3     0.985584        9   10   11
  315    3     0.981075        8    9   10
  316    2     0.990340        9   10
  317    2     0.988956        9   10
  318    2     0.989707        9   10
  319    1     0.996187       10
  320    1     0.995763       10
  321    1     0.995887       10
  322    1     0.999627       10
  323    1     0.999586       10
  324    1     0.999599       10
  325    1     0.999676       10
  326    1     0.999764       10
  327    1     0.999869       10
  328    1     0.999673       10
  329    1     0.999523       10
  330    1     0.991533       10
  331    1     0.991064       10
  332    1     0.995696       10
  333    1     0.990330       10
  334    1     0.983248       10
  335    1     0.999997       10
  336    1     0.999999       10
  337    1     0.999999       10
  338    1     0.999998       10
  339    1     0.999998       10
  340    1     0.999288       10
  341    1     0.999005       10
  342    1     0.999786       10
  343    1     0.999476       10
  344    1     0.999581       10
  345    1     0.999866       10
  346    1     0.998837       10
  347    3     0.988336        9   11   12
  348    2     0.993663        9   11
  349    3     0.988257        9   11   12
  350    1     0.999041       11
  351    1     0.996898       11
  352    4     0.989774        9   10   11   12
  353    3     0.986529        9   10   11
  354    3     0.985839        9   11   12
  355    4     0.990316        9   10   11   12
  356    3     0.990992        9   10   11
  357    3     0.984363        9   11   12
  358    2     0.986400        9   11
  359    2     0.993857        9   11
  360    4     0.985062        4    9   11   12
  361    1     0.996538       11
  362    1     0.996345       11
  363    1     0.997992       11
  364    1     0.999661       11
  365    1     0.999643       11
  366    1     0.999803       11
  367    1     0.999727       11
  368    1     0.999824       11
  369    1     0.999741       11
  370    1     0.999429       11
  371    1     0.999663       11
  372    1     0.988646       11
  373    1     0.993396       11
  374    1     0.989984       11
  375    1     0.983037       11
  376    1     0.992155       11
  377    1     0.999999       11
  378    1     0.999999       11
  379    1     0.999999       11
  380    1     0.999997       11
  381    1     0.999998       11
  382    1     0.999817       11
  383    1     0.999008       11
  384    1     0.999505       11
  385    1     0.999611       11
  386    1     0.999741       11
  387    1     0.999839       11
  388    1     0.999446       11
  389    3     0.989625        9   11   12
  390    2     0.988117       11   12
  391    3     0.989602       10   11   12
  392    2     0.998669       11   12
  393    2     0.986947        9   12
  394    1     0.987299       12
  395    3     0.998030        9   11   12
  396    2     0.988515       11   12
  397    2     0.995642       11   12
  398    2     0.996773       11   12
  399    1     0.986431       12
  400    2     0.998549       11   12
  401    2     0.997571       11   12
  402    1     0.984915       12
  403    4     0.995132        2   13   14   15
  404    4     0.993284        2   13   14   15
  405    4     0.983927        2   13   14   15
  406    1     0.994964       13
  407    1     0.982646       13
  408    4     0.990960        2   13   14   15
  409    5     0.996805        1    2   13   14   15
  410    4     0.988523        2   13   14   15
  411    4     0.993630        2   13   14   15
  412    4     0.994442        2   13   14   15
  413    4     0.990800        2   13   14   15
  414    5     0.989354        1    2   13   14   15
  415    5     0.986004        1    2   13   14   15
  416    5     0.990330        2    3   13   14   15
  417    1     0.994502       13
  418    1     0.993560       13
  419    1     0.994367       13
  420    1     0.999490       13
  421    1     0.999406       13
  422    1     0.999478       13
  423    1     0.982939       13
  424    2     0.990703       13   15
  425    1     0.988204       13
  426    1     0.989646       13
  427    2     0.990821       13   15
  428    4     0.986676        2   13   14   15
  429    4     0.980611        1   13   14   15
  430    4     0.982998        2    3   13   14
  431    4     0.991931        2   13   14   15
  432    5     0.990633        2    3   13   14   15
  433    1     0.999988       13
  434    1     0.999984       13
  435    1     0.999993       13
  436    1     0.999993       13
  437    1     0.999984       13
  438    2     0.984909       13   15
  439    2     0.980421       13   15
  440    2     0.994878       13   14
  441    1     0.980156       13
  442    1     0.986672       13
  443    1     0.987942       13
  444    1     0.982140       13
  445    3     0.988296       13   14   19
  446    2     0.993755       13   14
  447    3     0.988290       13   14   19
  448    1     0.999045       14
  449    1     0.996909       14
  450    4     0.991543       13   14   15   19
  451    3     0.982786       13   14   15
  452    4     0.991174       13   14   15   19
  453    4     0.990838       13   14   15   19
  454    3     0.988539       13   14   15
  455    4     0.992916       13   14   15   19
  456    3     0.986237       13   14   19
  457    2     0.987072       13   14
  458    3     0.985065       13   14   19
  459    1     0.996980       14
  460    1     0.995973       14
  461    1     0.997953       14
  462    1     0.999704       14
  463    1     0.999606       14
  464    1     0.999799       14
  465    1     0.999758       14
  466    1     0.999770       14
  467    1     0.999752       14
  468    1     0.999503       14
  469    1     0.999558       14
  470    1     0.989801       14
  471    1     0.992205       14
  472    1     0.990621       14
  473    1     0.985622       14
  474    1     0.987876       14
  475    1     0.999999       14
  476    1     0.999998       14
  477    1     0.999999       14
  478    1     0.999998       14
  479    1     0.999997       14
  480    1     0.999434       14
  481    1     0.999143       14
  482    1     0.999236       14
  483    1     0.999817       14
  484    1     0.999880       14
  485    1     0.999805       14
  486    1     0.999578       14
  487    2     0.996678       13   15
  488    1     0.985955       15
  489    2     0.989278       13   15
  490    1     0.999487       15
  491    1     0.998231       15
  492    4     0.987964        2   13   14   15
  493    3     0.992264       13   14   15
  494    4     0.985665        2   13   14   15
  495    4     0.980111       13   14   15   19
  496    3     0.994587       13   14   15
  497    4     0.990630        2   13   14   15
  498    2     0.992352       13   15
  499    2     0.986085       13   15
  500    2     0.991296       13   15
  501    1     0.996097       15
  502    1     0.995916       15
  503    1     0.995864       15
  504    1     0.999618       15
  505    1     0.999602       15
  506    1     0.999596       15
  507    1     0.999668       15
  508    1     0.999616       15
  509    1     0.999887       15
  510    1     0.999840       15
  511    1     0.999479       15
  512    1     0.989369       15
  513    1     0.987061       15
  514    1     0.996777       15
  515    1     0.994534       15
  516    1     0.983801       15
  517    1     0.999997       15
  518    1     0.999998       15
  519    1     0.999999       15
  520    1     0.999999       15
  521    1     0.999997       15
  522    1     0.998579       15
  523    1     0.999211       15
  524    1     0.999648       15
  525    1     0.999417       15
  526    1     0.999843       15
  527    1     0.999780       15
  528    1     0.999317       15
  529    3     0.986887        1    2   16
  530    2     0.988271        1   16
  531    4     0.984644        1    2   14   16
  532    1     0.989597       16
  533    1     0.992033       16
  534    2     0.998876        1   16
  535    2     0.991024        1   16
  536    2     0.984328        1   16
  537    2     0.993082        1   16
  538    2     0.999209        1   16
  539    1     0.989726       16
  540    2     0.997384        1   16
  541    1     0.983923       16
  542    1     0.986983       16
  543    2     0.985787        1   17
  544    2     0.989939        1   17
  545    3     0.992382        1    2   17
  546    1     0.990056       17
  547    1     0.987035       17
  548    1     0.981437       17
  549    2     0.992149        1   17
  550    2     0.986318        1   17
  551    2     0.994548        1   17
  552    1     0.991154       17
  553    2     0.997391        1   17
  554    2     0.998381        1   17
  555    1     0.988506       17
  556    1     0.988582       17
  557    4     0.985309        1    2   13   18
  558    3     0.982353        2    3   18
  559    5     0.981016        1    2    7   13   18
  560    1     0.994963       18
  561    1     0.995407       18
  562    1     0.991336       18
  563    2     0.983754        2   18
  564    3     0.997435        1    2   18
  565    3     0.989781        2    3   18
  566    1     0.990799       18
  567    1     0.993835       18
  568    1     0.987364       18
  569    1     0.987108       18
  570    1     0.991761       18
  571    3     0.990015       13   14   19
  572    2     0.988308       14   19
  573    3     0.989776       14   15   19
  574    1     0.980433       19
  575    2     0.989012       13   19
  576    1     0.984263       19
  577    2     0.990739       14   19
  578    2     0.987563       14   19
  579    2     0.994971       14   19
  580    2     0.997669       14   19
  581    1     0.980902       19
  582    2     0.998115       14   19
  583    1     0.986468       19
  584    2     0.998183       14   19
 
 Dimensions of the occupied LMO domains:  Minimum / Average / Maximum
 
 Number of atoms in domain:                   1       8.6        17
 Number of atomic orbitals:                  43     275.8       528
 
 Number of strong pairs: 0 (0.0%)
 chtol:   9.999999999999999E-005
 switch to dfcoralg=cholinv
       11.31 MB memory is used for domain independent quantities
 
 Calculating the contribution of occupied LMOs...
    using local fitting domains
 
 MO:     1
 Extended domain construction for local excited state calculation...
 
 The selected important local MOs:    #:    16
    1    2   10   12   14   18   21   22   24   27   29   30   31   34   36   38
 
 The selected important PAOs:    #:     0

 
 The selected additional local MOs:    #:     0

 
 The selected additional PAOs:    #:   556
   39   40   41   42   43   44   45   46   47   48   49   50   51   52   53   54   55   56   57   58
   59   60   61   62   63   64   65   66   67   68   69   70   71   72   73   74   75   76   77   78
   79   80   81   82   83   84   85   86   87   88   89   90   91   92   93   94   95   96   97   98
   99  100  101  102  103  104  105  106  107  108  109  110  111  112  113  114  115  116  117  118
  119  120  121  122  123  124  125  126  127  128  129  130  131  132  133  134  135  136  137  138
  139  140  141  142  143  144  145  146  147  148  149  150  151  152  153  154  155  156  157  158
  159  160  161  162  163  164  165  166  167  168  169  170  171  172  173  174  175  176  177  178
  179  180  181  182  183  184  185  186  187  188  189  190  191  192  193  194  195  196  197  198
  199  200  201  202  203  204  205  206  207  208  209  210  211  212  213  214  215  216  217  218
  219  220  221  222  223  224  225  226  227  228  229  230  231  232  233  234  235  236  237  238
  239  240  241  242  243  244  245  246  247  248  249  250  251  252  253  254  255  256  257  258
  259  260  261  262  263  264  265  266  267  268  269  270  271  272  273  274  275  276  277  278
  279  280  281  282  283  284  285  286  287  288  289  290  291  292  293  294  295  296  297  298
  299  300  301  302  303  304  305  306  307  308  309  310  311  312  313  314  315  316  317  318
  319  320  321  322  323  324  325  326  327  328  329  330  331  332  333  334  335  336  337  338
  339  340  341  342  343  344  345  346  347  348  349  350  351  352  353  354  355  356  357  358
  359  360  361  362  363  364  365  366  367  368  369  370  371  372  373  374  375  376  377  378
  379  380  381  382  383  384  385  386  387  388  389  390  391  392  393  394  395  396  397  398
  399  400  401  402  403  404  405  406  407  408  409  410  411  412  413  414  415  416  417  418
  419  420  421  422  423  424  425  426  427  428  429  430  431  432  433  434  435  436  437  438
  439  440  441  442  443  444  445  446  447  448  449  450  451  452  453  454  455  456  457  458
  459  460  461  462  463  464  465  466  467  468  469  470  471  472  473  474  475  476  477  478
  479  480  481  482  483  484  485  486  487  488  489  490  491  492  493  494  495  496  497  498
  499  500  501  502  503  504  505  506  507  508  509  510  511  512  513  514  515  516  517  518
  519  520  521  522  523  524  525  526  527  528  529  530  531  532  533  534  535  536  537  538
  539  540  541  542  543  544  545  546  547  548  549  550  551  552  553  554  555  556  557  558
  559  560  561  562  563  564  565  566  567  568  569  570  571  572  573  574  575  576  577  578
  579  580  581  582  583  584  585  586  587  588  589  590  591  592  593  594
 
 The selected atoms in the ED:    #:    19
    1    2    3    4    5    6    7    8    9   10   11   12   13   14   15   16   17   18   19
 The selected atoms in the fitting domain  #:    19
    1    2    3    4    5    6    7    8    9   10   11   12   13   14   15   16   17   18   19
 
 Dimensions of the extended domain:
 
 Number of atoms in domain:      19 ( 100.00 %)
 Number of atomic orbitals:     556 ( 100.00 %)
 Number of fitting functions:  2773 ( 100.00 %)
 Warning: drop high-lying PAOs                    20
 Number of occupied orbitals:    16  ( 42.11 %)
 Number of virtual orbitals:    497  ( 96.13 %)
 
 IJ and IA integral transformation...

 Executing cis...

 Allocation of 120.0 Gbytes of memory...
 Core orbitals considered in CVS treatment:   1
 
 -20.6243435624
 -11.3988833074
  -1.4954600786
  -1.3912917291
  -1.0874084768
  -0.8938567010
  -0.8115633680
  -0.7140031969
  -0.6688813887
  -0.6359192439
  -0.6184253937

 Retrieve a J_ai^Q fitted MO integral list...
 Retrieve a J_ij^Q fitted MO integral list in upper triangle form...
 Unpack the upper triangle lists...
 
 Sorting for the CVS calculation...
 Generate singlet trial vectors...
 
 The ground-state intermediates are not necessary!
 
 Calculate pre-optimized initial guesses for adc(2) calculations
 Incore algorithm
 
 Calculate sigma vector for root  1
 
                       Excitation           Energy                Norm of
 Iteration  1         energy [au]        decrease [au]        residual vector
 ============================================================================
 for root  1          19.400791464        -1.2235521             0.0000000
 ============================================================================
  1/ 1 states have converged.
 
 
 
 The micro iteration of pre-optimization has converged in  1 steps.
 
 
 Dominant coefficients
 Printing threshold: 0.100000
 
 for root  1
    coeff.   occ.       virt.
   1.000000     2  -->    18
 ============================================================================
 Restart
 
 Calculate sigma vector for root  1
 
                       Excitation           Energy                Norm of
 Iteration  2         energy [au]        decrease [au]        residual vector
 ============================================================================
 for root  1          19.924776220         0.5239848             0.0000000
 ============================================================================
  1/ 1 states have converged.
 
 
 
 The micro iteration of pre-optimization has converged in  1 steps.
 
 
 Dominant coefficients
 Printing threshold: 0.100000
 
 for root  1
    coeff.   occ.       virt.
   1.000000     2  -->    18
 ============================================================================
 Restart
 
 Calculate sigma vector for root  1
 
                       Excitation           Energy                Norm of
 Iteration  3         energy [au]        decrease [au]        residual vector
 ============================================================================
 for root  1          19.778353319        -0.1464229             0.0000000
 ============================================================================
  1/ 1 states have converged.
 
 
 
 The micro iteration of pre-optimization has converged in  1 steps.
 
 
 Dominant coefficients
 Printing threshold: 0.100000
 
 for root  1
    coeff.   occ.       virt.
   1.000000     2  -->    18
 ============================================================================
 Restart
 
 Calculate sigma vector for root  1
 
                       Excitation           Energy                Norm of
 Iteration  4         energy [au]        decrease [au]        residual vector
 ============================================================================
 for root  1          19.826072477         0.0477192             0.0000000
 ============================================================================
  1/ 1 states have converged.
 
 
 
 The micro iteration of pre-optimization has converged in  1 steps.
 
 
 Dominant coefficients
 Printing threshold: 0.100000
 
 for root  1
    coeff.   occ.       virt.
   1.000000     2  -->    18
 ============================================================================
 Restart
 
 Calculate sigma vector for root  1
 
                       Excitation           Energy                Norm of
 Iteration  5         energy [au]        decrease [au]        residual vector
 ============================================================================
 for root  1          19.811221540        -0.0148509             0.0000000
 ============================================================================
  1/ 1 states have converged.
 
 
 
 The micro iteration of pre-optimization has converged in  1 steps.
 
 
 Dominant coefficients
 Printing threshold: 0.100000
 
 for root  1
    coeff.   occ.       virt.
   1.000000     2  -->    18
 ============================================================================
 Restart
 
 Calculate sigma vector for root  1
 
                       Excitation           Energy                Norm of
 Iteration  6         energy [au]        decrease [au]        residual vector
 ============================================================================
 for root  1          19.815911935         0.0046904             0.0000000
 ============================================================================
  1/ 1 states have converged.
 
 
 
 The micro iteration of pre-optimization has converged in  1 steps.
 
 
 Dominant coefficients
 Printing threshold: 0.100000
 
 for root  1
    coeff.   occ.       virt.
   1.000000     2  -->    18
 ============================================================================
 Restart
 
 Calculate sigma vector for root  1
 
                       Excitation           Energy                Norm of
 Iteration  7         energy [au]        decrease [au]        residual vector
 ============================================================================
 for root  1          19.814437377        -0.0014746             0.0000000
 ============================================================================
  1/ 1 states have converged.
 
 
 
 The micro iteration of pre-optimization has converged in  1 steps.
 
 
 Dominant coefficients
 Printing threshold: 0.100000
 
 for root  1
    coeff.   occ.       virt.
   1.000000     2  -->    18
 ============================================================================
 Restart
 
 Calculate sigma vector for root  1
 
                       Excitation           Energy                Norm of
 Iteration  8         energy [au]        decrease [au]        residual vector
 ============================================================================
 for root  1          19.814901620         0.0004642             0.0000000
 ============================================================================
  1/ 1 states have converged.
 
 
 
 The micro iteration of pre-optimization has converged in  1 steps.
 
 
 Dominant coefficients
 Printing threshold: 0.100000
 
 for root  1
    coeff.   occ.       virt.
   1.000000     2  -->    18
 ============================================================================
 
 The macro iteration of pre-optimization has converged in  8 steps!
 
 Starting DF-ADC(2) iteration for root  1
 
 Iteration   1
 
 Calculate double excitation amplitudes and Y^Q_ai vector...
 
       Total ADC(2)          Energy                Norm of
       energy [au]        decrease [au]        residual vector
 ============================================================================
     -529.209208403        -0.0001461             0.0000000
 ============================================================================
 
 Iteration   2
 
 Calculate double excitation amplitudes and Y^Q_ai vector...
 
       Total ADC(2)          Energy                Norm of
       energy [au]        decrease [au]        residual vector
 ============================================================================
     -529.209162422         0.0000460             0.0000000
 ============================================================================
 
 
 The ADC(2) iteration has converged in  2 steps.
 
 Final result in atomic units for root  1:
 
 Total reference energy:         -549.023963929515
 Total ADC(2) energy:            -529.209162421764
 ADC(2) excitation energy:         19.814801507751
 Spin multiplicity:                 1
 
 Dominant coefficients
 Printing threshold: 0.100000
 
    coeff.   occ.       virt.
   1.000000     2  -->    18
 ============================================================================
 
 
 Final result of the ADC(2) calculations for the excited states:
 Singlet states
 
 Excited   Excitation     Excitation     Excitation        Absorption      
  state    energy [au]    energy [eV]  energy [cm^-1]    wavelength [nm]  
 ============================================================================
    1     19.81480151     539.1882      4348846.26            2.30
 ============================================================================
 
 
                      Normal termination of mrcc.
 **********************************************************************
