# Supplementary material for: Scalable Correlated Local Approaches for Computing Valence and Core-Level Ionization Energies in Large Molecules
Source: J Chem Theory Comput. 2026 Jun 24;22(13):6584–98. doi: 10.1021/acs.jctc.6c00634 (PMC13374016; doi:10.1021/acs.jctc.6c00634)
Supplement: Supplementary file 2 [file ct6c00634_si_003.zip › SI/outputs/serine_O_3_ladc2_0.9999_test.out]

 **********************************************************************
                          MRCC program system
 **********************************************************************
 
                              Written by
     Mihaly Kallay, Peter R. Nagy, David Mester, Laszlo Gyevi-Nagy,
        Jozsef Csoka, P. Bernat Szabo, Zoltan Rolik, Gyula Samu,
      Bence Hegely, Bence Ladoczki, Klara Petrov, Jozsef Csontos,
     Adam Ganyecz, Istvan Ladjanszki, Lorant Szegedy, Mate Farkas,
          Pal D. Mezei, Reka A. Horvath, and Balazs D. Lorincz
 
        Department of Physical Chemistry and Materials Science
            Budapest University of Technology and Economics
                  Budapest P.O.Box 91, H-1521 Hungary
 
                              www.mrcc.hu
 
                            Version: 25.1.2

 Executing minp...

 Reading input from MINP...
 
 Input file:
 
basis=cc-pCVTZ-X2C
verbosity=3

tprint=0.1
localcc=2016
redcost_exc=on


cialg=direct
ip_ea=ip
calc=ADC(2)

mem=120GB

dfbasis_scf=cc-pCVTZ-X2C_autoaux
dfbasis_cor=cc-pCVTZ-X2C_autoaux
scfiguess=off

bpcompo=0.9999
hamilton=SFX2C1e
core=0
cvs=1-1
nstate=2
unit=bohr
geom=xyz
14 
L-serine
H -0.111133 -2.066405 1.682456 
C 0.522117 -0.578815 0.400329 
N 3.267518 -0.763100 0.110535 
H 4.009277 -2.522945 0.182195 
H 4.045527 0.351870 -1.239095 
C -0.162898 1.988184 1.537037 
H 0.820963 2.194190 3.345406 
H 0.407989 3.508649 0.246680 
O -2.904250 1.977374 1.894288 
H -3.581097 3.675471 2.140260 
C -0.823687 -0.924584 -2.126991 
O -0.744120 0.590238 -3.904420 
O -2.050488 -3.211470 -2.301621 
H -2.868931 -3.409310 -3.957571 
 
 
 Checking keyword combinations...
 
 Keywords:
 
 active=none
 agrid=ld0006-ld0590
 agrid_pssp=ld0006-ld0194
 agrid_pssp_sm=ld0006-ld0074
 ao_trunc=off
 ao_trunc_tol=1e-4
 basis=cc-pcvtz-x2c
 basis_sm=none
 basopt=off
 bfbasis=none
 bfgsmem=10
 bfgstol=1.0d-3
 bfgscimem=5
 boysalg=jacobi
 bpcompo=0.9999
 bpcompv=0.98
 bpdfo=0.9999
 bpocc=0.9999d0
 bppdo=0.999d0
 bppdv=0.98
 bpedo=0.9999d0
 bpedv=0.999999
 bp_subsyso=0.95
 bp_subsysv=0.95
 cabscorr=off
 cabsdom=bplarge
 cabsdual=off
 calc=adc(2)
 ccmaxit=50
 ccprog=cis
 ccsdalg=disk
 ccsdmkl=seq
 ccsdrest=off
 ccsdthreads=2
 cctol=6
 charge=0
 cialg=direct
 ciguess=off
 cmpgrp=auto
 comprest=off
 coord_sys=ric
 core=corr
 corembed=off
 csapprox=off
 cvs=1-1
 dboc=off
 deltaf12=off
 delocsomofact=
 dendec=laplace
 dens=0
 denscorr=0
 dfalg=lineq
 dfbasis_cab=none
 dfbasis_cor=cc-pcvtz-x2c_autoaux
 dfbasis_scf=cc-pcvtz-x2c_autoaux
 dfbasis_scf_sm=auto
 dfintran=drpa
 df_trunc=off
 df_trunc_corr=off
 df_trunc_corr_tol=5e-4
 df_trunc_tol=5e-4
 dft=off
 dhexc=adc(2)
 diag=david
 docc=
 domrad=10.d0
 drpaalg=auto
 dual=off
 dual_df=off
 dyson=off
 ecp=auto
 edisp=off
 edisp_embed=off
 embed=off
 epairestfact=off
 epairscale=1.d0
 etemp=300
 epert=none
 eps=
 espcharge=off
 excrad=0.d0
 excrad_f12=0.d0
 excrad_fin=0.000000000D+00
 fastdbbsc=v2
 fitting=coulomb
 fmm=off
 fmmord=8
 fnonorb=
 freq=off
 gamma=1.d0
 gauss=spher
 geom=xyz
 gopt=off
 ghost=none
 gtol=7
 grdens=off
 grid=auto
 grid_sm=auto
 gridbatch_cos=2000
 grtol=10
 guido_ct=off
 hamilton=sfx2c1e
 hl_scfalg=direct
 iface=none
 incore=off
 intalg=auto
 ip_ea=ip
 itol=10
 laptol=1.d-2
 lccoporder=trffirst
 lcorthr=loose
 lccrest=off
 ldfgrad_tol=8
 lmp2dens=on
 lnoepso=0.d0
 lnoepsv=0.000075d0
 localcc=2016
 localcorrsymm=off
 locintrf=direct
 mact=
 maxact=off
 maxdim=200
 maxex=0
 maxmicroit=100
 mcscfiguess=hf
 mem=120gb
 mmprog=
 molden=off
 mp2ongrid=off
 mpitasks=1
 mulmet=3
 mult=
 nab=off
 nacto=0
 nactv=0
 naf_amp=3.16d-3
 naf_cor=0.1d0
 naf_f12=off
 naf_scf=off
 nafalg=albe
 nafdens=off
 naftyp=jpq
 nchol=auto
 ndeps=1e-3
 nevpt=
 nstate=2
 nsing=0
 nto=off
 ntrip=0
 num_grad=off
 occ=
 occri=off
 oniom=off
 oniom_eechg=off
 oniom_pcm=off
 oniom_qcorr=off
 optalg=
 optmaxit=50
 optetol=1e-6
 optex=1
 optgtol=1e-4
 optstol=1e-3
 orblocc=boys
 orbloce=off
 orbloco=boys
 orblocv=pao
 orblocguess=cholesky
 osveps=-1.d0
 ovirt=off
 ovltol=1e-7
 ovosnorb=80.0
 pao_subsys_tol=1e-3
 pao_tol=1e-3
 pcm=off
 popul=off
 pressure=100000
 pssp=off
 ptfreq=0.0
 ptthreads=2
 qmreg=
 qmmm=off
 qro=off
 qscf=off
 redcost_exc=6
 redcost_tddft=off
 refdet=none
 rest=0
 rgrid=log3
 rism=off
 rohfcore=standard
 rohftype=semicanonical
 scfalg=direct
 scf_conv=auto
 scfdamp=0.0d0
 scfdamp_mode=off
 scfdamp_end=50
 scfdamp_dampstep=0.d0
 scfdamp_dtol=0.0d0
 scfdamp_maxfact=0.0d0
 scfdamp_minfact=0.0d0
 scfdiis=on
 scfdiis_dtol=0.0d0
 scfdiis_end=50
 scfdiis_start=2
 scfdiis_step=1
 scfdiis_watch=off
 scfdiis_wrange=10
 scfdiis_wlimit=5
 scfdiis_delmax=2
 scfdtol=7
 scfext=10
 scfguessdens=
 scfiguess=off
 scfloc=off
 scflshift=0.20
 scflshift_end=8
 scflshift_dtol=0.0
 scflshift_gaptol=0.20
 scfmaxit=50
 scftype=
 scftype_low=
 scftype_high=
 scftol=6
 scspe=1.d0
 scsph=1.d0
 scsps=0.0d0
 scsps_t=0.0d0
 scspt=0.0d0
 scspt_t=0.0d0
 scspv=1.d0
 spairtol=-1.d0
 sqmprog=
 subminp=top
 subsys_bopu=on
 symm=
 talg=lapl
 temp=298.15
 test=off
 tfunc=off
 theodore=off
 tlmo=0.999
 tpao=0.94
 tprint=0.1
 uncontract=off
 unit=bohr
 usedisk=2
 verbosity=3
 wpairtol=1.d-5

 Executing orbloc...

 Allocation of 120.0 Gbytes of memory...

 Localization of core orbitals...
 Localization type: Boys
 Localization algorithm: Jacobi
 
 Step   Convergence
   1   0.000000000000

 Localization of occupied orbitals...
 Localization type: Boys
 Localization algorithm: Jacobi
 
 Step   Convergence
   1   6.217878726704
   2   1.211861337348
   3   0.410937941185
   4   0.019631370887
   5   0.006574045037
   6   0.003153626860
   7   0.001575691991
   8   0.000798692248
   9   0.000406420243
  10   0.000207052183
  11   0.000105498608
  12   0.000053748643
  13   0.000027379824
  14   0.000013945959
  15   0.000007102865
  16   0.000003617392
  17   0.000001842219
  18   0.000000938155
  19   0.000000477749
  20   0.000000243286
  21   0.000000123889
  22   0.000000063087
  23   0.000000032126
  24   0.000000016359
  25   0.000000008330
  26   0.000000004242
  27   0.000000002160
  28   0.000000001100
  29   0.000000000560

 Localization succeeded.

 File MOCOEF is overwritten with localized orbitals.
 

 Executing cis...

 Allocation of 120.0 Gbytes of memory...
 
 WARNING! If scfiguess.eq.off and localcc.ne.off!
 Please be sure that MOCOEF is MOCOEF.CAN!
 
 Core orbitals considered in CVS treatment:   1
 
 Read MO coeff. matrix and orbital energies...
 
 Sorting for the CVS calculation...
 Generate singlet trial vectors...
 
 Starting DF-CIS iteration
 Singlet excited states
 
 
 The iteration has converged in  0 steps for all the roots.
 
 Final result of the CIS calculations for the excited states:
 Singlet excited states:
 
 Excited      Total          Excitation     Excitation     Excitation        Absorption
  state    energy [au]       energy [au]    energy [eV]  energy [cm^-1]    wavelength [nm]
 =========================================================================================
    1    -376.470085280     20.62256396     561.1686      4526129.62            2.21
 =========================================================================================
 
 
 Dominant coefficients
 Printing threshold: 0.100000
 
 for root  1
    coeff.   occ.       virt.
   0.707107     1  -->    29

 Executing drpa...

 Three-index integral transformation
 Allocation of 120.0 Gbytes of memory...
 
 
 Constructing PAOs...
 PAO norm tolerance:     1.0000E-04
 Kept PAOs:    392   371  105.6604
 Threshold: 0.9990000
 Number of selected important orbitals:     1  (   3.6 %)
 
 
 Occupied LMO domain definition with Boughton-Pulay completeness:    0.9999000000
 
   MO  Natoms  Completeness   Atoms
    1    1     0.999999       13
    2    3     0.999946       11   12   13
    3    1     0.999983        9
    4    3     0.999913        6    7    8
    5   10     0.999953        2    3    4    5    6    7    9   11   12   13
    6    1     0.999986       12
    7    3     0.999914        1    2    6
    8    7     0.999904        1    2    3   11   12   13   14
    9    8     0.999935        2    5    6    8   11   12   13   14
   10    8     0.999919        1    2    6    7    8    9   10   11
   11    8     0.999972        2    5    6    8   11   12   13   14
   12    8     0.999907        2    6    7    8    9   10   11   12
   13    6     0.999959        2    3    6    8    9   10
   14    7     0.999959        1    2    3   11   12   13   14
   15    1     0.999940        3
   16   12     0.999991        1    2    3    4    5    6    7    8    9   11   12   13
   17    9     0.999925        1    2    3    6    7    8    9   11   12
   18    8     0.999981        1    2    3    6   11   12   13   14
   19    8     0.999972        1    2    3    4    5    6    9   11
   20   11     0.999982        1    2    3    5    6    7    8    9   10   11   12
   21   10     0.999908        1    2    3    5    6    8   11   12   13   14
   22    6     0.999906        2    3   11   12   13   14
   23    9     0.999991        2    3    5    6    9   11   12   13   14
   24    8     0.999949        1    2    3    6    7    8    9   10
   25    7     0.999909        1    2    3    4    5    6   11
   26   11     0.999908        1    2    3    5    6    7    8   11   12   13   14
   27   12     0.999955        1    2    3    4    6    7    8    9   10   11   12   13
   28   10     0.999953        1    2    3    4    5    6    9   11   12   13
 
 Executing the Boughton-Pulay algorithm...
  with occ MO completeness:    0.9999000000
 
   MO  Natoms  Completeness   Atoms
    1    1     0.999999       13
    2    3     0.999946       11   12   13
    3    1     0.999983        9
    4    3     0.999913        6    7    8
    5   10     0.999953        2    3    4    5    6    7    9   11   12   13
    6    1     0.999986       12
    7    3     0.999914        1    2    6
    8    7     0.999904        1    2    3   11   12   13   14
    9    8     0.999935        2    5    6    8   11   12   13   14
   10    8     0.999919        1    2    6    7    8    9   10   11
   11    8     0.999972        2    5    6    8   11   12   13   14
   12    8     0.999907        2    6    7    8    9   10   11   12
   13    6     0.999959        2    3    6    8    9   10
   14    7     0.999959        1    2    3   11   12   13   14
   15    1     0.999940        3
   16   12     0.999991        1    2    3    4    5    6    7    8    9   11   12   13
   17    9     0.999925        1    2    3    6    7    8    9   11   12
   18    8     0.999981        1    2    3    6   11   12   13   14
   19    8     0.999972        1    2    3    4    5    6    9   11
   20   11     0.999982        1    2    3    5    6    7    8    9   10   11   12
   21   10     0.999908        1    2    3    5    6    8   11   12   13   14
   22    6     0.999906        2    3   11   12   13   14
   23    9     0.999991        2    3    5    6    9   11   12   13   14
   24    8     0.999949        1    2    3    6    7    8    9   10
   25    7     0.999909        1    2    3    4    5    6   11
   26   11     0.999908        1    2    3    5    6    7    8   11   12   13   14
   27   12     0.999955        1    2    3    4    6    7    8    9   10   11   12   13
   28   10     0.999953        1    2    3    4    5    6    9   11   12   13
 
   29    4     0.985843        1    2    6   11
   30    3     0.980365        1    2   11
   31    6     0.992251        1    2    3    9   11   13
   32    1     0.997532        1
   33    1     0.992849        1
   34    1     0.991399        1
   35    2     0.988601        1    2
   36    3     0.993166        1    2    3
   37    3     0.989811        1    2    6
   38    1     0.998811        1
   39    1     0.982375        1
   40    1     0.991619        1
   41    2     0.996127        1    2
   42    1     0.998685        1
   43    5     0.994386        1    2    3    6   11
   44    4     0.989329        2    3    6   11
   45    7     0.989762        1    2    3    6    9   11   12
   46    1     0.997051        2
   47    1     0.989627        2
   48    5     0.989033        1    2    3    6   11
   49    4     0.987626        2    3    6   11
   50    4     0.984798        2    3    6   11
   51    5     0.993552        1    2    3    6   11
   52    4     0.992322        2    3    6   11
   53    4     0.983604        2    3    6   11
   54    7     0.981295        1    2    3    5    6   11   12
   55    6     0.981119        2    3    6    9   11   12
   56    6     0.980623        2    3    6    7   11   13
   57    1     0.997853        2
   58    1     0.994962        2
   59    1     0.995231        2
   60    1     0.999801        2
   61    1     0.999535        2
   62    1     0.999558        2
   63    1     0.985333        2
   64    1     0.993872        2
   65    1     0.992033        2
   66    1     0.996122        2
   67    1     0.991939        2
   68    5     0.992694        2    3    6    9   11
   69    4     0.982459        2    3    5   11
   70    8     0.984074        1    2    3    4    6    7    8   11
   71    4     0.989626        2    6   11   12
   72    5     0.984436        2    3    6   11   12
   73    1     0.999991        2
   74    1     0.999997        2
   75    1     0.999995        2
   76    1     0.999998        2
   77    1     0.999995        2
   78    1     0.989765        2
   79    1     0.990633        2
   80    1     0.991945        2
   81    1     0.995019        2
   82    1     0.989531        2
   83    1     0.988814        2
   84    2     0.989092        2    3
   85    4     0.994566        2    3    4    5
   86    2     0.990661        2    3
   87    4     0.987479        2    3    4    5
   88    1     0.998771        3
   89    1     0.995803        3
   90    4     0.998093        2    3    4    5
   91    4     0.985302        2    3    4   11
   92    6     0.985107        2    3    4    5    6   11
   93    4     0.998006        2    3    4    5
   94    4     0.984144        2    3    4   11
   95    4     0.980026        2    3    4    5
   96    4     0.990377        2    3    4    5
   97    3     0.981519        2    3    4
   98    3     0.983111        2    3    4
   99    1     0.998535        3
  100    1     0.995705        3
  101    1     0.998298        3
  102    1     0.999860        3
  103    1     0.999589        3
  104    1     0.999836        3
  105    1     0.998495        3
  106    1     0.998032        3
  107    1     0.998973        3
  108    1     0.999643        3
  109    1     0.999573        3
  110    2     0.991066        2    3
  111    2     0.985541        1    3
  112    2     0.983388        3    5
  113    1     0.995058        3
  114    1     0.987450        3
  115    1     0.999997        3
  116    1     0.999995        3
  117    1     0.999997        3
  118    1     0.999999        3
  119    1     0.999998        3
  120    1     0.999419        3
  121    1     0.999597        3
  122    1     0.998358        3
  123    1     0.999113        3
  124    1     0.999639        3
  125    1     0.998635        3
  126    1     0.997369        3
  127    2     0.986712        3    4
  128    2     0.990470        3    4
  129    3     0.993553        2    3    4
  130    1     0.990372        4
  131    1     0.987245        4
  132    1     0.980554        4
  133    2     0.996012        3    4
  134    2     0.982178        3    4
  135    2     0.994146        3    4
  136    1     0.989980        4
  137    1     0.987318        4
  138    2     0.997852        3    4
  139    1     0.987978        4
  140    2     0.998178        3    4
  141    3     0.990716        2    3    5
  142    2     0.988954        3    5
  143    4     0.982428        2    3    5   11
  144    1     0.995533        5
  145    1     0.985755        5
  146    2     0.986068        4    5
  147    2     0.994897        3    5
  148    2     0.983597        3    5
  149    2     0.994251        3    5
  150    1     0.997941        5
  151    2     0.996299        3    5
  152    1     0.985105        5
  153    2     0.998468        3    5
  154    1     0.996155        5
  155    5     0.994412        2    6    7    8    9
  156    3     0.986437        2    6    9
  157    6     0.984797        2    3    6    7    8    9
  158    1     0.997650        6
  159    1     0.991615        6
  160    4     0.981934        2    6    8    9
  161    3     0.980430        2    6    9
  162    4     0.984640        2    6    7    9
  163    4     0.984400        2    6    8    9
  164    3     0.984963        2    6    9
  165    4     0.985844        2    6    7    9
  166    5     0.987255        1    2    6    8    9
  167    5     0.986137        3    6    7    9   12
  168    5     0.980231        2    6    7    9   11
  169    1     0.998064        6
  170    1     0.995147        6
  171    1     0.996753        6
  172    1     0.999821        6
  173    1     0.999552        6
  174    1     0.999699        6
  175    1     0.987605        6
  176    1     0.991707        6
  177    1     0.991347        6
  178    1     0.997514        6
  179    1     0.992505        6
  180    4     0.982554        2    6    7    9
  181    2     0.987390        6    9
  182    5     0.987500        1    2    6    9   10
  183    2     0.988222        2    6
  184    3     0.983407        2    6    9
  185    1     0.999993        6
  186    1     0.999996        6
  187    1     0.999995        6
  188    1     0.999998        6
  189    1     0.999995        6
  190    1     0.990119        6
  191    1     0.992163        6
  192    1     0.988912        6
  193    1     0.995261        6
  194    1     0.992510        6
  195    1     0.987900        6
  196    2     0.984836        2    6
  197    3     0.985126        2    6    7
  198    3     0.985138        2    6    7
  199    4     0.984583        2    6    7    9
  200    1     0.992460        7
  201    1     0.995058        7
  202    1     0.995190        7
  203    2     0.994083        6    7
  204    3     0.995851        6    7    9
  205    2     0.985357        6    7
  206    1     0.993723        7
  207    1     0.994643        7
  208    1     0.990887        7
  209    1     0.991728        7
  210    1     0.983958        7
  211    3     0.981701        6    8    9
  212    3     0.980462        6    7    8
  213    5     0.992338        3    6    8    9   12
  214    1     0.997760        8
  215    1     0.993758        8
  216    1     0.991016        8
  217    2     0.988436        6    8
  218    3     0.997023        6    8    9
  219    2     0.984424        6    8
  220    1     0.999328        8
  221    1     0.984832        8
  222    1     0.992561        8
  223    2     0.997464        6    8
  224    1     0.999046        8
  225    3     0.989487        6    9   10
  226    1     0.982880        9
  227    2     0.980935        6    9
  228    1     0.999312        9
  229    1     0.997740        9
  230    3     0.988459        6    9   10
  231    3     0.991431        6    9   10
  232    3     0.989013        6    9   10
  233    3     0.995621        6    9   10
  234    3     0.990056        6    9   10
  235    3     0.992169        6    9   10
  236    2     0.984683        6    9
  237    2     0.983193        6    9
  238    3     0.988554        6    9   10
  239    1     0.997932        9
  240    1     0.995164        9
  241    1     0.998314        9
  242    1     0.999797        9
  243    1     0.999525        9
  244    1     0.999835        9
  245    1     0.999321        9
  246    1     0.999459        9
  247    1     0.999835        9
  248    1     0.999893        9
  249    1     0.999821        9
  250    2     0.991392        2    9
  251    1     0.983410        9
  252    1     0.992231        9
  253    1     0.998162        9
  254    1     0.994189        9
  255    1     0.999997        9
  256    1     0.999997        9
  257    1     0.999999        9
  258    1     0.999999        9
  259    1     0.999999        9
  260    1     0.999811        9
  261    1     0.999703        9
  262    1     0.999089        9
  263    1     0.999928        9
  264    1     0.999909        9
  265    1     0.999586        9
  266    1     0.998987        9
  267    2     0.984616        9   10
  268    2     0.993694        9   10
  269    3     0.996093        6    9   10
  270    2     0.999049        9   10
  271    1     0.982022       10
  272    1     0.980146       10
  273    2     0.997442        9   10
  274    2     0.983379        9   10
  275    2     0.997792        9   10
  276    1     0.984404       10
  277    1     0.983603       10
  278    2     0.997699        9   10
  279    1     0.984838       10
  280    2     0.998084        9   10
  281    4     0.993952        2   11   12   13
  282    4     0.993675        2   11   12   13
  283    5     0.984593        2    3   11   12   13
  284    1     0.994990       11
  285    1     0.982734       11
  286    4     0.991236        2   11   12   13
  287    4     0.986167        2   11   12   13
  288    4     0.985415        2   11   12   13
  289    4     0.994375        2   11   12   13
  290    4     0.993553        2   11   12   13
  291    4     0.989576        2   11   12   13
  292    4     0.980211        2   11   12   13
  293    5     0.981016        2    3   11   12   13
  294    6     0.993115        2    6    9   11   12   13
  295    1     0.993274       11
  296    1     0.994667       11
  297    1     0.994396       11
  298    1     0.999380       11
  299    1     0.999505       11
  300    1     0.999481       11
  301    1     0.994512       11
  302    2     0.988057       11   12
  303    1     0.982500       11
  304    2     0.988891       11   12
  305    1     0.991639       11
  306    5     0.984150        2    3   11   13   14
  307    4     0.994153        2   11   12   13
  308    4     0.988556        2   11   12   13
  309    4     0.992217        2   11   12   13
  310    4     0.980651        2    6   11   13
  311    1     0.999997       11
  312    1     0.999982       11
  313    1     0.999988       11
  314    1     0.999979       11
  315    1     0.999995       11
  316    1     0.993666       11
  317    2     0.989298       11   13
  318    2     0.990175       11   12
  319    2     0.984768       11   12
  320    3     0.992740       11   12   13
  321    2     0.981756       11   12
  322    1     0.989338       11
  323    2     0.996160       11   12
  324    1     0.986112       12
  325    2     0.989359       11   12
  326    1     0.999494       12
  327    1     0.998253       12
  328    2     0.987450       11   12
  329    4     0.986704        3   11   12   13
  330    4     0.982689        2   11   12   13
  331    3     0.996190       11   12   13
  332    4     0.981583        5   11   12   13
  333    5     0.980988        8   11   12   13   14
  334    2     0.984325       11   12
  335    2     0.992811       11   12
  336    2     0.989281       11   12
  337    1     0.995869       12
  338    1     0.995509       12
  339    1     0.996554       12
  340    1     0.999598       12
  341    1     0.999560       12
  342    1     0.999663       12
  343    1     0.999952       12
  344    1     0.999607       12
  345    1     0.999496       12
  346    1     0.999477       12
  347    1     0.999968       12
  348    1     0.997906       12
  349    1     0.988322       12
  350    1     0.984963       12
  351    1     0.980435       12
  352    1     0.999032       12
  353    1     1.000000       12
  354    1     0.999998       12
  355    1     0.999996       12
  356    1     0.999997       12
  357    1     1.000000       12
  358    1     0.999980       12
  359    1     0.999666       12
  360    1     0.999197       12
  361    1     0.998376       12
  362    1     0.998682       12
  363    1     0.999897       12
  364    1     0.999988       12
  365    3     0.988287       11   13   14
  366    2     0.993353       11   13
  367    3     0.988392       11   13   14
  368    1     0.999024       13
  369    1     0.996851       13
  370    4     0.995883       11   12   13   14
  371    4     0.988805       11   12   13   14
  372    4     0.994776       11   12   13   14
  373    3     0.983502       11   12   13
  374    4     0.992800       11   12   13   14
  375    3     0.983333       11   13   14
  376    2     0.982894       11   13
  377    2     0.984808       11   13
  378    3     0.985691       11   13   14
  379    1     0.996234       13
  380    1     0.997673       13
  381    1     0.997061       13
  382    1     0.999632       13
  383    1     0.999772       13
  384    1     0.999712       13
  385    1     0.999583       13
  386    1     0.999787       13
  387    1     0.999396       13
  388    1     0.999736       13
  389    1     0.999824       13
  390    1     0.987396       13
  391    1     0.992631       13
  392    2     0.994690       11   13
  393    1     0.993199       13
  394    1     0.994326       13
  395    1     0.999998       13
  396    1     0.999999       13
  397    1     0.999997       13
  398    1     0.999998       13
  399    1     0.999999       13
  400    1     0.999827       13
  401    1     0.999467       13
  402    1     0.999686       13
  403    1     0.998832       13
  404    1     0.999562       13
  405    1     0.999601       13
  406    1     0.999909       13
  407    3     0.989581       11   13   14
  408    2     0.987930       13   14
  409    3     0.989599       12   13   14
  410    1     0.980970       14
  411    2     0.999028       13   14
  412    1     0.984405       14
  413    2     0.988776       13   14
  414    2     0.993738       13   14
  415    2     0.990533       13   14
  416    1     0.982922       14
  417    1     0.984764       14
  418    1     0.983243       14
  419    2     0.998495       13   14
  420    2     0.998128       13   14
 
 Dimensions of the occupied LMO domains:  Minimum / Average / Maximum
 
 Number of atoms in domain:                   1       7.0        12
 Number of atomic orbitals:                  43     228.5       371
 
 Number of strong pairs: 0 (0.0%)
 chtol:   9.999999999999999E-005
 switch to dfcoralg=cholinv
        6.83 MB memory is used for domain independent quantities
 
 Calculating the contribution of occupied LMOs...
    using local fitting domains
 
 MO:     1
 Extended domain construction for local excited state calculation...
 
 The selected important local MOs:    #:    15
    1    2    5    8    9   11   14   16   18   21   22   23   26   27   28
 
 The selected important PAOs:    #:     0

 
 The selected additional local MOs:    #:     0

 
 The selected additional PAOs:    #:   399
   29   30   31   32   33   34   35   36   37   38   39   40   41   42   43   44   45   46   47   48
   49   50   51   52   53   54   55   56   57   58   59   60   61   62   63   64   65   66   67   68
   69   70   71   72   73   74   75   76   77   78   79   80   81   82   83   84   85   86   87   88
   89   90   91   92   93   94   95   96   97   98   99  100  101  102  103  104  105  106  107  108
  109  110  111  112  113  114  115  116  117  118  119  120  121  122  123  124  125  126  127  128
  129  130  131  132  133  134  135  136  137  138  139  140  141  142  143  144  145  146  147  148
  149  150  151  152  153  154  155  156  157  158  159  160  161  162  163  164  165  166  167  168
  169  170  171  172  173  174  175  176  177  178  179  180  181  182  183  184  185  186  187  188
  189  190  191  192  193  194  195  196  197  198  199  200  201  202  203  204  205  206  207  208
  209  210  211  212  213  214  215  216  217  218  219  220  221  222  223  224  225  226  227  228
  229  230  231  232  233  234  235  236  237  238  239  240  241  242  243  244  245  246  247  248
  249  250  251  252  253  254  255  256  257  258  259  260  261  262  263  264  265  266  267  268
  269  270  271  272  273  274  275  276  277  278  279  280  281  282  283  284  285  286  287  288
  289  290  291  292  293  294  295  296  297  298  299  300  301  302  303  304  305  306  307  308
  309  310  311  312  313  314  315  316  317  318  319  320  321  322  323  324  325  326  327  328
  329  330  331  332  333  334  335  336  337  338  339  340  341  342  343  344  345  346  347  348
  349  350  351  352  353  354  355  356  357  358  359  360  361  362  363  364  365  366  367  368
  369  370  371  372  373  374  375  376  377  378  379  380  381  382  383  384  385  386  387  388
  389  390  391  392  393  394  395  396  397  398  399  400  401  402  403  404  405  406  407  408
  409  410  411  412  413  414  415  416  417  418  419  420  421  422  423  424  425  426  427
 
 The selected atoms in the ED:    #:    14
    1    2    3    4    5    6    7    8    9   10   11   12   13   14
 The selected atoms in the fitting domain  #:    14
    1    2    3    4    5    6    7    8    9   10   11   12   13   14
 
 Dimensions of the extended domain:
 
 Number of atoms in domain:      14 ( 100.00 %)
 Number of atomic orbitals:     399 ( 100.00 %)
 Number of fitting functions:  1973 ( 100.00 %)
 Warning: drop high-lying PAOs                    16
 Number of occupied orbitals:    15  ( 53.57 %)
 Number of virtual orbitals:    355  ( 95.69 %)
 
 IJ and IA integral transformation...

 Executing cis...

 Allocation of 120.0 Gbytes of memory...
 Core orbitals considered in CVS treatment:   1
 
 -20.6225500899
 -11.3905233111
  -1.4902832469
  -1.3897163086
  -1.1095675916
  -0.8694001879
  -0.7522501505
  -0.7138008304
  -0.6715216939
  -0.6199178448
  -0.5960762964

 Retrieve a J_ai^Q fitted MO integral list...
 Retrieve a J_ij^Q fitted MO integral list in upper triangle form...
 Unpack the upper triangle lists...
 
 Sorting for the CVS calculation...
 Generate singlet trial vectors...
 
 The ground-state intermediates are not necessary!
 
 Calculate pre-optimized initial guesses for adc(2) calculations
 Incore algorithm
 
 Calculate sigma vector for root  1
 
                       Excitation           Energy                Norm of
 Iteration  1         energy [au]        decrease [au]        residual vector
 ============================================================================
 for root  1          19.402053180        -1.2204969             0.0000000
 ============================================================================
  1/ 1 states have converged.
 
 
 
 The micro iteration of pre-optimization has converged in  1 steps.
 
 
 Dominant coefficients
 Printing threshold: 0.100000
 
 for root  1
    coeff.   occ.       virt.
   1.000000     1  -->    16
 ============================================================================
 Restart
 
 Calculate sigma vector for root  1
 
                       Excitation           Energy                Norm of
 Iteration  2         energy [au]        decrease [au]        residual vector
 ============================================================================
 for root  1          19.923885548         0.5218324             0.0000000
 ============================================================================
  1/ 1 states have converged.
 
 
 
 The micro iteration of pre-optimization has converged in  1 steps.
 
 
 Dominant coefficients
 Printing threshold: 0.100000
 
 for root  1
    coeff.   occ.       virt.
   1.000000     1  -->    16
 ============================================================================
 Restart
 
 Calculate sigma vector for root  1
 
                       Excitation           Energy                Norm of
 Iteration  3         energy [au]        decrease [au]        residual vector
 ============================================================================
 for root  1          19.778302113        -0.1455834             0.0000000
 ============================================================================
  1/ 1 states have converged.
 
 
 
 The micro iteration of pre-optimization has converged in  1 steps.
 
 
 Dominant coefficients
 Printing threshold: 0.100000
 
 for root  1
    coeff.   occ.       virt.
   1.000000     1  -->    16
 ============================================================================
 Restart
 
 Calculate sigma vector for root  1
 
                       Excitation           Energy                Norm of
 Iteration  4         energy [au]        decrease [au]        residual vector
 ============================================================================
 for root  1          19.825652671         0.0473506             0.0000000
 ============================================================================
  1/ 1 states have converged.
 
 
 
 The micro iteration of pre-optimization has converged in  1 steps.
 
 
 Dominant coefficients
 Printing threshold: 0.100000
 
 for root  1
    coeff.   occ.       virt.
   1.000000     1  -->    16
 ============================================================================
 Restart
 
 Calculate sigma vector for root  1
 
                       Excitation           Energy                Norm of
 Iteration  5         energy [au]        decrease [au]        residual vector
 ============================================================================
 for root  1          19.810943242        -0.0147094             0.0000000
 ============================================================================
  1/ 1 states have converged.
 
 
 
 The micro iteration of pre-optimization has converged in  1 steps.
 
 
 Dominant coefficients
 Printing threshold: 0.100000
 
 for root  1
    coeff.   occ.       virt.
   1.000000     1  -->    16
 ============================================================================
 Restart
 
 Calculate sigma vector for root  1
 
                       Excitation           Energy                Norm of
 Iteration  6         energy [au]        decrease [au]        residual vector
 ============================================================================
 for root  1          19.815580088         0.0046368             0.0000000
 ============================================================================
  1/ 1 states have converged.
 
 
 
 The micro iteration of pre-optimization has converged in  1 steps.
 
 
 Dominant coefficients
 Printing threshold: 0.100000
 
 for root  1
    coeff.   occ.       virt.
   1.000000     1  -->    16
 ============================================================================
 Restart
 
 Calculate sigma vector for root  1
 
                       Excitation           Energy                Norm of
 Iteration  7         energy [au]        decrease [au]        residual vector
 ============================================================================
 for root  1          19.814125091        -0.0014550             0.0000000
 ============================================================================
  1/ 1 states have converged.
 
 
 
 The micro iteration of pre-optimization has converged in  1 steps.
 
 
 Dominant coefficients
 Printing threshold: 0.100000
 
 for root  1
    coeff.   occ.       virt.
   1.000000     1  -->    16
 ============================================================================
 Restart
 
 Calculate sigma vector for root  1
 
                       Excitation           Energy                Norm of
 Iteration  8         energy [au]        decrease [au]        residual vector
 ============================================================================
 for root  1          19.814582313         0.0004572             0.0000000
 ============================================================================
  1/ 1 states have converged.
 
 
 
 The micro iteration of pre-optimization has converged in  1 steps.
 
 
 Dominant coefficients
 Printing threshold: 0.100000
 
 for root  1
    coeff.   occ.       virt.
   1.000000     1  -->    16
 ============================================================================
 
 The macro iteration of pre-optimization has converged in  8 steps!
 
 Starting DF-ADC(2) iteration for root  1
 
 Iteration   1
 
 Calculate double excitation amplitudes and Y^Q_ai vector...
 
       Total ADC(2)          Energy                Norm of
       energy [au]        decrease [au]        residual vector
 ============================================================================
     -377.278210544        -0.0001436             0.0000000
 ============================================================================
 
 Iteration   2
 
 Calculate double excitation amplitudes and Y^Q_ai vector...
 
       Total ADC(2)          Energy                Norm of
       energy [au]        decrease [au]        residual vector
 ============================================================================
     -377.278165428         0.0000451             0.0000000
 ============================================================================
 
 
 The ADC(2) iteration has converged in  2 steps.
 
 Final result in atomic units for root  1:
 
 Total reference energy:         -397.092649242789
 Total ADC(2) energy:            -377.278165428250
 ADC(2) excitation energy:         19.814483814540
 Spin multiplicity:                 1
 
 Dominant coefficients
 Printing threshold: 0.100000
 
    coeff.   occ.       virt.
   1.000000     1  -->    16
 ============================================================================
 
 
 Final result of the ADC(2) calculations for the excited states:
 Singlet states
 
 Excited   Excitation     Excitation     Excitation        Absorption      
  state    energy [au]    energy [eV]  energy [cm^-1]    wavelength [nm]  
 ============================================================================
    1     19.81448381     539.1796      4348776.53            2.30
 ============================================================================
 
 
                      Normal termination of mrcc.
 **********************************************************************
