# Supplementary material for: Scalable Correlated Local Approaches for Computing Valence and Core-Level Ionization Energies in Large Molecules
Source: J Chem Theory Comput. 2026 Jun 24;22(13):6584–98. doi: 10.1021/acs.jctc.6c00634 (PMC13374016; doi:10.1021/acs.jctc.6c00634)
Supplement: Supplementary file 2 [file ct6c00634_si_003.zip › SI/outputs/glutamic_acid_N_sos-adc2-X2C.out]

 **********************************************************************
                          MRCC program system
 **********************************************************************
 
                              Written by
     Mihaly Kallay, Peter R. Nagy, David Mester, Laszlo Gyevi-Nagy,
        Jozsef Csoka, P. Bernat Szabo, Zoltan Rolik, Gyula Samu,
      Bence Hegely, Bence Ladoczki, Klara Petrov, Jozsef Csontos,
     Adam Ganyecz, Istvan Ladjanszki, Lorant Szegedy, Mate Farkas,
          Pal D. Mezei, Reka A. Horvath, and Balazs D. Lorincz
 
        Department of Physical Chemistry and Materials Science
            Budapest University of Technology and Economics
                  Budapest P.O.Box 91, H-1521 Hungary
 
                              www.mrcc.hu
 
                            Version: 25.1.2

 Executing minp...

 Reading input from MINP...
 
 Input file:
 
basis=cc-pCVTZ-X2C
verbosity=3


cialg=direct
ip_ea=ip
calc=SOS-ADC(2)
dendec=off

mem=120GB

dfbasis_scf=cc-pCVTZ-X2C_autoaux
dfbasis_cor=cc-pCVTZ-X2C_autoaux
hamilton=SFX2C1e
core=4
cvs=1-1
nstate=2
unit=bohr
geom=xyz
19
L-glutamic_acid
N -0.516458 -3.924158 -0.987494
C 0.555917 -1.563546 -1.939162
C 0.183792 0.600020 0.001853
H 1.077157 0.065112 1.791026
H 1.139914 2.307776 -0.686961
C -2.647492 1.134870 0.426345
H -3.536075 1.864684 -1.292773
H -3.570982 -0.662054 0.904924
C -3.170928 3.002255 2.497765
O -4.587268 4.853300 2.362193
O -1.901177 2.417316 4.715205
H -2.312270 3.641367 6.047768
C 3.346254 -1.751769 -2.635649
O 4.751083 -2.878172 -0.739643
O 4.319981 -0.994925 -4.615708
H 0.373979 -4.667706 0.538110
H -0.959941 -5.235264 -2.309449
H -0.423018 -1.073818 -3.695739
H 6.546643 -2.974445 -1.195803
 
 
 Checking keyword combinations...
 
 Keywords:
 
 active=none
 agrid=ld0006-ld0590
 agrid_pssp=ld0006-ld0194
 agrid_pssp_sm=ld0006-ld0074
 ao_trunc=off
 ao_trunc_tol=1e-4
 basis=cc-pcvtz-x2c
 basis_sm=none
 basopt=off
 bfbasis=none
 bfgsmem=10
 bfgstol=1.0d-3
 bfgscimem=5
 boysalg=jacobi
 bpcompo=0.95
 bpcompv=0.98
 bpdfo=0.95
 bpocc=0.95
 bppdo=0.95
 bppdv=0.98
 bpedo=0.95
 bpedv=0.98
 bp_subsyso=0.95
 bp_subsysv=0.95
 cabscorr=off
 cabsdom=bplarge
 cabsdual=off
 calc=adc(2)
 ccmaxit=50
 ccprog=cis
 ccsdalg=disk
 ccsdmkl=seq
 ccsdrest=off
 ccsdthreads=2
 cctol=6
 charge=0
 cialg=direct
 ciguess=off
 cmpgrp=auto
 comprest=off
 coord_sys=ric
 core=4
 corembed=off
 csapprox=off
 cvs=1-1
 dboc=off
 deltaf12=off
 delocsomofact=
 dendec=off
 dens=0
 denscorr=0
 dfalg=lineq
 dfbasis_cab=none
 dfbasis_cor=cc-pcvtz-x2c_autoaux
 dfbasis_scf=cc-pcvtz-x2c_autoaux
 dfbasis_scf_sm=auto
 dfintran=drpa
 df_trunc=off
 df_trunc_corr=off
 df_trunc_corr_tol=5e-4
 df_trunc_tol=5e-4
 dft=off
 dhexc=adc(2)
 diag=david
 docc=
 domrad=10.d0
 drpaalg=fit
 dual=off
 dual_df=off
 dyson=off
 ecp=auto
 edisp=off
 edisp_embed=off
 embed=off
 epairestfact=off
 epairscale=1.d0
 etemp=300
 epert=none
 eps=
 espcharge=off
 excrad=0.d0
 excrad_f12=0.d0
 excrad_fin=0.000000000D+00
 fastdbbsc=v2
 fitting=coulomb
 fmm=off
 fmmord=8
 fnonorb=
 freq=off
 gamma=1.d0
 gauss=spher
 geom=xyz
 gopt=off
 ghost=none
 gtol=7
 grdens=off
 grid=auto
 grid_sm=auto
 gridbatch_cos=2000
 grtol=10
 guido_ct=off
 hamilton=sfx2c1e
 hl_scfalg=auto
 iface=none
 incore=off
 intalg=auto
 ip_ea=ip
 itol=10
 laptol=1.d-2
 lccoporder=trffirst
 lcorthr=normal
 lccrest=off
 ldfgrad_tol=8
 lmp2dens=on
 lnoepso=0.d0
 lnoepsv=0.0d0
 localcc=off
 localcorrsymm=off
 locintrf=disk
 mact=
 maxact=off
 maxdim=200
 maxex=0
 maxmicroit=100
 mcscfiguess=hf
 mem=120gb
 mmprog=
 molden=on
 mp2ongrid=off
 mpitasks=1
 mulmet=0
 mult=
 nab=off
 nacto=0
 nactv=0
 naf_amp=3.16d-3
 naf_cor=0.d0
 naf_f12=off
 naf_scf=off
 nafalg=albe
 nafdens=off
 naftyp=
 nchol=auto
 ndeps=1e-3
 nevpt=
 nstate=2
 nsing=0
 nto=off
 ntrip=0
 num_grad=off
 occ=
 occri=off
 oniom=off
 oniom_eechg=off
 oniom_pcm=off
 oniom_qcorr=off
 optalg=
 optmaxit=50
 optetol=1e-6
 optex=1
 optgtol=1e-4
 optstol=1e-3
 orblocc=off
 orbloce=off
 orbloco=off
 orblocv=off
 orblocguess=cholesky
 osveps=1e-3
 ovirt=off
 ovltol=1e-7
 ovosnorb=80.0
 pao_subsys_tol=1e-3
 pao_tol=1e-3
 pcm=off
 popul=off
 pressure=100000
 pssp=off
 ptfreq=0.0
 ptthreads=2
 qmreg=
 qmmm=off
 qro=off
 qscf=off
 redcost_exc=off
 redcost_tddft=off
 refdet=none
 rest=0
 rgrid=log3
 rism=off
 rohfcore=semicanonical
 rohftype=semicanonical
 scfalg=auto
 scf_conv=auto
 scfdamp=0.0d0
 scfdamp_mode=off
 scfdamp_end=50
 scfdamp_dampstep=0.d0
 scfdamp_dtol=0.0d0
 scfdamp_maxfact=0.0d0
 scfdamp_minfact=0.0d0
 scfdiis=on
 scfdiis_dtol=0.0d0
 scfdiis_end=50
 scfdiis_start=2
 scfdiis_step=1
 scfdiis_watch=off
 scfdiis_wrange=10
 scfdiis_wlimit=5
 scfdiis_delmax=2
 scfdtol=7
 scfext=10
 scfguessdens=
 scfiguess=sad
 scfloc=off
 scflshift=0.20
 scflshift_end=8
 scflshift_dtol=0.0
 scflshift_gaptol=0.20
 scfmaxit=50
 scftype=
 scftype_low=
 scftype_high=
 scftol=6
 scspe=1.d0
 scsph=1.d0
 scsps=1.3d0
 scsps_t=1.3d0
 scspt=0.0d0
 scspt_t=0.0d0
 scspv=1.d0
 spairtol=1e-4
 sqmprog=
 subminp=top
 subsys_bopu=on
 symm=
 talg=occ
 temp=298.15
 test=off
 tfunc=off
 theodore=off
 tlmo=0.999
 tpao=0.94
 tprint=off
 uncontract=off
 unit=bohr
 usedisk=2
 verbosity=3
 wpairtol=0.100000000E-05

 Executing scf...

 @scfsetup: integrals taken from disk
            mrcc/integ binary format
 @scfsetup: calculating on full matrices
            not using symmetry adapted basis
 @scfsetup: diis switched on
 @scfsetup: number of steps to extrapolate from  10
 @scfsetup: tolerance in energy deviation    0.100000E-05
            tolerance in density deviation    0.100000E-06
 @scfsetup: maximum number of iterations:  50
 @scfsetup: restricted closed shell hf calc
 @scfsetup: starting scf from diagonal ao guess
 @scfsetup: occupation set:
            from initial orbitals
 @scfsetup: Parameter-set for SCF acceleration: normal
 @scfsetup: diis runs from iteration:   2
 @scfsetup: diis runs to iteration:  50
 @scfsetup: diis runs in every iteration
 @scfsetup: diiswatch is disabled                   
 @scfsetup: diis dtol criteria to switch on:      0.0000E+00
           (or the iteration number below is reached)
 @scfsetup: static damping scheme
            iteration step criteria to turn damping off: 3
 @scfsetup: dynamic level shifting
            tolarance in HOMO-LUMO gap:  0.200
            tolarance in density deviation:     0.0000E+00
            iteration step criteria to turn level shifting off: 8
 Allocation of 120.0 Gbytes of memory...
 ======================================================================
 ITERATION STEP   1
 

 SCF control                  : initial
 Damping factor/level shift   : 0.000/0.200
 DIIS [start/end/frequency]   :   2 / 50 /  1

 Calculation of two-electron integrals...
   1% done.
  75% done.
  87% done.
 100% done.
 Gradient norm:      1.0927E+01
 RMS of [F,P]:                                         0.01903214322196
 RMS of difference density:                            0.01310350261057
 Gap [au]:  0.32607254
 ALPHA OCC:  39
 BETA  OCC:  39
 
 ***HARTREE-FOCK ENERGY IN STEP   1 IS       -542.9650014804660714 [AU]
 ======================================================================
 ITERATION STEP   2
 

 SCF control                  : diis
 Damping factor/level shift   : 0.000/0.000
 DIIS [start/end/frequency]   :   2 / 50 /  1

 Constructing Fock-matrix...
 Number of integral batches:    1
 Occupied indices per batch:   39
 
 Gradient norm:      1.0927E+01
 DIIS is running in this iteration step.
 RMS of [F,P]:                                         0.00356373639517
 RMS of difference density:                            0.00486827452669
 Gap [au]:  0.39520360
 ALPHA OCC:  39
 BETA  OCC:  39
 
 ***HARTREE-FOCK ENERGY IN STEP   2 IS       -548.6757782149625200 [AU]
 
 Step comparison  Energy Drift [au]  DIIS error drift  Gradient drift
        1            5.7108E+00         1.5468E-02       0.0000E+00
        2            5.4868E+02         1.0000E-07       0.0000E+00
 ======================================================================
 ITERATION STEP   3
 

 SCF control                  : diis
 Damping factor/level shift   : 0.000/0.000
 DIIS [start/end/frequency]   :   2 / 50 /  1

 Constructing Fock-matrix...
 Number of integral batches:    1
 Occupied indices per batch:   39
 
 Gradient norm:      1.0927E+01
 DIIS is running in this iteration step.
 RMS of [F,P]:                                         0.00218034702143
 RMS of difference density:                            0.00193581374218
 Gap [au]:  0.51996298
 ALPHA OCC:  39
 BETA  OCC:  39
 
 ***HARTREE-FOCK ENERGY IN STEP   3 IS       -548.8897851290862491 [AU]
 
 Step comparison  Energy Drift [au]  DIIS error drift  Gradient drift
        2            2.1401E-01         1.3834E-03       0.0000E+00
 ======================================================================
 ITERATION STEP   4
 

 SCF control                  : diis
 Damping factor/level shift   : 0.000/0.000
 DIIS [start/end/frequency]   :   2 / 50 /  1

 Constructing Fock-matrix...
 Number of integral batches:    1
 Occupied indices per batch:   39
 
 Gradient norm:      1.0927E+01
 DIIS is running in this iteration step.
 RMS of [F,P]:                                         0.00036717238481
 RMS of difference density:                            0.00040978502800
 Gap [au]:  0.52688481
 ALPHA OCC:  39
 BETA  OCC:  39
 
 ***HARTREE-FOCK ENERGY IN STEP   4 IS       -549.0179631122073260 [AU]
 
 Step comparison  Energy Drift [au]  DIIS error drift  Gradient drift
        3            1.2818E-01         1.8132E-03       0.0000E+00
 ======================================================================
 ITERATION STEP   5
 

 SCF control                  : diis
 Damping factor/level shift   : 0.000/0.000
 DIIS [start/end/frequency]   :   2 / 50 /  1

 Constructing Fock-matrix...
 Number of integral batches:    1
 Occupied indices per batch:   39
 
 Gradient norm:      1.0927E+01
 DIIS is running in this iteration step.
 RMS of [F,P]:                                         0.00014464285181
 RMS of difference density:                            0.00017548280088
 Gap [au]:  0.52313034
 ALPHA OCC:  39
 BETA  OCC:  39
 
 ***HARTREE-FOCK ENERGY IN STEP   5 IS       -549.0229128196006059 [AU]
 
 Step comparison  Energy Drift [au]  DIIS error drift  Gradient drift
        4            4.9497E-03         2.2253E-04       0.0000E+00
 ======================================================================
 ITERATION STEP   6
 

 SCF control                  : diis
 Damping factor/level shift   : 0.000/0.000
 DIIS [start/end/frequency]   :   2 / 50 /  1

 Constructing Fock-matrix...
 Number of integral batches:    1
 Occupied indices per batch:   39
 
 Gradient norm:      1.0927E+01
 DIIS is running in this iteration step.
 RMS of [F,P]:                                         0.00003996691173
 RMS of difference density:                            0.00006925645649
 Gap [au]:  0.52480779
 ALPHA OCC:  39
 BETA  OCC:  39
 
 ***HARTREE-FOCK ENERGY IN STEP   6 IS       -549.0238177152666594 [AU]
 
 Step comparison  Energy Drift [au]  DIIS error drift  Gradient drift
        5            9.0490E-04         1.0468E-04       0.0000E+00
 ======================================================================
 ITERATION STEP   7
 

 SCF control                  : diis
 Damping factor/level shift   : 0.000/0.000
 DIIS [start/end/frequency]   :   2 / 50 /  1

 Constructing Fock-matrix...
 Number of integral batches:    1
 Occupied indices per batch:   39
 
 Gradient norm:      1.0927E+01
 DIIS is running in this iteration step.
 RMS of [F,P]:                                         0.00001358292026
 RMS of difference density:                            0.00002867351609
 Gap [au]:  0.52544396
 ALPHA OCC:  39
 BETA  OCC:  39
 
 ***HARTREE-FOCK ENERGY IN STEP   7 IS       -549.0239421267826856 [AU]
 
 Step comparison  Energy Drift [au]  DIIS error drift  Gradient drift
        6            1.2441E-04         2.6384E-05       0.0000E+00
 ======================================================================
 ITERATION STEP   8
 

 SCF control                  : diis
 Damping factor/level shift   : 0.000/0.000
 DIIS [start/end/frequency]   :   2 / 50 /  1

 Constructing Fock-matrix...
 Number of integral batches:    1
 Occupied indices per batch:   39
 
 Gradient norm:      1.0927E+01
 DIIS is running in this iteration step.
 RMS of [F,P]:                                         0.00000625664454
 RMS of difference density:                            0.00001232715509
 Gap [au]:  0.52528543
 ALPHA OCC:  39
 BETA  OCC:  39
 
 ***HARTREE-FOCK ENERGY IN STEP   8 IS       -549.0239595705220381 [AU]
 
 Step comparison  Energy Drift [au]  DIIS error drift  Gradient drift
        7            1.7444E-05         7.3263E-06       0.0000E+00
 ======================================================================
 ITERATION STEP   9
 

 SCF control                  : diis
 Damping factor/level shift   : 0.000/0.000
 DIIS [start/end/frequency]   :   2 / 50 /  1

 Constructing Fock-matrix...
 Number of integral batches:    1
 Occupied indices per batch:   39
 
 Gradient norm:      1.0927E+01
 DIIS is running in this iteration step.
 RMS of [F,P]:                                         0.00000254022046
 RMS of difference density:                            0.00000585011351
 Gap [au]:  0.52534568
 ALPHA OCC:  39
 BETA  OCC:  39
 
 ***HARTREE-FOCK ENERGY IN STEP   9 IS       -549.0239631844635824 [AU]
 
 Step comparison  Energy Drift [au]  DIIS error drift  Gradient drift
        8            3.6139E-06         3.7164E-06       0.0000E+00
 ======================================================================
 ITERATION STEP  10
 

 SCF control                  : diis
 Damping factor/level shift   : 0.000/0.000
 DIIS [start/end/frequency]   :   2 / 50 /  1

 Constructing Fock-matrix...
 Number of integral batches:    1
 Occupied indices per batch:   39
 
 Gradient norm:      1.0927E+01
 DIIS is running in this iteration step.
 RMS of [F,P]:                                         0.00000076354818
 RMS of difference density:                            0.00000193158834
 Gap [au]:  0.52533891
 ALPHA OCC:  39
 BETA  OCC:  39
 
 ***HARTREE-FOCK ENERGY IN STEP  10 IS       -549.0239638618645586 [AU]
 
 Step comparison  Energy Drift [au]  DIIS error drift  Gradient drift
        9            6.7740E-07         1.7767E-06       0.0000E+00
 ======================================================================
 ITERATION STEP  11
 

 SCF control                  : diis
 Damping factor/level shift   : 0.000/0.000
 DIIS [start/end/frequency]   :   2 / 50 /  1

 Constructing Fock-matrix...
 Number of integral batches:    1
 Occupied indices per batch:   39
 
 Gradient norm:      1.0927E+01
 DIIS is running in this iteration step.
 RMS of [F,P]:                                         0.00000022253762
 RMS of difference density:                            0.00000044110412
 Gap [au]:  0.52533823
 ALPHA OCC:  39
 BETA  OCC:  39
 
 ***HARTREE-FOCK ENERGY IN STEP  11 IS       -549.0239639252563393 [AU]
 
 Step comparison  Energy Drift [au]  DIIS error drift  Gradient drift
       10            6.3392E-08         5.4101E-07       0.0000E+00
 ======================================================================
 ITERATION STEP  12
 

 SCF control                  : diis
 Damping factor/level shift   : 0.000/0.000
 DIIS [start/end/frequency]   :   2 / 50 /  1

 Constructing Fock-matrix...
 Number of integral batches:    1
 Occupied indices per batch:   39
 
 Gradient norm:      1.0927E+01
 DIIS is running in this iteration step.
 RMS of [F,P]:                                         0.00000008464237
 RMS of difference density:                            0.00000013308311
 Gap [au]:  0.52533799
 ALPHA OCC:  39
 BETA  OCC:  39
 
 ***HARTREE-FOCK ENERGY IN STEP  12 IS       -549.0239639290302875 [AU]
 
 Step comparison  Energy Drift [au]  DIIS error drift  Gradient drift
       11            3.7739E-09         1.3790E-07       0.0000E+00
 ======================================================================
 ITERATION STEP  13
 

 SCF control                  : diis
 Damping factor/level shift   : 0.000/0.000
 DIIS [start/end/frequency]   :   2 / 50 /  1

 Constructing Fock-matrix...
 Number of integral batches:    1
 Occupied indices per batch:   39
 
 Gradient norm:      1.0927E+01
 DIIS is running in this iteration step.
 RMS of [F,P]:                                         0.00000003343779
 RMS of difference density:                            0.00000004681208
 Gap [au]:  0.52533801
 ALPHA OCC:  39
 BETA  OCC:  39
 
 ***HARTREE-FOCK ENERGY IN STEP  13 IS       -549.0239639294193239 [AU]
 
 Step comparison  Energy Drift [au]  DIIS error drift  Gradient drift
       12            3.8904E-10         5.1205E-08       0.0000E+00
 ======================================================================
 
 SUCCESS...
 THE SCF ITERATION HAS CONVERGED!
 
                   A   
 FINAL ALPHA OCC:  39
 FINAL BETA  OCC:  39
 
 ***FINAL HARTREE-FOCK ENERGY:       -549.0239639294193239 [AU]
 
 Orbital energies [au]:
      Irrep         Alpha          Beta
    1   A        -20.631904     -20.631904
    2   A        -20.624357     -20.624357
    3   A        -20.571895     -20.571895
    4   A        -20.563736     -20.563736
    5   A        -15.568578     -15.568578
    6   A        -11.401228     -11.401228
    7   A        -11.398905     -11.398905
    8   A        -11.302634     -11.302634
    9   A        -11.258872     -11.258872
   10   A        -11.258004     -11.258004
   11   A         -1.451384      -1.451384
   12   A         -1.443624      -1.443624
   13   A         -1.354288      -1.354288
   14   A         -1.345852      -1.345852
   15   A         -1.208130      -1.208130
   16   A         -1.081453      -1.081453
   17   A         -0.993392      -0.993392
   18   A         -0.890568      -0.890568
   19   A         -0.816679      -0.816679
   20   A         -0.811424      -0.811424
   21   A         -0.713643      -0.713643
   22   A         -0.702803      -0.702803
   23   A         -0.694676      -0.694676
   24   A         -0.684822      -0.684822
   25   A         -0.664076      -0.664076
   26   A         -0.638333      -0.638333
   27   A         -0.635175      -0.635175
   28   A         -0.612370      -0.612370
   29   A         -0.594317      -0.594317
   30   A         -0.580728      -0.580728
   31   A         -0.567159      -0.567159
   32   A         -0.540268      -0.540268
   33   A         -0.519967      -0.519967
   34   A         -0.511546      -0.511546
   35   A         -0.482003      -0.482003
   36   A         -0.480549      -0.480549
   37   A         -0.474071      -0.474071
   38   A         -0.448569      -0.448569
   39   A         -0.400960      -0.400960
 
   40   A          0.124378       0.124378
   41   A          0.142746       0.142746
   42   A          0.145682       0.145682
   43   A          0.152036       0.152036
   44   A          0.162130       0.162130
   45   A          0.178131       0.178131
   46   A          0.183661       0.183661
   47   A          0.188764       0.188764
   48   A          0.220913       0.220913
   49   A          0.229174       0.229174
   50   A          0.250036       0.250036
   51   A          0.284503       0.284503
   52   A          0.302849       0.302849
   53   A          0.323452       0.323452
   54   A          0.344975       0.344975
   55   A          0.373771       0.373771
   56   A          0.385406       0.385406
   57   A          0.402552       0.402552
   58   A          0.416996       0.416996
   59   A          0.429214       0.429214
   60   A          0.440989       0.440989
   61   A          0.447248       0.447248
   62   A          0.465728       0.465728
   63   A          0.476337       0.476337
   64   A          0.491217       0.491217
   65   A          0.496075       0.496075
   66   A          0.517051       0.517051
   67   A          0.530318       0.530318
   68   A          0.535776       0.535776
   69   A          0.549336       0.549336
   70   A          0.562537       0.562537
   71   A          0.566491       0.566491
   72   A          0.576308       0.576308
   73   A          0.596821       0.596821
   74   A          0.603267       0.603267
   75   A          0.621689       0.621689
   76   A          0.633972       0.633972
   77   A          0.634646       0.634646
   78   A          0.642746       0.642746
   79   A          0.645069       0.645069
   80   A          0.659763       0.659763
   81   A          0.677685       0.677685
   82   A          0.683338       0.683338
   83   A          0.692145       0.692145
   84   A          0.698880       0.698880
   85   A          0.714097       0.714097
   86   A          0.731564       0.731564
   87   A          0.736718       0.736718
   88   A          0.759180       0.759180
   89   A          0.771741       0.771741
   90   A          0.785620       0.785620
   91   A          0.786270       0.786270
   92   A          0.794327       0.794327
   93   A          0.797316       0.797316
   94   A          0.807213       0.807213
   95   A          0.819252       0.819252
   96   A          0.832160       0.832160
   97   A          0.836660       0.836660
   98   A          0.874652       0.874652
   99   A          0.902215       0.902215
  100   A          0.916942       0.916942
  101   A          0.919226       0.919226
  102   A          0.942444       0.942444
  103   A          0.948376       0.948376
  104   A          0.965903       0.965903
  105   A          0.970392       0.970392
  106   A          0.981838       0.981838
  107   A          1.018148       1.018148
  108   A          1.041237       1.041237
  109   A          1.053494       1.053494
  110   A          1.068642       1.068642
  111   A          1.076061       1.076061
  112   A          1.098866       1.098866
  113   A          1.123422       1.123422
  114   A          1.131524       1.131524
  115   A          1.148635       1.148635
  116   A          1.165118       1.165118
  117   A          1.185106       1.185106
  118   A          1.210684       1.210684
  119   A          1.215108       1.215108
  120   A          1.226185       1.226185
  121   A          1.259486       1.259486
  122   A          1.271749       1.271749
  123   A          1.279349       1.279349
  124   A          1.303082       1.303082
  125   A          1.320803       1.320803
  126   A          1.335454       1.335454
  127   A          1.348154       1.348154
  128   A          1.350847       1.350847
  129   A          1.364850       1.364850
  130   A          1.375453       1.375453
  131   A          1.383019       1.383019
  132   A          1.406004       1.406004
  133   A          1.417470       1.417470
  134   A          1.431719       1.431719
  135   A          1.438172       1.438172
  136   A          1.453871       1.453871
  137   A          1.459723       1.459723
  138   A          1.480447       1.480447
  139   A          1.495256       1.495256
  140   A          1.505889       1.505889
  141   A          1.521976       1.521976
  142   A          1.538369       1.538369
  143   A          1.547519       1.547519
  144   A          1.552278       1.552278
  145   A          1.565867       1.565867
  146   A          1.579635       1.579635
  147   A          1.587059       1.587059
  148   A          1.589331       1.589331
  149   A          1.612839       1.612839
  150   A          1.629615       1.629615
  151   A          1.634974       1.634974
  152   A          1.649465       1.649465
  153   A          1.685731       1.685731
  154   A          1.698154       1.698154
  155   A          1.713877       1.713877
  156   A          1.759023       1.759023
  157   A          1.788069       1.788069
  158   A          1.822370       1.822370
  159   A          1.836620       1.836620
  160   A          1.855788       1.855788
  161   A          1.865923       1.865923
  162   A          1.870013       1.870013
  163   A          1.894646       1.894646
  164   A          1.906123       1.906123
  165   A          1.944259       1.944259
  166   A          1.982359       1.982359
  167   A          1.999123       1.999123
  168   A          2.021794       2.021794
  169   A          2.031776       2.031776
  170   A          2.092438       2.092438
  171   A          2.126122       2.126122
  172   A          2.213693       2.213693
  173   A          2.262058       2.262058
  174   A          2.268546       2.268546
  175   A          2.283868       2.283868
  176   A          2.306277       2.306277
  177   A          2.320296       2.320296
  178   A          2.323721       2.323721
  179   A          2.353611       2.353611
  180   A          2.356204       2.356204
  181   A          2.367874       2.367874
  182   A          2.384751       2.384751
  183   A          2.417912       2.417912
  184   A          2.429187       2.429187
  185   A          2.446809       2.446809
  186   A          2.502396       2.502396
  187   A          2.542544       2.542544
  188   A          2.628187       2.628187
  189   A          2.645174       2.645174
  190   A          2.664008       2.664008
  191   A          2.689799       2.689799
  192   A          2.707521       2.707521
  193   A          2.725089       2.725089
  194   A          2.750478       2.750478
  195   A          2.767029       2.767029
  196   A          2.795238       2.795238
  197   A          2.808818       2.808818
  198   A          2.818254       2.818254
  199   A          2.830227       2.830227
  200   A          2.836712       2.836712
  201   A          2.844661       2.844661
  202   A          2.895071       2.895071
  203   A          2.904788       2.904788
  204   A          2.913817       2.913817
  205   A          2.940966       2.940966
  206   A          2.963032       2.963032
  207   A          2.976548       2.976548
  208   A          2.993984       2.993984
  209   A          3.003467       3.003467
  210   A          3.070989       3.070989
  211   A          3.075811       3.075811
  212   A          3.088505       3.088505
  213   A          3.133097       3.133097
  214   A          3.149727       3.149727
  215   A          3.157425       3.157425
  216   A          3.188510       3.188510
  217   A          3.205579       3.205579
  218   A          3.228805       3.228805
  219   A          3.246370       3.246370
  220   A          3.259176       3.259176
  221   A          3.271436       3.271436
  222   A          3.282156       3.282156
  223   A          3.293736       3.293736
  224   A          3.303047       3.303047
  225   A          3.313902       3.313902
  226   A          3.329288       3.329288
  227   A          3.347338       3.347338
  228   A          3.365996       3.365996
  229   A          3.374722       3.374722
  230   A          3.394582       3.394582
  231   A          3.400078       3.400078
  232   A          3.423083       3.423083
  233   A          3.428443       3.428443
  234   A          3.447047       3.447047
  235   A          3.449757       3.449757
  236   A          3.460542       3.460542
  237   A          3.473353       3.473353
  238   A          3.483177       3.483177
  239   A          3.493055       3.493055
  240   A          3.499220       3.499220
  241   A          3.526874       3.526874
  242   A          3.531482       3.531482
  243   A          3.534591       3.534591
  244   A          3.546672       3.546672
  245   A          3.557346       3.557346
  246   A          3.564679       3.564679
  247   A          3.581544       3.581544
  248   A          3.586102       3.586102
  249   A          3.603186       3.603186
  250   A          3.610923       3.610923
  251   A          3.629271       3.629271
  252   A          3.642839       3.642839
  253   A          3.657018       3.657018
  254   A          3.674218       3.674218
  255   A          3.686203       3.686203
  256   A          3.690245       3.690245
  257   A          3.706185       3.706185
  258   A          3.746951       3.746951
  259   A          3.771436       3.771436
  260   A          3.774282       3.774282
  261   A          3.787428       3.787428
  262   A          3.804480       3.804480
  263   A          3.837627       3.837627
  264   A          3.849202       3.849202
  265   A          3.852835       3.852835
  266   A          3.886336       3.886336
  267   A          3.900124       3.900124
  268   A          3.915877       3.915877
  269   A          3.920319       3.920319
  270   A          3.931961       3.931961
  271   A          3.948413       3.948413
  272   A          3.973199       3.973199
  273   A          3.995184       3.995184
  274   A          4.029125       4.029125
  275   A          4.034894       4.034894
  276   A          4.050093       4.050093
  277   A          4.067448       4.067448
  278   A          4.073706       4.073706
  279   A          4.077777       4.077777
  280   A          4.091250       4.091250
  281   A          4.098189       4.098189
  282   A          4.116492       4.116492
  283   A          4.121811       4.121811
  284   A          4.132220       4.132220
  285   A          4.144714       4.144714
  286   A          4.171245       4.171245
  287   A          4.188447       4.188447
  288   A          4.211905       4.211905
  289   A          4.240470       4.240470
  290   A          4.251486       4.251486
  291   A          4.269797       4.269797
  292   A          4.281878       4.281878
  293   A          4.307317       4.307317
  294   A          4.311500       4.311500
  295   A          4.324912       4.324912
  296   A          4.343902       4.343902
  297   A          4.349123       4.349123
  298   A          4.373379       4.373379
  299   A          4.386364       4.386364
  300   A          4.410966       4.410966
  301   A          4.425040       4.425040
  302   A          4.427344       4.427344
  303   A          4.446617       4.446617
  304   A          4.470409       4.470409
  305   A          4.481029       4.481029
  306   A          4.499779       4.499779
  307   A          4.514238       4.514238
  308   A          4.522643       4.522643
  309   A          4.532602       4.532602
  310   A          4.551165       4.551165
  311   A          4.570340       4.570340
  312   A          4.589298       4.589298
  313   A          4.593882       4.593882
  314   A          4.609070       4.609070
  315   A          4.619261       4.619261
  316   A          4.652854       4.652854
  317   A          4.663569       4.663569
  318   A          4.678353       4.678353
  319   A          4.696664       4.696664
  320   A          4.727492       4.727492
  321   A          4.736622       4.736622
  322   A          4.774724       4.774724
  323   A          4.807472       4.807472
  324   A          4.821605       4.821605
  325   A          4.844762       4.844762
  326   A          4.887536       4.887536
  327   A          4.939542       4.939542
  328   A          4.982272       4.982272
  329   A          4.991706       4.991706
  330   A          5.027060       5.027060
  331   A          5.041155       5.041155
  332   A          5.088573       5.088573
  333   A          5.124334       5.124334
  334   A          5.145150       5.145150
  335   A          5.152773       5.152773
  336   A          5.166988       5.166988
  337   A          5.185740       5.185740
  338   A          5.195151       5.195151
  339   A          5.207410       5.207410
  340   A          5.248425       5.248425
  341   A          5.285390       5.285390
  342   A          5.307130       5.307130
  343   A          5.313044       5.313044
  344   A          5.337426       5.337426
  345   A          5.354085       5.354085
  346   A          5.418450       5.418450
  347   A          5.453880       5.453880
  348   A          5.485191       5.485191
  349   A          5.510518       5.510518
  350   A          5.537896       5.537896
  351   A          5.569402       5.569402
  352   A          5.591314       5.591314
  353   A          5.593523       5.593523
  354   A          5.599349       5.599349
  355   A          5.610296       5.610296
  356   A          5.618138       5.618138
  357   A          5.640859       5.640859
  358   A          5.674874       5.674874
  359   A          5.689456       5.689456
  360   A          5.764659       5.764659
  361   A          5.774785       5.774785
  362   A          5.791413       5.791413
  363   A          5.800095       5.800095
  364   A          5.808613       5.808613
  365   A          5.822239       5.822239
  366   A          5.838557       5.838557
  367   A          5.851430       5.851430
  368   A          5.905952       5.905952
  369   A          5.920573       5.920573
  370   A          5.935884       5.935884
  371   A          5.948160       5.948160
  372   A          6.022924       6.022924
  373   A          6.065196       6.065196
  374   A          6.077968       6.077968
  375   A          6.090561       6.090561
  376   A          6.105987       6.105987
  377   A          6.138294       6.138294
  378   A          6.174741       6.174741
  379   A          6.197441       6.197441
  380   A          6.227538       6.227538
  381   A          6.266346       6.266346
  382   A          6.296239       6.296239
  383   A          6.330093       6.330093
  384   A          6.336712       6.336712
  385   A          6.356524       6.356524
  386   A          6.393553       6.393553
  387   A          6.404968       6.404968
  388   A          6.515014       6.515014
  389   A          6.587473       6.587473
  390   A          6.610582       6.610582
  391   A          6.624918       6.624918
  392   A          6.706210       6.706210
  393   A          6.786881       6.786881
  394   A          6.795489       6.795489
  395   A          6.840416       6.840416
  396   A          6.843359       6.843359
  397   A          6.910443       6.910443
  398   A          6.915571       6.915571
  399   A          6.921885       6.921885
  400   A          6.926647       6.926647
  401   A          7.038440       7.038440
  402   A          7.049839       7.049839
  403   A          7.056285       7.056285
  404   A          7.072937       7.072937
  405   A          7.162705       7.162705
  406   A          7.180108       7.180108
  407   A          7.222443       7.222443
  408   A          7.236008       7.236008
  409   A          7.257602       7.257602
  410   A          7.327733       7.327733
  411   A          7.331404       7.331404
  412   A          7.339383       7.339383
  413   A          7.347705       7.347705
  414   A          7.360345       7.360345
  415   A          7.361792       7.361792
  416   A          7.481948       7.481948
  417   A          7.498530       7.498530
  418   A          7.602870       7.602870
  419   A          7.650328       7.650328
  420   A          7.657378       7.657378
  421   A          7.778299       7.778299
  422   A          7.790039       7.790039
  423   A          7.986744       7.986744
  424   A          7.996519       7.996519
  425   A          8.335887       8.335887
  426   A          8.339096       8.339096
  427   A         15.331647      15.331647
  428   A         15.350140      15.350140
  429   A         16.091764      16.091764
  430   A         16.102254      16.102254
  431   A         16.109141      16.109141
  432   A         16.205064      16.205064
  433   A         16.217966      16.217966
  434   A         16.256178      16.256178
  435   A         16.381182      16.381182
  436   A         16.460335      16.460335
  437   A         16.501595      16.501595
  438   A         16.540922      16.540922
  439   A         16.559578      16.559578
  440   A         16.566092      16.566092
  441   A         16.610729      16.610729
  442   A         16.682778      16.682778
  443   A         16.791343      16.791343
  444   A         17.042537      17.042537
  445   A         17.321276      17.321276
  446   A         17.483669      17.483669
  447   A         21.000380      21.000380
  448   A         21.687136      21.687136
  449   A         21.963307      21.963307
  450   A         22.758588      22.758588
  451   A         26.074546      26.074546
  452   A         26.075756      26.075756
  453   A         26.171941      26.171941
  454   A         26.184468      26.184468
  455   A         26.347494      26.347494
  456   A         26.353016      26.353016
  457   A         26.615809      26.615809
  458   A         26.619347      26.619347
  459   A         27.078682      27.078682
  460   A         27.090776      27.090776
  461   A         27.206274      27.206274
  462   A         27.217821      27.217821
  463   A         28.875600      28.875600
  464   A         28.900686      28.900686
  465   A         29.251961      29.251961
  466   A         29.260337      29.260337
  467   A         39.191145      39.191145
  468   A         39.195405      39.195405
  469   A         39.248014      39.248014
  470   A         39.414201      39.414201
  471   A         39.524972      39.524972
  472   A         41.287544      41.287544
  473   A         41.288697      41.288697
  474   A         41.337738      41.337738
  475   A         41.340581      41.340581
  476   A         41.364762      41.364762
  477   A         41.374027      41.374027
  478   A         41.436115      41.436115
  479   A         41.449278      41.449278
  480   A         41.482103      41.482103
  481   A         41.489771      41.489771
  482   A         41.490398      41.490398
  483   A         41.491882      41.491882
  484   A         41.500934      41.500934
  485   A         41.507841      41.507841
  486   A         41.524821      41.524821
  487   A         41.567164      41.567164
  488   A         41.579579      41.579579
  489   A         41.607527      41.607527
  490   A         41.613465      41.613465
  491   A         41.637082      41.637082
  492   A         41.637857      41.637857
  493   A         41.660868      41.660868
  494   A         41.681108      41.681108
  495   A         41.691363      41.691363
  496   A         41.695487      41.695487
  497   A         43.756004      43.756004
  498   A         43.763336      43.763336
  499   A         43.782861      43.782861
  500   A         43.788932      43.788932
  501   A         43.791981      43.791981
  502   A         43.798312      43.798312
  503   A         43.830172      43.830172
  504   A         43.836388      43.836388
  505   A         43.841885      43.841885
  506   A         43.850371      43.850371
  507   A         43.884797      43.884797
  508   A         43.890325      43.890325
  509   A         43.919329      43.919329
  510   A         43.926578      43.926578
  511   A         43.961509      43.961509
  512   A         43.969590      43.969590
  513   A         44.017156      44.017156
  514   A         44.021638      44.021638
  515   A         44.068817      44.068817
  516   A         44.070612      44.070612
  517   A         80.614485      80.614485
  518   A         80.626273      80.626273
  519   A         81.156110      81.156110
  520   A         81.174504      81.174504
  521   A         81.198555      81.198555
  522   A         81.284697      81.284697
  523   A         81.296010      81.296010
  524   A         81.332654      81.332654
  525   A         81.406357      81.406357
  526   A         81.465158      81.465158
  527   A         81.504515      81.504515
  528   A         81.556128      81.556128
  529   A         81.577274      81.577274
  530   A         81.638982      81.638982
  531   A         81.680908      81.680908
  532   A         85.177404      85.177404
  533   A         85.351810      85.351810
  534   A         85.860605      85.860605
  535   A         86.339937      86.339937
  536   A         86.638444      86.638444
  537   A        108.477317     108.477317
  538   A        108.970888     108.970888
  539   A        109.205407     109.205407
  540   A        115.687540     115.687540
  541   A        137.187448     137.187448
  542   A        137.189947     137.189947
  543   A        137.275211     137.275211
  544   A        137.283453     137.283453
  545   A        137.394144     137.394144
  546   A        137.398966     137.398966
  547   A        137.608502     137.608502
  548   A        137.614928     137.614928
  549   A        138.034353     138.034353
  550   A        138.040190     138.040190
  551   A        138.106962     138.106962
  552   A        138.109174     138.109174
  553   A        148.188051     148.188051
  554   A        148.233996     148.233996
  555   A        148.588213     148.588213
  556   A        148.603767     148.603767
 
 RETURNING FROM SCF ALGORITHM
 ======================================================================

 Executing drpa...

 Three-index integral transformation
 Allocation of 120.0 Gbytes of memory...
 
 Minimal memory requirement for (ai|P) and (ij|P) integrals:    40.4 MB

 Calculating (ai|P) and (ij|P) integrals...
 Number of integral batches:    1
 Occupied indices per batch:   35
 
 Transforming integrals of batch 1...

 Executing cis...

 Allocation of 120.0 Gbytes of memory...
 Core orbitals considered in CVS treatment:   1
 
 Read MO coeff. matrix and orbital energies...
 
 Sorting for the CVS calculation...
 Generate singlet trial vectors...
 
 Starting DF-CIS iteration
 Singlet excited states
 
 
 The iteration has converged in  0 steps for all the roots.
 
 Final result of the CIS calculations for the excited states:
 Singlet excited states:
 
 Excited      Total          Excitation     Excitation     Excitation        Absorption
  state    energy [au]       energy [au]    energy [eV]  energy [cm^-1]    wavelength [nm]
 =========================================================================================
    1    -533.455386241     15.56857769     423.6426      3416907.85            2.93
 =========================================================================================
 
 
 Retrieve a J_ai^Q fitted MO integral list...
 Retrieve a J_ij^Q fitted MO integral list in upper triangle form...
 Sorting for the CVS calculation...
 Fitting...
 The ground-state intermediates are not necessary!
 
 Calculate pre-optimized initial guesses for adc(2) calculations
 Direct algorithm for AB contributions!!!
 
 Calculate sigma vector for root  1
 
                       Excitation           Energy                Norm of
 Iteration  1         energy [au]        decrease [au]        residual vector
 ============================================================================
 for root  1          14.885426150        -0.6831515             0.0000000
 ============================================================================
  1/ 1 states have converged.
 
 
 
 The micro iteration of pre-optimization has converged in  1 steps.
 
 
 ============================================================================
 Restart
 
 Calculate sigma vector for root  1
 
                       Excitation           Energy                Norm of
 Iteration  2         energy [au]        decrease [au]        residual vector
 ============================================================================
 for root  1          15.101673000         0.2162469             0.0000000
 ============================================================================
  1/ 1 states have converged.
 
 
 
 The micro iteration of pre-optimization has converged in  1 steps.
 
 
 ============================================================================
 Restart
 
 Calculate sigma vector for root  1
 
                       Excitation           Energy                Norm of
 Iteration  3         energy [au]        decrease [au]        residual vector
 ============================================================================
 for root  1          15.052263151        -0.0494098             0.0000000
 ============================================================================
  1/ 1 states have converged.
 
 
 
 The micro iteration of pre-optimization has converged in  1 steps.
 
 
 ============================================================================
 Restart
 
 Calculate sigma vector for root  1
 
                       Excitation           Energy                Norm of
 Iteration  4         energy [au]        decrease [au]        residual vector
 ============================================================================
 for root  1          15.064604571         0.0123414             0.0000000
 ============================================================================
  1/ 1 states have converged.
 
 
 
 The micro iteration of pre-optimization has converged in  1 steps.
 
 
 ============================================================================
 Restart
 
 Calculate sigma vector for root  1
 
                       Excitation           Energy                Norm of
 Iteration  5         energy [au]        decrease [au]        residual vector
 ============================================================================
 for root  1          15.061586770        -0.0030178             0.0000000
 ============================================================================
  1/ 1 states have converged.
 
 
 
 The micro iteration of pre-optimization has converged in  1 steps.
 
 
 ============================================================================
 Restart
 
 Calculate sigma vector for root  1
 
                       Excitation           Energy                Norm of
 Iteration  6         energy [au]        decrease [au]        residual vector
 ============================================================================
 for root  1          15.062328588         0.0007418             0.0000000
 ============================================================================
  1/ 1 states have converged.
 
 
 
 The micro iteration of pre-optimization has converged in  1 steps.
 
 
 ============================================================================
 
 The macro iteration of pre-optimization has converged in  6 steps!
 
 Starting DF-ADC(2) iteration for root  1
 
 Iteration   1
 
 Calculate double excitation amplitudes and Y^Q_ai vector...
 
       Total ADC(2)          Energy                Norm of
       energy [au]        decrease [au]        residual vector
 ============================================================================
     -533.961817456        -0.0001821             0.0000000
 ============================================================================
 
 Iteration   2
 
 Calculate double excitation amplitudes and Y^Q_ai vector...
 
       Total ADC(2)          Energy                Norm of
       energy [au]        decrease [au]        residual vector
 ============================================================================
     -533.961772733         0.0000447             0.0000000
 ============================================================================
 
 
 The ADC(2) iteration has converged in  2 steps.
 
 Final result in atomic units for root  1:
 
 Total reference energy:         -549.023963929419
 Total ADC(2) energy:            -533.961772733383
 ADC(2) excitation energy:         15.062191196037
 Spin multiplicity:                 1
 
 ============================================================================
 
 
 Final result of the ADC(2) calculations for the excited states:
 Singlet states
 
 Excited   Excitation     Excitation     Excitation        Absorption      
  state    energy [au]    energy [eV]  energy [cm^-1]    wavelength [nm]  
 ============================================================================
    1     15.06219120     409.8631      3305768.86            3.03
 ============================================================================
 
 
                      Normal termination of mrcc.
 **********************************************************************
