# Supplementary material for: Scalable Correlated Local Approaches for Computing Valence and Core-Level Ionization Energies in Large Molecules
Source: J Chem Theory Comput. 2026 Jun 24;22(13):6584–98. doi: 10.1021/acs.jctc.6c00634 (PMC13374016; doi:10.1021/acs.jctc.6c00634)
Supplement: Supplementary file 2 [file ct6c00634_si_003.zip › SI/outputs/AcCN_sos-adc2.out]

 **********************************************************************
                          MRCC program system
 **********************************************************************
 
                              Written by
     Mihaly Kallay, Peter R. Nagy, David Mester, Laszlo Gyevi-Nagy,
        Jozsef Csoka, P. Bernat Szabo, Zoltan Rolik, Gyula Samu,
      Bence Hegely, Bence Ladoczki, Klara Petrov, Jozsef Csontos,
     Adam Ganyecz, Istvan Ladjanszki, Lorant Szegedy, Mate Farkas,
          Pal D. Mezei, Reka A. Horvath, and Balazs D. Lorincz
 
        Department of Physical Chemistry and Materials Science
            Budapest University of Technology and Economics
                  Budapest P.O.Box 91, H-1521 Hungary
 
                              www.mrcc.hu
 
                            Version: 25.1.2

 Executing minp...

 Reading input from MINP...
 
 Input file:
 
basis=cc-pVTZ
verbosity=3


cialg=direct
ip_ea=ip
calc=SOS-ADC(2)
dyson=on
dendec=off
nstate=2

mem=120GB

geom=xyz
90
 energy: -133.882946346104 gnorm: 0.000801614111 xtb: 6.5.0 (746241f)
C           -9.48306191680009        2.01736061676629       -1.61271356949542
C           -8.88406609270176        1.45066215001378       -0.31253617405327
C           -9.86821957413895        1.64134034399528        0.85594475723626
C           -8.63463426070276       -0.03283254052438       -0.50412369257898
C           -7.35706557377438       -0.59310772496773       -0.40333671735272
C           -7.18587326990533       -1.95816004830224       -0.65287691911141
C           -8.26148726002284       -2.76631146500133       -0.95513281708123
C           -9.53186137495160       -2.22452092778261       -1.02429849765545
C           -9.69981699121949       -0.86946661712555       -0.80844674940064
N           -6.25694970604456        0.19188511120634       -0.08948770940731
C           -4.99301634450484       -0.42964601665512        0.06668046334925
C           -4.74153177343655       -1.22135986328062        1.18284675308802
C           -3.51496124884706       -1.83455982591335        1.33513864508133
C           -2.51080624515634       -1.65414846888701        0.38527338678503
C           -1.21300379337556       -2.31394366691393        0.56131489098847
C           -1.13610853406612       -3.65725800344174        0.92861068177512
N           -0.00209858065877       -4.30575465586384        1.10896110629580
C            1.13364676655801       -3.65994238559345        0.92977789735808
C            1.21420313434021       -2.31669468647484        0.56304669703725
C            2.51352423108424       -1.65928811284841        0.38946655313616
C            2.77177136445279       -0.86087034092701       -0.72263254234921
C            4.00409488719293       -0.25858720073155       -0.88045144771172
C            4.99662163990776       -0.43537107140901        0.07746927982620
N            6.25978331009680        0.18891728925900       -0.07573548010996
C            6.36865278998243        1.55595420630364        0.14381050645063
C            7.60156027266932        2.20460983972513        0.02188041972976
C            7.65092943275960        3.57404131056219        0.24539501894138
C            6.52845653418362        4.30272072380422        0.59130854630665
C            5.31769020947623        3.65026248350170        0.73511025804546
C            5.23992783481479        2.29068033306185        0.51800454335364
C            8.87729668569079        1.46170426927283       -0.32637622672683
C            9.88436671373929        1.64979093742503        0.82277524126092
C            9.44592241168175        2.04122312188758       -1.63455708079166
C            8.63228680704874       -0.02183360409825       -0.52391465083660
C            7.35894082007335       -0.58908794630975       -0.40893485477215
C            7.19100821695174       -1.95371290206051       -0.66275679290349
C            8.26615066955031       -2.75461518062504       -0.98539848915867
C            9.53244484066747       -2.20571959645792       -1.07115947631130
C            9.69686157883406       -0.85112374214215       -0.84958320707333
C            4.74445131255845       -1.23202686628137        1.18982930457987
C            3.51711031449687       -1.84466353327343        1.33898351998252
C            0.00149671457302       -1.63165703149993        0.38383297352335
C            0.00279811468467       -0.23812914888998        0.13211433996377
N            0.00167886000558        0.89713981208651       -0.02978164890010
C           -2.76764758379194       -0.85960266041976       -0.72988472275869
C           -3.99961682299855       -0.25740142107259       -0.89123613135897
C           -6.36834582527432        1.56110090319779        0.11589529572560
C           -7.60583667804862        2.20306953987983        0.00482053231628
C           -7.65811830204787        3.57481489805256        0.21309799230870
C           -6.53392736201735        4.31257155252438        0.53307203077141
C           -5.31831813572603        3.66701598232753        0.66669469840242
C           -5.23772246011770        2.30522657196797        0.46494044087428
H           -9.68606650066878        3.08025832159009       -1.51577841541851
H           -8.78355438917341        1.87498194430339       -2.43441301495421
H          -10.41322418709831        1.51510851418363       -1.86374539252002
H          -10.08820342148490        2.69391535253836        1.01101696780558
H           -9.43629673212936        1.24273272975026        1.77214307244749
H          -10.80381472989614        1.12319292811410        0.66429789096061
H           -6.19659654931435       -2.38794825067842       -0.61583357660640
H           -8.10289878327677       -3.81846622608462       -1.13946789511386
H          -10.38304049550146       -2.84692446660808       -1.25459085802839
H          -10.69432730397445       -0.45614062778806       -0.88233800698415
H           -5.51560544584312       -1.35195009055724        1.92431041917478
H           -3.31896819239628       -2.43605751586346        2.21057449750412
H           -2.03790472964702       -4.23708563542304        1.07251797888747
H            2.03383719228787       -4.24209754651118        1.07430605855168
H            2.01296122799179       -0.72874558044983       -1.47958865660887
H            4.20521165561861        0.35631650006368       -1.74470204504019
H            8.59270893095864        4.09311946437260        0.15019963120052
H            6.60223851692715        5.36700878360902        0.75508647212805
H            4.43005347740911        4.19521390009184        1.01907554103778
H            4.29190274764858        1.79112946493599        0.64456498141606
H           10.81897947669077        1.13907313932933        0.60795370140766
H            9.47401311307227        1.24171843824903        1.74469530086085
H           10.10138352787585        2.70245249333627        0.98121268901317
H            9.64450786532075        3.10464557707307       -1.53389888739189
H           10.37351079700059        1.54611578460965       -1.90839599329589
H            8.73034241487319        1.90062844046748       -2.44262268574417
H            6.20462271384761       -2.38882673722397       -0.61278621242757
H            8.11031571432271       -3.80666093848602       -1.17271204021055
H           10.38313727356076       -2.82227427553633       -1.31837549521669
H           10.68797623227942       -0.43221725315382       -0.93655857164777
H            5.51801320626532       -1.36622536488744        1.93117727327479
H            3.32010737920772       -2.44943320345564        2.21193657004886
H           -2.00819123470480       -0.73102447635072       -1.48683943500909
H           -4.19984346209276        0.35329067534182       -1.75868947644474
H           -8.60379344107544        4.08836596341070        0.12702970219640
H           -6.61009718638374        5.37840620785821        0.68528067654732
H           -4.42901969223987        4.21908425812261        0.93103042415214
H           -4.28575774400383        1.81152456665924        0.58438563345195
 
 
 Checking keyword combinations...
 
 Keywords:
 
 active=none
 agrid=ld0006-ld0590
 agrid_pssp=ld0006-ld0194
 agrid_pssp_sm=ld0006-ld0074
 ao_trunc=off
 ao_trunc_tol=1e-4
 basis=cc-pvtz
 basis_sm=none
 basopt=off
 bfbasis=none
 bfgsmem=10
 bfgstol=1.0d-3
 bfgscimem=5
 boysalg=jacobi
 bpcompo=0.95
 bpcompv=0.98
 bpdfo=0.95
 bpocc=0.95
 bppdo=0.95
 bppdv=0.98
 bpedo=0.95
 bpedv=0.98
 bp_subsyso=0.95
 bp_subsysv=0.95
 cabscorr=off
 cabsdom=bplarge
 cabsdual=off
 calc=adc(2)
 ccmaxit=50
 ccprog=cis
 ccsdalg=disk
 ccsdmkl=seq
 ccsdrest=off
 ccsdthreads=2
 cctol=6
 charge=0
 cialg=direct
 ciguess=off
 cmpgrp=auto
 comprest=off
 coord_sys=ric
 core=frozen
 corembed=off
 csapprox=off
 cvs=off
 dboc=off
 deltaf12=off
 delocsomofact=
 dendec=off
 dens=0
 denscorr=0
 dfalg=lineq
 dfbasis_cab=none
 dfbasis_cor=auto
 dfbasis_scf=auto
 dfbasis_scf_sm=auto
 dfintran=drpa
 df_trunc=off
 df_trunc_corr=off
 df_trunc_corr_tol=5e-4
 df_trunc_tol=5e-4
 dft=off
 dhexc=adc(2)
 diag=david
 docc=
 domrad=10.d0
 drpaalg=fit
 dual=off
 dual_df=off
 dyson=on
 ecp=auto
 edisp=off
 edisp_embed=off
 embed=off
 epairestfact=off
 epairscale=1.d0
 etemp=300
 epert=none
 eps=
 espcharge=off
 excrad=0.d0
 excrad_f12=0.d0
 excrad_fin=0.000000000D+00
 fastdbbsc=v2
 fitting=coulomb
 fmm=off
 fmmord=8
 fnonorb=
 freq=off
 gamma=1.d0
 gauss=spher
 geom=xyz
 gopt=off
 ghost=none
 gtol=7
 grdens=off
 grid=auto
 grid_sm=auto
 gridbatch_cos=2000
 grtol=10
 guido_ct=off
 hamilton=dc
 hl_scfalg=auto
 iface=none
 incore=off
 intalg=auto
 ip_ea=ip
 itol=10
 laptol=1.d-2
 lccoporder=trffirst
 lcorthr=normal
 lccrest=off
 ldfgrad_tol=8
 lmp2dens=on
 lnoepso=0.d0
 lnoepsv=0.0d0
 localcc=off
 localcorrsymm=off
 locintrf=disk
 mact=
 maxact=off
 maxdim=200
 maxex=0
 maxmicroit=100
 mcscfiguess=hf
 mem=120gb
 mmprog=
 molden=on
 mp2ongrid=off
 mpitasks=1
 mulmet=0
 mult=
 nab=off
 nacto=0
 nactv=0
 naf_amp=3.16d-3
 naf_cor=0.d0
 naf_f12=off
 naf_scf=off
 nafalg=albe
 nafdens=off
 naftyp=
 nchol=auto
 ndeps=1e-3
 nevpt=
 nstate=2
 nsing=0
 nto=off
 ntrip=0
 num_grad=off
 occ=
 occri=off
 oniom=off
 oniom_eechg=off
 oniom_pcm=off
 oniom_qcorr=off
 optalg=
 optmaxit=50
 optetol=1e-6
 optex=1
 optgtol=1e-4
 optstol=1e-3
 orblocc=off
 orbloce=off
 orbloco=off
 orblocv=off
 orblocguess=cholesky
 osveps=1e-3
 ovirt=off
 ovltol=1e-7
 ovosnorb=80.0
 pao_subsys_tol=1e-3
 pao_tol=1e-3
 pcm=off
 popul=off
 pressure=100000
 pssp=off
 ptfreq=0.0
 ptthreads=2
 qmreg=
 qmmm=off
 qro=off
 qscf=off
 redcost_exc=off
 redcost_tddft=off
 refdet=none
 rest=0
 rgrid=log3
 rism=off
 rohfcore=semicanonical
 rohftype=semicanonical
 scfalg=auto
 scf_conv=auto
 scfdamp=0.0d0
 scfdamp_mode=off
 scfdamp_end=50
 scfdamp_dampstep=0.d0
 scfdamp_dtol=0.0d0
 scfdamp_maxfact=0.0d0
 scfdamp_minfact=0.0d0
 scfdiis=on
 scfdiis_dtol=0.0d0
 scfdiis_end=50
 scfdiis_start=2
 scfdiis_step=1
 scfdiis_watch=off
 scfdiis_wrange=10
 scfdiis_wlimit=5
 scfdiis_delmax=2
 scfdtol=7
 scfext=10
 scfguessdens=
 scfiguess=sad
 scfloc=off
 scflshift=0.20
 scflshift_end=8
 scflshift_dtol=0.0
 scflshift_gaptol=0.20
 scfmaxit=50
 scftype=
 scftype_low=
 scftype_high=
 scftol=6
 scspe=1.d0
 scsph=1.d0
 scsps=1.3d0
 scsps_t=1.3d0
 scspt=0.0d0
 scspt_t=0.0d0
 scspv=1.d0
 spairtol=1e-4
 sqmprog=
 subminp=top
 subsys_bopu=on
 symm=
 talg=occ
 temp=298.15
 test=off
 tfunc=off
 theodore=off
 tlmo=0.999
 tpao=0.94
 tprint=off
 uncontract=off
 unit=angs
 usedisk=2
 verbosity=3
 wpairtol=0.100000000E-05

 Executing scf...

 @scfsetup: integrals calculated directly
            mrcc/integ direct run
 @scfsetup: calculating on full matrices
            not using symmetry adapted basis
 @scfsetup: diis switched on
 @scfsetup: number of steps to extrapolate from  10
 @scfsetup: tolerance in energy deviation    0.100000E-05
            tolerance in density deviation    0.100000E-06
 @scfsetup: maximum number of iterations:  50
 @scfsetup: restricted closed shell hf calc
 @scfsetup: starting scf from superposition of atomic densities
 @scfsetup: occupation set:
            from initial orbitals
 @scfsetup: Parameter-set for SCF acceleration: normal
 @scfsetup: diis runs from iteration:   2
 @scfsetup: diis runs to iteration:  50
 @scfsetup: diis runs in every iteration
 @scfsetup: diiswatch is disabled                   
 @scfsetup: diis dtol criteria to switch on:      0.0000E+00
           (or the iteration number below is reached)
 @scfsetup: static damping scheme
            iteration step criteria to turn damping off: 3
 @scfsetup: dynamic level shifting
            tolarance in HOMO-LUMO gap:  0.200
            tolarance in density deviation:     0.0000E+00
            iteration step criteria to turn level shifting off: 8
 Allocation of 120.0 Gbytes of memory...
 ======================================================================
 ITERATION STEP   1
 

 SCF control                  : initial
 Damping factor/level shift   : 0.000/0.200
 DIIS [start/end/frequency]   :   2 / 50 /  1

 Constructing Fock-matrix...
 
 First step of Coulomb + first step of exchange...
 Exchange contribution is evaluated for MOs 1 to 177.
   1% done.
  12% done.
  23% done.
  34% done.
  45% done.
  56% done.
  67% done.
  78% done.
  89% done.
 100% done.
 
 Fitting and assembly step of exchange...
 
 Second step of Coulomb...
   1% done.
  12% done.
  23% done.
  34% done.
  45% done.
  56% done.
  67% done.
  78% done.
  89% done.
 100% done.
 
 Gradient norm:      1.4909E+00
 RMS of [F,P]:                                         0.00517109193601
 RMS of difference density:                            0.00612344962060
 Gap [au]:  0.24721420
 ALPHA OCC: 177
 BETA  OCC: 177
 
 ***HARTREE-FOCK ENERGY IN STEP   1 IS      -2050.9457547989059094 [AU]
 ======================================================================
 ITERATION STEP   2
 

 SCF control                  : diis
 Damping factor/level shift   : 0.000/0.000
 DIIS [start/end/frequency]   :   2 / 50 /  1

 Constructing Fock-matrix...
 
 First step of Coulomb + first step of exchange...
 Exchange contribution is evaluated for MOs 1 to 177.
   1% done.
  12% done.
  23% done.
  34% done.
  45% done.
  56% done.
  67% done.
  78% done.
  89% done.
 100% done.
 
 Fitting and assembly step of exchange...
 
 Second step of Coulomb...
   1% done.
  12% done.
  23% done.
  34% done.
  45% done.
  56% done.
  67% done.
  78% done.
  89% done.
 100% done.
 
 Gradient norm:      5.7598E-01
 DIIS is running in this iteration step.
 RMS of [F,P]:                                         0.00122470943289
 RMS of difference density:                            0.00237851135616
 Gap [au]:  0.30893696
 ALPHA OCC: 177
 BETA  OCC: 177
 
 ***HARTREE-FOCK ENERGY IN STEP   2 IS      -2057.4346332826207799 [AU]
 
 Step comparison  Energy Drift [au]  DIIS error drift  Gradient drift
        1            6.4889E+00         3.9464E-03       9.1488E-01
        2            2.0574E+03         1.0000E-07       9.1488E-01
 ======================================================================
 ITERATION STEP   3
 

 SCF control                  : diis
 Damping factor/level shift   : 0.000/0.000
 DIIS [start/end/frequency]   :   2 / 50 /  1

 Constructing Fock-matrix...
 
 First step of Coulomb + first step of exchange...
 Exchange contribution is evaluated for MOs 1 to 177.
   1% done.
  12% done.
  23% done.
  34% done.
  45% done.
  56% done.
  67% done.
  78% done.
  89% done.
 100% done.
 
 Fitting and assembly step of exchange...
 
 Second step of Coulomb...
   1% done.
  12% done.
  23% done.
  34% done.
  45% done.
  56% done.
  67% done.
  78% done.
  89% done.
 100% done.
 
 Gradient norm:      3.7686E-01
 DIIS is running in this iteration step.
 RMS of [F,P]:                                         0.00098233187705
 RMS of difference density:                            0.00110749591980
 Gap [au]:  0.29022077
 ALPHA OCC: 177
 BETA  OCC: 177
 
 ***HARTREE-FOCK ENERGY IN STEP   3 IS      -2057.7796276090120955 [AU]
 
 Step comparison  Energy Drift [au]  DIIS error drift  Gradient drift
        2            3.4499E-01         2.4238E-04       1.9912E-01
 ======================================================================
 ITERATION STEP   4
 

 SCF control                  : diis
 Damping factor/level shift   : 0.000/0.000
 DIIS [start/end/frequency]   :   2 / 50 /  1

 Constructing Fock-matrix...
 
 First step of Coulomb + first step of exchange...
 Exchange contribution is evaluated for MOs 1 to 177.
   1% done.
  12% done.
  23% done.
  34% done.
  45% done.
  56% done.
  67% done.
  78% done.
  89% done.
 100% done.
 
 Fitting and assembly step of exchange...
 
 Second step of Coulomb...
   1% done.
  12% done.
  23% done.
  34% done.
  45% done.
  56% done.
  67% done.
  78% done.
  89% done.
 100% done.
 
 Gradient norm:      6.9276E-02
 DIIS is running in this iteration step.
 RMS of [F,P]:                                         0.00017095929830
 RMS of difference density:                            0.00023743584701
 Gap [au]:  0.31108404
 ALPHA OCC: 177
 BETA  OCC: 177
 
 ***HARTREE-FOCK ENERGY IN STEP   4 IS      -2058.2324920080754964 [AU]
 
 Step comparison  Energy Drift [au]  DIIS error drift  Gradient drift
        3            4.5286E-01         8.1137E-04       3.0759E-01
 ======================================================================
 ITERATION STEP   5
 

 SCF control                  : diis
 Damping factor/level shift   : 0.000/0.000
 DIIS [start/end/frequency]   :   2 / 50 /  1

 Constructing Fock-matrix...
 
 First step of Coulomb + first step of exchange...
 Exchange contribution is evaluated for MOs 1 to 177.
   1% done.
  12% done.
  23% done.
  34% done.
  45% done.
  56% done.
  67% done.
  78% done.
  89% done.
 100% done.
 
 Fitting and assembly step of exchange...
 
 Second step of Coulomb...
   1% done.
  12% done.
  23% done.
  34% done.
  45% done.
  56% done.
  67% done.
  78% done.
  89% done.
 100% done.
 
 Gradient norm:      1.7699E-02
 DIIS is running in this iteration step.
 RMS of [F,P]:                                         0.00005507125958
 RMS of difference density:                            0.00010667824860
 Gap [au]:  0.30449570
 ALPHA OCC: 177
 BETA  OCC: 177
 
 ***HARTREE-FOCK ENERGY IN STEP   5 IS      -2058.2479711006180878 [AU]
 
 Step comparison  Energy Drift [au]  DIIS error drift  Gradient drift
        4            1.5479E-02         1.1589E-04       5.1577E-02
 ======================================================================
 ITERATION STEP   6
 

 SCF control                  : diis
 Damping factor/level shift   : 0.000/0.000
 DIIS [start/end/frequency]   :   2 / 50 /  1

 Constructing Fock-matrix...
 
 First step of Coulomb + first step of exchange...
 Exchange contribution is evaluated for MOs 1 to 177.
   1% done.
  12% done.
  23% done.
  34% done.
  45% done.
  56% done.
  67% done.
  78% done.
  89% done.
 100% done.
 
 Fitting and assembly step of exchange...
 
 Second step of Coulomb...
   1% done.
  12% done.
  23% done.
  34% done.
  45% done.
  56% done.
  67% done.
  78% done.
  89% done.
 100% done.
 
 Gradient norm:      4.7677E-03
 DIIS is running in this iteration step.
 RMS of [F,P]:                                         0.00001615843130
 RMS of difference density:                            0.00003491899093
 Gap [au]:  0.30793658
 ALPHA OCC: 177
 BETA  OCC: 177
 
 ***HARTREE-FOCK ENERGY IN STEP   6 IS      -2058.2501242450925929 [AU]
 
 Step comparison  Energy Drift [au]  DIIS error drift  Gradient drift
        5            2.1531E-03         3.8913E-05       1.2931E-02
 ======================================================================
 ITERATION STEP   7
 

 SCF control                  : diis
 Damping factor/level shift   : 0.000/0.000
 DIIS [start/end/frequency]   :   2 / 50 /  1

 Constructing Fock-matrix...
 
 First step of Coulomb + first step of exchange...
 Exchange contribution is evaluated for MOs 1 to 177.
   1% done.
  12% done.
  23% done.
  34% done.
  45% done.
  56% done.
  67% done.
  78% done.
  89% done.
 100% done.
 
 Fitting and assembly step of exchange...
 
 Second step of Coulomb...
   1% done.
  12% done.
  23% done.
  34% done.
  45% done.
  56% done.
  67% done.
  78% done.
  89% done.
 100% done.
 
 Gradient norm:      3.1431E-03
 DIIS is running in this iteration step.
 RMS of [F,P]:                                         0.00000705614816
 RMS of difference density:                            0.00001502977157
 Gap [au]:  0.30729626
 ALPHA OCC: 177
 BETA  OCC: 177
 
 ***HARTREE-FOCK ENERGY IN STEP   7 IS      -2058.2503316218499094 [AU]
 
 Step comparison  Energy Drift [au]  DIIS error drift  Gradient drift
        6            2.0738E-04         9.1023E-06       1.6247E-03
 ======================================================================
 ITERATION STEP   8
 

 SCF control                  : diis
 Damping factor/level shift   : 0.000/0.000
 DIIS [start/end/frequency]   :   2 / 50 /  1

 Constructing Fock-matrix...
 
 First step of Coulomb + first step of exchange...
 Exchange contribution is evaluated for MOs 1 to 177.
   1% done.
  12% done.
  23% done.
  34% done.
  45% done.
  56% done.
  67% done.
  78% done.
  89% done.
 100% done.
 
 Fitting and assembly step of exchange...
 
 Second step of Coulomb...
   1% done.
  12% done.
  23% done.
  34% done.
  45% done.
  56% done.
  67% done.
  78% done.
  89% done.
 100% done.
 
 Gradient norm:      1.0159E-03
 DIIS is running in this iteration step.
 RMS of [F,P]:                                         0.00000226884635
 RMS of difference density:                            0.00000642593929
 Gap [au]:  0.30733864
 ALPHA OCC: 177
 BETA  OCC: 177
 
 ***HARTREE-FOCK ENERGY IN STEP   8 IS      -2058.2503739053554455 [AU]
 
 Step comparison  Energy Drift [au]  DIIS error drift  Gradient drift
        7            4.2284E-05         4.7873E-06       2.1272E-03
 ======================================================================
 ITERATION STEP   9
 

 SCF control                  : diis
 Damping factor/level shift   : 0.000/0.000
 DIIS [start/end/frequency]   :   2 / 50 /  1

 Constructing Fock-matrix...
 
 First step of Coulomb + first step of exchange...
 Exchange contribution is evaluated for MOs 1 to 177.
   1% done.
  12% done.
  23% done.
  34% done.
  45% done.
  56% done.
  67% done.
  78% done.
  89% done.
 100% done.
 
 Fitting and assembly step of exchange...
 
 Second step of Coulomb...
   1% done.
  12% done.
  23% done.
  34% done.
  45% done.
  56% done.
  67% done.
  78% done.
  89% done.
 100% done.
 
 Gradient norm:      6.2083E-04
 DIIS is running in this iteration step.
 RMS of [F,P]:                                         0.00000117652577
 RMS of difference density:                            0.00000365566978
 Gap [au]:  0.30729185
 ALPHA OCC: 177
 BETA  OCC: 177
 
 ***HARTREE-FOCK ENERGY IN STEP   9 IS      -2058.2503825234834949 [AU]
 
 Step comparison  Energy Drift [au]  DIIS error drift  Gradient drift
        8            8.6181E-06         1.0923E-06       3.9503E-04
 ======================================================================
 ITERATION STEP  10
 

 SCF control                  : diis
 Damping factor/level shift   : 0.000/0.000
 DIIS [start/end/frequency]   :   2 / 50 /  1

 Constructing Fock-matrix...
 
 First step of Coulomb + first step of exchange...
 Exchange contribution is evaluated for MOs 1 to 177.
   1% done.
  12% done.
  23% done.
  34% done.
  45% done.
  56% done.
  67% done.
  78% done.
  89% done.
 100% done.
 
 Fitting and assembly step of exchange...
 
 Second step of Coulomb...
   1% done.
  12% done.
  23% done.
  34% done.
  45% done.
  56% done.
  67% done.
  78% done.
  89% done.
 100% done.
 
 Gradient norm:      2.5215E-04
 DIIS is running in this iteration step.
 RMS of [F,P]:                                         0.00000049951516
 RMS of difference density:                            0.00000177152974
 Gap [au]:  0.30732528
 ALPHA OCC: 177
 BETA  OCC: 177
 
 ***HARTREE-FOCK ENERGY IN STEP  10 IS      -2058.2503855514714814 [AU]
 
 Step comparison  Energy Drift [au]  DIIS error drift  Gradient drift
        9            3.0280E-06         6.7701E-07       3.6868E-04
 ======================================================================
 ITERATION STEP  11
 

 SCF control                  : diis
 Damping factor/level shift   : 0.000/0.000
 DIIS [start/end/frequency]   :   2 / 50 /  1

 Constructing Fock-matrix...
 
 First step of Coulomb + first step of exchange...
 Exchange contribution is evaluated for MOs 1 to 177.
   1% done.
  12% done.
  23% done.
  34% done.
  45% done.
  56% done.
  67% done.
  78% done.
  89% done.
 100% done.
 
 Fitting and assembly step of exchange...
 
 Second step of Coulomb...
   1% done.
  12% done.
  23% done.
  34% done.
  45% done.
  56% done.
  67% done.
  78% done.
  89% done.
 100% done.
 
 Gradient norm:      8.3889E-05
 DIIS is running in this iteration step.
 RMS of [F,P]:                                         0.00000021772197
 RMS of difference density:                            0.00000072066097
 Gap [au]:  0.30729603
 ALPHA OCC: 177
 BETA  OCC: 177
 
 ***HARTREE-FOCK ENERGY IN STEP  11 IS      -2058.2503863249276037 [AU]
 
 Step comparison  Energy Drift [au]  DIIS error drift  Gradient drift
       10            7.7346E-07         2.8179E-07       1.6826E-04
 ======================================================================
 ITERATION STEP  12
 

 SCF control                  : diis
 Damping factor/level shift   : 0.000/0.000
 DIIS [start/end/frequency]   :   2 / 50 /  1

 Constructing Fock-matrix...
 
 First step of Coulomb + first step of exchange...
 Exchange contribution is evaluated for MOs 1 to 177.
   1% done.
  12% done.
  23% done.
  34% done.
  45% done.
  56% done.
  67% done.
  78% done.
  89% done.
 100% done.
 
 Fitting and assembly step of exchange...
 
 Second step of Coulomb...
   1% done.
  12% done.
  23% done.
  34% done.
  45% done.
  56% done.
  67% done.
  78% done.
  89% done.
 100% done.
 
 Gradient norm:      4.8740E-05
 DIIS is running in this iteration step.
 RMS of [F,P]:                                         0.00000009640726
 RMS of difference density:                            0.00000031302641
 Gap [au]:  0.30728611
 ALPHA OCC: 177
 BETA  OCC: 177
 
 ***HARTREE-FOCK ENERGY IN STEP  12 IS      -2058.2503864449590765 [AU]
 
 Step comparison  Energy Drift [au]  DIIS error drift  Gradient drift
       11            1.2003E-07         1.2131E-07       3.5149E-05
 ======================================================================
 ITERATION STEP  13
 

 SCF control                  : diis
 Damping factor/level shift   : 0.000/0.000
 DIIS [start/end/frequency]   :   2 / 50 /  1

 Constructing Fock-matrix...
 
 First step of Coulomb + first step of exchange...
 Exchange contribution is evaluated for MOs 1 to 177.
   1% done.
  12% done.
  23% done.
  34% done.
  45% done.
  56% done.
  67% done.
  78% done.
  89% done.
 100% done.
 
 Fitting and assembly step of exchange...
 
 Second step of Coulomb...
   1% done.
  12% done.
  23% done.
  34% done.
  45% done.
  56% done.
  67% done.
  78% done.
  89% done.
 100% done.
 
 Gradient norm:      1.8022E-05
 DIIS is running in this iteration step.
 RMS of [F,P]:                                         0.00000003572984
 RMS of difference density:                            0.00000011502077
 Gap [au]:  0.30728644
 ALPHA OCC: 177
 BETA  OCC: 177
 
 ***HARTREE-FOCK ENERGY IN STEP  13 IS      -2058.2503864638929372 [AU]
 
 Step comparison  Energy Drift [au]  DIIS error drift  Gradient drift
       12            1.8934E-08         6.0677E-08       3.0719E-05
 ======================================================================
 ITERATION STEP  14
 

 SCF control                  : diis
 Damping factor/level shift   : 0.000/0.000
 DIIS [start/end/frequency]   :   2 / 50 /  1

 Constructing Fock-matrix...
 
 First step of Coulomb + first step of exchange...
 Exchange contribution is evaluated for MOs 1 to 177.
   1% done.
  12% done.
  23% done.
  34% done.
  45% done.
  56% done.
  67% done.
  78% done.
  89% done.
 100% done.
 
 Fitting and assembly step of exchange...
 
 Second step of Coulomb...
   1% done.
  12% done.
  23% done.
  34% done.
  45% done.
  56% done.
  67% done.
  78% done.
  89% done.
 100% done.
 
 Gradient norm:      9.0992E-06
 DIIS is running in this iteration step.
 RMS of [F,P]:                                         0.00000001412434
 RMS of difference density:                            0.00000004295748
 Gap [au]:  0.30728556
 ALPHA OCC: 177
 BETA  OCC: 177
 
 ***HARTREE-FOCK ENERGY IN STEP  14 IS      -2058.2503864663231070 [AU]
 
 Step comparison  Energy Drift [au]  DIIS error drift  Gradient drift
       13            2.4302E-09         2.1605E-08       8.9226E-06
 ======================================================================
 
 SUCCESS...
 THE SCF ITERATION HAS CONVERGED!
 
                   A   
 FINAL ALPHA OCC: 177
 FINAL BETA  OCC: 177
 
 ***FINAL HARTREE-FOCK ENERGY:      -2058.2503864663231070 [AU]
 
 Orbital energies [au]:
      Irrep         Alpha          Beta
    1   A        -15.591858     -15.591858
    2   A        -15.591758     -15.591758
    3   A        -15.590624     -15.590624
    4   A        -15.581785     -15.581785
    5   A        -11.307406     -11.307406
    6   A        -11.292001     -11.292001
    7   A        -11.291973     -11.291973
    8   A        -11.286098     -11.286098
    9   A        -11.286063     -11.286063
   10   A        -11.285205     -11.285205
   11   A        -11.285163     -11.285163
   12   A        -11.284336     -11.284336
   13   A        -11.280533     -11.280533
   14   A        -11.280522     -11.280522
   15   A        -11.279013     -11.279013
   16   A        -11.278920     -11.278920
   17   A        -11.264276     -11.264276
   18   A        -11.264159     -11.264159
   19   A        -11.254034     -11.254034
   20   A        -11.253926     -11.253926
   21   A        -11.253196     -11.253196
   22   A        -11.253180     -11.253180
   23   A        -11.247636     -11.247636
   24   A        -11.247532     -11.247532
   25   A        -11.247500     -11.247500
   26   A        -11.247471     -11.247471
   27   A        -11.246993     -11.246993
   28   A        -11.246976     -11.246976
   29   A        -11.230409     -11.230409
   30   A        -11.230351     -11.230351
   31   A        -11.229218     -11.229218
   32   A        -11.229187     -11.229187
   33   A        -11.229043     -11.229043
   34   A        -11.228995     -11.228995
   35   A        -11.228630     -11.228630
   36   A        -11.228591     -11.228591
   37   A        -11.226881     -11.226881
   38   A        -11.226863     -11.226863
   39   A        -11.226247     -11.226247
   40   A        -11.226222     -11.226222
   41   A        -11.221870     -11.221870
   42   A        -11.221801     -11.221801
   43   A        -11.219113     -11.219113
   44   A        -11.219100     -11.219100
   45   A        -11.218310     -11.218310
   46   A        -11.218230     -11.218230
   47   A        -11.216203     -11.216203
   48   A        -11.216175     -11.216175
   49   A        -11.211669     -11.211669
   50   A        -11.211621     -11.211621
   51   A        -11.211445     -11.211445
   52   A        -11.211426     -11.211426
   53   A         -1.306408      -1.306408
   54   A         -1.306374      -1.306374
   55   A         -1.296552      -1.296552
   56   A         -1.241280      -1.241280
   57   A         -1.188095      -1.188095
   58   A         -1.186704      -1.186704
   59   A         -1.159025      -1.159025
   60   A         -1.155839      -1.155839
   61   A         -1.155360      -1.155360
   62   A         -1.154540      -1.154540
   63   A         -1.132605      -1.132605
   64   A         -1.097477      -1.097477
   65   A         -1.097069      -1.097069
   66   A         -1.095733      -1.095733
   67   A         -1.043200      -1.043200
   68   A         -1.042319      -1.042319
   69   A         -1.037093      -1.037093
   70   A         -1.027915      -1.027915
   71   A         -1.027819      -1.027819
   72   A         -1.019600      -1.019600
   73   A         -1.013273      -1.013273
   74   A         -1.013236      -1.013236
   75   A         -0.990625      -0.990625
   76   A         -0.990587      -0.990587
   77   A         -0.969299      -0.969299
   78   A         -0.966647      -0.966647
   79   A         -0.936506      -0.936506
   80   A         -0.936470      -0.936470
   81   A         -0.931501      -0.931501
   82   A         -0.904839      -0.904839
   83   A         -0.874380      -0.874380
   84   A         -0.867397      -0.867397
   85   A         -0.860883      -0.860883
   86   A         -0.858690      -0.858690
   87   A         -0.850745      -0.850745
   88   A         -0.849524      -0.849524
   89   A         -0.847523      -0.847523
   90   A         -0.826465      -0.826465
   91   A         -0.812770      -0.812770
   92   A         -0.812755      -0.812755
   93   A         -0.793611      -0.793611
   94   A         -0.789243      -0.789243
   95   A         -0.779720      -0.779720
   96   A         -0.748912      -0.748912
   97   A         -0.748866      -0.748866
   98   A         -0.734264      -0.734264
   99   A         -0.734100      -0.734100
  100   A         -0.731879      -0.731879
  101   A         -0.728548      -0.728548
  102   A         -0.717905      -0.717905
  103   A         -0.708754      -0.708754
  104   A         -0.677581      -0.677581
  105   A         -0.672426      -0.672426
  106   A         -0.660951      -0.660951
  107   A         -0.652517      -0.652517
  108   A         -0.650963      -0.650963
  109   A         -0.650597      -0.650597
  110   A         -0.650009      -0.650009
  111   A         -0.649944      -0.649944
  112   A         -0.639449      -0.639449
  113   A         -0.639174      -0.639174
  114   A         -0.634074      -0.634074
  115   A         -0.634032      -0.634032
  116   A         -0.622877      -0.622877
  117   A         -0.620928      -0.620928
  118   A         -0.610946      -0.610946
  119   A         -0.610293      -0.610293
  120   A         -0.608732      -0.608732
  121   A         -0.608580      -0.608580
  122   A         -0.596680      -0.596680
  123   A         -0.596037      -0.596037
  124   A         -0.595829      -0.595829
  125   A         -0.593047      -0.593047
  126   A         -0.584906      -0.584906
  127   A         -0.584379      -0.584379
  128   A         -0.583787      -0.583787
  129   A         -0.583562      -0.583562
  130   A         -0.582318      -0.582318
  131   A         -0.574021      -0.574021
  132   A         -0.570490      -0.570490
  133   A         -0.556361      -0.556361
  134   A         -0.552153      -0.552153
  135   A         -0.552060      -0.552060
  136   A         -0.551835      -0.551835
  137   A         -0.551627      -0.551627
  138   A         -0.539679      -0.539679
  139   A         -0.539149      -0.539149
  140   A         -0.538978      -0.538978
  141   A         -0.527694      -0.527694
  142   A         -0.527551      -0.527551
  143   A         -0.523832      -0.523832
  144   A         -0.522874      -0.522874
  145   A         -0.519596      -0.519596
  146   A         -0.517579      -0.517579
  147   A         -0.516420      -0.516420
  148   A         -0.515012      -0.515012
  149   A         -0.509211      -0.509211
  150   A         -0.499268      -0.499268
  151   A         -0.499167      -0.499167
  152   A         -0.498527      -0.498527
  153   A         -0.498391      -0.498391
  154   A         -0.485258      -0.485258
  155   A         -0.485144      -0.485144
  156   A         -0.477568      -0.477568
  157   A         -0.461564      -0.461564
  158   A         -0.461456      -0.461456
  159   A         -0.451997      -0.451997
  160   A         -0.451648      -0.451648
  161   A         -0.450479      -0.450479
  162   A         -0.450374      -0.450374
  163   A         -0.442940      -0.442940
  164   A         -0.406605      -0.406605
  165   A         -0.398757      -0.398757
  166   A         -0.362720      -0.362720
  167   A         -0.361254      -0.361254
  168   A         -0.345008      -0.345008
  169   A         -0.337126      -0.337126
  170   A         -0.337071      -0.337071
  171   A         -0.332099      -0.332099
  172   A         -0.332073      -0.332073
  173   A         -0.327915      -0.327915
  174   A         -0.327828      -0.327828
  175   A         -0.322462      -0.322462
  176   A         -0.264392      -0.264392
  177   A         -0.264086      -0.264086
 
  178   A          0.043200       0.043200
  179   A          0.068717       0.068717
  180   A          0.100070       0.100070
  181   A          0.102337       0.102337
  182   A          0.108201       0.108201
  183   A          0.118469       0.118469
  184   A          0.122997       0.122997
  185   A          0.127551       0.127551
  186   A          0.128358       0.128358
  187   A          0.128858       0.128858
  188   A          0.134759       0.134759
  189   A          0.140451       0.140451
  190   A          0.142230       0.142230
  191   A          0.144170       0.144170
  192   A          0.145091       0.145091
  193   A          0.147022       0.147022
  194   A          0.150229       0.150229
  195   A          0.155915       0.155915
  196   A          0.157017       0.157017
  197   A          0.159421       0.159421
  198   A          0.160356       0.160356
  199   A          0.165503       0.165503
  200   A          0.167202       0.167202
  201   A          0.170976       0.170976
  202   A          0.171475       0.171475
  203   A          0.174550       0.174550
  204   A          0.175913       0.175913
  205   A          0.176988       0.176988
  206   A          0.178901       0.178901
  207   A          0.186718       0.186718
  208   A          0.187079       0.187079
  209   A          0.195798       0.195798
  210   A          0.196803       0.196803
  211   A          0.199526       0.199526
  212   A          0.201086       0.201086
  213   A          0.201789       0.201789
  214   A          0.206490       0.206490
  215   A          0.206756       0.206756
  216   A          0.209807       0.209807
  217   A          0.212144       0.212144
  218   A          0.218075       0.218075
  219   A          0.226642       0.226642
  220   A          0.231360       0.231360
  221   A          0.235364       0.235364
  222   A          0.240210       0.240210
  223   A          0.242188       0.242188
  224   A          0.250621       0.250621
  225   A          0.253471       0.253471
  226   A          0.255618       0.255618
  227   A          0.258919       0.258919
  228   A          0.260725       0.260725
  229   A          0.261211       0.261211
  230   A          0.277629       0.277629
  231   A          0.282259       0.282259
  232   A          0.283288       0.283288
  233   A          0.284852       0.284852
  234   A          0.296266       0.296266
  235   A          0.297613       0.297613
  236   A          0.305768       0.305768
  237   A          0.306634       0.306634
  238   A          0.307345       0.307345
  239   A          0.308290       0.308290
  240   A          0.319106       0.319106
  241   A          0.321975       0.321975
  242   A          0.322639       0.322639
  243   A          0.328012       0.328012
  244   A          0.329667       0.329667
  245   A          0.336263       0.336263
  246   A          0.337238       0.337238
  247   A          0.346562       0.346562
  248   A          0.346836       0.346836
  249   A          0.348694       0.348694
  250   A          0.349219       0.349219
  251   A          0.352807       0.352807
  252   A          0.356743       0.356743
  253   A          0.357869       0.357869
  254   A          0.358329       0.358329
  255   A          0.364797       0.364797
  256   A          0.366507       0.366507
  257   A          0.373219       0.373219
  258   A          0.377490       0.377490
  259   A          0.378085       0.378085
  260   A          0.379388       0.379388
  261   A          0.380313       0.380313
  262   A          0.384734       0.384734
  263   A          0.389114       0.389114
  264   A          0.389517       0.389517
  265   A          0.395631       0.395631
  266   A          0.395820       0.395820
  267   A          0.398224       0.398224
  268   A          0.400564       0.400564
  269   A          0.403864       0.403864
  270   A          0.405711       0.405711
  271   A          0.410723       0.410723
  272   A          0.414815       0.414815
  273   A          0.417076       0.417076
  274   A          0.417295       0.417295
  275   A          0.418413       0.418413
  276   A          0.422962       0.422962
  277   A          0.426476       0.426476
  278   A          0.427477       0.427477
  279   A          0.431262       0.431262
  280   A          0.433313       0.433313
  281   A          0.434368       0.434368
  282   A          0.436920       0.436920
  283   A          0.440703       0.440703
  284   A          0.441229       0.441229
  285   A          0.443206       0.443206
  286   A          0.445092       0.445092
  287   A          0.449234       0.449234
  288   A          0.451290       0.451290
  289   A          0.458969       0.458969
  290   A          0.459426       0.459426
  291   A          0.460209       0.460209
  292   A          0.462878       0.462878
  293   A          0.465479       0.465479
  294   A          0.467930       0.467930
  295   A          0.468303       0.468303
  296   A          0.471896       0.471896
  297   A          0.473620       0.473620
  298   A          0.474535       0.474535
  299   A          0.477840       0.477840
  300   A          0.478651       0.478651
  301   A          0.482774       0.482774
  302   A          0.485446       0.485446
  303   A          0.486784       0.486784
  304   A          0.490588       0.490588
  305   A          0.492001       0.492001
  306   A          0.495424       0.495424
  307   A          0.502581       0.502581
  308   A          0.504357       0.504357
  309   A          0.507825       0.507825
  310   A          0.508445       0.508445
  311   A          0.511804       0.511804
  312   A          0.513795       0.513795
  313   A          0.515418       0.515418
  314   A          0.515515       0.515515
  315   A          0.517991       0.517991
  316   A          0.518717       0.518717
  317   A          0.521005       0.521005
  318   A          0.523265       0.523265
  319   A          0.527459       0.527459
  320   A          0.529040       0.529040
  321   A          0.530953       0.530953
  322   A          0.536075       0.536075
  323   A          0.536525       0.536525
  324   A          0.536949       0.536949
  325   A          0.540776       0.540776
  326   A          0.541179       0.541179
  327   A          0.545828       0.545828
  328   A          0.546414       0.546414
  329   A          0.548652       0.548652
  330   A          0.548675       0.548675
  331   A          0.549672       0.549672
  332   A          0.552623       0.552623
  333   A          0.553652       0.553652
  334   A          0.555696       0.555696
  335   A          0.556599       0.556599
  336   A          0.558569       0.558569
  337   A          0.559411       0.559411
  338   A          0.561890       0.561890
  339   A          0.562657       0.562657
  340   A          0.565661       0.565661
  341   A          0.568854       0.568854
  342   A          0.570379       0.570379
  343   A          0.571486       0.571486
  344   A          0.574571       0.574571
  345   A          0.577044       0.577044
  346   A          0.579541       0.579541
  347   A          0.579728       0.579728
  348   A          0.585206       0.585206
  349   A          0.585462       0.585462
  350   A          0.586475       0.586475
  351   A          0.588595       0.588595
  352   A          0.589804       0.589804
  353   A          0.593375       0.593375
  354   A          0.593538       0.593538
  355   A          0.594036       0.594036
  356   A          0.596330       0.596330
  357   A          0.597524       0.597524
  358   A          0.598104       0.598104
  359   A          0.600942       0.600942
  360   A          0.601069       0.601069
  361   A          0.601902       0.601902
  362   A          0.602486       0.602486
  363   A          0.606378       0.606378
  364   A          0.606737       0.606737
  365   A          0.608311       0.608311
  366   A          0.612573       0.612573
  367   A          0.613664       0.613664
  368   A          0.615656       0.615656
  369   A          0.619671       0.619671
  370   A          0.621217       0.621217
  371   A          0.625642       0.625642
  372   A          0.627539       0.627539
  373   A          0.627591       0.627591
  374   A          0.629023       0.629023
  375   A          0.631247       0.631247
  376   A          0.631410       0.631410
  377   A          0.632639       0.632639
  378   A          0.632768       0.632768
  379   A          0.633817       0.633817
  380   A          0.635532       0.635532
  381   A          0.639352       0.639352
  382   A          0.642700       0.642700
  383   A          0.645834       0.645834
  384   A          0.646010       0.646010
  385   A          0.649384       0.649384
  386   A          0.651633       0.651633
  387   A          0.652361       0.652361
  388   A          0.654645       0.654645
  389   A          0.656616       0.656616
  390   A          0.657013       0.657013
  391   A          0.658613       0.658613
  392   A          0.663826       0.663826
  393   A          0.669810       0.669810
  394   A          0.671939       0.671939
  395   A          0.672682       0.672682
  396   A          0.673418       0.673418
  397   A          0.674934       0.674934
  398   A          0.676746       0.676746
  399   A          0.677254       0.677254
  400   A          0.678811       0.678811
  401   A          0.680740       0.680740
  402   A          0.683207       0.683207
  403   A          0.683903       0.683903
  404   A          0.689702       0.689702
  405   A          0.690406       0.690406
  406   A          0.691615       0.691615
  407   A          0.693602       0.693602
  408   A          0.697131       0.697131
  409   A          0.698630       0.698630
  410   A          0.700201       0.700201
  411   A          0.706556       0.706556
  412   A          0.706958       0.706958
  413   A          0.711365       0.711365
  414   A          0.714319       0.714319
  415   A          0.718728       0.718728
  416   A          0.721155       0.721155
  417   A          0.722905       0.722905
  418   A          0.724029       0.724029
  419   A          0.725141       0.725141
  420   A          0.729552       0.729552
  421   A          0.730103       0.730103
  422   A          0.733998       0.733998
  423   A          0.736738       0.736738
  424   A          0.737148       0.737148
  425   A          0.741147       0.741147
  426   A          0.742443       0.742443
  427   A          0.745135       0.745135
  428   A          0.747396       0.747396
  429   A          0.748495       0.748495
  430   A          0.752768       0.752768
  431   A          0.756604       0.756604
  432   A          0.758198       0.758198
  433   A          0.758703       0.758703
  434   A          0.762539       0.762539
  435   A          0.764869       0.764869
  436   A          0.770081       0.770081
  437   A          0.773603       0.773603
  438   A          0.778831       0.778831
  439   A          0.782759       0.782759
  440   A          0.786716       0.786716
  441   A          0.787892       0.787892
  442   A          0.789011       0.789011
  443   A          0.790761       0.790761
  444   A          0.793648       0.793648
  445   A          0.796470       0.796470
  446   A          0.799570       0.799570
  447   A          0.803734       0.803734
  448   A          0.807398       0.807398
  449   A          0.807721       0.807721
  450   A          0.811642       0.811642
  451   A          0.812006       0.812006
  452   A          0.818285       0.818285
  453   A          0.820888       0.820888
  454   A          0.825964       0.825964
  455   A          0.828769       0.828769
  456   A          0.829429       0.829429
  457   A          0.833341       0.833341
  458   A          0.834930       0.834930
  459   A          0.837768       0.837768
  460   A          0.839746       0.839746
  461   A          0.840572       0.840572
  462   A          0.848094       0.848094
  463   A          0.848159       0.848159
  464   A          0.851062       0.851062
  465   A          0.853543       0.853543
  466   A          0.857312       0.857312
  467   A          0.860566       0.860566
  468   A          0.864844       0.864844
  469   A          0.867038       0.867038
  470   A          0.869023       0.869023
  471   A          0.869200       0.869200
  472   A          0.881323       0.881323
  473   A          0.883310       0.883310
  474   A          0.884703       0.884703
  475   A          0.891568       0.891568
  476   A          0.892477       0.892477
  477   A          0.896412       0.896412
  478   A          0.898470       0.898470
  479   A          0.901213       0.901213
  480   A          0.903125       0.903125
  481   A          0.909199       0.909199
  482   A          0.909721       0.909721
  483   A          0.916459       0.916459
  484   A          0.917014       0.917014
  485   A          0.923343       0.923343
  486   A          0.924558       0.924558
  487   A          0.927253       0.927253
  488   A          0.929584       0.929584
  489   A          0.932396       0.932396
  490   A          0.935425       0.935425
  491   A          0.935731       0.935731
  492   A          0.939868       0.939868
  493   A          0.940559       0.940559
  494   A          0.942423       0.942423
  495   A          0.945578       0.945578
  496   A          0.946426       0.946426
  497   A          0.949275       0.949275
  498   A          0.952964       0.952964
  499   A          0.955666       0.955666
  500   A          0.956711       0.956711
  501   A          0.958544       0.958544
  502   A          0.961485       0.961485
  503   A          0.962229       0.962229
  504   A          0.962497       0.962497
  505   A          0.965354       0.965354
  506   A          0.969090       0.969090
  507   A          0.969660       0.969660
  508   A          0.972474       0.972474
  509   A          0.973775       0.973775
  510   A          0.975092       0.975092
  511   A          0.979569       0.979569
  512   A          0.980433       0.980433
  513   A          0.983405       0.983405
  514   A          0.984321       0.984321
  515   A          0.988336       0.988336
  516   A          0.989353       0.989353
  517   A          0.993664       0.993664
  518   A          0.994324       0.994324
  519   A          0.998971       0.998971
  520   A          1.002564       1.002564
  521   A          1.007505       1.007505
  522   A          1.008654       1.008654
  523   A          1.010635       1.010635
  524   A          1.011534       1.011534
  525   A          1.012973       1.012973
  526   A          1.021082       1.021082
  527   A          1.025166       1.025166
  528   A          1.027345       1.027345
  529   A          1.034049       1.034049
  530   A          1.034609       1.034609
  531   A          1.038668       1.038668
  532   A          1.038856       1.038856
  533   A          1.043653       1.043653
  534   A          1.044214       1.044214
  535   A          1.050399       1.050399
  536   A          1.051256       1.051256
  537   A          1.054602       1.054602
  538   A          1.056047       1.056047
  539   A          1.057640       1.057640
  540   A          1.059866       1.059866
  541   A          1.060125       1.060125
  542   A          1.065749       1.065749
  543   A          1.066837       1.066837
  544   A          1.067612       1.067612
  545   A          1.069310       1.069310
  546   A          1.072188       1.072188
  547   A          1.074303       1.074303
  548   A          1.077170       1.077170
  549   A          1.081511       1.081511
  550   A          1.081976       1.081976
  551   A          1.084845       1.084845
  552   A          1.087622       1.087622
  553   A          1.090433       1.090433
  554   A          1.091115       1.091115
  555   A          1.093694       1.093694
  556   A          1.095604       1.095604
  557   A          1.096411       1.096411
  558   A          1.098263       1.098263
  559   A          1.098554       1.098554
  560   A          1.100129       1.100129
  561   A          1.108041       1.108041
  562   A          1.109321       1.109321
  563   A          1.110871       1.110871
  564   A          1.115446       1.115446
  565   A          1.118158       1.118158
  566   A          1.119957       1.119957
  567   A          1.120606       1.120606
  568   A          1.127209       1.127209
  569   A          1.128210       1.128210
  570   A          1.129538       1.129538
  571   A          1.133801       1.133801
  572   A          1.135795       1.135795
  573   A          1.137175       1.137175
  574   A          1.138755       1.138755
  575   A          1.141788       1.141788
  576   A          1.145690       1.145690
  577   A          1.149989       1.149989
  578   A          1.150862       1.150862
  579   A          1.155850       1.155850
  580   A          1.160297       1.160297
  581   A          1.166279       1.166279
  582   A          1.167488       1.167488
  583   A          1.168229       1.168229
  584   A          1.173750       1.173750
  585   A          1.175266       1.175266
  586   A          1.176666       1.176666
  587   A          1.178804       1.178804
  588   A          1.184801       1.184801
  589   A          1.185753       1.185753
  590   A          1.186385       1.186385
  591   A          1.189405       1.189405
  592   A          1.191012       1.191012
  593   A          1.191500       1.191500
  594   A          1.195415       1.195415
  595   A          1.201306       1.201306
  596   A          1.203003       1.203003
  597   A          1.204176       1.204176
  598   A          1.207570       1.207570
  599   A          1.212642       1.212642
  600   A          1.213356       1.213356
  601   A          1.214655       1.214655
  602   A          1.215637       1.215637
  603   A          1.219645       1.219645
  604   A          1.221955       1.221955
  605   A          1.225169       1.225169
  606   A          1.227776       1.227776
  607   A          1.229782       1.229782
  608   A          1.232066       1.232066
  609   A          1.240416       1.240416
  610   A          1.242242       1.242242
  611   A          1.249618       1.249618
  612   A          1.251077       1.251077
  613   A          1.254029       1.254029
  614   A          1.259425       1.259425
  615   A          1.264109       1.264109
  616   A          1.264698       1.264698
  617   A          1.269228       1.269228
  618   A          1.269597       1.269597
  619   A          1.271341       1.271341
  620   A          1.272946       1.272946
  621   A          1.277042       1.277042
  622   A          1.282314       1.282314
  623   A          1.283351       1.283351
  624   A          1.285562       1.285562
  625   A          1.291444       1.291444
  626   A          1.294161       1.294161
  627   A          1.295775       1.295775
  628   A          1.298108       1.298108
  629   A          1.302291       1.302291
  630   A          1.304872       1.304872
  631   A          1.305668       1.305668
  632   A          1.306619       1.306619
  633   A          1.310393       1.310393
  634   A          1.312166       1.312166
  635   A          1.313572       1.313572
  636   A          1.320545       1.320545
  637   A          1.324852       1.324852
  638   A          1.329048       1.329048
  639   A          1.329123       1.329123
  640   A          1.335912       1.335912
  641   A          1.336138       1.336138
  642   A          1.339016       1.339016
  643   A          1.339922       1.339922
  644   A          1.340681       1.340681
  645   A          1.341787       1.341787
  646   A          1.346374       1.346374
  647   A          1.346809       1.346809
  648   A          1.356916       1.356916
  649   A          1.358486       1.358486
  650   A          1.365164       1.365164
  651   A          1.367898       1.367898
  652   A          1.368430       1.368430
  653   A          1.370436       1.370436
  654   A          1.371048       1.371048
  655   A          1.374588       1.374588
  656   A          1.378387       1.378387
  657   A          1.382615       1.382615
  658   A          1.384222       1.384222
  659   A          1.389495       1.389495
  660   A          1.389998       1.389998
  661   A          1.398618       1.398618
  662   A          1.399791       1.399791
  663   A          1.405899       1.405899
  664   A          1.406544       1.406544
  665   A          1.410927       1.410927
  666   A          1.414059       1.414059
  667   A          1.414854       1.414854
  668   A          1.416661       1.416661
  669   A          1.421858       1.421858
  670   A          1.422343       1.422343
  671   A          1.427629       1.427629
  672   A          1.429063       1.429063
  673   A          1.429582       1.429582
  674   A          1.432328       1.432328
  675   A          1.434918       1.434918
  676   A          1.442637       1.442637
  677   A          1.443853       1.443853
  678   A          1.445682       1.445682
  679   A          1.447488       1.447488
  680   A          1.448521       1.448521
  681   A          1.449782       1.449782
  682   A          1.454550       1.454550
  683   A          1.454857       1.454857
  684   A          1.458216       1.458216
  685   A          1.458885       1.458885
  686   A          1.459717       1.459717
  687   A          1.464483       1.464483
  688   A          1.465458       1.465458
  689   A          1.473347       1.473347
  690   A          1.476477       1.476477
  691   A          1.480964       1.480964
  692   A          1.481519       1.481519
  693   A          1.485391       1.485391
  694   A          1.487750       1.487750
  695   A          1.489745       1.489745
  696   A          1.490477       1.490477
  697   A          1.493282       1.493282
  698   A          1.493592       1.493592
  699   A          1.495663       1.495663
  700   A          1.500531       1.500531
  701   A          1.504266       1.504266
  702   A          1.506125       1.506125
  703   A          1.506166       1.506166
  704   A          1.511945       1.511945
  705   A          1.519656       1.519656
  706   A          1.520129       1.520129
  707   A          1.520769       1.520769
  708   A          1.521315       1.521315
  709   A          1.522635       1.522635
  710   A          1.525936       1.525936
  711   A          1.527784       1.527784
  712   A          1.530649       1.530649
  713   A          1.537220       1.537220
  714   A          1.537762       1.537762
  715   A          1.538484       1.538484
  716   A          1.541093       1.541093
  717   A          1.545686       1.545686
  718   A          1.546219       1.546219
  719   A          1.548207       1.548207
  720   A          1.552965       1.552965
  721   A          1.555999       1.555999
  722   A          1.558262       1.558262
  723   A          1.559146       1.559146
  724   A          1.559944       1.559944
  725   A          1.561828       1.561828
  726   A          1.561920       1.561920
  727   A          1.562745       1.562745
  728   A          1.567731       1.567731
  729   A          1.572517       1.572517
  730   A          1.573993       1.573993
  731   A          1.574939       1.574939
  732   A          1.579192       1.579192
  733   A          1.581772       1.581772
  734   A          1.582324       1.582324
  735   A          1.588590       1.588590
  736   A          1.589309       1.589309
  737   A          1.593958       1.593958
  738   A          1.596901       1.596901
  739   A          1.598741       1.598741
  740   A          1.602216       1.602216
  741   A          1.604832       1.604832
  742   A          1.609762       1.609762
  743   A          1.613585       1.613585
  744   A          1.614045       1.614045
  745   A          1.623128       1.623128
  746   A          1.625055       1.625055
  747   A          1.627290       1.627290
  748   A          1.629971       1.629971
  749   A          1.632117       1.632117
  750   A          1.635685       1.635685
  751   A          1.636121       1.636121
  752   A          1.637812       1.637812
  753   A          1.643162       1.643162
  754   A          1.644037       1.644037
  755   A          1.646004       1.646004
  756   A          1.649759       1.649759
  757   A          1.650568       1.650568
  758   A          1.652707       1.652707
  759   A          1.658002       1.658002
  760   A          1.659601       1.659601
  761   A          1.660430       1.660430
  762   A          1.665014       1.665014
  763   A          1.665903       1.665903
  764   A          1.667212       1.667212
  765   A          1.671227       1.671227
  766   A          1.672007       1.672007
  767   A          1.673099       1.673099
  768   A          1.676460       1.676460
  769   A          1.683457       1.683457
  770   A          1.689752       1.689752
  771   A          1.690705       1.690705
  772   A          1.692061       1.692061
  773   A          1.696568       1.696568
  774   A          1.698106       1.698106
  775   A          1.700669       1.700669
  776   A          1.702412       1.702412
  777   A          1.703386       1.703386
  778   A          1.709907       1.709907
  779   A          1.710589       1.710589
  780   A          1.719544       1.719544
  781   A          1.723367       1.723367
  782   A          1.726118       1.726118
  783   A          1.726626       1.726626
  784   A          1.730479       1.730479
  785   A          1.732680       1.732680
  786   A          1.734540       1.734540
  787   A          1.736776       1.736776
  788   A          1.739544       1.739544
  789   A          1.743229       1.743229
  790   A          1.745593       1.745593
  791   A          1.754149       1.754149
  792   A          1.759475       1.759475
  793   A          1.759738       1.759738
  794   A          1.766754       1.766754
  795   A          1.775956       1.775956
  796   A          1.779244       1.779244
  797   A          1.781709       1.781709
  798   A          1.782839       1.782839
  799   A          1.786359       1.786359
  800   A          1.789375       1.789375
  801   A          1.793672       1.793672
  802   A          1.801264       1.801264
  803   A          1.803117       1.803117
  804   A          1.813328       1.813328
  805   A          1.815642       1.815642
  806   A          1.819642       1.819642
  807   A          1.823141       1.823141
  808   A          1.823447       1.823447
  809   A          1.830355       1.830355
  810   A          1.835095       1.835095
  811   A          1.842155       1.842155
  812   A          1.844542       1.844542
  813   A          1.847120       1.847120
  814   A          1.852971       1.852971
  815   A          1.854464       1.854464
  816   A          1.855982       1.855982
  817   A          1.860468       1.860468
  818   A          1.860994       1.860994
  819   A          1.866469       1.866469
  820   A          1.870718       1.870718
  821   A          1.872725       1.872725
  822   A          1.876560       1.876560
  823   A          1.880854       1.880854
  824   A          1.885021       1.885021
  825   A          1.889974       1.889974
  826   A          1.892231       1.892231
  827   A          1.902854       1.902854
  828   A          1.906789       1.906789
  829   A          1.911906       1.911906
  830   A          1.915033       1.915033
  831   A          1.917508       1.917508
  832   A          1.917842       1.917842
  833   A          1.920025       1.920025
  834   A          1.923725       1.923725
  835   A          1.927352       1.927352
  836   A          1.936698       1.936698
  837   A          1.943028       1.943028
  838   A          1.944279       1.944279
  839   A          1.945330       1.945330
  840   A          1.947603       1.947603
  841   A          1.956441       1.956441
  842   A          1.960331       1.960331
  843   A          1.960687       1.960687
  844   A          1.984087       1.984087
  845   A          1.984796       1.984796
  846   A          1.986414       1.986414
  847   A          1.991478       1.991478
  848   A          2.005663       2.005663
  849   A          2.008338       2.008338
  850   A          2.018372       2.018372
  851   A          2.027088       2.027088
  852   A          2.045912       2.045912
  853   A          2.046099       2.046099
  854   A          2.046807       2.046807
  855   A          2.048341       2.048341
  856   A          2.050623       2.050623
  857   A          2.068458       2.068458
  858   A          2.077400       2.077400
  859   A          2.091504       2.091504
  860   A          2.092226       2.092226
  861   A          2.093035       2.093035
  862   A          2.097003       2.097003
  863   A          2.105671       2.105671
  864   A          2.106862       2.106862
  865   A          2.115212       2.115212
  866   A          2.123156       2.123156
  867   A          2.128942       2.128942
  868   A          2.129205       2.129205
  869   A          2.138521       2.138521
  870   A          2.147967       2.147967
  871   A          2.148071       2.148071
  872   A          2.165637       2.165637
  873   A          2.175210       2.175210
  874   A          2.177030       2.177030
  875   A          2.182598       2.182598
  876   A          2.193317       2.193317
  877   A          2.193768       2.193768
  878   A          2.201789       2.201789
  879   A          2.204739       2.204739
  880   A          2.205927       2.205927
  881   A          2.234242       2.234242
  882   A          2.242005       2.242005
  883   A          2.249377       2.249377
  884   A          2.250055       2.250055
  885   A          2.251620       2.251620
  886   A          2.255573       2.255573
  887   A          2.288483       2.288483
  888   A          2.290458       2.290458
  889   A          2.301960       2.301960
  890   A          2.315985       2.315985
  891   A          2.316109       2.316109
  892   A          2.337819       2.337819
  893   A          2.339687       2.339687
  894   A          2.346900       2.346900
  895   A          2.347613       2.347613
  896   A          2.352354       2.352354
  897   A          2.362416       2.362416
  898   A          2.363308       2.363308
  899   A          2.368324       2.368324
  900   A          2.371034       2.371034
  901   A          2.379425       2.379425
  902   A          2.381226       2.381226
  903   A          2.388636       2.388636
  904   A          2.394651       2.394651
  905   A          2.394935       2.394935
  906   A          2.397527       2.397527
  907   A          2.402001       2.402001
  908   A          2.408718       2.408718
  909   A          2.428203       2.428203
  910   A          2.432153       2.432153
  911   A          2.439110       2.439110
  912   A          2.447440       2.447440
  913   A          2.449046       2.449046
  914   A          2.449479       2.449479
  915   A          2.462544       2.462544
  916   A          2.462794       2.462794
  917   A          2.469403       2.469403
  918   A          2.474652       2.474652
  919   A          2.479748       2.479748
  920   A          2.487191       2.487191
  921   A          2.489366       2.489366
  922   A          2.490837       2.490837
  923   A          2.496516       2.496516
  924   A          2.500232       2.500232
  925   A          2.501922       2.501922
  926   A          2.504544       2.504544
  927   A          2.510976       2.510976
  928   A          2.513390       2.513390
  929   A          2.516793       2.516793
  930   A          2.520273       2.520273
  931   A          2.529183       2.529183
  932   A          2.532567       2.532567
  933   A          2.535732       2.535732
  934   A          2.542028       2.542028
  935   A          2.548294       2.548294
  936   A          2.550310       2.550310
  937   A          2.554637       2.554637
  938   A          2.559730       2.559730
  939   A          2.565684       2.565684
  940   A          2.568428       2.568428
  941   A          2.570040       2.570040
  942   A          2.571067       2.571067
  943   A          2.581582       2.581582
  944   A          2.584122       2.584122
  945   A          2.590815       2.590815
  946   A          2.591981       2.591981
  947   A          2.597910       2.597910
  948   A          2.607054       2.607054
  949   A          2.612780       2.612780
  950   A          2.620048       2.620048
  951   A          2.620318       2.620318
  952   A          2.631764       2.631764
  953   A          2.631902       2.631902
  954   A          2.634511       2.634511
  955   A          2.637103       2.637103
  956   A          2.638694       2.638694
  957   A          2.643617       2.643617
  958   A          2.647757       2.647757
  959   A          2.656776       2.656776
  960   A          2.663555       2.663555
  961   A          2.668707       2.668707
  962   A          2.678571       2.678571
  963   A          2.678698       2.678698
  964   A          2.682767       2.682767
  965   A          2.684590       2.684590
  966   A          2.687663       2.687663
  967   A          2.687856       2.687856
  968   A          2.703296       2.703296
  969   A          2.703646       2.703646
  970   A          2.705611       2.705611
  971   A          2.712392       2.712392
  972   A          2.718936       2.718936
  973   A          2.722215       2.722215
  974   A          2.724073       2.724073
  975   A          2.724651       2.724651
  976   A          2.728523       2.728523
  977   A          2.728825       2.728825
  978   A          2.730596       2.730596
  979   A          2.731199       2.731199
  980   A          2.732760       2.732760
  981   A          2.733724       2.733724
  982   A          2.739426       2.739426
  983   A          2.740087       2.740087
  984   A          2.747001       2.747001
  985   A          2.749247       2.749247
  986   A          2.751090       2.751090
  987   A          2.761587       2.761587
  988   A          2.762010       2.762010
  989   A          2.769761       2.769761
  990   A          2.771231       2.771231
  991   A          2.773592       2.773592
  992   A          2.774541       2.774541
  993   A          2.775746       2.775746
  994   A          2.780384       2.780384
  995   A          2.784314       2.784314
  996   A          2.787937       2.787937
  997   A          2.790931       2.790931
  998   A          2.793401       2.793401
  999   A          2.794261       2.794261
 1000   A          2.798233       2.798233
 1001   A          2.806323       2.806323
 1002   A          2.808270       2.808270
 1003   A          2.808775       2.808775
 1004   A          2.812212       2.812212
 1005   A          2.815206       2.815206
 1006   A          2.823031       2.823031
 1007   A          2.828042       2.828042
 1008   A          2.830623       2.830623
 1009   A          2.832050       2.832050
 1010   A          2.835974       2.835974
 1011   A          2.837729       2.837729
 1012   A          2.838212       2.838212
 1013   A          2.841990       2.841990
 1014   A          2.846039       2.846039
 1015   A          2.847375       2.847375
 1016   A          2.850389       2.850389
 1017   A          2.850656       2.850656
 1018   A          2.854212       2.854212
 1019   A          2.854779       2.854779
 1020   A          2.860749       2.860749
 1021   A          2.863574       2.863574
 1022   A          2.865160       2.865160
 1023   A          2.866264       2.866264
 1024   A          2.867735       2.867735
 1025   A          2.873190       2.873190
 1026   A          2.873865       2.873865
 1027   A          2.876325       2.876325
 1028   A          2.877598       2.877598
 1029   A          2.882468       2.882468
 1030   A          2.887949       2.887949
 1031   A          2.890556       2.890556
 1032   A          2.893054       2.893054
 1033   A          2.894053       2.894053
 1034   A          2.895458       2.895458
 1035   A          2.898133       2.898133
 1036   A          2.898333       2.898333
 1037   A          2.903281       2.903281
 1038   A          2.904701       2.904701
 1039   A          2.916159       2.916159
 1040   A          2.917481       2.917481
 1041   A          2.919532       2.919532
 1042   A          2.920300       2.920300
 1043   A          2.932105       2.932105
 1044   A          2.932680       2.932680
 1045   A          2.938501       2.938501
 1046   A          2.939984       2.939984
 1047   A          2.942857       2.942857
 1048   A          2.943639       2.943639
 1049   A          2.946500       2.946500
 1050   A          2.948077       2.948077
 1051   A          2.952814       2.952814
 1052   A          2.953406       2.953406
 1053   A          2.956991       2.956991
 1054   A          2.959492       2.959492
 1055   A          2.963591       2.963591
 1056   A          2.967637       2.967637
 1057   A          2.978756       2.978756
 1058   A          2.981640       2.981640
 1059   A          2.981897       2.981897
 1060   A          2.986719       2.986719
 1061   A          2.991218       2.991218
 1062   A          2.997980       2.997980
 1063   A          2.999163       2.999163
 1064   A          3.000832       3.000832
 1065   A          3.001188       3.001188
 1066   A          3.001305       3.001305
 1067   A          3.007796       3.007796
 1068   A          3.012567       3.012567
 1069   A          3.015104       3.015104
 1070   A          3.016125       3.016125
 1071   A          3.021242       3.021242
 1072   A          3.021974       3.021974
 1073   A          3.023708       3.023708
 1074   A          3.027284       3.027284
 1075   A          3.028916       3.028916
 1076   A          3.029417       3.029417
 1077   A          3.033412       3.033412
 1078   A          3.034017       3.034017
 1079   A          3.034211       3.034211
 1080   A          3.038203       3.038203
 1081   A          3.038849       3.038849
 1082   A          3.038960       3.038960
 1083   A          3.040195       3.040195
 1084   A          3.043562       3.043562
 1085   A          3.047597       3.047597
 1086   A          3.048867       3.048867
 1087   A          3.049323       3.049323
 1088   A          3.054497       3.054497
 1089   A          3.057903       3.057903
 1090   A          3.059136       3.059136
 1091   A          3.062339       3.062339
 1092   A          3.063107       3.063107
 1093   A          3.064496       3.064496
 1094   A          3.067832       3.067832
 1095   A          3.068974       3.068974
 1096   A          3.073751       3.073751
 1097   A          3.077214       3.077214
 1098   A          3.081244       3.081244
 1099   A          3.081697       3.081697
 1100   A          3.085525       3.085525
 1101   A          3.086626       3.086626
 1102   A          3.091333       3.091333
 1103   A          3.091699       3.091699
 1104   A          3.094810       3.094810
 1105   A          3.098259       3.098259
 1106   A          3.101623       3.101623
 1107   A          3.105309       3.105309
 1108   A          3.107525       3.107525
 1109   A          3.110246       3.110246
 1110   A          3.112800       3.112800
 1111   A          3.114890       3.114890
 1112   A          3.115063       3.115063
 1113   A          3.115500       3.115500
 1114   A          3.118396       3.118396
 1115   A          3.120099       3.120099
 1116   A          3.121665       3.121665
 1117   A          3.127501       3.127501
 1118   A          3.130244       3.130244
 1119   A          3.132291       3.132291
 1120   A          3.134816       3.134816
 1121   A          3.135588       3.135588
 1122   A          3.140790       3.140790
 1123   A          3.144250       3.144250
 1124   A          3.149955       3.149955
 1125   A          3.151841       3.151841
 1126   A          3.159320       3.159320
 1127   A          3.160789       3.160789
 1128   A          3.165555       3.165555
 1129   A          3.166841       3.166841
 1130   A          3.167425       3.167425
 1131   A          3.170405       3.170405
 1132   A          3.171970       3.171970
 1133   A          3.177451       3.177451
 1134   A          3.178283       3.178283
 1135   A          3.184446       3.184446
 1136   A          3.185686       3.185686
 1137   A          3.188171       3.188171
 1138   A          3.189842       3.189842
 1139   A          3.195757       3.195757
 1140   A          3.196551       3.196551
 1141   A          3.202654       3.202654
 1142   A          3.203817       3.203817
 1143   A          3.207757       3.207757
 1144   A          3.209276       3.209276
 1145   A          3.214518       3.214518
 1146   A          3.219446       3.219446
 1147   A          3.220418       3.220418
 1148   A          3.225965       3.225965
 1149   A          3.227003       3.227003
 1150   A          3.229519       3.229519
 1151   A          3.235346       3.235346
 1152   A          3.236436       3.236436
 1153   A          3.238989       3.238989
 1154   A          3.239941       3.239941
 1155   A          3.240681       3.240681
 1156   A          3.242758       3.242758
 1157   A          3.244101       3.244101
 1158   A          3.245259       3.245259
 1159   A          3.245812       3.245812
 1160   A          3.248733       3.248733
 1161   A          3.249807       3.249807
 1162   A          3.256236       3.256236
 1163   A          3.259613       3.259613
 1164   A          3.266400       3.266400
 1165   A          3.266740       3.266740
 1166   A          3.268441       3.268441
 1167   A          3.269679       3.269679
 1168   A          3.274706       3.274706
 1169   A          3.276156       3.276156
 1170   A          3.279507       3.279507
 1171   A          3.282051       3.282051
 1172   A          3.286973       3.286973
 1173   A          3.291782       3.291782
 1174   A          3.293723       3.293723
 1175   A          3.295991       3.295991
 1176   A          3.298326       3.298326
 1177   A          3.299922       3.299922
 1178   A          3.303610       3.303610
 1179   A          3.311470       3.311470
 1180   A          3.311874       3.311874
 1181   A          3.315365       3.315365
 1182   A          3.320227       3.320227
 1183   A          3.321695       3.321695
 1184   A          3.324463       3.324463
 1185   A          3.325137       3.325137
 1186   A          3.325865       3.325865
 1187   A          3.326356       3.326356
 1188   A          3.327689       3.327689
 1189   A          3.330622       3.330622
 1190   A          3.331666       3.331666
 1191   A          3.334305       3.334305
 1192   A          3.335235       3.335235
 1193   A          3.336215       3.336215
 1194   A          3.338423       3.338423
 1195   A          3.340774       3.340774
 1196   A          3.342366       3.342366
 1197   A          3.347392       3.347392
 1198   A          3.348656       3.348656
 1199   A          3.349865       3.349865
 1200   A          3.352366       3.352366
 1201   A          3.353423       3.353423
 1202   A          3.358357       3.358357
 1203   A          3.361960       3.361960
 1204   A          3.365759       3.365759
 1205   A          3.366543       3.366543
 1206   A          3.368834       3.368834
 1207   A          3.371708       3.371708
 1208   A          3.375175       3.375175
 1209   A          3.377451       3.377451
 1210   A          3.377785       3.377785
 1211   A          3.383779       3.383779
 1212   A          3.385522       3.385522
 1213   A          3.386995       3.386995
 1214   A          3.388646       3.388646
 1215   A          3.390710       3.390710
 1216   A          3.393381       3.393381
 1217   A          3.395184       3.395184
 1218   A          3.397454       3.397454
 1219   A          3.400075       3.400075
 1220   A          3.401838       3.401838
 1221   A          3.405314       3.405314
 1222   A          3.407330       3.407330
 1223   A          3.407437       3.407437
 1224   A          3.410291       3.410291
 1225   A          3.411098       3.411098
 1226   A          3.411695       3.411695
 1227   A          3.412995       3.412995
 1228   A          3.414692       3.414692
 1229   A          3.416023       3.416023
 1230   A          3.417771       3.417771
 1231   A          3.418054       3.418054
 1232   A          3.422896       3.422896
 1233   A          3.423401       3.423401
 1234   A          3.424519       3.424519
 1235   A          3.425368       3.425368
 1236   A          3.427872       3.427872
 1237   A          3.428185       3.428185
 1238   A          3.430814       3.430814
 1239   A          3.436314       3.436314
 1240   A          3.436793       3.436793
 1241   A          3.437783       3.437783
 1242   A          3.440856       3.440856
 1243   A          3.440957       3.440957
 1244   A          3.442088       3.442088
 1245   A          3.443179       3.443179
 1246   A          3.444978       3.444978
 1247   A          3.445479       3.445479
 1248   A          3.446749       3.446749
 1249   A          3.450726       3.450726
 1250   A          3.452589       3.452589
 1251   A          3.453690       3.453690
 1252   A          3.457936       3.457936
 1253   A          3.460741       3.460741
 1254   A          3.468149       3.468149
 1255   A          3.470293       3.470293
 1256   A          3.472008       3.472008
 1257   A          3.473202       3.473202
 1258   A          3.475112       3.475112
 1259   A          3.475388       3.475388
 1260   A          3.479377       3.479377
 1261   A          3.481806       3.481806
 1262   A          3.481952       3.481952
 1263   A          3.485613       3.485613
 1264   A          3.489691       3.489691
 1265   A          3.490677       3.490677
 1266   A          3.491160       3.491160
 1267   A          3.493572       3.493572
 1268   A          3.495761       3.495761
 1269   A          3.497142       3.497142
 1270   A          3.497581       3.497581
 1271   A          3.500592       3.500592
 1272   A          3.504332       3.504332
 1273   A          3.506102       3.506102
 1274   A          3.507967       3.507967
 1275   A          3.508982       3.508982
 1276   A          3.509436       3.509436
 1277   A          3.511293       3.511293
 1278   A          3.513938       3.513938
 1279   A          3.514339       3.514339
 1280   A          3.517772       3.517772
 1281   A          3.520275       3.520275
 1282   A          3.521294       3.521294
 1283   A          3.522061       3.522061
 1284   A          3.523634       3.523634
 1285   A          3.526536       3.526536
 1286   A          3.531094       3.531094
 1287   A          3.531466       3.531466
 1288   A          3.535443       3.535443
 1289   A          3.538467       3.538467
 1290   A          3.538832       3.538832
 1291   A          3.542399       3.542399
 1292   A          3.543050       3.543050
 1293   A          3.545659       3.545659
 1294   A          3.547943       3.547943
 1295   A          3.551628       3.551628
 1296   A          3.552187       3.552187
 1297   A          3.556269       3.556269
 1298   A          3.558855       3.558855
 1299   A          3.559917       3.559917
 1300   A          3.564522       3.564522
 1301   A          3.568713       3.568713
 1302   A          3.569059       3.569059
 1303   A          3.572858       3.572858
 1304   A          3.573667       3.573667
 1305   A          3.575632       3.575632
 1306   A          3.579021       3.579021
 1307   A          3.579843       3.579843
 1308   A          3.583166       3.583166
 1309   A          3.589737       3.589737
 1310   A          3.592128       3.592128
 1311   A          3.596776       3.596776
 1312   A          3.599503       3.599503
 1313   A          3.600842       3.600842
 1314   A          3.605225       3.605225
 1315   A          3.607286       3.607286
 1316   A          3.608461       3.608461
 1317   A          3.612318       3.612318
 1318   A          3.612517       3.612517
 1319   A          3.614879       3.614879
 1320   A          3.621469       3.621469
 1321   A          3.626587       3.626587
 1322   A          3.628553       3.628553
 1323   A          3.631112       3.631112
 1324   A          3.631871       3.631871
 1325   A          3.633185       3.633185
 1326   A          3.636594       3.636594
 1327   A          3.637392       3.637392
 1328   A          3.640711       3.640711
 1329   A          3.641920       3.641920
 1330   A          3.643911       3.643911
 1331   A          3.644580       3.644580
 1332   A          3.651670       3.651670
 1333   A          3.652176       3.652176
 1334   A          3.656723       3.656723
 1335   A          3.660699       3.660699
 1336   A          3.661391       3.661391
 1337   A          3.663211       3.663211
 1338   A          3.663678       3.663678
 1339   A          3.670263       3.670263
 1340   A          3.674804       3.674804
 1341   A          3.677774       3.677774
 1342   A          3.681784       3.681784
 1343   A          3.682104       3.682104
 1344   A          3.687224       3.687224
 1345   A          3.687605       3.687605
 1346   A          3.688324       3.688324
 1347   A          3.693486       3.693486
 1348   A          3.695143       3.695143
 1349   A          3.701076       3.701076
 1350   A          3.702122       3.702122
 1351   A          3.703955       3.703955
 1352   A          3.705404       3.705404
 1353   A          3.710425       3.710425
 1354   A          3.711613       3.711613
 1355   A          3.713871       3.713871
 1356   A          3.714411       3.714411
 1357   A          3.720230       3.720230
 1358   A          3.722889       3.722889
 1359   A          3.724058       3.724058
 1360   A          3.724349       3.724349
 1361   A          3.727111       3.727111
 1362   A          3.728141       3.728141
 1363   A          3.729714       3.729714
 1364   A          3.732591       3.732591
 1365   A          3.733653       3.733653
 1366   A          3.737364       3.737364
 1367   A          3.738218       3.738218
 1368   A          3.740727       3.740727
 1369   A          3.742951       3.742951
 1370   A          3.744403       3.744403
 1371   A          3.746604       3.746604
 1372   A          3.747354       3.747354
 1373   A          3.748518       3.748518
 1374   A          3.750235       3.750235
 1375   A          3.755287       3.755287
 1376   A          3.755540       3.755540
 1377   A          3.759347       3.759347
 1378   A          3.761724       3.761724
 1379   A          3.764097       3.764097
 1380   A          3.764406       3.764406
 1381   A          3.766119       3.766119
 1382   A          3.769524       3.769524
 1383   A          3.771019       3.771019
 1384   A          3.771166       3.771166
 1385   A          3.776175       3.776175
 1386   A          3.779051       3.779051
 1387   A          3.781272       3.781272
 1388   A          3.782736       3.782736
 1389   A          3.787397       3.787397
 1390   A          3.790163       3.790163
 1391   A          3.791945       3.791945
 1392   A          3.792398       3.792398
 1393   A          3.794449       3.794449
 1394   A          3.803209       3.803209
 1395   A          3.803439       3.803439
 1396   A          3.806966       3.806966
 1397   A          3.810446       3.810446
 1398   A          3.812432       3.812432
 1399   A          3.813428       3.813428
 1400   A          3.815791       3.815791
 1401   A          3.817785       3.817785
 1402   A          3.818311       3.818311
 1403   A          3.824873       3.824873
 1404   A          3.825289       3.825289
 1405   A          3.828803       3.828803
 1406   A          3.831175       3.831175
 1407   A          3.831460       3.831460
 1408   A          3.832501       3.832501
 1409   A          3.836974       3.836974
 1410   A          3.837908       3.837908
 1411   A          3.841680       3.841680
 1412   A          3.847982       3.847982
 1413   A          3.849431       3.849431
 1414   A          3.855749       3.855749
 1415   A          3.860237       3.860237
 1416   A          3.862188       3.862188
 1417   A          3.872065       3.872065
 1418   A          3.878055       3.878055
 1419   A          3.878625       3.878625
 1420   A          3.882188       3.882188
 1421   A          3.885822       3.885822
 1422   A          3.888354       3.888354
 1423   A          3.892170       3.892170
 1424   A          3.892443       3.892443
 1425   A          3.898042       3.898042
 1426   A          3.898747       3.898747
 1427   A          3.900496       3.900496
 1428   A          3.903034       3.903034
 1429   A          3.906213       3.906213
 1430   A          3.906719       3.906719
 1431   A          3.915093       3.915093
 1432   A          3.917813       3.917813
 1433   A          3.919430       3.919430
 1434   A          3.922370       3.922370
 1435   A          3.926915       3.926915
 1436   A          3.931391       3.931391
 1437   A          3.939864       3.939864
 1438   A          3.940933       3.940933
 1439   A          3.946930       3.946930
 1440   A          3.952346       3.952346
 1441   A          3.957125       3.957125
 1442   A          3.960826       3.960826
 1443   A          3.961529       3.961529
 1444   A          3.963572       3.963572
 1445   A          3.967421       3.967421
 1446   A          3.969702       3.969702
 1447   A          3.974665       3.974665
 1448   A          3.975683       3.975683
 1449   A          3.977390       3.977390
 1450   A          3.983241       3.983241
 1451   A          3.985174       3.985174
 1452   A          3.990294       3.990294
 1453   A          3.990691       3.990691
 1454   A          3.991601       3.991601
 1455   A          3.995720       3.995720
 1456   A          4.003446       4.003446
 1457   A          4.005530       4.005530
 1458   A          4.007096       4.007096
 1459   A          4.010336       4.010336
 1460   A          4.012364       4.012364
 1461   A          4.021024       4.021024
 1462   A          4.023167       4.023167
 1463   A          4.032390       4.032390
 1464   A          4.032723       4.032723
 1465   A          4.039786       4.039786
 1466   A          4.040141       4.040141
 1467   A          4.042270       4.042270
 1468   A          4.043244       4.043244
 1469   A          4.044752       4.044752
 1470   A          4.049523       4.049523
 1471   A          4.050519       4.050519
 1472   A          4.056505       4.056505
 1473   A          4.057524       4.057524
 1474   A          4.060286       4.060286
 1475   A          4.063457       4.063457
 1476   A          4.065222       4.065222
 1477   A          4.068119       4.068119
 1478   A          4.073657       4.073657
 1479   A          4.080278       4.080278
 1480   A          4.084058       4.084058
 1481   A          4.091636       4.091636
 1482   A          4.097517       4.097517
 1483   A          4.097988       4.097988
 1484   A          4.099123       4.099123
 1485   A          4.102004       4.102004
 1486   A          4.105800       4.105800
 1487   A          4.106798       4.106798
 1488   A          4.108447       4.108447
 1489   A          4.108795       4.108795
 1490   A          4.109620       4.109620
 1491   A          4.110216       4.110216
 1492   A          4.110735       4.110735
 1493   A          4.116693       4.116693
 1494   A          4.117957       4.117957
 1495   A          4.119009       4.119009
 1496   A          4.121216       4.121216
 1497   A          4.125119       4.125119
 1498   A          4.129633       4.129633
 1499   A          4.130008       4.130008
 1500   A          4.135102       4.135102
 1501   A          4.135897       4.135897
 1502   A          4.139778       4.139778
 1503   A          4.139907       4.139907
 1504   A          4.141430       4.141430
 1505   A          4.144518       4.144518
 1506   A          4.148636       4.148636
 1507   A          4.153595       4.153595
 1508   A          4.157638       4.157638
 1509   A          4.158559       4.158559
 1510   A          4.163263       4.163263
 1511   A          4.166513       4.166513
 1512   A          4.168904       4.168904
 1513   A          4.169125       4.169125
 1514   A          4.170836       4.170836
 1515   A          4.170966       4.170966
 1516   A          4.174181       4.174181
 1517   A          4.175637       4.175637
 1518   A          4.178208       4.178208
 1519   A          4.178675       4.178675
 1520   A          4.180235       4.180235
 1521   A          4.185953       4.185953
 1522   A          4.186486       4.186486
 1523   A          4.188724       4.188724
 1524   A          4.196765       4.196765
 1525   A          4.200836       4.200836
 1526   A          4.207909       4.207909
 1527   A          4.208594       4.208594
 1528   A          4.212690       4.212690
 1529   A          4.213463       4.213463
 1530   A          4.215516       4.215516
 1531   A          4.217055       4.217055
 1532   A          4.218540       4.218540
 1533   A          4.219196       4.219196
 1534   A          4.222173       4.222173
 1535   A          4.224847       4.224847
 1536   A          4.230819       4.230819
 1537   A          4.232753       4.232753
 1538   A          4.235406       4.235406
 1539   A          4.241379       4.241379
 1540   A          4.243715       4.243715
 1541   A          4.246338       4.246338
 1542   A          4.248081       4.248081
 1543   A          4.249261       4.249261
 1544   A          4.251519       4.251519
 1545   A          4.257489       4.257489
 1546   A          4.259170       4.259170
 1547   A          4.262711       4.262711
 1548   A          4.266954       4.266954
 1549   A          4.271810       4.271810
 1550   A          4.273182       4.273182
 1551   A          4.276976       4.276976
 1552   A          4.279617       4.279617
 1553   A          4.283023       4.283023
 1554   A          4.286946       4.286946
 1555   A          4.294389       4.294389
 1556   A          4.295312       4.295312
 1557   A          4.296613       4.296613
 1558   A          4.301791       4.301791
 1559   A          4.304507       4.304507
 1560   A          4.308467       4.308467
 1561   A          4.308718       4.308718
 1562   A          4.313824       4.313824
 1563   A          4.316910       4.316910
 1564   A          4.319869       4.319869
 1565   A          4.322745       4.322745
 1566   A          4.325030       4.325030
 1567   A          4.327845       4.327845
 1568   A          4.333580       4.333580
 1569   A          4.335461       4.335461
 1570   A          4.338366       4.338366
 1571   A          4.339306       4.339306
 1572   A          4.343067       4.343067
 1573   A          4.344444       4.344444
 1574   A          4.345130       4.345130
 1575   A          4.346501       4.346501
 1576   A          4.352287       4.352287
 1577   A          4.355009       4.355009
 1578   A          4.356544       4.356544
 1579   A          4.361821       4.361821
 1580   A          4.364388       4.364388
 1581   A          4.368237       4.368237
 1582   A          4.369382       4.369382
 1583   A          4.372660       4.372660
 1584   A          4.377715       4.377715
 1585   A          4.383561       4.383561
 1586   A          4.389255       4.389255
 1587   A          4.391682       4.391682
 1588   A          4.395426       4.395426
 1589   A          4.397894       4.397894
 1590   A          4.400979       4.400979
 1591   A          4.402659       4.402659
 1592   A          4.406686       4.406686
 1593   A          4.413613       4.413613
 1594   A          4.413962       4.413962
 1595   A          4.417384       4.417384
 1596   A          4.418068       4.418068
 1597   A          4.421152       4.421152
 1598   A          4.423111       4.423111
 1599   A          4.427142       4.427142
 1600   A          4.428061       4.428061
 1601   A          4.435451       4.435451
 1602   A          4.437147       4.437147
 1603   A          4.440537       4.440537
 1604   A          4.443046       4.443046
 1605   A          4.449524       4.449524
 1606   A          4.452118       4.452118
 1607   A          4.453031       4.453031
 1608   A          4.455786       4.455786
 1609   A          4.459944       4.459944
 1610   A          4.463568       4.463568
 1611   A          4.465726       4.465726
 1612   A          4.470391       4.470391
 1613   A          4.471447       4.471447
 1614   A          4.473283       4.473283
 1615   A          4.476592       4.476592
 1616   A          4.477237       4.477237
 1617   A          4.482419       4.482419
 1618   A          4.483798       4.483798
 1619   A          4.489552       4.489552
 1620   A          4.493226       4.493226
 1621   A          4.498719       4.498719
 1622   A          4.499659       4.499659
 1623   A          4.501826       4.501826
 1624   A          4.506970       4.506970
 1625   A          4.508273       4.508273
 1626   A          4.511700       4.511700
 1627   A          4.511968       4.511968
 1628   A          4.519514       4.519514
 1629   A          4.519898       4.519898
 1630   A          4.521017       4.521017
 1631   A          4.521651       4.521651
 1632   A          4.525066       4.525066
 1633   A          4.527106       4.527106
 1634   A          4.527596       4.527596
 1635   A          4.530894       4.530894
 1636   A          4.535373       4.535373
 1637   A          4.537228       4.537228
 1638   A          4.539236       4.539236
 1639   A          4.539907       4.539907
 1640   A          4.540929       4.540929
 1641   A          4.544792       4.544792
 1642   A          4.548285       4.548285
 1643   A          4.549386       4.549386
 1644   A          4.553999       4.553999
 1645   A          4.562138       4.562138
 1646   A          4.566318       4.566318
 1647   A          4.568475       4.568475
 1648   A          4.569653       4.569653
 1649   A          4.570180       4.570180
 1650   A          4.571557       4.571557
 1651   A          4.574580       4.574580
 1652   A          4.575051       4.575051
 1653   A          4.586244       4.586244
 1654   A          4.590358       4.590358
 1655   A          4.596246       4.596246
 1656   A          4.598567       4.598567
 1657   A          4.600090       4.600090
 1658   A          4.609401       4.609401
 1659   A          4.613843       4.613843
 1660   A          4.614814       4.614814
 1661   A          4.616289       4.616289
 1662   A          4.622540       4.622540
 1663   A          4.623037       4.623037
 1664   A          4.624314       4.624314
 1665   A          4.624582       4.624582
 1666   A          4.629141       4.629141
 1667   A          4.630837       4.630837
 1668   A          4.633752       4.633752
 1669   A          4.643784       4.643784
 1670   A          4.644692       4.644692
 1671   A          4.646724       4.646724
 1672   A          4.647370       4.647370
 1673   A          4.648865       4.648865
 1674   A          4.649154       4.649154
 1675   A          4.652108       4.652108
 1676   A          4.656752       4.656752
 1677   A          4.658095       4.658095
 1678   A          4.661130       4.661130
 1679   A          4.664991       4.664991
 1680   A          4.666637       4.666637
 1681   A          4.666942       4.666942
 1682   A          4.670381       4.670381
 1683   A          4.671477       4.671477
 1684   A          4.673320       4.673320
 1685   A          4.676172       4.676172
 1686   A          4.678902       4.678902
 1687   A          4.680018       4.680018
 1688   A          4.684578       4.684578
 1689   A          4.685149       4.685149
 1690   A          4.688199       4.688199
 1691   A          4.692045       4.692045
 1692   A          4.694939       4.694939
 1693   A          4.696295       4.696295
 1694   A          4.697411       4.697411
 1695   A          4.700504       4.700504
 1696   A          4.701101       4.701101
 1697   A          4.702151       4.702151
 1698   A          4.703321       4.703321
 1699   A          4.705992       4.705992
 1700   A          4.706800       4.706800
 1701   A          4.715872       4.715872
 1702   A          4.718547       4.718547
 1703   A          4.720024       4.720024
 1704   A          4.722071       4.722071
 1705   A          4.725265       4.725265
 1706   A          4.731898       4.731898
 1707   A          4.733557       4.733557
 1708   A          4.736328       4.736328
 1709   A          4.740927       4.740927
 1710   A          4.741536       4.741536
 1711   A          4.748311       4.748311
 1712   A          4.749311       4.749311
 1713   A          4.750027       4.750027
 1714   A          4.750418       4.750418
 1715   A          4.754688       4.754688
 1716   A          4.756683       4.756683
 1717   A          4.756848       4.756848
 1718   A          4.758025       4.758025
 1719   A          4.758367       4.758367
 1720   A          4.764127       4.764127
 1721   A          4.765707       4.765707
 1722   A          4.765999       4.765999
 1723   A          4.768953       4.768953
 1724   A          4.772297       4.772297
 1725   A          4.779837       4.779837
 1726   A          4.780831       4.780831
 1727   A          4.780982       4.780982
 1728   A          4.794406       4.794406
 1729   A          4.802965       4.802965
 1730   A          4.803671       4.803671
 1731   A          4.811827       4.811827
 1732   A          4.818147       4.818147
 1733   A          4.825411       4.825411
 1734   A          4.826859       4.826859
 1735   A          4.830962       4.830962
 1736   A          4.837195       4.837195
 1737   A          4.840328       4.840328
 1738   A          4.851791       4.851791
 1739   A          4.856622       4.856622
 1740   A          4.863466       4.863466
 1741   A          4.864280       4.864280
 1742   A          4.869353       4.869353
 1743   A          4.880692       4.880692
 1744   A          4.881129       4.881129
 1745   A          4.894152       4.894152
 1746   A          4.906781       4.906781
 1747   A          4.907563       4.907563
 1748   A          4.908522       4.908522
 1749   A          4.915275       4.915275
 1750   A          4.920400       4.920400
 1751   A          4.925730       4.925730
 1752   A          4.932772       4.932772
 1753   A          4.937444       4.937444
 1754   A          4.940599       4.940599
 1755   A          4.946887       4.946887
 1756   A          4.950503       4.950503
 1757   A          4.952152       4.952152
 1758   A          4.960714       4.960714
 1759   A          4.967169       4.967169
 1760   A          4.972086       4.972086
 1761   A          4.985810       4.985810
 1762   A          4.986157       4.986157
 1763   A          4.988700       4.988700
 1764   A          4.999587       4.999587
 1765   A          4.999976       4.999976
 1766   A          5.006071       5.006071
 1767   A          5.015396       5.015396
 1768   A          5.018085       5.018085
 1769   A          5.019942       5.019942
 1770   A          5.022993       5.022993
 1771   A          5.030351       5.030351
 1772   A          5.033837       5.033837
 1773   A          5.042591       5.042591
 1774   A          5.046673       5.046673
 1775   A          5.050263       5.050263
 1776   A          5.061043       5.061043
 1777   A          5.062340       5.062340
 1778   A          5.064185       5.064185
 1779   A          5.070092       5.070092
 1780   A          5.070701       5.070701
 1781   A          5.073325       5.073325
 1782   A          5.076448       5.076448
 1783   A          5.079446       5.079446
 1784   A          5.081422       5.081422
 1785   A          5.082912       5.082912
 1786   A          5.085614       5.085614
 1787   A          5.093259       5.093259
 1788   A          5.094150       5.094150
 1789   A          5.098425       5.098425
 1790   A          5.099510       5.099510
 1791   A          5.102556       5.102556
 1792   A          5.107328       5.107328
 1793   A          5.115404       5.115404
 1794   A          5.123102       5.123102
 1795   A          5.125658       5.125658
 1796   A          5.128181       5.128181
 1797   A          5.129696       5.129696
 1798   A          5.135148       5.135148
 1799   A          5.139562       5.139562
 1800   A          5.145841       5.145841
 1801   A          5.151686       5.151686
 1802   A          5.154360       5.154360
 1803   A          5.157235       5.157235
 1804   A          5.159978       5.159978
 1805   A          5.167419       5.167419
 1806   A          5.170360       5.170360
 1807   A          5.171405       5.171405
 1808   A          5.180441       5.180441
 1809   A          5.182585       5.182585
 1810   A          5.185694       5.185694
 1811   A          5.185811       5.185811
 1812   A          5.186138       5.186138
 1813   A          5.190378       5.190378
 1814   A          5.194032       5.194032
 1815   A          5.194205       5.194205
 1816   A          5.197097       5.197097
 1817   A          5.197193       5.197193
 1818   A          5.204607       5.204607
 1819   A          5.205021       5.205021
 1820   A          5.212617       5.212617
 1821   A          5.216970       5.216970
 1822   A          5.218250       5.218250
 1823   A          5.225078       5.225078
 1824   A          5.225539       5.225539
 1825   A          5.230056       5.230056
 1826   A          5.236608       5.236608
 1827   A          5.237566       5.237566
 1828   A          5.238743       5.238743
 1829   A          5.239839       5.239839
 1830   A          5.247251       5.247251
 1831   A          5.247379       5.247379
 1832   A          5.248679       5.248679
 1833   A          5.258397       5.258397
 1834   A          5.268032       5.268032
 1835   A          5.287097       5.287097
 1836   A          5.288632       5.288632
 1837   A          5.288981       5.288981
 1838   A          5.290916       5.290916
 1839   A          5.291650       5.291650
 1840   A          5.293380       5.293380
 1841   A          5.305139       5.305139
 1842   A          5.310442       5.310442
 1843   A          5.313319       5.313319
 1844   A          5.324480       5.324480
 1845   A          5.338445       5.338445
 1846   A          5.339022       5.339022
 1847   A          5.339894       5.339894
 1848   A          5.344102       5.344102
 1849   A          5.349089       5.349089
 1850   A          5.352728       5.352728
 1851   A          5.352857       5.352857
 1852   A          5.361453       5.361453
 1853   A          5.365764       5.365764
 1854   A          5.366747       5.366747
 1855   A          5.382113       5.382113
 1856   A          5.383772       5.383772
 1857   A          5.385609       5.385609
 1858   A          5.390528       5.390528
 1859   A          5.395389       5.395389
 1860   A          5.409513       5.409513
 1861   A          5.415521       5.415521
 1862   A          5.419972       5.419972
 1863   A          5.425621       5.425621
 1864   A          5.434636       5.434636
 1865   A          5.436349       5.436349
 1866   A          5.439983       5.439983
 1867   A          5.450419       5.450419
 1868   A          5.451216       5.451216
 1869   A          5.453630       5.453630
 1870   A          5.457833       5.457833
 1871   A          5.462834       5.462834
 1872   A          5.464531       5.464531
 1873   A          5.469623       5.469623
 1874   A          5.470847       5.470847
 1875   A          5.472699       5.472699
 1876   A          5.484640       5.484640
 1877   A          5.496765       5.496765
 1878   A          5.496999       5.496999
 1879   A          5.500978       5.500978
 1880   A          5.503013       5.503013
 1881   A          5.506368       5.506368
 1882   A          5.516976       5.516976
 1883   A          5.518366       5.518366
 1884   A          5.523362       5.523362
 1885   A          5.523574       5.523574
 1886   A          5.526105       5.526105
 1887   A          5.531704       5.531704
 1888   A          5.535072       5.535072
 1889   A          5.539739       5.539739
 1890   A          5.543232       5.543232
 1891   A          5.554849       5.554849
 1892   A          5.557962       5.557962
 1893   A          5.558386       5.558386
 1894   A          5.567469       5.567469
 1895   A          5.579138       5.579138
 1896   A          5.580250       5.580250
 1897   A          5.588245       5.588245
 1898   A          5.588778       5.588778
 1899   A          5.593704       5.593704
 1900   A          5.599131       5.599131
 1901   A          5.611223       5.611223
 1902   A          5.612607       5.612607
 1903   A          5.624395       5.624395
 1904   A          5.634941       5.634941
 1905   A          5.635316       5.635316
 1906   A          5.643334       5.643334
 1907   A          5.645728       5.645728
 1908   A          5.646805       5.646805
 1909   A          5.649951       5.649951
 1910   A          5.650801       5.650801
 1911   A          5.666890       5.666890
 1912   A          5.668035       5.668035
 1913   A          5.673707       5.673707
 1914   A          5.674583       5.674583
 1915   A          5.686206       5.686206
 1916   A          5.687062       5.687062
 1917   A          5.695052       5.695052
 1918   A          5.698911       5.698911
 1919   A          5.701058       5.701058
 1920   A          5.714267       5.714267
 1921   A          5.714357       5.714357
 1922   A          5.727938       5.727938
 1923   A          5.736436       5.736436
 1924   A          5.748450       5.748450
 1925   A          5.752837       5.752837
 1926   A          5.758595       5.758595
 1927   A          5.762018       5.762018
 1928   A          5.762150       5.762150
 1929   A          5.778810       5.778810
 1930   A          5.782677       5.782677
 1931   A          5.788522       5.788522
 1932   A          5.791166       5.791166
 1933   A          5.793826       5.793826
 1934   A          5.797444       5.797444
 1935   A          5.800702       5.800702
 1936   A          5.801265       5.801265
 1937   A          5.804107       5.804107
 1938   A          5.807470       5.807470
 1939   A          5.814811       5.814811
 1940   A          5.814923       5.814923
 1941   A          5.821526       5.821526
 1942   A          5.821952       5.821952
 1943   A          5.835968       5.835968
 1944   A          5.841154       5.841154
 1945   A          5.873051       5.873051
 1946   A          5.873413       5.873413
 1947   A          5.879975       5.879975
 1948   A          5.880571       5.880571
 1949   A          5.903854       5.903854
 1950   A          5.906590       5.906590
 1951   A          5.915083       5.915083
 1952   A          5.916669       5.916669
 1953   A          5.921466       5.921466
 1954   A          5.922707       5.922707
 1955   A          5.931845       5.931845
 1956   A          5.951790       5.951790
 1957   A          5.953259       5.953259
 1958   A          5.964343       5.964343
 1959   A          5.968813       5.968813
 1960   A          5.968929       5.968929
 1961   A          5.992077       5.992077
 1962   A          5.993566       5.993566
 1963   A          6.006098       6.006098
 1964   A          6.006984       6.006984
 1965   A          6.007307       6.007307
 1966   A          6.011279       6.011279
 1967   A          6.039471       6.039471
 1968   A          6.055593       6.055593
 1969   A          6.092574       6.092574
 1970   A          6.096018       6.096018
 1971   A          6.103786       6.103786
 1972   A          6.105317       6.105317
 1973   A          6.109284       6.109284
 1974   A          6.109967       6.109967
 1975   A          6.142291       6.142291
 1976   A          6.187467       6.187467
 1977   A          6.187702       6.187702
 1978   A          6.189715       6.189715
 1979   A          6.190404       6.190404
 1980   A          6.222592       6.222592
 1981   A          6.268519       6.268519
 1982   A          6.270401       6.270401
 1983   A          6.282312       6.282312
 1984   A          6.287008       6.287008
 1985   A          6.351815       6.351815
 1986   A          6.353766       6.353766
 1987   A          6.358845       6.358845
 1988   A          6.360079       6.360079
 1989   A          6.365675       6.365675
 1990   A          6.365705       6.365705
 1991   A          6.369390       6.369390
 1992   A          6.369497       6.369497
 1993   A          6.385034       6.385034
 1994   A          6.386976       6.386976
 1995   A          6.393464       6.393464
 1996   A          6.396714       6.396714
 1997   A          6.398209       6.398209
 1998   A          6.403240       6.403240
 1999   A          6.415423       6.415423
 2000   A          6.423873       6.423873
 2001   A          6.434830       6.434830
 2002   A          6.443887       6.443887
 2003   A          6.468949       6.468949
 2004   A          6.469609       6.469609
 2005   A          6.474014       6.474014
 2006   A          6.474284       6.474284
 2007   A          6.483934       6.483934
 2008   A          6.485209       6.485209
 2009   A          6.485876       6.485876
 2010   A          6.487979       6.487979
 2011   A          6.518700       6.518700
 2012   A          6.518861       6.518861
 2013   A          6.548293       6.548293
 2014   A          6.557595       6.557595
 2015   A          6.557777       6.557777
 2016   A          6.577746       6.577746
 2017   A          6.577970       6.577970
 2018   A          6.588563       6.588563
 2019   A          6.594516       6.594516
 2020   A          6.596129       6.596129
 2021   A          6.672505       6.672505
 2022   A          6.726542       6.726542
 2023   A          6.726633       6.726633
 2024   A          6.774189       6.774189
 2025   A          6.780314       6.780314
 2026   A          6.791940       6.791940
 2027   A          6.886253       6.886253
 2028   A          6.893450       6.893450
 2029   A          6.921098       6.921098
 2030   A          6.922360       6.922360
 2031   A          6.944637       6.944637
 2032   A          6.992932       6.992932
 2033   A          6.993174       6.993174
 2034   A          7.212225       7.212225
 2035   A          7.233759       7.233759
 2036   A          7.234236       7.234236
 2037   A          7.238635       7.238635
 2038   A          7.312483       7.312483
 2039   A          7.380834       7.380834
 2040   A          7.382877       7.382877
 2041   A          8.893990       8.893990
 2042   A          9.629328       9.629328
 2043   A          9.713417       9.713417
 2044   A         10.139560      10.139560
 2045   A         10.141593      10.141593
 2046   A         10.184526      10.184526
 2047   A         10.637084      10.637084
 2048   A         11.096091      11.096091
 2049   A         12.299793      12.299793
 2050   A         12.302357      12.302357
 2051   A         13.475751      13.475751
 2052   A         13.511235      13.511235
 2053   A         13.518846      13.518846
 2054   A         13.575562      13.575562
 2055   A         13.601551      13.601551
 2056   A         13.605407      13.605407
 2057   A         13.623693      13.623693
 2058   A         13.721449      13.721449
 2059   A         13.766553      13.766553
 2060   A         13.782275      13.782275
 2061   A         13.840179      13.840179
 2062   A         13.875656      13.875656
 2063   A         13.951858      13.951858
 2064   A         13.989017      13.989017
 2065   A         14.013794      14.013794
 2066   A         14.041170      14.041170
 2067   A         14.076919      14.076919
 2068   A         14.109139      14.109139
 2069   A         14.112159      14.112159
 2070   A         14.139289      14.139289
 2071   A         14.141481      14.141481
 2072   A         14.181375      14.181375
 2073   A         14.313751      14.313751
 2074   A         14.314061      14.314061
 2075   A         14.472979      14.472979
 2076   A         14.475149      14.475149
 2077   A         14.517527      14.517527
 2078   A         14.520654      14.520654
 2079   A         14.632871      14.632871
 2080   A         14.725478      14.725478
 2081   A         14.839591      14.839591
 2082   A         14.844174      14.844174
 2083   A         15.151340      15.151340
 2084   A         15.156309      15.156309
 2085   A         15.595454      15.595454
 2086   A         16.453080      16.453080
 2087   A         16.453367      16.453367
 2088   A         16.612300      16.612300
 2089   A         16.616342      16.616342
 2090   A         16.877790      16.877790
 2091   A         16.880473      16.880473
 2092   A         16.884353      16.884353
 
 RETURNING FROM SCF ALGORITHM
 ======================================================================

 Executing drpa...

 Three-index integral transformation
 Allocation of 120.0 Gbytes of memory...
 
 Minimal memory requirement for (ai|P) and (ij|P) integrals:   331.8 MB

 Calculating (ai|P) and (ij|P) integrals...
 Number of integral batches:    1
 Occupied indices per batch:  125
 
 Transforming integrals of batch 1...

 Executing cis...

 Allocation of 120.0 Gbytes of memory...
 
 Read MO coeff. matrix and orbital energies...
 
 Generate singlet trial vectors...
 
 Starting DF-CIS iteration
 Singlet excited states
 
 
 The iteration has converged in  0 steps for all the roots.
 
 Final result of the CIS calculations for the excited states:
 Singlet excited states:
 
 Excited      Total          Excitation     Excitation     Excitation        Absorption
  state    energy [au]       energy [au]    energy [eV]  energy [cm^-1]    wavelength [nm]
 =========================================================================================
    1   -2057.986300525      0.26408594       7.1861        57960.17          172.53
 =========================================================================================
 
 
 Retrieve a J_ai^Q fitted MO integral list...
 Retrieve a J_ij^Q fitted MO integral list in upper triangle form...
 Starting DF-MP2 calculation for root  1
 
 Iteration   1
 
 Assemble transformed J^Q_ia integrals...
 Calculate double excitation operators and Y^Q_ai vector...
 
 The DF-MP2 calculation has been performed.
 
 Final result in atomic units for root  1:
 
 Total reference energy:        -2058.250386466323
 Total MP2 energy:              -2066.322710172345
 MP2 correlation energy:           -8.072323706022
 
 ============================================================================
 
 
 Calculate pre-optimized initial guesses for adc(2) calculations
 Direct algorithm for AB contributions!!!
 
 Calculate sigma vector for root  1
 
                       Excitation           Energy                Norm of
 Iteration  1         energy [au]        decrease [au]        residual vector
 ============================================================================
 for root  1           0.241848162        -0.0222378             0.0322615
 ============================================================================
  0/ 1 states have converged.
 
 
 Calculate sigma vector for root  1
 
                       Excitation           Energy                Norm of
 Iteration  2         energy [au]        decrease [au]        residual vector
 ============================================================================
 for root  1           0.236050220        -0.0057979             0.0017074
 ============================================================================
  1/ 1 states have converged.
 
 
 
 The micro iteration of pre-optimization has converged in  2 steps.
 
 
 ============================================================================
 Restart
 
 Calculate sigma vector for root  1
 
                       Excitation           Energy                Norm of
 Iteration  3         energy [au]        decrease [au]        residual vector
 ============================================================================
 for root  1           0.239537081         0.0034869             0.0018529
 ============================================================================
  1/ 1 states have converged.
 
 
 
 The micro iteration of pre-optimization has converged in  1 steps.
 
 
 ============================================================================
 Restart
 
 Calculate sigma vector for root  1
 
                       Excitation           Energy                Norm of
 Iteration  4         energy [au]        decrease [au]        residual vector
 ============================================================================
 for root  1           0.239116701        -0.0004204             0.0018089
 ============================================================================
  0/ 1 states have converged.
 
 
 Calculate sigma vector for root  1
 
                       Excitation           Energy                Norm of
 Iteration  5         energy [au]        decrease [au]        residual vector
 ============================================================================
 for root  1           0.239098321        -0.0000184             0.0002031
 ============================================================================
  1/ 1 states have converged.
 
 
 
 The micro iteration of pre-optimization has converged in  2 steps.
 
 
 ============================================================================
 
 The macro iteration of pre-optimization has converged in  5 steps!
 
 Starting DF-ADC(2) iteration for root  1
 
 Iteration   1
 
 Calculate similarity transformed basis and Fockian...
 Assemble transformed J^Q_ia integrals and symmetrize (ia|jb) list...
 Calculate double excitation operators and Y^Q_ai vector...
 Calculate double exc. operators contribution to sigma vector...
 
       Total ADC(2)          Energy                Norm of
       energy [au]        decrease [au]        residual vector
 ============================================================================
    -2066.083558899         0.0000530             0.0001967
 ============================================================================
 
 Iteration   2
 
 Calculate similarity transformed basis and Fockian...
 Assemble transformed J^Q_ia integrals and symmetrize (ia|jb) list...
 Calculate double excitation operators and Y^Q_ai vector...
 Calculate double exc. operators contribution to sigma vector...
 
       Total ADC(2)          Energy                Norm of
       energy [au]        decrease [au]        residual vector
 ============================================================================
    -2066.083565409        -0.0000065             0.0001151
 ============================================================================
 
 Iteration   3
 
 Calculate similarity transformed basis and Fockian...
 Assemble transformed J^Q_ia integrals and symmetrize (ia|jb) list...
 Calculate double excitation operators and Y^Q_ai vector...
 Calculate double exc. operators contribution to sigma vector...
 
       Total ADC(2)          Energy                Norm of
       energy [au]        decrease [au]        residual vector
 ============================================================================
    -2066.083564697         0.0000007             0.0000254
 ============================================================================
 
 
 The ADC(2) iteration has converged in  3 steps.
 
 Final result in atomic units for root  1:
 
 Total reference energy:        -2058.250386466323
 Total ADC(2) energy:           -2066.083564697360
 ADC(2) excitation energy:          0.239145474985
 Spin multiplicity:                 1
 
 ============================================================================
 
 
 Final result of the ADC(2) calculations for the excited states:
 Singlet states
 
 Excited   Excitation     Excitation     Excitation        Absorption      
  state    energy [au]    energy [eV]  energy [cm^-1]    wavelength [nm]  
 ============================================================================
    1      0.23914547       6.5075        52486.37          190.53
 ============================================================================
 
