# Supplementary material for: Scalable Correlated Local Approaches for Computing Valence and Core-Level Ionization Energies in Large Molecules
Source: J Chem Theory Comput. 2026 Jun 24;22(13):6584–98. doi: 10.1021/acs.jctc.6c00634 (PMC13374016; doi:10.1021/acs.jctc.6c00634)
Supplement: Supplementary file 2 [file ct6c00634_si_003.zip › SI/outputs/tyrosine_N_sos-pbe0-2-X2C.out]

 **********************************************************************
                          MRCC program system
 **********************************************************************
 
                              Written by
     Mihaly Kallay, Peter R. Nagy, David Mester, Laszlo Gyevi-Nagy,
        Jozsef Csoka, P. Bernat Szabo, Zoltan Rolik, Gyula Samu,
      Bence Hegely, Bence Ladoczki, Klara Petrov, Jozsef Csontos,
     Adam Ganyecz, Istvan Ladjanszki, Lorant Szegedy, Mate Farkas,
          Pal D. Mezei, Reka A. Horvath, and Balazs D. Lorincz
 
        Department of Physical Chemistry and Materials Science
            Budapest University of Technology and Economics
                  Budapest P.O.Box 91, H-1521 Hungary
 
                              www.mrcc.hu
 
                            Version: 25.1.2

 Executing minp...

 Reading input from MINP...
 
 Input file:
 
basis=cc-pCVTZ-X2C
verbosity=3


cialg=direct
ip_ea=ip
calc=tda
dft=user
4
0.7937 HFx
0.2063 PBEx
1.0000 MP2
0.5000 PBEc
scsps=0.6667
scspt=0.0000
dhexc=adc(2)
dendec=off

mem=120GB

dfbasis_scf=cc-pCVTZ-X2C_autoaux
dfbasis_cor=cc-pCVTZ-X2C_autoaux
hamilton=SFX2C1e
core=3
cvs=1-1
nstate=2
unit=bohr
geom=xyz
24 
L-tyrosine
N 2.267040 -3.933328 0.878969 
C 2.739534 -1.987803 -1.006599 
C 5.450860 -2.055471 -1.975774 
O 7.268959 -3.034491 -0.887827 
O 5.708527 -0.809441 -4.255065 
C 2.171169 0.720239 0.058120 
H 3.170431 0.892757 1.868190 
H 2.978897 2.123254 -1.234670 
C -0.624778 1.225090 0.392375 
C -1.983141 2.557068 -1.470328 
H -0.999873 3.249576 -3.136578 
C -4.571598 3.022741 -1.220902 
H -5.617348 4.054994 -2.649105 
C -5.841405 2.151060 0.926284 
C -4.538102 0.826727 2.809797 
H -5.526921 0.153412 4.481426 
C -1.945049 0.372267 2.533984 
H -0.943389 -0.680050 3.979506 
O -8.430584 2.678264 1.078691 
H -9.193119 2.024039 2.626269 
H 1.490004 -2.302843 -2.625302 
H 7.475204 -0.808701 -4.826974 
H 3.685037 -4.184725 2.145876 
H 1.581709 -5.590309 0.211849 
 
 
 Checking keyword combinations...
 
 Keywords:
 
 active=none
 agrid=ld0006-ld0590
 agrid_pssp=ld0006-ld0194
 agrid_pssp_sm=ld0006-ld0074
 ao_trunc=off
 ao_trunc_tol=1e-4
 basis=cc-pcvtz-x2c
 basis_sm=none
 basopt=off
 bfbasis=none
 bfgsmem=10
 bfgstol=1.0d-3
 bfgscimem=5
 boysalg=jacobi
 bpcompo=0.95
 bpcompv=0.98
 bpdfo=0.95
 bpocc=0.95
 bppdo=0.95
 bppdv=0.98
 bpedo=0.95
 bpedv=0.98
 bp_subsyso=0.95
 bp_subsysv=0.95
 cabscorr=off
 cabsdom=bplarge
 cabsdual=off
 calc=adc(2)
 ccmaxit=50
 ccprog=cis
 ccsdalg=disk
 ccsdmkl=seq
 ccsdrest=off
 ccsdthreads=2
 cctol=6
 charge=0
 cialg=direct
 ciguess=off
 cmpgrp=auto
 comprest=off
 coord_sys=ric
 core=3
 corembed=off
 csapprox=off
 cvs=1-1
 dboc=off
 deltaf12=off
 delocsomofact=
 dendec=off
 dens=0
 denscorr=0
 dfalg=lineq
 dfbasis_cab=none
 dfbasis_cor=cc-pcvtz-x2c_autoaux
 dfbasis_scf=cc-pcvtz-x2c_autoaux
 dfbasis_scf_sm=auto
 dfintran=drpa
 df_trunc=off
 df_trunc_corr=off
 df_trunc_corr_tol=5e-4
 df_trunc_tol=5e-4
 dft=user
 dhexc=adc(2)
 diag=david
 docc=
 domrad=10.d0
 drpaalg=fit
 dual=off
 dual_df=off
 dyson=off
 ecp=auto
 edisp=off
 edisp_embed=off
 embed=off
 epairestfact=off
 epairscale=1.d0
 etemp=300
 epert=none
 eps=
 espcharge=off
 excrad=0.d0
 excrad_f12=0.d0
 excrad_fin=0.000000000D+00
 fastdbbsc=v2
 fitting=coulomb
 fmm=off
 fmmord=8
 fnonorb=
 freq=off
 gamma=1.d0
 gauss=spher
 geom=xyz
 gopt=off
 ghost=none
 gtol=7
 grdens=off
 grid=auto
 grid_sm=auto
 gridbatch_cos=2000
 grtol=10
 guido_ct=off
 hamilton=sfx2c1e
 hl_scfalg=auto
 iface=none
 incore=off
 intalg=auto
 ip_ea=ip
 itol=10
 laptol=1.d-2
 lccoporder=trffirst
 lcorthr=normal
 lccrest=off
 ldfgrad_tol=8
 lmp2dens=on
 lnoepso=0.d0
 lnoepsv=0.0d0
 localcc=off
 localcorrsymm=off
 locintrf=disk
 mact=
 maxact=off
 maxdim=200
 maxex=0
 maxmicroit=100
 mcscfiguess=hf
 mem=120gb
 mmprog=
 molden=on
 mp2ongrid=off
 mpitasks=1
 mulmet=0
 mult=
 nab=off
 nacto=0
 nactv=0
 naf_amp=3.16d-3
 naf_cor=0.d0
 naf_f12=off
 naf_scf=off
 nafalg=albe
 nafdens=off
 naftyp=
 nchol=auto
 ndeps=1e-3
 nevpt=
 nstate=2
 nsing=0
 nto=off
 ntrip=0
 num_grad=off
 occ=
 occri=off
 oniom=off
 oniom_eechg=off
 oniom_pcm=off
 oniom_qcorr=off
 optalg=
 optmaxit=50
 optetol=1e-6
 optex=1
 optgtol=1e-4
 optstol=1e-3
 orblocc=off
 orbloce=off
 orbloco=off
 orblocv=off
 orblocguess=cholesky
 osveps=1e-3
 ovirt=off
 ovltol=1e-7
 ovosnorb=80.0
 pao_subsys_tol=1e-3
 pao_tol=1e-3
 pcm=off
 popul=off
 pressure=100000
 pssp=off
 ptfreq=0.0
 ptthreads=2
 qmreg=
 qmmm=off
 qro=off
 qscf=off
 redcost_exc=off
 redcost_tddft=off
 refdet=none
 rest=0
 rgrid=log3
 rism=off
 rohfcore=semicanonical
 rohftype=semicanonical
 scfalg=auto
 scf_conv=auto
 scfdamp=0.7d0
 scfdamp_mode=1
 scfdamp_end=3
 scfdamp_dampstep=0.d0
 scfdamp_dtol=0.0d0
 scfdamp_maxfact=0.7d0
 scfdamp_minfact=0.7d0
 scfdiis=on
 scfdiis_dtol=0.0d0
 scfdiis_end=50
 scfdiis_start=2
 scfdiis_step=1
 scfdiis_watch=off
 scfdiis_wrange=10
 scfdiis_wlimit=5
 scfdiis_delmax=2
 scfdtol=7
 scfext=10
 scfguessdens=
 scfiguess=sad
 scfloc=off
 scflshift=0.20
 scflshift_end=8
 scflshift_dtol=0.0
 scflshift_gaptol=0.20
 scfmaxit=50
 scftype=
 scftype_low=
 scftype_high=
 scftol=6
 scspe=1.d0
 scsph=1.d0
 scsps=0.6667
 scsps_t=0.6667
 scspt=0.0000
 scspt_t=0.0000
 scspv=1.d0
 spairtol=1e-4
 sqmprog=
 subminp=top
 subsys_bopu=on
 symm=
 talg=occ
 temp=298.15
 test=off
 tfunc=off
 theodore=off
 tlmo=0.999
 tpao=0.94
 tprint=off
 uncontract=off
 unit=bohr
 usedisk=2
 verbosity=3
 wpairtol=0.100000000E-05

 Executing scf...

 @scfsetup: integrals calculated directly
            mrcc/integ direct run
 @scfsetup: calculating on full matrices
            not using symmetry adapted basis
 @scfsetup: diis switched on
 @scfsetup: number of steps to extrapolate from  10
 @scfsetup: tolerance in energy deviation    0.100000E-05
            tolerance in density deviation    0.100000E-06
 @scfsetup: maximum number of iterations:  50
 @scfsetup: restricted closed shell hf calc
 @scfsetup: starting scf from diagonal ao guess
 @scfsetup: occupation set:
            from initial orbitals
 @scfsetup: Parameter-set for SCF acceleration: normal
 @scfsetup: diis runs from iteration:   2
 @scfsetup: diis runs to iteration:  50
 @scfsetup: diis runs in every iteration
 @scfsetup: diiswatch is disabled                   
 @scfsetup: diis dtol criteria to switch on:      0.0000E+00
           (or the iteration number below is reached)
 @scfsetup: static damping scheme
            iteration step criteria to turn damping off: 3
 @scfsetup: dynamic level shifting
            tolarance in HOMO-LUMO gap:  0.200
            tolarance in density deviation:     0.0000E+00
            iteration step criteria to turn level shifting off: 8
 Allocation of 120.0 Gbytes of memory...
 ======================================================================
 ITERATION STEP   1
 

 SCF control                  : initial
 Damping factor/level shift   : 0.700/0.200
 DIIS [start/end/frequency]   :   2 / 50 /  1

 Calculation of two-electron integrals...
  14% done.
  73% done.
  85% done.
  97% done.
 100% done.
 Calculating the exchange-correlation matrix...
                  0.2063*PBEX [au]:    -14.156148214145
                  0.5000*PBEC [au]:     -1.054574313798
 Exchange-correlation energy  [au]:    -15.210722527943
 
 Coulomb energy + HF exchange [au]:    975.720253740798
 Gradient norm:      1.2386E+01
 RMS of [F,P]:                                         0.01676925621559
 RMS of difference density:                            0.00991806259890
 Gap [au]:  0.23290097
 ALPHA OCC:  48
 BETA  OCC:  48
 
 ***KOHN-SHAM ENERGY IN STEP   1 IS          -619.2442356988553911 [AU]
 ======================================================================
 ITERATION STEP   2
 

 SCF control                  : diis+damping
 Damping factor/level shift   : 0.700/0.000
 DIIS [start/end/frequency]   :   2 / 50 /  1

 Constructing Fock-matrix...
 
 First step of Coulomb + first step of exchange...
 Exchange contribution is evaluated for MOs 1 to 48.
   1% done.
  12% done.
  24% done.
  35% done.
  46% done.
  57% done.
  68% done.
  80% done.
  91% done.
 100% done.
 
 Fitting and assembly step of exchange...
 
 Second step of Coulomb...
   1% done.
  12% done.
  24% done.
  35% done.
  46% done.
  57% done.
  68% done.
  80% done.
  91% done.
 100% done.
 
 Calculating the exchange-correlation matrix...
                  0.2063*PBEX [au]:    -16.765687763602
                  0.5000*PBEC [au]:     -1.616558124003
 Exchange-correlation energy  [au]:    -18.382245887605
 
 Coulomb energy + HF exchange [au]:    982.769152592125
 Gradient norm:      1.2386E+01
 DIIS is running in this iteration step.
 RMS of [F,P]:                                         0.00633168788902
 RMS of difference density:                            0.00210127346802
 Gap [au]:  0.32351963
 ALPHA OCC:  48
 BETA  OCC:  48
 
 ***KOHN-SHAM ENERGY IN STEP   2 IS          -626.9940312663457007 [AU]
 
 Step comparison  Energy Drift [au]  DIIS error drift  Gradient drift
        1            7.7498E+00         1.0438E-02       0.0000E+00
        2            6.2699E+02         1.0000E-07       0.0000E+00
 ======================================================================
 ITERATION STEP   3
 

 SCF control                  : diis+damping
 Damping factor/level shift   : 0.700/0.000
 DIIS [start/end/frequency]   :   2 / 50 /  1

 Constructing Fock-matrix...
 
 First step of Coulomb + first step of exchange...
 Exchange contribution is evaluated for MOs 1 to 48.
   1% done.
  12% done.
  24% done.
  35% done.
  46% done.
  57% done.
  68% done.
  80% done.
  91% done.
 100% done.
 
 Fitting and assembly step of exchange...
 
 Second step of Coulomb...
   1% done.
  12% done.
  24% done.
  35% done.
  46% done.
  57% done.
  68% done.
  80% done.
  91% done.
 100% done.
 
 Calculating the exchange-correlation matrix...
                  0.2063*PBEX [au]:    -16.772946376937
                  0.5000*PBEC [au]:     -1.617287101312
 Exchange-correlation energy  [au]:    -18.390233478249
 
 Coulomb energy + HF exchange [au]:    985.522533346035
 Gradient norm:      1.2386E+01
 DIIS is running in this iteration step.
 RMS of [F,P]:                                         0.00427692296653
 RMS of difference density:                            0.00137919900206
 Gap [au]:  0.37005521
 ALPHA OCC:  48
 BETA  OCC:  48
 
 ***KOHN-SHAM ENERGY IN STEP   3 IS          -627.7340809506010828 [AU]
 
 Step comparison  Energy Drift [au]  DIIS error drift  Gradient drift
        2            7.4005E-01         2.0548E-03       0.0000E+00
 ======================================================================
 ITERATION STEP   4
 

 SCF control                  : diis
 Damping factor/level shift   : 0.000/0.000
 DIIS [start/end/frequency]   :   2 / 50 /  1

 Constructing Fock-matrix...
 
 First step of Coulomb + first step of exchange...
 Exchange contribution is evaluated for MOs 1 to 48.
   1% done.
  12% done.
  24% done.
  35% done.
  46% done.
  57% done.
  68% done.
  80% done.
  91% done.
 100% done.
 
 Fitting and assembly step of exchange...
 
 Second step of Coulomb...
   1% done.
  12% done.
  24% done.
  35% done.
  46% done.
  57% done.
  68% done.
  80% done.
  91% done.
 100% done.
 
 Calculating the exchange-correlation matrix...
                  0.2063*PBEX [au]:    -16.885868982062
                  0.5000*PBEC [au]:     -1.612394585336
 Exchange-correlation energy  [au]:    -18.498263567398
 
 Coulomb energy + HF exchange [au]:    986.616388065471
 Gradient norm:      1.2386E+01
 DIIS is running in this iteration step.
 RMS of [F,P]:                                         0.00350399618624
 RMS of difference density:                            0.00618722051612
 Gap [au]:  0.37725329
 ALPHA OCC:  48
 BETA  OCC:  48
 
 ***KOHN-SHAM ENERGY IN STEP   4 IS          -628.2089095469850690 [AU]
 
 Step comparison  Energy Drift [au]  DIIS error drift  Gradient drift
        3            4.7483E-01         7.7293E-04       0.0000E+00
 ======================================================================
 ITERATION STEP   5
 

 SCF control                  : diis
 Damping factor/level shift   : 0.000/0.000
 DIIS [start/end/frequency]   :   2 / 50 /  1

 Constructing Fock-matrix...
 
 First step of Coulomb + first step of exchange...
 Exchange contribution is evaluated for MOs 1 to 48.
   1% done.
  12% done.
  24% done.
  35% done.
  46% done.
  57% done.
  68% done.
  80% done.
  91% done.
 100% done.
 
 Fitting and assembly step of exchange...
 
 Second step of Coulomb...
   1% done.
  12% done.
  24% done.
  35% done.
  46% done.
  57% done.
  68% done.
  80% done.
  91% done.
 100% done.
 
 Calculating the exchange-correlation matrix...
                  0.2063*PBEX [au]:    -16.940577465742
                  0.5000*PBEC [au]:     -1.609374871252
 Exchange-correlation energy  [au]:    -18.549952336994
 
 Coulomb energy + HF exchange [au]:    991.144356221059
 Gradient norm:      1.2386E+01
 DIIS is running in this iteration step.
 RMS of [F,P]:                                         0.00127265558814
 RMS of difference density:                            0.00153726269973
 Gap [au]:  0.37460277
 ALPHA OCC:  48
 BETA  OCC:  48
 
 ***KOHN-SHAM ENERGY IN STEP   5 IS          -628.2598131365223253 [AU]
 
 Step comparison  Energy Drift [au]  DIIS error drift  Gradient drift
        4            5.0904E-02         2.2313E-03       0.0000E+00
 ======================================================================
 ITERATION STEP   6
 

 SCF control                  : diis
 Damping factor/level shift   : 0.000/0.000
 DIIS [start/end/frequency]   :   2 / 50 /  1

 Constructing Fock-matrix...
 
 First step of Coulomb + first step of exchange...
 Exchange contribution is evaluated for MOs 1 to 48.
   1% done.
  12% done.
  24% done.
  35% done.
  46% done.
  57% done.
  68% done.
  80% done.
  91% done.
 100% done.
 
 Fitting and assembly step of exchange...
 
 Second step of Coulomb...
   1% done.
  12% done.
  24% done.
  35% done.
  46% done.
  57% done.
  68% done.
  80% done.
  91% done.
 100% done.
 
 Calculating the exchange-correlation matrix...
                  0.2063*PBEX [au]:    -16.880694220901
                  0.5000*PBEC [au]:     -1.611606585271
 Exchange-correlation energy  [au]:    -18.492300806172
 
 Coulomb energy + HF exchange [au]:    990.125667014353
 Gradient norm:      1.2386E+01
 DIIS is running in this iteration step.
 RMS of [F,P]:                                         0.00035372678413
 RMS of difference density:                            0.00036862220774
 Gap [au]:  0.37465253
 ALPHA OCC:  48
 BETA  OCC:  48
 
 ***KOHN-SHAM ENERGY IN STEP   6 IS          -628.3453629473060573 [AU]
 
 Step comparison  Energy Drift [au]  DIIS error drift  Gradient drift
        5            8.5550E-02         9.1893E-04       0.0000E+00
 ======================================================================
 ITERATION STEP   7
 

 SCF control                  : diis
 Damping factor/level shift   : 0.000/0.000
 DIIS [start/end/frequency]   :   2 / 50 /  1

 Constructing Fock-matrix...
 
 First step of Coulomb + first step of exchange...
 Exchange contribution is evaluated for MOs 1 to 48.
   1% done.
  12% done.
  24% done.
  35% done.
  46% done.
  57% done.
  68% done.
  80% done.
  91% done.
 100% done.
 
 Fitting and assembly step of exchange...
 
 Second step of Coulomb...
   1% done.
  12% done.
  24% done.
  35% done.
  46% done.
  57% done.
  68% done.
  80% done.
  91% done.
 100% done.
 
 Calculating the exchange-correlation matrix...
                  0.2063*PBEX [au]:    -16.872414058666
                  0.5000*PBEC [au]:     -1.612252671944
 Exchange-correlation energy  [au]:    -18.484666730611
 
 Coulomb energy + HF exchange [au]:    990.040038646346
 Gradient norm:      1.2386E+01
 DIIS is running in this iteration step.
 RMS of [F,P]:                                         0.00025550740456
 RMS of difference density:                            0.00023656687785
 Gap [au]:  0.37414822
 ALPHA OCC:  48
 BETA  OCC:  48
 
 ***KOHN-SHAM ENERGY IN STEP   7 IS          -628.3505499940006302 [AU]
 
 Step comparison  Energy Drift [au]  DIIS error drift  Gradient drift
        6            5.1870E-03         9.8219E-05       0.0000E+00
 ======================================================================
 ITERATION STEP   8
 

 SCF control                  : diis
 Damping factor/level shift   : 0.000/0.000
 DIIS [start/end/frequency]   :   2 / 50 /  1

 Constructing Fock-matrix...
 
 First step of Coulomb + first step of exchange...
 Exchange contribution is evaluated for MOs 1 to 48.
   1% done.
  12% done.
  24% done.
  35% done.
  46% done.
  57% done.
  68% done.
  80% done.
  91% done.
 100% done.
 
 Fitting and assembly step of exchange...
 
 Second step of Coulomb...
   1% done.
  12% done.
  24% done.
  35% done.
  46% done.
  57% done.
  68% done.
  80% done.
  91% done.
 100% done.
 
 Calculating the exchange-correlation matrix...
                  0.2063*PBEX [au]:    -16.867887185291
                  0.5000*PBEC [au]:     -1.612575408510
 Exchange-correlation energy  [au]:    -18.480462593801
 
 Coulomb energy + HF exchange [au]:    989.950802243539
 Gradient norm:      1.2386E+01
 DIIS is running in this iteration step.
 RMS of [F,P]:                                         0.00014648436836
 RMS of difference density:                            0.00016946814556
 Gap [au]:  0.37367811
 ALPHA OCC:  48
 BETA  OCC:  48
 
 ***KOHN-SHAM ENERGY IN STEP   8 IS          -628.3537253909921674 [AU]
 
 Step comparison  Energy Drift [au]  DIIS error drift  Gradient drift
        7            3.1754E-03         1.0902E-04       0.0000E+00
 ======================================================================
 ITERATION STEP   9
 

 SCF control                  : diis
 Damping factor/level shift   : 0.000/0.000
 DIIS [start/end/frequency]   :   2 / 50 /  1

 Constructing Fock-matrix...
 
 First step of Coulomb + first step of exchange...
 Exchange contribution is evaluated for MOs 1 to 48.
   1% done.
  12% done.
  24% done.
  35% done.
  46% done.
  57% done.
  68% done.
  80% done.
  91% done.
 100% done.
 
 Fitting and assembly step of exchange...
 
 Second step of Coulomb...
   1% done.
  12% done.
  24% done.
  35% done.
  46% done.
  57% done.
  68% done.
  80% done.
  91% done.
 100% done.
 
 Calculating the exchange-correlation matrix...
                  0.2063*PBEX [au]:    -16.862372106261
                  0.5000*PBEC [au]:     -1.612816733681
 Exchange-correlation energy  [au]:    -18.475188839941
 
 Coulomb energy + HF exchange [au]:    989.809808105011
 Gradient norm:      1.2386E+01
 DIIS is running in this iteration step.
 RMS of [F,P]:                                         0.00007838653495
 RMS of difference density:                            0.00011189729229
 Gap [au]:  0.37358410
 ALPHA OCC:  48
 BETA  OCC:  48
 
 ***KOHN-SHAM ENERGY IN STEP   9 IS          -628.3550352115817077 [AU]
 
 Step comparison  Energy Drift [au]  DIIS error drift  Gradient drift
        8            1.3098E-03         6.8098E-05       0.0000E+00
 ======================================================================
 ITERATION STEP  10
 

 SCF control                  : diis
 Damping factor/level shift   : 0.000/0.000
 DIIS [start/end/frequency]   :   2 / 50 /  1

 Constructing Fock-matrix...
 
 First step of Coulomb + first step of exchange...
 Exchange contribution is evaluated for MOs 1 to 48.
   1% done.
  12% done.
  24% done.
  35% done.
  46% done.
  57% done.
  68% done.
  80% done.
  91% done.
 100% done.
 
 Fitting and assembly step of exchange...
 
 Second step of Coulomb...
   1% done.
  12% done.
  24% done.
  35% done.
  46% done.
  57% done.
  68% done.
  80% done.
  91% done.
 100% done.
 
 Calculating the exchange-correlation matrix...
                  0.2063*PBEX [au]:    -16.859481595803
                  0.5000*PBEC [au]:     -1.613013402473
 Exchange-correlation energy  [au]:    -18.472494998276
 
 Coulomb energy + HF exchange [au]:    989.763295740141
 Gradient norm:      1.2386E+01
 DIIS is running in this iteration step.
 RMS of [F,P]:                                         0.00003512755384
 RMS of difference density:                            0.00007568455597
 Gap [au]:  0.37338875
 ALPHA OCC:  48
 BETA  OCC:  48
 
 ***KOHN-SHAM ENERGY IN STEP  10 IS          -628.3554710891471586 [AU]
 
 Step comparison  Energy Drift [au]  DIIS error drift  Gradient drift
        9            4.3588E-04         4.3259E-05       0.0000E+00
 ======================================================================
 ITERATION STEP  11
 

 SCF control                  : diis
 Damping factor/level shift   : 0.000/0.000
 DIIS [start/end/frequency]   :   2 / 50 /  1

 Constructing Fock-matrix...
 
 First step of Coulomb + first step of exchange...
 Exchange contribution is evaluated for MOs 1 to 48.
   1% done.
  12% done.
  24% done.
  35% done.
  46% done.
  57% done.
  68% done.
  80% done.
  91% done.
 100% done.
 
 Fitting and assembly step of exchange...
 
 Second step of Coulomb...
   1% done.
  12% done.
  24% done.
  35% done.
  46% done.
  57% done.
  68% done.
  80% done.
  91% done.
 100% done.
 
 Calculating the exchange-correlation matrix...
                  0.2063*PBEX [au]:    -16.857484250826
                  0.5000*PBEC [au]:     -1.613138728141
 Exchange-correlation energy  [au]:    -18.470622978967
 
 Coulomb energy + HF exchange [au]:    989.720148554606
 Gradient norm:      1.2386E+01
 DIIS is running in this iteration step.
 RMS of [F,P]:                                         0.00000619768767
 RMS of difference density:                            0.00001319168905
 Gap [au]:  0.37335152
 ALPHA OCC:  48
 BETA  OCC:  48
 
 ***KOHN-SHAM ENERGY IN STEP  11 IS          -628.3555788487037717 [AU]
 
 Step comparison  Energy Drift [au]  DIIS error drift  Gradient drift
       10            1.0776E-04         2.8930E-05       0.0000E+00
 ======================================================================
 ITERATION STEP  12
 

 SCF control                  : diis
 Damping factor/level shift   : 0.000/0.000
 DIIS [start/end/frequency]   :   2 / 50 /  1

 Constructing Fock-matrix...
 
 First step of Coulomb + first step of exchange...
 Exchange contribution is evaluated for MOs 1 to 48.
   1% done.
  12% done.
  24% done.
  35% done.
  46% done.
  57% done.
  68% done.
  80% done.
  91% done.
 100% done.
 
 Fitting and assembly step of exchange...
 
 Second step of Coulomb...
   1% done.
  12% done.
  24% done.
  35% done.
  46% done.
  57% done.
  68% done.
  80% done.
  91% done.
 100% done.
 
 Calculating the exchange-correlation matrix...
                  0.2063*PBEX [au]:    -16.857078877058
                  0.5000*PBEC [au]:     -1.613157565702
 Exchange-correlation energy  [au]:    -18.470236442760
 
 Coulomb energy + HF exchange [au]:    989.710757122953
 Gradient norm:      1.2386E+01
 DIIS is running in this iteration step.
 RMS of [F,P]:                                         0.00000131871788
 RMS of difference density:                            0.00000202714753
 Gap [au]:  0.37335048
 ALPHA OCC:  48
 BETA  OCC:  48
 
 ***KOHN-SHAM ENERGY IN STEP  12 IS          -628.3555823074814271 [AU]
 
 Step comparison  Energy Drift [au]  DIIS error drift  Gradient drift
       11            3.4588E-06         4.8790E-06       0.0000E+00
 ======================================================================
 ITERATION STEP  13
 

 SCF control                  : diis
 Damping factor/level shift   : 0.000/0.000
 DIIS [start/end/frequency]   :   2 / 50 /  1

 Constructing Fock-matrix...
 
 First step of Coulomb + first step of exchange...
 Exchange contribution is evaluated for MOs 1 to 48.
   1% done.
  12% done.
  24% done.
  35% done.
  46% done.
  57% done.
  68% done.
  80% done.
  91% done.
 100% done.
 
 Fitting and assembly step of exchange...
 
 Second step of Coulomb...
   1% done.
  12% done.
  24% done.
  35% done.
  46% done.
  57% done.
  68% done.
  80% done.
  91% done.
 100% done.
 
 Calculating the exchange-correlation matrix...
                  0.2063*PBEX [au]:    -16.857065690728
                  0.5000*PBEC [au]:     -1.613159885584
 Exchange-correlation energy  [au]:    -18.470225576312
 
 Coulomb energy + HF exchange [au]:    989.710434539294
 Gradient norm:      1.2386E+01
 DIIS is running in this iteration step.
 RMS of [F,P]:                                         0.00000075521922
 RMS of difference density:                            0.00000199178531
 Gap [au]:  0.37334172
 ALPHA OCC:  48
 BETA  OCC:  48
 
 ***KOHN-SHAM ENERGY IN STEP  13 IS          -628.3555824291802310 [AU]
 
 Step comparison  Energy Drift [au]  DIIS error drift  Gradient drift
       12            1.2170E-07         5.6350E-07       0.0000E+00
 ======================================================================
 ITERATION STEP  14
 

 SCF control                  : diis
 Damping factor/level shift   : 0.000/0.000
 DIIS [start/end/frequency]   :   2 / 50 /  1

 Constructing Fock-matrix...
 
 First step of Coulomb + first step of exchange...
 Exchange contribution is evaluated for MOs 1 to 48.
   1% done.
  12% done.
  24% done.
  35% done.
  46% done.
  57% done.
  68% done.
  80% done.
  91% done.
 100% done.
 
 Fitting and assembly step of exchange...
 
 Second step of Coulomb...
   1% done.
  12% done.
  24% done.
  35% done.
  46% done.
  57% done.
  68% done.
  80% done.
  91% done.
 100% done.
 
 Calculating the exchange-correlation matrix...
                  0.2063*PBEX [au]:    -16.857017203647
                  0.5000*PBEC [au]:     -1.613163234936
 Exchange-correlation energy  [au]:    -18.470180438584
 
 Coulomb energy + HF exchange [au]:    989.709718934410
 Gradient norm:      1.2386E+01
 DIIS is running in this iteration step.
 RMS of [F,P]:                                         0.00000008376977
 RMS of difference density:                            0.00000013746209
 Gap [au]:  0.37334166
 ALPHA OCC:  48
 BETA  OCC:  48
 
 ***KOHN-SHAM ENERGY IN STEP  14 IS          -628.3555824813861364 [AU]
 
 Step comparison  Energy Drift [au]  DIIS error drift  Gradient drift
       13            5.2206E-08         6.7145E-07       0.0000E+00
 ======================================================================
 ITERATION STEP  15
 

 SCF control                  : diis
 Damping factor/level shift   : 0.000/0.000
 DIIS [start/end/frequency]   :   2 / 50 /  1

 Constructing Fock-matrix...
 
 First step of Coulomb + first step of exchange...
 Exchange contribution is evaluated for MOs 1 to 48.
   1% done.
  12% done.
  24% done.
  35% done.
  46% done.
  57% done.
  68% done.
  80% done.
  91% done.
 100% done.
 
 Fitting and assembly step of exchange...
 
 Second step of Coulomb...
   1% done.
  12% done.
  24% done.
  35% done.
  46% done.
  57% done.
  68% done.
  80% done.
  91% done.
 100% done.
 
 Calculating the exchange-correlation matrix...
                  0.2063*PBEX [au]:    -16.857014838716
                  0.5000*PBEC [au]:     -1.613163000892
 Exchange-correlation energy  [au]:    -18.470177839608
 
 Coulomb energy + HF exchange [au]:    989.709532034057
 Gradient norm:      1.2386E+01
 DIIS is running in this iteration step.
 RMS of [F,P]:                                         0.00000002242401
 RMS of difference density:                            0.00000004446312
 Gap [au]:  0.37334142
 ALPHA OCC:  48
 BETA  OCC:  48
 
 ***KOHN-SHAM ENERGY IN STEP  15 IS          -628.3555824820423368 [AU]
 
 Step comparison  Energy Drift [au]  DIIS error drift  Gradient drift
       14            6.5620E-10         6.1346E-08       0.0000E+00
 ======================================================================
 
 SUCCESS...
 THE SCF ITERATION HAS CONVERGED!
 
                   A   
 FINAL ALPHA OCC:  48
 FINAL BETA  OCC:  48
 
 ***FINAL KOHN-SHAM ENERGY:          -628.3555824820423368 [AU]
 
 Orbital energies [au]:
      Irrep         Alpha          Beta
    1   A        -20.259164     -20.259164
    2   A        -20.229853     -20.229853
    3   A        -20.200456     -20.200456
    4   A        -15.233001     -15.233001
    5   A        -11.118020     -11.118020
    6   A        -11.033872     -11.033872
    7   A        -11.020389     -11.020389
    8   A        -10.974782     -10.974782
    9   A        -10.972032     -10.972032
   10   A        -10.970983     -10.970983
   11   A        -10.969873     -10.969873
   12   A        -10.967187     -10.967187
   13   A        -10.962509     -10.962509
   14   A         -1.368141      -1.368141
   15   A         -1.306912      -1.306912
   16   A         -1.273741      -1.273741
   17   A         -1.127914      -1.127914
   18   A         -1.081724      -1.081724
   19   A         -0.990813      -0.990813
   20   A         -0.957402      -0.957402
   21   A         -0.929207      -0.929207
   22   A         -0.851635      -0.851635
   23   A         -0.794034      -0.794034
   24   A         -0.764442      -0.764442
   25   A         -0.746356      -0.746356
   26   A         -0.688058      -0.688058
   27   A         -0.676967      -0.676967
   28   A         -0.652977      -0.652977
   29   A         -0.632324      -0.632324
   30   A         -0.621533      -0.621533
   31   A         -0.605307      -0.605307
   32   A         -0.584196      -0.584196
   33   A         -0.576455      -0.576455
   34   A         -0.564284      -0.564284
   35   A         -0.552402      -0.552402
   36   A         -0.546872      -0.546872
   37   A         -0.538982      -0.538982
   38   A         -0.526521      -0.526521
   39   A         -0.504721      -0.504721
   40   A         -0.485645      -0.485645
   41   A         -0.475408      -0.475408
   42   A         -0.456809      -0.456809
   43   A         -0.450031      -0.450031
   44   A         -0.441379      -0.441379
   45   A         -0.419909      -0.419909
   46   A         -0.365607      -0.365607
   47   A         -0.328019      -0.328019
   48   A         -0.296579      -0.296579
 
   49   A          0.076762       0.076762
   50   A          0.089321       0.089321
   51   A          0.108064       0.108064
   52   A          0.111928       0.111928
   53   A          0.114721       0.114721
   54   A          0.121335       0.121335
   55   A          0.136419       0.136419
   56   A          0.140774       0.140774
   57   A          0.158944       0.158944
   58   A          0.169486       0.169486
   59   A          0.189835       0.189835
   60   A          0.200075       0.200075
   61   A          0.211480       0.211480
   62   A          0.223926       0.223926
   63   A          0.252655       0.252655
   64   A          0.262974       0.262974
   65   A          0.283648       0.283648
   66   A          0.299294       0.299294
   67   A          0.312791       0.312791
   68   A          0.327273       0.327273
   69   A          0.336618       0.336618
   70   A          0.351158       0.351158
   71   A          0.360320       0.360320
   72   A          0.370774       0.370774
   73   A          0.388250       0.388250
   74   A          0.396526       0.396526
   75   A          0.409102       0.409102
   76   A          0.412055       0.412055
   77   A          0.417187       0.417187
   78   A          0.424609       0.424609
   79   A          0.435158       0.435158
   80   A          0.445523       0.445523
   81   A          0.446709       0.446709
   82   A          0.455007       0.455007
   83   A          0.465056       0.465056
   84   A          0.474844       0.474844
   85   A          0.481966       0.481966
   86   A          0.492405       0.492405
   87   A          0.500896       0.500896
   88   A          0.502421       0.502421
   89   A          0.509578       0.509578
   90   A          0.520003       0.520003
   91   A          0.527661       0.527661
   92   A          0.529113       0.529113
   93   A          0.534997       0.534997
   94   A          0.542659       0.542659
   95   A          0.554705       0.554705
   96   A          0.558921       0.558921
   97   A          0.566643       0.566643
   98   A          0.577649       0.577649
   99   A          0.580794       0.580794
  100   A          0.586562       0.586562
  101   A          0.590616       0.590616
  102   A          0.606436       0.606436
  103   A          0.618587       0.618587
  104   A          0.621643       0.621643
  105   A          0.632231       0.632231
  106   A          0.638698       0.638698
  107   A          0.643388       0.643388
  108   A          0.654500       0.654500
  109   A          0.664701       0.664701
  110   A          0.672786       0.672786
  111   A          0.679439       0.679439
  112   A          0.693647       0.693647
  113   A          0.694771       0.694771
  114   A          0.705818       0.705818
  115   A          0.710354       0.710354
  116   A          0.729035       0.729035
  117   A          0.740252       0.740252
  118   A          0.753008       0.753008
  119   A          0.765215       0.765215
  120   A          0.769507       0.769507
  121   A          0.779714       0.779714
  122   A          0.780683       0.780683
  123   A          0.800904       0.800904
  124   A          0.802690       0.802690
  125   A          0.811156       0.811156
  126   A          0.814509       0.814509
  127   A          0.832853       0.832853
  128   A          0.843549       0.843549
  129   A          0.847770       0.847770
  130   A          0.856705       0.856705
  131   A          0.872246       0.872246
  132   A          0.878696       0.878696
  133   A          0.905490       0.905490
  134   A          0.911343       0.911343
  135   A          0.914071       0.914071
  136   A          0.931008       0.931008
  137   A          0.942242       0.942242
  138   A          0.949801       0.949801
  139   A          0.957520       0.957520
  140   A          0.966927       0.966927
  141   A          0.970386       0.970386
  142   A          0.979954       0.979954
  143   A          0.987530       0.987530
  144   A          0.997189       0.997189
  145   A          0.998817       0.998817
  146   A          1.041877       1.041877
  147   A          1.056177       1.056177
  148   A          1.063289       1.063289
  149   A          1.068555       1.068555
  150   A          1.085760       1.085760
  151   A          1.114597       1.114597
  152   A          1.117739       1.117739
  153   A          1.126986       1.126986
  154   A          1.136544       1.136544
  155   A          1.157844       1.157844
  156   A          1.166413       1.166413
  157   A          1.170947       1.170947
  158   A          1.186965       1.186965
  159   A          1.197733       1.197733
  160   A          1.204202       1.204202
  161   A          1.220355       1.220355
  162   A          1.228863       1.228863
  163   A          1.246413       1.246413
  164   A          1.254192       1.254192
  165   A          1.257349       1.257349
  166   A          1.276553       1.276553
  167   A          1.284092       1.284092
  168   A          1.298231       1.298231
  169   A          1.314658       1.314658
  170   A          1.317668       1.317668
  171   A          1.332790       1.332790
  172   A          1.341758       1.341758
  173   A          1.342402       1.342402
  174   A          1.367299       1.367299
  175   A          1.371057       1.371057
  176   A          1.378067       1.378067
  177   A          1.395950       1.395950
  178   A          1.407816       1.407816
  179   A          1.411621       1.411621
  180   A          1.425708       1.425708
  181   A          1.430932       1.430932
  182   A          1.435005       1.435005
  183   A          1.440916       1.440916
  184   A          1.458499       1.458499
  185   A          1.466327       1.466327
  186   A          1.473285       1.473285
  187   A          1.482204       1.482204
  188   A          1.488125       1.488125
  189   A          1.497881       1.497881
  190   A          1.508545       1.508545
  191   A          1.513502       1.513502
  192   A          1.527326       1.527326
  193   A          1.530053       1.530053
  194   A          1.533514       1.533514
  195   A          1.550237       1.550237
  196   A          1.554245       1.554245
  197   A          1.562698       1.562698
  198   A          1.589149       1.589149
  199   A          1.613923       1.613923
  200   A          1.627025       1.627025
  201   A          1.630897       1.630897
  202   A          1.650972       1.650972
  203   A          1.677337       1.677337
  204   A          1.697023       1.697023
  205   A          1.701512       1.701512
  206   A          1.740564       1.740564
  207   A          1.753964       1.753964
  208   A          1.774532       1.774532
  209   A          1.797043       1.797043
  210   A          1.800947       1.800947
  211   A          1.814936       1.814936
  212   A          1.819122       1.819122
  213   A          1.844064       1.844064
  214   A          1.857681       1.857681
  215   A          1.872455       1.872455
  216   A          1.884040       1.884040
  217   A          1.916962       1.916962
  218   A          1.935852       1.935852
  219   A          1.941397       1.941397
  220   A          2.008937       2.008937
  221   A          2.034366       2.034366
  222   A          2.053154       2.053154
  223   A          2.061234       2.061234
  224   A          2.098556       2.098556
  225   A          2.101191       2.101191
  226   A          2.111403       2.111403
  227   A          2.165513       2.165513
  228   A          2.186060       2.186060
  229   A          2.190007       2.190007
  230   A          2.205643       2.205643
  231   A          2.230966       2.230966
  232   A          2.260539       2.260539
  233   A          2.272697       2.272697
  234   A          2.295140       2.295140
  235   A          2.301969       2.301969
  236   A          2.312696       2.312696
  237   A          2.317581       2.317581
  238   A          2.325258       2.325258
  239   A          2.330648       2.330648
  240   A          2.357988       2.357988
  241   A          2.420891       2.420891
  242   A          2.436295       2.436295
  243   A          2.445648       2.445648
  244   A          2.463225       2.463225
  245   A          2.489675       2.489675
  246   A          2.508441       2.508441
  247   A          2.519975       2.519975
  248   A          2.557247       2.557247
  249   A          2.583929       2.583929
  250   A          2.595541       2.595541
  251   A          2.619625       2.619625
  252   A          2.625661       2.625661
  253   A          2.633813       2.633813
  254   A          2.648670       2.648670
  255   A          2.663823       2.663823
  256   A          2.679798       2.679798
  257   A          2.685313       2.685313
  258   A          2.706952       2.706952
  259   A          2.721267       2.721267
  260   A          2.723938       2.723938
  261   A          2.736358       2.736358
  262   A          2.756978       2.756978
  263   A          2.777530       2.777530
  264   A          2.782947       2.782947
  265   A          2.808141       2.808141
  266   A          2.814284       2.814284
  267   A          2.822112       2.822112
  268   A          2.837037       2.837037
  269   A          2.861869       2.861869
  270   A          2.874830       2.874830
  271   A          2.878029       2.878029
  272   A          2.896448       2.896448
  273   A          2.912223       2.912223
  274   A          2.928009       2.928009
  275   A          2.930874       2.930874
  276   A          2.935998       2.935998
  277   A          2.946911       2.946911
  278   A          2.958470       2.958470
  279   A          2.968037       2.968037
  280   A          2.974964       2.974964
  281   A          2.995070       2.995070
  282   A          3.010051       3.010051
  283   A          3.021598       3.021598
  284   A          3.028451       3.028451
  285   A          3.039139       3.039139
  286   A          3.057671       3.057671
  287   A          3.085136       3.085136
  288   A          3.093442       3.093442
  289   A          3.112933       3.112933
  290   A          3.122628       3.122628
  291   A          3.140283       3.140283
  292   A          3.143643       3.143643
  293   A          3.155523       3.155523
  294   A          3.176243       3.176243
  295   A          3.180562       3.180562
  296   A          3.184247       3.184247
  297   A          3.186888       3.186888
  298   A          3.201761       3.201761
  299   A          3.208875       3.208875
  300   A          3.219150       3.219150
  301   A          3.232490       3.232490
  302   A          3.249183       3.249183
  303   A          3.252131       3.252131
  304   A          3.262251       3.262251
  305   A          3.267988       3.267988
  306   A          3.277576       3.277576
  307   A          3.282323       3.282323
  308   A          3.284149       3.284149
  309   A          3.303496       3.303496
  310   A          3.305773       3.305773
  311   A          3.313970       3.313970
  312   A          3.323132       3.323132
  313   A          3.331164       3.331164
  314   A          3.349628       3.349628
  315   A          3.355815       3.355815
  316   A          3.360847       3.360847
  317   A          3.365299       3.365299
  318   A          3.380419       3.380419
  319   A          3.383963       3.383963
  320   A          3.397498       3.397498
  321   A          3.418774       3.418774
  322   A          3.424743       3.424743
  323   A          3.435798       3.435798
  324   A          3.444136       3.444136
  325   A          3.458521       3.458521
  326   A          3.460211       3.460211
  327   A          3.464287       3.464287
  328   A          3.477044       3.477044
  329   A          3.485187       3.485187
  330   A          3.496983       3.496983
  331   A          3.500497       3.500497
  332   A          3.510928       3.510928
  333   A          3.520106       3.520106
  334   A          3.527704       3.527704
  335   A          3.536999       3.536999
  336   A          3.553429       3.553429
  337   A          3.565303       3.565303
  338   A          3.568701       3.568701
  339   A          3.588708       3.588708
  340   A          3.595470       3.595470
  341   A          3.603265       3.603265
  342   A          3.626436       3.626436
  343   A          3.629314       3.629314
  344   A          3.632515       3.632515
  345   A          3.655259       3.655259
  346   A          3.660182       3.660182
  347   A          3.677471       3.677471
  348   A          3.690519       3.690519
  349   A          3.697517       3.697517
  350   A          3.710689       3.710689
  351   A          3.720495       3.720495
  352   A          3.727693       3.727693
  353   A          3.742942       3.742942
  354   A          3.763290       3.763290
  355   A          3.772884       3.772884
  356   A          3.776236       3.776236
  357   A          3.796842       3.796842
  358   A          3.816996       3.816996
  359   A          3.823377       3.823377
  360   A          3.824534       3.824534
  361   A          3.835562       3.835562
  362   A          3.840388       3.840388
  363   A          3.851744       3.851744
  364   A          3.867419       3.867419
  365   A          3.874489       3.874489
  366   A          3.895278       3.895278
  367   A          3.909777       3.909777
  368   A          3.916994       3.916994
  369   A          3.923948       3.923948
  370   A          3.938943       3.938943
  371   A          3.950335       3.950335
  372   A          3.961285       3.961285
  373   A          3.974518       3.974518
  374   A          3.978084       3.978084
  375   A          3.984724       3.984724
  376   A          3.996629       3.996629
  377   A          3.999936       3.999936
  378   A          4.007468       4.007468
  379   A          4.011738       4.011738
  380   A          4.034634       4.034634
  381   A          4.042359       4.042359
  382   A          4.047304       4.047304
  383   A          4.063281       4.063281
  384   A          4.071731       4.071731
  385   A          4.085213       4.085213
  386   A          4.091994       4.091994
  387   A          4.103847       4.103847
  388   A          4.110646       4.110646
  389   A          4.123382       4.123382
  390   A          4.129345       4.129345
  391   A          4.142087       4.142087
  392   A          4.153881       4.153881
  393   A          4.167579       4.167579
  394   A          4.194594       4.194594
  395   A          4.207713       4.207713
  396   A          4.215092       4.215092
  397   A          4.226352       4.226352
  398   A          4.252607       4.252607
  399   A          4.259794       4.259794
  400   A          4.266051       4.266051
  401   A          4.281980       4.281980
  402   A          4.283840       4.283840
  403   A          4.297309       4.297309
  404   A          4.312317       4.312317
  405   A          4.325254       4.325254
  406   A          4.351825       4.351825
  407   A          4.361821       4.361821
  408   A          4.376995       4.376995
  409   A          4.384552       4.384552
  410   A          4.391071       4.391071
  411   A          4.395732       4.395732
  412   A          4.400101       4.400101
  413   A          4.412403       4.412403
  414   A          4.421250       4.421250
  415   A          4.431181       4.431181
  416   A          4.462401       4.462401
  417   A          4.471896       4.471896
  418   A          4.473967       4.473967
  419   A          4.485425       4.485425
  420   A          4.497428       4.497428
  421   A          4.504644       4.504644
  422   A          4.527427       4.527427
  423   A          4.531301       4.531301
  424   A          4.542951       4.542951
  425   A          4.554173       4.554173
  426   A          4.561903       4.561903
  427   A          4.570496       4.570496
  428   A          4.587122       4.587122
  429   A          4.598523       4.598523
  430   A          4.604015       4.604015
  431   A          4.612385       4.612385
  432   A          4.630172       4.630172
  433   A          4.640550       4.640550
  434   A          4.667301       4.667301
  435   A          4.680103       4.680103
  436   A          4.719029       4.719029
  437   A          4.735580       4.735580
  438   A          4.750986       4.750986
  439   A          4.781376       4.781376
  440   A          4.821066       4.821066
  441   A          4.867616       4.867616
  442   A          4.882910       4.882910
  443   A          4.911904       4.911904
  444   A          4.912921       4.912921
  445   A          4.940341       4.940341
  446   A          4.951821       4.951821
  447   A          4.987329       4.987329
  448   A          4.991180       4.991180
  449   A          4.997714       4.997714
  450   A          5.016259       5.016259
  451   A          5.030668       5.030668
  452   A          5.066529       5.066529
  453   A          5.090836       5.090836
  454   A          5.104390       5.104390
  455   A          5.123010       5.123010
  456   A          5.139192       5.139192
  457   A          5.148557       5.148557
  458   A          5.198779       5.198779
  459   A          5.222244       5.222244
  460   A          5.230338       5.230338
  461   A          5.257378       5.257378
  462   A          5.266119       5.266119
  463   A          5.289249       5.289249
  464   A          5.303397       5.303397
  465   A          5.324586       5.324586
  466   A          5.360611       5.360611
  467   A          5.374510       5.374510
  468   A          5.406251       5.406251
  469   A          5.424631       5.424631
  470   A          5.445665       5.445665
  471   A          5.458544       5.458544
  472   A          5.476637       5.476637
  473   A          5.482746       5.482746
  474   A          5.487291       5.487291
  475   A          5.508834       5.508834
  476   A          5.520574       5.520574
  477   A          5.529427       5.529427
  478   A          5.558562       5.558562
  479   A          5.584058       5.584058
  480   A          5.600328       5.600328
  481   A          5.645884       5.645884
  482   A          5.670823       5.670823
  483   A          5.682460       5.682460
  484   A          5.704095       5.704095
  485   A          5.736755       5.736755
  486   A          5.772927       5.772927
  487   A          5.782663       5.782663
  488   A          5.794912       5.794912
  489   A          5.826256       5.826256
  490   A          5.890288       5.890288
  491   A          5.906264       5.906264
  492   A          5.914340       5.914340
  493   A          5.963285       5.963285
  494   A          5.974416       5.974416
  495   A          5.992430       5.992430
  496   A          6.030755       6.030755
  497   A          6.037765       6.037765
  498   A          6.074888       6.074888
  499   A          6.090791       6.090791
  500   A          6.116150       6.116150
  501   A          6.144587       6.144587
  502   A          6.154759       6.154759
  503   A          6.168744       6.168744
  504   A          6.173313       6.173313
  505   A          6.227430       6.227430
  506   A          6.257286       6.257286
  507   A          6.280451       6.280451
  508   A          6.319367       6.319367
  509   A          6.371937       6.371937
  510   A          6.381443       6.381443
  511   A          6.428177       6.428177
  512   A          6.453925       6.453925
  513   A          6.514000       6.514000
  514   A          6.519195       6.519195
  515   A          6.609901       6.609901
  516   A          6.661598       6.661598
  517   A          6.696654       6.696654
  518   A          6.719945       6.719945
  519   A          6.765516       6.765516
  520   A          6.776003       6.776003
  521   A          6.794144       6.794144
  522   A          6.858196       6.858196
  523   A          6.903656       6.903656
  524   A          6.923930       6.923930
  525   A          6.936117       6.936117
  526   A          7.025353       7.025353
  527   A          7.087496       7.087496
  528   A          7.094152       7.094152
  529   A          7.118611       7.118611
  530   A          7.150041       7.150041
  531   A          7.180814       7.180814
  532   A          7.190046       7.190046
  533   A          7.216748       7.216748
  534   A          7.222666       7.222666
  535   A          7.305496       7.305496
  536   A          7.350020       7.350020
  537   A          7.462601       7.462601
  538   A          7.490261       7.490261
  539   A          7.529705       7.529705
  540   A          7.639574       7.639574
  541   A          7.788432       7.788432
  542   A          7.872833       7.872833
  543   A          8.201620       8.201620
  544   A          8.251239       8.251239
  545   A         15.086628      15.086628
  546   A         15.151882      15.151882
  547   A         15.227632      15.227632
  548   A         15.233659      15.233659
  549   A         15.325917      15.325917
  550   A         15.369613      15.369613
  551   A         15.539111      15.539111
  552   A         15.875864      15.875864
  553   A         15.899914      15.899914
  554   A         16.012300      16.012300
  555   A         16.045122      16.045122
  556   A         16.148627      16.148627
  557   A         16.171682      16.171682
  558   A         16.202624      16.202624
  559   A         16.237680      16.237680
  560   A         16.259377      16.259377
  561   A         16.325044      16.325044
  562   A         16.337906      16.337906
  563   A         16.353308      16.353308
  564   A         16.384877      16.384877
  565   A         16.401070      16.401070
  566   A         16.461328      16.461328
  567   A         16.488069      16.488069
  568   A         16.497816      16.497816
  569   A         16.537998      16.537998
  570   A         16.545000      16.545000
  571   A         16.558210      16.558210
  572   A         16.591599      16.591599
  573   A         16.596560      16.596560
  574   A         16.684506      16.684506
  575   A         16.868745      16.868745
  576   A         16.877961      16.877961
  577   A         17.032460      17.032460
  578   A         17.109874      17.109874
  579   A         17.408998      17.408998
  580   A         17.634252      17.634252
  581   A         20.795096      20.795096
  582   A         21.461138      21.461138
  583   A         21.743111      21.743111
  584   A         22.571864      22.571864
  585   A         25.810388      25.810388
  586   A         25.813967      25.813967
  587   A         25.909855      25.909855
  588   A         26.082189      26.082189
  589   A         26.357142      26.357142
  590   A         26.420769      26.420769
  591   A         26.830058      26.830058
  592   A         26.954702      26.954702
  593   A         27.022059      27.022059
  594   A         28.649617      28.649617
  595   A         28.773147      28.773147
  596   A         29.002345      29.002345
  597   A         38.939799      38.939799
  598   A         38.945763      38.945763
  599   A         38.995491      38.995491
  600   A         39.152793      39.152793
  601   A         39.267471      39.267471
  602   A         41.024984      41.024984
  603   A         41.067402      41.067402
  604   A         41.097526      41.097526
  605   A         41.100487      41.100487
  606   A         41.101487      41.101487
  607   A         41.109596      41.109596
  608   A         41.143394      41.143394
  609   A         41.144019      41.144019
  610   A         41.158963      41.158963
  611   A         41.162065      41.162065
  612   A         41.169705      41.169705
  613   A         41.170125      41.170125
  614   A         41.174748      41.174748
  615   A         41.180599      41.180599
  616   A         41.185106      41.185106
  617   A         41.197609      41.197609
  618   A         41.202884      41.202884
  619   A         41.206377      41.206377
  620   A         41.210036      41.210036
  621   A         41.218471      41.218471
  622   A         41.223776      41.223776
  623   A         41.226441      41.226441
  624   A         41.230791      41.230791
  625   A         41.232465      41.232465
  626   A         41.235972      41.235972
  627   A         41.249303      41.249303
  628   A         41.256119      41.256119
  629   A         41.279535      41.279535
  630   A         41.307732      41.307732
  631   A         41.319027      41.319027
  632   A         41.348263      41.348263
  633   A         41.358989      41.358989
  634   A         41.364418      41.364418
  635   A         41.398334      41.398334
  636   A         41.414540      41.414540
  637   A         41.425822      41.425822
  638   A         41.433768      41.433768
  639   A         41.458220      41.458220
  640   A         41.463209      41.463209
  641   A         41.538442      41.538442
  642   A         41.560818      41.560818
  643   A         41.569266      41.569266
  644   A         41.576051      41.576051
  645   A         41.591748      41.591748
  646   A         41.621950      41.621950
  647   A         43.472855      43.472855
  648   A         43.500700      43.500700
  649   A         43.509084      43.509084
  650   A         43.520909      43.520909
  651   A         43.548689      43.548689
  652   A         43.557894      43.557894
  653   A         43.570259      43.570259
  654   A         43.603348      43.603348
  655   A         43.615625      43.615625
  656   A         43.638281      43.638281
  657   A         43.681998      43.681998
  658   A         43.683308      43.683308
  659   A         43.732584      43.732584
  660   A         43.786659      43.786659
  661   A         43.814618      43.814618
  662   A         80.208543      80.208543
  663   A         80.214969      80.214969
  664   A         80.311825      80.311825
  665   A         80.325410      80.325410
  666   A         80.393437      80.393437
  667   A         80.420658      80.420658
  668   A         80.541820      80.541820
  669   A         80.734236      80.734236
  670   A         80.783746      80.783746
  671   A         80.880336      80.880336
  672   A         80.896615      80.896615
  673   A         80.975187      80.975187
  674   A         80.992083      80.992083
  675   A         81.032663      81.032663
  676   A         81.049769      81.049769
  677   A         81.096617      81.096617
  678   A         81.141236      81.141236
  679   A         81.142871      81.142871
  680   A         81.158161      81.158161
  681   A         81.186291      81.186291
  682   A         81.231943      81.231943
  683   A         81.258291      81.258291
  684   A         81.267622      81.267622
  685   A         81.288406      81.288406
  686   A         81.330088      81.330088
  687   A         81.426443      81.426443
  688   A         81.673584      81.673584
  689   A         84.424585      84.424585
  690   A         84.807782      84.807782
  691   A         85.101798      85.101798
  692   A         85.149701      85.149701
  693   A         85.483458      85.483458
  694   A         85.759435      85.759435
  695   A         85.784855      85.784855
  696   A         86.271940      86.271940
  697   A         86.904991      86.904991
  698   A        108.015044     108.015044
  699   A        108.494609     108.494609
  700   A        108.738226     108.738226
  701   A        115.173106     115.173106
  702   A        136.638098     136.638098
  703   A        136.644674     136.644674
  704   A        136.724019     136.724019
  705   A        136.841304     136.841304
  706   A        137.061977     137.061977
  707   A        137.112334     137.112334
  708   A        137.492838     137.492838
  709   A        137.557293     137.557293
  710   A        137.562873     137.562873
  711   A        147.610116     147.610116
  712   A        147.786523     147.786523
  713   A        147.958677     147.958677
 
 RETURNING FROM SCF ALGORITHM
 ======================================================================

 Executing drpa...

 Three-index integral transformation
 Allocation of 120.0 Gbytes of memory...
 
 Minimal memory requirement for (ai|P) and (ij|P) integrals:    67.0 MB

 Calculating (ai|P) and (ij|P) integrals...
 Number of integral batches:    1
 Occupied indices per batch:   45
 
 Transforming integrals of batch 1...

 Executing cis...

 Allocation of 120.0 Gbytes of memory...
 Core orbitals considered in CVS treatment:   1
 
 Read MO coeff. matrix and orbital energies...
 
 Sorting for the CVS calculation...
 Generate singlet trial vectors...
 
 Starting TDA DF-TDDFT iteration
 Functional: user
 Singlet excited states
 
 
 The iteration has converged in  0 steps for all the roots.
 
 Final result of the TDA-TDDFT calculations for the excited states:
 Functional: user
 Singlet excited states:
 
 Excited      Total          Excitation     Excitation     Excitation        Absorption
  state    energy [au]       energy [au]    energy [eV]  energy [cm^-1]    wavelength [nm]
 =========================================================================================
    1    -613.122581863     15.23300062     414.5111      3343257.20            2.99
 =========================================================================================
 
 
 Retrieve a J_ai^Q fitted MO integral list...
 Retrieve a J_ij^Q fitted MO integral list in upper triangle form...
 Sorting for the CVS calculation...
 Fitting...
 The ground-state intermediates are not necessary!
 Calculate pre-optimized initial guesses for adc(2) calculations
 Direct algorithm for AB contributions!!!
 
 Calculate sigma vector for root  1
 
                       Excitation           Energy                Norm of
 Iteration  1         energy [au]        decrease [au]        residual vector
 ============================================================================
 for root  1          14.849426303        -0.3835743             0.0000000
 ============================================================================
  1/ 1 states have converged.
 
 
 
 The micro iteration of pre-optimization has converged in  1 steps.
 
 
 ============================================================================
 Restart
 
 Calculate sigma vector for root  1
 
                       Excitation           Energy                Norm of
 Iteration  2         energy [au]        decrease [au]        residual vector
 ============================================================================
 for root  1          14.936773474         0.0873472             0.0000000
 ============================================================================
  1/ 1 states have converged.
 
 
 
 The micro iteration of pre-optimization has converged in  1 steps.
 
 
 ============================================================================
 Restart
 
 Calculate sigma vector for root  1
 
                       Excitation           Energy                Norm of
 Iteration  3         energy [au]        decrease [au]        residual vector
 ============================================================================
 for root  1          14.921232293        -0.0155412             0.0000000
 ============================================================================
  1/ 1 states have converged.
 
 
 
 The micro iteration of pre-optimization has converged in  1 steps.
 
 
 ============================================================================
 Restart
 
 Calculate sigma vector for root  1
 
                       Excitation           Energy                Norm of
 Iteration  4         energy [au]        decrease [au]        residual vector
 ============================================================================
 for root  1          14.924138034         0.0029057             0.0000000
 ============================================================================
  1/ 1 states have converged.
 
 
 
 The micro iteration of pre-optimization has converged in  1 steps.
 
 
 ============================================================================
 Restart
 
 Calculate sigma vector for root  1
 
                       Excitation           Energy                Norm of
 Iteration  5         energy [au]        decrease [au]        residual vector
 ============================================================================
 for root  1          14.923599643        -0.0005384             0.0000000
 ============================================================================
  1/ 1 states have converged.
 
 
 
 The micro iteration of pre-optimization has converged in  1 steps.
 
 
 ============================================================================
 Restart
 
 Calculate sigma vector for root  1
 
                       Excitation           Energy                Norm of
 Iteration  6         energy [au]        decrease [au]        residual vector
 ============================================================================
 for root  1          14.923699567         0.0000999             0.0000000
 ============================================================================
  1/ 1 states have converged.
 
 
 
 The micro iteration of pre-optimization has converged in  1 steps.
 
 
 ============================================================================
 Restart
 
 Calculate sigma vector for root  1
 
                       Excitation           Energy                Norm of
 Iteration  7         energy [au]        decrease [au]        residual vector
 ============================================================================
 for root  1          14.923681027        -0.0000185             0.0000000
 ============================================================================
  1/ 1 states have converged.
 
 
 
 The micro iteration of pre-optimization has converged in  1 steps.
 
 
 ============================================================================
 Restart
 
 Calculate sigma vector for root  1
 
                       Excitation           Energy                Norm of
 Iteration  8         energy [au]        decrease [au]        residual vector
 ============================================================================
 for root  1          14.923684467         0.0000034             0.0000000
 ============================================================================
  1/ 1 states have converged.
 
 
 
 The micro iteration of pre-optimization has converged in  1 steps.
 
 
 ============================================================================
 
 The macro iteration of pre-optimization has converged in  8 steps!
 
 Final result of the double hybrid calculations for the excited states:
 Functional: user
 Singlet excited states:
 
 Excited      Total          Excitation     Excitation     Excitation        Absorption
  state    energy [au]       energy [au]    energy [eV]  energy [cm^-1]    wavelength [nm]
 =========================================================================================
    1    -613.431898015     14.92368447     406.0941      3275370.15            3.05
 =========================================================================================
 
 
                      Normal termination of mrcc.
 **********************************************************************
