# Supplementary material for: Scalable Correlated Local Approaches for Computing Valence and Core-Level Ionization Energies in Large Molecules
Source: J Chem Theory Comput. 2026 Jun 24;22(13):6584–98. doi: 10.1021/acs.jctc.6c00634 (PMC13374016; doi:10.1021/acs.jctc.6c00634)
Supplement: Supplementary file 2 [file ct6c00634_si_003.zip › SI/outputs/TPA-PPDCN_sos-pbe0-2.out]

 **********************************************************************
                          MRCC program system
 **********************************************************************
 
                              Written by
     Mihaly Kallay, Peter R. Nagy, David Mester, Laszlo Gyevi-Nagy,
        Jozsef Csoka, P. Bernat Szabo, Zoltan Rolik, Gyula Samu,
      Bence Hegely, Bence Ladoczki, Klara Petrov, Jozsef Csontos,
     Adam Ganyecz, Istvan Ladjanszki, Lorant Szegedy, Mate Farkas,
          Pal D. Mezei, Reka A. Horvath, and Balazs D. Lorincz
 
        Department of Physical Chemistry and Materials Science
            Budapest University of Technology and Economics
                  Budapest P.O.Box 91, H-1521 Hungary
 
                              www.mrcc.hu
 
                            Version: 25.1.2

 Executing minp...

 Reading input from MINP...
 
 Input file:
 
basis=cc-pVTZ
verbosity=3


cialg=direct
ip_ea=ip
calc=tda
dft=user
4
0.7937 HFx
0.2063 PBEx
1.0000 MP2
0.5000 PBEc
scsps=0.6667
scspt=0.0000
dhexc=adc(2)
dyson=on
dendec=off
nstate=2

mem=120GB

geom=xyz
82
 energy: -128.929223900445 gnorm: 0.000537757792 xtb: 6.5.0 (746241f)
N           10.46370933903735        2.45539888079394        0.27455960750067
C            9.31998983714440        2.39446101146244        0.24647973628468
C            7.90907931671985        2.29533924537248        0.21306884969313
C            7.30456444505780        1.06315624224436        0.13014622709377
C            5.90031893431518        0.97087253759805        0.09543067765519
C            5.11241678208728        2.15940364794839        0.14646424833233
C            5.74910252864641        3.41279614512619        0.23207507752844
C            7.12155068208450        3.48415531585442        0.26515548585069
C            7.76772632774526        4.74002133451161        0.35133904873240
N            8.27638504668412        5.76420818170841        0.42025057601229
N            3.77266117071525        2.09810229082383        0.11391446088813
C            3.20720217049277        0.90957022472143        0.03284282933383
C            1.76757279448234        0.82106063219604       -0.00554452191737
C            0.98143799346861        1.96699336635193        0.02865474140251
C           -0.39715485437521        1.87008587259816        0.00827330060232
C           -1.03518603831318        0.63744127915633       -0.04031964159580
C           -2.50290094796593        0.60128700136291       -0.00941246429382
C           -3.24203581205068        1.37072977728351       -0.90648278632634
C           -4.61973679114990        1.35350116595674       -0.89088121120671
C           -5.30842895137929        0.58126098381989        0.04744647529858
N           -6.70045314334422        0.55888791340575        0.06785855159987
C           -7.43529539752815        1.69743379204096       -0.29092747490417
C           -8.61062959349784        1.56971514615618       -1.02998202100748
C           -9.34079111515177        2.69052274965456       -1.37412523662348
C           -8.90979390542714        3.95159759891089       -0.99612992227061
C           -7.74093852163895        4.08366484484193       -0.26455105144676
C           -7.00799523200133        2.96814917641013        0.09151937022192
C           -7.38409289472734       -0.60620727501386        0.44155158868299
C           -8.54401312920805       -0.52359428749759        1.21075177970277
C           -9.22326510142848       -1.67135938287361        1.56994475650140
C           -8.75624694326429       -2.91493447031196        1.17697766441503
C           -7.60297656262119       -3.00225617688618        0.41464891816452
C           -6.92108902722693       -1.85966977108812        0.04362265661419
C           -4.57040902714387       -0.16740031718596        0.96751409418312
C           -3.19284217172588       -0.16226249453450        0.93182979203830
C           -0.26179174163874       -0.54311378427129       -0.11545486456333
C           -0.85161228285710       -1.83232691269589       -0.26610283299169
C           -0.09576409552439       -2.95401246553987       -0.33045686565132
C            1.32455987846895       -2.89373299117667       -0.25986757410711
C            2.11439098744819       -4.05032051689520       -0.31891813414319
C            3.49497804575009       -3.99689814624856       -0.27784736088551
C            4.09619688835435       -2.74070227696850       -0.17699354064212
C            3.35077025090641       -1.57388765017296       -0.11559583253828
C            4.00186919021237       -0.28749052351232       -0.01939497416747
N            5.31745795054444       -0.23585340940968        0.01303773571889
C            1.94040035755585       -1.62952624373291       -0.15172972974353
C            1.14968338685902       -0.44744181121693       -0.08828654981603
C            4.37802443033083       -5.23193276995667       -0.34413287460220
C            5.28182168173727       -5.12747468303844       -1.58058012165369
C            3.57182168907801       -6.52920270972148       -0.44598915653325
C            5.23760132851198       -5.29732284719995        0.92593724224370
H            7.88883690674609        0.15647209850354        0.09006880473050
H            5.14217950651149        4.30447197668353        0.27046956851833
H            1.47068875793308        2.92666142142100        0.08195912849827
H           -0.99730435195306        2.76709667599101        0.05788457388674
H           -2.72437367410968        1.96233862359649       -1.64750404803250
H           -5.17550498713533        1.93376041058276       -1.61241895932242
H           -8.94354808014834        0.58744718882532       -1.33205312072786
H          -10.24855145204188        2.57844428601071       -1.94842017351805
H           -9.48148318668165        4.82539873985869       -1.26902641133709
H           -7.40131405582299        5.06272095331913        0.03974924566087
H           -6.10316401511666        3.07236765684055        0.67236547967440
H           -8.90496046717559        0.44512467414076        1.52399427996664
H          -10.11938388163527       -1.59414165135164        2.16773832836330
H           -9.28812837982081       -3.80981757629418        1.46182254937791
H           -7.23602702355533       -3.96746117984696        0.09783692183896
H           -6.02905320619049       -1.92912100381829       -0.56178919627470
H           -5.08857642003348       -0.74869179623420        1.71592086323236
H           -2.63874268902814       -0.72974963267763        1.66561818576761
H           -1.92589911783334       -1.89812505927790       -0.34707980293987
H           -0.56109327779249       -3.92226108877161       -0.44822710067893
H            1.59951299774938       -4.99434994581993       -0.40074417689897
H            5.16884115609121       -2.63778248550218       -0.14503458937310
H            5.91514756616621       -6.00865489755443       -1.65527839299363
H            5.92196113147277       -4.25133717921138       -1.53114401566337
H            4.67854248863649       -5.05901146053771       -2.48365050475322
H            4.25375093431418       -7.37583648442670       -0.48752097608687
H            2.96490013186586       -6.54443861070418       -1.34844868850117
H            2.92817965766389       -6.66019098720878        0.42096152347454
H            5.86901895067342       -6.18275135729395        0.90357306997971
H            5.87830329382568       -4.42500998266717        1.01715743136207
H            4.60295463317545       -5.34878476773690        1.80837145410502
 
 
 Checking keyword combinations...
 
 Keywords:
 
 active=none
 agrid=ld0006-ld0590
 agrid_pssp=ld0006-ld0194
 agrid_pssp_sm=ld0006-ld0074
 ao_trunc=off
 ao_trunc_tol=1e-4
 basis=cc-pvtz
 basis_sm=none
 basopt=off
 bfbasis=none
 bfgsmem=10
 bfgstol=1.0d-3
 bfgscimem=5
 boysalg=jacobi
 bpcompo=0.95
 bpcompv=0.98
 bpdfo=0.95
 bpocc=0.95
 bppdo=0.95
 bppdv=0.98
 bpedo=0.95
 bpedv=0.98
 bp_subsyso=0.95
 bp_subsysv=0.95
 cabscorr=off
 cabsdom=bplarge
 cabsdual=off
 calc=adc(2)
 ccmaxit=50
 ccprog=cis
 ccsdalg=disk
 ccsdmkl=seq
 ccsdrest=off
 ccsdthreads=2
 cctol=6
 charge=0
 cialg=direct
 ciguess=off
 cmpgrp=auto
 comprest=off
 coord_sys=ric
 core=frozen
 corembed=off
 csapprox=off
 cvs=off
 dboc=off
 deltaf12=off
 delocsomofact=
 dendec=off
 dens=0
 denscorr=0
 dfalg=lineq
 dfbasis_cab=none
 dfbasis_cor=auto
 dfbasis_scf=auto
 dfbasis_scf_sm=auto
 dfintran=drpa
 df_trunc=off
 df_trunc_corr=off
 df_trunc_corr_tol=5e-4
 df_trunc_tol=5e-4
 dft=user
 dhexc=adc(2)
 diag=david
 docc=
 domrad=10.d0
 drpaalg=fit
 dual=off
 dual_df=off
 dyson=on
 ecp=auto
 edisp=off
 edisp_embed=off
 embed=off
 epairestfact=off
 epairscale=1.d0
 etemp=300
 epert=none
 eps=
 espcharge=off
 excrad=0.d0
 excrad_f12=0.d0
 excrad_fin=0.000000000D+00
 fastdbbsc=v2
 fitting=coulomb
 fmm=off
 fmmord=8
 fnonorb=
 freq=off
 gamma=1.d0
 gauss=spher
 geom=xyz
 gopt=off
 ghost=none
 gtol=7
 grdens=off
 grid=auto
 grid_sm=auto
 gridbatch_cos=2000
 grtol=10
 guido_ct=off
 hamilton=dc
 hl_scfalg=auto
 iface=none
 incore=off
 intalg=auto
 ip_ea=ip
 itol=10
 laptol=1.d-2
 lccoporder=trffirst
 lcorthr=normal
 lccrest=off
 ldfgrad_tol=8
 lmp2dens=on
 lnoepso=0.d0
 lnoepsv=0.0d0
 localcc=off
 localcorrsymm=off
 locintrf=disk
 mact=
 maxact=off
 maxdim=200
 maxex=0
 maxmicroit=100
 mcscfiguess=hf
 mem=120gb
 mmprog=
 molden=on
 mp2ongrid=off
 mpitasks=1
 mulmet=0
 mult=
 nab=off
 nacto=0
 nactv=0
 naf_amp=3.16d-3
 naf_cor=0.d0
 naf_f12=off
 naf_scf=off
 nafalg=albe
 nafdens=off
 naftyp=
 nchol=auto
 ndeps=1e-3
 nevpt=
 nstate=2
 nsing=0
 nto=off
 ntrip=0
 num_grad=off
 occ=
 occri=off
 oniom=off
 oniom_eechg=off
 oniom_pcm=off
 oniom_qcorr=off
 optalg=
 optmaxit=50
 optetol=1e-6
 optex=1
 optgtol=1e-4
 optstol=1e-3
 orblocc=off
 orbloce=off
 orbloco=off
 orblocv=off
 orblocguess=cholesky
 osveps=1e-3
 ovirt=off
 ovltol=1e-7
 ovosnorb=80.0
 pao_subsys_tol=1e-3
 pao_tol=1e-3
 pcm=off
 popul=off
 pressure=100000
 pssp=off
 ptfreq=0.0
 ptthreads=2
 qmreg=
 qmmm=off
 qro=off
 qscf=off
 redcost_exc=off
 redcost_tddft=off
 refdet=none
 rest=0
 rgrid=log3
 rism=off
 rohfcore=semicanonical
 rohftype=semicanonical
 scfalg=auto
 scf_conv=auto
 scfdamp=0.7d0
 scfdamp_mode=1
 scfdamp_end=3
 scfdamp_dampstep=0.d0
 scfdamp_dtol=0.0d0
 scfdamp_maxfact=0.7d0
 scfdamp_minfact=0.7d0
 scfdiis=on
 scfdiis_dtol=0.0d0
 scfdiis_end=50
 scfdiis_start=2
 scfdiis_step=1
 scfdiis_watch=off
 scfdiis_wrange=10
 scfdiis_wlimit=5
 scfdiis_delmax=2
 scfdtol=7
 scfext=10
 scfguessdens=
 scfiguess=sad
 scfloc=off
 scflshift=0.20
 scflshift_end=8
 scflshift_dtol=0.0
 scflshift_gaptol=0.20
 scfmaxit=50
 scftype=
 scftype_low=
 scftype_high=
 scftol=6
 scspe=1.d0
 scsph=1.d0
 scsps=0.6667
 scsps_t=0.6667
 scspt=0.0000
 scspt_t=0.0000
 scspv=1.d0
 spairtol=1e-4
 sqmprog=
 subminp=top
 subsys_bopu=on
 symm=
 talg=occ
 temp=298.15
 test=off
 tfunc=off
 theodore=off
 tlmo=0.999
 tpao=0.94
 tprint=off
 uncontract=off
 unit=angs
 usedisk=2
 verbosity=3
 wpairtol=0.100000000E-05

 Executing scf...

 @scfsetup: integrals calculated directly
            mrcc/integ direct run
 @scfsetup: calculating on full matrices
            not using symmetry adapted basis
 @scfsetup: diis switched on
 @scfsetup: number of steps to extrapolate from  10
 @scfsetup: tolerance in energy deviation    0.100000E-05
            tolerance in density deviation    0.100000E-06
 @scfsetup: maximum number of iterations:  50
 @scfsetup: restricted closed shell hf calc
 @scfsetup: starting scf from superposition of atomic densities
 @scfsetup: occupation set:
            from initial orbitals
 @scfsetup: Parameter-set for SCF acceleration: normal
 @scfsetup: diis runs from iteration:   2
 @scfsetup: diis runs to iteration:  50
 @scfsetup: diis runs in every iteration
 @scfsetup: diiswatch is disabled                   
 @scfsetup: diis dtol criteria to switch on:      0.0000E+00
           (or the iteration number below is reached)
 @scfsetup: static damping scheme
            iteration step criteria to turn damping off: 3
 @scfsetup: dynamic level shifting
            tolarance in HOMO-LUMO gap:  0.200
            tolarance in density deviation:     0.0000E+00
            iteration step criteria to turn level shifting off: 8
 Allocation of 120.0 Gbytes of memory...
 ======================================================================
 ITERATION STEP   1
 

 SCF control                  : initial
 Damping factor/level shift   : 0.700/0.200
 DIIS [start/end/frequency]   :   2 / 50 /  1

 Constructing Fock-matrix...
 
 First step of Coulomb + first step of exchange...
 Exchange contribution is evaluated for MOs 1 to 171.
   1% done.
  12% done.
  23% done.
  34% done.
  45% done.
  56% done.
  67% done.
  78% done.
  89% done.
 100% done.
 
 Fitting and assembly step of exchange...
 
 Second step of Coulomb...
   1% done.
  12% done.
  23% done.
  34% done.
  45% done.
  56% done.
  67% done.
  78% done.
  89% done.
 100% done.
 
 Calculating the exchange-correlation matrix...
                  0.2063*PBEX [au]:    -57.399959189986
                  0.5000*PBEC [au]:     -5.820046301027
 Exchange-correlation energy  [au]:    -63.220005491013
 
 Coulomb energy + HF exchange [au]:   6216.002949716836
 Gradient norm:      1.7700E+00
 RMS of [F,P]:                                         0.00555478328042
 RMS of difference density:                            0.00190380676137
 Gap [au]:  0.09738745
 ALPHA OCC: 171
 BETA  OCC: 171
 
 ***KOHN-SHAM ENERGY IN STEP   1 IS         -2031.0741041075907560 [AU]
 ======================================================================
 ITERATION STEP   2
 

 SCF control                  : diis+damping
 Damping factor/level shift   : 0.700/0.200
 DIIS [start/end/frequency]   :   2 / 50 /  1

 Constructing Fock-matrix...
 
 First step of Coulomb + first step of exchange...
 Exchange contribution is evaluated for MOs 1 to 171.
   1% done.
  12% done.
  23% done.
  34% done.
  45% done.
  56% done.
  67% done.
  78% done.
  89% done.
 100% done.
 
 Fitting and assembly step of exchange...
 
 Second step of Coulomb...
   1% done.
  12% done.
  23% done.
  34% done.
  45% done.
  56% done.
  67% done.
  78% done.
  89% done.
 100% done.
 
 Calculating the exchange-correlation matrix...
                  0.2063*PBEX [au]:    -57.715104132658
                  0.5000*PBEC [au]:     -5.811652339757
 Exchange-correlation energy  [au]:    -63.526756472415
 
 Coulomb energy + HF exchange [au]:   6253.024087003198
 Gradient norm:      3.1824E-01
 DIIS is running in this iteration step.
 RMS of [F,P]:                                         0.00382323768928
 RMS of difference density:                            0.00121604334031
 Gap [au]:  0.21575706
 ALPHA OCC: 171
 BETA  OCC: 171
 
 ***KOHN-SHAM ENERGY IN STEP   2 IS         -2035.1534232455232996 [AU]
 
 Step comparison  Energy Drift [au]  DIIS error drift  Gradient drift
        1            4.0793E+00         1.7315E-03       1.4518E+00
        2            2.0352E+03         1.0000E-07       1.4518E+00
 ======================================================================
 ITERATION STEP   3
 

 SCF control                  : diis+damping
 Damping factor/level shift   : 0.700/0.000
 DIIS [start/end/frequency]   :   2 / 50 /  1

 Constructing Fock-matrix...
 
 First step of Coulomb + first step of exchange...
 Exchange contribution is evaluated for MOs 1 to 171.
   1% done.
  12% done.
  23% done.
  34% done.
  45% done.
  56% done.
  67% done.
  78% done.
  89% done.
 100% done.
 
 Fitting and assembly step of exchange...
 
 Second step of Coulomb...
   1% done.
  12% done.
  23% done.
  34% done.
  45% done.
  56% done.
  67% done.
  78% done.
  89% done.
 100% done.
 
 Calculating the exchange-correlation matrix...
                  0.2063*PBEX [au]:    -57.871298122476
                  0.5000*PBEC [au]:     -5.802498833037
 Exchange-correlation energy  [au]:    -63.673796955512
 
 Coulomb energy + HF exchange [au]:   6269.431870432450
 Gradient norm:      3.9138E-02
 DIIS is running in this iteration step.
 RMS of [F,P]:                                         0.00273953184449
 RMS of difference density:                            0.00099813714622
 Gap [au]:  0.21362109
 ALPHA OCC: 171
 BETA  OCC: 171
 
 ***KOHN-SHAM ENERGY IN STEP   3 IS         -2036.6848623882124230 [AU]
 
 Step comparison  Energy Drift [au]  DIIS error drift  Gradient drift
        2            1.5314E+00         1.0837E-03       2.7910E-01
 ======================================================================
 ITERATION STEP   4
 

 SCF control                  : diis
 Damping factor/level shift   : 0.000/0.000
 DIIS [start/end/frequency]   :   2 / 50 /  1

 Constructing Fock-matrix...
 
 First step of Coulomb + first step of exchange...
 Exchange contribution is evaluated for MOs 1 to 171.
   1% done.
  12% done.
  23% done.
  34% done.
  45% done.
  56% done.
  67% done.
  78% done.
  89% done.
 100% done.
 
 Fitting and assembly step of exchange...
 
 Second step of Coulomb...
   1% done.
  12% done.
  23% done.
  34% done.
  45% done.
  56% done.
  67% done.
  78% done.
  89% done.
 100% done.
 
 Calculating the exchange-correlation matrix...
                  0.2063*PBEX [au]:    -58.133122536471
                  0.5000*PBEC [au]:     -5.762432102911
 Exchange-correlation energy  [au]:    -63.895554639382
 
 Coulomb energy + HF exchange [au]:   6275.362185841742
 Gradient norm:      1.0814E-01
 DIIS is running in this iteration step.
 RMS of [F,P]:                                         0.00223616194467
 RMS of difference density:                            0.00328936958923
 Gap [au]:  0.21655434
 ALPHA OCC: 171
 BETA  OCC: 171
 
 ***KOHN-SHAM ENERGY IN STEP   4 IS         -2037.9023051446492900 [AU]
 
 Step comparison  Energy Drift [au]  DIIS error drift  Gradient drift
        3            1.2174E+00         5.0337E-04      -6.8997E-02
 Warning! The gradient goes uphill (with respect to previous step).
 Warning! The gradient goes uphill (with respect to step   3 ).
 ======================================================================
 ITERATION STEP   5
 

 SCF control                  : diis
 Damping factor/level shift   : 0.000/0.000
 DIIS [start/end/frequency]   :   2 / 50 /  1

 Constructing Fock-matrix...
 
 First step of Coulomb + first step of exchange...
 Exchange contribution is evaluated for MOs 1 to 171.
   1% done.
  12% done.
  23% done.
  34% done.
  45% done.
  56% done.
  67% done.
  78% done.
  89% done.
 100% done.
 
 Fitting and assembly step of exchange...
 
 Second step of Coulomb...
   1% done.
  12% done.
  23% done.
  34% done.
  45% done.
  56% done.
  67% done.
  78% done.
  89% done.
 100% done.
 
 Calculating the exchange-correlation matrix...
                  0.2063*PBEX [au]:    -58.253795935616
                  0.5000*PBEC [au]:     -5.755819394770
 Exchange-correlation energy  [au]:    -64.009615330386
 
 Coulomb energy + HF exchange [au]:   6295.899233613347
 Gradient norm:      1.7691E-01
 DIIS is running in this iteration step.
 RMS of [F,P]:                                         0.00046629079803
 RMS of difference density:                            0.00061695196212
 Gap [au]:  0.20746373
 ALPHA OCC: 171
 BETA  OCC: 171
 
 ***KOHN-SHAM ENERGY IN STEP   5 IS         -2038.3262542768879939 [AU]
 
 Step comparison  Energy Drift [au]  DIIS error drift  Gradient drift
        4            4.2395E-01         1.7699E-03      -6.8770E-02
 Warning! The gradient goes uphill (with respect to previous step).
 Warning! The gradient goes uphill (with respect to step   3 ).
 ======================================================================
 ITERATION STEP   6
 

 SCF control                  : diis
 Damping factor/level shift   : 0.000/0.000
 DIIS [start/end/frequency]   :   2 / 50 /  1

 Constructing Fock-matrix...
 
 First step of Coulomb + first step of exchange...
 Exchange contribution is evaluated for MOs 1 to 171.
   1% done.
  12% done.
  23% done.
  34% done.
  45% done.
  56% done.
  67% done.
  78% done.
  89% done.
 100% done.
 
 Fitting and assembly step of exchange...
 
 Second step of Coulomb...
   1% done.
  12% done.
  23% done.
  34% done.
  45% done.
  56% done.
  67% done.
  78% done.
  89% done.
 100% done.
 
 Calculating the exchange-correlation matrix...
                  0.2063*PBEX [au]:    -58.186390336075
                  0.5000*PBEC [au]:     -5.763878005191
 Exchange-correlation energy  [au]:    -63.950268341266
 
 Coulomb energy + HF exchange [au]:   6297.351152921818
 Gradient norm:      6.6402E-02
 DIIS is running in this iteration step.
 RMS of [F,P]:                                         0.00013775123821
 RMS of difference density:                            0.00015469604167
 Gap [au]:  0.21256555
 ALPHA OCC: 171
 BETA  OCC: 171
 
 ***KOHN-SHAM ENERGY IN STEP   6 IS         -2038.4082084566107369 [AU]
 
 Step comparison  Energy Drift [au]  DIIS error drift  Gradient drift
        5            8.1954E-02         3.2854E-04       1.1050E-01
 Warning! The gradient goes uphill (with respect to step   3 ).
 ======================================================================
 ITERATION STEP   7
 

 SCF control                  : diis
 Damping factor/level shift   : 0.000/0.000
 DIIS [start/end/frequency]   :   2 / 50 /  1

 Constructing Fock-matrix...
 
 First step of Coulomb + first step of exchange...
 Exchange contribution is evaluated for MOs 1 to 171.
   1% done.
  12% done.
  23% done.
  34% done.
  45% done.
  56% done.
  67% done.
  78% done.
  89% done.
 100% done.
 
 Fitting and assembly step of exchange...
 
 Second step of Coulomb...
   1% done.
  12% done.
  23% done.
  34% done.
  45% done.
  56% done.
  67% done.
  78% done.
  89% done.
 100% done.
 
 Calculating the exchange-correlation matrix...
                  0.2063*PBEX [au]:    -58.206762883724
                  0.5000*PBEC [au]:     -5.765025041358
 Exchange-correlation energy  [au]:    -63.971787925082
 
 Coulomb energy + HF exchange [au]:   6298.218745678273
 Gradient norm:      1.9974E-02
 DIIS is running in this iteration step.
 RMS of [F,P]:                                         0.00006179376885
 RMS of difference density:                            0.00005682043038
 Gap [au]:  0.21205533
 ALPHA OCC: 171
 BETA  OCC: 171
 
 ***KOHN-SHAM ENERGY IN STEP   7 IS         -2038.4133367131762498 [AU]
 
 Step comparison  Energy Drift [au]  DIIS error drift  Gradient drift
        6            5.1283E-03         7.5957E-05       4.6428E-02
 ======================================================================
 ITERATION STEP   8
 

 SCF control                  : diis
 Damping factor/level shift   : 0.000/0.000
 DIIS [start/end/frequency]   :   2 / 50 /  1

 Constructing Fock-matrix...
 
 First step of Coulomb + first step of exchange...
 Exchange contribution is evaluated for MOs 1 to 171.
   1% done.
  12% done.
  23% done.
  34% done.
  45% done.
  56% done.
  67% done.
  78% done.
  89% done.
 100% done.
 
 Fitting and assembly step of exchange...
 
 Second step of Coulomb...
   1% done.
  12% done.
  23% done.
  34% done.
  45% done.
  56% done.
  67% done.
  78% done.
  89% done.
 100% done.
 
 Calculating the exchange-correlation matrix...
                  0.2063*PBEX [au]:    -58.201380982517
                  0.5000*PBEC [au]:     -5.764818234914
 Exchange-correlation energy  [au]:    -63.966199217431
 
 Coulomb energy + HF exchange [au]:   6297.751047553600
 Gradient norm:      5.2553E-03
 DIIS is running in this iteration step.
 RMS of [F,P]:                                         0.00004057613454
 RMS of difference density:                            0.00002499737662
 Gap [au]:  0.21227449
 ALPHA OCC: 171
 BETA  OCC: 171
 
 ***KOHN-SHAM ENERGY IN STEP   8 IS         -2038.4142952650727239 [AU]
 
 Step comparison  Energy Drift [au]  DIIS error drift  Gradient drift
        7            9.5855E-04         2.1218E-05       1.4719E-02
 ======================================================================
 ITERATION STEP   9
 

 SCF control                  : diis
 Damping factor/level shift   : 0.000/0.000
 DIIS [start/end/frequency]   :   2 / 50 /  1

 Constructing Fock-matrix...
 
 First step of Coulomb + first step of exchange...
 Exchange contribution is evaluated for MOs 1 to 171.
   1% done.
  12% done.
  23% done.
  34% done.
  45% done.
  56% done.
  67% done.
  78% done.
  89% done.
 100% done.
 
 Fitting and assembly step of exchange...
 
 Second step of Coulomb...
   1% done.
  12% done.
  23% done.
  34% done.
  45% done.
  56% done.
  67% done.
  78% done.
  89% done.
 100% done.
 
 Calculating the exchange-correlation matrix...
                  0.2063*PBEX [au]:    -58.197532872267
                  0.5000*PBEC [au]:     -5.764977799063
 Exchange-correlation energy  [au]:    -63.962510671330
 
 Coulomb energy + HF exchange [au]:   6297.620535991565
 Gradient norm:      3.7115E-03
 DIIS is running in this iteration step.
 RMS of [F,P]:                                         0.00003186242545
 RMS of difference density:                            0.00001939264374
 Gap [au]:  0.21282029
 ALPHA OCC: 171
 BETA  OCC: 171
 
 ***KOHN-SHAM ENERGY IN STEP   9 IS         -2038.4146086859473144 [AU]
 
 Step comparison  Energy Drift [au]  DIIS error drift  Gradient drift
        8            3.1342E-04         8.7137E-06       1.5439E-03
 ======================================================================
 ITERATION STEP  10
 

 SCF control                  : diis
 Damping factor/level shift   : 0.000/0.000
 DIIS [start/end/frequency]   :   2 / 50 /  1

 Constructing Fock-matrix...
 
 First step of Coulomb + first step of exchange...
 Exchange contribution is evaluated for MOs 1 to 171.
   1% done.
  12% done.
  23% done.
  34% done.
  45% done.
  56% done.
  67% done.
  78% done.
  89% done.
 100% done.
 
 Fitting and assembly step of exchange...
 
 Second step of Coulomb...
   1% done.
  12% done.
  23% done.
  34% done.
  45% done.
  56% done.
  67% done.
  78% done.
  89% done.
 100% done.
 
 Calculating the exchange-correlation matrix...
                  0.2063*PBEX [au]:    -58.195425369989
                  0.5000*PBEC [au]:     -5.765199066893
 Exchange-correlation energy  [au]:    -63.960624436882
 
 Coulomb energy + HF exchange [au]:   6297.524712335711
 Gradient norm:      2.9142E-03
 DIIS is running in this iteration step.
 RMS of [F,P]:                                         0.00002494984538
 RMS of difference density:                            0.00001726270483
 Gap [au]:  0.21274495
 ALPHA OCC: 171
 BETA  OCC: 171
 
 ***KOHN-SHAM ENERGY IN STEP  10 IS         -2038.4148263997631148 [AU]
 
 Step comparison  Energy Drift [au]  DIIS error drift  Gradient drift
        9            2.1771E-04         6.9126E-06       7.9727E-04
 ======================================================================
 ITERATION STEP  11
 

 SCF control                  : diis
 Damping factor/level shift   : 0.000/0.000
 DIIS [start/end/frequency]   :   2 / 50 /  1

 Constructing Fock-matrix...
 
 First step of Coulomb + first step of exchange...
 Exchange contribution is evaluated for MOs 1 to 171.
   1% done.
  12% done.
  23% done.
  34% done.
  45% done.
  56% done.
  67% done.
  78% done.
  89% done.
 100% done.
 
 Fitting and assembly step of exchange...
 
 Second step of Coulomb...
   1% done.
  12% done.
  23% done.
  34% done.
  45% done.
  56% done.
  67% done.
  78% done.
  89% done.
 100% done.
 
 Calculating the exchange-correlation matrix...
                  0.2063*PBEX [au]:    -58.193571134242
                  0.5000*PBEC [au]:     -5.765379258004
 Exchange-correlation energy  [au]:    -63.958950392246
 
 Coulomb energy + HF exchange [au]:   6297.463499675776
 Gradient norm:      2.2858E-03
 DIIS is running in this iteration step.
 RMS of [F,P]:                                         0.00001907412393
 RMS of difference density:                            0.00001792004617
 Gap [au]:  0.21275181
 ALPHA OCC: 171
 BETA  OCC: 171
 
 ***KOHN-SHAM ENERGY IN STEP  11 IS         -2038.4149760409163719 [AU]
 
 Step comparison  Energy Drift [au]  DIIS error drift  Gradient drift
       10            1.4964E-04         5.8757E-06       6.2843E-04
 ======================================================================
 ITERATION STEP  12
 

 SCF control                  : diis
 Damping factor/level shift   : 0.000/0.000
 DIIS [start/end/frequency]   :   2 / 50 /  1

 Constructing Fock-matrix...
 
 First step of Coulomb + first step of exchange...
 Exchange contribution is evaluated for MOs 1 to 171.
   1% done.
  12% done.
  23% done.
  34% done.
  45% done.
  56% done.
  67% done.
  78% done.
  89% done.
 100% done.
 
 Fitting and assembly step of exchange...
 
 Second step of Coulomb...
   1% done.
  12% done.
  23% done.
  34% done.
  45% done.
  56% done.
  67% done.
  78% done.
  89% done.
 100% done.
 
 Calculating the exchange-correlation matrix...
                  0.2063*PBEX [au]:    -58.191676076935
                  0.5000*PBEC [au]:     -5.765557820658
 Exchange-correlation energy  [au]:    -63.957233897593
 
 Coulomb energy + HF exchange [au]:   6297.384538818748
 Gradient norm:      1.6016E-03
 DIIS is running in this iteration step.
 RMS of [F,P]:                                         0.00001322685548
 RMS of difference density:                            0.00002012847051
 Gap [au]:  0.21278341
 ALPHA OCC: 171
 BETA  OCC: 171
 
 ***KOHN-SHAM ENERGY IN STEP  12 IS         -2038.4150863856921205 [AU]
 
 Step comparison  Energy Drift [au]  DIIS error drift  Gradient drift
       11            1.1034E-04         5.8473E-06       6.8414E-04
 ======================================================================
 ITERATION STEP  13
 

 SCF control                  : diis
 Damping factor/level shift   : 0.000/0.000
 DIIS [start/end/frequency]   :   2 / 50 /  1

 Constructing Fock-matrix...
 
 First step of Coulomb + first step of exchange...
 Exchange contribution is evaluated for MOs 1 to 171.
   1% done.
  12% done.
  23% done.
  34% done.
  45% done.
  56% done.
  67% done.
  78% done.
  89% done.
 100% done.
 
 Fitting and assembly step of exchange...
 
 Second step of Coulomb...
   1% done.
  12% done.
  23% done.
  34% done.
  45% done.
  56% done.
  67% done.
  78% done.
  89% done.
 100% done.
 
 Calculating the exchange-correlation matrix...
                  0.2063*PBEX [au]:    -58.189673471791
                  0.5000*PBEC [au]:     -5.765754183652
 Exchange-correlation energy  [au]:    -63.955427655443
 
 Coulomb energy + HF exchange [au]:   6297.305807110290
 Gradient norm:      8.5131E-04
 DIIS is running in this iteration step.
 RMS of [F,P]:                                         0.00000695693945
 RMS of difference density:                            0.00002216775540
 Gap [au]:  0.21274173
 ALPHA OCC: 171
 BETA  OCC: 171
 
 ***KOHN-SHAM ENERGY IN STEP  13 IS         -2038.4151609230830218 [AU]
 
 Step comparison  Energy Drift [au]  DIIS error drift  Gradient drift
       12            7.4537E-05         6.2699E-06       7.5032E-04
 ======================================================================
 ITERATION STEP  14
 

 SCF control                  : diis
 Damping factor/level shift   : 0.000/0.000
 DIIS [start/end/frequency]   :   2 / 50 /  1

 Constructing Fock-matrix...
 
 First step of Coulomb + first step of exchange...
 Exchange contribution is evaluated for MOs 1 to 171.
   1% done.
  12% done.
  23% done.
  34% done.
  45% done.
  56% done.
  67% done.
  78% done.
  89% done.
 100% done.
 
 Fitting and assembly step of exchange...
 
 Second step of Coulomb...
   1% done.
  12% done.
  23% done.
  34% done.
  45% done.
  56% done.
  67% done.
  78% done.
  89% done.
 100% done.
 
 Calculating the exchange-correlation matrix...
                  0.2063*PBEX [au]:    -58.187438944136
                  0.5000*PBEC [au]:     -5.765967440776
 Exchange-correlation energy  [au]:    -63.953406384912
 
 Coulomb energy + HF exchange [au]:   6297.216848279120
 Gradient norm:      8.6739E-05
 DIIS is running in this iteration step.
 RMS of [F,P]:                                         0.00000033203970
 RMS of difference density:                            0.00000082259488
 Gap [au]:  0.21273147
 ALPHA OCC: 171
 BETA  OCC: 171
 
 ***KOHN-SHAM ENERGY IN STEP  14 IS         -2038.4151893809357716 [AU]
 
 Step comparison  Energy Drift [au]  DIIS error drift  Gradient drift
       13            2.8458E-05         6.6249E-06       7.6457E-04
 ======================================================================
 ITERATION STEP  15
 

 SCF control                  : diis
 Damping factor/level shift   : 0.000/0.000
 DIIS [start/end/frequency]   :   2 / 50 /  1

 Constructing Fock-matrix...
 
 First step of Coulomb + first step of exchange...
 Exchange contribution is evaluated for MOs 1 to 171.
   1% done.
  12% done.
  23% done.
  34% done.
  45% done.
  56% done.
  67% done.
  78% done.
  89% done.
 100% done.
 
 Fitting and assembly step of exchange...
 
 Second step of Coulomb...
   1% done.
  12% done.
  23% done.
  34% done.
  45% done.
  56% done.
  67% done.
  78% done.
  89% done.
 100% done.
 
 Calculating the exchange-correlation matrix...
                  0.2063*PBEX [au]:    -58.187451390244
                  0.5000*PBEC [au]:     -5.765967261446
 Exchange-correlation energy  [au]:    -63.953418651691
 
 Coulomb energy + HF exchange [au]:   6297.217472957353
 Gradient norm:      5.4574E-05
 DIIS is running in this iteration step.
 RMS of [F,P]:                                         0.00000015559171
 RMS of difference density:                            0.00000042408981
 Gap [au]:  0.21273006
 ALPHA OCC: 171
 BETA  OCC: 171
 
 ***KOHN-SHAM ENERGY IN STEP  15 IS         -2038.4151895441427769 [AU]
 
 Step comparison  Energy Drift [au]  DIIS error drift  Gradient drift
       14            1.6321E-07         1.7645E-07       3.2165E-05
 ======================================================================
 ITERATION STEP  16
 

 SCF control                  : diis
 Damping factor/level shift   : 0.000/0.000
 DIIS [start/end/frequency]   :   2 / 50 /  1

 Constructing Fock-matrix...
 
 First step of Coulomb + first step of exchange...
 Exchange contribution is evaluated for MOs 1 to 171.
   1% done.
  12% done.
  23% done.
  34% done.
  45% done.
  56% done.
  67% done.
  78% done.
  89% done.
 100% done.
 
 Fitting and assembly step of exchange...
 
 Second step of Coulomb...
   1% done.
  12% done.
  23% done.
  34% done.
  45% done.
  56% done.
  67% done.
  78% done.
  89% done.
 100% done.
 
 Calculating the exchange-correlation matrix...
                  0.2063*PBEX [au]:    -58.187453448693
                  0.5000*PBEC [au]:     -5.765967337506
 Exchange-correlation energy  [au]:    -63.953420786199
 
 Coulomb energy + HF exchange [au]:   6297.217725890161
 Gradient norm:      3.2356E-05
 DIIS is running in this iteration step.
 RMS of [F,P]:                                         0.00000007892074
 RMS of difference density:                            0.00000023649953
 Gap [au]:  0.21273567
 ALPHA OCC: 171
 BETA  OCC: 171
 
 ***KOHN-SHAM ENERGY IN STEP  16 IS         -2038.4151895827599219 [AU]
 
 Step comparison  Energy Drift [au]  DIIS error drift  Gradient drift
       15            3.8617E-08         7.6671E-08       2.2218E-05
 ======================================================================
 ITERATION STEP  17
 

 SCF control                  : diis
 Damping factor/level shift   : 0.000/0.000
 DIIS [start/end/frequency]   :   2 / 50 /  1

 Constructing Fock-matrix...
 
 First step of Coulomb + first step of exchange...
 Exchange contribution is evaluated for MOs 1 to 171.
   1% done.
  12% done.
  23% done.
  34% done.
  45% done.
  56% done.
  67% done.
  78% done.
  89% done.
 100% done.
 
 Fitting and assembly step of exchange...
 
 Second step of Coulomb...
   1% done.
  12% done.
  23% done.
  34% done.
  45% done.
  56% done.
  67% done.
  78% done.
  89% done.
 100% done.
 
 Calculating the exchange-correlation matrix...
                  0.2063*PBEX [au]:    -58.187449910374
                  0.5000*PBEC [au]:     -5.765966761190
 Exchange-correlation energy  [au]:    -63.953416671564
 
 Coulomb energy + HF exchange [au]:   6297.217488457943
 Gradient norm:      1.0967E-05
 DIIS is running in this iteration step.
 RMS of [F,P]:                                         0.00000003368389
 RMS of difference density:                            0.00000010920394
 Gap [au]:  0.21273621
 ALPHA OCC: 171
 BETA  OCC: 171
 
 ***KOHN-SHAM ENERGY IN STEP  17 IS         -2038.4151895929680904 [AU]
 
 Step comparison  Energy Drift [au]  DIIS error drift  Gradient drift
       16            1.0208E-08         4.5237E-08       2.1389E-05
 ======================================================================
 ITERATION STEP  18
 

 SCF control                  : diis
 Damping factor/level shift   : 0.000/0.000
 DIIS [start/end/frequency]   :   2 / 50 /  1

 Constructing Fock-matrix...
 
 First step of Coulomb + first step of exchange...
 Exchange contribution is evaluated for MOs 1 to 171.
   1% done.
  12% done.
  23% done.
  34% done.
  45% done.
  56% done.
  67% done.
  78% done.
  89% done.
 100% done.
 
 Fitting and assembly step of exchange...
 
 Second step of Coulomb...
   1% done.
  12% done.
  23% done.
  34% done.
  45% done.
  56% done.
  67% done.
  78% done.
  89% done.
 100% done.
 
 Calculating the exchange-correlation matrix...
                  0.2063*PBEX [au]:    -58.187449154909
                  0.5000*PBEC [au]:     -5.765967118615
 Exchange-correlation energy  [au]:    -63.953416273524
 
 Coulomb energy + HF exchange [au]:   6297.217538656037
 Gradient norm:      4.0416E-06
 DIIS is running in this iteration step.
 RMS of [F,P]:                                         0.00000001277943
 RMS of difference density:                            0.00000003904587
 Gap [au]:  0.21273679
 ALPHA OCC: 171
 BETA  OCC: 171
 
 ***KOHN-SHAM ENERGY IN STEP  18 IS         -2038.4151895947270532 [AU]
 
 Step comparison  Energy Drift [au]  DIIS error drift  Gradient drift
       17            1.7590E-09         2.0904E-08       6.9253E-06
 ======================================================================
 
 SUCCESS...
 THE SCF ITERATION HAS CONVERGED!
 
                   A   
 FINAL ALPHA OCC: 171
 FINAL BETA  OCC: 171
 
 ***FINAL KOHN-SHAM ENERGY:         -2038.4151895947270532 [AU]
 
 Orbital energies [au]:
      Irrep         Alpha          Beta
    1   A        -15.287413     -15.287413
    2   A        -15.286185     -15.286185
    3   A        -15.282867     -15.282867
    4   A        -15.258451     -15.258451
    5   A        -15.258401     -15.258401
    6   A        -11.045799     -11.045799
    7   A        -11.044934     -11.044934
    8   A        -11.041792     -11.041792
    9   A        -11.041073     -11.041073
   10   A        -11.040896     -11.040896
   11   A        -11.040153     -11.040153
   12   A        -11.019800     -11.019800
   13   A        -11.015363     -11.015363
   14   A        -11.015021     -11.015021
   15   A        -11.014250     -11.014250
   16   A        -11.013752     -11.013752
   17   A        -11.007153     -11.007153
   18   A        -11.007127     -11.007127
   19   A        -10.996839     -10.996839
   20   A        -10.995324     -10.995324
   21   A        -10.992097     -10.992097
   22   A        -10.990930     -10.990930
   23   A        -10.990299     -10.990299
   24   A        -10.989639     -10.989639
   25   A        -10.988145     -10.988145
   26   A        -10.984651     -10.984651
   27   A        -10.984107     -10.984107
   28   A        -10.981506     -10.981506
   29   A        -10.978335     -10.978335
   30   A        -10.978002     -10.978002
   31   A        -10.977443     -10.977443
   32   A        -10.976970     -10.976970
   33   A        -10.975905     -10.975905
   34   A        -10.975775     -10.975775
   35   A        -10.975631     -10.975631
   36   A        -10.975474     -10.975474
   37   A        -10.970288     -10.970288
   38   A        -10.969679     -10.969679
   39   A        -10.969453     -10.969453
   40   A        -10.969111     -10.969111
   41   A        -10.968845     -10.968845
   42   A        -10.968328     -10.968328
   43   A        -10.965975     -10.965975
   44   A        -10.965219     -10.965219
   45   A        -10.965061     -10.965061
   46   A        -10.964637     -10.964637
   47   A        -10.962885     -10.962885
   48   A        -10.962238     -10.962238
   49   A        -10.951379     -10.951379
   50   A        -10.949487     -10.949487
   51   A        -10.949472     -10.949472
   52   A         -1.270378      -1.270378
   53   A         -1.239400      -1.239400
   54   A         -1.188849      -1.188849
   55   A         -1.178870      -1.178870
   56   A         -1.161959      -1.161959
   57   A         -1.157263      -1.157263
   58   A         -1.129149      -1.129149
   59   A         -1.120207      -1.120207
   60   A         -1.103575      -1.103575
   61   A         -1.102390      -1.102390
   62   A         -1.083240      -1.083240
   63   A         -1.072574      -1.072574
   64   A         -1.067099      -1.067099
   65   A         -1.030601      -1.030601
   66   A         -1.022494      -1.022494
   67   A         -1.012421      -1.012421
   68   A         -1.001319      -1.001319
   69   A         -0.985746      -0.985746
   70   A         -0.980266      -0.980266
   71   A         -0.970623      -0.970623
   72   A         -0.966706      -0.966706
   73   A         -0.966105      -0.966105
   74   A         -0.952071      -0.952071
   75   A         -0.947419      -0.947419
   76   A         -0.927524      -0.927524
   77   A         -0.907953      -0.907953
   78   A         -0.892408      -0.892408
   79   A         -0.891995      -0.891995
   80   A         -0.887218      -0.887218
   81   A         -0.842197      -0.842197
   82   A         -0.835669      -0.835669
   83   A         -0.831600      -0.831600
   84   A         -0.822034      -0.822034
   85   A         -0.818064      -0.818064
   86   A         -0.804756      -0.804756
   87   A         -0.796841      -0.796841
   88   A         -0.791452      -0.791452
   89   A         -0.786705      -0.786705
   90   A         -0.781955      -0.781955
   91   A         -0.757493      -0.757493
   92   A         -0.753586      -0.753586
   93   A         -0.745742      -0.745742
   94   A         -0.729408      -0.729408
   95   A         -0.714951      -0.714951
   96   A         -0.699143      -0.699143
   97   A         -0.697976      -0.697976
   98   A         -0.694993      -0.694993
   99   A         -0.687637      -0.687637
  100   A         -0.680022      -0.680022
  101   A         -0.657142      -0.657142
  102   A         -0.649784      -0.649784
  103   A         -0.643558      -0.643558
  104   A         -0.636914      -0.636914
  105   A         -0.635346      -0.635346
  106   A         -0.625381      -0.625381
  107   A         -0.624319      -0.624319
  108   A         -0.617143      -0.617143
  109   A         -0.608947      -0.608947
  110   A         -0.605279      -0.605279
  111   A         -0.604734      -0.604734
  112   A         -0.602715      -0.602715
  113   A         -0.598750      -0.598750
  114   A         -0.591278      -0.591278
  115   A         -0.589047      -0.589047
  116   A         -0.584400      -0.584400
  117   A         -0.583005      -0.583005
  118   A         -0.573106      -0.573106
  119   A         -0.571040      -0.571040
  120   A         -0.568685      -0.568685
  121   A         -0.567983      -0.567983
  122   A         -0.564932      -0.564932
  123   A         -0.563077      -0.563077
  124   A         -0.560941      -0.560941
  125   A         -0.559228      -0.559228
  126   A         -0.554008      -0.554008
  127   A         -0.544660      -0.544660
  128   A         -0.537292      -0.537292
  129   A         -0.535251      -0.535251
  130   A         -0.528013      -0.528013
  131   A         -0.527238      -0.527238
  132   A         -0.522987      -0.522987
  133   A         -0.521809      -0.521809
  134   A         -0.516564      -0.516564
  135   A         -0.511228      -0.511228
  136   A         -0.504455      -0.504455
  137   A         -0.502620      -0.502620
  138   A         -0.497284      -0.497284
  139   A         -0.496764      -0.496764
  140   A         -0.496536      -0.496536
  141   A         -0.492640      -0.492640
  142   A         -0.489269      -0.489269
  143   A         -0.485882      -0.485882
  144   A         -0.482070      -0.482070
  145   A         -0.479267      -0.479267
  146   A         -0.476205      -0.476205
  147   A         -0.469681      -0.469681
  148   A         -0.469238      -0.469238
  149   A         -0.463905      -0.463905
  150   A         -0.462854      -0.462854
  151   A         -0.461068      -0.461068
  152   A         -0.460899      -0.460899
  153   A         -0.453206      -0.453206
  154   A         -0.452451      -0.452451
  155   A         -0.450310      -0.450310
  156   A         -0.438461      -0.438461
  157   A         -0.432544      -0.432544
  158   A         -0.419186      -0.419186
  159   A         -0.395778      -0.395778
  160   A         -0.390879      -0.390879
  161   A         -0.376511      -0.376511
  162   A         -0.350990      -0.350990
  163   A         -0.347002      -0.347002
  164   A         -0.346496      -0.346496
  165   A         -0.345149      -0.345149
  166   A         -0.337795      -0.337795
  167   A         -0.335638      -0.335638
  168   A         -0.331797      -0.331797
  169   A         -0.302393      -0.302393
  170   A         -0.281098      -0.281098
  171   A         -0.256535      -0.256535
 
  172   A         -0.043799      -0.043799
  173   A         -0.011874      -0.011874
  174   A          0.022139       0.022139
  175   A          0.036478       0.036478
  176   A          0.051150       0.051150
  177   A          0.052477       0.052477
  178   A          0.061112       0.061112
  179   A          0.062289       0.062289
  180   A          0.082919       0.082919
  181   A          0.087681       0.087681
  182   A          0.090814       0.090814
  183   A          0.096359       0.096359
  184   A          0.100624       0.100624
  185   A          0.106516       0.106516
  186   A          0.114295       0.114295
  187   A          0.115424       0.115424
  188   A          0.118617       0.118617
  189   A          0.121792       0.121792
  190   A          0.123238       0.123238
  191   A          0.126055       0.126055
  192   A          0.132366       0.132366
  193   A          0.133559       0.133559
  194   A          0.135718       0.135718
  195   A          0.142635       0.142635
  196   A          0.143982       0.143982
  197   A          0.146759       0.146759
  198   A          0.150288       0.150288
  199   A          0.150575       0.150575
  200   A          0.153364       0.153364
  201   A          0.153918       0.153918
  202   A          0.155490       0.155490
  203   A          0.160987       0.160987
  204   A          0.163493       0.163493
  205   A          0.170491       0.170491
  206   A          0.172661       0.172661
  207   A          0.175699       0.175699
  208   A          0.177859       0.177859
  209   A          0.181276       0.181276
  210   A          0.186992       0.186992
  211   A          0.189014       0.189014
  212   A          0.190577       0.190577
  213   A          0.193735       0.193735
  214   A          0.197651       0.197651
  215   A          0.199678       0.199678
  216   A          0.213436       0.213436
  217   A          0.221222       0.221222
  218   A          0.222823       0.222823
  219   A          0.227758       0.227758
  220   A          0.228195       0.228195
  221   A          0.229347       0.229347
  222   A          0.239516       0.239516
  223   A          0.249340       0.249340
  224   A          0.254349       0.254349
  225   A          0.255767       0.255767
  226   A          0.256777       0.256777
  227   A          0.260420       0.260420
  228   A          0.262703       0.262703
  229   A          0.273753       0.273753
  230   A          0.276434       0.276434
  231   A          0.281674       0.281674
  232   A          0.287005       0.287005
  233   A          0.288501       0.288501
  234   A          0.292756       0.292756
  235   A          0.294036       0.294036
  236   A          0.295801       0.295801
  237   A          0.298263       0.298263
  238   A          0.299701       0.299701
  239   A          0.303383       0.303383
  240   A          0.305991       0.305991
  241   A          0.309569       0.309569
  242   A          0.312297       0.312297
  243   A          0.316669       0.316669
  244   A          0.322272       0.322272
  245   A          0.323790       0.323790
  246   A          0.325773       0.325773
  247   A          0.328683       0.328683
  248   A          0.332217       0.332217
  249   A          0.335255       0.335255
  250   A          0.337421       0.337421
  251   A          0.338985       0.338985
  252   A          0.341325       0.341325
  253   A          0.343423       0.343423
  254   A          0.344827       0.344827
  255   A          0.345891       0.345891
  256   A          0.348941       0.348941
  257   A          0.356047       0.356047
  258   A          0.358029       0.358029
  259   A          0.361419       0.361419
  260   A          0.363907       0.363907
  261   A          0.365426       0.365426
  262   A          0.367104       0.367104
  263   A          0.371627       0.371627
  264   A          0.372947       0.372947
  265   A          0.375330       0.375330
  266   A          0.377182       0.377182
  267   A          0.379649       0.379649
  268   A          0.381010       0.381010
  269   A          0.384409       0.384409
  270   A          0.384654       0.384654
  271   A          0.386632       0.386632
  272   A          0.388000       0.388000
  273   A          0.395429       0.395429
  274   A          0.396961       0.396961
  275   A          0.399497       0.399497
  276   A          0.401135       0.401135
  277   A          0.402533       0.402533
  278   A          0.405632       0.405632
  279   A          0.406359       0.406359
  280   A          0.408626       0.408626
  281   A          0.410415       0.410415
  282   A          0.415492       0.415492
  283   A          0.419350       0.419350
  284   A          0.420370       0.420370
  285   A          0.421420       0.421420
  286   A          0.423089       0.423089
  287   A          0.424848       0.424848
  288   A          0.427389       0.427389
  289   A          0.427703       0.427703
  290   A          0.429055       0.429055
  291   A          0.430789       0.430789
  292   A          0.432410       0.432410
  293   A          0.437514       0.437514
  294   A          0.440922       0.440922
  295   A          0.441987       0.441987
  296   A          0.443318       0.443318
  297   A          0.447153       0.447153
  298   A          0.452059       0.452059
  299   A          0.452438       0.452438
  300   A          0.455840       0.455840
  301   A          0.457789       0.457789
  302   A          0.461327       0.461327
  303   A          0.463214       0.463214
  304   A          0.463681       0.463681
  305   A          0.466682       0.466682
  306   A          0.469609       0.469609
  307   A          0.470130       0.470130
  308   A          0.471881       0.471881
  309   A          0.474742       0.474742
  310   A          0.477659       0.477659
  311   A          0.478802       0.478802
  312   A          0.479373       0.479373
  313   A          0.483330       0.483330
  314   A          0.487190       0.487190
  315   A          0.488243       0.488243
  316   A          0.489123       0.489123
  317   A          0.489763       0.489763
  318   A          0.495450       0.495450
  319   A          0.497033       0.497033
  320   A          0.500528       0.500528
  321   A          0.501166       0.501166
  322   A          0.502604       0.502604
  323   A          0.504109       0.504109
  324   A          0.504673       0.504673
  325   A          0.505745       0.505745
  326   A          0.508070       0.508070
  327   A          0.510455       0.510455
  328   A          0.511310       0.511310
  329   A          0.514815       0.514815
  330   A          0.517400       0.517400
  331   A          0.520690       0.520690
  332   A          0.523139       0.523139
  333   A          0.525510       0.525510
  334   A          0.525931       0.525931
  335   A          0.529441       0.529441
  336   A          0.529788       0.529788
  337   A          0.530873       0.530873
  338   A          0.532689       0.532689
  339   A          0.534641       0.534641
  340   A          0.537176       0.537176
  341   A          0.539579       0.539579
  342   A          0.544525       0.544525
  343   A          0.545136       0.545136
  344   A          0.546906       0.546906
  345   A          0.548688       0.548688
  346   A          0.549484       0.549484
  347   A          0.552294       0.552294
  348   A          0.553956       0.553956
  349   A          0.555050       0.555050
  350   A          0.557261       0.557261
  351   A          0.557700       0.557700
  352   A          0.558927       0.558927
  353   A          0.560757       0.560757
  354   A          0.562899       0.562899
  355   A          0.566017       0.566017
  356   A          0.567274       0.567274
  357   A          0.568387       0.568387
  358   A          0.571393       0.571393
  359   A          0.572791       0.572791
  360   A          0.574373       0.574373
  361   A          0.576101       0.576101
  362   A          0.580618       0.580618
  363   A          0.581302       0.581302
  364   A          0.582755       0.582755
  365   A          0.584316       0.584316
  366   A          0.585979       0.585979
  367   A          0.588351       0.588351
  368   A          0.591380       0.591380
  369   A          0.594212       0.594212
  370   A          0.595776       0.595776
  371   A          0.597334       0.597334
  372   A          0.598857       0.598857
  373   A          0.599662       0.599662
  374   A          0.604739       0.604739
  375   A          0.605886       0.605886
  376   A          0.609715       0.609715
  377   A          0.611440       0.611440
  378   A          0.614454       0.614454
  379   A          0.615644       0.615644
  380   A          0.617388       0.617388
  381   A          0.618763       0.618763
  382   A          0.621724       0.621724
  383   A          0.623430       0.623430
  384   A          0.626840       0.626840
  385   A          0.628022       0.628022
  386   A          0.631460       0.631460
  387   A          0.632568       0.632568
  388   A          0.635142       0.635142
  389   A          0.636654       0.636654
  390   A          0.640786       0.640786
  391   A          0.642936       0.642936
  392   A          0.645648       0.645648
  393   A          0.653315       0.653315
  394   A          0.654587       0.654587
  395   A          0.656749       0.656749
  396   A          0.658480       0.658480
  397   A          0.660899       0.660899
  398   A          0.662980       0.662980
  399   A          0.664855       0.664855
  400   A          0.669100       0.669100
  401   A          0.671941       0.671941
  402   A          0.676745       0.676745
  403   A          0.678163       0.678163
  404   A          0.680200       0.680200
  405   A          0.683033       0.683033
  406   A          0.687360       0.687360
  407   A          0.688578       0.688578
  408   A          0.689179       0.689179
  409   A          0.696062       0.696062
  410   A          0.697238       0.697238
  411   A          0.701773       0.701773
  412   A          0.703265       0.703265
  413   A          0.710511       0.710511
  414   A          0.711446       0.711446
  415   A          0.716391       0.716391
  416   A          0.720794       0.720794
  417   A          0.722005       0.722005
  418   A          0.727796       0.727796
  419   A          0.731038       0.731038
  420   A          0.732765       0.732765
  421   A          0.735267       0.735267
  422   A          0.739536       0.739536
  423   A          0.740270       0.740270
  424   A          0.741742       0.741742
  425   A          0.743281       0.743281
  426   A          0.744765       0.744765
  427   A          0.746909       0.746909
  428   A          0.748614       0.748614
  429   A          0.751559       0.751559
  430   A          0.754738       0.754738
  431   A          0.760400       0.760400
  432   A          0.765068       0.765068
  433   A          0.766800       0.766800
  434   A          0.767186       0.767186
  435   A          0.772913       0.772913
  436   A          0.775865       0.775865
  437   A          0.777199       0.777199
  438   A          0.780447       0.780447
  439   A          0.781921       0.781921
  440   A          0.788448       0.788448
  441   A          0.792615       0.792615
  442   A          0.795469       0.795469
  443   A          0.798858       0.798858
  444   A          0.802417       0.802417
  445   A          0.805632       0.805632
  446   A          0.807863       0.807863
  447   A          0.810408       0.810408
  448   A          0.813586       0.813586
  449   A          0.815557       0.815557
  450   A          0.816117       0.816117
  451   A          0.820582       0.820582
  452   A          0.823770       0.823770
  453   A          0.825632       0.825632
  454   A          0.828050       0.828050
  455   A          0.830501       0.830501
  456   A          0.831663       0.831663
  457   A          0.832543       0.832543
  458   A          0.835772       0.835772
  459   A          0.838956       0.838956
  460   A          0.842494       0.842494
  461   A          0.845691       0.845691
  462   A          0.849166       0.849166
  463   A          0.850705       0.850705
  464   A          0.852832       0.852832
  465   A          0.855617       0.855617
  466   A          0.859324       0.859324
  467   A          0.861647       0.861647
  468   A          0.864404       0.864404
  469   A          0.869932       0.869932
  470   A          0.872450       0.872450
  471   A          0.876378       0.876378
  472   A          0.877682       0.877682
  473   A          0.879311       0.879311
  474   A          0.882076       0.882076
  475   A          0.883792       0.883792
  476   A          0.885565       0.885565
  477   A          0.890330       0.890330
  478   A          0.894078       0.894078
  479   A          0.896677       0.896677
  480   A          0.899357       0.899357
  481   A          0.900119       0.900119
  482   A          0.902939       0.902939
  483   A          0.903894       0.903894
  484   A          0.904752       0.904752
  485   A          0.908053       0.908053
  486   A          0.911698       0.911698
  487   A          0.914403       0.914403
  488   A          0.917369       0.917369
  489   A          0.919881       0.919881
  490   A          0.924302       0.924302
  491   A          0.925314       0.925314
  492   A          0.926727       0.926727
  493   A          0.932100       0.932100
  494   A          0.934782       0.934782
  495   A          0.937665       0.937665
  496   A          0.940345       0.940345
  497   A          0.942592       0.942592
  498   A          0.944796       0.944796
  499   A          0.945900       0.945900
  500   A          0.947311       0.947311
  501   A          0.950772       0.950772
  502   A          0.953642       0.953642
  503   A          0.956471       0.956471
  504   A          0.958280       0.958280
  505   A          0.959565       0.959565
  506   A          0.960092       0.960092
  507   A          0.960851       0.960851
  508   A          0.964002       0.964002
  509   A          0.965693       0.965693
  510   A          0.967901       0.967901
  511   A          0.970073       0.970073
  512   A          0.971445       0.971445
  513   A          0.972537       0.972537
  514   A          0.975619       0.975619
  515   A          0.979430       0.979430
  516   A          0.982490       0.982490
  517   A          0.984979       0.984979
  518   A          0.988401       0.988401
  519   A          0.991238       0.991238
  520   A          0.993787       0.993787
  521   A          0.994542       0.994542
  522   A          0.997818       0.997818
  523   A          1.004685       1.004685
  524   A          1.006904       1.006904
  525   A          1.008995       1.008995
  526   A          1.013707       1.013707
  527   A          1.014195       1.014195
  528   A          1.014830       1.014830
  529   A          1.018983       1.018983
  530   A          1.023621       1.023621
  531   A          1.026515       1.026515
  532   A          1.027300       1.027300
  533   A          1.029569       1.029569
  534   A          1.036497       1.036497
  535   A          1.038246       1.038246
  536   A          1.042003       1.042003
  537   A          1.044427       1.044427
  538   A          1.047312       1.047312
  539   A          1.047846       1.047846
  540   A          1.056254       1.056254
  541   A          1.061753       1.061753
  542   A          1.063990       1.063990
  543   A          1.067013       1.067013
  544   A          1.068273       1.068273
  545   A          1.072561       1.072561
  546   A          1.074076       1.074076
  547   A          1.075808       1.075808
  548   A          1.076975       1.076975
  549   A          1.079555       1.079555
  550   A          1.081599       1.081599
  551   A          1.085928       1.085928
  552   A          1.088885       1.088885
  553   A          1.090330       1.090330
  554   A          1.094642       1.094642
  555   A          1.098199       1.098199
  556   A          1.099480       1.099480
  557   A          1.100372       1.100372
  558   A          1.104841       1.104841
  559   A          1.107974       1.107974
  560   A          1.109728       1.109728
  561   A          1.110342       1.110342
  562   A          1.113616       1.113616
  563   A          1.118981       1.118981
  564   A          1.122242       1.122242
  565   A          1.122417       1.122417
  566   A          1.125331       1.125331
  567   A          1.129129       1.129129
  568   A          1.129749       1.129749
  569   A          1.135479       1.135479
  570   A          1.137418       1.137418
  571   A          1.141708       1.141708
  572   A          1.147922       1.147922
  573   A          1.148679       1.148679
  574   A          1.150715       1.150715
  575   A          1.156999       1.156999
  576   A          1.158624       1.158624
  577   A          1.159505       1.159505
  578   A          1.166648       1.166648
  579   A          1.167129       1.167129
  580   A          1.169342       1.169342
  581   A          1.175286       1.175286
  582   A          1.178071       1.178071
  583   A          1.179153       1.179153
  584   A          1.180816       1.180816
  585   A          1.182862       1.182862
  586   A          1.185975       1.185975
  587   A          1.189163       1.189163
  588   A          1.191123       1.191123
  589   A          1.192598       1.192598
  590   A          1.193709       1.193709
  591   A          1.197327       1.197327
  592   A          1.201228       1.201228
  593   A          1.204870       1.204870
  594   A          1.209483       1.209483
  595   A          1.212804       1.212804
  596   A          1.213942       1.213942
  597   A          1.216365       1.216365
  598   A          1.218948       1.218948
  599   A          1.221672       1.221672
  600   A          1.230403       1.230403
  601   A          1.230830       1.230830
  602   A          1.233077       1.233077
  603   A          1.237721       1.237721
  604   A          1.238341       1.238341
  605   A          1.241422       1.241422
  606   A          1.243867       1.243867
  607   A          1.246246       1.246246
  608   A          1.247667       1.247667
  609   A          1.249577       1.249577
  610   A          1.253371       1.253371
  611   A          1.254944       1.254944
  612   A          1.259118       1.259118
  613   A          1.262173       1.262173
  614   A          1.266582       1.266582
  615   A          1.270094       1.270094
  616   A          1.270780       1.270780
  617   A          1.275407       1.275407
  618   A          1.277639       1.277639
  619   A          1.278442       1.278442
  620   A          1.281401       1.281401
  621   A          1.284154       1.284154
  622   A          1.287642       1.287642
  623   A          1.292398       1.292398
  624   A          1.295508       1.295508
  625   A          1.300802       1.300802
  626   A          1.305870       1.305870
  627   A          1.307975       1.307975
  628   A          1.311923       1.311923
  629   A          1.315946       1.315946
  630   A          1.319584       1.319584
  631   A          1.321786       1.321786
  632   A          1.326778       1.326778
  633   A          1.328315       1.328315
  634   A          1.335756       1.335756
  635   A          1.337191       1.337191
  636   A          1.340843       1.340843
  637   A          1.344686       1.344686
  638   A          1.346427       1.346427
  639   A          1.347824       1.347824
  640   A          1.349326       1.349326
  641   A          1.354525       1.354525
  642   A          1.357388       1.357388
  643   A          1.359723       1.359723
  644   A          1.362849       1.362849
  645   A          1.365377       1.365377
  646   A          1.371103       1.371103
  647   A          1.372586       1.372586
  648   A          1.375712       1.375712
  649   A          1.378235       1.378235
  650   A          1.383128       1.383128
  651   A          1.385151       1.385151
  652   A          1.388508       1.388508
  653   A          1.391563       1.391563
  654   A          1.395070       1.395070
  655   A          1.396851       1.396851
  656   A          1.399370       1.399370
  657   A          1.406170       1.406170
  658   A          1.406990       1.406990
  659   A          1.408887       1.408887
  660   A          1.411772       1.411772
  661   A          1.413478       1.413478
  662   A          1.419608       1.419608
  663   A          1.423148       1.423148
  664   A          1.425843       1.425843
  665   A          1.427356       1.427356
  666   A          1.431639       1.431639
  667   A          1.433479       1.433479
  668   A          1.435690       1.435690
  669   A          1.437253       1.437253
  670   A          1.438240       1.438240
  671   A          1.440933       1.440933
  672   A          1.446901       1.446901
  673   A          1.449222       1.449222
  674   A          1.450395       1.450395
  675   A          1.451421       1.451421
  676   A          1.454211       1.454211
  677   A          1.457170       1.457170
  678   A          1.459395       1.459395
  679   A          1.461430       1.461430
  680   A          1.462950       1.462950
  681   A          1.467146       1.467146
  682   A          1.472431       1.472431
  683   A          1.477884       1.477884
  684   A          1.480400       1.480400
  685   A          1.482883       1.482883
  686   A          1.483653       1.483653
  687   A          1.484608       1.484608
  688   A          1.488920       1.488920
  689   A          1.492506       1.492506
  690   A          1.495762       1.495762
  691   A          1.497601       1.497601
  692   A          1.498643       1.498643
  693   A          1.504251       1.504251
  694   A          1.505809       1.505809
  695   A          1.507109       1.507109
  696   A          1.507606       1.507606
  697   A          1.512527       1.512527
  698   A          1.515321       1.515321
  699   A          1.516659       1.516659
  700   A          1.521127       1.521127
  701   A          1.524604       1.524604
  702   A          1.525320       1.525320
  703   A          1.529306       1.529306
  704   A          1.530552       1.530552
  705   A          1.530863       1.530863
  706   A          1.532055       1.532055
  707   A          1.535076       1.535076
  708   A          1.540789       1.540789
  709   A          1.543693       1.543693
  710   A          1.545041       1.545041
  711   A          1.547785       1.547785
  712   A          1.554446       1.554446
  713   A          1.557039       1.557039
  714   A          1.558531       1.558531
  715   A          1.563029       1.563029
  716   A          1.566689       1.566689
  717   A          1.566994       1.566994
  718   A          1.569443       1.569443
  719   A          1.575687       1.575687
  720   A          1.581164       1.581164
  721   A          1.583480       1.583480
  722   A          1.588760       1.588760
  723   A          1.595907       1.595907
  724   A          1.597027       1.597027
  725   A          1.601218       1.601218
  726   A          1.603789       1.603789
  727   A          1.608431       1.608431
  728   A          1.617965       1.617965
  729   A          1.621263       1.621263
  730   A          1.625392       1.625392
  731   A          1.626692       1.626692
  732   A          1.628362       1.628362
  733   A          1.629145       1.629145
  734   A          1.633729       1.633729
  735   A          1.637279       1.637279
  736   A          1.642446       1.642446
  737   A          1.644727       1.644727
  738   A          1.648999       1.648999
  739   A          1.654706       1.654706
  740   A          1.656672       1.656672
  741   A          1.664157       1.664157
  742   A          1.667172       1.667172
  743   A          1.668107       1.668107
  744   A          1.676242       1.676242
  745   A          1.679814       1.679814
  746   A          1.683006       1.683006
  747   A          1.686193       1.686193
  748   A          1.691014       1.691014
  749   A          1.693166       1.693166
  750   A          1.696816       1.696816
  751   A          1.700510       1.700510
  752   A          1.705029       1.705029
  753   A          1.705712       1.705712
  754   A          1.710255       1.710255
  755   A          1.714378       1.714378
  756   A          1.716864       1.716864
  757   A          1.723295       1.723295
  758   A          1.723944       1.723944
  759   A          1.725145       1.725145
  760   A          1.726158       1.726158
  761   A          1.730451       1.730451
  762   A          1.736298       1.736298
  763   A          1.737890       1.737890
  764   A          1.741818       1.741818
  765   A          1.746174       1.746174
  766   A          1.748242       1.748242
  767   A          1.756451       1.756451
  768   A          1.759543       1.759543
  769   A          1.759918       1.759918
  770   A          1.764102       1.764102
  771   A          1.771094       1.771094
  772   A          1.772123       1.772123
  773   A          1.781754       1.781754
  774   A          1.787065       1.787065
  775   A          1.787205       1.787205
  776   A          1.792590       1.792590
  777   A          1.796207       1.796207
  778   A          1.805162       1.805162
  779   A          1.809737       1.809737
  780   A          1.817638       1.817638
  781   A          1.818994       1.818994
  782   A          1.821077       1.821077
  783   A          1.827605       1.827605
  784   A          1.834142       1.834142
  785   A          1.835396       1.835396
  786   A          1.852276       1.852276
  787   A          1.858274       1.858274
  788   A          1.860469       1.860469
  789   A          1.863866       1.863866
  790   A          1.871142       1.871142
  791   A          1.874780       1.874780
  792   A          1.878062       1.878062
  793   A          1.880857       1.880857
  794   A          1.887805       1.887805
  795   A          1.891900       1.891900
  796   A          1.896907       1.896907
  797   A          1.905942       1.905942
  798   A          1.912828       1.912828
  799   A          1.919369       1.919369
  800   A          1.925243       1.925243
  801   A          1.928712       1.928712
  802   A          1.935498       1.935498
  803   A          1.936960       1.936960
  804   A          1.950281       1.950281
  805   A          1.957394       1.957394
  806   A          1.959582       1.959582
  807   A          1.963607       1.963607
  808   A          1.964673       1.964673
  809   A          1.978506       1.978506
  810   A          1.987384       1.987384
  811   A          1.993157       1.993157
  812   A          1.995754       1.995754
  813   A          1.998028       1.998028
  814   A          2.001231       2.001231
  815   A          2.010577       2.010577
  816   A          2.023593       2.023593
  817   A          2.032256       2.032256
  818   A          2.034109       2.034109
  819   A          2.045547       2.045547
  820   A          2.051105       2.051105
  821   A          2.055787       2.055787
  822   A          2.060860       2.060860
  823   A          2.061750       2.061750
  824   A          2.068124       2.068124
  825   A          2.070161       2.070161
  826   A          2.085169       2.085169
  827   A          2.093182       2.093182
  828   A          2.100651       2.100651
  829   A          2.107584       2.107584
  830   A          2.116583       2.116583
  831   A          2.131017       2.131017
  832   A          2.135854       2.135854
  833   A          2.137600       2.137600
  834   A          2.150914       2.150914
  835   A          2.169225       2.169225
  836   A          2.178226       2.178226
  837   A          2.186608       2.186608
  838   A          2.189114       2.189114
  839   A          2.202170       2.202170
  840   A          2.208142       2.208142
  841   A          2.211558       2.211558
  842   A          2.214262       2.214262
  843   A          2.231216       2.231216
  844   A          2.239855       2.239855
  845   A          2.242649       2.242649
  846   A          2.249982       2.249982
  847   A          2.256973       2.256973
  848   A          2.263544       2.263544
  849   A          2.265716       2.265716
  850   A          2.266329       2.266329
  851   A          2.275808       2.275808
  852   A          2.278325       2.278325
  853   A          2.283891       2.283891
  854   A          2.288634       2.288634
  855   A          2.296523       2.296523
  856   A          2.298650       2.298650
  857   A          2.306384       2.306384
  858   A          2.309305       2.309305
  859   A          2.310727       2.310727
  860   A          2.311091       2.311091
  861   A          2.315263       2.315263
  862   A          2.329374       2.329374
  863   A          2.339039       2.339039
  864   A          2.345245       2.345245
  865   A          2.363009       2.363009
  866   A          2.364659       2.364659
  867   A          2.370425       2.370425
  868   A          2.372802       2.372802
  869   A          2.376335       2.376335
  870   A          2.379720       2.379720
  871   A          2.381704       2.381704
  872   A          2.387859       2.387859
  873   A          2.394238       2.394238
  874   A          2.395873       2.395873
  875   A          2.397263       2.397263
  876   A          2.399550       2.399550
  877   A          2.404402       2.404402
  878   A          2.406562       2.406562
  879   A          2.412112       2.412112
  880   A          2.416633       2.416633
  881   A          2.419596       2.419596
  882   A          2.422245       2.422245
  883   A          2.432448       2.432448
  884   A          2.434775       2.434775
  885   A          2.442157       2.442157
  886   A          2.448544       2.448544
  887   A          2.451451       2.451451
  888   A          2.454825       2.454825
  889   A          2.456883       2.456883
  890   A          2.464362       2.464362
  891   A          2.467644       2.467644
  892   A          2.472053       2.472053
  893   A          2.473809       2.473809
  894   A          2.477714       2.477714
  895   A          2.488244       2.488244
  896   A          2.489603       2.489603
  897   A          2.491465       2.491465
  898   A          2.499235       2.499235
  899   A          2.505787       2.505787
  900   A          2.507918       2.507918
  901   A          2.512229       2.512229
  902   A          2.519434       2.519434
  903   A          2.521373       2.521373
  904   A          2.530984       2.530984
  905   A          2.536934       2.536934
  906   A          2.538525       2.538525
  907   A          2.544465       2.544465
  908   A          2.548960       2.548960
  909   A          2.557483       2.557483
  910   A          2.563224       2.563224
  911   A          2.570318       2.570318
  912   A          2.574296       2.574296
  913   A          2.576061       2.576061
  914   A          2.579300       2.579300
  915   A          2.586318       2.586318
  916   A          2.587701       2.587701
  917   A          2.592001       2.592001
  918   A          2.592278       2.592278
  919   A          2.600227       2.600227
  920   A          2.604121       2.604121
  921   A          2.608304       2.608304
  922   A          2.611411       2.611411
  923   A          2.612106       2.612106
  924   A          2.618115       2.618115
  925   A          2.621497       2.621497
  926   A          2.623875       2.623875
  927   A          2.625849       2.625849
  928   A          2.630903       2.630903
  929   A          2.639700       2.639700
  930   A          2.643806       2.643806
  931   A          2.644816       2.644816
  932   A          2.649794       2.649794
  933   A          2.651222       2.651222
  934   A          2.652165       2.652165
  935   A          2.653324       2.653324
  936   A          2.656262       2.656262
  937   A          2.658501       2.658501
  938   A          2.662139       2.662139
  939   A          2.665166       2.665166
  940   A          2.665793       2.665793
  941   A          2.670613       2.670613
  942   A          2.671558       2.671558
  943   A          2.675850       2.675850
  944   A          2.680486       2.680486
  945   A          2.684154       2.684154
  946   A          2.686202       2.686202
  947   A          2.690035       2.690035
  948   A          2.694713       2.694713
  949   A          2.698049       2.698049
  950   A          2.700058       2.700058
  951   A          2.704382       2.704382
  952   A          2.706433       2.706433
  953   A          2.707826       2.707826
  954   A          2.715223       2.715223
  955   A          2.716489       2.716489
  956   A          2.718434       2.718434
  957   A          2.724816       2.724816
  958   A          2.726231       2.726231
  959   A          2.731806       2.731806
  960   A          2.734187       2.734187
  961   A          2.735935       2.735935
  962   A          2.738961       2.738961
  963   A          2.742980       2.742980
  964   A          2.747636       2.747636
  965   A          2.750074       2.750074
  966   A          2.752159       2.752159
  967   A          2.754769       2.754769
  968   A          2.756960       2.756960
  969   A          2.758275       2.758275
  970   A          2.762912       2.762912
  971   A          2.765422       2.765422
  972   A          2.769397       2.769397
  973   A          2.772478       2.772478
  974   A          2.773856       2.773856
  975   A          2.782176       2.782176
  976   A          2.782542       2.782542
  977   A          2.788492       2.788492
  978   A          2.791830       2.791830
  979   A          2.792869       2.792869
  980   A          2.797527       2.797527
  981   A          2.801182       2.801182
  982   A          2.802714       2.802714
  983   A          2.806400       2.806400
  984   A          2.810807       2.810807
  985   A          2.811902       2.811902
  986   A          2.814135       2.814135
  987   A          2.821964       2.821964
  988   A          2.823853       2.823853
  989   A          2.825081       2.825081
  990   A          2.827520       2.827520
  991   A          2.831024       2.831024
  992   A          2.837271       2.837271
  993   A          2.838775       2.838775
  994   A          2.842880       2.842880
  995   A          2.844670       2.844670
  996   A          2.844963       2.844963
  997   A          2.852291       2.852291
  998   A          2.853698       2.853698
  999   A          2.859702       2.859702
 1000   A          2.860575       2.860575
 1001   A          2.862513       2.862513
 1002   A          2.866070       2.866070
 1003   A          2.868238       2.868238
 1004   A          2.870293       2.870293
 1005   A          2.874973       2.874973
 1006   A          2.875904       2.875904
 1007   A          2.880819       2.880819
 1008   A          2.883722       2.883722
 1009   A          2.885614       2.885614
 1010   A          2.888653       2.888653
 1011   A          2.895221       2.895221
 1012   A          2.898184       2.898184
 1013   A          2.899940       2.899940
 1014   A          2.902971       2.902971
 1015   A          2.903154       2.903154
 1016   A          2.904782       2.904782
 1017   A          2.910321       2.910321
 1018   A          2.911250       2.911250
 1019   A          2.912835       2.912835
 1020   A          2.913905       2.913905
 1021   A          2.918092       2.918092
 1022   A          2.919459       2.919459
 1023   A          2.925692       2.925692
 1024   A          2.927843       2.927843
 1025   A          2.928271       2.928271
 1026   A          2.930594       2.930594
 1027   A          2.934346       2.934346
 1028   A          2.939395       2.939395
 1029   A          2.943041       2.943041
 1030   A          2.948217       2.948217
 1031   A          2.949094       2.949094
 1032   A          2.951651       2.951651
 1033   A          2.955988       2.955988
 1034   A          2.957056       2.957056
 1035   A          2.957762       2.957762
 1036   A          2.963809       2.963809
 1037   A          2.966513       2.966513
 1038   A          2.968199       2.968199
 1039   A          2.970245       2.970245
 1040   A          2.972768       2.972768
 1041   A          2.972938       2.972938
 1042   A          2.976481       2.976481
 1043   A          2.981011       2.981011
 1044   A          2.982420       2.982420
 1045   A          2.984043       2.984043
 1046   A          2.987595       2.987595
 1047   A          2.990263       2.990263
 1048   A          2.993083       2.993083
 1049   A          2.994150       2.994150
 1050   A          2.997597       2.997597
 1051   A          2.999353       2.999353
 1052   A          3.002165       3.002165
 1053   A          3.004992       3.004992
 1054   A          3.008087       3.008087
 1055   A          3.011971       3.011971
 1056   A          3.014211       3.014211
 1057   A          3.017351       3.017351
 1058   A          3.020554       3.020554
 1059   A          3.025558       3.025558
 1060   A          3.026500       3.026500
 1061   A          3.028461       3.028461
 1062   A          3.034494       3.034494
 1063   A          3.036237       3.036237
 1064   A          3.038648       3.038648
 1065   A          3.043880       3.043880
 1066   A          3.047541       3.047541
 1067   A          3.049753       3.049753
 1068   A          3.053300       3.053300
 1069   A          3.055666       3.055666
 1070   A          3.057813       3.057813
 1071   A          3.059465       3.059465
 1072   A          3.061022       3.061022
 1073   A          3.064415       3.064415
 1074   A          3.070770       3.070770
 1075   A          3.076272       3.076272
 1076   A          3.080524       3.080524
 1077   A          3.080984       3.080984
 1078   A          3.081554       3.081554
 1079   A          3.085179       3.085179
 1080   A          3.088919       3.088919
 1081   A          3.092716       3.092716
 1082   A          3.093955       3.093955
 1083   A          3.098511       3.098511
 1084   A          3.099991       3.099991
 1085   A          3.100324       3.100324
 1086   A          3.106738       3.106738
 1087   A          3.110560       3.110560
 1088   A          3.112229       3.112229
 1089   A          3.115928       3.115928
 1090   A          3.121926       3.121926
 1091   A          3.123207       3.123207
 1092   A          3.128725       3.128725
 1093   A          3.131333       3.131333
 1094   A          3.131830       3.131830
 1095   A          3.134972       3.134972
 1096   A          3.137373       3.137373
 1097   A          3.140604       3.140604
 1098   A          3.145034       3.145034
 1099   A          3.146272       3.146272
 1100   A          3.147313       3.147313
 1101   A          3.150894       3.150894
 1102   A          3.151608       3.151608
 1103   A          3.152816       3.152816
 1104   A          3.155003       3.155003
 1105   A          3.156353       3.156353
 1106   A          3.160387       3.160387
 1107   A          3.162366       3.162366
 1108   A          3.164444       3.164444
 1109   A          3.168896       3.168896
 1110   A          3.172198       3.172198
 1111   A          3.174660       3.174660
 1112   A          3.179636       3.179636
 1113   A          3.182843       3.182843
 1114   A          3.185052       3.185052
 1115   A          3.188211       3.188211
 1116   A          3.191845       3.191845
 1117   A          3.193628       3.193628
 1118   A          3.195532       3.195532
 1119   A          3.198156       3.198156
 1120   A          3.200981       3.200981
 1121   A          3.202656       3.202656
 1122   A          3.203558       3.203558
 1123   A          3.206481       3.206481
 1124   A          3.209828       3.209828
 1125   A          3.214409       3.214409
 1126   A          3.216762       3.216762
 1127   A          3.217777       3.217777
 1128   A          3.222530       3.222530
 1129   A          3.223137       3.223137
 1130   A          3.224274       3.224274
 1131   A          3.227820       3.227820
 1132   A          3.228568       3.228568
 1133   A          3.230977       3.230977
 1134   A          3.233998       3.233998
 1135   A          3.235248       3.235248
 1136   A          3.237065       3.237065
 1137   A          3.241816       3.241816
 1138   A          3.241940       3.241940
 1139   A          3.243635       3.243635
 1140   A          3.246062       3.246062
 1141   A          3.247577       3.247577
 1142   A          3.250031       3.250031
 1143   A          3.251757       3.251757
 1144   A          3.252329       3.252329
 1145   A          3.254208       3.254208
 1146   A          3.255687       3.255687
 1147   A          3.259226       3.259226
 1148   A          3.259461       3.259461
 1149   A          3.264304       3.264304
 1150   A          3.265154       3.265154
 1151   A          3.266486       3.266486
 1152   A          3.268128       3.268128
 1153   A          3.274113       3.274113
 1154   A          3.275122       3.275122
 1155   A          3.276930       3.276930
 1156   A          3.279077       3.279077
 1157   A          3.283056       3.283056
 1158   A          3.285007       3.285007
 1159   A          3.287168       3.287168
 1160   A          3.289602       3.289602
 1161   A          3.290758       3.290758
 1162   A          3.293778       3.293778
 1163   A          3.294788       3.294788
 1164   A          3.298751       3.298751
 1165   A          3.299798       3.299798
 1166   A          3.302052       3.302052
 1167   A          3.302430       3.302430
 1168   A          3.306780       3.306780
 1169   A          3.307566       3.307566
 1170   A          3.309883       3.309883
 1171   A          3.312982       3.312982
 1172   A          3.314219       3.314219
 1173   A          3.316896       3.316896
 1174   A          3.317681       3.317681
 1175   A          3.318200       3.318200
 1176   A          3.320147       3.320147
 1177   A          3.321273       3.321273
 1178   A          3.322727       3.322727
 1179   A          3.326659       3.326659
 1180   A          3.329088       3.329088
 1181   A          3.330585       3.330585
 1182   A          3.331719       3.331719
 1183   A          3.332938       3.332938
 1184   A          3.333968       3.333968
 1185   A          3.337336       3.337336
 1186   A          3.340181       3.340181
 1187   A          3.342084       3.342084
 1188   A          3.346493       3.346493
 1189   A          3.347434       3.347434
 1190   A          3.350643       3.350643
 1191   A          3.352184       3.352184
 1192   A          3.353727       3.353727
 1193   A          3.354525       3.354525
 1194   A          3.356705       3.356705
 1195   A          3.358652       3.358652
 1196   A          3.362309       3.362309
 1197   A          3.364438       3.364438
 1198   A          3.365940       3.365940
 1199   A          3.370319       3.370319
 1200   A          3.372531       3.372531
 1201   A          3.375859       3.375859
 1202   A          3.377536       3.377536
 1203   A          3.382503       3.382503
 1204   A          3.383107       3.383107
 1205   A          3.388149       3.388149
 1206   A          3.389544       3.389544
 1207   A          3.390387       3.390387
 1208   A          3.390775       3.390775
 1209   A          3.393251       3.393251
 1210   A          3.396771       3.396771
 1211   A          3.399767       3.399767
 1212   A          3.402088       3.402088
 1213   A          3.403007       3.403007
 1214   A          3.406685       3.406685
 1215   A          3.409722       3.409722
 1216   A          3.412017       3.412017
 1217   A          3.415163       3.415163
 1218   A          3.417638       3.417638
 1219   A          3.421302       3.421302
 1220   A          3.428643       3.428643
 1221   A          3.429663       3.429663
 1222   A          3.430179       3.430179
 1223   A          3.434909       3.434909
 1224   A          3.436766       3.436766
 1225   A          3.440854       3.440854
 1226   A          3.444363       3.444363
 1227   A          3.446374       3.446374
 1228   A          3.447872       3.447872
 1229   A          3.451463       3.451463
 1230   A          3.453740       3.453740
 1231   A          3.454903       3.454903
 1232   A          3.459143       3.459143
 1233   A          3.460228       3.460228
 1234   A          3.462676       3.462676
 1235   A          3.464739       3.464739
 1236   A          3.466352       3.466352
 1237   A          3.468119       3.468119
 1238   A          3.474230       3.474230
 1239   A          3.475945       3.475945
 1240   A          3.477916       3.477916
 1241   A          3.479048       3.479048
 1242   A          3.480859       3.480859
 1243   A          3.482365       3.482365
 1244   A          3.486876       3.486876
 1245   A          3.490543       3.490543
 1246   A          3.495277       3.495277
 1247   A          3.496312       3.496312
 1248   A          3.499600       3.499600
 1249   A          3.501421       3.501421
 1250   A          3.503345       3.503345
 1251   A          3.508058       3.508058
 1252   A          3.511798       3.511798
 1253   A          3.515888       3.515888
 1254   A          3.518982       3.518982
 1255   A          3.521589       3.521589
 1256   A          3.521770       3.521770
 1257   A          3.523840       3.523840
 1258   A          3.525873       3.525873
 1259   A          3.528740       3.528740
 1260   A          3.531199       3.531199
 1261   A          3.532061       3.532061
 1262   A          3.535274       3.535274
 1263   A          3.538269       3.538269
 1264   A          3.540932       3.540932
 1265   A          3.545778       3.545778
 1266   A          3.546198       3.546198
 1267   A          3.547077       3.547077
 1268   A          3.550373       3.550373
 1269   A          3.551525       3.551525
 1270   A          3.554335       3.554335
 1271   A          3.557225       3.557225
 1272   A          3.558529       3.558529
 1273   A          3.562376       3.562376
 1274   A          3.563084       3.563084
 1275   A          3.567327       3.567327
 1276   A          3.568619       3.568619
 1277   A          3.570370       3.570370
 1278   A          3.576723       3.576723
 1279   A          3.579367       3.579367
 1280   A          3.584724       3.584724
 1281   A          3.587169       3.587169
 1282   A          3.588995       3.588995
 1283   A          3.591796       3.591796
 1284   A          3.594788       3.594788
 1285   A          3.595593       3.595593
 1286   A          3.600628       3.600628
 1287   A          3.601953       3.601953
 1288   A          3.605943       3.605943
 1289   A          3.606338       3.606338
 1290   A          3.612912       3.612912
 1291   A          3.616379       3.616379
 1292   A          3.617025       3.617025
 1293   A          3.621830       3.621830
 1294   A          3.624859       3.624859
 1295   A          3.626217       3.626217
 1296   A          3.629496       3.629496
 1297   A          3.633945       3.633945
 1298   A          3.636515       3.636515
 1299   A          3.636714       3.636714
 1300   A          3.640227       3.640227
 1301   A          3.643024       3.643024
 1302   A          3.645554       3.645554
 1303   A          3.647589       3.647589
 1304   A          3.648726       3.648726
 1305   A          3.653617       3.653617
 1306   A          3.656630       3.656630
 1307   A          3.659506       3.659506
 1308   A          3.662529       3.662529
 1309   A          3.665752       3.665752
 1310   A          3.666803       3.666803
 1311   A          3.669190       3.669190
 1312   A          3.671529       3.671529
 1313   A          3.677825       3.677825
 1314   A          3.679168       3.679168
 1315   A          3.681836       3.681836
 1316   A          3.686083       3.686083
 1317   A          3.686663       3.686663
 1318   A          3.688693       3.688693
 1319   A          3.693184       3.693184
 1320   A          3.695393       3.695393
 1321   A          3.696141       3.696141
 1322   A          3.698694       3.698694
 1323   A          3.701315       3.701315
 1324   A          3.705437       3.705437
 1325   A          3.705645       3.705645
 1326   A          3.709586       3.709586
 1327   A          3.712299       3.712299
 1328   A          3.720438       3.720438
 1329   A          3.724816       3.724816
 1330   A          3.729267       3.729267
 1331   A          3.731462       3.731462
 1332   A          3.733161       3.733161
 1333   A          3.734828       3.734828
 1334   A          3.737355       3.737355
 1335   A          3.737739       3.737739
 1336   A          3.743331       3.743331
 1337   A          3.746329       3.746329
 1338   A          3.748717       3.748717
 1339   A          3.749715       3.749715
 1340   A          3.755320       3.755320
 1341   A          3.760919       3.760919
 1342   A          3.763254       3.763254
 1343   A          3.765892       3.765892
 1344   A          3.771484       3.771484
 1345   A          3.772928       3.772928
 1346   A          3.775799       3.775799
 1347   A          3.779924       3.779924
 1348   A          3.783773       3.783773
 1349   A          3.783962       3.783962
 1350   A          3.786868       3.786868
 1351   A          3.788370       3.788370
 1352   A          3.792513       3.792513
 1353   A          3.795286       3.795286
 1354   A          3.803581       3.803581
 1355   A          3.808262       3.808262
 1356   A          3.809439       3.809439
 1357   A          3.813858       3.813858
 1358   A          3.816010       3.816010
 1359   A          3.823871       3.823871
 1360   A          3.829018       3.829018
 1361   A          3.831988       3.831988
 1362   A          3.835900       3.835900
 1363   A          3.837669       3.837669
 1364   A          3.842312       3.842312
 1365   A          3.845872       3.845872
 1366   A          3.850722       3.850722
 1367   A          3.853870       3.853870
 1368   A          3.857043       3.857043
 1369   A          3.861195       3.861195
 1370   A          3.862919       3.862919
 1371   A          3.866029       3.866029
 1372   A          3.870202       3.870202
 1373   A          3.874913       3.874913
 1374   A          3.882788       3.882788
 1375   A          3.884780       3.884780
 1376   A          3.888727       3.888727
 1377   A          3.897036       3.897036
 1378   A          3.901730       3.901730
 1379   A          3.907014       3.907014
 1380   A          3.913128       3.913128
 1381   A          3.917179       3.917179
 1382   A          3.922140       3.922140
 1383   A          3.925576       3.925576
 1384   A          3.926330       3.926330
 1385   A          3.928645       3.928645
 1386   A          3.933332       3.933332
 1387   A          3.936553       3.936553
 1388   A          3.937589       3.937589
 1389   A          3.939146       3.939146
 1390   A          3.942432       3.942432
 1391   A          3.946072       3.946072
 1392   A          3.948893       3.948893
 1393   A          3.952798       3.952798
 1394   A          3.955508       3.955508
 1395   A          3.958620       3.958620
 1396   A          3.962550       3.962550
 1397   A          3.963967       3.963967
 1398   A          3.968940       3.968940
 1399   A          3.971533       3.971533
 1400   A          3.976995       3.976995
 1401   A          3.980818       3.980818
 1402   A          3.983711       3.983711
 1403   A          3.988215       3.988215
 1404   A          3.988708       3.988708
 1405   A          3.994813       3.994813
 1406   A          4.000304       4.000304
 1407   A          4.002454       4.002454
 1408   A          4.004876       4.004876
 1409   A          4.009514       4.009514
 1410   A          4.011935       4.011935
 1411   A          4.013211       4.013211
 1412   A          4.019429       4.019429
 1413   A          4.019818       4.019818
 1414   A          4.021287       4.021287
 1415   A          4.024783       4.024783
 1416   A          4.027876       4.027876
 1417   A          4.032706       4.032706
 1418   A          4.034840       4.034840
 1419   A          4.037087       4.037087
 1420   A          4.039324       4.039324
 1421   A          4.042118       4.042118
 1422   A          4.045531       4.045531
 1423   A          4.047359       4.047359
 1424   A          4.049735       4.049735
 1425   A          4.052715       4.052715
 1426   A          4.055111       4.055111
 1427   A          4.058162       4.058162
 1428   A          4.059903       4.059903
 1429   A          4.065949       4.065949
 1430   A          4.066845       4.066845
 1431   A          4.068380       4.068380
 1432   A          4.072033       4.072033
 1433   A          4.077108       4.077108
 1434   A          4.079549       4.079549
 1435   A          4.081699       4.081699
 1436   A          4.086039       4.086039
 1437   A          4.088767       4.088767
 1438   A          4.092826       4.092826
 1439   A          4.094938       4.094938
 1440   A          4.100495       4.100495
 1441   A          4.102296       4.102296
 1442   A          4.106351       4.106351
 1443   A          4.108056       4.108056
 1444   A          4.109771       4.109771
 1445   A          4.112360       4.112360
 1446   A          4.114241       4.114241
 1447   A          4.114870       4.114870
 1448   A          4.118329       4.118329
 1449   A          4.123016       4.123016
 1450   A          4.124919       4.124919
 1451   A          4.126400       4.126400
 1452   A          4.131819       4.131819
 1453   A          4.135023       4.135023
 1454   A          4.138806       4.138806
 1455   A          4.143065       4.143065
 1456   A          4.146328       4.146328
 1457   A          4.147543       4.147543
 1458   A          4.154434       4.154434
 1459   A          4.155533       4.155533
 1460   A          4.157564       4.157564
 1461   A          4.158544       4.158544
 1462   A          4.163348       4.163348
 1463   A          4.164915       4.164915
 1464   A          4.171097       4.171097
 1465   A          4.172425       4.172425
 1466   A          4.177133       4.177133
 1467   A          4.178786       4.178786
 1468   A          4.180608       4.180608
 1469   A          4.184344       4.184344
 1470   A          4.185444       4.185444
 1471   A          4.195982       4.195982
 1472   A          4.198604       4.198604
 1473   A          4.201054       4.201054
 1474   A          4.203990       4.203990
 1475   A          4.207541       4.207541
 1476   A          4.210697       4.210697
 1477   A          4.211840       4.211840
 1478   A          4.218213       4.218213
 1479   A          4.219846       4.219846
 1480   A          4.224196       4.224196
 1481   A          4.225757       4.225757
 1482   A          4.227012       4.227012
 1483   A          4.231892       4.231892
 1484   A          4.234447       4.234447
 1485   A          4.234970       4.234970
 1486   A          4.235499       4.235499
 1487   A          4.239523       4.239523
 1488   A          4.240457       4.240457
 1489   A          4.243956       4.243956
 1490   A          4.247039       4.247039
 1491   A          4.251330       4.251330
 1492   A          4.252888       4.252888
 1493   A          4.257261       4.257261
 1494   A          4.258668       4.258668
 1495   A          4.259614       4.259614
 1496   A          4.260812       4.260812
 1497   A          4.265974       4.265974
 1498   A          4.279961       4.279961
 1499   A          4.283064       4.283064
 1500   A          4.285123       4.285123
 1501   A          4.289393       4.289393
 1502   A          4.292503       4.292503
 1503   A          4.294202       4.294202
 1504   A          4.300261       4.300261
 1505   A          4.303145       4.303145
 1506   A          4.306333       4.306333
 1507   A          4.307562       4.307562
 1508   A          4.315498       4.315498
 1509   A          4.323219       4.323219
 1510   A          4.324052       4.324052
 1511   A          4.327508       4.327508
 1512   A          4.331944       4.331944
 1513   A          4.334937       4.334937
 1514   A          4.339915       4.339915
 1515   A          4.342035       4.342035
 1516   A          4.346179       4.346179
 1517   A          4.351496       4.351496
 1518   A          4.355110       4.355110
 1519   A          4.358522       4.358522
 1520   A          4.360777       4.360777
 1521   A          4.363362       4.363362
 1522   A          4.364831       4.364831
 1523   A          4.367933       4.367933
 1524   A          4.368424       4.368424
 1525   A          4.370196       4.370196
 1526   A          4.371082       4.371082
 1527   A          4.372043       4.372043
 1528   A          4.375724       4.375724
 1529   A          4.382883       4.382883
 1530   A          4.385708       4.385708
 1531   A          4.389210       4.389210
 1532   A          4.390035       4.390035
 1533   A          4.393284       4.393284
 1534   A          4.395615       4.395615
 1535   A          4.399147       4.399147
 1536   A          4.401714       4.401714
 1537   A          4.407861       4.407861
 1538   A          4.409060       4.409060
 1539   A          4.412116       4.412116
 1540   A          4.415710       4.415710
 1541   A          4.416909       4.416909
 1542   A          4.419315       4.419315
 1543   A          4.422567       4.422567
 1544   A          4.427126       4.427126
 1545   A          4.431018       4.431018
 1546   A          4.432644       4.432644
 1547   A          4.433815       4.433815
 1548   A          4.438400       4.438400
 1549   A          4.442032       4.442032
 1550   A          4.444070       4.444070
 1551   A          4.445300       4.445300
 1552   A          4.449180       4.449180
 1553   A          4.455964       4.455964
 1554   A          4.456689       4.456689
 1555   A          4.460585       4.460585
 1556   A          4.463172       4.463172
 1557   A          4.465952       4.465952
 1558   A          4.469121       4.469121
 1559   A          4.472693       4.472693
 1560   A          4.474022       4.474022
 1561   A          4.476802       4.476802
 1562   A          4.479864       4.479864
 1563   A          4.484144       4.484144
 1564   A          4.486252       4.486252
 1565   A          4.490251       4.490251
 1566   A          4.492070       4.492070
 1567   A          4.494526       4.494526
 1568   A          4.500040       4.500040
 1569   A          4.503444       4.503444
 1570   A          4.511087       4.511087
 1571   A          4.513640       4.513640
 1572   A          4.514156       4.514156
 1573   A          4.516541       4.516541
 1574   A          4.519911       4.519911
 1575   A          4.526505       4.526505
 1576   A          4.530070       4.530070
 1577   A          4.532255       4.532255
 1578   A          4.532874       4.532874
 1579   A          4.537456       4.537456
 1580   A          4.538923       4.538923
 1581   A          4.540715       4.540715
 1582   A          4.548375       4.548375
 1583   A          4.549452       4.549452
 1584   A          4.557575       4.557575
 1585   A          4.560832       4.560832
 1586   A          4.563609       4.563609
 1587   A          4.564414       4.564414
 1588   A          4.567477       4.567477
 1589   A          4.574241       4.574241
 1590   A          4.575030       4.575030
 1591   A          4.578535       4.578535
 1592   A          4.580310       4.580310
 1593   A          4.580940       4.580940
 1594   A          4.586566       4.586566
 1595   A          4.587057       4.587057
 1596   A          4.591954       4.591954
 1597   A          4.594154       4.594154
 1598   A          4.597313       4.597313
 1599   A          4.599924       4.599924
 1600   A          4.601867       4.601867
 1601   A          4.603782       4.603782
 1602   A          4.604653       4.604653
 1603   A          4.608444       4.608444
 1604   A          4.612840       4.612840
 1605   A          4.613468       4.613468
 1606   A          4.615457       4.615457
 1607   A          4.618007       4.618007
 1608   A          4.622369       4.622369
 1609   A          4.627073       4.627073
 1610   A          4.628238       4.628238
 1611   A          4.631452       4.631452
 1612   A          4.633682       4.633682
 1613   A          4.634334       4.634334
 1614   A          4.641272       4.641272
 1615   A          4.643792       4.643792
 1616   A          4.645959       4.645959
 1617   A          4.658395       4.658395
 1618   A          4.663116       4.663116
 1619   A          4.666438       4.666438
 1620   A          4.668107       4.668107
 1621   A          4.671674       4.671674
 1622   A          4.679362       4.679362
 1623   A          4.687813       4.687813
 1624   A          4.689316       4.689316
 1625   A          4.692667       4.692667
 1626   A          4.698603       4.698603
 1627   A          4.699276       4.699276
 1628   A          4.705246       4.705246
 1629   A          4.709721       4.709721
 1630   A          4.713397       4.713397
 1631   A          4.718359       4.718359
 1632   A          4.722401       4.722401
 1633   A          4.725739       4.725739
 1634   A          4.732465       4.732465
 1635   A          4.746588       4.746588
 1636   A          4.750917       4.750917
 1637   A          4.757210       4.757210
 1638   A          4.762264       4.762264
 1639   A          4.767091       4.767091
 1640   A          4.775561       4.775561
 1641   A          4.779719       4.779719
 1642   A          4.785412       4.785412
 1643   A          4.792004       4.792004
 1644   A          4.798780       4.798780
 1645   A          4.804429       4.804429
 1646   A          4.808740       4.808740
 1647   A          4.819455       4.819455
 1648   A          4.821021       4.821021
 1649   A          4.823553       4.823553
 1650   A          4.830722       4.830722
 1651   A          4.833910       4.833910
 1652   A          4.834770       4.834770
 1653   A          4.836945       4.836945
 1654   A          4.844866       4.844866
 1655   A          4.850553       4.850553
 1656   A          4.852670       4.852670
 1657   A          4.856900       4.856900
 1658   A          4.866706       4.866706
 1659   A          4.868185       4.868185
 1660   A          4.875078       4.875078
 1661   A          4.881737       4.881737
 1662   A          4.882816       4.882816
 1663   A          4.883089       4.883089
 1664   A          4.893941       4.893941
 1665   A          4.896695       4.896695
 1666   A          4.901226       4.901226
 1667   A          4.902525       4.902525
 1668   A          4.905139       4.905139
 1669   A          4.912648       4.912648
 1670   A          4.916557       4.916557
 1671   A          4.930085       4.930085
 1672   A          4.932651       4.932651
 1673   A          4.936077       4.936077
 1674   A          4.940929       4.940929
 1675   A          4.945053       4.945053
 1676   A          4.948167       4.948167
 1677   A          4.951728       4.951728
 1678   A          4.954815       4.954815
 1679   A          4.966950       4.966950
 1680   A          4.967623       4.967623
 1681   A          4.970114       4.970114
 1682   A          4.970900       4.970900
 1683   A          4.978724       4.978724
 1684   A          4.982402       4.982402
 1685   A          4.984017       4.984017
 1686   A          4.989190       4.989190
 1687   A          4.993330       4.993330
 1688   A          4.999444       4.999444
 1689   A          5.004157       5.004157
 1690   A          5.008379       5.008379
 1691   A          5.013417       5.013417
 1692   A          5.014407       5.014407
 1693   A          5.025915       5.025915
 1694   A          5.030447       5.030447
 1695   A          5.033163       5.033163
 1696   A          5.037210       5.037210
 1697   A          5.039074       5.039074
 1698   A          5.042811       5.042811
 1699   A          5.047974       5.047974
 1700   A          5.051641       5.051641
 1701   A          5.054548       5.054548
 1702   A          5.057449       5.057449
 1703   A          5.059305       5.059305
 1704   A          5.062227       5.062227
 1705   A          5.067688       5.067688
 1706   A          5.070863       5.070863
 1707   A          5.080826       5.080826
 1708   A          5.084276       5.084276
 1709   A          5.090424       5.090424
 1710   A          5.091172       5.091172
 1711   A          5.093183       5.093183
 1712   A          5.095238       5.095238
 1713   A          5.097587       5.097587
 1714   A          5.101601       5.101601
 1715   A          5.106512       5.106512
 1716   A          5.110299       5.110299
 1717   A          5.120798       5.120798
 1718   A          5.130317       5.130317
 1719   A          5.135097       5.135097
 1720   A          5.140494       5.140494
 1721   A          5.144720       5.144720
 1722   A          5.151113       5.151113
 1723   A          5.158823       5.158823
 1724   A          5.165916       5.165916
 1725   A          5.170321       5.170321
 1726   A          5.176381       5.176381
 1727   A          5.182909       5.182909
 1728   A          5.185741       5.185741
 1729   A          5.187492       5.187492
 1730   A          5.195166       5.195166
 1731   A          5.199787       5.199787
 1732   A          5.201816       5.201816
 1733   A          5.208700       5.208700
 1734   A          5.217054       5.217054
 1735   A          5.222255       5.222255
 1736   A          5.236493       5.236493
 1737   A          5.239677       5.239677
 1738   A          5.247308       5.247308
 1739   A          5.250133       5.250133
 1740   A          5.254190       5.254190
 1741   A          5.259876       5.259876
 1742   A          5.265004       5.265004
 1743   A          5.266164       5.266164
 1744   A          5.269020       5.269020
 1745   A          5.280409       5.280409
 1746   A          5.283824       5.283824
 1747   A          5.287750       5.287750
 1748   A          5.293071       5.293071
 1749   A          5.295683       5.295683
 1750   A          5.302872       5.302872
 1751   A          5.307913       5.307913
 1752   A          5.315893       5.315893
 1753   A          5.322328       5.322328
 1754   A          5.328470       5.328470
 1755   A          5.331545       5.331545
 1756   A          5.339289       5.339289
 1757   A          5.340511       5.340511
 1758   A          5.344087       5.344087
 1759   A          5.354775       5.354775
 1760   A          5.358994       5.358994
 1761   A          5.363768       5.363768
 1762   A          5.364395       5.364395
 1763   A          5.381426       5.381426
 1764   A          5.385782       5.385782
 1765   A          5.386837       5.386837
 1766   A          5.399483       5.399483
 1767   A          5.400821       5.400821
 1768   A          5.403587       5.403587
 1769   A          5.405875       5.405875
 1770   A          5.411016       5.411016
 1771   A          5.416545       5.416545
 1772   A          5.417391       5.417391
 1773   A          5.424363       5.424363
 1774   A          5.427512       5.427512
 1775   A          5.434133       5.434133
 1776   A          5.442183       5.442183
 1777   A          5.445296       5.445296
 1778   A          5.451529       5.451529
 1779   A          5.453287       5.453287
 1780   A          5.461269       5.461269
 1781   A          5.468345       5.468345
 1782   A          5.470862       5.470862
 1783   A          5.475788       5.475788
 1784   A          5.477738       5.477738
 1785   A          5.482617       5.482617
 1786   A          5.486019       5.486019
 1787   A          5.492040       5.492040
 1788   A          5.496756       5.496756
 1789   A          5.502754       5.502754
 1790   A          5.506501       5.506501
 1791   A          5.507123       5.507123
 1792   A          5.512968       5.512968
 1793   A          5.518424       5.518424
 1794   A          5.524437       5.524437
 1795   A          5.544591       5.544591
 1796   A          5.554720       5.554720
 1797   A          5.559916       5.559916
 1798   A          5.568060       5.568060
 1799   A          5.573346       5.573346
 1800   A          5.580489       5.580489
 1801   A          5.598866       5.598866
 1802   A          5.606576       5.606576
 1803   A          5.607850       5.607850
 1804   A          5.613950       5.613950
 1805   A          5.624375       5.624375
 1806   A          5.630889       5.630889
 1807   A          5.636837       5.636837
 1808   A          5.643319       5.643319
 1809   A          5.643701       5.643701
 1810   A          5.644577       5.644577
 1811   A          5.646462       5.646462
 1812   A          5.663005       5.663005
 1813   A          5.668136       5.668136
 1814   A          5.670873       5.670873
 1815   A          5.702038       5.702038
 1816   A          5.709897       5.709897
 1817   A          5.717652       5.717652
 1818   A          5.719173       5.719173
 1819   A          5.722766       5.722766
 1820   A          5.735795       5.735795
 1821   A          5.746451       5.746451
 1822   A          5.753448       5.753448
 1823   A          5.760147       5.760147
 1824   A          5.764445       5.764445
 1825   A          5.771303       5.771303
 1826   A          5.774870       5.774870
 1827   A          5.779074       5.779074
 1828   A          5.787729       5.787729
 1829   A          5.797423       5.797423
 1830   A          5.811359       5.811359
 1831   A          5.814313       5.814313
 1832   A          5.826497       5.826497
 1833   A          5.827442       5.827442
 1834   A          5.829999       5.829999
 1835   A          5.840621       5.840621
 1836   A          5.841617       5.841617
 1837   A          5.853551       5.853551
 1838   A          5.861610       5.861610
 1839   A          5.879106       5.879106
 1840   A          5.884303       5.884303
 1841   A          5.885895       5.885895
 1842   A          5.907619       5.907619
 1843   A          5.930412       5.930412
 1844   A          5.944462       5.944462
 1845   A          5.970000       5.970000
 1846   A          5.972264       5.972264
 1847   A          6.008718       6.008718
 1848   A          6.012462       6.012462
 1849   A          6.018942       6.018942
 1850   A          6.024242       6.024242
 1851   A          6.033585       6.033585
 1852   A          6.044712       6.044712
 1853   A          6.092816       6.092816
 1854   A          6.104040       6.104040
 1855   A          6.114627       6.114627
 1856   A          6.124777       6.124777
 1857   A          6.144032       6.144032
 1858   A          6.169729       6.169729
 1859   A          6.184716       6.184716
 1860   A          6.207316       6.207316
 1861   A          6.207678       6.207678
 1862   A          6.209932       6.209932
 1863   A          6.230649       6.230649
 1864   A          6.233292       6.233292
 1865   A          6.241237       6.241237
 1866   A          6.244754       6.244754
 1867   A          6.246055       6.246055
 1868   A          6.258856       6.258856
 1869   A          6.259865       6.259865
 1870   A          6.262409       6.262409
 1871   A          6.266911       6.266911
 1872   A          6.272954       6.272954
 1873   A          6.279063       6.279063
 1874   A          6.297130       6.297130
 1875   A          6.301078       6.301078
 1876   A          6.309022       6.309022
 1877   A          6.312001       6.312001
 1878   A          6.342728       6.342728
 1879   A          6.352441       6.352441
 1880   A          6.357391       6.357391
 1881   A          6.365486       6.365486
 1882   A          6.382444       6.382444
 1883   A          6.384287       6.384287
 1884   A          6.397171       6.397171
 1885   A          6.414337       6.414337
 1886   A          6.421698       6.421698
 1887   A          6.422603       6.422603
 1888   A          6.435190       6.435190
 1889   A          6.444503       6.444503
 1890   A          6.448740       6.448740
 1891   A          6.478513       6.478513
 1892   A          6.499641       6.499641
 1893   A          6.508299       6.508299
 1894   A          6.519655       6.519655
 1895   A          6.544413       6.544413
 1896   A          6.560992       6.560992
 1897   A          6.595916       6.595916
 1898   A          6.633415       6.633415
 1899   A          6.639801       6.639801
 1900   A          6.686877       6.686877
 1901   A          6.726803       6.726803
 1902   A          6.747106       6.747106
 1903   A          6.762617       6.762617
 1904   A          6.824149       6.824149
 1905   A          6.829505       6.829505
 1906   A          6.853477       6.853477
 1907   A          6.877110       6.877110
 1908   A          7.017833       7.017833
 1909   A          7.134400       7.134400
 1910   A          7.213850       7.213850
 1911   A          7.218957       7.218957
 1912   A          7.287805       7.287805
 1913   A          7.422754       7.422754
 1914   A          8.011650       8.011650
 1915   A          8.838964       8.838964
 1916   A          9.308815       9.308815
 1917   A          9.636059       9.636059
 1918   A          9.914519       9.914519
 1919   A         10.382016      10.382016
 1920   A         11.442462      11.442462
 1921   A         11.653242      11.653242
 1922   A         11.782372      11.782372
 1923   A         12.017332      12.017332
 1924   A         12.497756      12.497756
 1925   A         12.888429      12.888429
 1926   A         13.052618      13.052618
 1927   A         13.207003      13.207003
 1928   A         13.226101      13.226101
 1929   A         13.269833      13.269833
 1930   A         13.365248      13.365248
 1931   A         13.385435      13.385435
 1932   A         13.410078      13.410078
 1933   A         13.435210      13.435210
 1934   A         13.518732      13.518732
 1935   A         13.557850      13.557850
 1936   A         13.581673      13.581673
 1937   A         13.619047      13.619047
 1938   A         13.660754      13.660754
 1939   A         13.803154      13.803154
 1940   A         13.854104      13.854104
 1941   A         13.953106      13.953106
 1942   A         13.967250      13.967250
 1943   A         14.063524      14.063524
 1944   A         14.131652      14.131652
 1945   A         14.142707      14.142707
 1946   A         14.282809      14.282809
 1947   A         14.307321      14.307321
 1948   A         14.415728      14.415728
 1949   A         14.470651      14.470651
 1950   A         14.561194      14.561194
 1951   A         14.679278      14.679278
 1952   A         14.896642      14.896642
 1953   A         14.981827      14.981827
 1954   A         15.583974      15.583974
 1955   A         15.807622      15.807622
 1956   A         15.951450      15.951450
 1957   A         16.130106      16.130106
 1958   A         16.284547      16.284547
 1959   A         16.300689      16.300689
 1960   A         16.423283      16.423283
 1961   A         16.662738      16.662738
 1962   A         16.736008      16.736008
 1963   A         16.836437      16.836437
 1964   A         17.209850      17.209850
 
 RETURNING FROM SCF ALGORITHM
 ======================================================================

 Executing drpa...

 Three-index integral transformation
 Allocation of 120.0 Gbytes of memory...
 
 Minimal memory requirement for (ai|P) and (ij|P) integrals:   293.8 MB

 Calculating (ai|P) and (ij|P) integrals...
 Number of integral batches:    1
 Occupied indices per batch:  120
 
 Transforming integrals of batch 1...

 Executing cis...

 Allocation of 120.0 Gbytes of memory...
 
 Read MO coeff. matrix and orbital energies...
 
 Generate singlet trial vectors...
 
 Starting TDA DF-TDDFT iteration
 Functional: user
 Singlet excited states
 
 
 The iteration has converged in  0 steps for all the roots.
 
 Final result of the TDA-TDDFT calculations for the excited states:
 Functional: user
 Singlet excited states:
 
 Excited      Total          Excitation     Excitation     Excitation        Absorption
  state    energy [au]       energy [au]    energy [eV]  energy [cm^-1]    wavelength [nm]
 =========================================================================================
    1   -2038.158654270      0.25653533       6.9807        56303.00          177.61
 =========================================================================================
 
 
 Retrieve a J_ai^Q fitted MO integral list...
 Retrieve a J_ij^Q fitted MO integral list in upper triangle form...
 Starting DF-MP2 calculation for root  1
 
 Iteration   1
 
 Assemble transformed J^Q_ia integrals...
 Calculate double excitation operators and Y^Q_ai vector...
 
 The DF-MP2 calculation has been performed.
 
 Final result in atomic units for root  1:
 
 Total reference energy:        -2038.415189594727
 MP2 correlation energy:           -4.349166867544
 MP2 contribution:                 -4.349166867544
 Total double hybrid energy:    -2042.764356462271
 
 ============================================================================
 
 Calculate pre-optimized initial guesses for adc(2) calculations
 Direct algorithm for AB contributions!!!
 
 Calculate sigma vector for root  1
 
                       Excitation           Energy                Norm of
 Iteration  1         energy [au]        decrease [au]        residual vector
 ============================================================================
 for root  1           0.246970701        -0.0095646             0.0176994
 ============================================================================
  0/ 1 states have converged.
 
 
 Calculate sigma vector for root  1
 
                       Excitation           Energy                Norm of
 Iteration  2         energy [au]        decrease [au]        residual vector
 ============================================================================
 for root  1           0.244352458        -0.0026182             0.0016871
 ============================================================================
  1/ 1 states have converged.
 
 
 
 The micro iteration of pre-optimization has converged in  2 steps.
 
 
 ============================================================================
 Restart
 
 Calculate sigma vector for root  1
 
                       Excitation           Energy                Norm of
 Iteration  3         energy [au]        decrease [au]        residual vector
 ============================================================================
 for root  1           0.245322276         0.0009698             0.0015855
 ============================================================================
  0/ 1 states have converged.
 
 
 Calculate sigma vector for root  1
 
                       Excitation           Energy                Norm of
 Iteration  4         energy [au]        decrease [au]        residual vector
 ============================================================================
 for root  1           0.245300711        -0.0000216             0.0001556
 ============================================================================
  1/ 1 states have converged.
 
 
 
 The micro iteration of pre-optimization has converged in  2 steps.
 
 
 ============================================================================
 Restart
 
 Calculate sigma vector for root  1
 
                       Excitation           Energy                Norm of
 Iteration  5         energy [au]        decrease [au]        residual vector
 ============================================================================
 for root  1           0.245226533        -0.0000742             0.0001689
 ============================================================================
  0/ 1 states have converged.
 
 
 Calculate sigma vector for root  1
 
                       Excitation           Energy                Norm of
 Iteration  6         energy [au]        decrease [au]        residual vector
 ============================================================================
 for root  1           0.245226282        -0.0000003             0.0000162
 ============================================================================
  1/ 1 states have converged.
 
 
 
 The micro iteration of pre-optimization has converged in  2 steps.
 
 
 ============================================================================
 Restart
 
 Calculate sigma vector for root  1
 
                       Excitation           Energy                Norm of
 Iteration  7         energy [au]        decrease [au]        residual vector
 ============================================================================
 for root  1           0.245232115         0.0000058             0.0000163
 ============================================================================
  0/ 1 states have converged.
 
 
 Calculate sigma vector for root  1
 
                       Excitation           Energy                Norm of
 Iteration  8         energy [au]        decrease [au]        residual vector
 ============================================================================
 for root  1           0.245232112        -0.0000000             0.0000015
 ============================================================================
  1/ 1 states have converged.
 
 
 
 The micro iteration of pre-optimization has converged in  2 steps.
 
 
 ============================================================================
 Restart
 
 Calculate sigma vector for root  1
 
                       Excitation           Energy                Norm of
 Iteration  9         energy [au]        decrease [au]        residual vector
 ============================================================================
 for root  1           0.245231655        -0.0000005             0.0000015
 ============================================================================
  1/ 1 states have converged.
 
 
 
 The micro iteration of pre-optimization has converged in  1 steps.
 
 
 ============================================================================
 
 The macro iteration of pre-optimization has converged in  9 steps!
 
 Final result of the double hybrid calculations for the excited states:
 Functional: user
 Singlet excited states:
 
 Excited      Total          Excitation     Excitation     Excitation        Absorption
  state    energy [au]       energy [au]    energy [eV]  energy [cm^-1]    wavelength [nm]
 =========================================================================================
    1   -2042.519124807      0.24523166       6.6731        53822.13          185.80
 =========================================================================================
 
