# Supplementary material for: Scalable Correlated Local Approaches for Computing Valence and Core-Level Ionization Energies in Large Molecules
Source: J Chem Theory Comput. 2026 Jun 24;22(13):6584–98. doi: 10.1021/acs.jctc.6c00634 (PMC13374016; doi:10.1021/acs.jctc.6c00634)
Supplement: Supplementary file 2 [file ct6c00634_si_003.zip › SI/outputs/serine_N_adc2-X2C.out]

 **********************************************************************
                          MRCC program system
 **********************************************************************
 
                              Written by
     Mihaly Kallay, Peter R. Nagy, David Mester, Laszlo Gyevi-Nagy,
        Jozsef Csoka, P. Bernat Szabo, Zoltan Rolik, Gyula Samu,
      Bence Hegely, Bence Ladoczki, Klara Petrov, Jozsef Csontos,
     Adam Ganyecz, Istvan Ladjanszki, Lorant Szegedy, Mate Farkas,
          Pal D. Mezei, Reka A. Horvath, and Balazs D. Lorincz
 
        Department of Physical Chemistry and Materials Science
            Budapest University of Technology and Economics
                  Budapest P.O.Box 91, H-1521 Hungary
 
                              www.mrcc.hu
 
                            Version: 25.1.2

 Executing minp...

 Reading input from MINP...
 
 Input file:
 
basis=cc-pCVTZ-X2C
verbosity=3


cialg=direct
ip_ea=ip
calc=ADC(2)

mem=120GB

dfbasis_scf=cc-pCVTZ-X2C_autoaux
dfbasis_cor=cc-pCVTZ-X2C_autoaux
hamilton=SFX2C1e
core=3
cvs=1-1
nstate=2
unit=bohr
geom=xyz
14 
L-serine
H -0.111133 -2.066405 1.682456 
C 0.522117 -0.578815 0.400329 
N 3.267518 -0.763100 0.110535 
H 4.009277 -2.522945 0.182195 
H 4.045527 0.351870 -1.239095 
C -0.162898 1.988184 1.537037 
H 0.820963 2.194190 3.345406 
H 0.407989 3.508649 0.246680 
O -2.904250 1.977374 1.894288 
H -3.581097 3.675471 2.140260 
C -0.823687 -0.924584 -2.126991 
O -0.744120 0.590238 -3.904420 
O -2.050488 -3.211470 -2.301621 
H -2.868931 -3.409310 -3.957571 
 
 
 Checking keyword combinations...
 
 Keywords:
 
 active=none
 agrid=ld0006-ld0590
 agrid_pssp=ld0006-ld0194
 agrid_pssp_sm=ld0006-ld0074
 ao_trunc=off
 ao_trunc_tol=1e-4
 basis=cc-pcvtz-x2c
 basis_sm=none
 basopt=off
 bfbasis=none
 bfgsmem=10
 bfgstol=1.0d-3
 bfgscimem=5
 boysalg=jacobi
 bpcompo=0.95
 bpcompv=0.98
 bpdfo=0.95
 bpocc=0.95
 bppdo=0.95
 bppdv=0.98
 bpedo=0.95
 bpedv=0.98
 bp_subsyso=0.95
 bp_subsysv=0.95
 cabscorr=off
 cabsdom=bplarge
 cabsdual=off
 calc=adc(2)
 ccmaxit=50
 ccprog=cis
 ccsdalg=disk
 ccsdmkl=seq
 ccsdrest=off
 ccsdthreads=2
 cctol=6
 charge=0
 cialg=direct
 ciguess=off
 cmpgrp=auto
 comprest=off
 coord_sys=ric
 core=3
 corembed=off
 csapprox=off
 cvs=1-1
 dboc=off
 deltaf12=off
 delocsomofact=
 dendec=laplace
 dens=0
 denscorr=0
 dfalg=lineq
 dfbasis_cab=none
 dfbasis_cor=cc-pcvtz-x2c_autoaux
 dfbasis_scf=cc-pcvtz-x2c_autoaux
 dfbasis_scf_sm=auto
 dfintran=drpa
 df_trunc=off
 df_trunc_corr=off
 df_trunc_corr_tol=5e-4
 df_trunc_tol=5e-4
 dft=off
 dhexc=adc(2)
 diag=david
 docc=
 domrad=10.d0
 drpaalg=fit
 dual=off
 dual_df=off
 dyson=off
 ecp=auto
 edisp=off
 edisp_embed=off
 embed=off
 epairestfact=off
 epairscale=1.d0
 etemp=300
 epert=none
 eps=
 espcharge=off
 excrad=0.d0
 excrad_f12=0.d0
 excrad_fin=0.000000000D+00
 fastdbbsc=v2
 fitting=coulomb
 fmm=off
 fmmord=8
 fnonorb=
 freq=off
 gamma=1.d0
 gauss=spher
 geom=xyz
 gopt=off
 ghost=none
 gtol=7
 grdens=off
 grid=auto
 grid_sm=auto
 gridbatch_cos=2000
 grtol=10
 guido_ct=off
 hamilton=sfx2c1e
 hl_scfalg=auto
 iface=none
 incore=off
 intalg=auto
 ip_ea=ip
 itol=10
 laptol=1.d-2
 lccoporder=trffirst
 lcorthr=normal
 lccrest=off
 ldfgrad_tol=8
 lmp2dens=on
 lnoepso=0.d0
 lnoepsv=0.0d0
 localcc=off
 localcorrsymm=off
 locintrf=disk
 mact=
 maxact=off
 maxdim=200
 maxex=0
 maxmicroit=100
 mcscfiguess=hf
 mem=120gb
 mmprog=
 molden=on
 mp2ongrid=off
 mpitasks=1
 mulmet=0
 mult=
 nab=off
 nacto=0
 nactv=0
 naf_amp=3.16d-3
 naf_cor=0.d0
 naf_f12=off
 naf_scf=off
 nafalg=albe
 nafdens=off
 naftyp=
 nchol=auto
 ndeps=1e-3
 nevpt=
 nstate=2
 nsing=0
 nto=off
 ntrip=0
 num_grad=off
 occ=
 occri=off
 oniom=off
 oniom_eechg=off
 oniom_pcm=off
 oniom_qcorr=off
 optalg=
 optmaxit=50
 optetol=1e-6
 optex=1
 optgtol=1e-4
 optstol=1e-3
 orblocc=off
 orbloce=off
 orbloco=off
 orblocv=off
 orblocguess=cholesky
 osveps=1e-3
 ovirt=off
 ovltol=1e-7
 ovosnorb=80.0
 pao_subsys_tol=1e-3
 pao_tol=1e-3
 pcm=off
 popul=off
 pressure=100000
 pssp=off
 ptfreq=0.0
 ptthreads=2
 qmreg=
 qmmm=off
 qro=off
 qscf=off
 redcost_exc=off
 redcost_tddft=off
 refdet=none
 rest=0
 rgrid=log3
 rism=off
 rohfcore=semicanonical
 rohftype=semicanonical
 scfalg=auto
 scf_conv=auto
 scfdamp=0.0d0
 scfdamp_mode=off
 scfdamp_end=50
 scfdamp_dampstep=0.d0
 scfdamp_dtol=0.0d0
 scfdamp_maxfact=0.0d0
 scfdamp_minfact=0.0d0
 scfdiis=on
 scfdiis_dtol=0.0d0
 scfdiis_end=50
 scfdiis_start=2
 scfdiis_step=1
 scfdiis_watch=off
 scfdiis_wrange=10
 scfdiis_wlimit=5
 scfdiis_delmax=2
 scfdtol=7
 scfext=10
 scfguessdens=
 scfiguess=sad
 scfloc=off
 scflshift=0.20
 scflshift_end=8
 scflshift_dtol=0.0
 scflshift_gaptol=0.20
 scfmaxit=50
 scftype=
 scftype_low=
 scftype_high=
 scftol=6
 scspe=1.d0
 scsph=1.d0
 scsps=0.0d0
 scsps_t=0.0d0
 scspt=0.0d0
 scspt_t=0.0d0
 scspv=1.d0
 spairtol=1e-4
 sqmprog=
 subminp=top
 subsys_bopu=on
 symm=
 talg=occ
 temp=298.15
 test=off
 tfunc=off
 theodore=off
 tlmo=0.999
 tpao=0.94
 tprint=off
 uncontract=off
 unit=bohr
 usedisk=2
 verbosity=3
 wpairtol=0.100000000E-05

 Executing scf...

 @scfsetup: integrals taken from disk
            mrcc/integ binary format
 @scfsetup: calculating on full matrices
            not using symmetry adapted basis
 @scfsetup: diis switched on
 @scfsetup: number of steps to extrapolate from  10
 @scfsetup: tolerance in energy deviation    0.100000E-05
            tolerance in density deviation    0.100000E-06
 @scfsetup: maximum number of iterations:  50
 @scfsetup: restricted closed shell hf calc
 @scfsetup: starting scf from diagonal ao guess
 @scfsetup: occupation set:
            from initial orbitals
 @scfsetup: Parameter-set for SCF acceleration: normal
 @scfsetup: diis runs from iteration:   2
 @scfsetup: diis runs to iteration:  50
 @scfsetup: diis runs in every iteration
 @scfsetup: diiswatch is disabled                   
 @scfsetup: diis dtol criteria to switch on:      0.0000E+00
           (or the iteration number below is reached)
 @scfsetup: static damping scheme
            iteration step criteria to turn damping off: 3
 @scfsetup: dynamic level shifting
            tolarance in HOMO-LUMO gap:  0.200
            tolarance in density deviation:     0.0000E+00
            iteration step criteria to turn level shifting off: 8
 Allocation of 120.0 Gbytes of memory...
 ======================================================================
 ITERATION STEP   1
 

 SCF control                  : initial
 Damping factor/level shift   : 0.000/0.200
 DIIS [start/end/frequency]   :   2 / 50 /  1

 Calculation of two-electron integrals...
   1% done.
  14% done.
  58% done.
  89% done.
 100% done.
 Gradient norm:      9.2323E+00
 RMS of [F,P]:                                         0.02225083930612
 RMS of difference density:                            0.01563831489253
 Gap [au]:  0.32232805
 ALPHA OCC:  28
 BETA  OCC:  28
 
 ***HARTREE-FOCK ENERGY IN STEP   1 IS       -391.5457742306593900 [AU]
 ======================================================================
 ITERATION STEP   2
 

 SCF control                  : diis
 Damping factor/level shift   : 0.000/0.000
 DIIS [start/end/frequency]   :   2 / 50 /  1

 Constructing Fock-matrix...
 Number of integral batches:    1
 Occupied indices per batch:   28
 
 Gradient norm:      9.2323E+00
 DIIS is running in this iteration step.
 RMS of [F,P]:                                         0.00445201526197
 RMS of difference density:                            0.00574270529752
 Gap [au]:  0.40421246
 ALPHA OCC:  28
 BETA  OCC:  28
 
 ***HARTREE-FOCK ENERGY IN STEP   2 IS       -396.8332813763022386 [AU]
 
 Step comparison  Energy Drift [au]  DIIS error drift  Gradient drift
        1            5.2875E+00         1.7799E-02       0.0000E+00
        2            3.9683E+02         1.0000E-07       0.0000E+00
 ======================================================================
 ITERATION STEP   3
 

 SCF control                  : diis
 Damping factor/level shift   : 0.000/0.000
 DIIS [start/end/frequency]   :   2 / 50 /  1

 Constructing Fock-matrix...
 Number of integral batches:    1
 Occupied indices per batch:   28
 
 Gradient norm:      9.2323E+00
 DIIS is running in this iteration step.
 RMS of [F,P]:                                         0.00247496324299
 RMS of difference density:                            0.00220752654488
 Gap [au]:  0.53000805
 ALPHA OCC:  28
 BETA  OCC:  28
 
 ***HARTREE-FOCK ENERGY IN STEP   3 IS       -397.0026961942617163 [AU]
 
 Step comparison  Energy Drift [au]  DIIS error drift  Gradient drift
        2            1.6941E-01         1.9771E-03       0.0000E+00
 ======================================================================
 ITERATION STEP   4
 

 SCF control                  : diis
 Damping factor/level shift   : 0.000/0.000
 DIIS [start/end/frequency]   :   2 / 50 /  1

 Constructing Fock-matrix...
 Number of integral batches:    1
 Occupied indices per batch:   28
 
 Gradient norm:      9.2323E+00
 DIIS is running in this iteration step.
 RMS of [F,P]:                                         0.00044117442259
 RMS of difference density:                            0.00046069855876
 Gap [au]:  0.53331456
 ALPHA OCC:  28
 BETA  OCC:  28
 
 ***HARTREE-FOCK ENERGY IN STEP   4 IS       -397.0887564022617653 [AU]
 
 Step comparison  Energy Drift [au]  DIIS error drift  Gradient drift
        3            8.6060E-02         2.0338E-03       0.0000E+00
 ======================================================================
 ITERATION STEP   5
 

 SCF control                  : diis
 Damping factor/level shift   : 0.000/0.000
 DIIS [start/end/frequency]   :   2 / 50 /  1

 Constructing Fock-matrix...
 Number of integral batches:    1
 Occupied indices per batch:   28
 
 Gradient norm:      9.2323E+00
 DIIS is running in this iteration step.
 RMS of [F,P]:                                         0.00016051272834
 RMS of difference density:                            0.00018173543791
 Gap [au]:  0.53031665
 ALPHA OCC:  28
 BETA  OCC:  28
 
 ***HARTREE-FOCK ENERGY IN STEP   5 IS       -397.0920473390381176 [AU]
 
 Step comparison  Energy Drift [au]  DIIS error drift  Gradient drift
        4            3.2909E-03         2.8066E-04       0.0000E+00
 ======================================================================
 ITERATION STEP   6
 

 SCF control                  : diis
 Damping factor/level shift   : 0.000/0.000
 DIIS [start/end/frequency]   :   2 / 50 /  1

 Constructing Fock-matrix...
 Number of integral batches:    1
 Occupied indices per batch:   28
 
 Gradient norm:      9.2323E+00
 DIIS is running in this iteration step.
 RMS of [F,P]:                                         0.00004505250292
 RMS of difference density:                            0.00006968116703
 Gap [au]:  0.53172053
 ALPHA OCC:  28
 BETA  OCC:  28
 
 ***HARTREE-FOCK ENERGY IN STEP   6 IS       -397.0925685087968304 [AU]
 
 Step comparison  Energy Drift [au]  DIIS error drift  Gradient drift
        5            5.2117E-04         1.1546E-04       0.0000E+00
 ======================================================================
 ITERATION STEP   7
 

 SCF control                  : diis
 Damping factor/level shift   : 0.000/0.000
 DIIS [start/end/frequency]   :   2 / 50 /  1

 Constructing Fock-matrix...
 Number of integral batches:    1
 Occupied indices per batch:   28
 
 Gradient norm:      9.2323E+00
 DIIS is running in this iteration step.
 RMS of [F,P]:                                         0.00001378248445
 RMS of difference density:                            0.00002719026092
 Gap [au]:  0.53224161
 ALPHA OCC:  28
 BETA  OCC:  28
 
 ***HARTREE-FOCK ENERGY IN STEP   7 IS       -397.0926379180436925 [AU]
 
 Step comparison  Energy Drift [au]  DIIS error drift  Gradient drift
        6            6.9409E-05         3.1270E-05       0.0000E+00
 ======================================================================
 ITERATION STEP   8
 

 SCF control                  : diis
 Damping factor/level shift   : 0.000/0.000
 DIIS [start/end/frequency]   :   2 / 50 /  1

 Constructing Fock-matrix...
 Number of integral batches:    1
 Occupied indices per batch:   28
 
 Gradient norm:      9.2323E+00
 DIIS is running in this iteration step.
 RMS of [F,P]:                                         0.00000606437266
 RMS of difference density:                            0.00001179587630
 Gap [au]:  0.53210654
 ALPHA OCC:  28
 BETA  OCC:  28
 
 ***HARTREE-FOCK ENERGY IN STEP   8 IS       -397.0926469236812864 [AU]
 
 Step comparison  Energy Drift [au]  DIIS error drift  Gradient drift
        7            9.0056E-06         7.7181E-06       0.0000E+00
 ======================================================================
 ITERATION STEP   9
 

 SCF control                  : diis
 Damping factor/level shift   : 0.000/0.000
 DIIS [start/end/frequency]   :   2 / 50 /  1

 Constructing Fock-matrix...
 Number of integral batches:    1
 Occupied indices per batch:   28
 
 Gradient norm:      9.2323E+00
 DIIS is running in this iteration step.
 RMS of [F,P]:                                         0.00000265897108
 RMS of difference density:                            0.00000548825642
 Gap [au]:  0.53216049
 ALPHA OCC:  28
 BETA  OCC:  28
 
 ***HARTREE-FOCK ENERGY IN STEP   9 IS       -397.0926488304014583 [AU]
 
 Step comparison  Energy Drift [au]  DIIS error drift  Gradient drift
        8            1.9067E-06         3.4054E-06       0.0000E+00
 ======================================================================
 ITERATION STEP  10
 

 SCF control                  : diis
 Damping factor/level shift   : 0.000/0.000
 DIIS [start/end/frequency]   :   2 / 50 /  1

 Constructing Fock-matrix...
 Number of integral batches:    1
 Occupied indices per batch:   28
 
 Gradient norm:      9.2323E+00
 DIIS is running in this iteration step.
 RMS of [F,P]:                                         0.00000087799850
 RMS of difference density:                            0.00000204052299
 Gap [au]:  0.53215400
 ALPHA OCC:  28
 BETA  OCC:  28
 
 ***HARTREE-FOCK ENERGY IN STEP  10 IS       -397.0926491954376161 [AU]
 
 Step comparison  Energy Drift [au]  DIIS error drift  Gradient drift
        9            3.6504E-07         1.7810E-06       0.0000E+00
 ======================================================================
 ITERATION STEP  11
 

 SCF control                  : diis
 Damping factor/level shift   : 0.000/0.000
 DIIS [start/end/frequency]   :   2 / 50 /  1

 Constructing Fock-matrix...
 Number of integral batches:    1
 Occupied indices per batch:   28
 
 Gradient norm:      9.2323E+00
 DIIS is running in this iteration step.
 RMS of [F,P]:                                         0.00000028719356
 RMS of difference density:                            0.00000064124717
 Gap [au]:  0.53215158
 ALPHA OCC:  28
 BETA  OCC:  28
 
 ***HARTREE-FOCK ENERGY IN STEP  11 IS       -397.0926492383172217 [AU]
 
 Step comparison  Energy Drift [au]  DIIS error drift  Gradient drift
       10            4.2880E-08         5.9080E-07       0.0000E+00
 ======================================================================
 ITERATION STEP  12
 

 SCF control                  : diis
 Damping factor/level shift   : 0.000/0.000
 DIIS [start/end/frequency]   :   2 / 50 /  1

 Constructing Fock-matrix...
 Number of integral batches:    1
 Occupied indices per batch:   28
 
 Gradient norm:      9.2323E+00
 DIIS is running in this iteration step.
 RMS of [F,P]:                                         0.00000008722372
 RMS of difference density:                            0.00000020322702
 Gap [au]:  0.53215166
 ALPHA OCC:  28
 BETA  OCC:  28
 
 ***HARTREE-FOCK ENERGY IN STEP  12 IS       -397.0926492423785703 [AU]
 
 Step comparison  Energy Drift [au]  DIIS error drift  Gradient drift
       11            4.0613E-09         1.9997E-07       0.0000E+00
 ======================================================================
 ITERATION STEP  13
 

 SCF control                  : diis
 Damping factor/level shift   : 0.000/0.000
 DIIS [start/end/frequency]   :   2 / 50 /  1

 Constructing Fock-matrix...
 Number of integral batches:    1
 Occupied indices per batch:   28
 
 Gradient norm:      9.2323E+00
 DIIS is running in this iteration step.
 RMS of [F,P]:                                         0.00000002306256
 RMS of difference density:                            0.00000005116898
 Gap [au]:  0.53215171
 ALPHA OCC:  28
 BETA  OCC:  28
 
 ***HARTREE-FOCK ENERGY IN STEP  13 IS       -397.0926492427608991 [AU]
 
 Step comparison  Energy Drift [au]  DIIS error drift  Gradient drift
       12            3.8233E-10         6.4161E-08       0.0000E+00
 ======================================================================
 
 SUCCESS...
 THE SCF ITERATION HAS CONVERGED!
 
                   A   
 FINAL ALPHA OCC:  28
 FINAL BETA  OCC:  28
 
 ***FINAL HARTREE-FOCK ENERGY:       -397.0926492427608991 [AU]
 
 Orbital energies [au]:
      Irrep         Alpha          Beta
    1   A        -20.622564     -20.622564
    2   A        -20.574001     -20.574001
    3   A        -20.557725     -20.557725
    4   A        -15.562497     -15.562497
    5   A        -11.391053     -11.391053
    6   A        -11.291948     -11.291948
    7   A        -11.289760     -11.289760
    8   A         -1.441461      -1.441461
    9   A         -1.348751      -1.348751
   10   A         -1.341490      -1.341490
   11   A         -1.195972      -1.195972
   12   A         -1.006798      -1.006798
   13   A         -0.898940      -0.898940
   14   A         -0.787674      -0.787674
   15   A         -0.722936      -0.722936
   16   A         -0.697836      -0.697836
   17   A         -0.686335      -0.686335
   18   A         -0.660902      -0.660902
   19   A         -0.625629      -0.625629
   20   A         -0.611034      -0.611034
   21   A         -0.583582      -0.583582
   22   A         -0.564543      -0.564543
   23   A         -0.551495      -0.551495
   24   A         -0.501938      -0.501938
   25   A         -0.472164      -0.472164
   26   A         -0.461486      -0.461486
   27   A         -0.455647      -0.455647
   28   A         -0.396259      -0.396259
 
   29   A          0.135893       0.135893
   30   A          0.142664       0.142664
   31   A          0.156030       0.156030
   32   A          0.175372       0.175372
   33   A          0.180877       0.180877
   34   A          0.200410       0.200410
   35   A          0.230852       0.230852
   36   A          0.237663       0.237663
   37   A          0.307415       0.307415
   38   A          0.322554       0.322554
   39   A          0.353163       0.353163
   40   A          0.368525       0.368525
   41   A          0.378939       0.378939
   42   A          0.411377       0.411377
   43   A          0.443209       0.443209
   44   A          0.489345       0.489345
   45   A          0.498153       0.498153
   46   A          0.519108       0.519108
   47   A          0.534600       0.534600
   48   A          0.537486       0.537486
   49   A          0.552049       0.552049
   50   A          0.563928       0.563928
   51   A          0.580054       0.580054
   52   A          0.593040       0.593040
   53   A          0.610459       0.610459
   54   A          0.617391       0.617391
   55   A          0.638994       0.638994
   56   A          0.654436       0.654436
   57   A          0.664989       0.664989
   58   A          0.674679       0.674679
   59   A          0.693144       0.693144
   60   A          0.700950       0.700950
   61   A          0.711857       0.711857
   62   A          0.735310       0.735310
   63   A          0.752887       0.752887
   64   A          0.773516       0.773516
   65   A          0.785900       0.785900
   66   A          0.797801       0.797801
   67   A          0.803020       0.803020
   68   A          0.818910       0.818910
   69   A          0.844091       0.844091
   70   A          0.861696       0.861696
   71   A          0.864817       0.864817
   72   A          0.901495       0.901495
   73   A          0.937496       0.937496
   74   A          0.953433       0.953433
   75   A          0.982810       0.982810
   76   A          0.998727       0.998727
   77   A          1.025907       1.025907
   78   A          1.043471       1.043471
   79   A          1.060937       1.060937
   80   A          1.093456       1.093456
   81   A          1.136603       1.136603
   82   A          1.157819       1.157819
   83   A          1.176307       1.176307
   84   A          1.183701       1.183701
   85   A          1.188601       1.188601
   86   A          1.199011       1.199011
   87   A          1.227485       1.227485
   88   A          1.246983       1.246983
   89   A          1.280249       1.280249
   90   A          1.308856       1.308856
   91   A          1.327240       1.327240
   92   A          1.357557       1.357557
   93   A          1.381492       1.381492
   94   A          1.392688       1.392688
   95   A          1.416273       1.416273
   96   A          1.418708       1.418708
   97   A          1.428925       1.428925
   98   A          1.451011       1.451011
   99   A          1.489524       1.489524
  100   A          1.493563       1.493563
  101   A          1.504688       1.504688
  102   A          1.533390       1.533390
  103   A          1.539384       1.539384
  104   A          1.552552       1.552552
  105   A          1.565346       1.565346
  106   A          1.588140       1.588140
  107   A          1.601398       1.601398
  108   A          1.616961       1.616961
  109   A          1.664794       1.664794
  110   A          1.683580       1.683580
  111   A          1.718340       1.718340
  112   A          1.800010       1.800010
  113   A          1.840300       1.840300
  114   A          1.856520       1.856520
  115   A          1.863860       1.863860
  116   A          1.884816       1.884816
  117   A          1.947523       1.947523
  118   A          1.981870       1.981870
  119   A          2.001511       2.001511
  120   A          2.042929       2.042929
  121   A          2.063031       2.063031
  122   A          2.133224       2.133224
  123   A          2.200242       2.200242
  124   A          2.255550       2.255550
  125   A          2.268218       2.268218
  126   A          2.291448       2.291448
  127   A          2.300325       2.300325
  128   A          2.323586       2.323586
  129   A          2.330887       2.330887
  130   A          2.379932       2.379932
  131   A          2.408548       2.408548
  132   A          2.417110       2.417110
  133   A          2.433506       2.433506
  134   A          2.586043       2.586043
  135   A          2.627038       2.627038
  136   A          2.672756       2.672756
  137   A          2.686475       2.686475
  138   A          2.725662       2.725662
  139   A          2.731353       2.731353
  140   A          2.787189       2.787189
  141   A          2.797289       2.797289
  142   A          2.814594       2.814594
  143   A          2.860610       2.860610
  144   A          2.891971       2.891971
  145   A          2.927182       2.927182
  146   A          2.980025       2.980025
  147   A          2.999873       2.999873
  148   A          3.030839       3.030839
  149   A          3.061161       3.061161
  150   A          3.081256       3.081256
  151   A          3.108576       3.108576
  152   A          3.181368       3.181368
  153   A          3.182338       3.182338
  154   A          3.208536       3.208536
  155   A          3.211715       3.211715
  156   A          3.254401       3.254401
  157   A          3.264602       3.264602
  158   A          3.278191       3.278191
  159   A          3.299805       3.299805
  160   A          3.310368       3.310368
  161   A          3.341526       3.341526
  162   A          3.363909       3.363909
  163   A          3.372328       3.372328
  164   A          3.395299       3.395299
  165   A          3.403578       3.403578
  166   A          3.419894       3.419894
  167   A          3.445748       3.445748
  168   A          3.453546       3.453546
  169   A          3.487770       3.487770
  170   A          3.508215       3.508215
  171   A          3.510780       3.510780
  172   A          3.526391       3.526391
  173   A          3.560793       3.560793
  174   A          3.571035       3.571035
  175   A          3.583314       3.583314
  176   A          3.600182       3.600182
  177   A          3.627770       3.627770
  178   A          3.652259       3.652259
  179   A          3.657020       3.657020
  180   A          3.678217       3.678217
  181   A          3.701361       3.701361
  182   A          3.718004       3.718004
  183   A          3.735812       3.735812
  184   A          3.754664       3.754664
  185   A          3.784899       3.784899
  186   A          3.803064       3.803064
  187   A          3.824495       3.824495
  188   A          3.860861       3.860861
  189   A          3.882147       3.882147
  190   A          3.916780       3.916780
  191   A          3.929610       3.929610
  192   A          3.932170       3.932170
  193   A          3.951602       3.951602
  194   A          4.004923       4.004923
  195   A          4.009234       4.009234
  196   A          4.029358       4.029358
  197   A          4.036920       4.036920
  198   A          4.053994       4.053994
  199   A          4.074833       4.074833
  200   A          4.082637       4.082637
  201   A          4.092080       4.092080
  202   A          4.116739       4.116739
  203   A          4.135378       4.135378
  204   A          4.162829       4.162829
  205   A          4.180187       4.180187
  206   A          4.202088       4.202088
  207   A          4.236722       4.236722
  208   A          4.254756       4.254756
  209   A          4.266890       4.266890
  210   A          4.280484       4.280484
  211   A          4.284897       4.284897
  212   A          4.323947       4.323947
  213   A          4.349904       4.349904
  214   A          4.391433       4.391433
  215   A          4.409784       4.409784
  216   A          4.423418       4.423418
  217   A          4.443453       4.443453
  218   A          4.447903       4.447903
  219   A          4.456066       4.456066
  220   A          4.475989       4.475989
  221   A          4.508511       4.508511
  222   A          4.531558       4.531558
  223   A          4.562403       4.562403
  224   A          4.572882       4.572882
  225   A          4.601418       4.601418
  226   A          4.626306       4.626306
  227   A          4.671229       4.671229
  228   A          4.689033       4.689033
  229   A          4.718297       4.718297
  230   A          4.740177       4.740177
  231   A          4.761383       4.761383
  232   A          4.807972       4.807972
  233   A          4.849158       4.849158
  234   A          4.896530       4.896530
  235   A          4.986066       4.986066
  236   A          5.009711       5.009711
  237   A          5.029985       5.029985
  238   A          5.062144       5.062144
  239   A          5.103515       5.103515
  240   A          5.142510       5.142510
  241   A          5.173876       5.173876
  242   A          5.206083       5.206083
  243   A          5.228330       5.228330
  244   A          5.254926       5.254926
  245   A          5.263826       5.263826
  246   A          5.338959       5.338959
  247   A          5.353442       5.353442
  248   A          5.389528       5.389528
  249   A          5.401772       5.401772
  250   A          5.445518       5.445518
  251   A          5.497501       5.497501
  252   A          5.562690       5.562690
  253   A          5.605184       5.605184
  254   A          5.616421       5.616421
  255   A          5.630485       5.630485
  256   A          5.681777       5.681777
  257   A          5.727812       5.727812
  258   A          5.758283       5.758283
  259   A          5.791767       5.791767
  260   A          5.808303       5.808303
  261   A          5.833311       5.833311
  262   A          5.871990       5.871990
  263   A          5.906888       5.906888
  264   A          5.920009       5.920009
  265   A          5.939990       5.939990
  266   A          6.023103       6.023103
  267   A          6.065656       6.065656
  268   A          6.085048       6.085048
  269   A          6.103809       6.103809
  270   A          6.143577       6.143577
  271   A          6.172857       6.172857
  272   A          6.214620       6.214620
  273   A          6.230300       6.230300
  274   A          6.262787       6.262787
  275   A          6.303535       6.303535
  276   A          6.354742       6.354742
  277   A          6.386066       6.386066
  278   A          6.411186       6.411186
  279   A          6.568360       6.568360
  280   A          6.605530       6.605530
  281   A          6.703355       6.703355
  282   A          6.813458       6.813458
  283   A          6.858313       6.858313
  284   A          6.913269       6.913269
  285   A          6.926615       6.926615
  286   A          6.950647       6.950647
  287   A          6.997552       6.997552
  288   A          7.047383       7.047383
  289   A          7.076055       7.076055
  290   A          7.115755       7.115755
  291   A          7.130218       7.130218
  292   A          7.174272       7.174272
  293   A          7.206133       7.206133
  294   A          7.228292       7.228292
  295   A          7.256175       7.256175
  296   A          7.324346       7.324346
  297   A          7.363203       7.363203
  298   A          7.370796       7.370796
  299   A          7.386816       7.386816
  300   A          7.489448       7.489448
  301   A          7.600053       7.600053
  302   A          7.624237       7.624237
  303   A          7.675280       7.675280
  304   A          7.767885       7.767885
  305   A          7.818945       7.818945
  306   A          7.999232       7.999232
  307   A          8.333650       8.333650
  308   A          8.380203       8.380203
  309   A         15.371581      15.371581
  310   A         16.081109      16.081109
  311   A         16.105280      16.105280
  312   A         16.176428      16.176428
  313   A         16.242143      16.242143
  314   A         16.377152      16.377152
  315   A         16.445867      16.445867
  316   A         16.498327      16.498327
  317   A         16.588238      16.588238
  318   A         16.664058      16.664058
  319   A         16.947043      16.947043
  320   A         17.385221      17.385221
  321   A         20.959258      20.959258
  322   A         21.688601      21.688601
  323   A         21.967712      21.967712
  324   A         22.765095      22.765095
  325   A         26.084123      26.084123
  326   A         26.172694      26.172694
  327   A         26.191399      26.191399
  328   A         26.354603      26.354603
  329   A         26.563506      26.563506
  330   A         26.646263      26.646263
  331   A         27.119443      27.119443
  332   A         27.192000      27.192000
  333   A         27.239366      27.239366
  334   A         28.854534      28.854534
  335   A         28.955432      28.955432
  336   A         29.274673      29.274673
  337   A         39.193986      39.193986
  338   A         39.197700      39.197700
  339   A         39.247080      39.247080
  340   A         39.416942      39.416942
  341   A         39.528070      39.528070
  342   A         41.306388      41.306388
  343   A         41.342135      41.342135
  344   A         41.377814      41.377814
  345   A         41.440910      41.440910
  346   A         41.445423      41.445423
  347   A         41.447146      41.447146
  348   A         41.461196      41.461196
  349   A         41.495540      41.495540
  350   A         41.524924      41.524924
  351   A         41.584233      41.584233
  352   A         41.590583      41.590583
  353   A         41.630556      41.630556
  354   A         41.637380      41.637380
  355   A         41.643632      41.643632
  356   A         41.647658      41.647658
  357   A         43.766477      43.766477
  358   A         43.798118      43.798118
  359   A         43.805344      43.805344
  360   A         43.838895      43.838895
  361   A         43.840274      43.840274
  362   A         43.849163      43.849163
  363   A         43.888867      43.888867
  364   A         43.897592      43.897592
  365   A         43.905130      43.905130
  366   A         43.929957      43.929957
  367   A         43.970720      43.970720
  368   A         43.979068      43.979068
  369   A         44.024812      44.024812
  370   A         44.070344      44.070344
  371   A         44.109349      44.109349
  372   A         80.643555      80.643555
  373   A         81.142014      81.142014
  374   A         81.208765      81.208765
  375   A         81.272238      81.272238
  376   A         81.315504      81.315504
  377   A         81.396452      81.396452
  378   A         81.440311      81.440311
  379   A         81.565355      81.565355
  380   A         81.579038      81.579038
  381   A         85.300663      85.300663
  382   A         85.765135      85.765135
  383   A         86.476140      86.476140
  384   A        108.449002     108.449002
  385   A        108.973124     108.973124
  386   A        109.212077     109.212077
  387   A        115.677608     115.677608
  388   A        137.196946     137.196946
  389   A        137.273928     137.273928
  390   A        137.290642     137.290642
  391   A        137.403167     137.403167
  392   A        137.579315     137.579315
  393   A        137.633500     137.633500
  394   A        138.011060     138.011060
  395   A        138.048645     138.048645
  396   A        138.137119     138.137119
  397   A        148.192973     148.192973
  398   A        148.345763     148.345763
  399   A        148.621915     148.621915
 
 RETURNING FROM SCF ALGORITHM
 ======================================================================

 Executing drpa...

 Three-index integral transformation
 Allocation of 120.0 Gbytes of memory...
 
 Minimal memory requirement for (ai|P) and (ij|P) integrals:    20.7 MB

 Calculating (ai|P) and (ij|P) integrals...
 Number of integral batches:    1
 Occupied indices per batch:   25
 
 Transforming integrals of batch 1...

 Executing cis...

 Allocation of 120.0 Gbytes of memory...
 Core orbitals considered in CVS treatment:   1
 
 Read MO coeff. matrix and orbital energies...
 
 Sorting for the CVS calculation...
 Generate singlet trial vectors...
 
 Starting DF-CIS iteration
 Singlet excited states
 
 
 The iteration has converged in  0 steps for all the roots.
 
 Final result of the CIS calculations for the excited states:
 Singlet excited states:
 
 Excited      Total          Excitation     Excitation     Excitation        Absorption
  state    energy [au]       energy [au]    energy [eV]  energy [cm^-1]    wavelength [nm]
 =========================================================================================
    1    -381.530152706     15.56249654     423.4771      3415573.19            2.93
 =========================================================================================
 
 
 Retrieve a J_ai^Q fitted MO integral list...
 Retrieve a J_ij^Q fitted MO integral list in upper triangle form...
 Sorting for the CVS calculation...
 Fitting...
 The ground-state intermediates are not necessary!
 
 Calculate pre-optimized initial guesses for adc(2) calculations
 Direct algorithm for AB contributions!!!
 
 Calculate sigma vector for root  1
 
                       Excitation           Energy                Norm of
 Iteration  1         energy [au]        decrease [au]        residual vector
 ============================================================================
 for root  1          14.607283883        -0.9552127             0.0000000
 ============================================================================
  1/ 1 states have converged.
 
 
 
 The micro iteration of pre-optimization has converged in  1 steps.
 
 
 ============================================================================
 Restart
 
 Calculate sigma vector for root  1
 
                       Excitation           Energy                Norm of
 Iteration  2         energy [au]        decrease [au]        residual vector
 ============================================================================
 for root  1          14.984629941         0.3773461             0.0000000
 ============================================================================
  1/ 1 states have converged.
 
 
 
 The micro iteration of pre-optimization has converged in  1 steps.
 
 
 ============================================================================
 Restart
 
 Calculate sigma vector for root  1
 
                       Excitation           Energy                Norm of
 Iteration  3         energy [au]        decrease [au]        residual vector
 ============================================================================
 for root  1          14.883394475        -0.1012355             0.0000000
 ============================================================================
  1/ 1 states have converged.
 
 
 
 The micro iteration of pre-optimization has converged in  1 steps.
 
 
 ============================================================================
 Restart
 
 Calculate sigma vector for root  1
 
                       Excitation           Energy                Norm of
 Iteration  4         energy [au]        decrease [au]        residual vector
 ============================================================================
 for root  1          14.914346932         0.0309525             0.0000000
 ============================================================================
  1/ 1 states have converged.
 
 
 
 The micro iteration of pre-optimization has converged in  1 steps.
 
 
 ============================================================================
 Restart
 
 Calculate sigma vector for root  1
 
                       Excitation           Energy                Norm of
 Iteration  5         energy [au]        decrease [au]        residual vector
 ============================================================================
 for root  1          14.905228781        -0.0091182             0.0000000
 ============================================================================
  1/ 1 states have converged.
 
 
 
 The micro iteration of pre-optimization has converged in  1 steps.
 
 
 ============================================================================
 Restart
 
 Calculate sigma vector for root  1
 
                       Excitation           Energy                Norm of
 Iteration  6         energy [au]        decrease [au]        residual vector
 ============================================================================
 for root  1          14.907945078         0.0027163             0.0000000
 ============================================================================
  1/ 1 states have converged.
 
 
 
 The micro iteration of pre-optimization has converged in  1 steps.
 
 
 ============================================================================
 Restart
 
 Calculate sigma vector for root  1
 
                       Excitation           Energy                Norm of
 Iteration  7         energy [au]        decrease [au]        residual vector
 ============================================================================
 for root  1          14.907138569        -0.0008065             0.0000000
 ============================================================================
  1/ 1 states have converged.
 
 
 
 The micro iteration of pre-optimization has converged in  1 steps.
 
 
 ============================================================================
 
 The macro iteration of pre-optimization has converged in  7 steps!
 
 Starting DF-ADC(2) iteration for root  1
 
 Iteration   1
 
 Calculate double excitation amplitudes and Y^Q_ai vector...
 
       Total ADC(2)          Energy                Norm of
       energy [au]        decrease [au]        residual vector
 ============================================================================
     -382.185270974         0.0002397             0.0000000
 ============================================================================
 
 Iteration   2
 
 Calculate double excitation amplitudes and Y^Q_ai vector...
 
       Total ADC(2)          Energy                Norm of
       energy [au]        decrease [au]        residual vector
 ============================================================================
     -382.185342194        -0.0000712             0.0000000
 ============================================================================
 
 
 The ADC(2) iteration has converged in  2 steps.
 
 Final result in atomic units for root  1:
 
 Total reference energy:         -397.092649242761
 Total ADC(2) energy:            -382.185342193607
 ADC(2) excitation energy:         14.907307049153
 Spin multiplicity:                 1
 
 ============================================================================
 
 
 Final result of the ADC(2) calculations for the excited states:
 Singlet states
 
 Excited   Excitation     Excitation     Excitation        Absorption      
  state    energy [au]    energy [eV]  energy [cm^-1]    wavelength [nm]  
 ============================================================================
    1     14.90730705     405.6485      3271775.72            3.06
 ============================================================================
 
 
                      Normal termination of mrcc.
 **********************************************************************
