# Supplementary material for: Scalable Correlated Local Approaches for Computing Valence and Core-Level Ionization Energies in Large Molecules
Source: J Chem Theory Comput. 2026 Jun 24;22(13):6584–98. doi: 10.1021/acs.jctc.6c00634 (PMC13374016; doi:10.1021/acs.jctc.6c00634)
Supplement: Supplementary file 2 [file ct6c00634_si_003.zip › SI/outputs/DPAC-BP-CN_sos-pbe0-2l.out]

 **********************************************************************
                          MRCC program system
 **********************************************************************
 
                              Written by
     Mihaly Kallay, Peter R. Nagy, David Mester, Laszlo Gyevi-Nagy,
        Jozsef Csoka, P. Bernat Szabo, Zoltan Rolik, Gyula Samu,
      Bence Hegely, Bence Ladoczki, Klara Petrov, Jozsef Csontos,
     Adam Ganyecz, Istvan Ladjanszki, Lorant Szegedy, Mate Farkas,
          Pal D. Mezei, Reka A. Horvath, and Balazs D. Lorincz
 
        Department of Physical Chemistry and Materials Science
            Budapest University of Technology and Economics
                  Budapest P.O.Box 91, H-1521 Hungary
 
                              www.mrcc.hu
 
                            Version: 25.1.2

 Executing minp...

 Reading input from MINP...
 
 Input file:
 
basis=cc-pVTZ
verbosity=3

localcc=2016
redcost_exc=on


cialg=direct
ip_ea=ip
calc=tda
dft=user
4
0.7937 HFx
0.2063 PBEx
1.0000 MP2
0.5000 PBEc
scsps=0.6667
scspt=0.0000
dhexc=adc(2)
dyson=on
dendec=off
nstate=2

mem=120GB

geom=xyz
66
 energy: -100.442213256838 gnorm: 0.000520356085 xtb: 6.5.0 (746241f)
C           -1.36231449917288       -1.24772697703725       -1.77927232082999
C           -2.51035533923844       -0.50459412403105       -1.49359630813775
C           -2.71750624971139       -0.14946904056323       -0.02894505060735
C           -1.60441577785889        0.81805276030697        0.37418247777314
C           -1.06792400476741        1.70827588924425       -0.54805827743699
C           -0.00339695240784        2.52201288447072       -0.20458490100146
C            0.53525270174722        2.46608030823970        1.06846876205201
C           -0.01944277980741        1.61212579609377        2.00509515050724
C           -1.08299634343993        0.79703522818725        1.66224089207212
C           -4.09785218180800        0.41433881528803        0.22441094440399
C           -5.20974205749379       -0.36399132976902       -0.08939060716350
C           -6.48850460338467        0.11325926162958        0.12615338868630
C           -6.67688310356898        1.37808151963966        0.65945018606465
C           -5.57817113006178        2.15737438676836        0.97309368776384
C           -4.29578751657002        1.67966034935938        0.75722555011844
C           -2.48527118608265       -1.44669673110623        0.73148541974102
C           -1.33511627738123       -2.15579145195282        0.37723871905302
C           -1.01441142496674       -3.34399906223667        1.01823643827508
C           -1.82223107917956       -3.80965839222507        2.04045216279723
C           -2.95096088485727       -3.09905493046513        2.41098373260351
C           -3.28377154373915       -1.92374388949262        1.75704633659643
N           -0.55849822043308       -1.66700021696514       -0.69632703083250
C            0.72279974039062       -1.17662167361976       -0.50605552126329
C            1.38121389169465       -1.33793335000179        0.71669633591633
C            2.62815002832820       -0.79295537001140        0.92473473568644
C            3.28231681556099       -0.07552044762568       -0.07498267120322
C            2.62713969466312        0.07850231572649       -1.29529143384044
C            1.37326018510702       -0.44892686019380       -1.50701139451908
C            5.56936755896056        0.52125086961846       -0.85114687620972
C            4.60093505094251        0.51752244366899        0.15527048111611
C            4.91423751393697        1.09865019016458        1.38617432508584
C            6.15050211342790        1.66500327630413        1.60928929292940
C            7.11082237561672        1.65917833214581        0.59569205064353
C            8.37984532533704        2.23551470866435        0.81820087075095
N            9.41131653718322        2.70400397591180        0.99885414313034
C            6.81059571720541        1.08123778725715       -0.63936634910900
C           -1.90134457572924       -1.21364339381231       -4.11340097013592
C           -3.02680908583634       -0.45627178638519       -3.83871134231653
C           -3.33318151387580       -0.10654410901497       -2.53343592599852
C           -1.06950468064630       -1.61783265009464       -3.08413277173030
H           -1.47700607653559        1.75936913022850       -1.54671653781703
H            0.41118006388825        3.19681774448084       -0.93884178500816
H            1.37790019375480        3.08855433465433        1.32955976749688
H            0.38071522036131        1.57257380733999        3.00762313249955
H           -1.50417171603295        0.13090893125429        2.40130867489648
H           -5.06552688976639       -1.35124814618542       -0.50599584273835
H           -7.34030749002194       -0.50285743647974       -0.12248700526399
H           -7.67568636404767        1.75236771785387        0.82862042551341
H           -5.71612706668563        3.14475508594060        1.38887868869253
H           -3.44689592381740        2.29903935682950        1.00631939086784
H           -0.13919951430248       -3.89603238461742        0.71005929839520
H           -1.57136971801956       -4.73083527238000        2.54462389955654
H           -3.57737980972916       -3.45939780414680        3.21321179659283
H           -4.16131469121547       -1.37138623186274        2.05873597556174
H            0.89972785032480       -1.86895150505879        1.52250572969730
H            3.11157253051533       -0.94241523158784        1.87915051312165
H            3.09020026833547        0.65812121158971       -2.08051930102632
H            0.87973247211519       -0.26591529575971       -2.44825292647932
H            5.34785036492622        0.05970198893781       -1.80200126957091
H            4.16748697311982        1.12179440658123        2.16596931847864
H            6.38470879390714        2.11866607019979        2.56155014133846
H            7.55786792055270        1.07482810390102       -1.41967871778316
H           -1.67151785012319       -1.49480970136352       -5.13018387033854
H           -3.67186145980724       -0.13535256702130       -4.64283007695876
H           -4.20934647056289        0.49068844909979       -2.32927554465095
H           -0.19810384921671       -2.22312007451358       -3.28374020650526
scfiguess=off

 
 
 Checking keyword combinations...
 
 Keywords:
 
 active=none
 agrid=ld0006-ld0590
 agrid_pssp=ld0006-ld0194
 agrid_pssp_sm=ld0006-ld0074
 ao_trunc=off
 ao_trunc_tol=1e-4
 basis=cc-pvtz
 basis_sm=none
 basopt=off
 bfbasis=none
 bfgsmem=10
 bfgstol=1.0d-3
 bfgscimem=5
 boysalg=jacobi
 bpcompo=0.95
 bpcompv=0.98
 bpdfo=0.95
 bpocc=0.9999d0
 bppdo=0.999d0
 bppdv=0.98
 bpedo=0.9999d0
 bpedv=0.999999
 bp_subsyso=0.95
 bp_subsysv=0.95
 cabscorr=off
 cabsdom=bplarge
 cabsdual=off
 calc=adc(2)
 ccmaxit=50
 ccprog=cis
 ccsdalg=disk
 ccsdmkl=seq
 ccsdrest=off
 ccsdthreads=2
 cctol=6
 charge=0
 cialg=direct
 ciguess=off
 cmpgrp=auto
 comprest=off
 coord_sys=ric
 core=frozen
 corembed=off
 csapprox=off
 cvs=off
 dboc=off
 deltaf12=off
 delocsomofact=
 dendec=off
 dens=0
 denscorr=0
 dfalg=lineq
 dfbasis_cab=none
 dfbasis_cor=auto
 dfbasis_scf=auto
 dfbasis_scf_sm=auto
 dfintran=drpa
 df_trunc=off
 df_trunc_corr=off
 df_trunc_corr_tol=5e-4
 df_trunc_tol=5e-4
 dft=user
 dhexc=adc(2)
 diag=david
 docc=
 domrad=10.d0
 drpaalg=auto
 dual=off
 dual_df=off
 dyson=off
 ecp=auto
 edisp=off
 edisp_embed=off
 embed=off
 epairestfact=off
 epairscale=1.d0
 etemp=300
 epert=none
 eps=
 espcharge=off
 excrad=0.d0
 excrad_f12=0.d0
 excrad_fin=0.000000000D+00
 fastdbbsc=v2
 fitting=coulomb
 fmm=off
 fmmord=8
 fnonorb=
 freq=off
 gamma=1.d0
 gauss=spher
 geom=xyz
 gopt=off
 ghost=none
 gtol=7
 grdens=off
 grid=auto
 grid_sm=auto
 gridbatch_cos=2000
 grtol=10
 guido_ct=off
 hamilton=dc
 hl_scfalg=direct
 iface=none
 incore=off
 intalg=auto
 ip_ea=ip
 itol=10
 laptol=1.d-2
 lccoporder=trffirst
 lcorthr=loose
 lccrest=off
 ldfgrad_tol=8
 lmp2dens=on
 lnoepso=0.d0
 lnoepsv=0.000030d0
 localcc=2016
 localcorrsymm=off
 locintrf=
 mact=
 maxact=off
 maxdim=200
 maxex=0
 maxmicroit=100
 mcscfiguess=hf
 mem=120gb
 mmprog=
 molden=off
 mp2ongrid=off
 mpitasks=1
 mulmet=3
 mult=
 nab=off
 nacto=0
 nactv=0
 naf_amp=3.16d-3
 naf_cor=0.075d0
 naf_f12=off
 naf_scf=off
 nafalg=albe
 nafdens=off
 naftyp=jpq
 nchol=auto
 ndeps=1e-3
 nevpt=
 nstate=2
 nsing=0
 nto=off
 ntrip=0
 num_grad=off
 occ=
 occri=off
 oniom=off
 oniom_eechg=off
 oniom_pcm=off
 oniom_qcorr=off
 optalg=
 optmaxit=50
 optetol=1e-6
 optex=1
 optgtol=1e-4
 optstol=1e-3
 orblocc=off
 orbloce=off
 orbloco=boys
 orblocv=pao
 orblocguess=cholesky
 osveps=-1.d0
 ovirt=off
 ovltol=1e-7
 ovosnorb=80.0
 pao_subsys_tol=1e-3
 pao_tol=1e-3
 pcm=off
 popul=off
 pressure=100000
 pssp=off
 ptfreq=0.0
 ptthreads=2
 qmreg=
 qmmm=off
 qro=off
 qscf=off
 redcost_exc=6
 redcost_tddft=off
 refdet=none
 rest=0
 rgrid=log3
 rism=off
 rohfcore=standard
 rohftype=semicanonical
 scfalg=direct
 scf_conv=auto
 scfdamp=0.7d0
 scfdamp_mode=1
 scfdamp_end=3
 scfdamp_dampstep=0.d0
 scfdamp_dtol=0.0d0
 scfdamp_maxfact=0.7d0
 scfdamp_minfact=0.7d0
 scfdiis=on
 scfdiis_dtol=0.0d0
 scfdiis_end=50
 scfdiis_start=2
 scfdiis_step=1
 scfdiis_watch=off
 scfdiis_wrange=10
 scfdiis_wlimit=5
 scfdiis_delmax=2
 scfdtol=7
 scfext=10
 scfguessdens=
 scfiguess=off
 scfloc=off
 scflshift=0.20
 scflshift_end=8
 scflshift_dtol=0.0
 scflshift_gaptol=0.20
 scfmaxit=50
 scftype=
 scftype_low=
 scftype_high=
 scftol=6
 scspe=1.d0
 scsph=1.d0
 scsps=0.6667
 scsps_t=0.6667
 scspt=0.0000
 scspt_t=0.0000
 scspv=1.d0
 spairtol=-1.d0
 sqmprog=
 subminp=top
 subsys_bopu=on
 symm=
 talg=lapl
 temp=298.15
 test=off
 tfunc=off
 theodore=off
 tlmo=0.999
 tpao=0.94
 tprint=off
 uncontract=off
 unit=angs
 usedisk=2
 verbosity=3
 wpairtol=1.d-5

 Executing orbloc...

 Allocation of 120.0 Gbytes of memory...

 Localization of occupied orbitals...
 Localization type: Boys
 Localization algorithm: Jacobi
 
 Step   Convergence
   1  21.779345303341
   2   4.650932189967
   3   1.463498091806
   4   0.196116023058
   5   0.053025996019
   6   0.013824171358
   7   0.006778322348
   8   0.005849652212
   9   0.005991222800
  10   0.005908554445
  11   0.005367614609
  12   0.004727448867
  13   0.004298882413
  14   0.004085259350
  15   0.003933930150
  16   0.003672732426
  17   0.003199879777
  18   0.002548624085
  19   0.001855286947
  20   0.001252698354
  21   0.000801093917
  22   0.000494974335
  23   0.000300095531
  24   0.000180394632
  25   0.000108189054
  26   0.000064957586
  27   0.000039116127
  28   0.000023650651
  29   0.000014372895
  30   0.000008792418
  31   0.000005427485
  32   0.000003394163
  33   0.000002163378
  34   0.000001417416
  35   0.000000964920
  36   0.000000690345
  37   0.000000523781
  38   0.000000422854
  39   0.000000361848
  40   0.000000325138
  41   0.000000303222
  42   0.000000290320
  43   0.000000282911
  44   0.000000278851
  45   0.000000276834
  46   0.000000276065
  47   0.000000276057
  48   0.000000276515
  49   0.000000277259
  50   0.000000278178
  51   0.000000279206
  52   0.000000280302
  53   0.000000281440
  54   0.000000282606
  55   0.000000283790
  56   0.000000284986
  57   0.000000286192
  58   0.000000287405
  59   0.000000288623
  60   0.000000289846
  61   0.000000291073
  62   0.000000292305
  63   0.000000293541
  64   0.000000294780
  65   0.000000296023
  66   0.000000297270
  67   0.000000298521
  68   0.000000299775
  69   0.000000301033
  70   0.000000302294
  71   0.000000303559
  72   0.000000304828
  73   0.000000306100
  74   0.000000307376
  75   0.000000308656
  76   0.000000309939
  77   0.000000311225
  78   0.000000312515
  79   0.000000313809
  80   0.000000315107
  81   0.000000316407
  82   0.000000317712
  83   0.000000319020
  84   0.000000320331
  85   0.000000321646
  86   0.000000322965
  87   0.000000324287
  88   0.000000325612
  89   0.000000326941
  90   0.000000328274
  91   0.000000329609
  92   0.000000330949
  93   0.000000332292
  94   0.000000333638
  95   0.000000334987
  96   0.000000336340
  97   0.000000337697
  98   0.000000339057
  99   0.000000340420
 100   0.000000341786
 101   0.000000343156
 102   0.000000344529
 103   0.000000345906
 104   0.000000347286
 105   0.000000348669
 106   0.000000350055
 107   0.000000351445
 108   0.000000352838
 109   0.000000354234
 110   0.000000355634
 111   0.000000357037
 112   0.000000358442
 113   0.000000359852
 114   0.000000361264
 115   0.000000362679
 116   0.000000364098
 117   0.000000365519
 118   0.000000366944
 119   0.000000368372
 120   0.000000369803
 121   0.000000371237
 122   0.000000372674
 123   0.000000374114
 124   0.000000375557
 125   0.000000377003
 126   0.000000378452
 127   0.000000379904
 128   0.000000381359
 129   0.000000382817
 130   0.000000384278
 131   0.000000385741
 132   0.000000387208
 133   0.000000388677
 134   0.000000390149
 135   0.000000391624
 136   0.000000393102
 137   0.000000394582
 138   0.000000396066
 139   0.000000397552
 140   0.000000399040
 141   0.000000400531
 142   0.000000402025
 143   0.000000403522
 144   0.000000405021
 145   0.000000406523
 146   0.000000408027
 147   0.000000409534
 148   0.000000411043
 149   0.000000412555
 150   0.000000414069
 151   0.000000415585
 152   0.000000417104
 153   0.000000418626
 154   0.000000420150
 155   0.000000421676
 156   0.000000423204
 157   0.000000424735
 158   0.000000426268
 159   0.000000427803
 160   0.000000429340
 161   0.000000430879
 162   0.000000432421
 163   0.000000433965
 164   0.000000435510
 165   0.000000437058
 166   0.000000438608
 167   0.000000440160
 168   0.000000441714
 169   0.000000443269
 170   0.000000444827
 171   0.000000446386
 172   0.000000447948
 173   0.000000449511
 174   0.000000451076
 175   0.000000452642
 176   0.000000454210
 177   0.000000455780
 178   0.000000457352
 179   0.000000458925
 180   0.000000460500
 181   0.000000462076
 182   0.000000463654
 183   0.000000465233
 184   0.000000466814
 185   0.000000468396
 186   0.000000469980
 187   0.000000471564
 188   0.000000473150
 189   0.000000474738
 190   0.000000476326
 191   0.000000477916
 192   0.000000479507
 193   0.000000481099
 194   0.000000482692
 195   0.000000484286
 196   0.000000485881
 197   0.000000487477
 198   0.000000489074
 199   0.000000490672
 200   0.000000492270
 201   0.000000493870
 202   0.000000495470
 203   0.000000497071
 204   0.000000498672
 205   0.000000500275
 206   0.000000501877
 207   0.000000503481
 208   0.000000505084
 209   0.000000506689
 210   0.000000508293
 211   0.000000509898
 212   0.000000511504
 213   0.000000513110
 214   0.000000514715
 215   0.000000516322
 216   0.000000517928
 217   0.000000519534
 218   0.000000521141
 219   0.000000522747
 220   0.000000524354
 221   0.000000525960
 222   0.000000527566
 223   0.000000529173
 224   0.000000530778
 225   0.000000532384
 226   0.000000533989
 227   0.000000535594
 228   0.000000537199
 229   0.000000538803
 230   0.000000540407
 231   0.000000542010
 232   0.000000543612
 233   0.000000545214
 234   0.000000546816
 235   0.000000548416
 236   0.000000550016
 237   0.000000551615
 238   0.000000553212
 239   0.000000554809
 240   0.000000556405
 241   0.000000558000
 242   0.000000559594
 243   0.000000561187
 244   0.000000562779
 245   0.000000564369
 246   0.000000565958
 247   0.000000567545
 248   0.000000569132
 249   0.000000570716
 250   0.000000572300
 251   0.000000573881
 252   0.000000575461
 253   0.000000577040
 254   0.000000578617
 255   0.000000580191
 256   0.000000581764
 257   0.000000583336
 258   0.000000584905
 259   0.000000586472
 260   0.000000588037
 261   0.000000589600
 262   0.000000591161
 263   0.000000592720
 264   0.000000594276
 265   0.000000595830
 266   0.000000597382
 267   0.000000598931
 268   0.000000600478
 269   0.000000602022
 270   0.000000603564
 271   0.000000605103
 272   0.000000606639
 273   0.000000608172
 274   0.000000609703
 275   0.000000611230
 276   0.000000612755
 277   0.000000614277
 278   0.000000615795
 279   0.000000617311
 280   0.000000618823
 281   0.000000620332
 282   0.000000621837
 283   0.000000623340
 284   0.000000624839
 285   0.000000626334
 286   0.000000627826
 287   0.000000629314
 288   0.000000630799
 289   0.000000632280
 290   0.000000633757
 291   0.000000635230
 292   0.000000636699
 293   0.000000638165
 294   0.000000639626
 295   0.000000641083
 296   0.000000642536
 297   0.000000643985
 298   0.000000645430
 299   0.000000646870
 300   0.000000648306
 301   0.000000649738
 302   0.000000651165
 303   0.000000652587
 304   0.000000654005
 305   0.000000655418
 306   0.000000656827
 307   0.000000658231
 308   0.000000659629
 309   0.000000661023
 310   0.000000662412
 311   0.000000663796
 312   0.000000665175
 313   0.000000666548
 314   0.000000667917
 315   0.000000669280
 316   0.000000670637
 317   0.000000671990
 318   0.000000673337
 319   0.000000674678
 320   0.000000676014
 321   0.000000677344
 322   0.000000678668
 323   0.000000679987
 324   0.000000681300
 325   0.000000682607
 326   0.000000683908
 327   0.000000685203
 328   0.000000686492
 329   0.000000687775
 330   0.000000689051
 331   0.000000690322
 332   0.000000691586
 333   0.000000692844
 334   0.000000694095
 335   0.000000695340
 336   0.000000696579
 337   0.000000697810
 338   0.000000699036
 339   0.000000700254
 340   0.000000701466
 341   0.000000702671
 342   0.000000703869
 343   0.000000705060
 344   0.000000706244
 345   0.000000707421
 346   0.000000708591
 347   0.000000709754
 348   0.000000710909
 349   0.000000712058
 350   0.000000713199
 351   0.000000714332
 352   0.000000715459
 353   0.000000716577
 354   0.000000717689
 355   0.000000718792
 356   0.000000719888
 357   0.000000720976
 358   0.000000722057
 359   0.000000723129
 360   0.000000724194
 361   0.000000725251
 362   0.000000726300
 363   0.000000727341
 364   0.000000728374
 365   0.000000729398
 366   0.000000730415
 367   0.000000731423
 368   0.000000732423
 369   0.000000733414
 370   0.000000734398
 371   0.000000735373
 372   0.000000736339
 373   0.000000737297
 374   0.000000738246
 375   0.000000739186
 376   0.000000740118
 377   0.000000741041
 378   0.000000741956
 379   0.000000742861
 380   0.000000743758
 381   0.000000744646
 382   0.000000745525
 383   0.000000746394
 384   0.000000747255
 385   0.000000748107
 386   0.000000748949
 387   0.000000749783
 388   0.000000750607
 389   0.000000751422
 390   0.000000752227
 391   0.000000753023
 392   0.000000753810
 393   0.000000754587
 394   0.000000755355
 395   0.000000756114
 396   0.000000756862
 397   0.000000757601
 398   0.000000758331
 399   0.000000759051
 400   0.000000759761
 401   0.000000760461
 402   0.000000761152
 403   0.000000761833
 404   0.000000762503
 405   0.000000763164
 406   0.000000763815
 407   0.000000764456
 408   0.000000765087
 409   0.000000765708
 410   0.000000766319
 411   0.000000766920
 412   0.000000767511
 413   0.000000768091
 414   0.000000768662
 415   0.000000769222
 416   0.000000769772
 417   0.000000770311
 418   0.000000770840
 419   0.000000771359
 420   0.000000771867
 421   0.000000772365
 422   0.000000772853
 423   0.000000773330
 424   0.000000773797
 425   0.000000774253
 426   0.000000774699
 427   0.000000775134
 428   0.000000775558
 429   0.000000775972
 430   0.000000776375
 431   0.000000776768
 432   0.000000777149
 433   0.000000777521
 434   0.000000777881
 435   0.000000778231
 436   0.000000778570
 437   0.000000778898
 438   0.000000779215
 439   0.000000779522
 440   0.000000779818
 441   0.000000780103
 442   0.000000780377
 443   0.000000780640
 444   0.000000780892
 445   0.000000781134
 446   0.000000781364
 447   0.000000781584
 448   0.000000781792
 449   0.000000781990
 450   0.000000782177
 451   0.000000782352
 452   0.000000782517
 453   0.000000782671
 454   0.000000782814
 455   0.000000782946
 456   0.000000783066
 457   0.000000783176
 458   0.000000783275
 459   0.000000783363
 460   0.000000783439
 461   0.000000783505
 462   0.000000783559
 463   0.000000783603
 464   0.000000783635
 465   0.000000783657
 466   0.000000783667
 467   0.000000783667
 468   0.000000783655
 469   0.000000783632
 470   0.000000783599
 471   0.000000783554
 472   0.000000783498
 473   0.000000783431
 474   0.000000783353
 475   0.000000783264
 476   0.000000783164
 477   0.000000783053
 478   0.000000782931
 479   0.000000782798
 480   0.000000782654
 481   0.000000782499
 482   0.000000782334
 483   0.000000782157
 484   0.000000781969
 485   0.000000781770
 486   0.000000781560
 487   0.000000781340
 488   0.000000781108
 489   0.000000780866
 490   0.000000780612
 491   0.000000780348
 492   0.000000780073
 493   0.000000779787
 494   0.000000779491
 495   0.000000779183
 496   0.000000778865
 497   0.000000778536
 498   0.000000778196
 499   0.000000777846
 500   0.000000777485
 501   0.000000777113
 502   0.000000776730
 503   0.000000776337
 504   0.000000775933
 505   0.000000775519
 506   0.000000775094
 507   0.000000774658
 508   0.000000774212
 509   0.000000773756
 510   0.000000773289
 511   0.000000772811
 512   0.000000772324
 513   0.000000771825
 514   0.000000771317
 515   0.000000770798
 516   0.000000770268
 517   0.000000769729
 518   0.000000769179
 519   0.000000768619
 520   0.000000768049
 521   0.000000767468
 522   0.000000766878
 523   0.000000766277
 524   0.000000765667
 525   0.000000765046
 526   0.000000764415
 527   0.000000763775
 528   0.000000763124
 529   0.000000762464
 530   0.000000761793
 531   0.000000761113
 532   0.000000760424
 533   0.000000759724
 534   0.000000759015
 535   0.000000758296
 536   0.000000757567
 537   0.000000756829
 538   0.000000756081
 539   0.000000755324
 540   0.000000754557
 541   0.000000753781
 542   0.000000752996
 543   0.000000752201
 544   0.000000751397
 545   0.000000750584
 546   0.000000749761
 547   0.000000748929
 548   0.000000748088
 549   0.000000747238
 550   0.000000746379
 551   0.000000745512
 552   0.000000744635
 553   0.000000743749
 554   0.000000742854
 555   0.000000741951
 556   0.000000741039
 557   0.000000740118
 558   0.000000739188
 559   0.000000738250
 560   0.000000737303
 561   0.000000736348
 562   0.000000735384
 563   0.000000734412
 564   0.000000733432
 565   0.000000732443
 566   0.000000731446
 567   0.000000730440
 568   0.000000729427
 569   0.000000728405
 570   0.000000727376
 571   0.000000726338
 572   0.000000725293
 573   0.000000724239
 574   0.000000723178
 575   0.000000722109
 576   0.000000721032
 577   0.000000719947
 578   0.000000718855
 579   0.000000717755
 580   0.000000716648
 581   0.000000715533
 582   0.000000714411
 583   0.000000713281
 584   0.000000712144
 585   0.000000711000
 586   0.000000709849
 587   0.000000708690
 588   0.000000707525
 589   0.000000706352
 590   0.000000705173
 591   0.000000703986
 592   0.000000702793
 593   0.000000701593
 594   0.000000700386
 595   0.000000699172
 596   0.000000697952
 597   0.000000696725
 598   0.000000695492
 599   0.000000694252
 600   0.000000693006
 601   0.000000691754
 602   0.000000690495
 603   0.000000689230
 604   0.000000687959
 605   0.000000686682
 606   0.000000685398
 607   0.000000684109
 608   0.000000682814
 609   0.000000681513
 610   0.000000680206
 611   0.000000678893
 612   0.000000677575
 613   0.000000676251
 614   0.000000674921
 615   0.000000673586
 616   0.000000672246
 617   0.000000670900
 618   0.000000669548
 619   0.000000668192
 620   0.000000666830
 621   0.000000665463
 622   0.000000664091
 623   0.000000662714
 624   0.000000661332
 625   0.000000659945
 626   0.000000658553
 627   0.000000657157
 628   0.000000655755
 629   0.000000654349
 630   0.000000652939
 631   0.000000651523
 632   0.000000650104
 633   0.000000648679
 634   0.000000647251
 635   0.000000645818
 636   0.000000644381
 637   0.000000642940
 638   0.000000641494
 639   0.000000640044
 640   0.000000638591
 641   0.000000637133
 642   0.000000635672
 643   0.000000634206
 644   0.000000632737
 645   0.000000631264
 646   0.000000629788
 647   0.000000628308
 648   0.000000626824
 649   0.000000625337
 650   0.000000623846
 651   0.000000622352
 652   0.000000620855
 653   0.000000619354
 654   0.000000617850
 655   0.000000616343
 656   0.000000614833
 657   0.000000613320
 658   0.000000611804
 659   0.000000610285
 660   0.000000608763
 661   0.000000607239
 662   0.000000605711
 663   0.000000604181
 664   0.000000602648
 665   0.000000601113
 666   0.000000599575
 667   0.000000598035
 668   0.000000596492
 669   0.000000594947
 670   0.000000593400
 671   0.000000591850
 672   0.000000590298
 673   0.000000588744
 674   0.000000587188
 675   0.000000585630
 676   0.000000584070
 677   0.000000582508
 678   0.000000580945
 679   0.000000579379
 680   0.000000577812
 681   0.000000576242
 682   0.000000574672
 683   0.000000573099
 684   0.000000571526
 685   0.000000569950
 686   0.000000568373
 687   0.000000566795
 688   0.000000565216
 689   0.000000563635
 690   0.000000562053
 691   0.000000560470
 692   0.000000558886
 693   0.000000557300
 694   0.000000555714
 695   0.000000554126
 696   0.000000552538
 697   0.000000550949
 698   0.000000549359
 699   0.000000547768
 700   0.000000546176
 701   0.000000544584
 702   0.000000542991
 703   0.000000541398
 704   0.000000539804
 705   0.000000538209
 706   0.000000536614
 707   0.000000535019
 708   0.000000533424
 709   0.000000531828
 710   0.000000530231
 711   0.000000528635
 712   0.000000527038
 713   0.000000525442
 714   0.000000523845
 715   0.000000522248
 716   0.000000520651
 717   0.000000519055
 718   0.000000517458
 719   0.000000515862
 720   0.000000514266
 721   0.000000512670
 722   0.000000511074
 723   0.000000509478
 724   0.000000507883
 725   0.000000506289
 726   0.000000504695
 727   0.000000503101
 728   0.000000501508
 729   0.000000499915
 730   0.000000498323
 731   0.000000496732
 732   0.000000495142
 733   0.000000493552
 734   0.000000491963
 735   0.000000490374
 736   0.000000488787
 737   0.000000487201
 738   0.000000485615
 739   0.000000484030
 740   0.000000482447
 741   0.000000480864
 742   0.000000479283
 743   0.000000477703
 744   0.000000476123
 745   0.000000474545
 746   0.000000472969
 747   0.000000471393
 748   0.000000469819
 749   0.000000468246
 750   0.000000466675
 751   0.000000465105
 752   0.000000463536
 753   0.000000461969
 754   0.000000460403
 755   0.000000458839
 756   0.000000457277
 757   0.000000455716
 758   0.000000454157
 759   0.000000452599
 760   0.000000451043
 761   0.000000449489
 762   0.000000447937
 763   0.000000446386
 764   0.000000444837
 765   0.000000443291
 766   0.000000441746
 767   0.000000440203
 768   0.000000438661
 769   0.000000437122
 770   0.000000435585
 771   0.000000434050
 772   0.000000432517
 773   0.000000430986
 774   0.000000429457
 775   0.000000427931
 776   0.000000426406
 777   0.000000424884
 778   0.000000423364
 779   0.000000421846
 780   0.000000420331
 781   0.000000418818
 782   0.000000417307
 783   0.000000415798
 784   0.000000414292
 785   0.000000412789
 786   0.000000411287
 787   0.000000409789
 788   0.000000408292
 789   0.000000406799
 790   0.000000405307
 791   0.000000403819
 792   0.000000402333
 793   0.000000400849
 794   0.000000399368
 795   0.000000397890
 796   0.000000396414
 797   0.000000394941
 798   0.000000393471
 799   0.000000392004
 800   0.000000390539
 801   0.000000389077
 802   0.000000387618
 803   0.000000386161
 804   0.000000384708
 805   0.000000383257
 806   0.000000381809
 807   0.000000380365
 808   0.000000378923
 809   0.000000377483
 810   0.000000376047
 811   0.000000374614
 812   0.000000373184
 813   0.000000371757
 814   0.000000370332
 815   0.000000368911
 816   0.000000367493
 817   0.000000366078
 818   0.000000364666
 819   0.000000363257
 820   0.000000361851
 821   0.000000360448
 822   0.000000359049
 823   0.000000357652
 824   0.000000356259
 825   0.000000354869
 826   0.000000353482
 827   0.000000352099
 828   0.000000350718
 829   0.000000349341
 830   0.000000347967
 831   0.000000346596
 832   0.000000345229
 833   0.000000343865
 834   0.000000342504
 835   0.000000341146
 836   0.000000339792
 837   0.000000338441
 838   0.000000337093
 839   0.000000335749
 840   0.000000334408
 841   0.000000333071
 842   0.000000331737
 843   0.000000330406
 844   0.000000329079
 845   0.000000327755
 846   0.000000326434
 847   0.000000325117
 848   0.000000323804
 849   0.000000322494
 850   0.000000321187
 851   0.000000319884
 852   0.000000318584
 853   0.000000317288
 854   0.000000315995
 855   0.000000314706
 856   0.000000313420
 857   0.000000312138
 858   0.000000310859
 859   0.000000309584
 860   0.000000308312
 861   0.000000307044
 862   0.000000305780
 863   0.000000304519
 864   0.000000303261
 865   0.000000302007
 866   0.000000300757
 867   0.000000299510
 868   0.000000298267
 869   0.000000297027
 870   0.000000295791
 871   0.000000294559
 872   0.000000293330
 873   0.000000292105
 874   0.000000290883
 875   0.000000289665
 876   0.000000288451
 877   0.000000287240
 878   0.000000286033
 879   0.000000284830
 880   0.000000283630
 881   0.000000282434
 882   0.000000281241
 883   0.000000280052
 884   0.000000278867
 885   0.000000277685
 886   0.000000276507
 887   0.000000275333
 888   0.000000274162
 889   0.000000272995
 890   0.000000271831
 891   0.000000270672
 892   0.000000269515
 893   0.000000268363
 894   0.000000267214
 895   0.000000266069
 896   0.000000264927
 897   0.000000263789
 898   0.000000262655
 899   0.000000261525
 900   0.000000260398
 901   0.000000259274
 902   0.000000258155
 903   0.000000257039
 904   0.000000255927
 905   0.000000254818
 906   0.000000253713
 907   0.000000252612
 908   0.000000251514
 909   0.000000250420
 910   0.000000249330
 911   0.000000248243
 912   0.000000247160
 913   0.000000246080
 914   0.000000245005
 915   0.000000243933
 916   0.000000242864
 917   0.000000241799
 918   0.000000240738
 919   0.000000239680
 920   0.000000238626
 921   0.000000237576
 922   0.000000236529
 923   0.000000235486
 924   0.000000234447
 925   0.000000233411
 926   0.000000232379
 927   0.000000231350
 928   0.000000230325
 929   0.000000229303
 930   0.000000228286
 931   0.000000227271
 932   0.000000226261
 933   0.000000225254
 934   0.000000224250
 935   0.000000223250
 936   0.000000222254
 937   0.000000221261
 938   0.000000220272
 939   0.000000219287
 940   0.000000218304
 941   0.000000217326
 942   0.000000216351
 943   0.000000215380
 944   0.000000214412
 945   0.000000213448
 946   0.000000212487
 947   0.000000211529
 948   0.000000210576
 949   0.000000209626
 950   0.000000208679
 951   0.000000207736
 952   0.000000206796
 953   0.000000205860
 954   0.000000204927
 955   0.000000203998
 956   0.000000203072
 957   0.000000202150
 958   0.000000201231
 959   0.000000200316
 960   0.000000199404
 961   0.000000198495
 962   0.000000197590
 963   0.000000196689
 964   0.000000195790
 965   0.000000194896
 966   0.000000194004
 967   0.000000193117
 968   0.000000192232
 969   0.000000191351
 970   0.000000190473
 971   0.000000189599
 972   0.000000188728
 973   0.000000187860
 974   0.000000186996
 975   0.000000186135
 976   0.000000185278
 977   0.000000184424
 978   0.000000183573
 979   0.000000182725
 980   0.000000181881
 981   0.000000181040
 982   0.000000180203
 983   0.000000179369
 984   0.000000178538
 985   0.000000177710
 986   0.000000176886
 987   0.000000176065
 988   0.000000175247
 989   0.000000174432
 990   0.000000173621
 991   0.000000172813
 992   0.000000172008
 993   0.000000171206
 994   0.000000170408
 995   0.000000169613
 996   0.000000168821
 997   0.000000168032
 998   0.000000167246
 999   0.000000166464
1000   0.000000165684

 Localization succeeded.

 File MOCOEF is overwritten with localized orbitals.
 

 Executing cis...

 Allocation of 120.0 Gbytes of memory...
 
 WARNING! If scfiguess.eq.off and localcc.ne.off!
 Please be sure that MOCOEF is MOCOEF.CAN!
 
 
 Read MO coeff. matrix and orbital energies...
 
 Generate singlet trial vectors...
 
 Starting TDA DF-TDDFT iteration
 Functional: user
 Singlet excited states
 
 
 The iteration has converged in  0 steps for all the roots.
 
 Final result of the TDA-TDDFT calculations for the excited states:
 Functional: user
 Singlet excited states:
 
 Excited      Total          Excitation     Excitation     Excitation        Absorption
  state    energy [au]       energy [au]    energy [eV]  energy [cm^-1]    wavelength [nm]
 =========================================================================================
    1   -1567.529346867      0.26588141       7.2350        58354.23          171.37
 =========================================================================================
 
 

 Executing drpa...

 Three-index integral transformation
 Allocation of 120.0 Gbytes of memory...
 
 
 Constructing PAOs...
 PAO norm tolerance:     1.0000E-04
 Kept PAOs:   1524  1430  106.5734
 Threshold: 0.9990000
 Number of selected important orbitals:    53  (  56.4 %)
 
 
 Occupied LMO domain definition with Boughton-Pulay completeness:    0.9999000000
 
   MO  Natoms  Completeness   Atoms
    1    3     0.999953       33   34   35
    2   42     0.999904        1    2    3    4    5    6    7    8    9   10   11   16   17   18   19   20   21   22   23   24   25   26   27   28   29   30   31   32   37   38   39   40   41   46   50   51   55   56   59   60   65   66
    3   25     0.999935        1    2    3    4    5    9   16   17   18   19   20   21   22   23   24   25   26   27   28   37   38   39   40   55   58
    4   10     0.999901        4    5    6    7    8    9   24   43   44   45
    5   12     0.999912       22   23   24   25   26   27   28   29   30   31   57   58
    6   12     0.999900        4    5    6    7    8    9   28   41   42   43   44   50
    7    9     0.999926       10   11   12   13   14   15   48   49   50
    8    9     0.999908        1    2   37   38   39   40   63   64   65
    9   17     0.999900        1    2    3    4   10   11   12   13   14   15   16   17   21   38   39   46   47
   10    9     0.999912       16   17   18   19   20   21   52   53   54
   11   12     0.999911       22   23   24   25   26   27   28   29   30   31   55   56
   12   11     0.999904       25   26   29   30   31   32   33   34   36   60   61
   13   11     0.999920       26   27   29   30   31   32   33   34   36   59   62
   14   12     0.999905        3   16   17   18   19   20   22   23   24   51   52   55
   15   12     0.999903        1    2    3   22   23   28   37   38   40   58   63   66
   16    8     0.999942       11   12   13   14   15   47   48   49
   17   16     0.999900        3    4    5    6    7    8    9   10   16   17   21   41   43   44   45   55
   18   15     0.999900        1    2    3    4    5    6    7    8    9   10   39   41   42   50   58
   19   29     0.999901        1    2    3    4    5    6    7    8    9   16   17   18   22   23   24   25   26   27   28   29   30   37   40   41   55   57   58   59   66
   20   18     0.999900        1    2    3    4   10   11   12   15   16   22   37   38   39   40   41   63   64   65
   21    9     0.999903       26   29   30   31   32   33   34   35   36
   22   19     0.999903        2    3    4   10   11   12   15   16   17   18   19   20   21   22   45   46   52   53   54
   23   32     0.999900        1    3    4    5    6    7    8    9   16   17   18   19   22   23   24   25   26   27   28   30   31   40   43   44   45   51   55   56   57   58   60   66
   24   13     0.999900        3    4    5    9   10   11   12   13   14   15   46   49   50
   25    9     0.999905       10   11   12   13   14   15   46   47   48
   26    8     0.999901        5    6    7    8    9   42   43   44
   27    9     0.999920       29   30   31   32   33   34   36   60   61
   28   10     0.999905       16   17   18   19   20   21   51   52   53   54
   29   11     0.999902        1    2   37   38   39   40   58   63   64   65   66
   30    9     0.999911       29   30   31   32   33   34   36   59   62
   31   30     0.999912        1    2    3    4    5    6    8    9   10   11   16   17   18   19   20   21   22   23   24   25   27   28   37   38   39   40   41   58   65   66
   32   34     0.999902        1    2    3    4    5    8    9   10   11   12   14   15   16   17   18   19   20   21   22   23   24   28   38   39   40   41   45   46   50   51   52   53   54   55
   33   14     0.999945       24   25   26   27   28   29   30   31   32   33   36   59   60   62
   34   35     0.999903        1    2    3    4    5    6    7    8    9   10   11   14   15   16   17   18   19   20   21   22   23   24   25   27   28   38   39   40   41   42   43   44   45   46   50
   35   27     0.999900        1    2    3    4    5    9   10   11   12   13   14   15   16   17   20   21   22   38   39   41   46   47   48   49   50   54   65
   36   36     0.999912        1    2    3    4    7    8    9   16   17   18   19   20   21   22   23   24   25   26   27   28   29   30   31   32   33   36   37   38   39   40   51   55   56   58   60   66
   37   14     0.999908       23   24   25   26   27   28   29   30   31   32   33   56   57   58
   38   22     0.999900        1    2    3    4    5   16   17   18   19   21   22   23   24   25   27   28   37   39   40   51   58   66
   39   27     0.999901        1    2    3    4    5    8    9   10   16   17   18   19   20   21   22   23   24   25   28   37   39   40   45   51   52   54   55
   40   19     0.999948       23   24   25   26   27   28   29   30   31   32   33   34   35   36   56   57   60   61   62
   41   25     0.999929        1    2    3    4    5    6    7    8    9   10   11   12   14   15   16   17   18   21   22   39   40   46   50   54   65
   42   32     0.999901        1    2    3    4    5    6    7    8    9   10   15   16   17   18   21   22   23   24   25   26   27   28   30   31   41   42   43   44   45   50   55   60
   43    9     0.999918       11   12   13   14   15   46   47   48   49
   44   19     0.999903        1    2    4    5   17   18   22   23   24   25   26   27   28   40   51   55   56   57   58
   45   16     0.999905        3    4    9   10   11   16   17   18   19   20   21   22   46   52   53   54
   46   27     0.999909        1    2    3    4    5    6   10   11   12   15   16   17   21   22   23   28   37   38   39   40   41   46   58   63   64   65   66
   47    9     0.999965       29   31   32   33   34   35   36   61   62
   48   20     0.999903        1    2    3    4    5    6    7    8    9   10   16   17   21   22   23   28   41   42   45   50
   49   10     0.999941        4    5    6    7    8    9   41   42   43   44
   50   38     0.999902        1    2    3    4    5    6    7    8    9   16   17   18   19   22   23   24   25   26   27   28   29   30   31   32   33   34   36   37   40   45   51   55   56   57   58   59   60   66
   51   19     0.999902        1    2    3    4   10   11   12   13   14   15   16   17   20   21   38   39   46   47   48
   52   12     0.999902       25   26   29   30   31   32   33   34   35   36   60   61
   53   10     0.999929        1    2   37   38   39   40   63   64   65   66
   54    8     0.999919       29   32   33   34   35   36   61   62
   55   16     0.999902       24   25   26   27   28   29   30   31   32   33   34   35   36   57   59   62
   56   12     0.999909        3    4    9   10   11   12   13   14   15   48   49   50
   57   12     0.999903        1   16   17   18   19   20   21   22   51   52   53   55
   58   28     0.999907        1    2    3    4    5    6    9   10   11   16   17   18   22   23   24   27   28   37   38   39   40   41   46   58   63   64   65   66
   59   17     0.999921        2    3    4    5    9   10   11   12   13   14   15   16   21   39   46   47   50
   60   11     0.999900       29   30   31   32   33   34   35   36   59   61   62
   61   22     0.999903        1    2    3    4    5    9   10   11   15   16   17   21   22   23   37   38   39   40   41   58   64   65
   62   14     0.999912       24   25   26   27   28   29   30   31   32   36   56   57   59   60
   63   10     0.999921       29   31   32   33   34   35   36   59   61   62
   64   35     0.999900        1    2    3    4    5    8    9   10   11   12   15   16   17   18   19   20   21   22   23   24   28   38   39   40   41   45   46   50   51   52   53   54   55   65   66
   65   29     0.999918        1    2    3    4    5    6    7    8    9   10   11   15   16   17   18   19   20   21   22   23   37   38   39   40   41   45   50   55   58
   66   22     0.999901        1    2    3    4    9   16   17   18   19   21   22   23   24   25   27   28   37   39   40   51   55   66
   67   30     0.999912        1    2    4    5    6    7    8    9   16   17   18   22   23   24   25   26   27   28   29   30   31   32   33   34   35   36   55   56   57   58
   68   28     0.999901        1    2    3    4    5    9   10   11   12   13   14   15   16   17   20   21   22   38   39   41   45   46   47   48   49   50   54   65
   69   40     0.999903        1    2    3    4    5    6    7    8    9   10   11   12   13   14   15   16   17   18   19   20   21   22   23   24   25   27   28   37   38   39   40   41   45   46   50   58   63   64   65   66
   70   26     0.999929        1    2    3    4    5    6    8    9   10   11   12   13   14   15   16   17   18   19   20   21   22   37   38   39   40   54
   71   17     0.999914        2    3   10   11   12   13   14   15   16   21   39   47   48   49   50   54   65
   72   27     0.999903        1    2    3    4    5    8    9   10   11   16   17   18   19   20   21   22   23   24   25   39   40   45   51   52   53   54   55
   73   19     0.999945       23   24   25   26   27   28   29   30   31   32   33   34   35   36   56   57   60   61   62
   74   33     0.999900        1    2    3    4    5    8    9   10   11   16   17   18   19   20   21   22   23   24   25   26   27   28   39   40   45   46   51   52   53   54   55   56   66
   75   29     0.999902        1    2    3    4    5    6    7    8    9   16   17   18   22   23   24   25   26   27   28   29   30   37   40   51   55   57   58   59   66
   76   22     0.999903        1    2    3    4   10   11   12   13   14   15   16   17   21   38   39   46   47   48   49   50   54   65
   77   17     0.999913        2    3   10   11   12   13   14   15   16   21   39   47   48   49   50   54   65
   78   19     0.999901        1    2   16   17   18   22   23   24   25   26   27   28   29   30   31   51   55   56   60
   79   27     0.999905        1    2    3    4    5    6    7    8    9   10   11   15   16   17   22   23   24   25   27   28   38   39   40   41   42   43   50
   80   18     0.999902        3    4    5    6    7    8    9   10   16   17   21   22   23   24   43   44   45   50
   81   28     0.999909        1    2    4    5    6    7    8    9   16   17   18   22   23   24   25   26   27   28   29   30   31   40   51   55   57   58   59   66
   82   18     0.999910       23   24   25   26   27   28   29   30   31   32   33   34   35   36   56   59   60   61
   83   29     0.999901        1    2    3    4    5    8    9   10   11   12   15   16   17   18   19   20   21   22   23   24   39   40   45   46   51   52   53   54   55
   84   29     0.999900        1    2    3    4    5    9   10   16   17   18   21   22   23   24   27   28   37   38   39   40   41   46   51   55   58   63   64   65   66
   85   17     0.999915       22   23   25   26   27   29   30   31   32   33   34   35   36   56   59   60   61
   86   33     0.999907        1    2    3    4    5    7    8    9   16   17   18   19   22   23   24   25   26   27   28   29   30   31   32   33   36   39   40   51   55   56   58   60   66
   87   29     0.999910        1    2    3    4    5    6    7    8    9   10   11   14   15   16   17   18   19   20   21   22   23   24   25   26   28   41   44   45   55
   88   28     0.999906        1    2    3    4    5    9   10   11   12   14   15   16   17   18   22   23   28   37   38   39   40   41   46   58   63   64   65   66
   89   31     0.999901        1    2    3    4    5    6    7    8    9   10   15   16   17   21   22   23   24   25   26   27   28   30   39   41   42   43   44   45   50   55   60
   90   25     0.999900        1    2    3    4    5    6    8    9   10   11   12   13   14   15   16   17   18   19   20   21   22   38   39   40   65
   91   30     0.999904        1    2    3    4    5    8    9   10   11   12   14   15   16   17   18   19   20   21   22   23   28   38   39   40   45   46   51   53   54   55
   92   27     0.999906        1    2    3    4    5    6   10   11   16   17   18   22   23   24   27   28   37   38   39   40   41   46   58   63   64   65   66
   93   15     0.999922       25   26   27   28   29   30   31   32   33   34   35   36   57   59   62
   94   26     0.999901        1    2    3    4    5    6    7    8    9   10   15   16   22   23   24   25   27   28   38   39   40   41   42   43   50   58
 
 Executing the Boughton-Pulay algorithm...
  with occ MO completeness:    0.9500000000
 
   MO  Natoms  Completeness   Atoms
    1    1     0.991400       35
    2    2     0.964198       22   23
    3    2     0.986792       22   23
    4    2     0.993239        8   44
    5    2     0.992426       27   57
    6    2     0.993240        6   42
    7    2     0.993248       14   49
    8    2     0.993224       38   64
    9    2     0.991965       11   46
   10    2     0.993220       20   53
   11    2     0.992380       25   56
   12    2     0.992217       31   60
   13    2     0.992315       29   59
   14    2     0.992732       18   51
   15    2     0.992718       40   66
   16    2     0.993289       13   48
   17    2     0.991214        9   45
   18    2     0.991282        5   41
   19    2     0.990443       28   58
   20    2     0.991267       39   65
   21    2     0.992744       34   35
   22    2     0.991221       21   54
   23    2     0.990511       24   55
   24    2     0.991082       15   50
   25    2     0.993249       12   47
   26    2     0.993276        7   43
   27    2     0.993328       32   61
   28    2     0.993270       19   52
   29    2     0.993272       37   63
   30    2     0.993327       36   62
   31    4     0.959774        1    2   39   40
   32    3     0.957943       16   17   21
   33    2     0.990025       29   30
   34    3     0.954825        4    5    9
   35    3     0.958930       10   11   15
   36    3     0.952024       23   24   25
   37    2     0.989851       26   27
   38    2     0.988484        1   22
   39    3     0.956090       16   17   18
   40    3     0.958824       32   33   36
   41    2     0.986093        3   10
   42    3     0.962501        6    7    8
   43    2     0.990895       12   13
   44    2     0.989862       23   28
   45    2     0.990947       20   21
   46    3     0.961885        2   38   39
   47    2     0.993601       33   34
   48    2     0.989740        4    5
   49    2     0.990895        6    7
   50    3     0.956950       25   26   27
   51    3     0.962824       11   12   13
   52    2     0.991139       31   32
   53    2     0.990893       37   38
   54    2     0.995345       34   35
   55    3     0.963015       29   30   36
   56    2     0.991033       14   15
   57    2     0.991236       18   19
   58    3     0.963428       37   38   40
   59    2     0.989646       10   11
   60    2     0.993578       34   35
   61    2     0.990260        2   39
   62    2     0.989629       26   30
   63    2     0.989621       33   36
   64    2     0.987637       16   17
   65    2     0.983983        3    4
   66    2     0.988634       17   22
   67    3     0.956335       25   26   27
   68    3     0.958915       10   11   15
   69    4     0.956399        1    2   39   40
   70    2     0.984023        3   16
   71    3     0.963834       13   14   15
   72    3     0.962900       19   20   21
   73    3     0.958545       32   33   36
   74    3     0.954442       17   18   19
   75    3     0.965641       23   27   28
   76    3     0.962828       11   12   13
   77    3     0.963864       13   14   15
   78    2     0.991180       24   25
   79    3     0.961403        4    5    6
   80    2     0.990897        8    9
   81    3     0.965995       23   27   28
   82    3     0.960609       30   31   32
   83    3     0.962298       19   20   21
   84    2     0.989531        1   40
   85    3     0.959312       30   31   32
   86    3     0.963353       23   24   25
   87    3     0.954165        4    5    9
   88    3     0.961282       37   38   39
   89    3     0.961357        7    8    9
   90    2     0.983974        2    3
   91    3     0.956056       16   20   21
   92    3     0.961035        1   37   40
   93    3     0.962679       29   30   36
   94    3     0.959376        5    6    7
 
   95    4     0.984327        1    2   22   40
   96    4     0.988179        1    2   22   40
   97   10     0.982504        1    2    4   16   22   28   37   39   40   66
   98    6     0.980415        1    2   22   38   39   40
   99    5     0.982304        1    2   22   38   40
  100    6     0.980376        1    2   22   23   38   40
  101    6     0.982028        1    2   22   23   38   40
  102    5     0.981683        1    2   22   38   40
  103    6     0.981105        1    2   22   23   38   40
  104   10     0.981190        1    2    4   16   17   22   37   38   39   40
  105   10     0.980220        1    2    3    4    5   17   22   37   39   40
  106   11     0.981099        1    2    3   22   23   28   37   38   39   40   58
  107    1     0.989469        1
  108    1     0.986605        1
  109    1     0.988812        1
  110    1     0.991709        1
  111    1     0.988968        1
  112    6     0.984472        1    2   22   23   37   40
  113    7     0.981585        1    2   17   22   23   37   40
  114    6     0.985225        1    2   17   22   37   40
  115    6     0.982427        1    2   22   37   39   40
  116    6     0.980670        1    2   22   37   39   40
  117    1     0.990002        1
  118    2     0.985619        1    2
  119    2     0.985432        1   40
  120    1     0.981462        1
  121    1     0.990261        1
  122    1     0.985898        1
  123    2     0.988509        1    2
  124    4     0.980934        1    2    3   39
  125    4     0.986055        1    2    3   39
  126   10     0.981161        1    2    3    4    5   11   22   37   39   40
  127    7     0.980422        1    2    3   16   37   38   39
  128    8     0.981289        1    2    3    4   10   37   39   40
  129    6     0.980436        1    2    3   22   37   39
  130    7     0.980338        1    2    3   16   37   38   39
  131    9     0.980395        1    2    3    4   10   37   38   39   40
  132    6     0.985862        1    2    3   22   37   39
  133   16     0.980580        1    2    4    5   10   11   16   17   21   22   23   37   38   39   41   65
  134   12     0.980578        1    2    3    4    5   15   16   22   37   38   39   40
  135   15     0.982225        1    2    3    5   10   12   16   17   22   37   38   39   40   46   65
  136    1     0.992932        2
  137    1     0.991131        2
  138    1     0.990110        2
  139    1     0.994588        2
  140    1     0.990390        2
  141    7     0.980863        1    2    3   10   38   39   40
  142    6     0.984244        1    2    3   38   39   40
  143    6     0.981059        2    3   16   38   39   40
  144    5     0.983288        1    2    3   22   39
  145    6     0.983307        1    2    3   38   39   40
  146    1     0.989834        2
  147    1     0.982063        2
  148    1     0.981699        2
  149    1     0.985074        2
  150    1     0.992933        2
  151    1     0.990730        2
  152    1     0.983227        2
  153    5     0.986819        2    3    4   10   16
  154    5     0.987303        2    3    4   10   16
  155   11     0.982095        2    3    4    5    9   10   11   15   16   21   39
  156    8     0.983043        2    3    4   10   15   16   17   21
  157    8     0.981381        1    2    3    4    9   10   15   16
  158    7     0.980635        2    3    4    5   10   11   16
  159    7     0.984214        2    3    4   10   16   17   21
  160    7     0.980543        1    2    3    4   10   11   16
  161    7     0.982303        2    3    4    5   10   11   16
  162   12     0.983863        2    3    4    5    9   10   11   13   15   16   21   39
  163   14     0.986461        1    2    3    4    5    9   10   11   15   16   17   21   22   39
  164   12     0.980489        1    2    3    4    5    9   10   11   16   21   22   39
  165    1     0.990702        3
  166    1     0.990682        3
  167    1     0.990780        3
  168    1     0.991193        3
  169    1     0.990630        3
  170   10     0.981170        1    2    3    4    9   10   15   21   37   39
  171   10     0.982156        2    3    4    5   10   11   15   16   17   21
  172   10     0.981262        1    2    3    4    9   10   11   16   21   39
  173   10     0.981738        2    3    4    5   10   11   15   16   17   21
  174    8     0.980506        2    3    4    5    9   10   11   15
  175    1     0.993168        3
  176    1     0.980775        3
  177    1     0.984601        3
  178    1     0.985940        3
  179    1     0.986265        3
  180    1     0.991946        3
  181    2     0.983368        3    4
  182    5     0.983377        3    4    5    9   23
  183    4     0.987735        3    4    5    9
  184   11     0.981531        3    4    5    6    8    9   15   17   22   23   50
  185    5     0.980097        3    4    5    7    9
  186    5     0.980777        3    4    5    7    9
  187    5     0.981149        3    4    5    7    9
  188    5     0.987044        3    4    5    7    9
  189    5     0.980082        3    4    5    7    9
  190    6     0.981000        3    4    5    7    9   10
  191   14     0.981029        2    3    4    5    6    9   10   16   17   21   22   39   41   45
  192   11     0.981389        1    2    3    4    5    6    7    8    9   15   22
  193   10     0.980713        3    4    5    6    7    8    9   10   15   23
  194    1     0.994665        4
  195    1     0.990604        4
  196    1     0.989517        4
  197    1     0.990418        4
  198    1     0.993386        4
  199    7     0.981570        2    3    4    5    6    8    9
  200    6     0.981164        3    4    5    6    8    9
  201    5     0.980496        3    4    5    8    9
  202    6     0.981429        3    4    5    6    8    9
  203    6     0.984119        3    4    5    8    9   10
  204    1     0.995104        4
  205    1     0.983809        4
  206    1     0.985009        4
  207    2     0.988739        4    5
  208    1     0.988787        4
  209    1     0.986242        4
  210    1     0.988365        4
  211    4     0.990702        4    5    6   41
  212    3     0.989316        4    5    6
  213   10     0.980172        1    3    4    5    6    9   22   23   41   42
  214    5     0.984840        4    5    6    8   41
  215    5     0.981529        4    5    6    8   41
  216    5     0.983763        4    5    6    8   41
  217    5     0.985181        4    5    6    8   41
  218    6     0.980269        4    5    6    7    8   41
  219    5     0.982733        4    5    6    8   41
  220    7     0.983440        3    4    5    6    8   23   41
  221   12     0.980976        1    2    4    5    6    7    8    9   22   39   41   58
  222   11     0.980497        2    4    5    6    7    8   10   15   28   41   42
  223    1     0.995704        5
  224    1     0.992572        5
  225    1     0.994428        5
  226    1     0.991466        5
  227    1     0.994281        5
  228    4     0.980773        5    6    7    9
  229    4     0.984693        4    5    7    9
  230    4     0.991665        4    5    6    9
  231    5     0.981587        4    5    6   41   42
  232    4     0.982664        5    6    7    9
  233    1     0.996072        5
  234    1     0.990913        5
  235    1     0.990097        5
  236    1     0.983676        5
  237    1     0.991498        5
  238    1     0.993285        5
  239    1     0.991657        5
  240    4     0.994014        5    6    7   42
  241    3     0.992008        5    6    7
  242    5     0.980628        4    5    6    7   42
  243    5     0.987044        5    6    7    8   42
  244    4     0.992459        5    6    7    9
  245    5     0.989736        5    6    7    9   42
  246    5     0.995457        5    6    7    9   42
  247    4     0.992038        5    6    7    9
  248    5     0.990354        5    6    7    9   42
  249    6     0.988854        4    5    6    7    8   42
  250    8     0.980023        4    5    6    7    8    9   41   58
  251    6     0.982732        4    5    6    7   41   42
  252    1     0.995720        6
  253    1     0.996986        6
  254    1     0.993042        6
  255    1     0.991090        6
  256    1     0.991494        6
  257    3     0.982386        5    6   43
  258    3     0.990423        5    6    7
  259    3     0.988375        6    7    8
  260    4     0.989282        4    5    6    7
  261    4     0.985839        4    5    6    8
  262    1     0.994844        6
  263    1     0.989478        6
  264    1     0.992933        6
  265    1     0.986362        6
  266    1     0.992041        6
  267    1     0.990392        6
  268    1     0.993072        6
  269    4     0.995072        6    7    8   43
  270    3     0.992177        6    7    8
  271    4     0.981420        6    7    8   43
  272    4     0.987634        4    6    7    8
  273    5     0.987024        4    6    7    8   43
  274    5     0.989205        4    6    7    8   43
  275    4     0.987926        4    6    7    8
  276    5     0.987244        4    6    7    8   43
  277    5     0.991717        4    6    7    8   43
  278    5     0.985038        6    7    8    9   44
  279    7     0.983067        4    5    6    7    8    9   43
  280    5     0.981737        4    6    7    8   43
  281    1     0.996641        7
  282    1     0.992160        7
  283    1     0.989912        7
  284    1     0.992939        7
  285    1     0.997106        7
  286    3     0.985300        5    7    8
  287    4     0.990686        6    7    8    9
  288    4     0.982467        6    7    8   42
  289    4     0.990284        6    7    8    9
  290    3     0.980981        5    6    7
  291    1     0.997296        7
  292    1     0.990283        7
  293    1     0.989877        7
  294    1     0.984346        7
  295    1     0.991996        7
  296    1     0.987844        7
  297    1     0.997600        7
  298    4     0.993931        7    8    9   44
  299    3     0.992005        7    8    9
  300    5     0.985369        7    8    9   24   44
  301    5     0.986646        6    7    8    9   44
  302    4     0.980811        5    7    8    9
  303    5     0.989734        5    7    8    9   44
  304    5     0.993657        5    7    8    9   44
  305    4     0.983259        5    7    8    9
  306    4     0.980838        5    7    8    9
  307    7     0.991500        4    6    7    8    9   44   45
  308    7     0.981551        4    5    7    8    9   25   55
  309    6     0.982634        4    7    8    9   44   45
  310    1     0.995488        8
  311    1     0.992507        8
  312    1     0.994315        8
  313    1     0.991574        8
  314    1     0.994392        8
  315    3     0.980868        6    8    9
  316    4     0.986950        4    6    7    8
  317    3     0.982920        6    7    8
  318    4     0.986353        7    8    9   45
  319    4     0.986219        4    6    8    9
  320    1     0.996186        8
  321    1     0.991443        8
  322    1     0.991152        8
  323    1     0.983816        8
  324    1     0.991900        8
  325    1     0.993197        8
  326    1     0.991381        8
  327    4     0.990627        4    8    9   45
  328    3     0.989328        4    8    9
  329   10     0.980265        3    4    5    8    9   17   21   22   23   45
  330    5     0.986465        4    6    8    9   45
  331    4     0.980420        4    6    8    9
  332    5     0.983964        4    6    8    9   45
  333    5     0.983056        4    6    8    9   45
  334    5     0.980033        4    6    8    9   45
  335    5     0.982661        4    6    8    9   45
  336    8     0.980029        3    4    6    7    8    9   16   45
  337   10     0.987919        3    4    6    7    8    9   16   17   22   24
  338   12     0.983101        4    5    6    7    8    9   10   15   16   24   44   45
  339    1     0.995896        9
  340    1     0.996784        9
  341    1     0.993368        9
  342    1     0.991037        9
  343    1     0.991346        9
  344    3     0.980428        3    8    9
  345    3     0.984809        4    8    9
  346    3     0.983038        4    5    9
  347    4     0.984953        4    7    8    9
  348    4     0.985175        5    7    8    9
  349    1     0.994506        9
  350    1     0.989233        9
  351    1     0.992712        9
  352    1     0.985922        9
  353    1     0.992017        9
  354    1     0.990315        9
  355    1     0.992552        9
  356    4     0.984429        3   10   11   15
  357    4     0.989493        3   10   11   15
  358   12     0.980488        2    3    4   10   11   12   13   14   15   16   50   65
  359    7     0.980395       10   11   13   14   15   16   50
  360    5     0.981208        3   10   11   13   15
  361    7     0.981385        3    4   10   11   12   14   50
  362    5     0.990397        3   10   11   13   15
  363    5     0.985620        3   10   11   13   15
  364    6     0.981358        3    4   10   11   12   15
  365    9     0.981178        3    4   10   11   13   14   15   21   39
  366   12     0.982112        3    4   10   11   13   14   15   16   21   39   46   50
  367   10     0.983040        2    3    4    5   10   11   12   14   15   16
  368    1     0.987861       10
  369    1     0.992598       10
  370    1     0.996848       10
  371    1     0.992131       10
  372    1     0.989341       10
  373    5     0.983817        3   10   11   14   15
  374    6     0.984985       10   11   12   14   15   16
  375    6     0.980503        2   10   12   14   15   16
  376    5     0.982050        3   10   11   12   16
  377    6     0.986671        3    4   10   11   12   15
  378    1     0.989867       10
  379    1     0.986030       10
  380    1     0.994332       10
  381    1     0.994658       10
  382    1     0.994507       10
  383    1     0.989494       10
  384    3     0.988751       10   11   15
  385    4     0.989807       10   11   12   46
  386    3     0.989495       10   11   12
  387    6     0.981373       10   11   12   21   39   46
  388    5     0.980782       10   11   12   13   14
  389    5     0.980786       10   11   12   13   46
  390    5     0.981282        3   10   11   12   46
  391    5     0.981291       10   11   12   14   15
  392    5     0.988054       10   11   12   14   46
  393    3     0.981426       10   11   12
  394    6     0.981985       10   11   12   14   21   39
  395    7     0.980876       10   11   12   13   15   39   46
  396    8     0.985895        2    3   10   11   12   16   39   47
  397    1     0.992875       11
  398    1     0.997877       11
  399    1     0.999182       11
  400    1     0.989727       11
  401    1     0.988432       11
  402    4     0.987071       10   11   12   15
  403    3     0.983187       10   11   12
  404    3     0.986379       10   11   12
  405    4     0.980899       10   11   13   15
  406    5     0.982211        3   10   11   12   47
  407    1     0.991833       11
  408    1     0.987306       11
  409    1     0.998006       11
  410    1     0.996795       11
  411    1     0.993609       11
  412    1     0.997890       11
  413    2     0.985737       11   12
  414    4     0.995469       11   12   13   47
  415    3     0.992283       11   12   13
  416    4     0.986346       11   12   13   47
  417    4     0.992029       11   12   13   15
  418    5     0.985849       11   12   13   14   47
  419    4     0.988087       11   12   13   47
  420    4     0.991800       11   12   13   15
  421    5     0.991650       11   12   13   15   47
  422    4     0.992138       11   12   13   47
  423    4     0.991060       11   12   13   15
  424    7     0.980255       10   12   13   14   46   47   48
  425    5     0.980239       10   11   12   13   47
  426    1     0.989777       12
  427    1     0.993554       12
  428    1     0.997525       12
  429    1     0.996060       12
  430    1     0.991403       12
  431    4     0.980135       11   12   13   47
  432    4     0.988064       10   12   13   14
  433    3     0.986281       10   12   13
  434    3     0.985633       10   11   12
  435    4     0.993331       10   11   12   13
  436    1     0.991554       12
  437    1     0.992058       12
  438    1     0.995732       12
  439    1     0.997219       12
  440    1     0.997315       12
  441    1     0.991535       12
  442    2     0.987846       11   12
  443    4     0.995976       12   13   14   48
  444    3     0.992313       12   13   14
  445    4     0.988032       12   13   14   48
  446    4     0.986848       10   12   13   14
  447    5     0.990490       10   12   13   14   48
  448    4     0.989369       12   13   14   48
  449    4     0.989221       10   12   13   14
  450    5     0.991603       10   12   13   14   48
  451    4     0.992117       12   13   14   48
  452    4     0.990086       10   12   13   14
  453    5     0.987768       11   12   13   14   48
  454    6     0.994866       11   12   13   14   15   48
  455    1     0.989232       13
  456    1     0.994048       13
  457    1     0.997750       13
  458    1     0.995614       13
  459    1     0.992048       13
  460    4     0.980115       12   13   14   48
  461    4     0.991264       11   12   13   15
  462    3     0.981298       11   12   13
  463    3     0.986061       13   14   15
  464    3     0.981139       12   13   14
  465    1     0.991438       13
  466    1     0.993133       13
  467    1     0.995487       13
  468    1     0.997178       13
  469    1     0.997574       13
  470    1     0.990802       13
  471    2     0.988142       13   14
  472    4     0.995692       13   14   15   49
  473    3     0.992333       13   14   15
  474    4     0.987604       13   14   15   49
  475    4     0.990385       11   13   14   15
  476    5     0.984252       10   13   14   15   49
  477    3     0.986767       13   14   15
  478    4     0.992855       11   13   14   15
  479    5     0.996350       11   13   14   15   49
  480    3     0.984780       13   14   15
  481    4     0.989946       11   13   14   15
  482    6     0.995955       10   12   13   14   15   49
  483    3     0.985247       13   14   15
  484    1     0.992717       14
  485    1     0.998169       14
  486    1     0.999483       14
  487    1     0.989748       14
  488    1     0.988362       14
  489    3     0.981526       13   14   15
  490    3     0.980312       14   15   49
  491    2     0.984790       14   15
  492    4     0.983788       10   12   13   14
  493    5     0.982814       13   14   15   48   50
  494    1     0.992019       14
  495    1     0.987639       14
  496    1     0.998199       14
  497    1     0.997319       14
  498    1     0.994054       14
  499    1     0.998290       14
  500    2     0.986474       14   15
  501    4     0.994449       10   14   15   50
  502    3     0.989772       10   14   15
  503    5     0.982532        4   10   14   15   50
  504    4     0.981325       10   12   14   15
  505    5     0.984697       10   12   14   15   50
  506    4     0.983167       10   14   15   50
  507    4     0.981702       10   12   14   15
  508    5     0.986188       10   12   14   15   50
  509    4     0.982363       10   14   15   50
  510    5     0.981983       10   12   13   14   15
  511    7     0.982820        3    4   10   12   14   15   50
  512    9     0.982038        3    4    5    9   10   13   14   15   50
  513    1     0.990119       15
  514    1     0.993612       15
  515    1     0.997528       15
  516    1     0.996046       15
  517    1     0.991427       15
  518    4     0.980264        3   10   14   15
  519    4     0.988193       10   11   13   15
  520    3     0.985324       10   13   15
  521    3     0.985574       13   14   15
  522    4     0.987683       10   13   14   15
  523    1     0.991184       15
  524    1     0.991888       15
  525    1     0.995593       15
  526    1     0.997158       15
  527    1     0.997325       15
  528    1     0.991491       15
  529    2     0.986999       14   15
  530    4     0.980971        3   16   17   21
  531    4     0.986021        3   16   17   21
  532   12     0.980262        3    4   11   16   17   18   19   20   21   22   45   54
  533    8     0.981966        2    3   10   16   17   19   20   21
  534    6     0.982715        3   16   17   19   21   22
  535    6     0.980305        3   16   17   19   21   22
  536   10     0.983375        1    2    3    4   10   16   17   18   19   21
  537    6     0.987221        3   16   17   19   21   22
  538    6     0.985809        3   16   17   19   21   22
  539   12     0.981256        2    3    4   10   11   16   17   18   19   20   21   23
  540   13     0.981383        1    2    3    4    9   16   17   18   19   20   21   22   45
  541   17     0.980853        1    2    3    8    9   11   12   16   17   18   19   20   21   22   24   46   54
  542    1     0.995538       16
  543    1     0.991048       16
  544    1     0.990431       16
  545    1     0.991918       16
  546    1     0.990190       16
  547    7     0.981895        3   16   17   18   20   21   22
  548    8     0.981722        3    4   10   16   17   18   20   21
  549    6     0.987684        2    3   16   17   20   21
  550    7     0.986029        3    4   10   16   17   18   21
  551    5     0.982040       16   17   18   20   21
  552    1     0.992354       16
  553    1     0.981757       16
  554    1     0.987321       16
  555    2     0.986216        3   16
  556    1     0.982215       16
  557    1     0.989744       16
  558    1     0.993958       16
  559    4     0.984322       16   17   18   22
  560    4     0.988181       16   17   18   22
  561    9     0.981744        2    4   16   17   18   19   21   22   24
  562    6     0.980852        1   16   17   18   19   22
  563    5     0.983023       16   17   18   20   22
  564    6     0.980247       16   17   18   20   22   23
  565    6     0.980176        1   16   17   18   22   23
  566    7     0.980235       16   17   18   19   20   21   22
  567    6     0.981181       16   17   18   20   22   23
  568   11     0.982911        1    2    3    4   16   17   18   19   20   22   23
  569   13     0.989517        1    3    4   16   17   18   19   20   21   22   23   45   51
  570   11     0.981472        3   16   17   18   19   20   21   22   23   24   55
  571    1     0.993848       17
  572    1     0.986828       17
  573    1     0.987910       17
  574    1     0.987198       17
  575    1     0.989724       17
  576    6     0.985100       16   17   18   22   23   51
  577    7     0.982807        1    3   16   17   18   22   23
  578    6     0.982541        1   16   17   18   19   22
  579    7     0.985235        3   16   17   18   19   21   22
  580    6     0.987705       16   17   19   21   22   23
  581    1     0.992789       17
  582    2     0.986626       16   17
  583    1     0.986029       17
  584    2     0.980953       17   18
  585    2     0.986520       17   22
  586    1     0.984712       17
  587    1     0.991061       17
  588    4     0.991535       17   18   19   51
  589    3     0.988873       17   18   19
  590    8     0.980351       16   17   18   19   21   22   51   52
  591    4     0.981798       17   18   19   21
  592    5     0.982532       17   18   19   21   51
  593    6     0.980610       16   17   18   19   21   51
  594    4     0.982101       17   18   19   21
  595    5     0.983034       17   18   19   21   51
  596    5     0.981174       17   18   19   21   51
  597    6     0.982629       16   17   18   19   22   51
  598    6     0.985125       17   18   19   21   51   55
  599    8     0.985890       16   17   18   19   20   24   51   55
  600    1     0.996121       18
  601    1     0.992006       18
  602    1     0.990550       18
  603    1     0.992474       18
  604    1     0.998282       18
  605    4     0.989160       17   18   19   20
  606    4     0.983376       16   17   18   19
  607    4     0.982016       17   18   19   22
  608    4     0.985352       16   17   18   19
  609    2     0.982748       18   19
  610    1     0.997795       18
  611    1     0.991028       18
  612    1     0.993796       18
  613    1     0.983630       18
  614    1     0.986527       18
  615    1     0.988303       18
  616    1     0.997629       18
  617    4     0.995543       18   19   20   52
  618    3     0.992460       18   19   20
  619    4     0.987574       18   19   20   52
  620    4     0.980022       18   19   20   52
  621    5     0.985465       16   18   19   20   52
  622    4     0.985359       16   18   19   20
  623    4     0.984429       18   19   20   52
  624    4     0.981708       16   18   19   20
  625    4     0.985901       16   18   19   20
  626    5     0.982776       17   18   19   20   52
  627    4     0.986367       16   18   19   20
  628    3     0.981482       18   19   20
  629    1     0.996900       19
  630    1     0.993598       19
  631    1     0.992630       19
  632    1     0.995036       19
  633    1     0.990315       19
  634    3     0.994878       18   19   20
  635    4     0.988837       18   19   20   21
  636    3     0.982853       17   18   19
  637    3     0.988195       18   19   20
  638    4     0.985883       17   19   20   21
  639    1     0.993388       19
  640    1     0.987399       19
  641    1     0.993234       19
  642    1     0.987177       19
  643    1     0.990309       19
  644    1     0.992094       19
  645    1     0.996017       19
  646    4     0.995469       19   20   21   53
  647    3     0.992309       19   20   21
  648    4     0.987568       19   20   21   53
  649    4     0.980852       19   20   21   53
  650    5     0.982516       17   18   19   20   21
  651    5     0.986000       17   19   20   21   53
  652    4     0.982654       19   20   21   53
  653    4     0.981926       17   19   20   21
  654    5     0.987792       17   19   20   21   53
  655    6     0.992592       16   18   19   20   21   53
  656    4     0.987068       17   19   20   21
  657    5     0.988353       17   19   20   21   53
  658    1     0.997922       20
  659    1     0.993074       20
  660    1     0.994565       20
  661    1     0.989957       20
  662    1     0.993137       20
  663    3     0.983527       18   19   20
  664    4     0.985539       19   20   21   52
  665    3     0.984964       19   20   21
  666    4     0.985691       16   19   20   21
  667    4     0.993682       16   18   19   20
  668    1     0.995194       20
  669    1     0.988449       20
  670    1     0.991029       20
  671    1     0.984600       20
  672    1     0.988467       20
  673    1     0.998317       20
  674    1     0.993752       20
  675    4     0.992864       16   20   21   54
  676    3     0.989637       16   20   21
  677    8     0.982906        3   10   16   18   19   20   21   54
  678    5     0.981485        3   16   19   20   21
  679    5     0.981995       16   18   20   21   54
  680    5     0.981629       16   18   20   21   54
  681    4     0.980342       16   17   20   21
  682    5     0.981565       16   18   20   21   54
  683    6     0.981341       16   17   18   20   21   54
  684   11     0.981102        3    4   10   12   16   17   19   20   21   53   54
  685    8     0.985448        3   16   18   19   20   21   45   54
  686    8     0.988987       11   16   17   19   20   21   45   54
  687    1     0.996273       21
  688    1     0.991556       21
  689    1     0.990598       21
  690    1     0.991575       21
  691    1     0.998297       21
  692    3     0.981558       17   19   21
  693    4     0.981731       16   19   20   21
  694    4     0.982787        3   16   20   21
  695    4     0.984195       16   19   20   21
  696    2     0.984281       16   21
  697    1     0.997948       21
  698    1     0.990724       21
  699    1     0.993644       21
  700    1     0.983241       21
  701    1     0.986102       21
  702    1     0.988352       21
  703    1     0.997597       21
  704    4     0.981866        1   17   22   23
  705    4     0.989447        1   17   22   23
  706    8     0.983685        1    2    4   16   17   22   23   40
  707    6     0.982577        1   17   22   23   28   39
  708   15     0.980416        1    2    3   16   17   18   20   22   23   24   25   26   28   38   40
  709    4     0.982113        1   17   22   23
  710    8     0.982019        1    3   16   17   19   22   23   39
  711   14     0.982174        1    2    3   17   18   20   21   22   23   24   26   28   38   40
  712    6     0.983365        1   17   22   23   25   27
  713    8     0.987015        1   17   18   22   23   24   28   40
  714    8     0.985631        1    2    3    4   17   22   23   40
  715    9     0.981275        1    2   16   17   22   23   24   28   40
  716    1     0.996267       22
  717    1     0.997517       22
  718    1     0.995753       22
  719    1     0.994848       22
  720    1     0.997693       22
  721    5     0.981721        1   17   22   23   24
  722    3     0.982112        1   17   22
  723    5     0.982267        1   17   18   22   23
  724    5     0.983463        1   17   22   23   28
  725    4     0.984168        1   17   22   23
  726    1     0.996870       22
  727    1     0.995758       22
  728    1     0.997290       22
  729    1     0.992012       22
  730    1     0.997336       22
  731    1     0.993226       22
  732    1     0.997298       22
  733    4     0.986025       22   23   24   28
  734    4     0.989519       22   23   24   28
  735    8     0.982439        1    4   22   23   24   25   27   28
  736    6     0.980191       22   23   24   26   27   28
  737    8     0.981802        1   22   23   24   25   26   27   28
  738    7     0.981700        2   16   22   23   24   26   28
  739    5     0.983803       22   23   24   26   28
  740    8     0.980163       22   23   24   25   26   27   28   31
  741    6     0.980830        1   22   23   24   26   28
  742   11     0.980830        1    6   17   18   22   23   24   28   40   55   58
  743   11     0.982712        1    5    9   17   22   23   24   25   26   27   28
  744   10     0.981648        1    4   17   22   23   24   25   26   27   28
  745    1     0.984171       23
  746    1     0.991829       23
  747    1     0.989002       23
  748    1     0.986622       23
  749    1     0.991077       23
  750    6     0.983006        1   22   23   24   25   28
  751    5     0.989362       23   24   25   27   28
  752    4     0.980917       23   24   25   28
  753    7     0.983960       17   22   23   24   25   27   28
  754    5     0.984729       22   23   24   25   27
  755    1     0.983385       23
  756    1     0.987460       23
  757    1     0.989043       23
  758    2     0.982460       23   28
  759    1     0.988341       23
  760    2     0.982894       23   24
  761    1     0.988499       23
  762    4     0.991145       23   24   25   55
  763    3     0.988996       23   24   25
  764    8     0.980337        4   17   22   23   24   25   28   55
  765    5     0.982055       23   24   25   27   55
  766    5     0.984899       22   23   24   25   27
  767    6     0.982311       22   23   24   25   26   55
  768    6     0.984512       22   23   24   25   27   55
  769    5     0.987299       22   23   24   25   27
  770    5     0.982486       23   24   25   27   55
  771    8     0.980315        4   22   23   24   25   27   28   55
  772    9     0.980869        9   17   23   24   25   26   27   28   55
  773   12     0.980555       16   17   18   19   22   23   24   25   26   27   55   56
  774    1     0.993484       24
  775    1     0.997874       24
  776    1     0.994750       24
  777    1     0.989529       24
  778    1     0.995175       24
  779    4     0.982921       23   24   25   26
  780    2     0.983280       23   24
  781    3     0.985351       23   24   28
  782    4     0.980647       23   24   25   26
  783    4     0.980017       23   24   25   26
  784    1     0.991620       24
  785    1     0.993240       24
  786    1     0.994842       24
  787    1     0.985319       24
  788    1     0.992148       24
  789    1     0.987200       24
  790    1     0.994805       24
  791    4     0.992644       24   25   26   56
  792    3     0.990444       24   25   26
  793    6     0.982062       23   24   25   26   27   56
  794    5     0.985974       24   25   26   28   56
  795    6     0.980489       24   25   26   28   30   56
  796    6     0.984777       23   24   25   26   28   56
  797    5     0.987347       24   25   26   28   56
  798    6     0.981409       24   25   26   28   30   56
  799    5     0.981227       24   25   26   28   56
  800    7     0.980095       23   24   25   26   30   55   56
  801    7     0.980520       23   24   25   26   28   31   60
  802    7     0.981525       23   24   25   26   30   31   56
  803    1     0.991738       25
  804    1     0.994843       25
  805    1     0.994251       25
  806    1     0.990066       25
  807    1     0.996300       25
  808    4     0.980279       23   24   25   27
  809    3     0.984904       25   26   27
  810    3     0.984136       25   26   27
  811    4     0.985177       23   24   25   26
  812    3     0.982353       24   25   30
  813    1     0.994638       25
  814    1     0.994955       25
  815    1     0.992824       25
  816    1     0.983052       25
  817    1     0.992562       25
  818    1     0.987463       25
  819    1     0.991945       25
  820    4     0.991570       25   26   27   30
  821    4     0.991635       25   26   27   30
  822    6     0.982344       24   25   26   27   28   30
  823    6     0.985384       23   25   26   27   30   31
  824    6     0.987418       22   23   25   26   27   30
  825    5     0.980673       24   25   26   27   30
  826    5     0.986249       23   25   26   27   30
  827    6     0.986016       22   23   25   26   27   30
  828    6     0.984392       23   25   26   27   29   30
  829    7     0.980435       24   25   26   27   29   30   31
  830    8     0.983676       23   25   26   27   29   30   31   59
  831    8     0.983263       23   24   25   26   27   29   30   31
  832    1     0.993503       26
  833    1     0.992227       26
  834    1     0.989627       26
  835    1     0.989453       26
  836    1     0.993909       26
  837    5     0.980860       25   26   27   30   31
  838    4     0.981129       24   25   26   27
  839    4     0.980157       25   26   27   28
  840    7     0.981483       24   25   26   27   29   30   31
  841    5     0.982500       24   26   27   28   30
  842    1     0.991565       26
  843    1     0.988001       26
  844    1     0.990891       26
  845    2     0.986785       25   26
  846    1     0.989421       26
  847    1     0.981636       26
  848    1     0.991696       26
  849    4     0.992670       26   27   28   57
  850    3     0.990463       26   27   28
  851    6     0.982267       23   26   27   28   30   57
  852    5     0.987721       24   26   27   28   57
  853    6     0.981917       23   24   26   27   28   30
  854    6     0.984354       23   24   26   27   28   57
  855    5     0.987862       24   26   27   28   57
  856    6     0.980678       23   24   26   27   28   30
  857    5     0.985408       24   26   27   28   57
  858    6     0.988933       23   24   26   27   28   57
  859    6     0.982938       23   24   26   27   28   30
  860   10     0.980699       23   25   26   27   28   29   36   57   58   59
  861    1     0.992130       27
  862    1     0.997593       27
  863    1     0.993816       27
  864    1     0.989438       27
  865    1     0.994176       27
  866    5     0.987205       23   25   26   27   28
  867    2     0.984810       26   27
  868    3     0.987026       25   26   27
  869    4     0.985314       23   26   27   28
  870    4     0.983029       25   26   27   28
  871    1     0.991173       27
  872    1     0.993095       27
  873    1     0.994389       27
  874    1     0.984957       27
  875    1     0.991774       27
  876    1     0.986827       27
  877    1     0.995259       27
  878    4     0.991119       23   27   28   58
  879    3     0.989020       23   27   28
  880    8     0.980380        1    4   22   23   24   27   28   58
  881    5     0.983822       23   25   27   28   58
  882    5     0.980206       22   23   25   27   28
  883    6     0.983809       22   23   26   27   28   58
  884    5     0.980983       23   25   27   28   58
  885    5     0.981737       22   23   25   27   28
  886    5     0.983106       23   25   27   28   58
  887    7     0.984331       22   23   25   26   27   28   58
  888    9     0.981387        5    6   23   24   25   26   27   28   58
  889   12     0.982928        1    2    5   22   23   24   26   27   28   37   57   58
  890    1     0.992970       28
  891    1     0.995670       28
  892    1     0.995125       28
  893    1     0.989888       28
  894    1     0.997164       28
  895    5     0.986781       23   24   26   27   28
  896    3     0.985687       23   24   28
  897    3     0.983510       23   24   28
  898    4     0.983082       23   26   27   28
  899    3     0.982908       23   27   28
  900    1     0.994189       28
  901    1     0.995026       28
  902    1     0.993434       28
  903    1     0.983775       28
  904    1     0.992690       28
  905    1     0.987553       28
  906    1     0.992559       28
  907    4     0.993862       29   30   36   59
  908    3     0.990408       29   30   36
  909    5     0.984178       29   30   33   36   59
  910    7     0.981068       29   30   31   32   33   36   59
  911    5     0.986388       29   30   32   36   59
  912    6     0.985143       29   30   32   33   36   59
  913    6     0.985206       25   29   30   32   36   59
  914    5     0.985707       29   30   32   36   59
  915    5     0.987351       29   30   32   36   59
  916    4     0.981028       29   30   32   36
  917    6     0.989424       29   30   32   33   36   59
  918    8     0.980674       27   29   30   33   36   57   59   62
  919    1     0.991503       29
  920    1     0.997769       29
  921    1     0.996777       29
  922    1     0.991922       29
  923    1     0.991986       29
  924    4     0.987803       29   30   33   36
  925    2     0.985561       29   30
  926    3     0.982628       29   30   31
  927    4     0.982400       29   30   33   36
  928    4     0.985154       26   29   30   36
  929    1     0.986594       29
  930    1     0.994377       29
  931    1     0.995485       29
  932    1     0.994970       29
  933    1     0.995412       29
  934    1     0.988639       29
  935    1     0.984198       29
  936    4     0.992204       26   29   30   31
  937    4     0.991654       26   29   30   31
  938    5     0.982344       26   29   30   31   36
  939    6     0.989153       26   29   30   31   33   35
  940    6     0.980995       26   29   30   31   32   33
  941    5     0.983984       26   29   30   31   33
  942    7     0.980982       25   29   30   31   33   35   36
  943    5     0.984828       26   29   30   31   33
  944    6     0.985967       25   26   29   30   31   33
  945    8     0.980412       25   27   29   30   31   32   33   36
  946    9     0.987663       25   26   27   29   30   31   32   36   59
  947    8     0.987741       25   26   27   29   30   31   32   33
  948    1     0.988511       30
  949    1     0.994727       30
  950    1     0.992812       30
  951    1     0.992350       30
  952    1     0.988419       30
  953    7     0.982549       25   26   27   29   30   31   32
  954    3     0.980169       29   30   31
  955    4     0.981099       29   30   32   36
  956    5     0.982838       25   26   29   30   31
  957    6     0.981841       25   26   29   30   31   36
  958    2     0.984983       26   30
  959    1     0.990516       30
  960    1     0.993573       30
  961    1     0.993978       30
  962    1     0.991104       30
  963    1     0.981422       30
  964    2     0.986750       26   30
  965    4     0.993853       30   31   32   60
  966    3     0.990397       30   31   32
  967    5     0.984067       30   31   32   33   60
  968    7     0.980671       29   30   31   32   33   36   60
  969    5     0.983919       30   31   32   36   60
  970    5     0.982703       30   31   32   33   60
  971    6     0.985443       27   30   31   32   36   60
  972    5     0.985255       30   31   32   36   60
  973    5     0.985750       30   31   32   33   60
  974    6     0.981767       30   31   32   33   36   60
  975    6     0.986611       26   30   31   32   36   60
  976    7     0.986055       25   26   30   31   32   33   60
  977    1     0.990343       31
  978    1     0.996345       31
  979    1     0.998033       31
  980    1     0.992405       31
  981    1     0.992784       31
  982    4     0.982915       26   30   31   32
  983    3     0.988435       29   30   31
  984    3     0.988032       29   30   31
  985    4     0.981531       29   31   32   33
  986    4     0.980934       30   31   32   33
  987    1     0.982888       31
  988    1     0.995848       31
  989    1     0.993031       31
  990    1     0.996142       31
  991    1     0.995966       31
  992    1     0.989149       31
  993    1     0.986588       31
  994    4     0.993450       31   32   33   61
  995    3     0.990391       31   32   33
  996    4     0.985811       31   32   33   61
  997    5     0.987127       29   31   32   33   35
  998    5     0.983669       29   31   32   33   61
  999    5     0.981942       31   32   33   34   61
 1000    5     0.990113       29   31   32   33   35
 1001    5     0.986660       29   31   32   33   61
 1002    5     0.984010       29   31   32   33   61
 1003    4     0.982498       30   31   32   33
 1004    5     0.985660       29   31   32   33   61
 1005    7     0.981414       30   31   32   34   35   60   61
 1006    1     0.990940       32
 1007    1     0.997909       32
 1008    1     0.996223       32
 1009    1     0.990930       32
 1010    1     0.992496       32
 1011    4     0.990045       30   31   32   33
 1012    2     0.985863       32   33
 1013    3     0.981519       32   33   36
 1014    4     0.986033       30   31   32   33
 1015    4     0.986730       31   32   33   34
 1016    1     0.987419       32
 1017    1     0.994080       32
 1018    1     0.995133       32
 1019    1     0.994777       32
 1020    1     0.994765       32
 1021    1     0.989416       32
 1022    1     0.983721       32
 1023    4     0.994919       32   33   34   36
 1024    4     0.994141       32   33   34   36
 1025    4     0.988439       32   33   34   36
 1026    6     0.981348       30   31   32   33   34   36
 1027    5     0.984793       30   32   33   34   36
 1028    4     0.983564       32   33   34   36
 1029   10     0.980890       23   25   27   29   30   31   32   33   35   36
 1030    5     0.986589       30   32   33   34   36
 1031    4     0.983044       32   33   34   36
 1032    5     0.985506       32   33   34   35   36
 1033    7     0.993559       29   32   33   34   35   36   61
 1034    6     0.987527       30   31   32   33   34   36
 1035    1     0.988993       33
 1036    1     0.994696       33
 1037    1     0.992515       33
 1038    1     0.992144       33
 1039    1     0.988183       33
 1040    5     0.982303       32   33   34   35   36
 1041    3     0.982747       32   33   36
 1042    4     0.983530       29   31   32   33
 1043    4     0.980784       32   33   35   36
 1044    5     0.983316       31   32   33   34   36
 1045    2     0.985599       33   34
 1046    1     0.990777       33
 1047    1     0.994089       33
 1048    1     0.994724       33
 1049    1     0.991417       33
 1050    1     0.982416       33
 1051    1     0.980182       33
 1052    3     0.994064       33   34   35
 1053    3     0.993557       33   34   35
 1054    3     0.991193       33   34   35
 1055    3     0.988310       33   34   35
 1056    3     0.990307       33   34   35
 1057    3     0.992254       33   34   35
 1058    3     0.993760       33   34   35
 1059    3     0.995540       33   34   35
 1060    3     0.990635       33   34   35
 1061    5     0.995511       32   33   34   35   36
 1062    5     0.988331       33   34   35   61   62
 1063    4     0.990423       32   33   34   35
 1064    1     0.988877       34
 1065    1     0.998475       34
 1066    1     0.999189       34
 1067    1     0.984096       34
 1068    1     0.994732       34
 1069    4     0.985508       33   34   35   36
 1070    1     0.981693       34
 1071    2     0.986067       34   35
 1072    5     0.981418       32   33   34   35   36
 1073    4     0.992302       32   33   34   35
 1074    1     0.985241       34
 1075    1     0.997401       34
 1076    1     0.998468       34
 1077    1     0.995129       34
 1078    1     0.991831       34
 1079    1     0.993493       34
 1080    1     0.985586       34
 1081    2     0.997443       34   35
 1082    2     0.998834       34   35
 1083    2     0.993458       34   35
 1084    4     0.982654       32   34   35   36
 1085    4     0.992800       32   34   35   36
 1086    2     0.984038       34   35
 1087    4     0.986375       32   34   35   36
 1088    3     0.985523       33   34   35
 1089    2     0.985633       34   35
 1090    2     0.983997       34   35
 1091    2     0.988696       34   35
 1092    2     0.990870       34   35
 1093    1     0.998628       35
 1094    1     0.999871       35
 1095    1     0.999752       35
 1096    1     0.998502       35
 1097    1     0.999071       35
 1098    1     0.981599       35
 1099    1     0.998666       35
 1100    1     0.991963       35
 1101    1     0.984050       35
 1102    2     0.999201       34   35
 1103    1     0.995742       35
 1104    1     0.999531       35
 1105    1     0.999627       35
 1106    1     0.999071       35
 1107    1     0.996615       35
 1108    1     0.998839       35
 1109    1     0.996029       35
 1110    4     0.993449       29   33   36   62
 1111    3     0.990389       29   33   36
 1112    4     0.985821       29   33   36   62
 1113    5     0.984297       29   31   33   35   36
 1114    5     0.982486       29   31   33   36   62
 1115    5     0.983091       29   30   33   36   62
 1116    5     0.987918       29   31   33   35   36
 1117    5     0.982932       29   31   33   36   62
 1118    5     0.988013       29   31   33   36   62
 1119    4     0.980913       29   30   33   36
 1120    5     0.986034       29   31   33   36   62
 1121    6     0.986965       29   30   33   34   36   62
 1122    1     0.990442       36
 1123    1     0.996038       36
 1124    1     0.997862       36
 1125    1     0.991510       36
 1126    1     0.992662       36
 1127    4     0.982662       29   33   34   36
 1128    3     0.988088       32   33   36
 1129    2     0.981020       33   36
 1130    4     0.982407       29   30   32   36
 1131    4     0.985180       29   30   33   36
 1132    1     0.982460       36
 1133    1     0.996025       36
 1134    1     0.992350       36
 1135    1     0.996162       36
 1136    1     0.995587       36
 1137    1     0.989283       36
 1138    1     0.987408       36
 1139    4     0.995534       37   38   40   63
 1140    3     0.992458       37   38   40
 1141    4     0.987571       37   38   40   63
 1142    5     0.985824        2   37   38   40   63
 1143    5     0.989372        2   37   38   40   63
 1144    4     0.985357        2   37   38   40
 1145    5     0.988126        2   37   38   40   63
 1146    5     0.991876        2   37   38   40   63
 1147    4     0.985921        2   37   38   40
 1148    5     0.987507        1    2   37   38   40
 1149    5     0.983956       37   38   39   40   63
 1150    3     0.981416       37   38   40
 1151    1     0.996354       37
 1152    1     0.992277       37
 1153    1     0.993129       37
 1154    1     0.995652       37
 1155    1     0.991048       37
 1156    3     0.989652       37   38   40
 1157    4     0.988716        1   37   38   40
 1158    4     0.988718        1   37   39   40
 1159    3     0.981703       37   40   64
 1160    4     0.982312        1   37   38   39
 1161    1     0.991652       37
 1162    1     0.988552       37
 1163    1     0.991547       37
 1164    1     0.988894       37
 1165    1     0.994229       37
 1166    1     0.993643       37
 1167    1     0.991122       37
 1168    4     0.995475       37   38   39   64
 1169    3     0.992312       37   38   39
 1170    4     0.987588       37   38   39   64
 1171    5     0.987383        1   37   38   39   64
 1172    4     0.984515        1   37   38   39
 1173    5     0.985978        1   37   38   39   64
 1174    5     0.989998        1   37   38   39   64
 1175    4     0.984932        1   37   38   39
 1176    5     0.987783        1   37   38   39   64
 1177    5     0.984831        2   37   38   39   64
 1178    5     0.989197        2   37   38   39   65
 1179    5     0.988365        1   37   38   39   64
 1180    1     0.993986       38
 1181    1     0.994517       38
 1182    1     0.995227       38
 1183    1     0.994000       38
 1184    1     0.990946       38
 1185    3     0.986279       37   38   39
 1186    3     0.983563       37   38   39
 1187    3     0.986362       37   38   39
 1188    4     0.990327       37   38   39   40
 1189    4     0.989344       37   38   39   40
 1190    1     0.994911       38
 1191    1     0.989719       38
 1192    1     0.985411       38
 1193    1     0.995007       38
 1194    1     0.995823       38
 1195    1     0.993698       38
 1196    1     0.985263       38
 1197    4     0.992923        2   38   39   65
 1198    3     0.989645        2   38   39
 1199    7     0.980494        2    3   10   37   38   39   65
 1200    5     0.980652        2    3   38   39   40
 1201    5     0.984372        2   38   39   40   65
 1202    5     0.981565        2   38   39   40   65
 1203    5     0.985415        2    3   38   39   40
 1204    5     0.983926        2   38   39   40   65
 1205    6     0.981280        1    2   38   39   40   65
 1206    9     0.982623        1    2    3    4   38   39   40   46   65
 1207   10     0.987146        2    3   10   37   38   39   40   41   64   65
 1208    8     0.988979        1    2   11   37   38   39   41   65
 1209    1     0.992009       39
 1210    1     0.994150       39
 1211    1     0.989677       39
 1212    1     0.995860       39
 1213    1     0.996711       39
 1214    4     0.983940        2   37   38   39
 1215    4     0.989053        2    3   38   39
 1216    5     0.991921        1    2   37   38   39
 1217    3     0.983279        2   38   39
 1218    3     0.985340        2   38   39
 1219    1     0.994003       39
 1220    1     0.988835       39
 1221    1     0.985466       39
 1222    1     0.992997       39
 1223    1     0.994412       39
 1224    1     0.990467       39
 1225    1     0.991597       39
 1226    4     0.991561        1   37   40   66
 1227    3     0.988836        1   37   40
 1228    5     0.980814        1   37   40   58   66
 1229    5     0.982402        1   37   38   39   40
 1230    5     0.982345        1   37   39   40   66
 1231    6     0.980275        1    2   37   39   40   66
 1232    5     0.980765        1    2   37   39   40
 1233    5     0.985053        1   37   39   40   66
 1234    5     0.981019        1   37   39   40   66
 1235    5     0.986721        1   22   37   38   40
 1236    7     0.985661        1   22   37   39   40   58   66
 1237    8     0.986124        1    2   28   37   38   40   58   66
 1238    1     0.992422       40
 1239    1     0.993896       40
 1240    1     0.990587       40
 1241    1     0.996168       40
 1242    1     0.996445       40
 1243    4     0.980333        1    2   37   40
 1244    3     0.983555        1   37   40
 1245    5     0.987391        1    2   37   38   40
 1246    3     0.982687        1   37   40
 1247    3     0.984969        1   37   40
 1248    1     0.993686       40
 1249    1     0.989368       40
 1250    1     0.985564       40
 1251    1     0.993330       40
 1252    1     0.994384       40
 1253    1     0.990738       40
 1254    1     0.991799       40
 1255    4     0.982296        2    4    5   41
 1256    4     0.989060        4    5    6   41
 1257    6     0.982707        2    4    5    6   39   41
 1258    1     0.995088       41
 1259    1     0.991274       41
 1260    1     0.991574       41
 1261    2     0.985906        5   41
 1262    4     0.982555        4    5    6   41
 1263    3     0.982744        5    6   41
 1264    1     0.993156       41
 1265    1     0.991603       41
 1266    1     0.983244       41
 1267    1     0.990454       41
 1268    1     0.992197       41
 1269    2     0.982147        6   42
 1270    3     0.985295        5    6   42
 1271    3     0.986183        5    6   42
 1272    1     0.996776       42
 1273    1     0.990341       42
 1274    1     0.992520       42
 1275    2     0.988958        6   42
 1276    3     0.984915        6    7   42
 1277    2     0.982180        6   42
 1278    1     0.996088       42
 1279    1     0.984917       42
 1280    1     0.986393       42
 1281    1     0.988534       42
 1282    1     0.996316       42
 1283    2     0.982077        7   43
 1284    3     0.985518        7    8   43
 1285    3     0.985905        7    8   43
 1286    1     0.991744       43
 1287    1     0.991607       43
 1288    1     0.996155       43
 1289    2     0.982700        7   43
 1290    3     0.986443        6    7   43
 1291    2     0.986486        7   43
 1292    1     0.990042       43
 1293    1     0.995243       43
 1294    1     0.996659       43
 1295    1     0.984275       43
 1296    1     0.986082       43
 1297    2     0.982135        8   44
 1298    3     0.985185        7    8   44
 1299    3     0.986508        8    9   44
 1300    1     0.995206       44
 1301    1     0.991985       44
 1302    1     0.992293       44
 1303    2     0.986732        8   44
 1304    3     0.986499        8    9   44
 1305    2     0.981854        8   44
 1306    1     0.993316       44
 1307    1     0.992188       44
 1308    1     0.983759       44
 1309    1     0.990826       44
 1310    1     0.992251       44
 1311    4     0.982145        4    9   16   45
 1312    4     0.989125        4    8    9   45
 1313    6     0.983067        4    8    9   16   21   45
 1314    1     0.996086       45
 1315    1     0.990205       45
 1316    1     0.991724       45
 1317    2     0.986068        9   45
 1318    4     0.984479        4    8    9   45
 1319    3     0.983139        8    9   45
 1320    1     0.995472       45
 1321    1     0.984636       45
 1322    1     0.985796       45
 1323    1     0.988558       45
 1324    1     0.996081       45
 1325    4     0.982307       10   11   12   46
 1326    3     0.982623       10   11   46
 1327    6     0.981141       10   11   12   21   39   46
 1328    1     0.990390       46
 1329    1     0.996913       46
 1330    1     0.991771       46
 1331    3     0.980271       11   12   46
 1332    2     0.987141       11   46
 1333    3     0.988073       11   12   46
 1334    1     0.980461       46
 1335    1     0.986062       46
 1336    1     0.994122       46
 1337    1     0.997512       46
 1338    1     0.992894       46
 1339    2     0.982982       12   47
 1340    3     0.985407       12   13   47
 1341    2     0.982698       12   47
 1342    1     0.989943       47
 1343    1     0.992898       47
 1344    1     0.996768       47
 1345    3     0.982780       11   12   47
 1346    2     0.983907       12   47
 1347    2     0.989708       12   47
 1348    1     0.988882       47
 1349    1     0.995877       47
 1350    1     0.997029       47
 1351    1     0.986614       47
 1352    1     0.983940       47
 1353    2     0.983105       13   48
 1354    3     0.985617       13   14   48
 1355    2     0.982889       13   48
 1356    1     0.989963       48
 1357    1     0.993178       48
 1358    1     0.996432       48
 1359    3     0.982430       13   14   48
 1360    2     0.984320       13   48
 1361    2     0.989321       13   48
 1362    1     0.990337       48
 1363    1     0.995061       48
 1364    1     0.996770       48
 1365    1     0.987640       48
 1366    1     0.982571       48
 1367    2     0.983069       14   49
 1368    3     0.985484       14   15   49
 1369    2     0.982695       14   49
 1370    1     0.990409       49
 1371    1     0.997406       49
 1372    1     0.991847       49
 1373    3     0.982815       13   14   49
 1374    2     0.989690       14   49
 1375    2     0.983461       14   49
 1376    1     0.980642       49
 1377    1     0.986469       49
 1378    1     0.994351       49
 1379    1     0.997710       49
 1380    1     0.993144       49
 1381    4     0.983455        4   10   15   50
 1382    4     0.988736       10   14   15   50
 1383    5     0.980187        4   10   14   15   50
 1384    1     0.990007       50
 1385    1     0.992969       50
 1386    1     0.994905       50
 1387    3     0.980630       10   15   50
 1388    3     0.990732       10   15   50
 1389    3     0.985270        4   15   50
 1390    1     0.987684       50
 1391    1     0.995716       50
 1392    1     0.996955       50
 1393    1     0.986561       50
 1394    1     0.983840       50
 1395    3     0.980679       18   19   51
 1396    3     0.984970       18   19   51
 1397    5     0.983054       17   18   19   51   55
 1398    1     0.991989       51
 1399    1     0.993591       51
 1400    1     0.993749       51
 1401    2     0.982438       18   51
 1402    2     0.980931       18   51
 1403    3     0.988268       18   19   51
 1404    1     0.993431       51
 1405    1     0.989814       51
 1406    1     0.996186       51
 1407    1     0.989669       51
 1408    1     0.982357       51
 1409    2     0.983176       19   52
 1410    3     0.985968       18   19   52
 1411    2     0.982934       19   52
 1412    1     0.997190       52
 1413    1     0.991442       52
 1414    1     0.990955       52
 1415    2     0.990020       19   52
 1416    3     0.988599       19   20   52
 1417    3     0.988527       19   20   52
 1418    1     0.996820       52
 1419    1     0.987191       52
 1420    1     0.987282       52
 1421    1     0.983640       52
 1422    1     0.997267       52
 1423    2     0.982999       20   53
 1424    3     0.985417       20   21   53
 1425    2     0.982760       20   53
 1426    1     0.995231       53
 1427    1     0.991191       53
 1428    1     0.992962       53
 1429    2     0.987250       20   53
 1430    3     0.988190       19   20   53
 1431    2     0.980607       20   53
 1432    1     0.992713       53
 1433    1     0.990687       53
 1434    1     0.983481       53
 1435    1     0.992788       53
 1436    1     0.992595       53
 1437    4     0.980326       10   16   21   54
 1438    4     0.988716       16   20   21   54
 1439    5     0.987795       10   11   20   21   54
 1440    1     0.991388       54
 1441    1     0.993119       54
 1442    1     0.993425       54
 1443    4     0.983585       16   20   21   54
 1444    3     0.985704       16   21   54
 1445    3     0.986076       16   21   54
 1446    1     0.993328       54
 1447    1     0.990037       54
 1448    1     0.995290       54
 1449    1     0.989556       54
 1450    1     0.982656       54
 1451    6     0.982514       17   23   24   25   28   55
 1452    4     0.986100       23   24   25   55
 1453    7     0.980969       17   18   19   23   24   25   55
 1454    1     0.995393       55
 1455    1     0.989408       55
 1456    1     0.991663       55
 1457    2     0.984635       24   55
 1458    4     0.986733       23   24   25   55
 1459    5     0.981467       19   23   24   25   55
 1460    1     0.994588       55
 1461    1     0.986319       55
 1462    1     0.984422       55
 1463    1     0.989364       55
 1464    1     0.994403       55
 1465    4     0.984095       24   25   26   56
 1466    3     0.983949       25   26   56
 1467    5     0.988024       24   25   30   56   60
 1468    1     0.995420       56
 1469    1     0.990780       56
 1470    1     0.992860       56
 1471    2     0.986738       25   56
 1472    3     0.981151       24   25   56
 1473    3     0.990898       24   25   56
 1474    1     0.994107       56
 1475    1     0.990662       56
 1476    1     0.983781       56
 1477    1     0.990393       56
 1478    1     0.992608       56
 1479    4     0.984193       26   27   28   57
 1480    3     0.983958       26   27   57
 1481    5     0.988180       27   28   30   57   59
 1482    1     0.996326       57
 1483    1     0.990112       57
 1484    1     0.992667       57
 1485    2     0.988356       27   57
 1486    3     0.982125       27   28   57
 1487    3     0.988864       27   28   57
 1488    1     0.995557       57
 1489    1     0.986483       57
 1490    1     0.985329       57
 1491    1     0.989000       57
 1492    1     0.995106       57
 1493    6     0.982091        1   23   24   27   28   58
 1494    4     0.985990       23   27   28   58
 1495    7     0.982491        1   23   27   28   37   40   58
 1496    1     0.995141       58
 1497    1     0.989627       58
 1498    1     0.991597       58
 1499    2     0.986462       28   58
 1500    4     0.984265       23   27   28   58
 1501    5     0.981355       23   27   28   37   58
 1502    1     0.993849       58
 1503    1     0.989647       58
 1504    1     0.983223       58
 1505    1     0.989987       58
 1506    1     0.992397       58
 1507    4     0.984414       29   30   36   59
 1508    3     0.983795       29   30   59
 1509    5     0.990018       26   29   36   57   59
 1510    1     0.990951       59
 1511    1     0.995839       59
 1512    1     0.992172       59
 1513    3     0.984900       29   30   59
 1514    2     0.986548       29   59
 1515    3     0.987923       29   36   59
 1516    1     0.986556       59
 1517    1     0.988870       59
 1518    1     0.991991       59
 1519    1     0.995419       59
 1520    1     0.988559       59
 1521    4     0.983513       30   31   32   60
 1522    3     0.983713       30   31   60
 1523    5     0.986698       26   31   32   56   60
 1524    1     0.991266       60
 1525    1     0.993437       60
 1526    1     0.994126       60
 1527    3     0.983648       30   31   60
 1528    2     0.981904       31   60
 1529    3     0.991664       31   32   60
 1530    1     0.992591       60
 1531    1     0.992574       60
 1532    1     0.989920       60
 1533    1     0.992489       60
 1534    1     0.983810       60
 1535    2     0.980992       32   61
 1536    3     0.985276       32   33   61
 1537    3     0.982793       32   33   61
 1538    1     0.991593       61
 1539    1     0.995882       61
 1540    1     0.992572       61
 1541    3     0.985732       32   33   61
 1542    2     0.986210       32   61
 1543    2     0.982600       32   61
 1544    1     0.986890       61
 1545    1     0.989465       61
 1546    1     0.992089       61
 1547    1     0.995511       61
 1548    1     0.988900       61
 1549    2     0.981016       36   62
 1550    3     0.985313       33   36   62
 1551    3     0.982785       33   36   62
 1552    1     0.992092       62
 1553    1     0.993499       62
 1554    1     0.994419       62
 1555    3     0.985552       33   36   62
 1556    2     0.982902       36   62
 1557    2     0.985112       36   62
 1558    1     0.992953       62
 1559    1     0.992791       62
 1560    1     0.990173       62
 1561    1     0.992822       62
 1562    1     0.984180       62
 1563    2     0.983175       37   63
 1564    3     0.985971       37   40   63
 1565    2     0.982928       37   63
 1566    1     0.992808       63
 1567    1     0.995785       63
 1568    1     0.990936       63
 1569    2     0.981585       37   63
 1570    2     0.986415       37   63
 1571    3     0.988430       37   38   63
 1572    1     0.986210       63
 1573    1     0.991193       63
 1574    1     0.988035       63
 1575    1     0.994364       63
 1576    1     0.992603       63
 1577    2     0.983004       38   64
 1578    3     0.985419       38   39   64
 1579    2     0.982765       38   64
 1580    1     0.995020       64
 1581    1     0.991481       64
 1582    1     0.992894       64
 1583    2     0.984068       38   64
 1584    2     0.981050       38   64
 1585    2     0.980457       38   64
 1586    1     0.993140       64
 1587    1     0.987201       64
 1588    1     0.985751       64
 1589    1     0.992378       64
 1590    1     0.993783       64
 1591    4     0.980491        2   10   39   65
 1592    4     0.988761        2   38   39   65
 1593    5     0.988062       10   11   38   39   65
 1594    1     0.991568       65
 1595    1     0.992984       65
 1596    1     0.993385       65
 1597    3     0.983031        2   39   65
 1598    3     0.983201       38   39   65
 1599    3     0.985895        2   39   65
 1600    1     0.993150       65
 1601    1     0.991187       65
 1602    1     0.994453       65
 1603    1     0.989802       65
 1604    1     0.982263       65
 1605    3     0.980409       37   40   66
 1606    3     0.984948       37   40   66
 1607    5     0.983231        1   37   40   58   66
 1608    1     0.991569       66
 1609    1     0.994079       66
 1610    1     0.993647       66
 1611    3     0.989936       37   40   66
 1612    2     0.984045       40   66
 1613    3     0.987906       37   40   66
 1614    1     0.992801       66
 1615    1     0.991777       66
 1616    1     0.994062       66
 1617    1     0.990426       66
 1618    1     0.982340       66
 
 Dimensions of the occupied LMO domains:  Minimum / Average / Maximum
 
 Number of atoms in domain:                   3      20.0        42
 Number of atomic orbitals:                  90     526.3      1100
 
 
 Calculating (mui|P) integrals...
 
 Block 1: occupied orbitals 1 to 94
 Calculating and transforming integrals...
 Number of strong pairs: 0 (0.0%)
 chtol:   9.999999999999999E-005
 switch to dfcoralg=cholinv
       58.34 MB memory is used for domain independent quantities
 
 Calculating the contribution of occupied LMOs...
    using local fitting domains
 
 MO:     1
 Extended domain construction for local excited state calculation...
 
 The selected important local MOs:    #:    80
   67    2   36   50   86   85   74   69   82   73   40   88   75   81   46   72   39    3   83   31
   21   55   64   34   60   84   87   93   58   66   38   33   61   32   89   42   65   92   57   22
   20   94   78   52   29   28   54   14   15   70   19   79   90    5   11   37   62   44   23   12
   27   30   47   63    8   53   10   45   91    1   13   17   18   48   80    4   26   49    6   41
 
 The selected important PAOs:    #:     0

 
 The selected additional local MOs:    #:     0

 
 The selected additional PAOs:    #:  1084
  791  792  793  794  795  796  797  798  799  800  801  802  803  804  805  806  807  808  809  810
  811  812  813  814  815  816  817  818  819  820  821  822  823  824  825  826  827  828  829  830
  831  832  833  834  835  836  837  838  839  840  841  842  843  844  845  846  847  848  849  850
  851  852  853  854  855  856  857  858  859  860  861  862  863  864  865  866  867  868  869  870
  871  872  873  874  875  876  877  704  705  706  707  708  709  710  711  712  713  714  715  716
  717  718  719  720  721  722  723  724  725  726  727  728  729  730  731  732  733  734  735  736
  737  738  739  740  741  742  743  744  745  746  747  748  749  750  751  752  753  754  755  756
  757  758  759  760  761  762  763  764  765  766  767  768  769  770  771  772  773  774  775  776
  777  778  779  780  781  782  783  784  785  786  787  788  789  790  936  937  938  939  940  941
  942  943  944  945  946  947  948  949  950  951  952  953  954  955  956  957  958  959  960  961
  962  963  964  965  966  967  968  969  970  971  972  973  974  975  976  977  978  979  980  981
  982  983  984  985  986  987  988  989  990  991  992  993  994  995  996  997  998  999 1000 1001
 1002 1003 1004 1005 1006 1007 1008 1009 1010 1011 1012 1013 1014 1015 1016 1017 1018 1019 1020 1021
 1022  559  560  561  562  563  564  565  566  567  568  569  570  571  572  573  574  575  576  577
  578  579  580  581  582  583  584  585  586  587  588  589  590  591  592  593  594  595  596  597
  598  599  600  601  602  603  604  605  606  607  608  609  610  611  612  613  614  615  616  617
  618  619  620  621  622  623  624  625  626  627  628  629  630  631  632  633  634  635  636  637
  638  639  640  641  642  643  644  645   95   96   97   98   99  100  101  102  103  104  105  106
  107  108  109  110  111  112  113  114  115  116  117  118  119  120  121  122  123  124  125  126
  127  128  129  130  131  132  133  134  135  136  137  138  139  140  141  142  143  144  145  146
  147  148  149  150  151  152 1197 1198 1199 1200 1201 1202 1203 1204 1205 1206 1207 1208 1209 1210
 1211 1212 1213 1214 1215 1216 1217 1218 1219 1220 1221 1222 1223 1224 1225 1226 1227 1228 1229 1230
 1231 1232 1233 1234 1235 1236 1237 1238 1239 1240 1241 1242 1243 1244 1245 1246 1247 1248 1249 1250
 1251 1252 1253 1254 1023 1024 1025 1026 1027 1028 1029 1030 1031 1032 1033 1034 1035 1036 1037 1038
 1039 1040 1041 1042 1043 1044 1045 1046 1047 1048 1049 1050 1051 1110 1111 1112 1113 1114 1115 1116
 1117 1118 1119 1120 1121 1122 1123 1124 1125 1126 1127 1128 1129 1130 1131 1132 1133 1134 1135 1136
 1137 1138 1139 1140 1141 1142 1143 1144 1145 1146 1147 1148 1149 1150 1151 1152 1153 1154 1155 1156
 1157 1158 1159 1160 1161 1162 1163 1164 1165 1166 1167 1168 1169 1170 1171 1172 1173 1174 1175 1176
 1177 1178 1179 1180 1181 1182 1183 1184 1185 1186 1187 1188 1189 1190 1191 1192 1193 1194 1195 1196
  878  879  880  881  882  883  884  885  886  887  888  889  890  891  892  893  894  895  896  897
  898  899  900  901  902  903  904  905  906  646  647  648  649  650  651  652  653  654  655  656
  657  658  659  660  661  662  663  664  665  666  667  668  669  670  671  672  673  674  675  676
  677  678  679  680  681  682  683  684  685  686  687  688  689  690  691  692  693  694  695  696
  697  698  699  700  701  702  703  530  531  532  533  534  535  536  537  538  539  540  541  542
  543  544  545  546  547  548  549  550  551  552  553  554  555  556  557  558 1052 1053 1054 1055
 1056 1057 1058 1059 1060 1061 1062 1063 1064 1065 1066 1067 1068 1069 1070 1071 1072 1073 1074 1075
 1076 1077 1078 1079 1080 1081 1082 1083 1084 1085 1086 1087 1088 1089 1090 1091 1092 1093 1094 1095
 1096 1097 1098 1099 1100 1101 1102 1103 1104 1105 1106 1107 1108 1109  907  908  909  910  911  912
  913  914  915  916  917  918  919  920  921  922  923  924  925  926  927  928  929  930  931  932
  933  934  935  182  183  184  185  186  187  188  189  190  191  192  193  194  195  196  197  198
  199  200  201  202  203  204  205  206  207  208  209  210  211  212  213  214  215  216  217  218
  219  220  221  222  223  224  225  226  227  228  229  230  231  232  233  234  235  236  237  238
  239  327  328  329  330  331  332  333  334  335  336  337  338  339  340  341  342  343  344  345
  346  347  348  349  350  351  352  353  354  355  269  270  271  272  273  274  275  276  277  278
  279  280  281  282  283  284  285  286  287  288  289  290  291  292  293  294  295  296  297  298
  299  300  301  302  303  304  305  306  307  308  309  310  311  312  313  314  315  316  317  318
  319  320  321  322  323  324  325  326  240  241  242  243  244  245  246  247  248  249  250  251
  252  253  254  255  256  257  258  259  260  261  262  263  264  265  266  267  268  153  154  155
  156  157  158  159  160  161  162  163  164  165  166  167  168  169  170  171  172  173  174  175
  176  177  178  179  180  181 1437 1438 1439 1440 1441 1442 1443 1444 1445 1446 1447 1448 1449 1450
 1591 1592 1593 1594 1595 1596 1597 1598 1599 1600 1601 1602 1603 1604 1563 1564 1565 1566 1567 1568
 1569 1570 1571 1572 1573 1574 1575 1576 1409 1410 1411 1412 1413 1414 1415 1416 1417 1418 1419 1420
 1421 1422 1395 1396 1397 1398 1399 1400 1401 1402 1403 1404 1405 1406 1407 1408 1605 1606 1607 1608
 1609 1610 1611 1612 1613 1614 1615 1616 1617 1618 1493 1494 1495 1496 1497 1498 1499 1500 1501 1502
 1503 1504 1505 1506
 
 The selected atoms in the ED:    #:    63
    1    2    3    4    5    6    7    8    9   10   11   12   13   14   15   16   17   18   19   20
   21   22   23   24   25   26   27   28   29   30   31   32   33   34   35   36   37   38   39   40
   41   42   43   44   45   46   50   51   52   53   54   55   56   57   58   59   60   61   62   63
   64   65   66
 The selected atoms in the fitting domain  #:    56
    1    2    3    4    5    6    7    8    9   10   16   17   18   19   20   21   22   23   24   25
   26   27   28   29   30   31   32   33   34   35   36   37   38   39   40   41   42   43   44   45
   51   52   53   54   55   56   57   58   59   60   61   62   63   64   65   66
 
 Dimensions of the extended domain:
 
 Number of atoms in domain:      63  ( 95.45 %)
 Number of atomic orbitals:    1522  ( 97.31 %)
 Number of fitting functions:  3465  ( 86.19 %)
 Number of occupied orbitals:    80  ( 85.11 %)
 Number of virtual orbitals:   1082  ( 75.66 %)
 
 IJ and IA integral transformation...

 Executing cis...

 Allocation of 120.0 Gbytes of memory...
 
 Retrieve a J_ai^Q fitted MO integral list...
 Retrieve a J_ij^Q fitted MO integral list in upper triangle form...
 Unpack the upper triangle lists...
 
 Generate singlet trial vectors...
 
 Starting DF-MP2 calculation for root  1
 
 Iteration   1
 
 Assemble transformed J^Q_ia integrals...
 Calculate double excitation operators and Y^Q_ai vector...
 
 The DF-MP2 calculation has been performed.
 
 Final result in atomic units for root  1:
 
 Total reference energy:        -1567.795228275563
 MP2 correlation energy:           -2.835837830497
 MP2 contribution:                 -2.835837830497
 Total double hybrid energy:    -1570.631066106061
 
 ============================================================================
 
 Calculate pre-optimized initial guesses for adc(2) calculations
 Incore algorithm
 
 Calculate sigma vector for root  1
 
                       Excitation           Energy                Norm of
 Iteration  1         energy [au]        decrease [au]        residual vector
 ============================================================================
 for root  1           0.251770402        -0.0139991             0.0191774
 ============================================================================
  0/ 1 states have converged.
 
 
 Calculate sigma vector for root  1
 
                       Excitation           Energy                Norm of
 Iteration  2         energy [au]        decrease [au]        residual vector
 ============================================================================
 for root  1           0.248714904        -0.0030555             0.0017273
 ============================================================================
  1/ 1 states have converged.
 
 
 
 The micro iteration of pre-optimization has converged in  2 steps.
 
 
 ============================================================================
 Restart
 
 Calculate sigma vector for root  1
 
                       Excitation           Energy                Norm of
 Iteration  3         energy [au]        decrease [au]        residual vector
 ============================================================================
 for root  1           0.250152382         0.0014375             0.0016663
 ============================================================================
  0/ 1 states have converged.
 
 
 Calculate sigma vector for root  1
 
                       Excitation           Energy                Norm of
 Iteration  4         energy [au]        decrease [au]        residual vector
 ============================================================================
 for root  1           0.250130878        -0.0000215             0.0001456
 ============================================================================
  1/ 1 states have converged.
 
 
 
 The micro iteration of pre-optimization has converged in  2 steps.
 
 
 ============================================================================
 Restart
 
 Calculate sigma vector for root  1
 
                       Excitation           Energy                Norm of
 Iteration  5         energy [au]        decrease [au]        residual vector
 ============================================================================
 for root  1           0.250014503        -0.0001164             0.0001695
 ============================================================================
  0/ 1 states have converged.
 
 
 Calculate sigma vector for root  1
 
                       Excitation           Energy                Norm of
 Iteration  6         energy [au]        decrease [au]        residual vector
 ============================================================================
 for root  1           0.250014291        -0.0000002             0.0000134
 ============================================================================
  1/ 1 states have converged.
 
 
 
 The micro iteration of pre-optimization has converged in  2 steps.
 
 
 ============================================================================
 Restart
 
 Calculate sigma vector for root  1
 
                       Excitation           Energy                Norm of
 Iteration  7         energy [au]        decrease [au]        residual vector
 ============================================================================
 for root  1           0.250023897         0.0000096             0.0000136
 ============================================================================
  0/ 1 states have converged.
 
 
 Calculate sigma vector for root  1
 
                       Excitation           Energy                Norm of
 Iteration  8         energy [au]        decrease [au]        residual vector
 ============================================================================
 for root  1           0.250023896        -0.0000000             0.0000010
 ============================================================================
  1/ 1 states have converged.
 
 
 
 The micro iteration of pre-optimization has converged in  2 steps.
 
 
 ============================================================================
 Restart
 
 Calculate sigma vector for root  1
 
                       Excitation           Energy                Norm of
 Iteration  9         energy [au]        decrease [au]        residual vector
 ============================================================================
 for root  1           0.250023105        -0.0000008             0.0000011
 ============================================================================
  1/ 1 states have converged.
 
 
 
 The micro iteration of pre-optimization has converged in  1 steps.
 
 
 ============================================================================
 
 The macro iteration of pre-optimization has converged in  9 steps!
 
 Final result of the double hybrid calculations for the excited states:
 Functional: user
 Singlet excited states:
 
 Excited      Total          Excitation     Excitation     Excitation        Absorption
  state    energy [au]       energy [au]    energy [eV]  energy [cm^-1]    wavelength [nm]
 =========================================================================================
    1   -1570.381043001      0.25002310       6.8035        54873.73          182.24
 =========================================================================================
 
 
                      Normal termination of mrcc.
 **********************************************************************
