# Supplementary material for: Scalable Correlated Local Approaches for Computing Valence and Core-Level Ionization Energies in Large Molecules
Source: J Chem Theory Comput. 2026 Jun 24;22(13):6584–98. doi: 10.1021/acs.jctc.6c00634 (PMC13374016; doi:10.1021/acs.jctc.6c00634)
Supplement: Supplementary file 2 [file ct6c00634_si_003.zip › SI/outputs/tyrosine_N_1_sos-pbe0-2l_tailored-X2C.out]

 **********************************************************************
                          MRCC program system
 **********************************************************************
 
                              Written by
     Mihaly Kallay, Peter R. Nagy, David Mester, Laszlo Gyevi-Nagy,
        Jozsef Csoka, P. Bernat Szabo, Zoltan Rolik, Gyula Samu,
      Bence Hegely, Bence Ladoczki, Klara Petrov, Jozsef Csontos,
     Adam Ganyecz, Istvan Ladjanszki, Lorant Szegedy, Mate Farkas,
          Pal D. Mezei, Reka A. Horvath, and Balazs D. Lorincz
 
        Department of Physical Chemistry and Materials Science
            Budapest University of Technology and Economics
                  Budapest P.O.Box 91, H-1521 Hungary
 
                              www.mrcc.hu
 
                            Version: 25.1.2

 Executing minp...

 Reading input from MINP...
 
 Input file:
 
basis=cc-pCVTZ-X2C
verbosity=3

tprint=0.1
localcc=2016
redcost_exc=on


cialg=direct
ip_ea=ip
calc=tda
dft=user
4
0.7937 HFx
0.2063 PBEx
1.0000 MP2
0.5000 PBEc
scsps=0.6667
scspt=0.0000
dhexc=adc(2)
dendec=off

mem=120GB

dfbasis_scf=cc-pCVTZ-X2C_autoaux
dfbasis_cor=cc-pCVTZ-X2C_autoaux
scfiguess=off

bpcompo=0.9999
hamilton=SFX2C1e
core=3
cvs=1-1
nstate=2
unit=bohr
geom=xyz
24 
L-tyrosine
N 2.267040 -3.933328 0.878969 
C 2.739534 -1.987803 -1.006599 
C 5.450860 -2.055471 -1.975774 
O 7.268959 -3.034491 -0.887827 
O 5.708527 -0.809441 -4.255065 
C 2.171169 0.720239 0.058120 
H 3.170431 0.892757 1.868190 
H 2.978897 2.123254 -1.234670 
C -0.624778 1.225090 0.392375 
C -1.983141 2.557068 -1.470328 
H -0.999873 3.249576 -3.136578 
C -4.571598 3.022741 -1.220902 
H -5.617348 4.054994 -2.649105 
C -5.841405 2.151060 0.926284 
C -4.538102 0.826727 2.809797 
H -5.526921 0.153412 4.481426 
C -1.945049 0.372267 2.533984 
H -0.943389 -0.680050 3.979506 
O -8.430584 2.678264 1.078691 
H -9.193119 2.024039 2.626269 
H 1.490004 -2.302843 -2.625302 
H 7.475204 -0.808701 -4.826974 
H 3.685037 -4.184725 2.145876 
H 1.581709 -5.590309 0.211849 
 
 
 Checking keyword combinations...
 
 Keywords:
 
 active=none
 agrid=ld0006-ld0590
 agrid_pssp=ld0006-ld0194
 agrid_pssp_sm=ld0006-ld0074
 ao_trunc=off
 ao_trunc_tol=1e-4
 basis=cc-pcvtz-x2c
 basis_sm=none
 basopt=off
 bfbasis=none
 bfgsmem=10
 bfgstol=1.0d-3
 bfgscimem=5
 boysalg=jacobi
 bpcompo=0.9999
 bpcompv=0.98
 bpdfo=0.9999
 bpocc=0.9999d0
 bppdo=0.999d0
 bppdv=0.98
 bpedo=0.9999d0
 bpedv=0.999999
 bp_subsyso=0.95
 bp_subsysv=0.95
 cabscorr=off
 cabsdom=bplarge
 cabsdual=off
 calc=adc(2)
 ccmaxit=50
 ccprog=cis
 ccsdalg=disk
 ccsdmkl=seq
 ccsdrest=off
 ccsdthreads=2
 cctol=6
 charge=0
 cialg=direct
 ciguess=off
 cmpgrp=auto
 comprest=off
 coord_sys=ric
 core=3
 corembed=off
 csapprox=off
 cvs=1-1
 dboc=off
 deltaf12=off
 delocsomofact=
 dendec=off
 dens=0
 denscorr=0
 dfalg=lineq
 dfbasis_cab=none
 dfbasis_cor=cc-pcvtz-x2c_autoaux
 dfbasis_scf=cc-pcvtz-x2c_autoaux
 dfbasis_scf_sm=auto
 dfintran=drpa
 df_trunc=off
 df_trunc_corr=off
 df_trunc_corr_tol=5e-4
 df_trunc_tol=5e-4
 dft=user
 dhexc=adc(2)
 diag=david
 docc=
 domrad=10.d0
 drpaalg=auto
 dual=off
 dual_df=off
 dyson=off
 ecp=auto
 edisp=off
 edisp_embed=off
 embed=off
 epairestfact=off
 epairscale=1.d0
 etemp=300
 epert=none
 eps=
 espcharge=off
 excrad=0.d0
 excrad_f12=0.d0
 excrad_fin=0.000000000D+00
 fastdbbsc=v2
 fitting=coulomb
 fmm=off
 fmmord=8
 fnonorb=
 freq=off
 gamma=1.d0
 gauss=spher
 geom=xyz
 gopt=off
 ghost=none
 gtol=7
 grdens=off
 grid=auto
 grid_sm=auto
 gridbatch_cos=2000
 grtol=10
 guido_ct=off
 hamilton=sfx2c1e
 hl_scfalg=direct
 iface=none
 incore=off
 intalg=auto
 ip_ea=ip
 itol=10
 laptol=1.d-2
 lccoporder=trffirst
 lcorthr=loose
 lccrest=off
 ldfgrad_tol=8
 lmp2dens=on
 lnoepso=0.d0
 lnoepsv=0.000030d0
 localcc=2016
 localcorrsymm=off
 locintrf=
 mact=
 maxact=off
 maxdim=200
 maxex=0
 maxmicroit=100
 mcscfiguess=hf
 mem=120gb
 mmprog=
 molden=off
 mp2ongrid=off
 mpitasks=1
 mulmet=3
 mult=
 nab=off
 nacto=0
 nactv=0
 naf_amp=3.16d-3
 naf_cor=0.075d0
 naf_f12=off
 naf_scf=off
 nafalg=albe
 nafdens=off
 naftyp=jpq
 nchol=auto
 ndeps=1e-3
 nevpt=
 nstate=2
 nsing=0
 nto=off
 ntrip=0
 num_grad=off
 occ=
 occri=off
 oniom=off
 oniom_eechg=off
 oniom_pcm=off
 oniom_qcorr=off
 optalg=
 optmaxit=50
 optetol=1e-6
 optex=1
 optgtol=1e-4
 optstol=1e-3
 orblocc=off
 orbloce=off
 orbloco=boys
 orblocv=pao
 orblocguess=cholesky
 osveps=-1.d0
 ovirt=off
 ovltol=1e-7
 ovosnorb=80.0
 pao_subsys_tol=1e-3
 pao_tol=1e-3
 pcm=off
 popul=off
 pressure=100000
 pssp=off
 ptfreq=0.0
 ptthreads=2
 qmreg=
 qmmm=off
 qro=off
 qscf=off
 redcost_exc=6
 redcost_tddft=off
 refdet=none
 rest=0
 rgrid=log3
 rism=off
 rohfcore=standard
 rohftype=semicanonical
 scfalg=direct
 scf_conv=auto
 scfdamp=0.7d0
 scfdamp_mode=1
 scfdamp_end=3
 scfdamp_dampstep=0.d0
 scfdamp_dtol=0.0d0
 scfdamp_maxfact=0.7d0
 scfdamp_minfact=0.7d0
 scfdiis=on
 scfdiis_dtol=0.0d0
 scfdiis_end=50
 scfdiis_start=2
 scfdiis_step=1
 scfdiis_watch=off
 scfdiis_wrange=10
 scfdiis_wlimit=5
 scfdiis_delmax=2
 scfdtol=7
 scfext=10
 scfguessdens=
 scfiguess=off
 scfloc=off
 scflshift=0.20
 scflshift_end=8
 scflshift_dtol=0.0
 scflshift_gaptol=0.20
 scfmaxit=50
 scftype=
 scftype_low=
 scftype_high=
 scftol=6
 scspe=1.d0
 scsph=1.d0
 scsps=0.6667
 scsps_t=0.6667
 scspt=0.0000
 scspt_t=0.0000
 scspv=1.d0
 spairtol=-1.d0
 sqmprog=
 subminp=top
 subsys_bopu=on
 symm=
 talg=lapl
 temp=298.15
 test=off
 tfunc=off
 theodore=off
 tlmo=0.999
 tpao=0.94
 tprint=0.1
 uncontract=off
 unit=bohr
 usedisk=2
 verbosity=3
 wpairtol=1.d-5

 Executing orbloc...

 Allocation of 120.0 Gbytes of memory...

 Localization of core orbitals...
 Localization type: Boys
 Localization algorithm: Jacobi
 
 Step   Convergence
   1   0.000000000000

 Localization of occupied orbitals...
 Localization type: Boys
 Localization algorithm: Jacobi
 
 Step   Convergence
   1   6.672375312462
   2   0.557413642841
   3   0.115549823445
   4   0.020149959644
   5   0.008779456825
   6   0.010328515855
   7   0.015147572858
   8   0.022812021834
   9   0.029424895695
  10   0.022743709036
  11   0.010411039444
  12   0.003629141572
  13   0.001149435185
  14   0.000356148101
  15   0.000110718352
  16   0.000034868733
  17   0.000011207034
  18   0.000003713218
  19   0.000001286333
  20   0.000000473732
  21   0.000000188123
  22   0.000000080971
  23   0.000000037520
  24   0.000000018436
  25   0.000000009442
  26   0.000000004968
  27   0.000000002657
  28   0.000000001435
  29   0.000000000780

 Localization succeeded.

 File MOCOEF is overwritten with localized orbitals.
 

 Executing cis...

 Allocation of 120.0 Gbytes of memory...
 
 WARNING! If scfiguess.eq.off and localcc.ne.off!
 Please be sure that MOCOEF is MOCOEF.CAN!
 
 Core orbitals considered in CVS treatment:   1
 
 Read MO coeff. matrix and orbital energies...
 
 Sorting for the CVS calculation...
 Generate singlet trial vectors...
 
 Starting TDA DF-TDDFT iteration
 Functional: user
 Singlet excited states
 
 
 The iteration has converged in  0 steps for all the roots.
 
 Final result of the TDA-TDDFT calculations for the excited states:
 Functional: user
 Singlet excited states:
 
 Excited      Total          Excitation     Excitation     Excitation        Absorption
  state    energy [au]       energy [au]    energy [eV]  energy [cm^-1]    wavelength [nm]
 =========================================================================================
    1    -613.122581863     15.23300062     414.5111      3343257.20            2.99
 =========================================================================================
 
 
 Dominant coefficients
 Printing threshold: 0.100000
 
 for root  1
    coeff.   occ.       virt.
   0.707107     4  -->    49

 Executing drpa...

 Three-index integral transformation
 Allocation of 120.0 Gbytes of memory...
 
 
 Constructing PAOs...
 PAO norm tolerance:     1.0000E-04
 Kept PAOs:    700   665  105.2632
 Threshold: 0.9990000
 Number of selected important orbitals:     1  (   2.2 %)
 
 
 Occupied LMO domain definition with Boughton-Pulay completeness:    0.9999000000
 
   MO  Natoms  Completeness   Atoms
    1    1     0.999999        1
    2    3     0.999945        3    4    5
    3    3     0.999942       12   14   15
    4    3     0.999983       14   15   17
    5    3     0.999984       10   12   14
    6    3     0.999957        9   10   17
    7    3     0.999985        9   10   12
    8    3     0.999985        9   15   17
    9    3     0.999908        2    6   21
   10    2     0.999934        6    9
   11    7     0.999949        1    2    3    4    5   22   23
   12    8     0.999907        9   12   13   14   15   17   19   20
   13    7     0.999958        2    3    4    5    6   21   22
   14    8     0.999903        9   12   13   14   15   17   19   20
   15    7     0.999931        2    3    4    5    6    8   22
   16    8     0.999912        1    2    3    4    5    6   22   23
   17   16     0.999945        1    2    3    4    5    6    7    9   10   15   17   18   21   22   23   24
   18   13     0.999977        1    2    3    4    5    6    7    8    9   10   21   23   24
   19   14     0.999925        1    2    3    5    6    7    8    9   10   11   12   15   17   21
   20   11     0.999915        1    2    6    9   10   12   14   15   16   17   18
   21    9     0.999914        6    9   10   11   12   13   14   15   17
   22    9     0.999926        9   10   11   12   13   14   15   17   19
   23    9     0.999910        9   12   14   15   16   17   18   19   20
   24   14     0.999922        1    2    3    5    6    7    8    9   10   12   15   17   18   21
   25    8     0.999955        1    2    3    4    6   21   23   24
   26    9     0.999961        1    2    3    4    5    6    7   21   22
   27    6     0.999906       12   14   15   17   19   20
   28    6     0.999933        1    2    3    4    5   22
   29   14     0.999956        1    2    6    9   10   12   13   14   15   16   17   18   19   20
   30    9     0.999903        1    2    3    4    5    6    7   21   22
   31    8     0.999972        1    2    3    4    5    6   21   22
   32   13     0.999957        2    6    7    8    9   10   11   12   13   14   15   17   18
   33    8     0.999913        1    2    3    6   18   21   23   24
   34   11     0.999990        9   10   11   12   13   14   15   16   17   19   20
   35   16     0.999932        1    2    3    4    5    6    7    8    9   10   12   14   15   17   21   24
   36    9     0.999974       10   12   13   14   15   16   17   19   20
   37   17     0.999967        1    2    3    6    7    8    9   10   11   12   14   15   16   17   18   19   21
   38   15     0.999927        2    3    4    5    6    7    8    9   10   11   12   15   17   18   21
   39   17     0.999907        1    2    3    6    7    8    9   10   11   12   14   15   16   17   18   19   21
   40   14     0.999902        6    8    9   10   11   12   13   14   15   16   17   18   19   20
   41   13     0.999943        2    6    9   10   12   13   14   15   16   17   18   19   20
   42   13     0.999950        1    2    3    4    5    6    7    8    9   17   21   23   24
   43   16     0.999905        1    2    3    4    5    6    7    8    9   10   11   17   18   21   22   23
   44   12     0.999907        6    9   10   11   12   13   14   15   17   19   20   21
   45   10     0.999905        6    9   10   12   14   15   16   17   18   19
 
 Executing the Boughton-Pulay algorithm...
  with occ MO completeness:    0.9999000000
 
   MO  Natoms  Completeness   Atoms
    1    1     0.999999        1
    2    3     0.999945        3    4    5
    3    3     0.999942       12   14   15
    4    3     0.999983       14   15   17
    5    3     0.999984       10   12   14
    6    3     0.999957        9   10   17
    7    3     0.999985        9   10   12
    8    3     0.999985        9   15   17
    9    3     0.999908        2    6   21
   10    2     0.999934        6    9
   11    7     0.999949        1    2    3    4    5   22   23
   12    8     0.999907        9   12   13   14   15   17   19   20
   13    7     0.999958        2    3    4    5    6   21   22
   14    8     0.999903        9   12   13   14   15   17   19   20
   15    7     0.999931        2    3    4    5    6    8   22
   16    8     0.999912        1    2    3    4    5    6   22   23
   17   16     0.999945        1    2    3    4    5    6    7    9   10   15   17   18   21   22   23   24
   18   13     0.999977        1    2    3    4    5    6    7    8    9   10   21   23   24
   19   14     0.999925        1    2    3    5    6    7    8    9   10   11   12   15   17   21
   20   11     0.999915        1    2    6    9   10   12   14   15   16   17   18
   21    9     0.999914        6    9   10   11   12   13   14   15   17
   22    9     0.999926        9   10   11   12   13   14   15   17   19
   23    9     0.999910        9   12   14   15   16   17   18   19   20
   24   14     0.999922        1    2    3    5    6    7    8    9   10   12   15   17   18   21
   25    8     0.999955        1    2    3    4    6   21   23   24
   26    9     0.999961        1    2    3    4    5    6    7   21   22
   27    6     0.999906       12   14   15   17   19   20
   28    6     0.999933        1    2    3    4    5   22
   29   14     0.999956        1    2    6    9   10   12   13   14   15   16   17   18   19   20
   30    9     0.999903        1    2    3    4    5    6    7   21   22
   31    8     0.999972        1    2    3    4    5    6   21   22
   32   13     0.999957        2    6    7    8    9   10   11   12   13   14   15   17   18
   33    8     0.999913        1    2    3    6   18   21   23   24
   34   11     0.999990        9   10   11   12   13   14   15   16   17   19   20
   35   16     0.999932        1    2    3    4    5    6    7    8    9   10   12   14   15   17   21   24
   36    9     0.999974       10   12   13   14   15   16   17   19   20
   37   17     0.999967        1    2    3    6    7    8    9   10   11   12   14   15   16   17   18   19   21
   38   15     0.999927        2    3    4    5    6    7    8    9   10   11   12   15   17   18   21
   39   17     0.999907        1    2    3    6    7    8    9   10   11   12   14   15   16   17   18   19   21
   40   14     0.999902        6    8    9   10   11   12   13   14   15   16   17   18   19   20
   41   13     0.999943        2    6    9   10   12   13   14   15   16   17   18   19   20
   42   13     0.999950        1    2    3    4    5    6    7    8    9   17   21   23   24
   43   16     0.999905        1    2    3    4    5    6    7    8    9   10   11   17   18   21   22   23
   44   12     0.999907        6    9   10   11   12   13   14   15   17   19   20   21
   45   10     0.999905        6    9   10   12   14   15   16   17   18   19
 
   46    4     0.991838        1    2   23   24
   47    2     0.989598        1    2
   48    4     0.980254        1    2   23   24
   49    1     0.998722        1
   50    1     0.995622        1
   51    4     0.997104        1    2   23   24
   52    4     0.984480        1    2    3   23
   53    8     0.985316        1    2    3    6    9   18   23   24
   54    3     0.980514        1   23   24
   55    4     0.983888        1    2    3   23
   56    5     0.980101        1    2    3    9   23
   57    4     0.981321        1    2   23   24
   58    3     0.985515        1    2   23
   59    6     0.981126        1    2    9   17   18   23
   60    1     0.998480        1
   61    1     0.995657        1
   62    1     0.997968        1
   63    1     0.999854        1
   64    1     0.999581        1
   65    1     0.999803        1
   66    1     0.998353        1
   67    1     0.997563        1
   68    1     0.999211        1
   69    1     0.999830        1
   70    1     0.999617        1
   71    2     0.991956        1    2
   72    2     0.991828        1    2
   73    1     0.987056        1
   74    1     0.996347        1
   75    1     0.985077        1
   76    1     0.999996        1
   77    1     0.999994        1
   78    1     0.999998        1
   79    1     0.999999        1
   80    1     0.999999        1
   81    1     0.999158        1
   82    1     0.999326        1
   83    1     0.999332        1
   84    1     0.998523        1
   85    1     0.999767        1
   86    1     0.998175        1
   87    1     0.997401        1
   88    5     0.993085        1    2    3    6   21
   89    4     0.988698        1    2    3    6
   90    7     0.983452        1    2    3    4    5    6   21
   91    1     0.996906        2
   92    1     0.989036        2
   93    5     0.986027        1    2    3    6   21
   94    5     0.986988        1    2    3    6   21
   95    5     0.986158        1    2    3    6   21
   96    5     0.986583        1    2    3    6   21
   97    5     0.981649        1    2    4    6   21
   98    6     0.982751        1    2    3    6   21   22
   99    6     0.982050        1    2    3    4    6   21
  100    7     0.986499        1    2    3    4    5    6   21
  101    7     0.980812        1    2    3    4    6    9   21
  102    1     0.996605        2
  103    1     0.995405        2
  104    1     0.995394        2
  105    1     0.999683        2
  106    1     0.999572        2
  107    1     0.999570        2
  108    1     0.986520        2
  109    1     0.990428        2
  110    1     0.993374        2
  111    1     0.994796        2
  112    1     0.992549        2
  113    4     0.981366        1    2    3    6
  114    6     0.991653        1    2    6    8   21   24
  115    4     0.986943        1    2    3    6
  116    4     0.983632        2    3    4    6
  117    5     0.980871        1    2    3    6    9
  118    1     0.999992        2
  119    1     0.999995        2
  120    1     0.999996        2
  121    1     0.999997        2
  122    1     0.999995        2
  123    1     0.993030        2
  124    1     0.993577        2
  125    1     0.990488        2
  126    1     0.989280        2
  127    1     0.994534        2
  128    1     0.984793        2
  129    3     0.980328        2    3    4
  130    4     0.994359        2    3    4    5
  131    4     0.992470        2    3    4    5
  132    4     0.981924        2    3    4    5
  133    1     0.994990        3
  134    1     0.982346        3
  135    5     0.990712        3    4    5    6   21
  136    5     0.995259        1    2    3    4    5
  137    4     0.988656        2    3    4    5
  138    4     0.986551        3    4    5    6
  139    5     0.980527        1    3    4    5   22
  140    4     0.987565        2    3    4    5
  141    5     0.981357        3    4    5    6   21
  142    5     0.982385        1    2    3    4    5
  143    5     0.986436        2    3    4    5    6
  144    1     0.994487        3
  145    1     0.993403        3
  146    1     0.993829        3
  147    1     0.999483        3
  148    1     0.999387        3
  149    1     0.999425        3
  150    1     0.981893        3
  151    2     0.993375        3    5
  152    1     0.994478        3
  153    1     0.988700        3
  154    2     0.989612        3    4
  155    6     0.996697        1    2    3    4    5   22
  156    3     0.985752        3    4    5
  157    4     0.990008        3    4    5    6
  158    4     0.984388        2    3    4   21
  159    4     0.980303        2    3    4    5
  160    1     0.999988        3
  161    1     0.999988        3
  162    1     0.999996        3
  163    1     0.999993        3
  164    1     0.999977        3
  165    2     0.986596        3    4
  166    1     0.985193        3
  167    1     0.993310        3
  168    1     0.990563        3
  169    1     0.990326        3
  170    3     0.983174        2    3    4
  171    4     0.985209        2    3    4   22
  172    2     0.995813        3    4
  173    1     0.985669        4
  174    2     0.987844        3    4
  175    1     0.999472        4
  176    1     0.998183        4
  177    4     0.990087        3    4    5    6
  178    3     0.982705        3    4    5
  179    3     0.980717        2    3    4
  180    4     0.993277        3    4    5    6
  181    3     0.990293        3    4    5
  182    3     0.982897        3    4   21
  183    2     0.991555        3    4
  184    2     0.981634        3    4
  185    2     0.986118        3    4
  186    1     0.994449        4
  187    1     0.996613        4
  188    1     0.995937        4
  189    1     0.999452        4
  190    1     0.999668        4
  191    1     0.999601        4
  192    1     0.999655        4
  193    1     0.999805        4
  194    1     0.999859        4
  195    1     0.999770        4
  196    1     0.999335        4
  197    1     0.990234        4
  198    1     0.994572        4
  199    1     0.996096        4
  200    1     0.994332        4
  201    2     0.993639        3    4
  202    1     0.999997        4
  203    1     0.999999        4
  204    1     0.999999        4
  205    1     0.999998        4
  206    1     0.999997        4
  207    1     0.999165        4
  208    1     0.999521        4
  209    1     0.999732        4
  210    1     0.999777        4
  211    1     0.999742        4
  212    1     0.999516        4
  213    1     0.998121        4
  214    3     0.986988        3    5   22
  215    2     0.993212        3    5
  216    3     0.988297        3    5   22
  217    1     0.998996        5
  218    1     0.996747        5
  219    5     0.991708        2    3    4    5   22
  220    3     0.981481        3    4    5
  221    3     0.989823        3    5   22
  222    3     0.980386        3    4    5
  223    3     0.985599        3    4    5
  224    3     0.988540        3    5   22
  225    2     0.993358        3    5
  226    2     0.988490        3    5
  227    3     0.980738        3    5   22
  228    1     0.997551        5
  229    1     0.994835        5
  230    1     0.997976        5
  231    1     0.999759        5
  232    1     0.999490        5
  233    1     0.999801        5
  234    1     0.999216        5
  235    1     0.999627        5
  236    1     0.999884        5
  237    1     0.999951        5
  238    1     0.999597        5
  239    2     0.993898        3    5
  240    1     0.986529        5
  241    1     0.995524        5
  242    1     0.998706        5
  243    1     0.991726        5
  244    1     0.999997        5
  245    1     0.999998        5
  246    1     0.999999        5
  247    1     1.000000        5
  248    1     0.999997        5
  249    1     0.999821        5
  250    1     0.999902        5
  251    1     0.999772        5
  252    1     0.999717        5
  253    1     0.999923        5
  254    1     0.999392        5
  255    1     0.998254        5
  256    5     0.989894        2    6    7    8    9
  257    3     0.984399        2    6    9
  258    8     0.987573        1    2    6    7    8    9   10   17
  259    1     0.997754        6
  260    1     0.992020        6
  261    5     0.980165        2    6    7    8    9
  262    5     0.989270        2    6    7    8    9
  263    6     0.982493        2    3    6    9   10   17
  264    5     0.982907        2    6    7    8    9
  265    5     0.990916        2    6    7    8    9
  266    7     0.980320        2    3    6    9   10   15   17
  267    7     0.981035        2    6    7    8    9   10   17
  268    8     0.987427        1    2    6    7    8    9   10   17
  269    7     0.982768        2    3    4    5    6    9   10
  270    1     0.996837        6
  271    1     0.998428        6
  272    1     0.995422        6
  273    1     0.999705        6
  274    1     0.999853        6
  275    1     0.999574        6
  276    1     0.995163        6
  277    1     0.996175        6
  278    1     0.995935        6
  279    1     0.992534        6
  280    1     0.995604        6
  281    4     0.981010        6    9   10   17
  282    3     0.986082        1    2    6
  283    3     0.981874        2    6   21
  284    5     0.984121        2    6    9   10   17
  285    4     0.984812        2    3    6    9
  286    1     0.999998        6
  287    1     0.999998        6
  288    1     0.999998        6
  289    1     0.999995        6
  290    1     0.999997        6
  291    1     0.990169        6
  292    1     0.995458        6
  293    1     0.997704        6
  294    1     0.991044        6
  295    1     0.993872        6
  296    1     0.992347        6
  297    1     0.996677        6
  298    4     0.986771        2    6    7    9
  299    3     0.983399        2    6    7
  300    5     0.983176        1    6    7    9   18
  301    1     0.994403        7
  302    1     0.993587        7
  303    1     0.991278        7
  304    2     0.983670        6    7
  305    2     0.993983        6    7
  306    3     0.992416        6    7    9
  307    1     0.993550        7
  308    1     0.994088        7
  309    1     0.983469        7
  310    1     0.988751        7
  311    1     0.990401        7
  312    4     0.980677        2    6    8    9
  313    3     0.982113        6    8    9
  314    7     0.992978        2    3    5    6    8    9   11
  315    1     0.991065        8
  316    1     0.996673        8
  317    1     0.991352        8
  318    2     0.986192        6    8
  319    2     0.991790        6    8
  320    3     0.989009        6    8    9
  321    1     0.985137        8
  322    1     0.983554        8
  323    1     0.994753        8
  324    1     0.996969        8
  325    1     0.988839        8
  326    4     0.992136        6    9   10   17
  327    4     0.992862        6    9   10   17
  328    6     0.980962        6    9   10   12   15   17
  329    1     0.996623        9
  330    1     0.987940        9
  331    5     0.981761        6    9   10   14   17
  332    4     0.982382        6    9   10   17
  333    5     0.983184        2    6    9   10   17
  334    9     0.980265        9   10   11   12   14   15   17   18   19
  335    4     0.981469        6    9   10   17
  336    5     0.981124        2    6    9   10   17
  337    7     0.981307        6    9   10   12   14   15   17
  338    6     0.984650        1    6    9   10   11   17
  339    8     0.983869        2    6    9   10   12   14   15   17
  340    1     0.994324        9
  341    1     0.995473        9
  342    1     0.995317        9
  343    1     0.999467        9
  344    1     0.999581        9
  345    1     0.999565        9
  346    1     0.990161        9
  347    1     0.991176        9
  348    1     0.998348        9
  349    1     0.993922        9
  350    1     0.988458        9
  351    5     0.981831        6    8    9   10   17
  352    5     0.991662        9   10   12   15   17
  353    3     0.982249        6    9   10
  354    4     0.980985        6    9   10   17
  355    6     0.983541        6    9   10   11   17   18
  356    1     0.999994        9
  357    1     0.999995        9
  358    1     0.999999        9
  359    1     0.999997        9
  360    1     0.999994        9
  361    3     0.990629        9   10   17
  362    1     0.986248        9
  363    1     0.996210        9
  364    1     0.996350        9
  365    1     0.995175        9
  366    1     0.991413        9
  367    1     0.991275        9
  368    4     0.994082        9   10   11   12
  369    3     0.991026        9   10   12
  370    4     0.983127        9   10   11   12
  371    1     0.997567       10
  372    1     0.991282       10
  373    4     0.984929        9   10   12   15
  374    4     0.982410        9   10   11   12
  375    5     0.983767        9   10   11   12   14
  376    4     0.985031        9   10   12   15
  377    4     0.986667        9   10   11   12
  378    5     0.986320        9   10   11   12   14
  379    4     0.984869        9   10   12   15
  380    6     0.993686        9   10   11   12   14   17
  381    8     0.982882        2    8    9   10   11   12   13   14
  382    1     0.994598       10
  383    1     0.997158       10
  384    1     0.995945       10
  385    1     0.999493       10
  386    1     0.999736       10
  387    1     0.999624       10
  388    1     0.989829       10
  389    1     0.996906       10
  390    1     0.997483       10
  391    1     0.992545       10
  392    1     0.992733       10
  393    5     0.987101        9   10   11   12   14
  394    2     0.982119        9   10
  395    3     0.983806       10   14   17
  396    4     0.980082       10   12   14   17
  397    4     0.990279        9   10   12   17
  398    1     0.999994       10
  399    1     0.999998       10
  400    1     0.999998       10
  401    1     0.999995       10
  402    1     0.999995       10
  403    2     0.987802        9   10
  404    1     0.993978       10
  405    1     0.996635       10
  406    1     0.997594       10
  407    1     0.997046       10
  408    1     0.990111       10
  409    1     0.992243       10
  410    3     0.982661       10   11   12
  411    3     0.985511       10   11   12
  412    4     0.983652        9   10   11   12
  413    1     0.990086       11
  414    1     0.996526       11
  415    1     0.993352       11
  416    3     0.982212       10   11   12
  417    2     0.989469       10   11
  418    2     0.981934       10   11
  419    1     0.990187       11
  420    1     0.986969       11
  421    1     0.997964       11
  422    1     0.995516       11
  423    1     0.983070       11
  424    4     0.994764       10   12   13   14
  425    3     0.990752       10   12   14
  426    4     0.984779       10   12   13   14
  427    1     0.997656       12
  428    1     0.991520       12
  429    5     0.981270       10   12   14   15   17
  430    6     0.980125        9   11   12   13   14   15
  431    5     0.986194       10   12   13   14   17
  432    5     0.995391       10   12   14   17   19
  433    4     0.987186       10   12   13   14
  434    5     0.988204       10   12   13   14   17
  435    4     0.990765       10   12   14   17
  436    5     0.981187        9   10   12   13   14
  437    5     0.982209       10   12   13   14   19
  438    1     0.994628       12
  439    1     0.997155       12
  440    1     0.995881       12
  441    1     0.999496       12
  442    1     0.999737       12
  443    1     0.999619       12
  444    1     0.990140       12
  445    1     0.996149       12
  446    1     0.999270       12
  447    1     0.993444       12
  448    1     0.994124       12
  449    5     0.985627        9   10   12   13   14
  450    3     0.990519       12   14   15
  451    2     0.983406       10   12
  452    4     0.986381        9   10   12   15
  453    4     0.989420       10   12   14   15
  454    1     0.999994       12
  455    1     0.999998       12
  456    1     0.999999       12
  457    1     0.999996       12
  458    1     0.999996       12
  459    2     0.987292       12   14
  460    1     0.994831       12
  461    1     0.998224       12
  462    1     0.997215       12
  463    1     0.995419       12
  464    1     0.990996       12
  465    1     0.992709       12
  466    3     0.984918       10   12   13
  467    3     0.983924       12   13   14
  468    3     0.981681       10   12   13
  469    1     0.989791       13
  470    1     0.996135       13
  471    1     0.993637       13
  472    3     0.982383       10   12   13
  473    2     0.989659       12   13
  474    2     0.984573       12   13
  475    1     0.990634       13
  476    1     0.988321       13
  477    1     0.995545       13
  478    1     0.994954       13
  479    1     0.983606       13
  480    4     0.993635       12   14   15   19
  481    4     0.994071       12   14   15   19
  482    4     0.991308       12   14   15   19
  483    1     0.996188       14
  484    1     0.986294       14
  485    5     0.989722        9   12   14   15   19
  486    4     0.984153       12   14   15   19
  487    4     0.989583       12   14   15   19
  488    5     0.991552        9   12   14   15   19
  489    4     0.981931       12   14   15   19
  490    4     0.989297       12   14   15   19
  491    4     0.983322       12   14   15   19
  492    4     0.981612       12   14   15   19
  493    5     0.980627        9   12   14   15   19
  494    1     0.994264       14
  495    1     0.995309       14
  496    1     0.994305       14
  497    1     0.999460       14
  498    1     0.999564       14
  499    1     0.999472       14
  500    1     0.984615       14
  501    1     0.989616       14
  502    1     0.996314       14
  503    1     0.985019       14
  504    1     0.985076       14
  505    5     0.987529       12   14   15   17   19
  506    5     0.994588       10   12   14   15   17
  507    3     0.984301       14   15   19
  508    4     0.994095       12   14   15   19
  509    5     0.982798       12   14   15   16   19
  510    1     0.999991       14
  511    1     0.999994       14
  512    1     0.999998       14
  513    1     0.999991       14
  514    1     0.999991       14
  515    4     0.986362       12   14   15   20
  516    1     0.984526       14
  517    1     0.995387       14
  518    1     0.994081       14
  519    1     0.989029       14
  520    1     0.980137       14
  521    1     0.988558       14
  522    4     0.994178       14   15   16   17
  523    3     0.989884       14   15   17
  524    4     0.984670       14   15   16   17
  525    1     0.997605       15
  526    1     0.991363       15
  527    5     0.981947       10   12   14   15   17
  528    4     0.982221       14   15   16   17
  529    5     0.985045        9   14   15   16   17
  530    5     0.980336       10   12   14   15   17
  531    4     0.986465       14   15   16   17
  532    5     0.989141       10   14   15   16   17
  533    3     0.980462       14   15   17
  534    5     0.980414        9   14   15   16   17
  535    6     0.988127        9   14   15   17   18   19
  536    1     0.994577       15
  537    1     0.997261       15
  538    1     0.995918       15
  539    1     0.999491       15
  540    1     0.999746       15
  541    1     0.999622       15
  542    1     0.989660       15
  543    1     0.997073       15
  544    1     0.997792       15
  545    1     0.993720       15
  546    1     0.994271       15
  547    5     0.984013        9   14   15   16   17
  548    2     0.982207       14   15
  549    3     0.986341        9   14   15
  550    4     0.982908        9   12   15   17
  551    4     0.988098       12   14   15   17
  552    1     0.999994       15
  553    1     0.999998       15
  554    1     0.999999       15
  555    1     0.999996       15
  556    1     0.999996       15
  557    2     0.987764       14   15
  558    1     0.994232       15
  559    1     0.996702       15
  560    1     0.997618       15
  561    1     0.997098       15
  562    1     0.990325       15
  563    1     0.992367       15
  564    3     0.986880       14   15   16
  565    3     0.984292       14   15   16
  566    3     0.981548       14   15   16
  567    1     0.989111       16
  568    1     0.996583       16
  569    1     0.993517       16
  570    3     0.981921       15   16   17
  571    2     0.990093       15   16
  572    2     0.983716       15   16
  573    1     0.990406       16
  574    1     0.986148       16
  575    1     0.997982       16
  576    1     0.995213       16
  577    1     0.983299       16
  578    4     0.994047        9   15   17   18
  579    3     0.990745        9   15   17
  580    8     0.980995        1    6    9   10   14   15   16   17
  581    1     0.997574       17
  582    1     0.991300       17
  583    4     0.982215        9   12   15   17
  584    5     0.983942        9   15   16   17   18
  585    5     0.981081        9   14   15   17   18
  586    4     0.982954        9   12   15   17
  587    4     0.984953        9   15   17   18
  588    5     0.985503        9   14   15   17   18
  589    5     0.983878        9   12   14   15   17
  590    6     0.990346        9   10   12   15   17   18
  591    7     0.989621        1    6    9   14   15   17   18
  592    1     0.994645       17
  593    1     0.997020       17
  594    1     0.995866       17
  595    1     0.999498       17
  596    1     0.999724       17
  597    1     0.999617       17
  598    1     0.990521       17
  599    1     0.995737       17
  600    1     0.999209       17
  601    1     0.992165       17
  602    1     0.992083       17
  603    5     0.980509        9   15   16   17   18
  604    3     0.989651        9   10   17
  605    2     0.984223       15   17
  606    4     0.983695       10   14   15   17
  607    4     0.989658        9   10   15   17
  608    1     0.999995       17
  609    1     0.999997       17
  610    1     0.999999       17
  611    1     0.999995       17
  612    1     0.999995       17
  613    2     0.987390        9   17
  614    1     0.994543       17
  615    1     0.998293       17
  616    1     0.997212       17
  617    1     0.995262       17
  618    1     0.990784       17
  619    1     0.992955       17
  620    4     0.985454        9   15   17   18
  621    3     0.985885       15   17   18
  622    4     0.981112        1    9   17   18
  623    1     0.990565       18
  624    1     0.996168       18
  625    1     0.993165       18
  626    3     0.981640       15   17   18
  627    2     0.989102       17   18
  628    3     0.991322       15   17   18
  629    1     0.990111       18
  630    1     0.988574       18
  631    1     0.996008       18
  632    1     0.995220       18
  633    1     0.983569       18
  634    3     0.990353       14   19   20
  635    1     0.982153       19
  636    3     0.993150       14   19   20
  637    1     0.999283       19
  638    1     0.997635       19
  639    6     0.990672        9   12   14   15   19   20
  640    3     0.990611       14   19   20
  641    3     0.982908       14   19   20
  642    5     0.993732        9   12   14   15   19
  643    3     0.990551       15   19   20
  644    3     0.980563       14   19   20
  645    2     0.997402       14   19
  646    3     0.987165       14   19   20
  647    2     0.986821       14   19
  648    1     0.997523       19
  649    1     0.998018       19
  650    1     0.995207       19
  651    1     0.999756       19
  652    1     0.999805       19
  653    1     0.999527       19
  654    1     0.999067       19
  655    1     0.999957       19
  656    1     0.999831       19
  657    1     0.999441       19
  658    1     0.999750       19
  659    2     0.994717       14   19
  660    1     0.998470       19
  661    1     0.994461       19
  662    1     0.981465       19
  663    1     0.994375       19
  664    1     0.999996       19
  665    1     1.000000       19
  666    1     0.999999       19
  667    1     0.999997       19
  668    1     0.999998       19
  669    1     0.998452       19
  670    1     0.999744       19
  671    1     0.999952       19
  672    1     0.999731       19
  673    1     0.999505       19
  674    1     0.999425       19
  675    1     0.999690       19
  676    3     0.989315       14   19   20
  677    2     0.991420       19   20
  678    4     0.997063       14   15   19   20
  679    2     0.998647       19   20
  680    1     0.988097       20
  681    1     0.981584       20
  682    2     0.994210       19   20
  683    2     0.995747       19   20
  684    2     0.983169       19   20
  685    2     0.996700       19   20
  686    2     0.997526       19   20
  687    1     0.996862       20
  688    1     0.988097       20
  689    2     0.997795       19   20
  690    4     0.982778        2    3    6   21
  691    4     0.984567        2    3    6   21
  692    5     0.981723        1    2    5    9   21
  693    1     0.995003       21
  694    1     0.993768       21
  695    1     0.991631       21
  696    2     0.983223        2   21
  697    3     0.996543        1    2   21
  698    3     0.989238        2    3   21
  699    1     0.995029       21
  700    1     0.992667       21
  701    1     0.983412       21
  702    1     0.988203       21
  703    1     0.990657       21
  704    3     0.989193        3    5   22
  705    2     0.987457        5   22
  706    3     0.988903        4    5   22
  707    2     0.983538        3   22
  708    1     0.980557       22
  709    1     0.988631       22
  710    2     0.993634        5   22
  711    3     0.997629        3    5   22
  712    2     0.995495        5   22
  713    2     0.995120        5   22
  714    1     0.992863       22
  715    1     0.990744       22
  716    2     0.997947        5   22
  717    2     0.998658        5   22
  718    3     0.982890        1    2   23
  719    2     0.986488        1   23
  720    4     0.985972        1    2    4   23
  721    1     0.988035       23
  722    1     0.988313       23
  723    1     0.981798       23
  724    2     0.994229        1   23
  725    2     0.981082        1   23
  726    2     0.988845        1   23
  727    1     0.989393       23
  728    1     0.987424       23
  729    2     0.997883        1   23
  730    1     0.990085       23
  731    2     0.997528        1   23
  732    2     0.985479        1   24
  733    2     0.989855        1   24
  734    3     0.990663        1    2   24
  735    1     0.995636       24
  736    1     0.986566       24
  737    2     0.998650        1   24
  738    2     0.996686        1   24
  739    2     0.982452        1   24
  740    2     0.992560        1   24
  741    1     0.997400       24
  742    2     0.996588        1   24
  743    1     0.985467       24
  744    2     0.997900        1   24
  745    1     0.996798       24
 
 Dimensions of the occupied LMO domains:  Minimum / Average / Maximum
 
 Number of atoms in domain:                   1       9.1        17
 Number of atomic orbitals:                  43     313.5       572
 
 
 Calculating (mui|P) integrals...
 
 Block 1: occupied orbitals 1 to 45
 Calculating and transforming integrals...
 Number of strong pairs: 0 (0.0%)
 chtol:   9.999999999999999E-005
 switch to dfcoralg=cholinv
       16.75 MB memory is used for domain independent quantities
 
 Calculating the contribution of occupied LMOs...
    using local fitting domains
 
 MO:     1
 Extended domain construction for local excited state calculation...
 
 The selected important local MOs:    #:    20
    1   11   16   17   18   19   20   24   25   26   28   29   30   31   33   35   37   39   42   43
 
 The selected important PAOs:    #:     0

 
 The selected additional local MOs:    #:     0

 
 The selected additional PAOs:    #:   700
   46   47   48   49   50   51   52   53   54   55   56   57   58   59   60   61   62   63   64   65
   66   67   68   69   70   71   72   73   74   75   76   77   78   79   80   81   82   83   84   85
   86   87   88   89   90   91   92   93   94   95   96   97   98   99  100  101  102  103  104  105
  106  107  108  109  110  111  112  113  114  115  116  117  118  119  120  121  122  123  124  125
  126  127  128  129  130  131  132  133  134  135  136  137  138  139  140  141  142  143  144  145
  146  147  148  149  150  151  152  153  154  155  156  157  158  159  160  161  162  163  164  165
  166  167  168  169  170  171  172  173  174  175  176  177  178  179  180  181  182  183  184  185
  186  187  188  189  190  191  192  193  194  195  196  197  198  199  200  201  202  203  204  205
  206  207  208  209  210  211  212  213  214  215  216  217  218  219  220  221  222  223  224  225
  226  227  228  229  230  231  232  233  234  235  236  237  238  239  240  241  242  243  244  245
  246  247  248  249  250  251  252  253  254  255  704  705  706  707  708  709  710  711  712  713
  714  715  716  717  718  719  720  721  722  723  724  725  726  727  728  729  730  731  256  257
  258  259  260  261  262  263  264  265  266  267  268  269  270  271  272  273  274  275  276  277
  278  279  280  281  282  283  284  285  286  287  288  289  290  291  292  293  294  295  296  297
  298  299  300  301  302  303  304  305  306  307  308  309  310  311  326  327  328  329  330  331
  332  333  334  335  336  337  338  339  340  341  342  343  344  345  346  347  348  349  350  351
  352  353  354  355  356  357  358  359  360  361  362  363  364  365  366  367  368  369  370  371
  372  373  374  375  376  377  378  379  380  381  382  383  384  385  386  387  388  389  390  391
  392  393  394  395  396  397  398  399  400  401  402  403  404  405  406  407  408  409  522  523
  524  525  526  527  528  529  530  531  532  533  534  535  536  537  538  539  540  541  542  543
  544  545  546  547  548  549  550  551  552  553  554  555  556  557  558  559  560  561  562  563
  578  579  580  581  582  583  584  585  586  587  588  589  590  591  592  593  594  595  596  597
  598  599  600  601  602  603  604  605  606  607  608  609  610  611  612  613  614  615  616  617
  618  619  620  621  622  623  624  625  626  627  628  629  630  631  632  633  690  691  692  693
  694  695  696  697  698  699  700  701  702  703  732  733  734  735  736  737  738  739  740  741
  742  743  744  745  312  313  314  315  316  317  318  319  320  321  322  323  324  325  410  411
  412  413  414  415  416  417  418  419  420  421  422  423  424  425  426  427  428  429  430  431
  432  433  434  435  436  437  438  439  440  441  442  443  444  445  446  447  448  449  450  451
  452  453  454  455  456  457  458  459  460  461  462  463  464  465  480  481  482  483  484  485
  486  487  488  489  490  491  492  493  494  495  496  497  498  499  500  501  502  503  504  505
  506  507  508  509  510  511  512  513  514  515  516  517  518  519  520  521  564  565  566  567
  568  569  570  571  572  573  574  575  576  577  466  467  468  469  470  471  472  473  474  475
  476  477  478  479  634  635  636  637  638  639  640  641  642  643  644  645  646  647  648  649
  650  651  652  653  654  655  656  657  658  659  660  661  662  663  664  665  666  667  668  669
  670  671  672  673  674  675  676  677  678  679  680  681  682  683  684  685  686  687  688  689
 
 The selected atoms in the ED:    #:    24
    1    2    3    4    5    6    7    8    9   10   11   12   13   14   15   16   17   18   19   20
   21   22   23   24
 The selected atoms in the fitting domain  #:    24
    1    2    3    4    5    6    7    8    9   10   11   12   13   14   15   16   17   18   19   20
   21   22   23   24
 
 Dimensions of the extended domain:
 
 Number of atoms in domain:      24 ( 100.00 %)
 Number of atomic orbitals:     713 ( 100.00 %)
 Number of fitting functions:  3591 ( 100.00 %)
 Warning: drop high-lying PAOs                    16
 Number of occupied orbitals:    20  ( 44.44 %)
 Number of virtual orbitals:    649  ( 97.59 %)
 
 IJ and IA integral transformation...

 Executing cis...

 Allocation of 120.0 Gbytes of memory...
 Core orbitals considered in CVS treatment:   1
 
 Retrieve a J_ai^Q fitted MO integral list...
 Retrieve a J_ij^Q fitted MO integral list in upper triangle form...
 Unpack the upper triangle lists...
 
 Sorting for the CVS calculation...
 Generate singlet trial vectors...
 
 The ground-state intermediates are not necessary!
 Calculate pre-optimized initial guesses for adc(2) calculations
 Incore algorithm
 
 Calculate sigma vector for root  1
 
                       Excitation           Energy                Norm of
 Iteration  1         energy [au]        decrease [au]        residual vector
 ============================================================================
 for root  1          14.852564615        -0.3804175             0.0000000
 ============================================================================
  1/ 1 states have converged.
 
 
 
 The micro iteration of pre-optimization has converged in  1 steps.
 
 
 Dominant coefficients
 Printing threshold: 0.100000
 
 for root  1
    coeff.   occ.       virt.
   0.707107     4  -->    24
 ============================================================================
 Restart
 
 Calculate sigma vector for root  1
 
                       Excitation           Energy                Norm of
 Iteration  2         energy [au]        decrease [au]        residual vector
 ============================================================================
 for root  1          14.938304344         0.0857397             0.0000000
 ============================================================================
  1/ 1 states have converged.
 
 
 
 The micro iteration of pre-optimization has converged in  1 steps.
 
 
 Dominant coefficients
 Printing threshold: 0.100000
 
 for root  1
    coeff.   occ.       virt.
   0.707107     4  -->    24
 ============================================================================
 Restart
 
 Calculate sigma vector for root  1
 
                       Excitation           Energy                Norm of
 Iteration  3         energy [au]        decrease [au]        residual vector
 ============================================================================
 for root  1          14.923160913        -0.0151434             0.0000000
 ============================================================================
  1/ 1 states have converged.
 
 
 
 The micro iteration of pre-optimization has converged in  1 steps.
 
 
 Dominant coefficients
 Printing threshold: 0.100000
 
 for root  1
    coeff.   occ.       virt.
   0.707107     4  -->    24
 ============================================================================
 Restart
 
 Calculate sigma vector for root  1
 
                       Excitation           Energy                Norm of
 Iteration  4         energy [au]        decrease [au]        residual vector
 ============================================================================
 for root  1          14.925968773         0.0028079             0.0000000
 ============================================================================
  1/ 1 states have converged.
 
 
 
 The micro iteration of pre-optimization has converged in  1 steps.
 
 
 Dominant coefficients
 Printing threshold: 0.100000
 
 for root  1
    coeff.   occ.       virt.
   0.707107     4  -->    24
 ============================================================================
 Restart
 
 Calculate sigma vector for root  1
 
                       Excitation           Energy                Norm of
 Iteration  5         energy [au]        decrease [au]        residual vector
 ============================================================================
 for root  1          14.925452709        -0.0005161             0.0000000
 ============================================================================
  1/ 1 states have converged.
 
 
 
 The micro iteration of pre-optimization has converged in  1 steps.
 
 
 Dominant coefficients
 Printing threshold: 0.100000
 
 for root  1
    coeff.   occ.       virt.
   0.707107     4  -->    24
 ============================================================================
 Restart
 
 Calculate sigma vector for root  1
 
                       Excitation           Energy                Norm of
 Iteration  6         energy [au]        decrease [au]        residual vector
 ============================================================================
 for root  1          14.925547712         0.0000950             0.0000000
 ============================================================================
  1/ 1 states have converged.
 
 
 
 The micro iteration of pre-optimization has converged in  1 steps.
 
 
 Dominant coefficients
 Printing threshold: 0.100000
 
 for root  1
    coeff.   occ.       virt.
   0.707107     4  -->    24
 ============================================================================
 Restart
 
 Calculate sigma vector for root  1
 
                       Excitation           Energy                Norm of
 Iteration  7         energy [au]        decrease [au]        residual vector
 ============================================================================
 for root  1          14.925530228        -0.0000175             0.0000000
 ============================================================================
  1/ 1 states have converged.
 
 
 
 The micro iteration of pre-optimization has converged in  1 steps.
 
 
 Dominant coefficients
 Printing threshold: 0.100000
 
 for root  1
    coeff.   occ.       virt.
   0.707107     4  -->    24
 ============================================================================
 Restart
 
 Calculate sigma vector for root  1
 
                       Excitation           Energy                Norm of
 Iteration  8         energy [au]        decrease [au]        residual vector
 ============================================================================
 for root  1          14.925533446         0.0000032             0.0000000
 ============================================================================
  1/ 1 states have converged.
 
 
 
 The micro iteration of pre-optimization has converged in  1 steps.
 
 
 Dominant coefficients
 Printing threshold: 0.100000
 
 for root  1
    coeff.   occ.       virt.
   0.707107     4  -->    24
 ============================================================================
 
 The macro iteration of pre-optimization has converged in  8 steps!
 
 Final result of the double hybrid calculations for the excited states:
 Functional: user
 Singlet excited states:
 
 Excited      Total          Excitation     Excitation     Excitation        Absorption
  state    energy [au]       energy [au]    energy [eV]  energy [cm^-1]    wavelength [nm]
 =========================================================================================
    1    -613.430049036     14.92553345     406.1445      3275775.95            3.05
 =========================================================================================
 
 
                      Normal termination of mrcc.
 **********************************************************************
