# Supplementary material for: Scalable Correlated Local Approaches for Computing Valence and Core-Level Ionization Energies in Large Molecules
Source: J Chem Theory Comput. 2026 Jun 24;22(13):6584–98. doi: 10.1021/acs.jctc.6c00634 (PMC13374016; doi:10.1021/acs.jctc.6c00634)
Supplement: Supplementary file 2 [file ct6c00634_si_003.zip › SI/outputs/serine_O_1_sos-pbe0-2l_tailored-X2C.out]

 **********************************************************************
                          MRCC program system
 **********************************************************************
 
                              Written by
     Mihaly Kallay, Peter R. Nagy, David Mester, Laszlo Gyevi-Nagy,
        Jozsef Csoka, P. Bernat Szabo, Zoltan Rolik, Gyula Samu,
      Bence Hegely, Bence Ladoczki, Klara Petrov, Jozsef Csontos,
     Adam Ganyecz, Istvan Ladjanszki, Lorant Szegedy, Mate Farkas,
          Pal D. Mezei, Reka A. Horvath, and Balazs D. Lorincz
 
        Department of Physical Chemistry and Materials Science
            Budapest University of Technology and Economics
                  Budapest P.O.Box 91, H-1521 Hungary
 
                              www.mrcc.hu
 
                            Version: 25.1.2

 Executing minp...

 Reading input from MINP...
 
 Input file:
 
basis=cc-pCVTZ-X2C
verbosity=3

tprint=0.1
localcc=2016
redcost_exc=on


cialg=direct
ip_ea=ip
calc=tda
dft=user
4
0.7937 HFx
0.2063 PBEx
1.0000 MP2
0.5000 PBEc
scsps=0.6667
scspt=0.0000
dhexc=adc(2)
dendec=off

mem=120GB

dfbasis_scf=cc-pCVTZ-X2C_autoaux
dfbasis_cor=cc-pCVTZ-X2C_autoaux
scfiguess=off

bpcompo=0.9999
hamilton=SFX2C1e
core=2
cvs=1-1
nstate=2
unit=bohr
geom=xyz
14 
L-serine
H -0.111133 -2.066405 1.682456 
C 0.522117 -0.578815 0.400329 
N 3.267518 -0.763100 0.110535 
H 4.009277 -2.522945 0.182195 
H 4.045527 0.351870 -1.239095 
C -0.162898 1.988184 1.537037 
H 0.820963 2.194190 3.345406 
H 0.407989 3.508649 0.246680 
O -2.904250 1.977374 1.894288 
H -3.581097 3.675471 2.140260 
C -0.823687 -0.924584 -2.126991 
O -0.744120 0.590238 -3.904420 
O -2.050488 -3.211470 -2.301621 
H -2.868931 -3.409310 -3.957571 
 
 
 Checking keyword combinations...
 
 Keywords:
 
 active=none
 agrid=ld0006-ld0590
 agrid_pssp=ld0006-ld0194
 agrid_pssp_sm=ld0006-ld0074
 ao_trunc=off
 ao_trunc_tol=1e-4
 basis=cc-pcvtz-x2c
 basis_sm=none
 basopt=off
 bfbasis=none
 bfgsmem=10
 bfgstol=1.0d-3
 bfgscimem=5
 boysalg=jacobi
 bpcompo=0.9999
 bpcompv=0.98
 bpdfo=0.9999
 bpocc=0.9999d0
 bppdo=0.999d0
 bppdv=0.98
 bpedo=0.9999d0
 bpedv=0.999999
 bp_subsyso=0.95
 bp_subsysv=0.95
 cabscorr=off
 cabsdom=bplarge
 cabsdual=off
 calc=adc(2)
 ccmaxit=50
 ccprog=cis
 ccsdalg=disk
 ccsdmkl=seq
 ccsdrest=off
 ccsdthreads=2
 cctol=6
 charge=0
 cialg=direct
 ciguess=off
 cmpgrp=auto
 comprest=off
 coord_sys=ric
 core=2
 corembed=off
 csapprox=off
 cvs=1-1
 dboc=off
 deltaf12=off
 delocsomofact=
 dendec=off
 dens=0
 denscorr=0
 dfalg=lineq
 dfbasis_cab=none
 dfbasis_cor=cc-pcvtz-x2c_autoaux
 dfbasis_scf=cc-pcvtz-x2c_autoaux
 dfbasis_scf_sm=auto
 dfintran=drpa
 df_trunc=off
 df_trunc_corr=off
 df_trunc_corr_tol=5e-4
 df_trunc_tol=5e-4
 dft=user
 dhexc=adc(2)
 diag=david
 docc=
 domrad=10.d0
 drpaalg=auto
 dual=off
 dual_df=off
 dyson=off
 ecp=auto
 edisp=off
 edisp_embed=off
 embed=off
 epairestfact=off
 epairscale=1.d0
 etemp=300
 epert=none
 eps=
 espcharge=off
 excrad=0.d0
 excrad_f12=0.d0
 excrad_fin=0.000000000D+00
 fastdbbsc=v2
 fitting=coulomb
 fmm=off
 fmmord=8
 fnonorb=
 freq=off
 gamma=1.d0
 gauss=spher
 geom=xyz
 gopt=off
 ghost=none
 gtol=7
 grdens=off
 grid=auto
 grid_sm=auto
 gridbatch_cos=2000
 grtol=10
 guido_ct=off
 hamilton=sfx2c1e
 hl_scfalg=direct
 iface=none
 incore=off
 intalg=auto
 ip_ea=ip
 itol=10
 laptol=1.d-2
 lccoporder=trffirst
 lcorthr=loose
 lccrest=off
 ldfgrad_tol=8
 lmp2dens=on
 lnoepso=0.d0
 lnoepsv=0.000030d0
 localcc=2016
 localcorrsymm=off
 locintrf=
 mact=
 maxact=off
 maxdim=200
 maxex=0
 maxmicroit=100
 mcscfiguess=hf
 mem=120gb
 mmprog=
 molden=off
 mp2ongrid=off
 mpitasks=1
 mulmet=3
 mult=
 nab=off
 nacto=0
 nactv=0
 naf_amp=3.16d-3
 naf_cor=0.075d0
 naf_f12=off
 naf_scf=off
 nafalg=albe
 nafdens=off
 naftyp=jpq
 nchol=auto
 ndeps=1e-3
 nevpt=
 nstate=2
 nsing=0
 nto=off
 ntrip=0
 num_grad=off
 occ=
 occri=off
 oniom=off
 oniom_eechg=off
 oniom_pcm=off
 oniom_qcorr=off
 optalg=
 optmaxit=50
 optetol=1e-6
 optex=1
 optgtol=1e-4
 optstol=1e-3
 orblocc=off
 orbloce=off
 orbloco=boys
 orblocv=pao
 orblocguess=cholesky
 osveps=-1.d0
 ovirt=off
 ovltol=1e-7
 ovosnorb=80.0
 pao_subsys_tol=1e-3
 pao_tol=1e-3
 pcm=off
 popul=off
 pressure=100000
 pssp=off
 ptfreq=0.0
 ptthreads=2
 qmreg=
 qmmm=off
 qro=off
 qscf=off
 redcost_exc=6
 redcost_tddft=off
 refdet=none
 rest=0
 rgrid=log3
 rism=off
 rohfcore=standard
 rohftype=semicanonical
 scfalg=direct
 scf_conv=auto
 scfdamp=0.7d0
 scfdamp_mode=1
 scfdamp_end=3
 scfdamp_dampstep=0.d0
 scfdamp_dtol=0.0d0
 scfdamp_maxfact=0.7d0
 scfdamp_minfact=0.7d0
 scfdiis=on
 scfdiis_dtol=0.0d0
 scfdiis_end=50
 scfdiis_start=2
 scfdiis_step=1
 scfdiis_watch=off
 scfdiis_wrange=10
 scfdiis_wlimit=5
 scfdiis_delmax=2
 scfdtol=7
 scfext=10
 scfguessdens=
 scfiguess=off
 scfloc=off
 scflshift=0.20
 scflshift_end=8
 scflshift_dtol=0.0
 scflshift_gaptol=0.20
 scfmaxit=50
 scftype=
 scftype_low=
 scftype_high=
 scftol=6
 scspe=1.d0
 scsph=1.d0
 scsps=0.6667
 scsps_t=0.6667
 scspt=0.0000
 scspt_t=0.0000
 scspv=1.d0
 spairtol=-1.d0
 sqmprog=
 subminp=top
 subsys_bopu=on
 symm=
 talg=lapl
 temp=298.15
 test=off
 tfunc=off
 theodore=off
 tlmo=0.999
 tpao=0.94
 tprint=0.1
 uncontract=off
 unit=bohr
 usedisk=2
 verbosity=3
 wpairtol=1.d-5

 Executing orbloc...

 Allocation of 120.0 Gbytes of memory...

 Localization of core orbitals...
 Localization type: Boys
 Localization algorithm: Jacobi
 
 Step   Convergence
   1   0.000000000000

 Localization of occupied orbitals...
 Localization type: Boys
 Localization algorithm: Jacobi
 
 Step   Convergence
   1   6.194351298801
   2   1.173811804506
   3   0.402169225703
   4   0.015169773073
   5   0.006073401855
   6   0.003527578950
   7   0.002145707553
   8   0.001328319674
   9   0.000825973018
  10   0.000513632521
  11   0.000318821164
  12   0.000197419596
  13   0.000121945662
  14   0.000075156421
  15   0.000046229423
  16   0.000028389545
  17   0.000017410519
  18   0.000010665682
  19   0.000006528037
  20   0.000003992740
  21   0.000002440714
  22   0.000001491320
  23   0.000000910906
  24   0.000000556234
  25   0.000000339584
  26   0.000000207284
  27   0.000000126510
  28   0.000000077204
  29   0.000000047111
  30   0.000000028746
  31   0.000000017539
  32   0.000000010701
  33   0.000000006529
  34   0.000000003983
  35   0.000000002430
  36   0.000000001482
  37   0.000000000904

 Localization succeeded.

 File MOCOEF is overwritten with localized orbitals.
 

 Executing cis...

 Allocation of 120.0 Gbytes of memory...
 
 WARNING! If scfiguess.eq.off and localcc.ne.off!
 Please be sure that MOCOEF is MOCOEF.CAN!
 
 Core orbitals considered in CVS treatment:   1
 
 Read MO coeff. matrix and orbital energies...
 
 Sorting for the CVS calculation...
 Generate singlet trial vectors...
 
 Starting TDA DF-TDDFT iteration
 Functional: user
 Singlet excited states
 
 
 The iteration has converged in  0 steps for all the roots.
 
 Final result of the TDA-TDDFT calculations for the excited states:
 Functional: user
 Singlet excited states:
 
 Excited      Total          Excitation     Excitation     Excitation        Absorption
  state    energy [au]       energy [au]    energy [eV]  energy [cm^-1]    wavelength [nm]
 =========================================================================================
    1    -377.814650052     20.19156166     549.4404      4431535.55            2.26
 =========================================================================================
 
 
 Dominant coefficients
 Printing threshold: 0.100000
 
 for root  1
    coeff.   occ.       virt.
   0.707107     3  -->    29

 Executing drpa...

 Three-index integral transformation
 Allocation of 120.0 Gbytes of memory...
 
 
 Constructing PAOs...
 PAO norm tolerance:     1.0000E-04
 Kept PAOs:    392   371  105.6604
 Threshold: 0.9990000
 Number of selected important orbitals:     1  (   3.8 %)
 
 
 Occupied LMO domain definition with Boughton-Pulay completeness:    0.9999000000
 
   MO  Natoms  Completeness   Atoms
    1    1     0.999999       12
    2    3     0.999946       11   12   13
    3   10     0.999946        2    3    4    5    6    7    9   11   12   13
    4    3     0.999911        6    7    8
    5    3     0.999912        1    2    3
    6    8     0.999926        1    2    3    9   11   12   13   14
    7    8     0.999927        2    5    6    8   11   12   13   14
    8    8     0.999903        1    2    6    7    8    9   10   11
    9    9     0.999986        2    3    5    6    8   11   12   13   14
   10    8     0.999924        2    6    7    9   10   11   12   13
   11    6     0.999954        2    3    6    8    9   10
   12    7     0.999953        1    2    3   11   12   13   14
   13    1     0.999937        3
   14   12     0.999990        1    2    3    4    5    6    7    8    9   11   12   13
   15    8     0.999978        1    2    3    6   11   12   13   14
   16    9     0.999914        1    2    3    6    7    8    9   11   12
   17    8     0.999970        1    2    3    4    5    6    9   11
   18   11     0.999981        1    2    3    5    6    7    8    9   10   11   12
   19   10     0.999900        1    2    3    5    6    8   11   12   13   14
   20    7     0.999913        1    2    3   11   12   13   14
   21    9     0.999991        2    3    5    6    9   11   12   13   14
   22    8     0.999944        1    2    3    6    7    8    9   10
   23    7     0.999901        1    2    3    4    5    6   11
   24   12     0.999994        1    2    3    5    6    7    8    9   11   12   13   14
   25   12     0.999949        1    2    3    4    6    7    8    9   10   11   12   13
   26   10     0.999948        1    2    3    4    5    6    9   11   12   13
 
 Executing the Boughton-Pulay algorithm...
  with occ MO completeness:    0.9999000000
 
   MO  Natoms  Completeness   Atoms
    1    1     0.999999       12
    2    3     0.999946       11   12   13
    3   10     0.999946        2    3    4    5    6    7    9   11   12   13
    4    3     0.999911        6    7    8
    5    3     0.999912        1    2    3
    6    8     0.999926        1    2    3    9   11   12   13   14
    7    8     0.999927        2    5    6    8   11   12   13   14
    8    8     0.999903        1    2    6    7    8    9   10   11
    9    9     0.999986        2    3    5    6    8   11   12   13   14
   10    8     0.999924        2    6    7    9   10   11   12   13
   11    6     0.999954        2    3    6    8    9   10
   12    7     0.999953        1    2    3   11   12   13   14
   13    1     0.999937        3
   14   12     0.999990        1    2    3    4    5    6    7    8    9   11   12   13
   15    8     0.999978        1    2    3    6   11   12   13   14
   16    9     0.999914        1    2    3    6    7    8    9   11   12
   17    8     0.999970        1    2    3    4    5    6    9   11
   18   11     0.999981        1    2    3    5    6    7    8    9   10   11   12
   19   10     0.999900        1    2    3    5    6    8   11   12   13   14
   20    7     0.999913        1    2    3   11   12   13   14
   21    9     0.999991        2    3    5    6    9   11   12   13   14
   22    8     0.999944        1    2    3    6    7    8    9   10
   23    7     0.999901        1    2    3    4    5    6   11
   24   12     0.999994        1    2    3    5    6    7    8    9   11   12   13   14
   25   12     0.999949        1    2    3    4    6    7    8    9   10   11   12   13
   26   10     0.999948        1    2    3    4    5    6    9   11   12   13
 
   27    4     0.985507        1    2    6   11
   28    3     0.982324        1    2    6
   29    6     0.992311        1    2    3    9   11   13
   30    1     0.997439        1
   31    1     0.992604        1
   32    1     0.991134        1
   33    2     0.988364        1    2
   34    3     0.992879        1    2    3
   35    3     0.989458        1    2    6
   36    1     0.998780        1
   37    1     0.982075        1
   38    1     0.991555        1
   39    2     0.995998        1    2
   40    1     0.998667        1
   41    5     0.993921        1    2    3    6   11
   42    4     0.988859        2    3    6   11
   43    6     0.984804        1    2    3    6    9   11
   44    1     0.997019        2
   45    1     0.989398        2
   46    5     0.988916        1    2    3    6   11
   47    4     0.987671        2    3    6   11
   48    4     0.984239        2    3    6   11
   49    5     0.993151        1    2    3    6   11
   50    4     0.991938        2    3    6   11
   51    4     0.982452        2    3    6   11
   52    7     0.981305        1    2    3    5    6   11   12
   53    6     0.981011        2    3    6    9   11   12
   54    6     0.980921        2    3    6    7   11   13
   55    1     0.997771        2
   56    1     0.994809        2
   57    1     0.995066        2
   58    1     0.999792        2
   59    1     0.999517        2
   60    1     0.999539        2
   61    1     0.985159        2
   62    1     0.993746        2
   63    1     0.991880        2
   64    1     0.996010        2
   65    1     0.991670        2
   66    5     0.992619        2    3    6    9   11
   67    4     0.981921        2    3    5   11
   68    8     0.983610        1    2    3    4    6    7    8   11
   69    4     0.989498        2    6   11   12
   70    5     0.983873        2    3    6   11   12
   71    1     0.999991        2
   72    1     0.999997        2
   73    1     0.999995        2
   74    1     0.999998        2
   75    1     0.999995        2
   76    1     0.989656        2
   77    1     0.990461        2
   78    1     0.991923        2
   79    1     0.994986        2
   80    1     0.989465        2
   81    1     0.988557        2
   82    2     0.988653        2    3
   83    4     0.993978        2    3    4    5
   84    2     0.990384        2    3
   85    4     0.987261        2    3    4    5
   86    1     0.998750        3
   87    1     0.995709        3
   88    4     0.998021        2    3    4    5
   89    4     0.983439        2    3    4   11
   90    6     0.981060        2    3    4    5    6   11
   91    4     0.997879        2    3    4    5
   92    4     0.982399        2    3    4   11
   93    5     0.983098        2    3    4    5   11
   94    4     0.990472        2    3    4    5
   95    3     0.981328        2    3    4
   96    3     0.982739        2    3    4
   97    1     0.998491        3
   98    1     0.995529        3
   99    1     0.998192        3
  100    1     0.999855        3
  101    1     0.999569        3
  102    1     0.999825        3
  103    1     0.998450        3
  104    1     0.997967        3
  105    1     0.998966        3
  106    1     0.999635        3
  107    1     0.999570        3
  108    2     0.990728        2    3
  109    2     0.985077        1    3
  110    2     0.983084        3    5
  111    1     0.994871        3
  112    1     0.987202        3
  113    1     0.999997        3
  114    1     0.999995        3
  115    1     0.999997        3
  116    1     0.999999        3
  117    1     0.999998        3
  118    1     0.999402        3
  119    1     0.999578        3
  120    1     0.998352        3
  121    1     0.999085        3
  122    1     0.999637        3
  123    1     0.998610        3
  124    1     0.997341        3
  125    2     0.986498        3    4
  126    2     0.990075        3    4
  127    3     0.993370        2    3    4
  128    1     0.990206        4
  129    1     0.987123        4
  130    1     0.980453        4
  131    2     0.995926        3    4
  132    2     0.981700        3    4
  133    2     0.993748        3    4
  134    1     0.989894        4
  135    1     0.987270        4
  136    2     0.997794        3    4
  137    1     0.987942        4
  138    2     0.998098        3    4
  139    3     0.990528        2    3    5
  140    2     0.988503        3    5
  141    4     0.982274        2    3    5   11
  142    1     0.995431        5
  143    1     0.985599        5
  144    2     0.985953        4    5
  145    2     0.994755        3    5
  146    2     0.983091        3    5
  147    2     0.993874        3    5
  148    1     0.997897        5
  149    2     0.996180        3    5
  150    1     0.984994        5
  151    2     0.998383        3    5
  152    1     0.996182        5
  153    5     0.993970        2    6    7    8    9
  154    3     0.986055        2    6    9
  155    6     0.984649        2    3    6    7    8    9
  156    1     0.997632        6
  157    1     0.991450        6
  158    4     0.981206        2    6    8    9
  159    3     0.980107        2    6    9
  160    4     0.983433        2    6    7    9
  161    4     0.983745        2    6    8    9
  162    3     0.984673        2    6    9
  163    4     0.984146        2    6    7    9
  164    4     0.983899        2    6    8    9
  165    5     0.985599        3    6    7    9   12
  166    6     0.980331        2    6    7    9   10   12
  167    1     0.998000        6
  168    1     0.994957        6
  169    1     0.996641        6
  170    1     0.999813        6
  171    1     0.999531        6
  172    1     0.999687        6
  173    1     0.987413        6
  174    1     0.991588        6
  175    1     0.991244        6
  176    1     0.997477        6
  177    1     0.992537        6
  178    4     0.982081        2    6    7    9
  179    2     0.987030        6    9
  180    5     0.987184        1    2    6    9   10
  181    2     0.988086        2    6
  182    3     0.982970        2    6    9
  183    1     0.999993        6
  184    1     0.999995        6
  185    1     0.999995        6
  186    1     0.999998        6
  187    1     0.999995        6
  188    1     0.990063        6
  189    1     0.992101        6
  190    1     0.989056        6
  191    1     0.995253        6
  192    1     0.992482        6
  193    1     0.987804        6
  194    2     0.984948        2    6
  195    3     0.984646        2    6    7
  196    3     0.984089        2    6    7
  197    4     0.984630        2    6    7    9
  198    1     0.992224        7
  199    1     0.994802        7
  200    1     0.995055        7
  201    2     0.993862        6    7
  202    3     0.995646        6    7    9
  203    2     0.984924        6    7
  204    1     0.993594        7
  205    1     0.994516        7
  206    1     0.990846        7
  207    1     0.991553        7
  208    1     0.983729        7
  209    3     0.981127        6    8    9
  210    3     0.986334        2    6    8
  211    5     0.992351        3    6    8    9   12
  212    1     0.997673        8
  213    1     0.993460        8
  214    1     0.990766        8
  215    2     0.988203        6    8
  216    3     0.996911        6    8    9
  217    2     0.983848        6    8
  218    1     0.999317        8
  219    1     0.984430        8
  220    1     0.992512        8
  221    2     0.997385        6    8
  222    1     0.999046        8
  223    3     0.988102        6    9   10
  224    1     0.982577        9
  225    2     0.980932        6    9
  226    1     0.999297        9
  227    1     0.997687        9
  228    3     0.986856        6    9   10
  229    3     0.990622        6    9   10
  230    3     0.986511        6    9   10
  231    3     0.995102        6    9   10
  232    3     0.989425        6    9   10
  233    3     0.991238        6    9   10
  234    2     0.984481        6    9
  235    2     0.983317        6    9
  236    3     0.988344        6    9   10
  237    1     0.997826        9
  238    1     0.994950        9
  239    1     0.998228        9
  240    1     0.999786        9
  241    1     0.999501        9
  242    1     0.999825        9
  243    1     0.999298        9
  244    1     0.999441        9
  245    1     0.999829        9
  246    1     0.999892        9
  247    1     0.999816        9
  248    2     0.991157        2    9
  249    1     0.982942        9
  250    1     0.992114        9
  251    1     0.998099        9
  252    1     0.994011        9
  253    1     0.999997        9
  254    1     0.999997        9
  255    1     0.999999        9
  256    1     0.999999        9
  257    1     0.999999        9
  258    1     0.999803        9
  259    1     0.999690        9
  260    1     0.999072        9
  261    1     0.999925        9
  262    1     0.999909        9
  263    1     0.999575        9
  264    1     0.998971        9
  265    2     0.984441        9   10
  266    2     0.993434        9   10
  267    3     0.995979        6    9   10
  268    2     0.999005        9   10
  269    1     0.982017       10
  270    2     0.999406        9   10
  271    2     0.997257        9   10
  272    2     0.982865        9   10
  273    2     0.997622        9   10
  274    1     0.984451       10
  275    1     0.983612       10
  276    2     0.997616        9   10
  277    1     0.984792       10
  278    2     0.998002        9   10
  279    4     0.993586        2   11   12   13
  280    4     0.993228        2   11   12   13
  281    5     0.984451        2    3   11   12   13
  282    1     0.994983       11
  283    1     0.982338       11
  284    4     0.990974        2   11   12   13
  285    4     0.985522        2   11   12   13
  286    4     0.984773        2   11   12   13
  287    4     0.994102        2   11   12   13
  288    4     0.993136        2   11   12   13
  289    4     0.988667        2   11   12   13
  290    4     0.980217        2   11   12   13
  291    5     0.980805        2    3   11   12   13
  292    6     0.993097        2    6    9   11   12   13
  293    1     0.993140       11
  294    1     0.994386       11
  295    1     0.994169       11
  296    1     0.999363       11
  297    1     0.999474       11
  298    1     0.999456       11
  299    1     0.994500       11
  300    2     0.987921       11   12
  301    1     0.982254       11
  302    2     0.988809       11   12
  303    1     0.991624       11
  304    5     0.983929        2    3   11   13   14
  305    4     0.993972        2   11   12   13
  306    4     0.988226        2   11   12   13
  307    4     0.991920        2   11   12   13
  308    4     0.980492        2    6   11   13
  309    1     0.999997       11
  310    1     0.999983       11
  311    1     0.999988       11
  312    1     0.999979       11
  313    1     0.999995       11
  314    1     0.993650       11
  315    2     0.989245       11   13
  316    2     0.990184       11   12
  317    2     0.984730       11   12
  318    3     0.992619       11   12   13
  319    2     0.981819       11   12
  320    1     0.989488       11
  321    2     0.995827       11   12
  322    1     0.985870       12
  323    2     0.989009       11   12
  324    1     0.999481       12
  325    1     0.998210       12
  326    2     0.985941       11   12
  327    4     0.985887        3   11   12   13
  328    4     0.981137        2   11   12   13
  329    3     0.995956       11   12   13
  330    4     0.991126        3   11   12   13
  331    4     0.985454        6   11   12   13
  332    2     0.984565       11   12
  333    2     0.992226       11   12
  334    2     0.989136       11   12
  335    1     0.995695       12
  336    1     0.995084       12
  337    1     0.996260       12
  338    1     0.999578       12
  339    1     0.999516       12
  340    1     0.999632       12
  341    1     0.999950       12
  342    1     0.999580       12
  343    1     0.999502       12
  344    1     0.999451       12
  345    1     0.999965       12
  346    1     0.997864       12
  347    1     0.987621       12
  348    1     0.984757       12
  349    2     0.995498       11   12
  350    1     0.998960       12
  351    1     1.000000       12
  352    1     0.999997       12
  353    1     0.999996       12
  354    1     0.999997       12
  355    1     1.000000       12
  356    1     0.999979       12
  357    1     0.999661       12
  358    1     0.999140       12
  359    1     0.998355       12
  360    1     0.998635       12
  361    1     0.999886       12
  362    1     0.999988       12
  363    3     0.986807       11   13   14
  364    2     0.992932       11   13
  365    3     0.988069       11   13   14
  366    1     0.998981       13
  367    1     0.996704       13
  368    4     0.995510       11   12   13   14
  369    4     0.986727       11   12   13   14
  370    4     0.993985       11   12   13   14
  371    3     0.983018       11   12   13
  372    4     0.991741       11   12   13   14
  373    3     0.981193       11   13   14
  374    2     0.983072       11   13
  375    2     0.984785       11   13
  376    3     0.985840       11   13   14
  377    1     0.996038       13
  378    1     0.997424       13
  379    1     0.996889       13
  380    1     0.999610       13
  381    1     0.999747       13
  382    1     0.999693       13
  383    1     0.999566       13
  384    1     0.999776       13
  385    1     0.999373       13
  386    1     0.999733       13
  387    1     0.999808       13
  388    1     0.987083       13
  389    1     0.992278       13
  390    2     0.994478       11   13
  391    1     0.992981       13
  392    1     0.993942       13
  393    1     0.999998       13
  394    1     0.999999       13
  395    1     0.999997       13
  396    1     0.999998       13
  397    1     0.999999       13
  398    1     0.999827       13
  399    1     0.999448       13
  400    1     0.999673       13
  401    1     0.998807       13
  402    1     0.999554       13
  403    1     0.999568       13
  404    1     0.999897       13
  405    3     0.989052       11   13   14
  406    2     0.987198       13   14
  407    3     0.989255       12   13   14
  408    1     0.980745       14
  409    2     0.998898       13   14
  410    1     0.984318       14
  411    2     0.988491       13   14
  412    2     0.992983       13   14
  413    2     0.989957       13   14
  414    1     0.982900       14
  415    1     0.984756       14
  416    1     0.983165       14
  417    2     0.998436       13   14
  418    2     0.997873       13   14
 
 Dimensions of the occupied LMO domains:  Minimum / Average / Maximum
 
 Number of atoms in domain:                   1       7.6        12
 Number of atomic orbitals:                  43     249.4       371
 
 
 Calculating (mui|P) integrals...
 
 Block 1: occupied orbitals 1 to 26
 Calculating and transforming integrals...
 Number of strong pairs: 0 (0.0%)
 chtol:   9.999999999999999E-005
 switch to dfcoralg=cholinv
        6.74 MB memory is used for domain independent quantities
 
 Calculating the contribution of occupied LMOs...
    using local fitting domains
 
 MO:     1
 Extended domain construction for local excited state calculation...
 
 The selected important local MOs:    #:    18
    1    2    3    6    7    9   10   12   14   15   16   18   19   20   21   24   25   26
 
 The selected important PAOs:    #:     0

 
 The selected additional local MOs:    #:     0

 
 The selected additional PAOs:    #:   392
  321  322  323  324  325  326  327  328  329  330  331  332  333  334  335  336  337  338  339  340
  341  342  343  344  345  346  347  348  349  350  351  352  353  354  355  356  357  358  359  360
  361  362  279  280  281  282  283  284  285  286  287  288  289  290  291  292  293  294  295  296
  297  298  299  300  301  302  303  304  305  306  307  308  309  310  311  312  313  314  315  316
  317  318  319  320  363  364  365  366  367  368  369  370  371  372  373  374  375  376  377  378
  379  380  381  382  383  384  385  386  387  388  389  390  391  392  393  394  395  396  397  398
  399  400  401  402  403  404   41   42   43   44   45   46   47   48   49   50   51   52   53   54
   55   56   57   58   59   60   61   62   63   64   65   66   67   68   69   70   71   72   73   74
   75   76   77   78   79   80   81   82   83   84   85   86   87   88   89   90   91   92   93   94
   95   96   97   98   99  100  101  102  103  104  105  106  107  108  109  110  111  112  113  114
  115  116  117  118  119  120  121  122  123  124  125  126  127  128  129  130  131  132  133  134
  135  136  137  138  139  140  141  142  143  144  145  146  147  148  149  150  151  152  153  154
  155  156  157  158  159  160  161  162  163  164  165  166  167  168  169  170  171  172  173  174
  175  176  177  178  179  180  181  182  183  184  185  186  187  188  189  190  191  192  193  194
  195  196  197  198  199  200  201  202  203  204  205  206  207  208  223  224  225  226  227  228
  229  230  231  232  233  234  235  236  237  238  239  240  241  242  243  244  245  246  247  248
  249  250  251  252  253  254  255  256  257  258  259  260  261  262  263  264   27   28   29   30
   31   32   33   34   35   36   37   38   39   40  405  406  407  408  409  410  411  412  413  414
  415  416  417  418  209  210  211  212  213  214  215  216  217  218  219  220  221  222  265  266
  267  268  269  270  271  272  273  274  275  276  277  278
 
 The selected atoms in the ED:    #:    14
    1    2    3    4    5    6    7    8    9   10   11   12   13   14
 The selected atoms in the fitting domain  #:    14
    1    2    3    4    5    6    7    8    9   10   11   12   13   14
 
 Dimensions of the extended domain:
 
 Number of atoms in domain:      14 ( 100.00 %)
 Number of atomic orbitals:     399 ( 100.00 %)
 Number of fitting functions:  1973 ( 100.00 %)
 Warning: drop high-lying PAOs                    16
 Number of occupied orbitals:    18  ( 69.23 %)
 Number of virtual orbitals:    355  ( 95.69 %)
 
 IJ and IA integral transformation...

 Executing cis...

 Allocation of 120.0 Gbytes of memory...
 Core orbitals considered in CVS treatment:   1
 
 Retrieve a J_ai^Q fitted MO integral list...
 Retrieve a J_ij^Q fitted MO integral list in upper triangle form...
 Unpack the upper triangle lists...
 
 Sorting for the CVS calculation...
 Generate singlet trial vectors...
 
 The ground-state intermediates are not necessary!
 Calculate pre-optimized initial guesses for adc(2) calculations
 Incore algorithm
 
 Calculate sigma vector for root  1
 
                       Excitation           Energy                Norm of
 Iteration  1         energy [au]        decrease [au]        residual vector
 ============================================================================
 for root  1          19.666755787        -0.5247880             0.0000000
 ============================================================================
  1/ 1 states have converged.
 
 
 
 The micro iteration of pre-optimization has converged in  1 steps.
 
 
 Dominant coefficients
 Printing threshold: 0.100000
 
 for root  1
    coeff.   occ.       virt.
   0.707107     3  -->    21
 ============================================================================
 Restart
 
 Calculate sigma vector for root  1
 
                       Excitation           Energy                Norm of
 Iteration  2         energy [au]        decrease [au]        residual vector
 ============================================================================
 for root  1          19.820149049         0.1533933             0.0000000
 ============================================================================
  1/ 1 states have converged.
 
 
 
 The micro iteration of pre-optimization has converged in  1 steps.
 
 
 Dominant coefficients
 Printing threshold: 0.100000
 
 for root  1
    coeff.   occ.       virt.
   0.707107     3  -->    21
 ============================================================================
 Restart
 
 Calculate sigma vector for root  1
 
                       Excitation           Energy                Norm of
 Iteration  3         energy [au]        decrease [au]        residual vector
 ============================================================================
 for root  1          19.787939866        -0.0322092             0.0000000
 ============================================================================
  1/ 1 states have converged.
 
 
 
 The micro iteration of pre-optimization has converged in  1 steps.
 
 
 Dominant coefficients
 Printing threshold: 0.100000
 
 for root  1
    coeff.   occ.       virt.
   0.707107     3  -->    21
 ============================================================================
 Restart
 
 Calculate sigma vector for root  1
 
                       Excitation           Energy                Norm of
 Iteration  4         energy [au]        decrease [au]        residual vector
 ============================================================================
 for root  1          19.795278309         0.0073384             0.0000000
 ============================================================================
  1/ 1 states have converged.
 
 
 
 The micro iteration of pre-optimization has converged in  1 steps.
 
 
 Dominant coefficients
 Printing threshold: 0.100000
 
 for root  1
    coeff.   occ.       virt.
   0.707107     3  -->    21
 ============================================================================
 Restart
 
 Calculate sigma vector for root  1
 
                       Excitation           Energy                Norm of
 Iteration  5         energy [au]        decrease [au]        residual vector
 ============================================================================
 for root  1          19.793636018        -0.0016423             0.0000000
 ============================================================================
  1/ 1 states have converged.
 
 
 
 The micro iteration of pre-optimization has converged in  1 steps.
 
 
 Dominant coefficients
 Printing threshold: 0.100000
 
 for root  1
    coeff.   occ.       virt.
   0.707107     3  -->    21
 ============================================================================
 Restart
 
 Calculate sigma vector for root  1
 
                       Excitation           Energy                Norm of
 Iteration  6         energy [au]        decrease [au]        residual vector
 ============================================================================
 for root  1          19.794005039         0.0003690             0.0000000
 ============================================================================
  1/ 1 states have converged.
 
 
 
 The micro iteration of pre-optimization has converged in  1 steps.
 
 
 Dominant coefficients
 Printing threshold: 0.100000
 
 for root  1
    coeff.   occ.       virt.
   0.707107     3  -->    21
 ============================================================================
 Restart
 
 Calculate sigma vector for root  1
 
                       Excitation           Energy                Norm of
 Iteration  7         energy [au]        decrease [au]        residual vector
 ============================================================================
 for root  1          19.793922196        -0.0000828             0.0000000
 ============================================================================
  1/ 1 states have converged.
 
 
 
 The micro iteration of pre-optimization has converged in  1 steps.
 
 
 Dominant coefficients
 Printing threshold: 0.100000
 
 for root  1
    coeff.   occ.       virt.
   0.707107     3  -->    21
 ============================================================================
 Restart
 
 Calculate sigma vector for root  1
 
                       Excitation           Energy                Norm of
 Iteration  8         energy [au]        decrease [au]        residual vector
 ============================================================================
 for root  1          19.793940797         0.0000186             0.0000000
 ============================================================================
  1/ 1 states have converged.
 
 
 
 The micro iteration of pre-optimization has converged in  1 steps.
 
 
 Dominant coefficients
 Printing threshold: 0.100000
 
 for root  1
    coeff.   occ.       virt.
   0.707107     3  -->    21
 ============================================================================
 Restart
 
 Calculate sigma vector for root  1
 
                       Excitation           Energy                Norm of
 Iteration  9         energy [au]        decrease [au]        residual vector
 ============================================================================
 for root  1          19.793936621        -0.0000042             0.0000000
 ============================================================================
  1/ 1 states have converged.
 
 
 
 The micro iteration of pre-optimization has converged in  1 steps.
 
 
 Dominant coefficients
 Printing threshold: 0.100000
 
 for root  1
    coeff.   occ.       virt.
   0.707107     3  -->    21
 ============================================================================
 
 The macro iteration of pre-optimization has converged in  9 steps!
 
 Final result of the double hybrid calculations for the excited states:
 Functional: user
 Singlet excited states:
 
 Excited      Total          Excitation     Excitation     Excitation        Absorption
  state    energy [au]       energy [au]    energy [eV]  energy [cm^-1]    wavelength [nm]
 =========================================================================================
    1    -378.212275088     19.79393662     538.6205      4344266.94            2.30
 =========================================================================================
 
 
                      Normal termination of mrcc.
 **********************************************************************
