# Supplementary material for: Scalable Correlated Local Approaches for Computing Valence and Core-Level Ionization Energies in Large Molecules
Source: J Chem Theory Comput. 2026 Jun 24;22(13):6584–98. doi: 10.1021/acs.jctc.6c00634 (PMC13374016; doi:10.1021/acs.jctc.6c00634)
Supplement: Supplementary file 2 [file ct6c00634_si_003.zip › SI/outputs/glutamic_acid_O_2_ladc2_0.9999_test.out]

 **********************************************************************
                          MRCC program system
 **********************************************************************
 
                              Written by
     Mihaly Kallay, Peter R. Nagy, David Mester, Laszlo Gyevi-Nagy,
        Jozsef Csoka, P. Bernat Szabo, Zoltan Rolik, Gyula Samu,
      Bence Hegely, Bence Ladoczki, Klara Petrov, Jozsef Csontos,
     Adam Ganyecz, Istvan Ladjanszki, Lorant Szegedy, Mate Farkas,
          Pal D. Mezei, Reka A. Horvath, and Balazs D. Lorincz
 
        Department of Physical Chemistry and Materials Science
            Budapest University of Technology and Economics
                  Budapest P.O.Box 91, H-1521 Hungary
 
                              www.mrcc.hu
 
                            Version: 25.1.2

 Executing minp...

 Reading input from MINP...
 
 Input file:
 
basis=cc-pCVTZ-X2C
verbosity=3

tprint=0.1
localcc=2016
redcost_exc=on


cialg=direct
ip_ea=ip
calc=ADC(2)

mem=120GB

dfbasis_scf=cc-pCVTZ-X2C_autoaux
dfbasis_cor=cc-pCVTZ-X2C_autoaux
scfiguess=off

bpcompo=0.9999
hamilton=SFX2C1e
core=2
cvs=1-1
nstate=2
unit=bohr
geom=xyz
19
L-glutamic_acid
N -0.516458 -3.924158 -0.987494
C 0.555917 -1.563546 -1.939162
C 0.183792 0.600020 0.001853
H 1.077157 0.065112 1.791026
H 1.139914 2.307776 -0.686961
C -2.647492 1.134870 0.426345
H -3.536075 1.864684 -1.292773
H -3.570982 -0.662054 0.904924
C -3.170928 3.002255 2.497765
O -4.587268 4.853300 2.362193
O -1.901177 2.417316 4.715205
H -2.312270 3.641367 6.047768
C 3.346254 -1.751769 -2.635649
O 4.751083 -2.878172 -0.739643
O 4.319981 -0.994925 -4.615708
H 0.373979 -4.667706 0.538110
H -0.959941 -5.235264 -2.309449
H -0.423018 -1.073818 -3.695739
H 6.546643 -2.974445 -1.195803
 
 
 Checking keyword combinations...
 
 Keywords:
 
 active=none
 agrid=ld0006-ld0590
 agrid_pssp=ld0006-ld0194
 agrid_pssp_sm=ld0006-ld0074
 ao_trunc=off
 ao_trunc_tol=1e-4
 basis=cc-pcvtz-x2c
 basis_sm=none
 basopt=off
 bfbasis=none
 bfgsmem=10
 bfgstol=1.0d-3
 bfgscimem=5
 boysalg=jacobi
 bpcompo=0.9999
 bpcompv=0.98
 bpdfo=0.9999
 bpocc=0.9999d0
 bppdo=0.999d0
 bppdv=0.98
 bpedo=0.9999d0
 bpedv=0.999999
 bp_subsyso=0.95
 bp_subsysv=0.95
 cabscorr=off
 cabsdom=bplarge
 cabsdual=off
 calc=adc(2)
 ccmaxit=50
 ccprog=cis
 ccsdalg=disk
 ccsdmkl=seq
 ccsdrest=off
 ccsdthreads=2
 cctol=6
 charge=0
 cialg=direct
 ciguess=off
 cmpgrp=auto
 comprest=off
 coord_sys=ric
 core=2
 corembed=off
 csapprox=off
 cvs=1-1
 dboc=off
 deltaf12=off
 delocsomofact=
 dendec=laplace
 dens=0
 denscorr=0
 dfalg=lineq
 dfbasis_cab=none
 dfbasis_cor=cc-pcvtz-x2c_autoaux
 dfbasis_scf=cc-pcvtz-x2c_autoaux
 dfbasis_scf_sm=auto
 dfintran=drpa
 df_trunc=off
 df_trunc_corr=off
 df_trunc_corr_tol=5e-4
 df_trunc_tol=5e-4
 dft=off
 dhexc=adc(2)
 diag=david
 docc=
 domrad=10.d0
 drpaalg=auto
 dual=off
 dual_df=off
 dyson=off
 ecp=auto
 edisp=off
 edisp_embed=off
 embed=off
 epairestfact=off
 epairscale=1.d0
 etemp=300
 epert=none
 eps=
 espcharge=off
 excrad=0.d0
 excrad_f12=0.d0
 excrad_fin=0.000000000D+00
 fastdbbsc=v2
 fitting=coulomb
 fmm=off
 fmmord=8
 fnonorb=
 freq=off
 gamma=1.d0
 gauss=spher
 geom=xyz
 gopt=off
 ghost=none
 gtol=7
 grdens=off
 grid=auto
 grid_sm=auto
 gridbatch_cos=2000
 grtol=10
 guido_ct=off
 hamilton=sfx2c1e
 hl_scfalg=direct
 iface=none
 incore=off
 intalg=auto
 ip_ea=ip
 itol=10
 laptol=1.d-2
 lccoporder=trffirst
 lcorthr=loose
 lccrest=off
 ldfgrad_tol=8
 lmp2dens=on
 lnoepso=0.d0
 lnoepsv=0.000075d0
 localcc=2016
 localcorrsymm=off
 locintrf=direct
 mact=
 maxact=off
 maxdim=200
 maxex=0
 maxmicroit=100
 mcscfiguess=hf
 mem=120gb
 mmprog=
 molden=off
 mp2ongrid=off
 mpitasks=1
 mulmet=3
 mult=
 nab=off
 nacto=0
 nactv=0
 naf_amp=3.16d-3
 naf_cor=0.1d0
 naf_f12=off
 naf_scf=off
 nafalg=albe
 nafdens=off
 naftyp=jpq
 nchol=auto
 ndeps=1e-3
 nevpt=
 nstate=2
 nsing=0
 nto=off
 ntrip=0
 num_grad=off
 occ=
 occri=off
 oniom=off
 oniom_eechg=off
 oniom_pcm=off
 oniom_qcorr=off
 optalg=
 optmaxit=50
 optetol=1e-6
 optex=1
 optgtol=1e-4
 optstol=1e-3
 orblocc=off
 orbloce=off
 orbloco=boys
 orblocv=pao
 orblocguess=cholesky
 osveps=-1.d0
 ovirt=off
 ovltol=1e-7
 ovosnorb=80.0
 pao_subsys_tol=1e-3
 pao_tol=1e-3
 pcm=off
 popul=off
 pressure=100000
 pssp=off
 ptfreq=0.0
 ptthreads=2
 qmreg=
 qmmm=off
 qro=off
 qscf=off
 redcost_exc=6
 redcost_tddft=off
 refdet=none
 rest=0
 rgrid=log3
 rism=off
 rohfcore=standard
 rohftype=semicanonical
 scfalg=direct
 scf_conv=auto
 scfdamp=0.0d0
 scfdamp_mode=off
 scfdamp_end=50
 scfdamp_dampstep=0.d0
 scfdamp_dtol=0.0d0
 scfdamp_maxfact=0.0d0
 scfdamp_minfact=0.0d0
 scfdiis=on
 scfdiis_dtol=0.0d0
 scfdiis_end=50
 scfdiis_start=2
 scfdiis_step=1
 scfdiis_watch=off
 scfdiis_wrange=10
 scfdiis_wlimit=5
 scfdiis_delmax=2
 scfdtol=7
 scfext=10
 scfguessdens=
 scfiguess=off
 scfloc=off
 scflshift=0.20
 scflshift_end=8
 scflshift_dtol=0.0
 scflshift_gaptol=0.20
 scfmaxit=50
 scftype=
 scftype_low=
 scftype_high=
 scftol=6
 scspe=1.d0
 scsph=1.d0
 scsps=0.0d0
 scsps_t=0.0d0
 scspt=0.0d0
 scspt_t=0.0d0
 scspv=1.d0
 spairtol=-1.d0
 sqmprog=
 subminp=top
 subsys_bopu=on
 symm=
 talg=lapl
 temp=298.15
 test=off
 tfunc=off
 theodore=off
 tlmo=0.999
 tpao=0.94
 tprint=0.1
 uncontract=off
 unit=bohr
 usedisk=2
 verbosity=3
 wpairtol=1.d-5

 Executing orbloc...

 Allocation of 120.0 Gbytes of memory...

 Localization of core orbitals...
 Localization type: Boys
 Localization algorithm: Jacobi
 
 Step   Convergence
   1   0.000000000000

 Localization of occupied orbitals...
 Localization type: Boys
 Localization algorithm: Jacobi
 
 Step   Convergence
   1   7.113683508550
   2   1.779164126965
   3   0.112235577271
   4   0.009623652446
   5   0.002375404459
   6   0.000886468799
   7   0.000383011906
   8   0.000172312025
   9   0.000078182573
  10   0.000035489908
  11   0.000016096631
  12   0.000007295574
  13   0.000003305305
  14   0.000001497271
  15   0.000000678272
  16   0.000000307309
  17   0.000000139268
  18   0.000000063133
  19   0.000000028629
  20   0.000000012988
  21   0.000000005894
  22   0.000000002676
  23   0.000000001215
  24   0.000000000552

 Localization succeeded.

 File MOCOEF is overwritten with localized orbitals.
 

 Executing cis...

 Allocation of 120.0 Gbytes of memory...
 
 WARNING! If scfiguess.eq.off and localcc.ne.off!
 Please be sure that MOCOEF is MOCOEF.CAN!
 
 Core orbitals considered in CVS treatment:   1
 
 Read MO coeff. matrix and orbital energies...
 
 Sorting for the CVS calculation...
 Generate singlet trial vectors...
 
 Starting DF-CIS iteration
 Singlet excited states
 
 
 The iteration has converged in  0 steps for all the roots.
 
 Final result of the CIS calculations for the excited states:
 Singlet excited states:
 
 Excited      Total          Excitation     Excitation     Excitation        Absorption
  state    energy [au]       energy [au]    energy [eV]  energy [cm^-1]    wavelength [nm]
 =========================================================================================
    1    -528.452068547     20.57189538     559.7898      4515009.16            2.21
 =========================================================================================
 
 
 Dominant coefficients
 Printing threshold: 0.100000
 
 for root  1
    coeff.   occ.       virt.
   0.707107     3  -->    40

 Executing drpa...

 Three-index integral transformation
 Allocation of 120.0 Gbytes of memory...
 
 
 Constructing PAOs...
 PAO norm tolerance:     1.0000E-04
 Kept PAOs:    546   517  105.6093
 Threshold: 0.9990000
 Number of selected important orbitals:     1  (   2.7 %)
 
 
 Occupied LMO domain definition with Boughton-Pulay completeness:    0.9999000000
 
   MO  Natoms  Completeness   Atoms
    1    1     0.999999       15
    2    3     0.999944        6    9   10
    3    3     0.999946       13   14   15
    4   11     0.999924        1    2    3    6    8    9   13   14   15   16   17
    5    1     0.999986       10
    6    2     0.999907        3    4
    7    2     0.999905        6    7
    8    3     0.999942        2    3   13
    9    6     0.999913        2   13   14   15   18   19
   10    6     0.999947        6    7    9   10   11   12
   11    7     0.999951        3    4    6    9   10   11   12
   12    7     0.999922        2    3    4   13   14   15   19
   13    7     0.999908        3    6    8    9   10   11   12
   14    7     0.999942        1    2    3   13   14   15   19
   15    1     0.999940        1
   16   11     0.999918        1    2    3    4    6   13   14   15   16   17   18
   17    7     0.999982        3    6    7    9   10   11   12
   18    6     0.999930        2   13   14   15   16   19
   19   13     0.999901        1    2    3    4    5    6    7    8    9   11   13   16   18
   20   10     0.999922        2    3    4    5    6    7    8    9   10   11
   21    6     0.999951        4    6    9   10   11   12
   22    8     0.999978        1    2    3   13   14   15   18   19
   23   13     0.999942        1    2    3    4    5    6    7    9   11   13   14   16   18
   24    7     0.999910        1    2    3   13   16   17   18
   25    8     0.999953        1    2    3    5   13   14   15   18
   26   10     0.999982        1    2    3    5    6    7    8    9   10   11
   27    7     0.999943        1    2   13   14   15   16   19
   28    7     0.999959        4    6    8    9   10   11   12
   29    7     0.999950        3    6    8    9   10   11   12
   30    8     0.999926        3    6    7    8    9   10   11   12
   31    8     0.999926        1    2    3    5   13   14   15   19
   32    8     0.999973        1    2    3   13   14   16   17   18
   33   16     0.999903        1    2    3    4    5    6    7    8    9   11   13   14   15   16   17   18
   34   15     0.999901        1    2    3    4    5    6    7    8   13   14   15   16   17   18   19
   35   13     0.999905        1    2    3    4    5    6    7    8    9   10   11   12   18
   36   12     0.999987        1    2    3    5    6    8   13   14   15   16   17   18
   37   14     0.999957        2    3    4    5    6    7    8    9   10   11   13   14   15   18
 
 Executing the Boughton-Pulay algorithm...
  with occ MO completeness:    0.9999000000
 
   MO  Natoms  Completeness   Atoms
    1    1     0.999999       15
    2    3     0.999944        6    9   10
    3    3     0.999946       13   14   15
    4   11     0.999924        1    2    3    6    8    9   13   14   15   16   17
    5    1     0.999986       10
    6    2     0.999907        3    4
    7    2     0.999905        6    7
    8    3     0.999942        2    3   13
    9    6     0.999913        2   13   14   15   18   19
   10    6     0.999947        6    7    9   10   11   12
   11    7     0.999951        3    4    6    9   10   11   12
   12    7     0.999922        2    3    4   13   14   15   19
   13    7     0.999908        3    6    8    9   10   11   12
   14    7     0.999942        1    2    3   13   14   15   19
   15    1     0.999940        1
   16   11     0.999918        1    2    3    4    6   13   14   15   16   17   18
   17    7     0.999982        3    6    7    9   10   11   12
   18    6     0.999930        2   13   14   15   16   19
   19   13     0.999901        1    2    3    4    5    6    7    8    9   11   13   16   18
   20   10     0.999922        2    3    4    5    6    7    8    9   10   11
   21    6     0.999951        4    6    9   10   11   12
   22    8     0.999978        1    2    3   13   14   15   18   19
   23   13     0.999942        1    2    3    4    5    6    7    9   11   13   14   16   18
   24    7     0.999910        1    2    3   13   16   17   18
   25    8     0.999953        1    2    3    5   13   14   15   18
   26   10     0.999982        1    2    3    5    6    7    8    9   10   11
   27    7     0.999943        1    2   13   14   15   16   19
   28    7     0.999959        4    6    8    9   10   11   12
   29    7     0.999950        3    6    8    9   10   11   12
   30    8     0.999926        3    6    7    8    9   10   11   12
   31    8     0.999926        1    2    3    5   13   14   15   19
   32    8     0.999973        1    2    3   13   14   16   17   18
   33   16     0.999903        1    2    3    4    5    6    7    8    9   11   13   14   15   16   17   18
   34   15     0.999901        1    2    3    4    5    6    7    8   13   14   15   16   17   18   19
   35   13     0.999905        1    2    3    4    5    6    7    8    9   10   11   12   18
   36   12     0.999987        1    2    3    5    6    8   13   14   15   16   17   18
   37   14     0.999957        2    3    4    5    6    7    8    9   10   11   13   14   15   18
 
   38    4     0.992919        1    2   16   17
   39    2     0.990180        1    2
   40    5     0.987285        1    2   13   16   17
   41    1     0.998731        1
   42    1     0.995682        1
   43    4     0.991136        1    2   16   17
   44    3     0.986380        1    2   16
   45    6     0.981257        1    2    3   13   16   17
   46    4     0.988349        1    2   16   17
   47    3     0.985543        1    2   16
   48    5     0.983837        1    2    8   13   17
   49    5     0.983731        1    2   13   16   17
   50    3     0.991501        1    2   16
   51    4     0.982559        1    2    8   17
   52    1     0.997856        1
   53    1     0.996380        1
   54    1     0.998165        1
   55    1     0.999795        1
   56    1     0.999653        1
   57    1     0.999823        1
   58    1     0.998989        1
   59    1     0.998469        1
   60    1     0.999061        1
   61    1     0.999096        1
   62    1     0.999016        1
   63    2     0.993667        1    2
   64    2     0.995251        1    2
   65    2     0.997179        1    2
   66    2     0.981347        1   17
   67    2     0.996837        1    2
   68    1     0.999998        1
   69    1     0.999996        1
   70    1     0.999998        1
   71    1     0.999998        1
   72    1     0.999997        1
   73    1     0.999280        1
   74    1     0.998181        1
   75    1     0.996959        1
   76    1     0.999890        1
   77    1     0.999797        1
   78    1     0.999568        1
   79    1     0.998404        1
   80    5     0.993422        1    2    3   13   18
   81    4     0.990661        1    2    3   13
   82    6     0.981210        1    2    3   13   14   18
   83    1     0.996995        2
   84    1     0.989451        2
   85    5     0.985949        1    2    3   13   18
   86    8     0.980830        1    2    5   13   15   16   17   18
   87    4     0.987272        1    2    3   13
   88    5     0.989722        1    2    3   13   18
   89    4     0.981659        1    2   13   18
   90    4     0.981051        1    2    3   13
   91    7     0.986363        1    2    3   13   14   15   18
   92    7     0.986382        1    2    3   13   14   15   18
   93    6     0.985155        1    2    3    6   13   15
   94    1     0.996535        2
   95    1     0.996309        2
   96    1     0.995185        2
   97    1     0.999679        2
   98    1     0.999660        2
   99    1     0.999554        2
  100    1     0.990075        2
  101    1     0.990848        2
  102    1     0.994044        2
  103    1     0.990979        2
  104    1     0.992409        2
  105    4     0.983472        1    2    3   13
  106    6     0.981686        1    2    4    5   13   18
  107    5     0.980826        1    2    3   13   16
  108    4     0.988353        1    2    3   13
  109    5     0.986562        1    2    3   13   15
  110    1     0.999995        2
  111    1     0.999995        2
  112    1     0.999997        2
  113    1     0.999994        2
  114    1     0.999995        2
  115    1     0.990146        2
  116    1     0.980996        2
  117    1     0.985699        2
  118    1     0.997296        2
  119    1     0.987686        2
  120    1     0.995000        2
  121    1     0.981705        2
  122    5     0.990903        2    3    4    5    6
  123    3     0.986202        2    3    6
  124    7     0.982723        1    2    3    4    5    6   11
  125    1     0.997807        3
  126    1     0.992268        3
  127    5     0.984735        2    3    4    5    6
  128    6     0.988206        1    3    4    5    6   18
  129    4     0.983279        2    3    6   13
  130    5     0.986883        2    3    4    5    6
  131    4     0.982393        3    4    5    6
  132    5     0.983120        2    3    6    9   13
  133    7     0.980986        1    2    3    4    5    6   14
  134    6     0.980605        1    2    3    4    5    6
  135    7     0.988574        2    3    6    9   11   13   14
  136    1     0.997053        3
  137    1     0.998759        3
  138    1     0.995055        3
  139    1     0.999727        3
  140    1     0.999885        3
  141    1     0.999543        3
  142    1     0.995736        3
  143    1     0.993440        3
  144    1     0.996749        3
  145    1     0.995630        3
  146    1     0.995050        3
  147    3     0.988753        2    3    6
  148    5     0.991959        1    2    3    7    8
  149    3     0.989388        2    3    6
  150    3     0.989699        2    3    6
  151    4     0.981800        2    3    5    6
  152    1     0.999998        3
  153    1     0.999996        3
  154    1     0.999999        3
  155    1     0.999997        3
  156    1     0.999997        3
  157    1     0.992964        3
  158    1     0.988916        3
  159    1     0.999197        3
  160    1     0.997952        3
  161    1     0.984519        3
  162    1     0.997690        3
  163    1     0.995753        3
  164    4     0.982250        2    3    4    6
  165    3     0.984225        3    4    6
  166    6     0.985608        3    4    6   11   14   16
  167    1     0.993532        4
  168    1     0.994919        4
  169    1     0.991153        4
  170    2     0.985105        3    4
  171    2     0.995403        3    4
  172    3     0.982925        3    4    6
  173    1     0.990451        4
  174    1     0.993614        4
  175    1     0.986671        4
  176    1     0.988925        4
  177    1     0.990774        4
  178    3     0.984684        3    5    6
  179    3     0.986219        3    5    6
  180    5     0.987205        2    3    5    6   13
  181    1     0.992578        5
  182    1     0.996155        5
  183    1     0.991337        5
  184    2     0.986684        3    5
  185    2     0.996212        3    5
  186    3     0.989844        3    5    6
  187    1     0.987557        5
  188    1     0.990470        5
  189    1     0.989691        5
  190    1     0.992344        5
  191    1     0.991286        5
  192    5     0.992315        3    6    7    8    9
  193    3     0.986425        3    6    9
  194    7     0.981062        3    6    7    8    9   10   11
  195    1     0.997842        6
  196    1     0.992346        6
  197    5     0.983830        3    6    7    8    9
  198    8     0.983251        3    4    5    6    7    8   10   11
  199    3     0.984685        3    6    9
  200    5     0.987088        3    6    7    8    9
  201    4     0.980199        3    6    7    8
  202    3     0.980857        3    6    9
  203    6     0.981327        3    6    7    9   10   11
  204    7     0.982846        3    6    7    8    9   10   11
  205    6     0.991784        1    2    3    6    9   10
  206    1     0.997166        6
  207    1     0.998644        6
  208    1     0.995381        6
  209    1     0.999738        6
  210    1     0.999874        6
  211    1     0.999573        6
  212    1     0.996151        6
  213    1     0.994229        6
  214    1     0.996986        6
  215    1     0.996084        6
  216    1     0.995153        6
  217    4     0.989944        3    6    9   10
  218    6     0.982888        4    5    6    7    8    9
  219    3     0.982358        3    6    9
  220    3     0.985476        3    6    9
  221    4     0.987033        3    6    9   10
  222    1     0.999998        6
  223    1     0.999997        6
  224    1     0.999999        6
  225    1     0.999997        6
  226    1     0.999997        6
  227    1     0.992424        6
  228    1     0.990521        6
  229    1     0.999236        6
  230    1     0.997599        6
  231    1     0.986864        6
  232    1     0.997387        6
  233    1     0.996212        6
  234    3     0.983716        6    7    9
  235    3     0.981720        6    7    9
  236    4     0.980137        3    6    7   10
  237    1     0.992982        7
  238    1     0.995461        7
  239    1     0.991915        7
  240    2     0.986824        6    7
  241    2     0.995857        6    7
  242    3     0.990245        3    6    7
  243    1     0.988792        7
  244    1     0.992309        7
  245    1     0.987294        7
  246    1     0.990655        7
  247    1     0.991107        7
  248    6     0.980907        3    6    7    8    9   10
  249    4     0.987894        3    6    8    9
  250    5     0.980858        1    3    6    7    8
  251    1     0.992818        8
  252    1     0.995074        8
  253    1     0.990901        8
  254    2     0.986400        6    8
  255    2     0.992969        6    8
  256    3     0.980018        3    6    8
  257    1     0.988625        8
  258    1     0.992138        8
  259    1     0.988140        8
  260    1     0.990544        8
  261    1     0.990704        8
  262    4     0.997178        6    9   10   11
  263    4     0.996929        6    9   10   11
  264    4     0.991996        6    9   10   11
  265    1     0.995038        9
  266    1     0.982859        9
  267    4     0.992814        6    9   10   11
  268    5     0.993024        7    8    9   10   11
  269    4     0.995326        6    9   10   11
  270    4     0.994344        6    9   10   11
  271    4     0.987451        8    9   10   11
  272    4     0.994797        6    9   10   11
  273    4     0.988184        6    9   10   11
  274    5     0.992236        6    8    9   10   11
  275    5     0.992618        3    6    9   10   11
  276    1     0.994403        9
  277    1     0.994019        9
  278    1     0.994223        9
  279    1     0.999482        9
  280    1     0.999447        9
  281    1     0.999466        9
  282    1     0.987683        9
  283    1     0.985145        9
  284    1     0.984330        9
  285    1     0.981743        9
  286    2     0.990459        9   10
  287    4     0.994069        6    9   10   11
  288    5     0.997094        6    7    9   10   11
  289    4     0.991494        6    9   10   11
  290    4     0.992700        6    9   10   11
  291    4     0.990228        6    9   10   11
  292    1     0.999991        9
  293    1     0.999990        9
  294    1     0.999990        9
  295    1     0.999988        9
  296    1     0.999982        9
  297    1     0.980674        9
  298    3     0.985630        6    9   10
  299    1     0.986543        9
  300    2     0.986051        9   10
  301    2     0.987503        6    9
  302    1     0.993387        9
  303    2     0.986923        9   10
  304    2     0.996634        9   10
  305    1     0.985909       10
  306    2     0.989138        9   10
  307    1     0.999486       10
  308    1     0.998226       10
  309    4     0.990773        6    9   10   11
  310    4     0.991864        8    9   10   11
  311    3     0.981641        6    9   10
  312    3     0.981479        9   10   11
  313    3     0.985584        9   10   11
  314    3     0.981075        8    9   10
  315    2     0.990340        9   10
  316    2     0.988956        9   10
  317    2     0.989707        9   10
  318    1     0.996187       10
  319    1     0.995763       10
  320    1     0.995887       10
  321    1     0.999627       10
  322    1     0.999586       10
  323    1     0.999599       10
  324    1     0.999676       10
  325    1     0.999764       10
  326    1     0.999869       10
  327    1     0.999673       10
  328    1     0.999523       10
  329    1     0.991533       10
  330    1     0.991064       10
  331    1     0.995696       10
  332    1     0.990330       10
  333    1     0.983248       10
  334    1     0.999997       10
  335    1     0.999999       10
  336    1     0.999999       10
  337    1     0.999998       10
  338    1     0.999998       10
  339    1     0.999288       10
  340    1     0.999005       10
  341    1     0.999786       10
  342    1     0.999476       10
  343    1     0.999581       10
  344    1     0.999866       10
  345    1     0.998837       10
  346    3     0.988336        9   11   12
  347    2     0.993663        9   11
  348    3     0.988257        9   11   12
  349    1     0.999041       11
  350    1     0.996898       11
  351    4     0.989774        9   10   11   12
  352    3     0.986529        9   10   11
  353    3     0.985839        9   11   12
  354    4     0.990316        9   10   11   12
  355    3     0.990992        9   10   11
  356    3     0.984363        9   11   12
  357    2     0.986400        9   11
  358    2     0.993857        9   11
  359    4     0.985062        4    9   11   12
  360    1     0.996538       11
  361    1     0.996345       11
  362    1     0.997992       11
  363    1     0.999661       11
  364    1     0.999643       11
  365    1     0.999803       11
  366    1     0.999727       11
  367    1     0.999824       11
  368    1     0.999741       11
  369    1     0.999429       11
  370    1     0.999663       11
  371    1     0.988646       11
  372    1     0.993396       11
  373    1     0.989984       11
  374    1     0.983037       11
  375    1     0.992155       11
  376    1     0.999999       11
  377    1     0.999999       11
  378    1     0.999999       11
  379    1     0.999997       11
  380    1     0.999998       11
  381    1     0.999817       11
  382    1     0.999008       11
  383    1     0.999505       11
  384    1     0.999611       11
  385    1     0.999741       11
  386    1     0.999839       11
  387    1     0.999446       11
  388    3     0.989625        9   11   12
  389    2     0.988117       11   12
  390    3     0.989602       10   11   12
  391    2     0.998669       11   12
  392    2     0.986947        9   12
  393    1     0.987299       12
  394    3     0.998030        9   11   12
  395    2     0.988515       11   12
  396    2     0.995642       11   12
  397    2     0.996773       11   12
  398    1     0.986431       12
  399    2     0.998549       11   12
  400    2     0.997571       11   12
  401    1     0.984915       12
  402    4     0.995132        2   13   14   15
  403    4     0.993284        2   13   14   15
  404    4     0.983927        2   13   14   15
  405    1     0.994964       13
  406    1     0.982646       13
  407    4     0.990960        2   13   14   15
  408    5     0.996805        1    2   13   14   15
  409    4     0.988523        2   13   14   15
  410    4     0.993630        2   13   14   15
  411    4     0.994442        2   13   14   15
  412    4     0.990800        2   13   14   15
  413    5     0.989354        1    2   13   14   15
  414    5     0.986004        1    2   13   14   15
  415    5     0.990330        2    3   13   14   15
  416    1     0.994502       13
  417    1     0.993560       13
  418    1     0.994367       13
  419    1     0.999490       13
  420    1     0.999406       13
  421    1     0.999478       13
  422    1     0.982939       13
  423    2     0.990703       13   15
  424    1     0.988204       13
  425    1     0.989646       13
  426    2     0.990821       13   15
  427    4     0.986676        2   13   14   15
  428    4     0.980611        1   13   14   15
  429    4     0.982998        2    3   13   14
  430    4     0.991931        2   13   14   15
  431    5     0.990633        2    3   13   14   15
  432    1     0.999988       13
  433    1     0.999984       13
  434    1     0.999993       13
  435    1     0.999993       13
  436    1     0.999984       13
  437    2     0.984909       13   15
  438    2     0.980421       13   15
  439    2     0.994878       13   14
  440    1     0.980156       13
  441    1     0.986672       13
  442    1     0.987942       13
  443    1     0.982140       13
  444    3     0.988296       13   14   19
  445    2     0.993755       13   14
  446    3     0.988290       13   14   19
  447    1     0.999045       14
  448    1     0.996909       14
  449    4     0.991543       13   14   15   19
  450    3     0.982786       13   14   15
  451    4     0.991174       13   14   15   19
  452    4     0.990838       13   14   15   19
  453    3     0.988539       13   14   15
  454    4     0.992916       13   14   15   19
  455    3     0.986237       13   14   19
  456    2     0.987072       13   14
  457    3     0.985065       13   14   19
  458    1     0.996980       14
  459    1     0.995973       14
  460    1     0.997953       14
  461    1     0.999704       14
  462    1     0.999606       14
  463    1     0.999799       14
  464    1     0.999758       14
  465    1     0.999770       14
  466    1     0.999752       14
  467    1     0.999503       14
  468    1     0.999558       14
  469    1     0.989801       14
  470    1     0.992205       14
  471    1     0.990621       14
  472    1     0.985622       14
  473    1     0.987876       14
  474    1     0.999999       14
  475    1     0.999998       14
  476    1     0.999999       14
  477    1     0.999998       14
  478    1     0.999997       14
  479    1     0.999434       14
  480    1     0.999143       14
  481    1     0.999236       14
  482    1     0.999817       14
  483    1     0.999880       14
  484    1     0.999805       14
  485    1     0.999578       14
  486    2     0.996678       13   15
  487    1     0.985955       15
  488    2     0.989278       13   15
  489    1     0.999487       15
  490    1     0.998231       15
  491    4     0.987964        2   13   14   15
  492    3     0.992264       13   14   15
  493    4     0.985665        2   13   14   15
  494    4     0.980111       13   14   15   19
  495    3     0.994587       13   14   15
  496    4     0.990630        2   13   14   15
  497    2     0.992352       13   15
  498    2     0.986085       13   15
  499    2     0.991296       13   15
  500    1     0.996097       15
  501    1     0.995916       15
  502    1     0.995864       15
  503    1     0.999618       15
  504    1     0.999602       15
  505    1     0.999596       15
  506    1     0.999668       15
  507    1     0.999616       15
  508    1     0.999887       15
  509    1     0.999840       15
  510    1     0.999479       15
  511    1     0.989369       15
  512    1     0.987061       15
  513    1     0.996777       15
  514    1     0.994534       15
  515    1     0.983801       15
  516    1     0.999997       15
  517    1     0.999998       15
  518    1     0.999999       15
  519    1     0.999999       15
  520    1     0.999997       15
  521    1     0.998579       15
  522    1     0.999211       15
  523    1     0.999648       15
  524    1     0.999417       15
  525    1     0.999843       15
  526    1     0.999780       15
  527    1     0.999317       15
  528    3     0.986887        1    2   16
  529    2     0.988271        1   16
  530    4     0.984644        1    2   14   16
  531    1     0.989597       16
  532    1     0.992033       16
  533    2     0.998876        1   16
  534    2     0.991024        1   16
  535    2     0.984328        1   16
  536    2     0.993082        1   16
  537    2     0.999209        1   16
  538    1     0.989726       16
  539    2     0.997384        1   16
  540    1     0.983923       16
  541    1     0.986983       16
  542    2     0.985787        1   17
  543    2     0.989939        1   17
  544    3     0.992382        1    2   17
  545    1     0.990056       17
  546    1     0.987035       17
  547    1     0.981437       17
  548    2     0.992149        1   17
  549    2     0.986318        1   17
  550    2     0.994548        1   17
  551    1     0.991154       17
  552    2     0.997391        1   17
  553    2     0.998381        1   17
  554    1     0.988506       17
  555    1     0.988582       17
  556    4     0.985309        1    2   13   18
  557    3     0.982353        2    3   18
  558    5     0.981016        1    2    7   13   18
  559    1     0.994963       18
  560    1     0.995407       18
  561    1     0.991336       18
  562    2     0.983754        2   18
  563    3     0.997435        1    2   18
  564    3     0.989781        2    3   18
  565    1     0.990799       18
  566    1     0.993835       18
  567    1     0.987364       18
  568    1     0.987108       18
  569    1     0.991761       18
  570    3     0.990015       13   14   19
  571    2     0.988308       14   19
  572    3     0.989776       14   15   19
  573    1     0.980433       19
  574    2     0.989012       13   19
  575    1     0.984263       19
  576    2     0.990739       14   19
  577    2     0.987563       14   19
  578    2     0.994971       14   19
  579    2     0.997669       14   19
  580    1     0.980902       19
  581    2     0.998115       14   19
  582    1     0.986468       19
  583    2     0.998183       14   19
 
 Dimensions of the occupied LMO domains:  Minimum / Average / Maximum
 
 Number of atoms in domain:                   1       7.6        16
 Number of atomic orbitals:                  43     250.5       485
 
 Number of strong pairs: 0 (0.0%)
 chtol:   9.999999999999999E-005
 switch to dfcoralg=cholinv
       11.25 MB memory is used for domain independent quantities
 
 Calculating the contribution of occupied LMOs...
    using local fitting domains
 
 MO:     1
 Extended domain construction for local excited state calculation...
 
 The selected important local MOs:    #:    16
    1    3    4    9   12   14   16   18   22   25   27   31   33   34   36   37
 
 The selected important PAOs:    #:     0

 
 The selected additional local MOs:    #:     0

 
 The selected additional PAOs:    #:   556
   38   39   40   41   42   43   44   45   46   47   48   49   50   51   52   53   54   55   56   57
   58   59   60   61   62   63   64   65   66   67   68   69   70   71   72   73   74   75   76   77
   78   79   80   81   82   83   84   85   86   87   88   89   90   91   92   93   94   95   96   97
   98   99  100  101  102  103  104  105  106  107  108  109  110  111  112  113  114  115  116  117
  118  119  120  121  122  123  124  125  126  127  128  129  130  131  132  133  134  135  136  137
  138  139  140  141  142  143  144  145  146  147  148  149  150  151  152  153  154  155  156  157
  158  159  160  161  162  163  164  165  166  167  168  169  170  171  172  173  174  175  176  177
  178  179  180  181  182  183  184  185  186  187  188  189  190  191  192  193  194  195  196  197
  198  199  200  201  202  203  204  205  206  207  208  209  210  211  212  213  214  215  216  217
  218  219  220  221  222  223  224  225  226  227  228  229  230  231  232  233  234  235  236  237
  238  239  240  241  242  243  244  245  246  247  248  249  250  251  252  253  254  255  256  257
  258  259  260  261  262  263  264  265  266  267  268  269  270  271  272  273  274  275  276  277
  278  279  280  281  282  283  284  285  286  287  288  289  290  291  292  293  294  295  296  297
  298  299  300  301  302  303  304  305  306  307  308  309  310  311  312  313  314  315  316  317
  318  319  320  321  322  323  324  325  326  327  328  329  330  331  332  333  334  335  336  337
  338  339  340  341  342  343  344  345  346  347  348  349  350  351  352  353  354  355  356  357
  358  359  360  361  362  363  364  365  366  367  368  369  370  371  372  373  374  375  376  377
  378  379  380  381  382  383  384  385  386  387  388  389  390  391  392  393  394  395  396  397
  398  399  400  401  402  403  404  405  406  407  408  409  410  411  412  413  414  415  416  417
  418  419  420  421  422  423  424  425  426  427  428  429  430  431  432  433  434  435  436  437
  438  439  440  441  442  443  444  445  446  447  448  449  450  451  452  453  454  455  456  457
  458  459  460  461  462  463  464  465  466  467  468  469  470  471  472  473  474  475  476  477
  478  479  480  481  482  483  484  485  486  487  488  489  490  491  492  493  494  495  496  497
  498  499  500  501  502  503  504  505  506  507  508  509  510  511  512  513  514  515  516  517
  518  519  520  521  522  523  524  525  526  527  528  529  530  531  532  533  534  535  536  537
  538  539  540  541  542  543  544  545  546  547  548  549  550  551  552  553  554  555  556  557
  558  559  560  561  562  563  564  565  566  567  568  569  570  571  572  573  574  575  576  577
  578  579  580  581  582  583  584  585  586  587  588  589  590  591  592  593
 
 The selected atoms in the ED:    #:    19
    1    2    3    4    5    6    7    8    9   10   11   12   13   14   15   16   17   18   19
 The selected atoms in the fitting domain  #:    19
    1    2    3    4    5    6    7    8    9   10   11   12   13   14   15   16   17   18   19
 
 Dimensions of the extended domain:
 
 Number of atoms in domain:      19 ( 100.00 %)
 Number of atomic orbitals:     556 ( 100.00 %)
 Number of fitting functions:  2773 ( 100.00 %)
 Warning: drop high-lying PAOs                    20
 Number of occupied orbitals:    16  ( 43.24 %)
 Number of virtual orbitals:    497  ( 96.13 %)
 
 IJ and IA integral transformation...

 Executing cis...

 Allocation of 120.0 Gbytes of memory...
 Core orbitals considered in CVS treatment:   1
 
 -20.5718811939
 -11.4006945894
  -1.4513372138
  -1.3542435058
  -1.1186078192
  -0.8778165724
  -0.7955859826
  -0.7619496913
  -0.7003044881
  -0.6421975089
  -0.6227848020

 Retrieve a J_ai^Q fitted MO integral list...
 Retrieve a J_ij^Q fitted MO integral list in upper triangle form...
 Unpack the upper triangle lists...
 
 Sorting for the CVS calculation...
 Generate singlet trial vectors...
 
 The ground-state intermediates are not necessary!
 
 Calculate pre-optimized initial guesses for adc(2) calculations
 Incore algorithm
 
 Calculate sigma vector for root  1
 
                       Excitation           Energy                Norm of
 Iteration  1         energy [au]        decrease [au]        residual vector
 ============================================================================
 for root  1          19.277657725        -1.2942235             0.0000000
 ============================================================================
  1/ 1 states have converged.
 
 
 
 The micro iteration of pre-optimization has converged in  1 steps.
 
 
 Dominant coefficients
 Printing threshold: 0.100000
 
 for root  1
    coeff.   occ.       virt.
   1.000000     3  -->    19
 ============================================================================
 Restart
 
 Calculate sigma vector for root  1
 
                       Excitation           Energy                Norm of
 Iteration  2         energy [au]        decrease [au]        residual vector
 ============================================================================
 for root  1          19.876970751         0.5993130             0.0000000
 ============================================================================
  1/ 1 states have converged.
 
 
 
 The micro iteration of pre-optimization has converged in  1 steps.
 
 
 Dominant coefficients
 Printing threshold: 0.100000
 
 for root  1
    coeff.   occ.       virt.
   1.000000     3  -->    19
 ============================================================================
 Restart
 
 Calculate sigma vector for root  1
 
                       Excitation           Energy                Norm of
 Iteration  3         energy [au]        decrease [au]        residual vector
 ============================================================================
 for root  1          19.703376217        -0.1735945             0.0000000
 ============================================================================
  1/ 1 states have converged.
 
 
 
 The micro iteration of pre-optimization has converged in  1 steps.
 
 
 Dominant coefficients
 Printing threshold: 0.100000
 
 for root  1
    coeff.   occ.       virt.
   1.000000     3  -->    19
 ============================================================================
 Restart
 
 Calculate sigma vector for root  1
 
                       Excitation           Energy                Norm of
 Iteration  4         energy [au]        decrease [au]        residual vector
 ============================================================================
 for root  1          19.763537134         0.0601609             0.0000000
 ============================================================================
  1/ 1 states have converged.
 
 
 
 The micro iteration of pre-optimization has converged in  1 steps.
 
 
 Dominant coefficients
 Printing threshold: 0.100000
 
 for root  1
    coeff.   occ.       virt.
   1.000000     3  -->    19
 ============================================================================
 Restart
 
 Calculate sigma vector for root  1
 
                       Excitation           Energy                Norm of
 Iteration  5         energy [au]        decrease [au]        residual vector
 ============================================================================
 for root  1          19.743833216        -0.0197039             0.0000000
 ============================================================================
  1/ 1 states have converged.
 
 
 
 The micro iteration of pre-optimization has converged in  1 steps.
 
 
 Dominant coefficients
 Printing threshold: 0.100000
 
 for root  1
    coeff.   occ.       virt.
   1.000000     3  -->    19
 ============================================================================
 Restart
 
 Calculate sigma vector for root  1
 
                       Excitation           Energy                Norm of
 Iteration  6         energy [au]        decrease [au]        residual vector
 ============================================================================
 for root  1          19.750411046         0.0065778             0.0000000
 ============================================================================
  1/ 1 states have converged.
 
 
 
 The micro iteration of pre-optimization has converged in  1 steps.
 
 
 Dominant coefficients
 Printing threshold: 0.100000
 
 for root  1
    coeff.   occ.       virt.
   1.000000     3  -->    19
 ============================================================================
 Restart
 
 Calculate sigma vector for root  1
 
                       Excitation           Energy                Norm of
 Iteration  7         energy [au]        decrease [au]        residual vector
 ============================================================================
 for root  1          19.748228953        -0.0021821             0.0000000
 ============================================================================
  1/ 1 states have converged.
 
 
 
 The micro iteration of pre-optimization has converged in  1 steps.
 
 
 Dominant coefficients
 Printing threshold: 0.100000
 
 for root  1
    coeff.   occ.       virt.
   1.000000     3  -->    19
 ============================================================================
 Restart
 
 Calculate sigma vector for root  1
 
                       Excitation           Energy                Norm of
 Iteration  8         energy [au]        decrease [au]        residual vector
 ============================================================================
 for root  1          19.748954350         0.0007254             0.0000000
 ============================================================================
  1/ 1 states have converged.
 
 
 
 The micro iteration of pre-optimization has converged in  1 steps.
 
 
 Dominant coefficients
 Printing threshold: 0.100000
 
 for root  1
    coeff.   occ.       virt.
   1.000000     3  -->    19
 ============================================================================
 
 The macro iteration of pre-optimization has converged in  8 steps!
 
 Starting DF-ADC(2) iteration for root  1
 
 Iteration   1
 
 Calculate double excitation amplitudes and Y^Q_ai vector...
 
       Total ADC(2)          Energy                Norm of
       energy [au]        decrease [au]        residual vector
 ============================================================================
     -529.275250556        -0.0002410             0.0000000
 ============================================================================
 
 Iteration   2
 
 Calculate double excitation amplitudes and Y^Q_ai vector...
 
       Total ADC(2)          Energy                Norm of
       energy [au]        decrease [au]        residual vector
 ============================================================================
     -529.275170485         0.0000801             0.0000000
 ============================================================================
 
 
 The ADC(2) iteration has converged in  2 steps.
 
 Final result in atomic units for root  1:
 
 Total reference energy:         -549.023963929515
 Total ADC(2) energy:            -529.275170484882
 ADC(2) excitation energy:         19.748793444633
 Spin multiplicity:                 1
 
 Dominant coefficients
 Printing threshold: 0.100000
 
    coeff.   occ.       virt.
   1.000000     3  -->    19
 ============================================================================
 
 
 Final result of the ADC(2) calculations for the excited states:
 Singlet states
 
 Excited   Excitation     Excitation     Excitation        Absorption      
  state    energy [au]    energy [eV]  energy [cm^-1]    wavelength [nm]  
 ============================================================================
    1     19.74879344     537.3920      4334359.16            2.31
 ============================================================================
 
 
                      Normal termination of mrcc.
 **********************************************************************
