# Supplementary material for: Scalable Correlated Local Approaches for Computing Valence and Core-Level Ionization Energies in Large Molecules
Source: J Chem Theory Comput. 2026 Jun 24;22(13):6584–98. doi: 10.1021/acs.jctc.6c00634 (PMC13374016; doi:10.1021/acs.jctc.6c00634)
Supplement: Supplementary file 2 [file ct6c00634_si_003.zip › SI/outputs/glycine_O_sos-pbe0-2-X2C.out]

 **********************************************************************
                          MRCC program system
 **********************************************************************
 
                              Written by
     Mihaly Kallay, Peter R. Nagy, David Mester, Laszlo Gyevi-Nagy,
        Jozsef Csoka, P. Bernat Szabo, Zoltan Rolik, Gyula Samu,
      Bence Hegely, Bence Ladoczki, Klara Petrov, Jozsef Csontos,
     Adam Ganyecz, Istvan Ladjanszki, Lorant Szegedy, Mate Farkas,
          Pal D. Mezei, Reka A. Horvath, and Balazs D. Lorincz
 
        Department of Physical Chemistry and Materials Science
            Budapest University of Technology and Economics
                  Budapest P.O.Box 91, H-1521 Hungary
 
                              www.mrcc.hu
 
                            Version: 25.1.2

 Executing minp...

 Reading input from MINP...
 
 Input file:
 
basis=cc-pCVTZ-X2C
verbosity=3


cialg=direct
ip_ea=ip
calc=tda
dft=user
4
0.7937 HFx
0.2063 PBEx
1.0000 MP2
0.5000 PBEc
scsps=0.6667
scspt=0.0000
dhexc=adc(2)
dendec=off

mem=120GB

dfbasis_scf=cc-pCVTZ-X2C_autoaux
dfbasis_cor=cc-pCVTZ-X2C_autoaux
hamilton=SFX2C1e
core=0
cvs=1-2
nstate=3
unit=bohr
geom=xyz
10
glycine
H -0.720437 -1.487279 2.069011
C 0.185404 0.059838 0.993569
H -0.335034 1.821220 1.960251
N 2.901388 -0.185910 0.737581
H 3.913648 -0.593971 2.298165
H 3.549862 -0.908672 -0.907108
C -1.046873 0.076467 -1.572498
O -0.008760 -0.449056 -3.593746
O -3.567471 0.717893 -1.417857
H -4.372405 0.680517 -3.089202
 
 
 Checking keyword combinations...
 
 Keywords:
 
 active=none
 agrid=ld0006-ld0590
 agrid_pssp=ld0006-ld0194
 agrid_pssp_sm=ld0006-ld0074
 ao_trunc=off
 ao_trunc_tol=1e-4
 basis=cc-pcvtz-x2c
 basis_sm=none
 basopt=off
 bfbasis=none
 bfgsmem=10
 bfgstol=1.0d-3
 bfgscimem=5
 boysalg=jacobi
 bpcompo=0.95
 bpcompv=0.98
 bpdfo=0.95
 bpocc=0.95
 bppdo=0.95
 bppdv=0.98
 bpedo=0.95
 bpedv=0.98
 bp_subsyso=0.95
 bp_subsysv=0.95
 cabscorr=off
 cabsdom=bplarge
 cabsdual=off
 calc=adc(2)
 ccmaxit=50
 ccprog=cis
 ccsdalg=disk
 ccsdmkl=seq
 ccsdrest=off
 ccsdthreads=2
 cctol=6
 charge=0
 cialg=direct
 ciguess=off
 cmpgrp=auto
 comprest=off
 coord_sys=ric
 core=corr
 corembed=off
 csapprox=off
 cvs=1-2
 dboc=off
 deltaf12=off
 delocsomofact=
 dendec=off
 dens=0
 denscorr=0
 dfalg=lineq
 dfbasis_cab=none
 dfbasis_cor=cc-pcvtz-x2c_autoaux
 dfbasis_scf=cc-pcvtz-x2c_autoaux
 dfbasis_scf_sm=auto
 dfintran=drpa
 df_trunc=off
 df_trunc_corr=off
 df_trunc_corr_tol=5e-4
 df_trunc_tol=5e-4
 dft=user
 dhexc=adc(2)
 diag=david
 docc=
 domrad=10.d0
 drpaalg=fit
 dual=off
 dual_df=off
 dyson=off
 ecp=auto
 edisp=off
 edisp_embed=off
 embed=off
 epairestfact=off
 epairscale=1.d0
 etemp=300
 epert=none
 eps=
 espcharge=off
 excrad=0.d0
 excrad_f12=0.d0
 excrad_fin=0.000000000D+00
 fastdbbsc=v2
 fitting=coulomb
 fmm=off
 fmmord=8
 fnonorb=
 freq=off
 gamma=1.d0
 gauss=spher
 geom=xyz
 gopt=off
 ghost=none
 gtol=7
 grdens=off
 grid=auto
 grid_sm=auto
 gridbatch_cos=2000
 grtol=10
 guido_ct=off
 hamilton=sfx2c1e
 hl_scfalg=auto
 iface=none
 incore=off
 intalg=auto
 ip_ea=ip
 itol=10
 laptol=1.d-2
 lccoporder=trffirst
 lcorthr=normal
 lccrest=off
 ldfgrad_tol=8
 lmp2dens=on
 lnoepso=0.d0
 lnoepsv=0.0d0
 localcc=off
 localcorrsymm=off
 locintrf=disk
 mact=
 maxact=off
 maxdim=200
 maxex=0
 maxmicroit=100
 mcscfiguess=hf
 mem=120gb
 mmprog=
 molden=on
 mp2ongrid=off
 mpitasks=1
 mulmet=0
 mult=
 nab=off
 nacto=0
 nactv=0
 naf_amp=3.16d-3
 naf_cor=0.d0
 naf_f12=off
 naf_scf=off
 nafalg=albe
 nafdens=off
 naftyp=
 nchol=auto
 ndeps=1e-3
 nevpt=
 nstate=3
 nsing=0
 nto=off
 ntrip=0
 num_grad=off
 occ=
 occri=off
 oniom=off
 oniom_eechg=off
 oniom_pcm=off
 oniom_qcorr=off
 optalg=
 optmaxit=50
 optetol=1e-6
 optex=2
 optgtol=1e-4
 optstol=1e-3
 orblocc=off
 orbloce=off
 orbloco=off
 orblocv=off
 orblocguess=cholesky
 osveps=1e-3
 ovirt=off
 ovltol=1e-7
 ovosnorb=80.0
 pao_subsys_tol=1e-3
 pao_tol=1e-3
 pcm=off
 popul=off
 pressure=100000
 pssp=off
 ptfreq=0.0
 ptthreads=2
 qmreg=
 qmmm=off
 qro=off
 qscf=off
 redcost_exc=off
 redcost_tddft=off
 refdet=none
 rest=0
 rgrid=log3
 rism=off
 rohfcore=semicanonical
 rohftype=semicanonical
 scfalg=auto
 scf_conv=auto
 scfdamp=0.7d0
 scfdamp_mode=1
 scfdamp_end=3
 scfdamp_dampstep=0.d0
 scfdamp_dtol=0.0d0
 scfdamp_maxfact=0.7d0
 scfdamp_minfact=0.7d0
 scfdiis=on
 scfdiis_dtol=0.0d0
 scfdiis_end=50
 scfdiis_start=2
 scfdiis_step=1
 scfdiis_watch=off
 scfdiis_wrange=10
 scfdiis_wlimit=5
 scfdiis_delmax=2
 scfdtol=7
 scfext=10
 scfguessdens=
 scfiguess=sad
 scfloc=off
 scflshift=0.20
 scflshift_end=8
 scflshift_dtol=0.0
 scflshift_gaptol=0.20
 scfmaxit=50
 scftype=
 scftype_low=
 scftype_high=
 scftol=6
 scspe=1.d0
 scsph=1.d0
 scsps=0.6667
 scsps_t=0.6667
 scspt=0.0000
 scspt_t=0.0000
 scspv=1.d0
 spairtol=1e-4
 sqmprog=
 subminp=top
 subsys_bopu=on
 symm=
 talg=occ
 temp=298.15
 test=off
 tfunc=off
 theodore=off
 tlmo=0.999
 tpao=0.94
 tprint=off
 uncontract=off
 unit=bohr
 usedisk=2
 verbosity=3
 wpairtol=0.100000000E-05

 Executing scf...

 @scfsetup: integrals taken from disk
            mrcc/integ binary format
 @scfsetup: calculating on full matrices
            not using symmetry adapted basis
 @scfsetup: diis switched on
 @scfsetup: number of steps to extrapolate from  10
 @scfsetup: tolerance in energy deviation    0.100000E-05
            tolerance in density deviation    0.100000E-06
 @scfsetup: maximum number of iterations:  50
 @scfsetup: restricted closed shell hf calc
 @scfsetup: starting scf from diagonal ao guess
 @scfsetup: occupation set:
            from initial orbitals
 @scfsetup: Parameter-set for SCF acceleration: normal
 @scfsetup: diis runs from iteration:   2
 @scfsetup: diis runs to iteration:  50
 @scfsetup: diis runs in every iteration
 @scfsetup: diiswatch is disabled                   
 @scfsetup: diis dtol criteria to switch on:      0.0000E+00
           (or the iteration number below is reached)
 @scfsetup: static damping scheme
            iteration step criteria to turn damping off: 3
 @scfsetup: dynamic level shifting
            tolarance in HOMO-LUMO gap:  0.200
            tolarance in density deviation:     0.0000E+00
            iteration step criteria to turn level shifting off: 8
 Allocation of 120.0 Gbytes of memory...
 ======================================================================
 ITERATION STEP   1
 

 SCF control                  : initial
 Damping factor/level shift   : 0.700/0.200
 DIIS [start/end/frequency]   :   2 / 50 /  1

 Calculation of two-electron integrals...
   3% done.
  85% done.
 100% done.
 Calculating the exchange-correlation matrix...
                  0.2063*PBEX [au]:     -6.175887872206
                  0.5000*PBEC [au]:     -0.450483828391
 Exchange-correlation energy  [au]:     -6.626371700597
 
 Coulomb energy + HF exchange [au]:    280.850025711388
 Gradient norm:      7.3892E+00
 RMS of [F,P]:                                         0.02624925812761
 RMS of difference density:                            0.01554662480395
 Gap [au]:  0.36493606
 ALPHA OCC:  20
 BETA  OCC:  20
 
 ***KOHN-SHAM ENERGY IN STEP   1 IS          -277.6878370775653480 [AU]
 ======================================================================
 ITERATION STEP   2
 

 SCF control                  : diis+damping
 Damping factor/level shift   : 0.700/0.000
 DIIS [start/end/frequency]   :   2 / 50 /  1

 Constructing Fock-matrix...
 Number of integral batches:    1
 Occupied indices per batch:   20
 
 Calculating the exchange-correlation matrix...
                  0.2063*PBEX [au]:     -7.267096282286
                  0.5000*PBEC [au]:     -0.670002061808
 Exchange-correlation energy  [au]:     -7.937098344094
 
 Coulomb energy + HF exchange [au]:    285.464507502100
 Gradient norm:      7.3892E+00
 DIIS is running in this iteration step.
 RMS of [F,P]:                                         0.01180671861696
 RMS of difference density:                            0.00382454822410
 Gap [au]:  0.33609896
 ALPHA OCC:  20
 BETA  OCC:  20
 
 ***KOHN-SHAM ENERGY IN STEP   2 IS          -283.0196461689831722 [AU]
 
 Step comparison  Energy Drift [au]  DIIS error drift  Gradient drift
        1            5.3318E+00         1.4443E-02       0.0000E+00
        2            2.8302E+02         1.0000E-07       0.0000E+00
 ======================================================================
 ITERATION STEP   3
 

 SCF control                  : diis+damping
 Damping factor/level shift   : 0.700/0.000
 DIIS [start/end/frequency]   :   2 / 50 /  1

 Constructing Fock-matrix...
 Number of integral batches:    1
 Occupied indices per batch:   20
 
 Calculating the exchange-correlation matrix...
                  0.2063*PBEX [au]:     -7.243890447454
                  0.5000*PBEC [au]:     -0.671419395242
 Exchange-correlation energy  [au]:     -7.915309842696
 
 Coulomb energy + HF exchange [au]:    285.713334001827
 Gradient norm:      7.3892E+00
 DIIS is running in this iteration step.
 RMS of [F,P]:                                         0.00774554936449
 RMS of difference density:                            0.00221770370705
 Gap [au]:  0.48074774
 ALPHA OCC:  20
 BETA  OCC:  20
 
 ***KOHN-SHAM ENERGY IN STEP   3 IS          -283.4470316982974509 [AU]
 
 Step comparison  Energy Drift [au]  DIIS error drift  Gradient drift
        2            4.2739E-01         4.0612E-03       0.0000E+00
 ======================================================================
 ITERATION STEP   4
 

 SCF control                  : diis
 Damping factor/level shift   : 0.000/0.000
 DIIS [start/end/frequency]   :   2 / 50 /  1

 Constructing Fock-matrix...
 Number of integral batches:    1
 Occupied indices per batch:   20
 
 Calculating the exchange-correlation matrix...
                  0.2063*PBEX [au]:     -7.280843114125
                  0.5000*PBEC [au]:     -0.671122321194
 Exchange-correlation energy  [au]:     -7.951965435320
 
 Coulomb energy + HF exchange [au]:    286.090534394984
 Gradient norm:      7.3892E+00
 DIIS is running in this iteration step.
 RMS of [F,P]:                                         0.00634453251646
 RMS of difference density:                            0.01047167235498
 Gap [au]:  0.46465714
 ALPHA OCC:  20
 BETA  OCC:  20
 
 ***KOHN-SHAM ENERGY IN STEP   4 IS          -283.6368693237870957 [AU]
 
 Step comparison  Energy Drift [au]  DIIS error drift  Gradient drift
        3            1.8984E-01         1.4010E-03       0.0000E+00
 ======================================================================
 ITERATION STEP   5
 

 SCF control                  : diis
 Damping factor/level shift   : 0.000/0.000
 DIIS [start/end/frequency]   :   2 / 50 /  1

 Constructing Fock-matrix...
 Number of integral batches:    1
 Occupied indices per batch:   20
 
 Calculating the exchange-correlation matrix...
                  0.2063*PBEX [au]:     -7.290487371503
                  0.5000*PBEC [au]:     -0.670275148304
 Exchange-correlation energy  [au]:     -7.960762519808
 
 Coulomb energy + HF exchange [au]:    287.211020965758
 Gradient norm:      7.3892E+00
 DIIS is running in this iteration step.
 RMS of [F,P]:                                         0.00242208517068
 RMS of difference density:                            0.00269359304956
 Gap [au]:  0.46707236
 ALPHA OCC:  20
 BETA  OCC:  20
 
 ***KOHN-SHAM ENERGY IN STEP   5 IS          -283.6947509843629973 [AU]
 
 Step comparison  Energy Drift [au]  DIIS error drift  Gradient drift
        4            5.7882E-02         3.9224E-03       0.0000E+00
 ======================================================================
 ITERATION STEP   6
 

 SCF control                  : diis
 Damping factor/level shift   : 0.000/0.000
 DIIS [start/end/frequency]   :   2 / 50 /  1

 Constructing Fock-matrix...
 Number of integral batches:    1
 Occupied indices per batch:   20
 
 Calculating the exchange-correlation matrix...
                  0.2063*PBEX [au]:     -7.268893482293
                  0.5000*PBEC [au]:     -0.671038551940
 Exchange-correlation energy  [au]:     -7.939932034233
 
 Coulomb energy + HF exchange [au]:    286.867605769532
 Gradient norm:      7.3892E+00
 DIIS is running in this iteration step.
 RMS of [F,P]:                                         0.00070385945770
 RMS of difference density:                            0.00074116700552
 Gap [au]:  0.45610480
 ALPHA OCC:  20
 BETA  OCC:  20
 
 ***KOHN-SHAM ENERGY IN STEP   6 IS          -283.7413508556414286 [AU]
 
 Step comparison  Energy Drift [au]  DIIS error drift  Gradient drift
        5            4.6600E-02         1.7182E-03       0.0000E+00
 ======================================================================
 ITERATION STEP   7
 

 SCF control                  : diis
 Damping factor/level shift   : 0.000/0.000
 DIIS [start/end/frequency]   :   2 / 50 /  1

 Constructing Fock-matrix...
 Number of integral batches:    1
 Occupied indices per batch:   20
 
 Calculating the exchange-correlation matrix...
                  0.2063*PBEX [au]:     -7.262364589496
                  0.5000*PBEC [au]:     -0.671175057566
 Exchange-correlation energy  [au]:     -7.933539647061
 
 Coulomb energy + HF exchange [au]:    286.729082360352
 Gradient norm:      7.3892E+00
 DIIS is running in this iteration step.
 RMS of [F,P]:                                         0.00050470353691
 RMS of difference density:                            0.00046404006196
 Gap [au]:  0.45711524
 ALPHA OCC:  20
 BETA  OCC:  20
 
 ***KOHN-SHAM ENERGY IN STEP   7 IS          -283.7447402792802222 [AU]
 
 Step comparison  Energy Drift [au]  DIIS error drift  Gradient drift
        6            3.3894E-03         1.9916E-04       0.0000E+00
 ======================================================================
 ITERATION STEP   8
 

 SCF control                  : diis
 Damping factor/level shift   : 0.000/0.000
 DIIS [start/end/frequency]   :   2 / 50 /  1

 Constructing Fock-matrix...
 Number of integral batches:    1
 Occupied indices per batch:   20
 
 Calculating the exchange-correlation matrix...
                  0.2063*PBEX [au]:     -7.260997843384
                  0.5000*PBEC [au]:     -0.671319067586
 Exchange-correlation energy  [au]:     -7.932316910970
 
 Coulomb energy + HF exchange [au]:    286.726193046523
 Gradient norm:      7.3892E+00
 DIIS is running in this iteration step.
 RMS of [F,P]:                                         0.00026889105268
 RMS of difference density:                            0.00030930282944
 Gap [au]:  0.45763966
 ALPHA OCC:  20
 BETA  OCC:  20
 
 ***KOHN-SHAM ENERGY IN STEP   8 IS          -283.7467928108920887 [AU]
 
 Step comparison  Energy Drift [au]  DIIS error drift  Gradient drift
        7            2.0525E-03         2.3581E-04       0.0000E+00
 ======================================================================
 ITERATION STEP   9
 

 SCF control                  : diis
 Damping factor/level shift   : 0.000/0.000
 DIIS [start/end/frequency]   :   2 / 50 /  1

 Constructing Fock-matrix...
 Number of integral batches:    1
 Occupied indices per batch:   20
 
 Calculating the exchange-correlation matrix...
                  0.2063*PBEX [au]:     -7.258799207370
                  0.5000*PBEC [au]:     -0.671407841822
 Exchange-correlation energy  [au]:     -7.930207049192
 
 Coulomb energy + HF exchange [au]:    286.683274433519
 Gradient norm:      7.3892E+00
 DIIS is running in this iteration step.
 RMS of [F,P]:                                         0.00013129729564
 RMS of difference density:                            0.00018436486643
 Gap [au]:  0.45682528
 ALPHA OCC:  20
 BETA  OCC:  20
 
 ***KOHN-SHAM ENERGY IN STEP   9 IS          -283.7475177621040530 [AU]
 
 Step comparison  Energy Drift [au]  DIIS error drift  Gradient drift
        8            7.2495E-04         1.3759E-04       0.0000E+00
 ======================================================================
 ITERATION STEP  10
 

 SCF control                  : diis
 Damping factor/level shift   : 0.000/0.000
 DIIS [start/end/frequency]   :   2 / 50 /  1

 Constructing Fock-matrix...
 Number of integral batches:    1
 Occupied indices per batch:   20
 
 Calculating the exchange-correlation matrix...
                  0.2063*PBEX [au]:     -7.257726529354
                  0.5000*PBEC [au]:     -0.671468920244
 Exchange-correlation energy  [au]:     -7.929195449598
 
 Coulomb energy + HF exchange [au]:    286.667469535841
 Gradient norm:      7.3892E+00
 DIIS is running in this iteration step.
 RMS of [F,P]:                                         0.00005171715172
 RMS of difference density:                            0.00010524734760
 Gap [au]:  0.45691265
 ALPHA OCC:  20
 BETA  OCC:  20
 
 ***KOHN-SHAM ENERGY IN STEP  10 IS          -283.7477208377329134 [AU]
 
 Step comparison  Energy Drift [au]  DIIS error drift  Gradient drift
        9            2.0308E-04         7.9580E-05       0.0000E+00
 ======================================================================
 ITERATION STEP  11
 

 SCF control                  : diis
 Damping factor/level shift   : 0.000/0.000
 DIIS [start/end/frequency]   :   2 / 50 /  1

 Constructing Fock-matrix...
 Number of integral batches:    1
 Occupied indices per batch:   20
 
 Calculating the exchange-correlation matrix...
                  0.2063*PBEX [au]:     -7.257108465808
                  0.5000*PBEC [au]:     -0.671507846771
 Exchange-correlation energy  [au]:     -7.928616312579
 
 Coulomb energy + HF exchange [au]:    286.658682910552
 Gradient norm:      7.3892E+00
 DIIS is running in this iteration step.
 RMS of [F,P]:                                         0.00000596896527
 RMS of difference density:                            0.00001131210313
 Gap [au]:  0.45686099
 ALPHA OCC:  20
 BETA  OCC:  20
 
 ***KOHN-SHAM ENERGY IN STEP  11 IS          -283.7477582591479290 [AU]
 
 Step comparison  Energy Drift [au]  DIIS error drift  Gradient drift
       10            3.7421E-05         4.5748E-05       0.0000E+00
 ======================================================================
 ITERATION STEP  12
 

 SCF control                  : diis
 Damping factor/level shift   : 0.000/0.000
 DIIS [start/end/frequency]   :   2 / 50 /  1

 Constructing Fock-matrix...
 Number of integral batches:    1
 Occupied indices per batch:   20
 
 Calculating the exchange-correlation matrix...
                  0.2063*PBEX [au]:     -7.257023154681
                  0.5000*PBEC [au]:     -0.671510305136
 Exchange-correlation energy  [au]:     -7.928533459817
 
 Coulomb energy + HF exchange [au]:    286.656250067686
 Gradient norm:      7.3892E+00
 DIIS is running in this iteration step.
 RMS of [F,P]:                                         0.00000120665373
 RMS of difference density:                            0.00000138535154
 Gap [au]:  0.45686317
 ALPHA OCC:  20
 BETA  OCC:  20
 
 ***KOHN-SHAM ENERGY IN STEP  12 IS          -283.7477587878166787 [AU]
 
 Step comparison  Energy Drift [au]  DIIS error drift  Gradient drift
       11            5.2867E-07         4.7623E-06       0.0000E+00
 ======================================================================
 ITERATION STEP  13
 

 SCF control                  : diis
 Damping factor/level shift   : 0.000/0.000
 DIIS [start/end/frequency]   :   2 / 50 /  1

 Constructing Fock-matrix...
 Number of integral batches:    1
 Occupied indices per batch:   20
 
 Calculating the exchange-correlation matrix...
                  0.2063*PBEX [au]:     -7.257027270560
                  0.5000*PBEC [au]:     -0.671511204736
 Exchange-correlation energy  [au]:     -7.928538475297
 
 Coulomb energy + HF exchange [au]:    286.656695785669
 Gradient norm:      7.3892E+00
 DIIS is running in this iteration step.
 RMS of [F,P]:                                         0.00000073454245
 RMS of difference density:                            0.00000168489499
 Gap [au]:  0.45686127
 ALPHA OCC:  20
 BETA  OCC:  20
 
 ***KOHN-SHAM ENERGY IN STEP  13 IS          -283.7477588039199077 [AU]
 
 Step comparison  Energy Drift [au]  DIIS error drift  Gradient drift
       12            1.6103E-08         4.7211E-07       0.0000E+00
 ======================================================================
 ITERATION STEP  14
 

 SCF control                  : diis
 Damping factor/level shift   : 0.000/0.000
 DIIS [start/end/frequency]   :   2 / 50 /  1

 Constructing Fock-matrix...
 Number of integral batches:    1
 Occupied indices per batch:   20
 
 Calculating the exchange-correlation matrix...
                  0.2063*PBEX [au]:     -7.257016296764
                  0.5000*PBEC [au]:     -0.671511663504
 Exchange-correlation energy  [au]:     -7.928527960268
 
 Coulomb energy + HF exchange [au]:    286.656462542328
 Gradient norm:      7.3892E+00
 DIIS is running in this iteration step.
 RMS of [F,P]:                                         0.00000004088160
 RMS of difference density:                            0.00000007712055
 Gap [au]:  0.45686114
 ALPHA OCC:  20
 BETA  OCC:  20
 
 ***KOHN-SHAM ENERGY IN STEP  14 IS          -283.7477588115208391 [AU]
 
 Step comparison  Energy Drift [au]  DIIS error drift  Gradient drift
       13            7.6009E-09         6.9366E-07       0.0000E+00
 ======================================================================
 
 SUCCESS...
 THE SCF ITERATION HAS CONVERGED!
 
                   A   
 FINAL ALPHA OCC:  20
 FINAL BETA  OCC:  20
 
 ***FINAL KOHN-SHAM ENERGY:          -283.7477588115208391 [AU]
 
 Orbital energies [au]:
      Irrep         Alpha          Beta
    1   A        -20.259652     -20.259652
    2   A        -20.201629     -20.201629
    3   A        -15.225240     -15.225240
    4   A        -11.123884     -11.123884
    5   A        -11.013309     -11.013309
    6   A         -1.370221      -1.370221
    7   A         -1.276301      -1.276301
    8   A         -1.115091      -1.115091
    9   A         -0.924889      -0.924889
   10   A         -0.766617      -0.766617
   11   A         -0.679154      -0.679154
   12   A         -0.653572      -0.653572
   13   A         -0.620242      -0.620242
   14   A         -0.589537      -0.589537
   15   A         -0.566926      -0.566926
   16   A         -0.539067      -0.539067
   17   A         -0.527218      -0.527218
   18   A         -0.450799      -0.450799
   19   A         -0.422670      -0.422670
   20   A         -0.351518      -0.351518
 
   21   A          0.105343       0.105343
   22   A          0.113310       0.113310
   23   A          0.123144       0.123144
   24   A          0.155366       0.155366
   25   A          0.190485       0.190485
   26   A          0.196500       0.196500
   27   A          0.274353       0.274353
   28   A          0.289908       0.289908
   29   A          0.324867       0.324867
   30   A          0.353418       0.353418
   31   A          0.417760       0.417760
   32   A          0.427878       0.427878
   33   A          0.442850       0.442850
   34   A          0.466596       0.466596
   35   A          0.493928       0.493928
   36   A          0.512862       0.512862
   37   A          0.538702       0.538702
   38   A          0.546586       0.546586
   39   A          0.558155       0.558155
   40   A          0.587250       0.587250
   41   A          0.613534       0.613534
   42   A          0.630285       0.630285
   43   A          0.650367       0.650367
   44   A          0.657290       0.657290
   45   A          0.666490       0.666490
   46   A          0.669652       0.669652
   47   A          0.707620       0.707620
   48   A          0.723326       0.723326
   49   A          0.737902       0.737902
   50   A          0.748153       0.748153
   51   A          0.818412       0.818412
   52   A          0.854548       0.854548
   53   A          0.862095       0.862095
   54   A          0.890804       0.890804
   55   A          0.900637       0.900637
   56   A          0.938798       0.938798
   57   A          0.993827       0.993827
   58   A          1.022457       1.022457
   59   A          1.050340       1.050340
   60   A          1.076854       1.076854
   61   A          1.140976       1.140976
   62   A          1.153629       1.153629
   63   A          1.174433       1.174433
   64   A          1.204931       1.204931
   65   A          1.225449       1.225449
   66   A          1.243029       1.243029
   67   A          1.263816       1.263816
   68   A          1.294155       1.294155
   69   A          1.309478       1.309478
   70   A          1.341680       1.341680
   71   A          1.381296       1.381296
   72   A          1.401644       1.401644
   73   A          1.443767       1.443767
   74   A          1.457969       1.457969
   75   A          1.471210       1.471210
   76   A          1.498351       1.498351
   77   A          1.533202       1.533202
   78   A          1.546991       1.546991
   79   A          1.627132       1.627132
   80   A          1.694756       1.694756
   81   A          1.724282       1.724282
   82   A          1.752473       1.752473
   83   A          1.783331       1.783331
   84   A          1.834972       1.834972
   85   A          1.883146       1.883146
   86   A          1.920599       1.920599
   87   A          1.949230       1.949230
   88   A          1.968103       1.968103
   89   A          2.130596       2.130596
   90   A          2.158014       2.158014
   91   A          2.167704       2.167704
   92   A          2.202509       2.202509
   93   A          2.271342       2.271342
   94   A          2.309968       2.309968
   95   A          2.315477       2.315477
   96   A          2.428689       2.428689
   97   A          2.527585       2.527585
   98   A          2.575112       2.575112
   99   A          2.620816       2.620816
  100   A          2.631485       2.631485
  101   A          2.689501       2.689501
  102   A          2.715067       2.715067
  103   A          2.774583       2.774583
  104   A          2.789269       2.789269
  105   A          2.858677       2.858677
  106   A          2.927866       2.927866
  107   A          2.954350       2.954350
  108   A          2.986047       2.986047
  109   A          3.011571       3.011571
  110   A          3.049818       3.049818
  111   A          3.112979       3.112979
  112   A          3.131630       3.131630
  113   A          3.160924       3.160924
  114   A          3.162329       3.162329
  115   A          3.190604       3.190604
  116   A          3.231105       3.231105
  117   A          3.270057       3.270057
  118   A          3.306882       3.306882
  119   A          3.313510       3.313510
  120   A          3.356411       3.356411
  121   A          3.368605       3.368605
  122   A          3.391777       3.391777
  123   A          3.427065       3.427065
  124   A          3.440598       3.440598
  125   A          3.480776       3.480776
  126   A          3.488941       3.488941
  127   A          3.513515       3.513515
  128   A          3.529338       3.529338
  129   A          3.555332       3.555332
  130   A          3.600039       3.600039
  131   A          3.613816       3.613816
  132   A          3.646578       3.646578
  133   A          3.684142       3.684142
  134   A          3.706698       3.706698
  135   A          3.760862       3.760862
  136   A          3.780665       3.780665
  137   A          3.818646       3.818646
  138   A          3.829166       3.829166
  139   A          3.844067       3.844067
  140   A          3.882997       3.882997
  141   A          3.898695       3.898695
  142   A          3.948508       3.948508
  143   A          3.972981       3.972981
  144   A          3.982879       3.982879
  145   A          4.004658       4.004658
  146   A          4.041659       4.041659
  147   A          4.106959       4.106959
  148   A          4.133243       4.133243
  149   A          4.138710       4.138710
  150   A          4.179971       4.179971
  151   A          4.206100       4.206100
  152   A          4.240207       4.240207
  153   A          4.267332       4.267332
  154   A          4.306846       4.306846
  155   A          4.311536       4.311536
  156   A          4.347199       4.347199
  157   A          4.393157       4.393157
  158   A          4.397050       4.397050
  159   A          4.423555       4.423555
  160   A          4.434042       4.434042
  161   A          4.454202       4.454202
  162   A          4.537575       4.537575
  163   A          4.578673       4.578673
  164   A          4.611177       4.611177
  165   A          4.639139       4.639139
  166   A          4.694560       4.694560
  167   A          4.751928       4.751928
  168   A          4.866003       4.866003
  169   A          4.900172       4.900172
  170   A          4.946741       4.946741
  171   A          5.027192       5.027192
  172   A          5.029990       5.029990
  173   A          5.089291       5.089291
  174   A          5.119559       5.119559
  175   A          5.187385       5.187385
  176   A          5.219482       5.219482
  177   A          5.247810       5.247810
  178   A          5.340144       5.340144
  179   A          5.396023       5.396023
  180   A          5.423249       5.423249
  181   A          5.471418       5.471418
  182   A          5.481145       5.481145
  183   A          5.499534       5.499534
  184   A          5.588812       5.588812
  185   A          5.616932       5.616932
  186   A          5.656311       5.656311
  187   A          5.685122       5.685122
  188   A          5.773904       5.773904
  189   A          5.783328       5.783328
  190   A          5.879364       5.879364
  191   A          5.901102       5.901102
  192   A          5.932357       5.932357
  193   A          5.984632       5.984632
  194   A          6.028238       6.028238
  195   A          6.067151       6.067151
  196   A          6.098280       6.098280
  197   A          6.172711       6.172711
  198   A          6.229538       6.229538
  199   A          6.256004       6.256004
  200   A          6.468827       6.468827
  201   A          6.548671       6.548671
  202   A          6.570562       6.570562
  203   A          6.680347       6.680347
  204   A          6.696357       6.696357
  205   A          6.775977       6.775977
  206   A          6.808823       6.808823
  207   A          6.893532       6.893532
  208   A          6.936008       6.936008
  209   A          7.006072       7.006072
  210   A          7.063861       7.063861
  211   A          7.094209       7.094209
  212   A          7.168495       7.168495
  213   A          7.210062       7.210062
  214   A          7.216043       7.216043
  215   A          7.328896       7.328896
  216   A          7.466600       7.466600
  217   A          7.503833       7.503833
  218   A          7.661230       7.661230
  219   A          7.856684       7.856684
  220   A          8.191926       8.191926
  221   A         15.093257      15.093257
  222   A         15.892487      15.892487
  223   A         15.969377      15.969377
  224   A         16.127250      16.127250
  225   A         16.185127      16.185127
  226   A         16.299435      16.299435
  227   A         16.405039      16.405039
  228   A         16.890576      16.890576
  229   A         20.666833      20.666833
  230   A         21.469681      21.469681
  231   A         21.701780      21.701780
  232   A         22.510545      22.510545
  233   A         25.782427      25.782427
  234   A         25.878325      25.878325
  235   A         26.076130      26.076130
  236   A         26.339603      26.339603
  237   A         26.800455      26.800455
  238   A         26.950233      26.950233
  239   A         28.613103      28.613103
  240   A         28.972715      28.972715
  241   A         38.937057      38.937057
  242   A         38.942287      38.942287
  243   A         38.998896      38.998896
  244   A         39.176480      39.176480
  245   A         39.266592      39.266592
  246   A         41.011705      41.011705
  247   A         41.059789      41.059789
  248   A         41.096962      41.096962
  249   A         41.166532      41.166532
  250   A         41.183581      41.183581
  251   A         41.235639      41.235639
  252   A         41.321398      41.321398
  253   A         41.334908      41.334908
  254   A         41.370225      41.370225
  255   A         41.374210      41.374210
  256   A         43.470084      43.470084
  257   A         43.496271      43.496271
  258   A         43.509214      43.509214
  259   A         43.545509      43.545509
  260   A         43.554108      43.554108
  261   A         43.598215      43.598215
  262   A         43.634951      43.634951
  263   A         43.681371      43.681371
  264   A         43.730171      43.730171
  265   A         43.783003      43.783003
  266   A         80.171412      80.171412
  267   A         80.733549      80.733549
  268   A         80.868907      80.868907
  269   A         80.952011      80.952011
  270   A         80.978068      80.978068
  271   A         81.084158      81.084158
  272   A         84.684141      84.684141
  273   A         85.559232      85.559232
  274   A        107.922837     107.922837
  275   A        108.502072     108.502072
  276   A        108.695595     108.695595
  277   A        115.122205     115.122205
  278   A        136.616487     136.616487
  279   A        136.701292     136.701292
  280   A        136.836745     136.836745
  281   A        137.051571     137.051571
  282   A        137.482435     137.482435
  283   A        137.546904     137.546904
  284   A        147.540055     147.540055
  285   A        147.911743     147.911743
 
 RETURNING FROM SCF ALGORITHM
 ======================================================================

 Executing drpa...

 Three-index integral transformation
 Allocation of 120.0 Gbytes of memory...
 
 Minimal memory requirement for (ai|P) and (ij|P) integrals:    10.5 MB

 Calculating (ai|P) and (ij|P) integrals...
 Number of integral batches:    1
 Occupied indices per batch:   20
 
 Transforming integrals of batch 1...

 Executing cis...

 Allocation of 120.0 Gbytes of memory...
 Core orbitals considered in CVS treatment:   1  2
 
 Read MO coeff. matrix and orbital energies...
 
 Sorting for the CVS calculation...
 Generate singlet trial vectors...
 
 Starting TDA DF-TDDFT iteration
 Functional: user
 Singlet excited states
 
 
 The iteration has converged in  0 steps for all the roots.
 
 Final result of the TDA-TDDFT calculations for the excited states:
 Functional: user
 Singlet excited states:
 
 Excited      Total          Excitation     Excitation     Excitation        Absorption
  state    energy [au]       energy [au]    energy [eV]  energy [cm^-1]    wavelength [nm]
 =========================================================================================
    1    -263.546130158     20.20162865     549.7143      4433745.00            2.26
    2    -263.488106557     20.25965225     551.2932      4446479.71            2.25
 =========================================================================================
 
 
 Retrieve a J_ai^Q fitted MO integral list...
 Retrieve a J_ij^Q fitted MO integral list in upper triangle form...
 Sorting for the CVS calculation...
 Fitting...
 The ground-state intermediates are not necessary!
 Calculate pre-optimized initial guesses for adc(2) calculations
 Direct algorithm for AB contributions!!!
 
 Calculate sigma vector for root  1
 Calculate sigma vector for root  2
 
                       Excitation           Energy                Norm of
 Iteration  1         energy [au]        decrease [au]        residual vector
 ============================================================================
 for root  1          19.676976378        -0.5246523             0.0000000
 for root  2          19.769915351        -0.4897369             0.0000000
 ============================================================================
  2/ 2 states have converged.
 
 
 
 The micro iteration of pre-optimization has converged in  1 steps.
 
 
 ============================================================================
 Restart
 
 Calculate sigma vector for root  1
 Calculate sigma vector for root  2
 
                       Excitation           Energy                Norm of
 Iteration  2         energy [au]        decrease [au]        residual vector
 ============================================================================
 for root  1          19.830261871         0.1532855             0.0000000
 for root  2          19.894933008         0.1250177             0.0000000
 ============================================================================
  2/ 2 states have converged.
 
 
 
 The micro iteration of pre-optimization has converged in  1 steps.
 
 
 ============================================================================
 Restart
 
 Calculate sigma vector for root  1
 Calculate sigma vector for root  2
 
                       Excitation           Energy                Norm of
 Iteration  3         energy [au]        decrease [au]        residual vector
 ============================================================================
 for root  1          19.798097000        -0.0321649             0.0000000
 for root  2          19.870892585        -0.0240404             0.0000000
 ============================================================================
  2/ 2 states have converged.
 
 
 
 The micro iteration of pre-optimization has converged in  1 steps.
 
 
 ============================================================================
 Restart
 
 Calculate sigma vector for root  1
 Calculate sigma vector for root  2
 
                       Excitation           Energy                Norm of
 Iteration  4         energy [au]        decrease [au]        residual vector
 ============================================================================
 for root  1          19.805420481         0.0073235             0.0000000
 for root  2          19.875813981         0.0049214             0.0000000
 ============================================================================
  2/ 2 states have converged.
 
 
 
 The micro iteration of pre-optimization has converged in  1 steps.
 
 
 ============================================================================
 Restart
 
 Calculate sigma vector for root  1
 Calculate sigma vector for root  2
 
                       Excitation           Energy                Norm of
 Iteration  5         energy [au]        decrease [au]        residual vector
 ============================================================================
 for root  1          19.803782611        -0.0016379             0.0000000
 for root  2          19.874818958        -0.0009950             0.0000000
 ============================================================================
  2/ 2 states have converged.
 
 
 
 The micro iteration of pre-optimization has converged in  1 steps.
 
 
 ============================================================================
 Restart
 
 Calculate sigma vector for root  1
 Calculate sigma vector for root  2
 
                       Excitation           Energy                Norm of
 Iteration  6         energy [au]        decrease [au]        residual vector
 ============================================================================
 for root  1          19.804150397         0.0003678             0.0000000
 for root  2          19.875020645         0.0002017             0.0000000
 ============================================================================
  2/ 2 states have converged.
 
 
 
 The micro iteration of pre-optimization has converged in  1 steps.
 
 
 ============================================================================
 Restart
 
 Calculate sigma vector for root  1
 Calculate sigma vector for root  2
 
                       Excitation           Energy                Norm of
 Iteration  7         energy [au]        decrease [au]        residual vector
 ============================================================================
 for root  1          19.804067885        -0.0000825             0.0000000
 for root  2          19.874979785        -0.0000409             0.0000000
 ============================================================================
  2/ 2 states have converged.
 
 
 
 The micro iteration of pre-optimization has converged in  1 steps.
 
 
 ============================================================================
 Restart
 
 Calculate sigma vector for root  1
 Calculate sigma vector for root  2
 
                       Excitation           Energy                Norm of
 Iteration  8         energy [au]        decrease [au]        residual vector
 ============================================================================
 for root  1          19.804086400         0.0000185             0.0000000
 for root  2          19.874988063         0.0000083             0.0000000
 ============================================================================
  2/ 2 states have converged.
 
 
 
 The micro iteration of pre-optimization has converged in  1 steps.
 
 
 ============================================================================
 Restart
 
 Calculate sigma vector for root  1
 Calculate sigma vector for root  2
 
                       Excitation           Energy                Norm of
 Iteration  9         energy [au]        decrease [au]        residual vector
 ============================================================================
 for root  1          19.804082245        -0.0000042             0.0000000
 for root  2          19.874986386        -0.0000017             0.0000000
 ============================================================================
  2/ 2 states have converged.
 
 
 
 The micro iteration of pre-optimization has converged in  1 steps.
 
 
 ============================================================================
 
 The macro iteration of pre-optimization has converged in  9 steps!
 
 Final result of the double hybrid calculations for the excited states:
 Functional: user
 Singlet excited states:
 
 Excited      Total          Excitation     Excitation     Excitation        Absorption
  state    energy [au]       energy [au]    energy [eV]  energy [cm^-1]    wavelength [nm]
 =========================================================================================
    1    -263.943676566     19.80408225     538.8965      4346493.65            2.30
    2    -263.872772425     19.87498639     540.8259      4362055.31            2.29
 =========================================================================================
 
 
                      Normal termination of mrcc.
 **********************************************************************
