# Supplementary material for: Scalable Correlated Local Approaches for Computing Valence and Core-Level Ionization Energies in Large Molecules
Source: J Chem Theory Comput. 2026 Jun 24;22(13):6584–98. doi: 10.1021/acs.jctc.6c00634 (PMC13374016; doi:10.1021/acs.jctc.6c00634)
Supplement: Supplementary file 2 [file ct6c00634_si_003.zip › SI/outputs/leucine_O_2_sos-pbe0-2l_tailored-X2C.out]

 **********************************************************************
                          MRCC program system
 **********************************************************************
 
                              Written by
     Mihaly Kallay, Peter R. Nagy, David Mester, Laszlo Gyevi-Nagy,
        Jozsef Csoka, P. Bernat Szabo, Zoltan Rolik, Gyula Samu,
      Bence Hegely, Bence Ladoczki, Klara Petrov, Jozsef Csontos,
     Adam Ganyecz, Istvan Ladjanszki, Lorant Szegedy, Mate Farkas,
          Pal D. Mezei, Reka A. Horvath, and Balazs D. Lorincz
 
        Department of Physical Chemistry and Materials Science
            Budapest University of Technology and Economics
                  Budapest P.O.Box 91, H-1521 Hungary
 
                              www.mrcc.hu
 
                            Version: 25.1.2

 Executing minp...

 Reading input from MINP...
 
 Input file:
 
basis=cc-pCVTZ-X2C
verbosity=3

tprint=0.1
localcc=2016
redcost_exc=on


cialg=direct
ip_ea=ip
calc=tda
dft=user
4
0.7937 HFx
0.2063 PBEx
1.0000 MP2
0.5000 PBEc
scsps=0.6667
scspt=0.0000
dhexc=adc(2)
dendec=off

mem=120GB

dfbasis_scf=cc-pCVTZ-X2C_autoaux
dfbasis_cor=cc-pCVTZ-X2C_autoaux
scfiguess=off

bpcompo=0.9999
hamilton=SFX2C1e
core=0
cvs=1-1
nstate=2
unit=bohr
geom=xyz
22
L-leucine
H 0.763427 -3.155223 -0.931795
C 1.256657 -1.341829 -1.806587
N 3.954737 -0.886040 -1.523837
H 4.618066 -0.568840 0.234944
H 4.799716 0.105642 -2.923543
C -0.510839 0.742828 -0.675940
H -0.063579 2.536350 -1.625100
H -2.481480 0.264392 -1.127065
C -0.263909 1.100937 2.215259
H 1.735948 1.480676 2.656167
C -1.098094 -1.261950 3.706079
H -0.927429 -0.935336 5.746429
H 0.043748 -2.929473 3.246847
H -3.082385 -1.719557 3.300939
C -1.796247 3.436680 3.056243
H -1.593363 3.762201 5.093830
H -3.815980 3.174423 2.653032
H -1.165366 5.146751 2.067876
C 0.695315 -1.588965 -4.598872
O 2.003967 -0.751441 -6.340296
O -1.560376 -2.823592 -5.033167
H -1.933795 -2.905054 -6.849216
 
 
 Checking keyword combinations...
 
 Keywords:
 
 active=none
 agrid=ld0006-ld0590
 agrid_pssp=ld0006-ld0194
 agrid_pssp_sm=ld0006-ld0074
 ao_trunc=off
 ao_trunc_tol=1e-4
 basis=cc-pcvtz-x2c
 basis_sm=none
 basopt=off
 bfbasis=none
 bfgsmem=10
 bfgstol=1.0d-3
 bfgscimem=5
 boysalg=jacobi
 bpcompo=0.9999
 bpcompv=0.98
 bpdfo=0.9999
 bpocc=0.9999d0
 bppdo=0.999d0
 bppdv=0.98
 bpedo=0.9999d0
 bpedv=0.999999
 bp_subsyso=0.95
 bp_subsysv=0.95
 cabscorr=off
 cabsdom=bplarge
 cabsdual=off
 calc=adc(2)
 ccmaxit=50
 ccprog=cis
 ccsdalg=disk
 ccsdmkl=seq
 ccsdrest=off
 ccsdthreads=2
 cctol=6
 charge=0
 cialg=direct
 ciguess=off
 cmpgrp=auto
 comprest=off
 coord_sys=ric
 core=corr
 corembed=off
 csapprox=off
 cvs=1-1
 dboc=off
 deltaf12=off
 delocsomofact=
 dendec=off
 dens=0
 denscorr=0
 dfalg=lineq
 dfbasis_cab=none
 dfbasis_cor=cc-pcvtz-x2c_autoaux
 dfbasis_scf=cc-pcvtz-x2c_autoaux
 dfbasis_scf_sm=auto
 dfintran=drpa
 df_trunc=off
 df_trunc_corr=off
 df_trunc_corr_tol=5e-4
 df_trunc_tol=5e-4
 dft=user
 dhexc=adc(2)
 diag=david
 docc=
 domrad=10.d0
 drpaalg=auto
 dual=off
 dual_df=off
 dyson=off
 ecp=auto
 edisp=off
 edisp_embed=off
 embed=off
 epairestfact=off
 epairscale=1.d0
 etemp=300
 epert=none
 eps=
 espcharge=off
 excrad=0.d0
 excrad_f12=0.d0
 excrad_fin=0.000000000D+00
 fastdbbsc=v2
 fitting=coulomb
 fmm=off
 fmmord=8
 fnonorb=
 freq=off
 gamma=1.d0
 gauss=spher
 geom=xyz
 gopt=off
 ghost=none
 gtol=7
 grdens=off
 grid=auto
 grid_sm=auto
 gridbatch_cos=2000
 grtol=10
 guido_ct=off
 hamilton=sfx2c1e
 hl_scfalg=direct
 iface=none
 incore=off
 intalg=auto
 ip_ea=ip
 itol=10
 laptol=1.d-2
 lccoporder=trffirst
 lcorthr=loose
 lccrest=off
 ldfgrad_tol=8
 lmp2dens=on
 lnoepso=0.d0
 lnoepsv=0.000030d0
 localcc=2016
 localcorrsymm=off
 locintrf=
 mact=
 maxact=off
 maxdim=200
 maxex=0
 maxmicroit=100
 mcscfiguess=hf
 mem=120gb
 mmprog=
 molden=off
 mp2ongrid=off
 mpitasks=1
 mulmet=3
 mult=
 nab=off
 nacto=0
 nactv=0
 naf_amp=3.16d-3
 naf_cor=0.075d0
 naf_f12=off
 naf_scf=off
 nafalg=albe
 nafdens=off
 naftyp=jpq
 nchol=auto
 ndeps=1e-3
 nevpt=
 nstate=2
 nsing=0
 nto=off
 ntrip=0
 num_grad=off
 occ=
 occri=off
 oniom=off
 oniom_eechg=off
 oniom_pcm=off
 oniom_qcorr=off
 optalg=
 optmaxit=50
 optetol=1e-6
 optex=1
 optgtol=1e-4
 optstol=1e-3
 orblocc=boys
 orbloce=off
 orbloco=boys
 orblocv=pao
 orblocguess=cholesky
 osveps=-1.d0
 ovirt=off
 ovltol=1e-7
 ovosnorb=80.0
 pao_subsys_tol=1e-3
 pao_tol=1e-3
 pcm=off
 popul=off
 pressure=100000
 pssp=off
 ptfreq=0.0
 ptthreads=2
 qmreg=
 qmmm=off
 qro=off
 qscf=off
 redcost_exc=6
 redcost_tddft=off
 refdet=none
 rest=0
 rgrid=log3
 rism=off
 rohfcore=standard
 rohftype=semicanonical
 scfalg=direct
 scf_conv=auto
 scfdamp=0.7d0
 scfdamp_mode=1
 scfdamp_end=3
 scfdamp_dampstep=0.d0
 scfdamp_dtol=0.0d0
 scfdamp_maxfact=0.7d0
 scfdamp_minfact=0.7d0
 scfdiis=on
 scfdiis_dtol=0.0d0
 scfdiis_end=50
 scfdiis_start=2
 scfdiis_step=1
 scfdiis_watch=off
 scfdiis_wrange=10
 scfdiis_wlimit=5
 scfdiis_delmax=2
 scfdtol=7
 scfext=10
 scfguessdens=
 scfiguess=off
 scfloc=off
 scflshift=0.20
 scflshift_end=8
 scflshift_dtol=0.0
 scflshift_gaptol=0.20
 scfmaxit=50
 scftype=
 scftype_low=
 scftype_high=
 scftol=6
 scspe=1.d0
 scsph=1.d0
 scsps=0.6667
 scsps_t=0.6667
 scspt=0.0000
 scspt_t=0.0000
 scspv=1.d0
 spairtol=-1.d0
 sqmprog=
 subminp=top
 subsys_bopu=on
 symm=
 talg=lapl
 temp=298.15
 test=off
 tfunc=off
 theodore=off
 tlmo=0.999
 tpao=0.94
 tprint=0.1
 uncontract=off
 unit=bohr
 usedisk=2
 verbosity=3
 wpairtol=1.d-5

 Executing orbloc...

 Allocation of 120.0 Gbytes of memory...

 Localization of core orbitals...
 Localization type: Boys
 Localization algorithm: Jacobi
 
 Step   Convergence
   1   0.000000000000

 Localization of occupied orbitals...
 Localization type: Boys
 Localization algorithm: Jacobi
 
 Step   Convergence
   1   5.317779538777
   2   0.887440884228
   3   0.108819542095
   4   0.008844433514
   5   0.002760597630
   6   0.001340507946
   7   0.000700493178
   8   0.000376058664
   9   0.000203476759
  10   0.000110507736
  11   0.000060138636
  12   0.000032770094
  13   0.000017872171
  14   0.000009752917
  15   0.000005324408
  16   0.000002907602
  17   0.000001588141
  18   0.000000867578
  19   0.000000473996
  20   0.000000258986
  21   0.000000141515
  22   0.000000077330
  23   0.000000042258
  24   0.000000023093
  25   0.000000012620
  26   0.000000006896
  27   0.000000003769
  28   0.000000002060
  29   0.000000001126
  30   0.000000000615

 Localization succeeded.

 File MOCOEF is overwritten with localized orbitals.
 

 Executing cis...

 Allocation of 120.0 Gbytes of memory...
 
 WARNING! If scfiguess.eq.off and localcc.ne.off!
 Please be sure that MOCOEF is MOCOEF.CAN!
 
 Core orbitals considered in CVS treatment:   1
 
 Read MO coeff. matrix and orbital energies...
 
 Sorting for the CVS calculation...
 Generate singlet trial vectors...
 
 Starting TDA DF-TDDFT iteration
 Functional: user
 Singlet excited states
 
 
 The iteration has converged in  0 steps for all the roots.
 
 Final result of the TDA-TDDFT calculations for the excited states:
 Functional: user
 Singlet excited states:
 
 Excited      Total          Excitation     Excitation     Excitation        Absorption
  state    energy [au]       energy [au]    energy [eV]  energy [cm^-1]    wavelength [nm]
 =========================================================================================
    1    -420.225836398     20.25691437     551.2187      4445878.81            2.25
 =========================================================================================
 
 
 Dominant coefficients
 Printing threshold: 0.100000
 
 for root  1
    coeff.   occ.       virt.
   0.707107     1  -->    37

 Executing drpa...

 Three-index integral transformation
 Allocation of 120.0 Gbytes of memory...
 
 
 Constructing PAOs...
 PAO norm tolerance:     1.0000E-04
 Kept PAOs:    560   533  105.0657
 Threshold: 0.9990000
 Number of selected important orbitals:     1  (   2.8 %)
 
 
 Occupied LMO domain definition with Boughton-Pulay completeness:    0.9999000000
 
   MO  Natoms  Completeness   Atoms
    1    1     0.999999       21
    2    3     0.999946       19   20   21
    3    1     0.999985       20
    4   14     0.999913        1    2    3    4    5    6    7    8    9   10   13   19   20   21
    5    1     0.999918       11
    6    1     0.999919       15
    7    2     0.999903        6    8
    8    3     0.999909        1    2    6
    9    2     0.999901        9   11
   10    7     0.999950        2    3    5   19   20   21   22
   11    7     0.999949        1    2    6   19   20   21   22
   12    7     0.999929        2    6    8   19   20   21   22
   13    8     0.999916        2    3    5    6   19   20   21   22
   14   15     0.999961        2    3    4    6    8    9   10   11   12   13   14   15   16   17   18
   15   14     0.999904        1    2    3    4    5    6    7    8    9   10   13   19   20   21
   16    9     0.999932        2    6    9   10   11   12   13   14   15
   17    9     0.999935        2    6    9   10   11   15   16   17   18
   18    1     0.999931        3
   19    6     0.999930        2    3   19   20   21   22
   20   11     0.999944        1    2    3    6    7    8    9   10   11   15   19
   21    9     0.999931        1    6    9   10   11   12   13   14   15
   22    9     0.999961        6    7    9   10   11   15   16   17   18
   23   12     0.999971        2    3    6    7    8    9   10   11   15   17   19   21
   24    9     0.999952        1    2    3    4    5    6    7   19   20
   25    8     0.999937        6    9   10   11   15   16   17   18
   26    8     0.999973        6    9   10   11   12   13   14   15
   27    9     0.999941        1    2    3    6    7   19   20   21   22
   28    9     0.999917        1    2    3    6    7   19   20   21   22
   29    8     0.999965        1    2    3    6   19   20   21   22
   30    9     0.999909        2    3    4    5    6   10   19   20   21
   31   17     0.999932        2    3    4    6    7    8    9   10   11   12   13   14   15   16   17   18   19
   32   13     0.999945        1    2    3    6    7    8    9   10   11   15   19   20   21
   33   14     0.999962        2    6    7    8    9   10   11   12   13   14   15   16   17   18
   34   18     0.999987        1    2    3    6    7    8    9   10   11   12   14   15   16   17   18   19   20   21
   35   15     0.999903        1    2    3    4    5    6    7    8    9   10   13   19   20   21   22
   36   12     0.999945        1    2    3    4    5    6    8    9   10   19   20   21
 
 Executing the Boughton-Pulay algorithm...
  with occ MO completeness:    0.9999000000
 
   MO  Natoms  Completeness   Atoms
    1    1     0.999999       21
    2    3     0.999946       19   20   21
    3    1     0.999985       20
    4   14     0.999913        1    2    3    4    5    6    7    8    9   10   13   19   20   21
    5    1     0.999918       11
    6    1     0.999919       15
    7    2     0.999903        6    8
    8    3     0.999909        1    2    6
    9    2     0.999901        9   11
   10    7     0.999950        2    3    5   19   20   21   22
   11    7     0.999949        1    2    6   19   20   21   22
   12    7     0.999929        2    6    8   19   20   21   22
   13    8     0.999916        2    3    5    6   19   20   21   22
   14   15     0.999961        2    3    4    6    8    9   10   11   12   13   14   15   16   17   18
   15   14     0.999904        1    2    3    4    5    6    7    8    9   10   13   19   20   21
   16    9     0.999932        2    6    9   10   11   12   13   14   15
   17    9     0.999935        2    6    9   10   11   15   16   17   18
   18    1     0.999931        3
   19    6     0.999930        2    3   19   20   21   22
   20   11     0.999944        1    2    3    6    7    8    9   10   11   15   19
   21    9     0.999931        1    6    9   10   11   12   13   14   15
   22    9     0.999961        6    7    9   10   11   15   16   17   18
   23   12     0.999971        2    3    6    7    8    9   10   11   15   17   19   21
   24    9     0.999952        1    2    3    4    5    6    7   19   20
   25    8     0.999937        6    9   10   11   15   16   17   18
   26    8     0.999973        6    9   10   11   12   13   14   15
   27    9     0.999941        1    2    3    6    7   19   20   21   22
   28    9     0.999917        1    2    3    6    7   19   20   21   22
   29    8     0.999965        1    2    3    6   19   20   21   22
   30    9     0.999909        2    3    4    5    6   10   19   20   21
   31   17     0.999932        2    3    4    6    7    8    9   10   11   12   13   14   15   16   17   18   19
   32   13     0.999945        1    2    3    6    7    8    9   10   11   15   19   20   21
   33   14     0.999962        2    6    7    8    9   10   11   12   13   14   15   16   17   18
   34   18     0.999987        1    2    3    6    7    8    9   10   11   12   14   15   16   17   18   19   20   21
   35   15     0.999903        1    2    3    4    5    6    7    8    9   10   13   19   20   21   22
   36   12     0.999945        1    2    3    4    5    6    8    9   10   19   20   21
 
   37    5     0.981808        1    2    3    6   19
   38    4     0.981937        1    2    6   19
   39    6     0.980060        1    2    6   13   19   21
   40    1     0.996558        1
   41    1     0.993028        1
   42    1     0.990604        1
   43    2     0.985679        1    2
   44    3     0.994883        1    2    3
   45    3     0.981858        1    2   19
   46    1     0.997995        1
   47    1     0.987548        1
   48    1     0.988537        1
   49    1     0.980854        1
   50    1     0.995418        1
   51    5     0.994192        1    2    3    6   19
   52    4     0.990028        2    3    6   19
   53    7     0.983040        1    2    3    6   19   20   21
   54    1     0.996994        2
   55    1     0.989316        2
   56    5     0.990214        1    2    3    6   19
   57    4     0.982332        2    3    6   19
   58    4     0.983212        2    3    6   19
   59    5     0.986044        1    2    3    6   19
   60    4     0.988602        2    3    6   19
   61    9     0.981656        1    2    4    6    9   19   20   21   22
   62    7     0.983460        1    2    3    6   19   20   21
   63    7     0.984224        1    2    3    6   19   20   21
   64    8     0.984261        2    3    6   10   11   19   20   21
   65    1     0.997319        2
   66    1     0.995062        2
   67    1     0.995145        2
   68    1     0.999749        2
   69    1     0.999540        2
   70    1     0.999546        2
   71    1     0.988959        2
   72    1     0.987315        2
   73    1     0.992999        2
   74    1     0.995836        2
   75    1     0.992051        2
   76    6     0.985976        2    3    4    5    6   19
   77    5     0.980594        1    2    3    5   19
   78    6     0.981114        1    2    6    7   19   20
   79    4     0.988775        2    6   19   20
   80    6     0.990685        2    3    6    9   19   20
   81    1     0.999994        2
   82    1     0.999993        2
   83    1     0.999996        2
   84    1     0.999997        2
   85    1     0.999995        2
   86    1     0.993660        2
   87    1     0.995308        2
   88    1     0.996512        2
   89    1     0.989585        2
   90    1     0.990147        2
   91    1     0.980914        2
   92    2     0.988535        2    3
   93    4     0.995239        2    3    4    5
   94    2     0.989553        2    3
   95    4     0.982157        2    3    4    5
   96    1     0.998680        3
   97    1     0.995475        3
   98    5     0.982484        2    3    4    5    8
   99    4     0.982677        2    3    4    5
  100    4     0.990515        2    3    4    5
  101    4     0.984918        2    3    4    5
  102    4     0.981916        2    3    4    6
  103    4     0.981014        3    4    5    6
  104    3     0.987368        2    3    5
  105    4     0.982199        2    3    4    5
  106    6     0.985508        2    3    4    5   10   19
  107    1     0.998261        3
  108    1     0.995613        3
  109    1     0.998284        3
  110    1     0.999832        3
  111    1     0.999577        3
  112    1     0.999834        3
  113    1     0.997552        3
  114    1     0.998066        3
  115    1     0.999737        3
  116    1     0.999828        3
  117    1     0.999522        3
  118    2     0.986933        2    3
  119    3     0.996186        1    2    3
  120    1     0.993618        3
  121    1     0.996275        3
  122    1     0.986726        3
  123    1     0.999994        3
  124    1     0.999996        3
  125    1     0.999999        3
  126    1     1.000000        3
  127    1     0.999998        3
  128    1     0.999365        3
  129    1     0.999748        3
  130    1     0.999722        3
  131    1     0.998804        3
  132    1     0.999733        3
  133    1     0.997611        3
  134    1     0.996876        3
  135    3     0.983659        2    3    4
  136    2     0.987611        3    4
  137    4     0.986760        2    3    4   10
  138    2     0.986120        4    5
  139    1     0.988788        4
  140    1     0.990374        4
  141    2     0.993567        3    4
  142    2     0.982895        3    4
  143    2     0.990222        3    4
  144    1     0.988105        4
  145    1     0.987924        4
  146    1     0.991883        4
  147    2     0.998512        3    4
  148    2     0.997172        3    4
  149    3     0.985985        3    5   20
  150    2     0.983357        3    5
  151    4     0.991673        2    3    5   20
  152    1     0.983923        5
  153    1     0.987995        5
  154    1     0.984734        5
  155    2     0.991905        3    5
  156    3     0.993032        2    3    5
  157    2     0.983177        3    5
  158    1     0.985696        5
  159    1     0.987301        5
  160    2     0.997789        3    5
  161    1     0.990730        5
  162    1     0.982062        5
  163    5     0.988509        2    6    7    8    9
  164    3     0.983372        2    6    9
  165   11     0.980429        1    2    3    6    7    8    9   10   12   19   21
  166    1     0.997542        6
  167    1     0.991330        6
  168    4     0.980611        2    6    7    9
  169    4     0.981879        2    6    8    9
  170    5     0.981419        2    6    9   15   19
  171    4     0.985674        2    6    7    9
  172    4     0.983571        2    6    8    9
  173    6     0.981494        2    6    9   11   15   19
  174    9     0.980029        2    3    6    7    8    9   11   12   16
  175    7     0.980881        2    3    6    7    8    9   15
  176    7     0.981625        2    6    9   15   19   20   21
  177    1     0.997554        6
  178    1     0.998031        6
  179    1     0.994865        6
  180    1     0.999772        6
  181    1     0.999816        6
  182    1     0.999521        6
  183    1     0.995580        6
  184    1     0.998934        6
  185    1     0.993565        6
  186    1     0.994748        6
  187    1     0.993225        6
  188    3     0.984635        2    6    9
  189    2     0.987974        2    6
  190    4     0.981609        1    2    6    9
  191    4     0.990807        2    6    9   11
  192    5     0.980225        2    6    8    9   19
  193    1     0.999998        6
  194    1     0.999999        6
  195    1     0.999996        6
  196    1     0.999997        6
  197    1     0.999996        6
  198    1     0.994727        6
  199    1     0.995728        6
  200    1     0.997729        6
  201    1     0.996405        6
  202    1     0.989773        6
  203    1     0.993837        6
  204    1     0.989865        6
  205    4     0.986617        2    6    7    9
  206    3     0.981340        6    7    9
  207    7     0.981881        2    6    7    9   18   19   20
  208    1     0.996667        7
  209    1     0.991467        7
  210    1     0.991117        7
  211    2     0.984917        6    7
  212    2     0.992967        6    7
  213    3     0.988394        6    7    9
  214    1     0.998544        7
  215    1     0.985703        7
  216    1     0.988324        7
  217    1     0.981753        7
  218    1     0.995590        7
  219    4     0.981633        2    6    8    9
  220    3     0.984454        6    8    9
  221    7     0.983754        2    6    8   14   17   19   21
  222    1     0.990704        8
  223    1     0.997593        8
  224    1     0.990749        8
  225    2     0.989973        6    8
  226    2     0.988629        6    8
  227    3     0.988439        6    8    9
  228    2     0.995772        6    8
  229    2     0.998204        6    8
  230    1     0.997487        8
  231    1     0.999485        8
  232    1     0.993752        8
  233    5     0.996448        6    9   10   11   15
  234    4     0.994182        6    9   11   15
  235    6     0.983242        2    6    9   10   11   15
  236    1     0.997117        9
  237    1     0.989817        9
  238    4     0.994570        6    9   11   15
  239    5     0.994819        6    9   10   11   15
  240    4     0.988259        6    9   11   15
  241    5     0.980941        7    9   10   11   15
  242    5     0.992228        6    9   10   11   15
  243    4     0.983791        6    9   11   15
  244    8     0.982375        3    6    7    9   10   11   15   18
  245    6     0.984384        4    6    9   10   11   15
  246   10     0.980823        3    6    7    8    9   10   11   12   15   16
  247    1     0.995083        9
  248    1     0.997747        9
  249    1     0.995066        9
  250    1     0.999541        9
  251    1     0.999790        9
  252    1     0.999540        9
  253    1     0.995268        9
  254    1     0.995131        9
  255    1     0.991626        9
  256    1     0.991698        9
  257    1     0.991642        9
  258    3     0.989042        6    9   15
  259    3     0.992276        9   11   15
  260    5     0.993617        6    9   11   15   18
  261    5     0.991641        6    9   11   12   15
  262    7     0.985963        2    6    9   10   14   15   16
  263    1     0.999998        9
  264    1     0.999997        9
  265    1     0.999995        9
  266    1     0.999995        9
  267    1     0.999995        9
  268    1     0.994863        9
  269    1     0.992586        9
  270    1     0.994748        9
  271    1     0.985938        9
  272    1     0.985461        9
  273    1     0.987417        9
  274    1     0.991010        9
  275    5     0.987151        6    9   10   11   15
  276    4     0.986495        6    9   10   11
  277    5     0.984209        3    6    9   10   11
  278    1     0.990710       10
  279    1     0.997576       10
  280    1     0.990651       10
  281    3     0.991130        9   10   11
  282    2     0.985328        9   10
  283    3     0.988292        6    9   10
  284    2     0.995861        9   10
  285    2     0.995934        9   10
  286    1     0.997611       10
  287    1     0.999129       10
  288    1     0.994050       10
  289    5     0.994829        9   11   12   13   14
  290    2     0.984292        9   11
  291    6     0.983846        9   11   12   13   14   15
  292    1     0.998522       11
  293    1     0.994728       11
  294    4     0.986455        9   11   13   15
  295    4     0.986659        9   11   13   14
  296    4     0.991779        9   11   12   13
  297    4     0.982670        9   11   13   15
  298    4     0.990023        9   11   13   14
  299    4     0.992911        9   11   12   13
  300    4     0.989455        9   11   13   15
  301    4     0.984373        9   10   11   14
  302    6     0.982385        1    6    9   11   12   13
  303    1     0.996550       11
  304    1     0.998632       11
  305    1     0.998682       11
  306    1     0.999679       11
  307    1     0.999873       11
  308    1     0.999878       11
  309    1     0.999566       11
  310    1     0.997412       11
  311    1     0.996297       11
  312    1     0.995622       11
  313    1     0.996807       11
  314    1     0.990745       11
  315    2     0.995647        9   11
  316    2     0.984175        9   11
  317    3     0.990963        6    9   11
  318    4     0.981036       10   11   12   14
  319    1     1.000000       11
  320    1     0.999999       11
  321    1     0.999998       11
  322    1     0.999998       11
  323    1     0.999998       11
  324    1     0.999414       11
  325    1     0.997394       11
  326    1     0.996797       11
  327    1     0.993325       11
  328    1     0.995474       11
  329    1     0.996185       11
  330    1     0.999634       11
  331    2     0.981537       11   12
  332    2     0.980542       11   12
  333    3     0.980184        9   11   12
  334    1     0.990934       12
  335    1     0.991068       12
  336    1     0.997127       12
  337    2     0.984289       11   12
  338    2     0.995202       11   12
  339    2     0.994228       11   12
  340    1     0.985664       12
  341    1     0.998448       12
  342    1     0.995453       12
  343    1     0.982426       12
  344    1     0.988643       12
  345    3     0.983717        9   11   13
  346    3     0.992620        9   11   13
  347    4     0.986238        1    9   11   13
  348    1     0.994472       13
  349    1     0.991313       13
  350    1     0.992813       13
  351    2     0.984210       11   13
  352    2     0.995029       11   13
  353    2     0.989349       11   13
  354    1     0.994160       13
  355    1     0.991492       13
  356    1     0.982960       13
  357    1     0.993712       13
  358    1     0.988512       13
  359    3     0.991134        9   11   14
  360    3     0.997723        9   11   14
  361    5     0.989456        8    9   11   14   17
  362    1     0.990784       14
  363    1     0.998078       14
  364    1     0.990352       14
  365    2     0.986037       11   14
  366    2     0.993402       11   14
  367    2     0.994417       11   14
  368    2     0.999026       11   14
  369    2     0.997325       11   14
  370    1     0.997753       14
  371    1     0.999646       14
  372    1     0.994474       14
  373    5     0.994590        9   15   16   17   18
  374    2     0.983795        9   15
  375    8     0.981126        2    9   10   13   15   16   17   18
  376    1     0.998516       15
  377    1     0.994708       15
  378    3     0.983064        9   15   18
  379    4     0.986260        9   15   17   18
  380    3     0.981940        9   15   16
  381    3     0.984110        9   15   18
  382    4     0.989432        9   15   17   18
  383    3     0.984397        9   15   16
  384    4     0.992234        9   11   15   18
  385    4     0.985286        9   10   15   17
  386    4     0.990615        6    9   15   16
  387    1     0.997543       15
  388    1     0.998667       15
  389    1     0.997706       15
  390    1     0.999771       15
  391    1     0.999876       15
  392    1     0.999786       15
  393    1     0.998601       15
  394    1     0.998117       15
  395    1     0.994603       15
  396    1     0.998892       15
  397    1     0.995436       15
  398    2     0.995829        9   15
  399    2     0.995467        9   15
  400    3     0.992463        9   11   15
  401    2     0.993818        9   15
  402    3     0.993730        6    9   15
  403    1     0.999999       15
  404    1     0.999999       15
  405    1     0.999997       15
  406    1     0.999999       15
  407    1     0.999997       15
  408    1     0.998389       15
  409    1     0.996973       15
  410    1     0.997962       15
  411    1     0.995928       15
  412    1     0.995753       15
  413    1     0.995681       15
  414    1     0.997402       15
  415    2     0.981693       15   16
  416    2     0.980505       15   16
  417    3     0.980358        9   15   16
  418    1     0.991157       16
  419    1     0.991121       16
  420    1     0.996958       16
  421    2     0.989599       15   16
  422    2     0.995285       15   16
  423    2     0.988800       15   16
  424    1     0.986162       16
  425    1     0.998276       16
  426    1     0.995017       16
  427    1     0.983159       16
  428    1     0.988265       16
  429    3     0.991469        9   15   17
  430    3     0.997514        9   15   17
  431    4     0.980464        9   14   15   17
  432    1     0.990601       17
  433    1     0.998096       17
  434    1     0.990538       17
  435    2     0.989852       15   17
  436    2     0.993740       15   17
  437    2     0.990408       15   17
  438    2     0.998258       15   17
  439    2     0.998123       15   17
  440    1     0.997930       17
  441    1     0.999460       17
  442    1     0.994430       17
  443    2     0.981407       15   18
  444    2     0.980625       15   18
  445    4     0.991884        7    9   15   18
  446    1     0.996566       18
  447    1     0.991506       18
  448    1     0.991159       18
  449    2     0.988055       15   18
  450    2     0.995477       15   18
  451    2     0.989877       15   18
  452    1     0.997808       18
  453    1     0.988155       18
  454    1     0.986563       18
  455    1     0.984216       18
  456    1     0.994173       18
  457    4     0.995143        2   19   20   21
  458    4     0.994331        2   19   20   21
  459    4     0.980170        2   19   20   21
  460    1     0.995054       19
  461    1     0.982531       19
  462    4     0.991849        2   19   20   21
  463    4     0.986483        2   19   20   21
  464    4     0.990528        2   19   20   21
  465    4     0.980708        6   19   20   21
  466    4     0.993331        2   19   20   21
  467    4     0.991216        2   19   20   21
  468    4     0.980363        2   19   20   21
  469    5     0.983407        2    3   19   20   21
  470    5     0.988142        2    6   19   20   21
  471    1     0.994143       19
  472    1     0.993564       19
  473    1     0.994053       19
  474    1     0.999452       19
  475    1     0.999402       19
  476    1     0.999446       19
  477    1     0.981426       19
  478    1     0.981991       19
  479    1     0.984918       19
  480    1     0.990358       19
  481    2     0.989684       19   20
  482    5     0.992691        2    3   19   20   21
  483    4     0.992165        2   19   20   21
  484    5     0.995715        2    6   19   20   21
  485    4     0.982875        1    2   19   20
  486    5     0.987669        2    6   19   20   21
  487    1     0.999988       19
  488    1     0.999989       19
  489    1     0.999990       19
  490    1     0.999993       19
  491    1     0.999981       19
  492    1     0.981560       19
  493    1     0.985680       19
  494    1     0.982992       19
  495    1     0.991269       19
  496    1     0.982161       19
  497    2     0.981394       19   20
  498    4     0.980171        2   19   21   22
  499    2     0.995271       19   20
  500    1     0.985662       20
  501    2     0.987581       19   20
  502    1     0.999473       20
  503    1     0.998184       20
  504    4     0.992069        6   19   20   21
  505    4     0.987469        2   19   20   21
  506    4     0.994079        2   19   20   21
  507    4     0.994394        6   19   20   21
  508    3     0.984200       19   20   21
  509    4     0.990317        1   19   20   21
  510    2     0.989703       19   20
  511    2     0.980531       19   20
  512    2     0.986780       19   20
  513    1     0.994704       20
  514    1     0.996555       20
  515    1     0.995714       20
  516    1     0.999478       20
  517    1     0.999662       20
  518    1     0.999579       20
  519    1     0.999699       20
  520    1     0.999724       20
  521    1     0.999753       20
  522    1     0.999745       20
  523    1     0.999502       20
  524    1     0.991673       20
  525    1     0.990785       20
  526    1     0.994566       20
  527    1     0.991588       20
  528    1     0.980392       20
  529    1     0.999998       20
  530    1     0.999998       20
  531    1     0.999998       20
  532    1     0.999998       20
  533    1     0.999998       20
  534    1     0.999578       20
  535    1     0.999302       20
  536    1     0.999703       20
  537    1     0.999806       20
  538    1     0.999615       20
  539    1     0.998770       20
  540    1     0.998789       20
  541    3     0.987655       19   21   22
  542    2     0.993332       19   21
  543    3     0.988177       19   21   22
  544    1     0.999013       21
  545    1     0.996799       21
  546    4     0.980134       19   20   21   22
  547    4     0.993953       19   20   21   22
  548    4     0.992820       19   20   21   22
  549    4     0.988940       19   20   21   22
  550    3     0.980296       19   20   21
  551    3     0.982229       19   21   22
  552    2     0.989594       19   21
  553    2     0.986537       19   21
  554    3     0.981739       19   21   22
  555    1     0.997372       21
  556    1     0.995071       21
  557    1     0.997893       21
  558    1     0.999742       21
  559    1     0.999514       21
  560    1     0.999792       21
  561    1     0.999262       21
  562    1     0.999592       21
  563    1     0.999818       21
  564    1     0.999922       21
  565    1     0.999697       21
  566    2     0.994417       19   21
  567    1     0.986514       21
  568    1     0.993034       21
  569    1     0.997822       21
  570    1     0.993033       21
  571    1     0.999997       21
  572    1     0.999998       21
  573    1     0.999999       21
  574    1     0.999999       21
  575    1     0.999998       21
  576    1     0.999826       21
  577    1     0.999629       21
  578    1     0.999365       21
  579    1     0.999881       21
  580    1     0.999954       21
  581    1     0.999464       21
  582    1     0.998659       21
  583    3     0.989281       19   21   22
  584    2     0.987618       21   22
  585    3     0.989172       20   21   22
  586    2     0.985167       19   22
  587    1     0.980783       22
  588    1     0.986374       22
  589    2     0.993043       21   22
  590    3     0.997767       19   21   22
  591    2     0.995139       21   22
  592    2     0.996121       21   22
  593    1     0.988084       22
  594    1     0.982905       22
  595    2     0.998609       21   22
  596    2     0.998287       21   22
 
 Dimensions of the occupied LMO domains:  Minimum / Average / Maximum
 
 Number of atoms in domain:                   1       8.4        18
 Number of atomic orbitals:                  43     256.4       513
 
 
 Calculating (mui|P) integrals...
 
 Block 1: occupied orbitals 1 to 36
 Calculating and transforming integrals...
 Number of strong pairs: 0 (0.0%)
 chtol:   9.999999999999999E-005
 switch to dfcoralg=cholinv
       12.01 MB memory is used for domain independent quantities
 
 Calculating the contribution of occupied LMOs...
    using local fitting domains
 
 MO:     1
 Extended domain construction for local excited state calculation...
 
 The selected important local MOs:    #:    18
    1    2    4   10   11   12   13   15   19   23   27   28   29   30   32   34   35   36
 
 The selected important PAOs:    #:     0

 
 The selected additional local MOs:    #:     0

 
 The selected additional PAOs:    #:   560
  541  542  543  544  545  546  547  548  549  550  551  552  553  554  555  556  557  558  559  560
  561  562  563  564  565  566  567  568  569  570  571  572  573  574  575  576  577  578  579  580
  581  582  457  458  459  460  461  462  463  464  465  466  467  468  469  470  471  472  473  474
  475  476  477  478  479  480  481  482  483  484  485  486  487  488  489  490  491  492  493  494
  495  496  497  498  499  500  501  502  503  504  505  506  507  508  509  510  511  512  513  514
  515  516  517  518  519  520  521  522  523  524  525  526  527  528  529  530  531  532  533  534
  535  536  537  538  539  540   37   38   39   40   41   42   43   44   45   46   47   48   49   50
   51   52   53   54   55   56   57   58   59   60   61   62   63   64   65   66   67   68   69   70
   71   72   73   74   75   76   77   78   79   80   81   82   83   84   85   86   87   88   89   90
   91   92   93   94   95   96   97   98   99  100  101  102  103  104  105  106  107  108  109  110
  111  112  113  114  115  116  117  118  119  120  121  122  123  124  125  126  127  128  129  130
  131  132  133  134  135  136  137  138  139  140  141  142  143  144  145  146  147  148  149  150
  151  152  153  154  155  156  157  158  159  160  161  162  163  164  165  166  167  168  169  170
  171  172  173  174  175  176  177  178  179  180  181  182  183  184  185  186  187  188  189  190
  191  192  193  194  195  196  197  198  199  200  201  202  203  204  205  206  207  208  209  210
  211  212  213  214  215  216  217  218  219  220  221  222  223  224  225  226  227  228  229  230
  231  232  233  234  235  236  237  238  239  240  241  242  243  244  245  246  247  248  249  250
  251  252  253  254  255  256  257  258  259  260  261  262  263  264  265  266  267  268  269  270
  271  272  273  274  275  276  277  278  279  280  281  282  283  284  285  286  287  288  345  346
  347  348  349  350  351  352  353  354  355  356  357  358  583  584  585  586  587  588  589  590
  591  592  593  594  595  596  289  290  291  292  293  294  295  296  297  298  299  300  301  302
  303  304  305  306  307  308  309  310  311  312  313  314  315  316  317  318  319  320  321  322
  323  324  325  326  327  328  329  330  373  374  375  376  377  378  379  380  381  382  383  384
  385  386  387  388  389  390  391  392  393  394  395  396  397  398  399  400  401  402  403  404
  405  406  407  408  409  410  411  412  413  414  429  430  431  432  433  434  435  436  437  438
  439  440  441  442  331  332  333  334  335  336  337  338  339  340  341  342  343  344  359  360
  361  362  363  364  365  366  367  368  369  370  371  372  415  416  417  418  419  420  421  422
  423  424  425  426  427  428  443  444  445  446  447  448  449  450  451  452  453  454  455  456
 
 The selected atoms in the ED:    #:    22
    1    2    3    4    5    6    7    8    9   10   11   12   13   14   15   16   17   18   19   20
   21   22
 The selected atoms in the fitting domain  #:    22
    1    2    3    4    5    6    7    8    9   10   11   12   13   14   15   16   17   18   19   20
   21   22
 
 Dimensions of the extended domain:
 
 Number of atoms in domain:      22 ( 100.00 %)
 Number of atomic orbitals:     569 ( 100.00 %)
 Number of fitting functions:  2764 ( 100.00 %)
 Warning: drop high-lying PAOs                    12
 Number of occupied orbitals:    18  ( 50.00 %)
 Number of virtual orbitals:    521  ( 97.75 %)
 
 IJ and IA integral transformation...

 Executing cis...

 Allocation of 120.0 Gbytes of memory...
 Core orbitals considered in CVS treatment:   1
 
 Retrieve a J_ai^Q fitted MO integral list...
 Retrieve a J_ij^Q fitted MO integral list in upper triangle form...
 Unpack the upper triangle lists...
 
 Sorting for the CVS calculation...
 Generate singlet trial vectors...
 
 The ground-state intermediates are not necessary!
 Calculate pre-optimized initial guesses for adc(2) calculations
 Incore algorithm
 
 Calculate sigma vector for root  1
 
                       Excitation           Energy                Norm of
 Iteration  1         energy [au]        decrease [au]        residual vector
 ============================================================================
 for root  1          19.764862119        -0.4920350             0.0000000
 ============================================================================
  1/ 1 states have converged.
 
 
 
 The micro iteration of pre-optimization has converged in  1 steps.
 
 
 Dominant coefficients
 Printing threshold: 0.100000
 
 for root  1
    coeff.   occ.       virt.
   0.707107     1  -->    19
 ============================================================================
 Restart
 
 Calculate sigma vector for root  1
 
                       Excitation           Energy                Norm of
 Iteration  2         energy [au]        decrease [au]        residual vector
 ============================================================================
 for root  1          19.891536896         0.1266748             0.0000000
 ============================================================================
  1/ 1 states have converged.
 
 
 
 The micro iteration of pre-optimization has converged in  1 steps.
 
 
 Dominant coefficients
 Printing threshold: 0.100000
 
 for root  1
    coeff.   occ.       virt.
   0.707107     1  -->    19
 ============================================================================
 Restart
 
 Calculate sigma vector for root  1
 
                       Excitation           Energy                Norm of
 Iteration  3         energy [au]        decrease [au]        residual vector
 ============================================================================
 for root  1          19.867031105        -0.0245058             0.0000000
 ============================================================================
  1/ 1 states have converged.
 
 
 
 The micro iteration of pre-optimization has converged in  1 steps.
 
 
 Dominant coefficients
 Printing threshold: 0.100000
 
 for root  1
    coeff.   occ.       virt.
   0.707107     1  -->    19
 ============================================================================
 Restart
 
 Calculate sigma vector for root  1
 
                       Excitation           Energy                Norm of
 Iteration  4         energy [au]        decrease [au]        residual vector
 ============================================================================
 for root  1          19.872083082         0.0050520             0.0000000
 ============================================================================
  1/ 1 states have converged.
 
 
 
 The micro iteration of pre-optimization has converged in  1 steps.
 
 
 Dominant coefficients
 Printing threshold: 0.100000
 
 for root  1
    coeff.   occ.       virt.
   0.707107     1  -->    19
 ============================================================================
 Restart
 
 Calculate sigma vector for root  1
 
                       Excitation           Energy                Norm of
 Iteration  5         energy [au]        decrease [au]        residual vector
 ============================================================================
 for root  1          19.871054759        -0.0010283             0.0000000
 ============================================================================
  1/ 1 states have converged.
 
 
 
 The micro iteration of pre-optimization has converged in  1 steps.
 
 
 Dominant coefficients
 Printing threshold: 0.100000
 
 for root  1
    coeff.   occ.       virt.
   0.707107     1  -->    19
 ============================================================================
 Restart
 
 Calculate sigma vector for root  1
 
                       Excitation           Energy                Norm of
 Iteration  6         energy [au]        decrease [au]        residual vector
 ============================================================================
 for root  1          19.871264619         0.0002099             0.0000000
 ============================================================================
  1/ 1 states have converged.
 
 
 
 The micro iteration of pre-optimization has converged in  1 steps.
 
 
 Dominant coefficients
 Printing threshold: 0.100000
 
 for root  1
    coeff.   occ.       virt.
   0.707107     1  -->    19
 ============================================================================
 Restart
 
 Calculate sigma vector for root  1
 
                       Excitation           Energy                Norm of
 Iteration  7         energy [au]        decrease [au]        residual vector
 ============================================================================
 for root  1          19.871221813        -0.0000428             0.0000000
 ============================================================================
  1/ 1 states have converged.
 
 
 
 The micro iteration of pre-optimization has converged in  1 steps.
 
 
 Dominant coefficients
 Printing threshold: 0.100000
 
 for root  1
    coeff.   occ.       virt.
   0.707107     1  -->    19
 ============================================================================
 Restart
 
 Calculate sigma vector for root  1
 
                       Excitation           Energy                Norm of
 Iteration  8         energy [au]        decrease [au]        residual vector
 ============================================================================
 for root  1          19.871230545         0.0000087             0.0000000
 ============================================================================
  1/ 1 states have converged.
 
 
 
 The micro iteration of pre-optimization has converged in  1 steps.
 
 
 Dominant coefficients
 Printing threshold: 0.100000
 
 for root  1
    coeff.   occ.       virt.
   0.707107     1  -->    19
 ============================================================================
 
 The macro iteration of pre-optimization has converged in  8 steps!
 
 Final result of the double hybrid calculations for the excited states:
 Functional: user
 Singlet excited states:
 
 Excited      Total          Excitation     Excitation     Excitation        Absorption
  state    energy [au]       energy [au]    energy [eV]  energy [cm^-1]    wavelength [nm]
 =========================================================================================
    1    -420.611520226     19.87123055     540.7237      4361231.00            2.29
 =========================================================================================
 
 
                      Normal termination of mrcc.
 **********************************************************************
