# Supplementary material for: Scalable Correlated Local Approaches for Computing Valence and Core-Level Ionization Energies in Large Molecules
Source: J Chem Theory Comput. 2026 Jun 24;22(13):6584–98. doi: 10.1021/acs.jctc.6c00634 (PMC13374016; doi:10.1021/acs.jctc.6c00634)
Supplement: Supplementary file 2 [file ct6c00634_si_003.zip › SI/outputs/serine_O_sos-pbe0-2-X2C.out]

 **********************************************************************
                          MRCC program system
 **********************************************************************
 
                              Written by
     Mihaly Kallay, Peter R. Nagy, David Mester, Laszlo Gyevi-Nagy,
        Jozsef Csoka, P. Bernat Szabo, Zoltan Rolik, Gyula Samu,
      Bence Hegely, Bence Ladoczki, Klara Petrov, Jozsef Csontos,
     Adam Ganyecz, Istvan Ladjanszki, Lorant Szegedy, Mate Farkas,
          Pal D. Mezei, Reka A. Horvath, and Balazs D. Lorincz
 
        Department of Physical Chemistry and Materials Science
            Budapest University of Technology and Economics
                  Budapest P.O.Box 91, H-1521 Hungary
 
                              www.mrcc.hu
 
                            Version: 25.1.2

 Executing minp...

 Reading input from MINP...
 
 Input file:
 
basis=cc-pCVTZ-X2C
verbosity=3


cialg=direct
ip_ea=ip
calc=tda
dft=user
4
0.7937 HFx
0.2063 PBEx
1.0000 MP2
0.5000 PBEc
scsps=0.6667
scspt=0.0000
dhexc=adc(2)
dendec=off

mem=120GB

dfbasis_scf=cc-pCVTZ-X2C_autoaux
dfbasis_cor=cc-pCVTZ-X2C_autoaux
hamilton=SFX2C1e
core=0
cvs=1-3
nstate=4
unit=bohr
geom=xyz
14 
L-serine
H -0.111133 -2.066405 1.682456 
C 0.522117 -0.578815 0.400329 
N 3.267518 -0.763100 0.110535 
H 4.009277 -2.522945 0.182195 
H 4.045527 0.351870 -1.239095 
C -0.162898 1.988184 1.537037 
H 0.820963 2.194190 3.345406 
H 0.407989 3.508649 0.246680 
O -2.904250 1.977374 1.894288 
H -3.581097 3.675471 2.140260 
C -0.823687 -0.924584 -2.126991 
O -0.744120 0.590238 -3.904420 
O -2.050488 -3.211470 -2.301621 
H -2.868931 -3.409310 -3.957571 
 
 
 Checking keyword combinations...
 
 Keywords:
 
 active=none
 agrid=ld0006-ld0590
 agrid_pssp=ld0006-ld0194
 agrid_pssp_sm=ld0006-ld0074
 ao_trunc=off
 ao_trunc_tol=1e-4
 basis=cc-pcvtz-x2c
 basis_sm=none
 basopt=off
 bfbasis=none
 bfgsmem=10
 bfgstol=1.0d-3
 bfgscimem=5
 boysalg=jacobi
 bpcompo=0.95
 bpcompv=0.98
 bpdfo=0.95
 bpocc=0.95
 bppdo=0.95
 bppdv=0.98
 bpedo=0.95
 bpedv=0.98
 bp_subsyso=0.95
 bp_subsysv=0.95
 cabscorr=off
 cabsdom=bplarge
 cabsdual=off
 calc=adc(2)
 ccmaxit=50
 ccprog=cis
 ccsdalg=disk
 ccsdmkl=seq
 ccsdrest=off
 ccsdthreads=2
 cctol=6
 charge=0
 cialg=direct
 ciguess=off
 cmpgrp=auto
 comprest=off
 coord_sys=ric
 core=corr
 corembed=off
 csapprox=off
 cvs=1-3
 dboc=off
 deltaf12=off
 delocsomofact=
 dendec=off
 dens=0
 denscorr=0
 dfalg=lineq
 dfbasis_cab=none
 dfbasis_cor=cc-pcvtz-x2c_autoaux
 dfbasis_scf=cc-pcvtz-x2c_autoaux
 dfbasis_scf_sm=auto
 dfintran=drpa
 df_trunc=off
 df_trunc_corr=off
 df_trunc_corr_tol=5e-4
 df_trunc_tol=5e-4
 dft=user
 dhexc=adc(2)
 diag=david
 docc=
 domrad=10.d0
 drpaalg=fit
 dual=off
 dual_df=off
 dyson=off
 ecp=auto
 edisp=off
 edisp_embed=off
 embed=off
 epairestfact=off
 epairscale=1.d0
 etemp=300
 epert=none
 eps=
 espcharge=off
 excrad=0.d0
 excrad_f12=0.d0
 excrad_fin=0.000000000D+00
 fastdbbsc=v2
 fitting=coulomb
 fmm=off
 fmmord=8
 fnonorb=
 freq=off
 gamma=1.d0
 gauss=spher
 geom=xyz
 gopt=off
 ghost=none
 gtol=7
 grdens=off
 grid=auto
 grid_sm=auto
 gridbatch_cos=2000
 grtol=10
 guido_ct=off
 hamilton=sfx2c1e
 hl_scfalg=auto
 iface=none
 incore=off
 intalg=auto
 ip_ea=ip
 itol=10
 laptol=1.d-2
 lccoporder=trffirst
 lcorthr=normal
 lccrest=off
 ldfgrad_tol=8
 lmp2dens=on
 lnoepso=0.d0
 lnoepsv=0.0d0
 localcc=off
 localcorrsymm=off
 locintrf=disk
 mact=
 maxact=off
 maxdim=200
 maxex=0
 maxmicroit=100
 mcscfiguess=hf
 mem=120gb
 mmprog=
 molden=on
 mp2ongrid=off
 mpitasks=1
 mulmet=0
 mult=
 nab=off
 nacto=0
 nactv=0
 naf_amp=3.16d-3
 naf_cor=0.d0
 naf_f12=off
 naf_scf=off
 nafalg=albe
 nafdens=off
 naftyp=
 nchol=auto
 ndeps=1e-3
 nevpt=
 nstate=4
 nsing=0
 nto=off
 ntrip=0
 num_grad=off
 occ=
 occri=off
 oniom=off
 oniom_eechg=off
 oniom_pcm=off
 oniom_qcorr=off
 optalg=
 optmaxit=50
 optetol=1e-6
 optex=3
 optgtol=1e-4
 optstol=1e-3
 orblocc=off
 orbloce=off
 orbloco=off
 orblocv=off
 orblocguess=cholesky
 osveps=1e-3
 ovirt=off
 ovltol=1e-7
 ovosnorb=80.0
 pao_subsys_tol=1e-3
 pao_tol=1e-3
 pcm=off
 popul=off
 pressure=100000
 pssp=off
 ptfreq=0.0
 ptthreads=2
 qmreg=
 qmmm=off
 qro=off
 qscf=off
 redcost_exc=off
 redcost_tddft=off
 refdet=none
 rest=0
 rgrid=log3
 rism=off
 rohfcore=semicanonical
 rohftype=semicanonical
 scfalg=auto
 scf_conv=auto
 scfdamp=0.7d0
 scfdamp_mode=1
 scfdamp_end=3
 scfdamp_dampstep=0.d0
 scfdamp_dtol=0.0d0
 scfdamp_maxfact=0.7d0
 scfdamp_minfact=0.7d0
 scfdiis=on
 scfdiis_dtol=0.0d0
 scfdiis_end=50
 scfdiis_start=2
 scfdiis_step=1
 scfdiis_watch=off
 scfdiis_wrange=10
 scfdiis_wlimit=5
 scfdiis_delmax=2
 scfdtol=7
 scfext=10
 scfguessdens=
 scfiguess=sad
 scfloc=off
 scflshift=0.20
 scflshift_end=8
 scflshift_dtol=0.0
 scflshift_gaptol=0.20
 scfmaxit=50
 scftype=
 scftype_low=
 scftype_high=
 scftol=6
 scspe=1.d0
 scsph=1.d0
 scsps=0.6667
 scsps_t=0.6667
 scspt=0.0000
 scspt_t=0.0000
 scspv=1.d0
 spairtol=1e-4
 sqmprog=
 subminp=top
 subsys_bopu=on
 symm=
 talg=occ
 temp=298.15
 test=off
 tfunc=off
 theodore=off
 tlmo=0.999
 tpao=0.94
 tprint=off
 uncontract=off
 unit=bohr
 usedisk=2
 verbosity=3
 wpairtol=0.100000000E-05

 Executing scf...

 @scfsetup: integrals taken from disk
            mrcc/integ binary format
 @scfsetup: calculating on full matrices
            not using symmetry adapted basis
 @scfsetup: diis switched on
 @scfsetup: number of steps to extrapolate from  10
 @scfsetup: tolerance in energy deviation    0.100000E-05
            tolerance in density deviation    0.100000E-06
 @scfsetup: maximum number of iterations:  50
 @scfsetup: restricted closed shell hf calc
 @scfsetup: starting scf from diagonal ao guess
 @scfsetup: occupation set:
            from initial orbitals
 @scfsetup: Parameter-set for SCF acceleration: normal
 @scfsetup: diis runs from iteration:   2
 @scfsetup: diis runs to iteration:  50
 @scfsetup: diis runs in every iteration
 @scfsetup: diiswatch is disabled                   
 @scfsetup: diis dtol criteria to switch on:      0.0000E+00
           (or the iteration number below is reached)
 @scfsetup: static damping scheme
            iteration step criteria to turn damping off: 3
 @scfsetup: dynamic level shifting
            tolarance in HOMO-LUMO gap:  0.200
            tolarance in density deviation:     0.0000E+00
            iteration step criteria to turn level shifting off: 8
 Allocation of 120.0 Gbytes of memory...
 ======================================================================
 ITERATION STEP   1
 

 SCF control                  : initial
 Damping factor/level shift   : 0.700/0.200
 DIIS [start/end/frequency]   :   2 / 50 /  1

 Calculation of two-electron integrals...
   1% done.
  14% done.
  58% done.
  89% done.
 100% done.
 Calculating the exchange-correlation matrix...
                  0.2063*PBEX [au]:     -8.697261207224
                  0.5000*PBEC [au]:     -0.635737119153
 Exchange-correlation energy  [au]:     -9.332998326376
 
 Coulomb energy + HF exchange [au]:    465.773142970623
 Gradient norm:      9.2323E+00
 RMS of [F,P]:                                         0.02188995355282
 RMS of difference density:                            0.01309448478566
 Gap [au]:  0.30495811
 ALPHA OCC:  28
 BETA  OCC:  28
 
 ***KOHN-SHAM ENERGY IN STEP   1 IS          -391.2048607602929451 [AU]
 ======================================================================
 ITERATION STEP   2
 

 SCF control                  : diis+damping
 Damping factor/level shift   : 0.700/0.000
 DIIS [start/end/frequency]   :   2 / 50 /  1

 Constructing Fock-matrix...
 Number of integral batches:    1
 Occupied indices per batch:   28
 
 Calculating the exchange-correlation matrix...
                  0.2063*PBEX [au]:    -10.168841773531
                  0.5000*PBEC [au]:     -0.941582225134
 Exchange-correlation energy  [au]:    -11.110423998665
 
 Coulomb energy + HF exchange [au]:    471.249382720760
 Gradient norm:      9.2323E+00
 DIIS is running in this iteration step.
 RMS of [F,P]:                                         0.00971232791100
 RMS of difference density:                            0.00313450328659
 Gap [au]:  0.35727028
 ALPHA OCC:  28
 BETA  OCC:  28
 
 ***KOHN-SHAM ENERGY IN STEP   2 IS          -397.0327691257598417 [AU]
 
 Step comparison  Energy Drift [au]  DIIS error drift  Gradient drift
        1            5.8279E+00         1.2178E-02       0.0000E+00
        2            3.9703E+02         1.0000E-07       0.0000E+00
 ======================================================================
 ITERATION STEP   3
 

 SCF control                  : diis+damping
 Damping factor/level shift   : 0.700/0.000
 DIIS [start/end/frequency]   :   2 / 50 /  1

 Constructing Fock-matrix...
 Number of integral batches:    1
 Occupied indices per batch:   28
 
 Calculating the exchange-correlation matrix...
                  0.2063*PBEX [au]:    -10.144398139211
                  0.5000*PBEC [au]:     -0.943277986633
 Exchange-correlation energy  [au]:    -11.087676125844
 
 Coulomb energy + HF exchange [au]:    472.057129114077
 Gradient norm:      9.2323E+00
 DIIS is running in this iteration step.
 RMS of [F,P]:                                         0.00643783667859
 RMS of difference density:                            0.00188988308358
 Gap [au]:  0.46864818
 ALPHA OCC:  28
 BETA  OCC:  28
 
 ***KOHN-SHAM ENERGY IN STEP   3 IS          -397.5888822034407895 [AU]
 
 Step comparison  Energy Drift [au]  DIIS error drift  Gradient drift
        2            5.5611E-01         3.2745E-03       0.0000E+00
 ======================================================================
 ITERATION STEP   4
 

 SCF control                  : diis
 Damping factor/level shift   : 0.000/0.000
 DIIS [start/end/frequency]   :   2 / 50 /  1

 Constructing Fock-matrix...
 Number of integral batches:    1
 Occupied indices per batch:   28
 
 Calculating the exchange-correlation matrix...
                  0.2063*PBEX [au]:    -10.198465748472
                  0.5000*PBEC [au]:     -0.942199132676
 Exchange-correlation energy  [au]:    -11.140664881148
 
 Coulomb energy + HF exchange [au]:    472.544117498600
 Gradient norm:      9.2323E+00
 DIIS is running in this iteration step.
 RMS of [F,P]:                                         0.00526872488239
 RMS of difference density:                            0.00875658066814
 Gap [au]:  0.47131952
 ALPHA OCC:  28
 BETA  OCC:  28
 
 ***KOHN-SHAM ENERGY IN STEP   4 IS          -397.8602459480516700 [AU]
 
 Step comparison  Energy Drift [au]  DIIS error drift  Gradient drift
        3            2.7136E-01         1.1691E-03       0.0000E+00
 ======================================================================
 ITERATION STEP   5
 

 SCF control                  : diis
 Damping factor/level shift   : 0.000/0.000
 DIIS [start/end/frequency]   :   2 / 50 /  1

 Constructing Fock-matrix...
 Number of integral batches:    1
 Occupied indices per batch:   28
 
 Calculating the exchange-correlation matrix...
                  0.2063*PBEX [au]:    -10.213382673228
                  0.5000*PBEC [au]:     -0.941018232848
 Exchange-correlation energy  [au]:    -11.154400906076
 
 Coulomb energy + HF exchange [au]:    474.094130754483
 Gradient norm:      9.2323E+00
 DIIS is running in this iteration step.
 RMS of [F,P]:                                         0.00193248259706
 RMS of difference density:                            0.00218509987854
 Gap [au]:  0.47003357
 ALPHA OCC:  28
 BETA  OCC:  28
 
 ***KOHN-SHAM ENERGY IN STEP   5 IS          -397.9392737655173278 [AU]
 
 Step comparison  Energy Drift [au]  DIIS error drift  Gradient drift
        4            7.9028E-02         3.3362E-03       0.0000E+00
 ======================================================================
 ITERATION STEP   6
 

 SCF control                  : diis
 Damping factor/level shift   : 0.000/0.000
 DIIS [start/end/frequency]   :   2 / 50 /  1

 Constructing Fock-matrix...
 Number of integral batches:    1
 Occupied indices per batch:   28
 
 Calculating the exchange-correlation matrix...
                  0.2063*PBEX [au]:    -10.183481584159
                  0.5000*PBEC [au]:     -0.942224173253
 Exchange-correlation energy  [au]:    -11.125705757412
 
 Coulomb energy + HF exchange [au]:    473.857773499307
 Gradient norm:      9.2323E+00
 DIIS is running in this iteration step.
 RMS of [F,P]:                                         0.00057073896222
 RMS of difference density:                            0.00058369663788
 Gap [au]:  0.46489990
 ALPHA OCC:  28
 BETA  OCC:  28
 
 ***KOHN-SHAM ENERGY IN STEP   6 IS          -397.9981831212654697 [AU]
 
 Step comparison  Energy Drift [au]  DIIS error drift  Gradient drift
        5            5.8909E-02         1.3617E-03       0.0000E+00
 ======================================================================
 ITERATION STEP   7
 

 SCF control                  : diis
 Damping factor/level shift   : 0.000/0.000
 DIIS [start/end/frequency]   :   2 / 50 /  1

 Constructing Fock-matrix...
 Number of integral batches:    1
 Occupied indices per batch:   28
 
 Calculating the exchange-correlation matrix...
                  0.2063*PBEX [au]:    -10.175344377327
                  0.5000*PBEC [au]:     -0.942421244144
 Exchange-correlation energy  [au]:    -11.117765621471
 
 Coulomb energy + HF exchange [au]:    473.675289566530
 Gradient norm:      9.2323E+00
 DIIS is running in this iteration step.
 RMS of [F,P]:                                         0.00041239355549
 RMS of difference density:                            0.00036080966566
 Gap [au]:  0.46539516
 ALPHA OCC:  28
 BETA  OCC:  28
 
 ***KOHN-SHAM ENERGY IN STEP   7 IS          -398.0023227452102219 [AU]
 
 Step comparison  Energy Drift [au]  DIIS error drift  Gradient drift
        6            4.1396E-03         1.5835E-04       0.0000E+00
 ======================================================================
 ITERATION STEP   8
 

 SCF control                  : diis
 Damping factor/level shift   : 0.000/0.000
 DIIS [start/end/frequency]   :   2 / 50 /  1

 Constructing Fock-matrix...
 Number of integral batches:    1
 Occupied indices per batch:   28
 
 Calculating the exchange-correlation matrix...
                  0.2063*PBEX [au]:    -10.173782491532
                  0.5000*PBEC [au]:     -0.942611988573
 Exchange-correlation energy  [au]:    -11.116394480106
 
 Coulomb energy + HF exchange [au]:    473.682668777417
 Gradient norm:      9.2323E+00
 DIIS is running in this iteration step.
 RMS of [F,P]:                                         0.00022827087938
 RMS of difference density:                            0.00027283020775
 Gap [au]:  0.46574337
 ALPHA OCC:  28
 BETA  OCC:  28
 
 ***KOHN-SHAM ENERGY IN STEP   8 IS          -398.0048757197650957 [AU]
 
 Step comparison  Energy Drift [au]  DIIS error drift  Gradient drift
        7            2.5530E-03         1.8412E-04       0.0000E+00
 ======================================================================
 ITERATION STEP   9
 

 SCF control                  : diis
 Damping factor/level shift   : 0.000/0.000
 DIIS [start/end/frequency]   :   2 / 50 /  1

 Constructing Fock-matrix...
 Number of integral batches:    1
 Occupied indices per batch:   28
 
 Calculating the exchange-correlation matrix...
                  0.2063*PBEX [au]:    -10.170627058493
                  0.5000*PBEC [au]:     -0.942750323649
 Exchange-correlation energy  [au]:    -11.113377382142
 
 Coulomb energy + HF exchange [au]:    473.630568480169
 Gradient norm:      9.2323E+00
 DIIS is running in this iteration step.
 RMS of [F,P]:                                         0.00010831631517
 RMS of difference density:                            0.00016214954948
 Gap [au]:  0.46521999
 ALPHA OCC:  28
 BETA  OCC:  28
 
 ***KOHN-SHAM ENERGY IN STEP   9 IS          -398.0058993175152864 [AU]
 
 Step comparison  Energy Drift [au]  DIIS error drift  Gradient drift
        8            1.0236E-03         1.1995E-04       0.0000E+00
 ======================================================================
 ITERATION STEP  10
 

 SCF control                  : diis
 Damping factor/level shift   : 0.000/0.000
 DIIS [start/end/frequency]   :   2 / 50 /  1

 Constructing Fock-matrix...
 Number of integral batches:    1
 Occupied indices per batch:   28
 
 Calculating the exchange-correlation matrix...
                  0.2063*PBEX [au]:    -10.169093721781
                  0.5000*PBEC [au]:     -0.942846158860
 Exchange-correlation energy  [au]:    -11.111939880641
 
 Coulomb energy + HF exchange [au]:    473.612775558710
 Gradient norm:      9.2323E+00
 DIIS is running in this iteration step.
 RMS of [F,P]:                                         0.00003911462376
 RMS of difference density:                            0.00007959148190
 Gap [au]:  0.46538672
 ALPHA OCC:  28
 BETA  OCC:  28
 
 ***KOHN-SHAM ENERGY IN STEP  10 IS          -398.0061704211702818 [AU]
 
 Step comparison  Energy Drift [au]  DIIS error drift  Gradient drift
        9            2.7110E-04         6.9202E-05       0.0000E+00
 ======================================================================
 ITERATION STEP  11
 

 SCF control                  : diis
 Damping factor/level shift   : 0.000/0.000
 DIIS [start/end/frequency]   :   2 / 50 /  1

 Constructing Fock-matrix...
 Number of integral batches:    1
 Occupied indices per batch:   28
 
 Calculating the exchange-correlation matrix...
                  0.2063*PBEX [au]:    -10.168307688379
                  0.5000*PBEC [au]:     -0.942894314568
 Exchange-correlation energy  [au]:    -11.111202002947
 
 Coulomb energy + HF exchange [au]:    473.602483997003
 Gradient norm:      9.2323E+00
 DIIS is running in this iteration step.
 RMS of [F,P]:                                         0.00000496197072
 RMS of difference density:                            0.00000931951844
 Gap [au]:  0.46532141
 ALPHA OCC:  28
 BETA  OCC:  28
 
 ***KOHN-SHAM ENERGY IN STEP  11 IS          -398.0062109813467259 [AU]
 
 Step comparison  Energy Drift [au]  DIIS error drift  Gradient drift
       10            4.0560E-05         3.4153E-05       0.0000E+00
 ======================================================================
 ITERATION STEP  12
 

 SCF control                  : diis
 Damping factor/level shift   : 0.000/0.000
 DIIS [start/end/frequency]   :   2 / 50 /  1

 Constructing Fock-matrix...
 Number of integral batches:    1
 Occupied indices per batch:   28
 
 Calculating the exchange-correlation matrix...
                  0.2063*PBEX [au]:    -10.168209077151
                  0.5000*PBEC [au]:     -0.942898582428
 Exchange-correlation energy  [au]:    -11.111107659579
 
 Coulomb energy + HF exchange [au]:    473.600417711602
 Gradient norm:      9.2323E+00
 DIIS is running in this iteration step.
 RMS of [F,P]:                                         0.00000117959546
 RMS of difference density:                            0.00000140551700
 Gap [au]:  0.46533936
 ALPHA OCC:  28
 BETA  OCC:  28
 
 ***KOHN-SHAM ENERGY IN STEP  12 IS          -398.0062116658297100 [AU]
 
 Step comparison  Energy Drift [au]  DIIS error drift  Gradient drift
       11            6.8448E-07         3.7824E-06       0.0000E+00
 ======================================================================
 ITERATION STEP  13
 

 SCF control                  : diis
 Damping factor/level shift   : 0.000/0.000
 DIIS [start/end/frequency]   :   2 / 50 /  1

 Constructing Fock-matrix...
 Number of integral batches:    1
 Occupied indices per batch:   28
 
 Calculating the exchange-correlation matrix...
                  0.2063*PBEX [au]:    -10.168209745991
                  0.5000*PBEC [au]:     -0.942899303310
 Exchange-correlation energy  [au]:    -11.111109049301
 
 Coulomb energy + HF exchange [au]:    473.600639575928
 Gradient norm:      9.2323E+00
 DIIS is running in this iteration step.
 RMS of [F,P]:                                         0.00000076439657
 RMS of difference density:                            0.00000181591668
 Gap [au]:  0.46533783
 ALPHA OCC:  28
 BETA  OCC:  28
 
 ***KOHN-SHAM ENERGY IN STEP  13 IS          -398.0062116929759668 [AU]
 
 Step comparison  Energy Drift [au]  DIIS error drift  Gradient drift
       12            2.7146E-08         4.1520E-07       0.0000E+00
 ======================================================================
 ITERATION STEP  14
 

 SCF control                  : diis
 Damping factor/level shift   : 0.000/0.000
 DIIS [start/end/frequency]   :   2 / 50 /  1

 Constructing Fock-matrix...
 Number of integral batches:    1
 Occupied indices per batch:   28
 
 Calculating the exchange-correlation matrix...
                  0.2063*PBEX [au]:    -10.168192453772
                  0.5000*PBEC [au]:     -0.942900211726
 Exchange-correlation energy  [au]:    -11.111092665498
 
 Coulomb energy + HF exchange [au]:    473.600402226465
 Gradient norm:      9.2323E+00
 DIIS is running in this iteration step.
 RMS of [F,P]:                                         0.00000004088535
 RMS of difference density:                            0.00000007889722
 Gap [au]:  0.46533807
 ALPHA OCC:  28
 BETA  OCC:  28
 
 ***KOHN-SHAM ENERGY IN STEP  14 IS          -398.0062117089501044 [AU]
 
 Step comparison  Energy Drift [au]  DIIS error drift  Gradient drift
       13            1.5974E-08         7.2351E-07       0.0000E+00
 ======================================================================
 
 SUCCESS...
 THE SCF ITERATION HAS CONVERGED!
 
                   A   
 FINAL ALPHA OCC:  28
 FINAL BETA  OCC:  28
 
 ***FINAL KOHN-SHAM ENERGY:          -398.0062117089501044 [AU]
 
 Orbital energies [au]:
      Irrep         Alpha          Beta
    1   A        -20.253943     -20.253943
    2   A        -20.205875     -20.205875
    3   A        -20.191562     -20.191562
    4   A        -15.242730     -15.242730
    5   A        -11.112978     -11.112978
    6   A        -11.017403     -11.017403
    7   A        -11.016368     -11.016368
    8   A         -1.362374      -1.362374
    9   A         -1.272254      -1.272254
   10   A         -1.265262      -1.265262
   11   A         -1.129317      -1.129317
   12   A         -0.949966      -0.949966
   13   A         -0.849164      -0.849164
   14   A         -0.744954      -0.744954
   15   A         -0.683766      -0.683766
   16   A         -0.661331      -0.661331
   17   A         -0.642988      -0.642988
   18   A         -0.623886      -0.623886
   19   A         -0.589102      -0.589102
   20   A         -0.574041      -0.574041
   21   A         -0.547496      -0.547496
   22   A         -0.529863      -0.529863
   23   A         -0.515995      -0.515995
   24   A         -0.468404      -0.468404
   25   A         -0.441349      -0.441349
   26   A         -0.424203      -0.424203
   27   A         -0.419465      -0.419465
   28   A         -0.364954      -0.364954
 
   29   A          0.100384       0.100384
   30   A          0.114727       0.114727
   31   A          0.127326       0.127326
   32   A          0.133648       0.133648
   33   A          0.149671       0.149671
   34   A          0.172389       0.172389
   35   A          0.204113       0.204113
   36   A          0.209626       0.209626
   37   A          0.265342       0.265342
   38   A          0.282438       0.282438
   39   A          0.312325       0.312325
   40   A          0.323925       0.323925
   41   A          0.335243       0.335243
   42   A          0.370185       0.370185
   43   A          0.397437       0.397437
   44   A          0.439582       0.439582
   45   A          0.448630       0.448630
   46   A          0.472238       0.472238
   47   A          0.482998       0.482998
   48   A          0.487912       0.487912
   49   A          0.499832       0.499832
   50   A          0.515714       0.515714
   51   A          0.529860       0.529860
   52   A          0.543354       0.543354
   53   A          0.558631       0.558631
   54   A          0.567994       0.567994
   55   A          0.586367       0.586367
   56   A          0.602368       0.602368
   57   A          0.609864       0.609864
   58   A          0.624145       0.624145
   59   A          0.639073       0.639073
   60   A          0.648932       0.648932
   61   A          0.659327       0.659327
   62   A          0.684262       0.684262
   63   A          0.701077       0.701077
   64   A          0.716115       0.716115
   65   A          0.727258       0.727258
   66   A          0.742354       0.742354
   67   A          0.750490       0.750490
   68   A          0.764179       0.764179
   69   A          0.791683       0.791683
   70   A          0.806412       0.806412
   71   A          0.810850       0.810850
   72   A          0.848669       0.848669
   73   A          0.880979       0.880979
   74   A          0.897032       0.897032
   75   A          0.926334       0.926334
   76   A          0.944138       0.944138
   77   A          0.970619       0.970619
   78   A          0.987606       0.987606
   79   A          1.000930       1.000930
   80   A          1.033634       1.033634
   81   A          1.076402       1.076402
   82   A          1.097022       1.097022
   83   A          1.118675       1.118675
   84   A          1.125442       1.125442
   85   A          1.130422       1.130422
   86   A          1.137370       1.137370
   87   A          1.168819       1.168819
   88   A          1.187863       1.187863
   89   A          1.217736       1.217736
   90   A          1.244352       1.244352
   91   A          1.263098       1.263098
   92   A          1.293522       1.293522
   93   A          1.317351       1.317351
   94   A          1.330987       1.330987
   95   A          1.352480       1.352480
   96   A          1.355153       1.355153
   97   A          1.362696       1.362696
   98   A          1.388881       1.388881
   99   A          1.425695       1.425695
  100   A          1.429693       1.429693
  101   A          1.439118       1.439118
  102   A          1.467215       1.467215
  103   A          1.472039       1.472039
  104   A          1.486244       1.486244
  105   A          1.498777       1.498777
  106   A          1.521457       1.521457
  107   A          1.534962       1.534962
  108   A          1.551708       1.551708
  109   A          1.594024       1.594024
  110   A          1.612440       1.612440
  111   A          1.643308       1.643308
  112   A          1.727552       1.727552
  113   A          1.766674       1.766674
  114   A          1.780320       1.780320
  115   A          1.789037       1.789037
  116   A          1.808660       1.808660
  117   A          1.868169       1.868169
  118   A          1.902237       1.902237
  119   A          1.918964       1.918964
  120   A          1.963795       1.963795
  121   A          1.981546       1.981546
  122   A          2.050929       2.050929
  123   A          2.116441       2.116441
  124   A          2.171329       2.171329
  125   A          2.185502       2.185502
  126   A          2.207234       2.207234
  127   A          2.220100       2.220100
  128   A          2.237173       2.237173
  129   A          2.249824       2.249824
  130   A          2.296525       2.296525
  131   A          2.322201       2.322201
  132   A          2.332206       2.332206
  133   A          2.347909       2.347909
  134   A          2.498144       2.498144
  135   A          2.538431       2.538431
  136   A          2.582228       2.582228
  137   A          2.595925       2.595925
  138   A          2.635409       2.635409
  139   A          2.641168       2.641168
  140   A          2.695274       2.695274
  141   A          2.707145       2.707145
  142   A          2.725192       2.725192
  143   A          2.769648       2.769648
  144   A          2.799623       2.799623
  145   A          2.834121       2.834121
  146   A          2.889864       2.889864
  147   A          2.906927       2.906927
  148   A          2.939106       2.939106
  149   A          2.967144       2.967144
  150   A          2.985773       2.985773
  151   A          3.015486       3.015486
  152   A          3.086483       3.086483
  153   A          3.088187       3.088187
  154   A          3.114033       3.114033
  155   A          3.117938       3.117938
  156   A          3.157349       3.157349
  157   A          3.167409       3.167409
  158   A          3.185026       3.185026
  159   A          3.203689       3.203689
  160   A          3.214017       3.214017
  161   A          3.245755       3.245755
  162   A          3.265290       3.265290
  163   A          3.277825       3.277825
  164   A          3.299826       3.299826
  165   A          3.309802       3.309802
  166   A          3.324544       3.324544
  167   A          3.351091       3.351091
  168   A          3.358746       3.358746
  169   A          3.389838       3.389838
  170   A          3.412644       3.412644
  171   A          3.415322       3.415322
  172   A          3.432204       3.432204
  173   A          3.463551       3.463551
  174   A          3.475032       3.475032
  175   A          3.488816       3.488816
  176   A          3.503673       3.503673
  177   A          3.533296       3.533296
  178   A          3.558166       3.558166
  179   A          3.561372       3.561372
  180   A          3.580423       3.580423
  181   A          3.607111       3.607111
  182   A          3.618270       3.618270
  183   A          3.639922       3.639922
  184   A          3.658166       3.658166
  185   A          3.687036       3.687036
  186   A          3.704276       3.704276
  187   A          3.727270       3.727270
  188   A          3.766338       3.766338
  189   A          3.784271       3.784271
  190   A          3.819005       3.819005
  191   A          3.829096       3.829096
  192   A          3.837400       3.837400
  193   A          3.855684       3.855684
  194   A          3.907018       3.907018
  195   A          3.915335       3.915335
  196   A          3.932828       3.932828
  197   A          3.935994       3.935994
  198   A          3.957012       3.957012
  199   A          3.977361       3.977361
  200   A          3.985475       3.985475
  201   A          3.995350       3.995350
  202   A          4.017170       4.017170
  203   A          4.038760       4.038760
  204   A          4.068095       4.068095
  205   A          4.080615       4.080615
  206   A          4.107506       4.107506
  207   A          4.138870       4.138870
  208   A          4.158893       4.158893
  209   A          4.169894       4.169894
  210   A          4.185791       4.185791
  211   A          4.190970       4.190970
  212   A          4.228889       4.228889
  213   A          4.252766       4.252766
  214   A          4.284222       4.284222
  215   A          4.304481       4.304481
  216   A          4.326916       4.326916
  217   A          4.338817       4.338817
  218   A          4.345221       4.345221
  219   A          4.354844       4.354844
  220   A          4.371990       4.371990
  221   A          4.410079       4.410079
  222   A          4.430094       4.430094
  223   A          4.457952       4.457952
  224   A          4.472050       4.472050
  225   A          4.500235       4.500235
  226   A          4.520851       4.520851
  227   A          4.564196       4.564196
  228   A          4.583357       4.583357
  229   A          4.616981       4.616981
  230   A          4.635847       4.635847
  231   A          4.656998       4.656998
  232   A          4.707024       4.707024
  233   A          4.743850       4.743850
  234   A          4.791315       4.791315
  235   A          4.880695       4.880695
  236   A          4.900727       4.900727
  237   A          4.922983       4.922983
  238   A          4.956798       4.956798
  239   A          4.994334       4.994334
  240   A          5.036389       5.036389
  241   A          5.065298       5.065298
  242   A          5.094151       5.094151
  243   A          5.117377       5.117377
  244   A          5.140317       5.140317
  245   A          5.151269       5.151269
  246   A          5.225541       5.225541
  247   A          5.245341       5.245341
  248   A          5.283162       5.283162
  249   A          5.294418       5.294418
  250   A          5.334571       5.334571
  251   A          5.392144       5.392144
  252   A          5.442908       5.442908
  253   A          5.485724       5.485724
  254   A          5.492921       5.492921
  255   A          5.507637       5.507637
  256   A          5.567623       5.567623
  257   A          5.610821       5.610821
  258   A          5.645589       5.645589
  259   A          5.666606       5.666606
  260   A          5.683656       5.683656
  261   A          5.718223       5.718223
  262   A          5.750250       5.750250
  263   A          5.782924       5.782924
  264   A          5.795955       5.795955
  265   A          5.813079       5.813079
  266   A          5.899677       5.899677
  267   A          5.945586       5.945586
  268   A          5.966131       5.966131
  269   A          5.977279       5.977279
  270   A          6.024715       6.024715
  271   A          6.056415       6.056415
  272   A          6.088280       6.088280
  273   A          6.118017       6.118017
  274   A          6.146660       6.146660
  275   A          6.184553       6.184553
  276   A          6.226834       6.226834
  277   A          6.268804       6.268804
  278   A          6.290088       6.290088
  279   A          6.437621       6.437621
  280   A          6.482019       6.482019
  281   A          6.579942       6.579942
  282   A          6.683876       6.683876
  283   A          6.712813       6.712813
  284   A          6.774880       6.774880
  285   A          6.782732       6.782732
  286   A          6.813705       6.813705
  287   A          6.863431       6.863431
  288   A          6.907680       6.907680
  289   A          6.941572       6.941572
  290   A          6.979354       6.979354
  291   A          6.997052       6.997052
  292   A          7.029597       7.029597
  293   A          7.066485       7.066485
  294   A          7.096341       7.096341
  295   A          7.117310       7.117310
  296   A          7.181562       7.181562
  297   A          7.219954       7.219954
  298   A          7.227448       7.227448
  299   A          7.244143       7.244143
  300   A          7.344048       7.344048
  301   A          7.459353       7.459353
  302   A          7.499386       7.499386
  303   A          7.531133       7.531133
  304   A          7.629264       7.629264
  305   A          7.676861       7.676861
  306   A          7.855059       7.855059
  307   A          8.196486       8.196486
  308   A          8.242118       8.242118
  309   A         15.176315      15.176315
  310   A         15.882419      15.882419
  311   A         15.904646      15.904646
  312   A         15.975437      15.975437
  313   A         16.043734      16.043734
  314   A         16.176413      16.176413
  315   A         16.244680      16.244680
  316   A         16.298534      16.298534
  317   A         16.388047      16.388047
  318   A         16.472844      16.472844
  319   A         16.754447      16.754447
  320   A         17.191867      17.191867
  321   A         20.720266      20.720266
  322   A         21.448781      21.448781
  323   A         21.729194      21.729194
  324   A         22.534882      22.534882
  325   A         25.811281      25.811281
  326   A         25.898507      25.898507
  327   A         25.917306      25.917306
  328   A         26.079245      26.079245
  329   A         26.290826      26.290826
  330   A         26.373784      26.373784
  331   A         26.846127      26.846127
  332   A         26.918585      26.918585
  333   A         26.966386      26.966386
  334   A         28.589988      28.589988
  335   A         28.690688      28.690688
  336   A         29.006505      29.006505
  337   A         38.924354      38.924354
  338   A         38.928039      38.928039
  339   A         38.977378      38.977378
  340   A         39.147505      39.147505
  341   A         39.258871      39.258871
  342   A         41.033610      41.033610
  343   A         41.069034      41.069034
  344   A         41.103461      41.103461
  345   A         41.164069      41.164069
  346   A         41.168031      41.168031
  347   A         41.169557      41.169557
  348   A         41.183148      41.183148
  349   A         41.218866      41.218866
  350   A         41.250480      41.250480
  351   A         41.307298      41.307298
  352   A         41.313682      41.313682
  353   A         41.353798      41.353798
  354   A         41.361600      41.361600
  355   A         41.366401      41.366401
  356   A         41.370194      41.370194
  357   A         43.479982      43.479982
  358   A         43.511351      43.511351
  359   A         43.517611      43.517611
  360   A         43.552779      43.552779
  361   A         43.554155      43.554155
  362   A         43.562827      43.562827
  363   A         43.602577      43.602577
  364   A         43.610915      43.610915
  365   A         43.618890      43.618890
  366   A         43.644745      43.644745
  367   A         43.684494      43.684494
  368   A         43.692906      43.692906
  369   A         43.737979      43.737979
  370   A         43.785050      43.785050
  371   A         43.824191      43.824191
  372   A         80.229816      80.229816
  373   A         80.726605      80.726605
  374   A         80.791016      80.791016
  375   A         80.854272      80.854272
  376   A         80.899131      80.899131
  377   A         80.978233      80.978233
  378   A         81.022657      81.022657
  379   A         81.147277      81.147277
  380   A         81.160993      81.160993
  381   A         84.827338      84.827338
  382   A         85.288945      85.288945
  383   A         85.998049      85.998049
  384   A        107.957348     107.957348
  385   A        108.482166     108.482166
  386   A        108.721027     108.721027
  387   A        115.112842     115.112842
  388   A        136.638496     136.638496
  389   A        136.714537     136.714537
  390   A        136.730689     136.730689
  391   A        136.842301     136.842301
  392   A        137.020759     137.020759
  393   A        137.075206     137.075206
  394   A        137.452965     137.452965
  395   A        137.490636     137.490636
  396   A        137.576748     137.576748
  397   A        147.544087     147.544087
  398   A        147.696684     147.696684
  399   A        147.971474     147.971474
 
 RETURNING FROM SCF ALGORITHM
 ======================================================================

 Executing drpa...

 Three-index integral transformation
 Allocation of 120.0 Gbytes of memory...
 
 Minimal memory requirement for (ai|P) and (ij|P) integrals:    20.7 MB

 Calculating (ai|P) and (ij|P) integrals...
 Number of integral batches:    1
 Occupied indices per batch:   28
 
 Transforming integrals of batch 1...

 Executing cis...

 Allocation of 120.0 Gbytes of memory...
 Core orbitals considered in CVS treatment:   1  2  3
 
 Read MO coeff. matrix and orbital energies...
 
 Sorting for the CVS calculation...
 Generate singlet trial vectors...
 
 Starting TDA DF-TDDFT iteration
 Functional: user
 Singlet excited states
 
 
 The iteration has converged in  0 steps for all the roots.
 
 Final result of the TDA-TDDFT calculations for the excited states:
 Functional: user
 Singlet excited states:
 
 Excited      Total          Excitation     Excitation     Excitation        Absorption
  state    energy [au]       energy [au]    energy [eV]  energy [cm^-1]    wavelength [nm]
 =========================================================================================
    1    -377.814650052     20.19156166     549.4404      4431535.55            2.26
    2    -377.800336308     20.20587540     549.8299      4434677.05            2.25
    3    -377.752268695     20.25394301     551.1379      4445226.68            2.25
 =========================================================================================
 
 
 Retrieve a J_ai^Q fitted MO integral list...
 Retrieve a J_ij^Q fitted MO integral list in upper triangle form...
 Sorting for the CVS calculation...
 Fitting...
 The ground-state intermediates are not necessary!
 Calculate pre-optimized initial guesses for adc(2) calculations
 Direct algorithm for AB contributions!!!
 
 Calculate sigma vector for root  1
 Calculate sigma vector for root  2
 Calculate sigma vector for root  3
 
                       Excitation           Energy                Norm of
 Iteration  1         energy [au]        decrease [au]        residual vector
 ============================================================================
 for root  1          19.665399691        -0.5261620             0.0000000
 for root  2          19.719526084        -0.4863493             0.0000000
 for root  3          19.760204727        -0.4937383             0.0000000
 ============================================================================
  3/ 3 states have converged.
 
 
 
 The micro iteration of pre-optimization has converged in  1 steps.
 
 
 ============================================================================
 Restart
 
 Calculate sigma vector for root  1
 Calculate sigma vector for root  2
 Calculate sigma vector for root  3
 
                       Excitation           Energy                Norm of
 Iteration  2         energy [au]        decrease [au]        residual vector
 ============================================================================
 for root  1          19.819484682         0.1540850             0.0000000
 for root  2          19.841350812         0.1218247             0.0000000
 for root  3          19.888013185         0.1278085             0.0000000
 ============================================================================
  3/ 3 states have converged.
 
 
 
 The micro iteration of pre-optimization has converged in  1 steps.
 
 
 ============================================================================
 Restart
 
 Calculate sigma vector for root  1
 Calculate sigma vector for root  2
 Calculate sigma vector for root  3
 
                       Excitation           Energy                Norm of
 Iteration  3         energy [au]        decrease [au]        residual vector
 ============================================================================
 for root  1          19.787091038        -0.0323936             0.0000000
 for root  2          19.818113039        -0.0232378             0.0000000
 for root  3          19.863208275        -0.0248049             0.0000000
 ============================================================================
  3/ 3 states have converged.
 
 
 
 The micro iteration of pre-optimization has converged in  1 steps.
 
 
 ============================================================================
 Restart
 
 Calculate sigma vector for root  1
 Calculate sigma vector for root  2
 Calculate sigma vector for root  3
 
                       Excitation           Energy                Norm of
 Iteration  4         energy [au]        decrease [au]        residual vector
 ============================================================================
 for root  1          19.794482646         0.0073916             0.0000000
 for root  2          19.822818710         0.0047057             0.0000000
 for root  3          19.868342176         0.0051339             0.0000000
 ============================================================================
  3/ 3 states have converged.
 
 
 
 The micro iteration of pre-optimization has converged in  1 steps.
 
 
 ============================================================================
 Restart
 
 Calculate sigma vector for root  1
 Calculate sigma vector for root  2
 Calculate sigma vector for root  3
 
                       Excitation           Energy                Norm of
 Iteration  5         energy [au]        decrease [au]        residual vector
 ============================================================================
 for root  1          19.792826108        -0.0016565             0.0000000
 for root  2          19.821876945        -0.0009418             0.0000000
 for root  3          19.867293241        -0.0010489             0.0000000
 ============================================================================
  3/ 3 states have converged.
 
 
 
 The micro iteration of pre-optimization has converged in  1 steps.
 
 
 ============================================================================
 Restart
 
 Calculate sigma vector for root  1
 Calculate sigma vector for root  2
 Calculate sigma vector for root  3
 
                       Excitation           Energy                Norm of
 Iteration  6         energy [au]        decrease [au]        residual vector
 ============================================================================
 for root  1          19.793198869         0.0003728             0.0000000
 for root  2          19.822065871         0.0001889             0.0000000
 for root  3          19.867508125         0.0002149             0.0000000
 ============================================================================
  3/ 3 states have converged.
 
 
 
 The micro iteration of pre-optimization has converged in  1 steps.
 
 
 ============================================================================
 Restart
 
 Calculate sigma vector for root  1
 Calculate sigma vector for root  2
 Calculate sigma vector for root  3
 
                       Excitation           Energy                Norm of
 Iteration  7         energy [au]        decrease [au]        residual vector
 ============================================================================
 for root  1          19.793115066        -0.0000838             0.0000000
 for root  2          19.822027989        -0.0000379             0.0000000
 for root  3          19.867464128        -0.0000440             0.0000000
 ============================================================================
  3/ 3 states have converged.
 
 
 
 The micro iteration of pre-optimization has converged in  1 steps.
 
 
 ============================================================================
 Restart
 
 Calculate sigma vector for root  1
 Calculate sigma vector for root  2
 Calculate sigma vector for root  3
 
                       Excitation           Energy                Norm of
 Iteration  8         energy [au]        decrease [au]        residual vector
 ============================================================================
 for root  1          19.793133910         0.0000188             0.0000000
 for root  2          19.822035585         0.0000076             0.0000000
 for root  3          19.867473137         0.0000090             0.0000000
 ============================================================================
  3/ 3 states have converged.
 
 
 
 The micro iteration of pre-optimization has converged in  1 steps.
 
 
 ============================================================================
 Restart
 
 Calculate sigma vector for root  1
 Calculate sigma vector for root  2
 Calculate sigma vector for root  3
 
                       Excitation           Energy                Norm of
 Iteration  9         energy [au]        decrease [au]        residual vector
 ============================================================================
 for root  1          19.793129673        -0.0000042             0.0000000
 for root  2          19.822034062        -0.0000015             0.0000000
 for root  3          19.867471292        -0.0000018             0.0000000
 ============================================================================
  3/ 3 states have converged.
 
 
 
 The micro iteration of pre-optimization has converged in  1 steps.
 
 
 ============================================================================
 
 The macro iteration of pre-optimization has converged in  9 steps!
 
 Final result of the double hybrid calculations for the excited states:
 Functional: user
 Singlet excited states:
 
 Excited      Total          Excitation     Excitation     Excitation        Absorption
  state    energy [au]       energy [au]    energy [eV]  energy [cm^-1]    wavelength [nm]
 =========================================================================================
    1    -378.213082036     19.79312967     538.5985      4344089.84            2.30
    2    -378.184177647     19.82203406     539.3850      4350433.62            2.30
    3    -378.138740417     19.86747129     540.6214      4360405.94            2.29
 =========================================================================================
 
 
                      Normal termination of mrcc.
 **********************************************************************
