# Supplementary material for: Scalable Correlated Local Approaches for Computing Valence and Core-Level Ionization Energies in Large Molecules
Source: J Chem Theory Comput. 2026 Jun 24;22(13):6584–98. doi: 10.1021/acs.jctc.6c00634 (PMC13374016; doi:10.1021/acs.jctc.6c00634)
Supplement: Supplementary file 2 [file ct6c00634_si_003.zip › SI/outputs/lysine_N_1_sos-ladc2_tailored-X2C.out]

 **********************************************************************
                          MRCC program system
 **********************************************************************
 
                              Written by
     Mihaly Kallay, Peter R. Nagy, David Mester, Laszlo Gyevi-Nagy,
        Jozsef Csoka, P. Bernat Szabo, Zoltan Rolik, Gyula Samu,
      Bence Hegely, Bence Ladoczki, Klara Petrov, Jozsef Csontos,
     Adam Ganyecz, Istvan Ladjanszki, Lorant Szegedy, Mate Farkas,
          Pal D. Mezei, Reka A. Horvath, and Balazs D. Lorincz
 
        Department of Physical Chemistry and Materials Science
            Budapest University of Technology and Economics
                  Budapest P.O.Box 91, H-1521 Hungary
 
                              www.mrcc.hu
 
                            Version: 25.1.2

 Executing minp...

 Reading input from MINP...
 
 Input file:
 
basis=cc-pCVTZ-X2C
verbosity=3

tprint=0.1
localcc=2016
redcost_exc=on


cialg=direct
ip_ea=ip
calc=SOS-ADC(2)
dendec=off

mem=120GB

dfbasis_scf=cc-pCVTZ-X2C_autoaux
dfbasis_cor=cc-pCVTZ-X2C_autoaux
scfiguess=off

bpcompo=0.9999
hamilton=SFX2C1e
core=3
cvs=1-1
nstate=2
unit=bohr
geom=xyz
24
L-lysine
N 3.228139 -3.868775 0.373709
C 2.880525 -1.820320 -1.430699
C 5.358672 -0.934257 -2.613438
O 4.958366 0.373199 -4.842267
C 1.535409 0.471205 -0.176391
C -1.204311 -0.121904 0.589465
C -2.473187 2.083792 2.000399
C -5.227960 1.522624 2.728209
N -6.364252 3.671417 4.068262
O 7.498964 1.265001 -1.745421
H 4.447247 -3.477249 1.802347
H 3.560792 -5.592475 -0.392991
H 1.680535 -2.505180 -2.975479
H 6.558258 0.988004 -5.556537
H 1.570471 2.074737 -1.492065
H 2.632795 1.029713 1.500071
H -1.212493 -1.823591 1.774732
H -2.301366 -0.576459 -1.120799
H -2.421427 3.794322 0.812013
H -1.419671 2.534043 3.731609
H -5.278003 -0.109295 4.007418
H -6.286255 0.974953 1.008952
H -7.955467 3.305386 5.065272
H -6.462582 5.312753 3.085214
 
 
 Checking keyword combinations...
 
 Keywords:
 
 active=none
 agrid=ld0006-ld0590
 agrid_pssp=ld0006-ld0194
 agrid_pssp_sm=ld0006-ld0074
 ao_trunc=off
 ao_trunc_tol=1e-4
 basis=cc-pcvtz-x2c
 basis_sm=none
 basopt=off
 bfbasis=none
 bfgsmem=10
 bfgstol=1.0d-3
 bfgscimem=5
 boysalg=jacobi
 bpcompo=0.9999
 bpcompv=0.98
 bpdfo=0.9999
 bpocc=0.9999d0
 bppdo=0.999d0
 bppdv=0.98
 bpedo=0.9999d0
 bpedv=0.999999
 bp_subsyso=0.95
 bp_subsysv=0.95
 cabscorr=off
 cabsdom=bplarge
 cabsdual=off
 calc=adc(2)
 ccmaxit=50
 ccprog=cis
 ccsdalg=disk
 ccsdmkl=seq
 ccsdrest=off
 ccsdthreads=2
 cctol=6
 charge=0
 cialg=direct
 ciguess=off
 cmpgrp=auto
 comprest=off
 coord_sys=ric
 core=3
 corembed=off
 csapprox=off
 cvs=1-1
 dboc=off
 deltaf12=off
 delocsomofact=
 dendec=off
 dens=0
 denscorr=0
 dfalg=lineq
 dfbasis_cab=none
 dfbasis_cor=cc-pcvtz-x2c_autoaux
 dfbasis_scf=cc-pcvtz-x2c_autoaux
 dfbasis_scf_sm=auto
 dfintran=drpa
 df_trunc=off
 df_trunc_corr=off
 df_trunc_corr_tol=5e-4
 df_trunc_tol=5e-4
 dft=off
 dhexc=adc(2)
 diag=david
 docc=
 domrad=10.d0
 drpaalg=auto
 dual=off
 dual_df=off
 dyson=off
 ecp=auto
 edisp=off
 edisp_embed=off
 embed=off
 epairestfact=off
 epairscale=1.d0
 etemp=300
 epert=none
 eps=
 espcharge=off
 excrad=0.d0
 excrad_f12=0.d0
 excrad_fin=0.000000000D+00
 fastdbbsc=v2
 fitting=coulomb
 fmm=off
 fmmord=8
 fnonorb=
 freq=off
 gamma=1.d0
 gauss=spher
 geom=xyz
 gopt=off
 ghost=none
 gtol=7
 grdens=off
 grid=auto
 grid_sm=auto
 gridbatch_cos=2000
 grtol=10
 guido_ct=off
 hamilton=sfx2c1e
 hl_scfalg=direct
 iface=none
 incore=off
 intalg=auto
 ip_ea=ip
 itol=10
 laptol=1.d-2
 lccoporder=trffirst
 lcorthr=loose
 lccrest=off
 ldfgrad_tol=8
 lmp2dens=on
 lnoepso=0.d0
 lnoepsv=0.000030d0
 localcc=2016
 localcorrsymm=off
 locintrf=
 mact=
 maxact=off
 maxdim=200
 maxex=0
 maxmicroit=100
 mcscfiguess=hf
 mem=120gb
 mmprog=
 molden=off
 mp2ongrid=off
 mpitasks=1
 mulmet=3
 mult=
 nab=off
 nacto=0
 nactv=0
 naf_amp=3.16d-3
 naf_cor=0.075d0
 naf_f12=off
 naf_scf=off
 nafalg=albe
 nafdens=off
 naftyp=jpq
 nchol=auto
 ndeps=1e-3
 nevpt=
 nstate=2
 nsing=0
 nto=off
 ntrip=0
 num_grad=off
 occ=
 occri=off
 oniom=off
 oniom_eechg=off
 oniom_pcm=off
 oniom_qcorr=off
 optalg=
 optmaxit=50
 optetol=1e-6
 optex=1
 optgtol=1e-4
 optstol=1e-3
 orblocc=off
 orbloce=off
 orbloco=boys
 orblocv=pao
 orblocguess=cholesky
 osveps=-1.d0
 ovirt=off
 ovltol=1e-7
 ovosnorb=80.0
 pao_subsys_tol=1e-3
 pao_tol=1e-3
 pcm=off
 popul=off
 pressure=100000
 pssp=off
 ptfreq=0.0
 ptthreads=2
 qmreg=
 qmmm=off
 qro=off
 qscf=off
 redcost_exc=6
 redcost_tddft=off
 refdet=none
 rest=0
 rgrid=log3
 rism=off
 rohfcore=standard
 rohftype=semicanonical
 scfalg=direct
 scf_conv=auto
 scfdamp=0.0d0
 scfdamp_mode=off
 scfdamp_end=50
 scfdamp_dampstep=0.d0
 scfdamp_dtol=0.0d0
 scfdamp_maxfact=0.0d0
 scfdamp_minfact=0.0d0
 scfdiis=on
 scfdiis_dtol=0.0d0
 scfdiis_end=50
 scfdiis_start=2
 scfdiis_step=1
 scfdiis_watch=off
 scfdiis_wrange=10
 scfdiis_wlimit=5
 scfdiis_delmax=2
 scfdtol=7
 scfext=10
 scfguessdens=
 scfiguess=off
 scfloc=off
 scflshift=0.20
 scflshift_end=8
 scflshift_dtol=0.0
 scflshift_gaptol=0.20
 scfmaxit=50
 scftype=
 scftype_low=
 scftype_high=
 scftol=6
 scspe=1.d0
 scsph=1.d0
 scsps=1.3d0
 scsps_t=1.3d0
 scspt=0.0d0
 scspt_t=0.0d0
 scspv=1.d0
 spairtol=-1.d0
 sqmprog=
 subminp=top
 subsys_bopu=on
 symm=
 talg=lapl
 temp=298.15
 test=off
 tfunc=off
 theodore=off
 tlmo=0.999
 tpao=0.94
 tprint=0.1
 uncontract=off
 unit=bohr
 usedisk=2
 verbosity=3
 wpairtol=1.d-5

 Executing orbloc...

 Allocation of 120.0 Gbytes of memory...

 Localization of core orbitals...
 Localization type: Boys
 Localization algorithm: Jacobi
 
 Step   Convergence
   1   0.000000000000

 Localization of occupied orbitals...
 Localization type: Boys
 Localization algorithm: Jacobi
 
 Step   Convergence
   1   6.934088507415
   2   1.287236695050
   3   0.030433410238
   4   0.023162321890
   5   0.040198122048
   6   0.041558856588
   7   0.024444931433
   8   0.009969527878
   9   0.003260467314
  10   0.000958829761
  11   0.000270925452
  12   0.000076202909
  13   0.000021806523
  14   0.000006452651
  15   0.000001999907
  16   0.000000654720
  17   0.000000226890
  18   0.000000082869
  19   0.000000031617
  20   0.000000012470
  21   0.000000005036
  22   0.000000002066
  23   0.000000000857

 Localization succeeded.

 File MOCOEF is overwritten with localized orbitals.
 

 Executing cis...

 Allocation of 120.0 Gbytes of memory...
 
 WARNING! If scfiguess.eq.off and localcc.ne.off!
 Please be sure that MOCOEF is MOCOEF.CAN!
 
 Core orbitals considered in CVS treatment:   1
 
 Read MO coeff. matrix and orbital energies...
 
 Sorting for the CVS calculation...
 Generate singlet trial vectors...
 
 Starting DF-CIS iteration
 Singlet excited states
 
 
 The iteration has converged in  0 steps for all the roots.
 
 Final result of the CIS calculations for the excited states:
 Singlet excited states:
 
 Excited      Total          Excitation     Excitation     Excitation        Absorption
  state    energy [au]       energy [au]    energy [eV]  energy [cm^-1]    wavelength [nm]
 =========================================================================================
    1    -478.652895811     15.53734211     422.7926      3410052.43            2.93
 =========================================================================================
 
 
 Dominant coefficients
 Printing threshold: 0.100000
 
 for root  1
    coeff.   occ.       virt.
   0.707107     4  -->    41

 Executing drpa...

 Three-index integral transformation
 Allocation of 120.0 Gbytes of memory...
 
 
 Constructing PAOs...
 PAO norm tolerance:     1.0000E-04
 Kept PAOs:    616   586  105.1195
 Threshold: 0.9990000
 Number of selected important orbitals:     1  (   2.7 %)
 
 
 Occupied LMO domain definition with Boughton-Pulay completeness:    0.9999000000
 
   MO  Natoms  Completeness   Atoms
    1    1     0.999999        9
    2    3     0.999930        2    3    4
    3    2     0.999932        7    8
    4    3     0.999974        5    6    7
    5    3     0.999973        6    7    8
    6    2     0.999938        5    6
    7    3     0.999938        2    3    5
    8    6     0.999922        2    3    4   10   14   16
    9    9     0.999950        1    2    3    4    5   10   13   14   15
   10    9     0.999912        1    2    3    4    5   10   11   13   14
   11    9     0.999920        1    2    3    4    5   10   11   14   16
   12    8     0.999966        1    2    3    4    5   10   13   14
   13   10     0.999954        6    7    8    9   19   20   21   22   23   24
   14   12     0.999901        1    2    3    4    5    6   10   11   12   13   15   17
   15   10     0.999965        6    7    8    9   19   20   21   22   23   24
   16   11     0.999908        2    5    6    7    8   15   16   17   18   19   20
   17   11     0.999960        1    2    3    4    5    6   10   11   12   13   16
   18   10     0.999927        1    2    5    6    7    8   15   17   18   19
   19   11     0.999960        5    6    7    8    9   17   18   19   20   21   22
   20   12     0.999900        1    2    3    4    5    6    7   13   15   16   17   18
   21    9     0.999915        6    7    8    9   20   21   22   23   24
   22    8     0.999937        2    3    4    5   10   11   14   16
   23   11     0.999943        5    6    7    8    9   17   18   19   20   21   22
   24   15     0.999901        1    2    3    4    5    6    7   11   13   15   16   17   18   19   20
   25    7     0.999922        1    2    3    5   11   12   13
   26   10     0.999951        6    7    8    9   18   19   20   21   22   24
   27    6     0.999946        1    2    3    4   10   14
   28    8     0.999959        6    7    8    9   21   22   23   24
   29    7     0.999928        2    3    4   10   13   14   15
   30    7     0.999955        1    2    3    5   11   12   13
   31   14     0.999904        1    2    3    4    5    6   10   11   12   13   14   15   16   18
   32    7     0.999926        8    9   19   21   22   23   24
   33   14     0.999913        2    5    6    7    8    9   17   18   19   20   21   22   23   24
   34   17     0.999907        1    2    3    4    5    6    7    8    9   15   16   17   18   19   20   21   22
   35   12     0.999958        1    2    3    4    5    6   10   11   12   13   15   17
   36   18     0.999902        1    2    3    4    5    6    7    8   10   13   15   16   17   18   19   20   21   22
   37   17     0.999902        1    2    3    4    5    6    7   10   11   12   13   14   15   16   17   18   20
 
 Executing the Boughton-Pulay algorithm...
  with occ MO completeness:    0.9999000000
 
   MO  Natoms  Completeness   Atoms
    1    1     0.999999        9
    2    3     0.999930        2    3    4
    3    2     0.999932        7    8
    4    3     0.999974        5    6    7
    5    3     0.999973        6    7    8
    6    2     0.999938        5    6
    7    3     0.999938        2    3    5
    8    6     0.999922        2    3    4   10   14   16
    9    9     0.999950        1    2    3    4    5   10   13   14   15
   10    9     0.999912        1    2    3    4    5   10   11   13   14
   11    9     0.999920        1    2    3    4    5   10   11   14   16
   12    8     0.999966        1    2    3    4    5   10   13   14
   13   10     0.999954        6    7    8    9   19   20   21   22   23   24
   14   12     0.999901        1    2    3    4    5    6   10   11   12   13   15   17
   15   10     0.999965        6    7    8    9   19   20   21   22   23   24
   16   11     0.999908        2    5    6    7    8   15   16   17   18   19   20
   17   11     0.999960        1    2    3    4    5    6   10   11   12   13   16
   18   10     0.999927        1    2    5    6    7    8   15   17   18   19
   19   11     0.999960        5    6    7    8    9   17   18   19   20   21   22
   20   12     0.999900        1    2    3    4    5    6    7   13   15   16   17   18
   21    9     0.999915        6    7    8    9   20   21   22   23   24
   22    8     0.999937        2    3    4    5   10   11   14   16
   23   11     0.999943        5    6    7    8    9   17   18   19   20   21   22
   24   15     0.999901        1    2    3    4    5    6    7   11   13   15   16   17   18   19   20
   25    7     0.999922        1    2    3    5   11   12   13
   26   10     0.999951        6    7    8    9   18   19   20   21   22   24
   27    6     0.999946        1    2    3    4   10   14
   28    8     0.999959        6    7    8    9   21   22   23   24
   29    7     0.999928        2    3    4   10   13   14   15
   30    7     0.999955        1    2    3    5   11   12   13
   31   14     0.999904        1    2    3    4    5    6   10   11   12   13   14   15   16   18
   32    7     0.999926        8    9   19   21   22   23   24
   33   14     0.999913        2    5    6    7    8    9   17   18   19   20   21   22   23   24
   34   17     0.999907        1    2    3    4    5    6    7    8    9   15   16   17   18   19   20   21   22
   35   12     0.999958        1    2    3    4    5    6   10   11   12   13   15   17
   36   18     0.999902        1    2    3    4    5    6    7    8   10   13   15   16   17   18   19   20   21   22
   37   17     0.999902        1    2    3    4    5    6    7   10   11   12   13   14   15   16   17   18   20
 
   38    4     0.993627        1    2   11   12
   39    2     0.990335        1    2
   40    4     0.985447        1    2   11   12
   41    1     0.998749        1
   42    1     0.995739        1
   43    4     0.995354        1    2   11   12
   44    3     0.986325        1    2   12
   45    6     0.984588        1    2    3   11   12   17
   46    3     0.984279        1    2   11
   47    3     0.982582        1    2   12
   48    4     0.980255        1    2   12   17
   49    3     0.986861        1    2   11
   50    3     0.980669        1    2   12
   51    4     0.986148        1    2   12   17
   52    1     0.998073        1
   53    1     0.996244        1
   54    1     0.998187        1
   55    1     0.999816        1
   56    1     0.999641        1
   57    1     0.999825        1
   58    1     0.998426        1
   59    1     0.999043        1
   60    1     0.997921        1
   61    1     0.999709        1
   62    1     0.999486        1
   63    2     0.989655        1    2
   64    2     0.998280        1    2
   65    2     0.980937        1   13
   66    1     0.993051        1
   67    1     0.984614        1
   68    1     0.999996        1
   69    1     0.999997        1
   70    1     0.999995        1
   71    1     0.999999        1
   72    1     0.999998        1
   73    1     0.999345        1
   74    1     0.998527        1
   75    1     0.996761        1
   76    1     0.999787        1
   77    1     0.999907        1
   78    1     0.999619        1
   79    1     0.998138        1
   80    5     0.994918        1    2    3    5   13
   81    4     0.990567        1    2    3    5
   82    7     0.987886        1    2    3    4    5    6   13
   83    1     0.996979        2
   84    1     0.989421        2
   85    5     0.992744        1    2    3    5   13
   86    4     0.985007        1    2    3    5
   87    4     0.985192        1    2    3    5
   88    9     0.980121        1    2    5    6   11   12   13   15   16
   89    4     0.987784        1    2    3    5
   90    5     0.987570        1    2    3    5   10
   91    7     0.987919        1    2    3    4    5   10   13
   92    6     0.984136        1    2    3    4    5   10
   93    7     0.989623        1    2    3    4    5    6   17
   94    1     0.997647        2
   95    1     0.995005        2
   96    1     0.995231        2
   97    1     0.999782        2
   98    1     0.999538        2
   99    1     0.999558        2
  100    1     0.985191        2
  101    1     0.993833        2
  102    1     0.990505        2
  103    1     0.995618        2
  104    1     0.992008        2
  105    4     0.987933        1    2    3    5
  106    4     0.980534        1    2    3   16
  107    7     0.984419        2    3    5    6   11   12   13
  108    5     0.983461        2    3    4    5   10
  109    5     0.983637        1    2    3    5    6
  110    1     0.999991        2
  111    1     0.999996        2
  112    1     0.999994        2
  113    1     0.999998        2
  114    1     0.999995        2
  115    1     0.992933        2
  116    1     0.982650        2
  117    1     0.983788        2
  118    1     0.995959        2
  119    1     0.995133        2
  120    1     0.994140        2
  121    2     0.983141        2    5
  122    4     0.991376        2    3    4   10
  123    4     0.990547        2    3    4   10
  124    5     0.982082        2    3    4   10   13
  125    1     0.995301        3
  126    1     0.984328        3
  127    4     0.980448        3    4   10   13
  128    4     0.983156        2    3    4   10
  129    4     0.991406        2    3    4   10
  130    4     0.996251        2    3    4   10
  131    4     0.988036        2    3    4   10
  132    4     0.992724        2    3    4   10
  133    4     0.980288        2    3    4   10
  134    6     0.995834        1    2    3    4    5   10
  135    5     0.990863        2    3    4    5   10
  136    1     0.992813        3
  137    1     0.995211        3
  138    1     0.994640        3
  139    1     0.999327        3
  140    1     0.999555        3
  141    1     0.999498        3
  142    1     0.994057        3
  143    1     0.988663        3
  144    1     0.988698        3
  145    1     0.990426        3
  146    1     0.991249        3
  147    5     0.989035        2    3    4   10   14
  148    4     0.983794        3    4   10   13
  149    4     0.994420        2    3    4   10
  150    5     0.984336        3    4   10   13   14
  151    5     0.989642        2    3    4    5   10
  152    1     0.999997        3
  153    1     0.999992        3
  154    1     0.999993        3
  155    1     0.999994        3
  156    1     0.999995        3
  157    1     0.993101        3
  158    2     0.990437        3    4
  159    2     0.993338        3    4
  160    2     0.989377        3    4
  161    1     0.993270        3
  162    1     0.980242        3
  163    1     0.983950        3
  164    3     0.988711        3    4   14
  165    2     0.991769        3    4
  166    3     0.981730        3    4   10
  167    1     0.999001        4
  168    1     0.996766        4
  169    5     0.980194        2    3    4   13   14
  170    4     0.983913        3    4   10   14
  171    4     0.987483        3    4   10   14
  172    3     0.987099        3    4   10
  173    4     0.984479        3    4   10   14
  174    4     0.990750        3    4   10   14
  175    3     0.996554        3    4   10
  176    2     0.980750        3    4
  177    3     0.982727        3    4   14
  178    1     0.995398        4
  179    1     0.995653        4
  180    1     0.997372        4
  181    1     0.999550        4
  182    1     0.999574        4
  183    1     0.999742        4
  184    1     0.999343        4
  185    1     0.999721        4
  186    1     0.999195        4
  187    1     0.999786        4
  188    1     0.999872        4
  189    1     0.982451        4
  190    1     0.991061        4
  191    2     0.989228        3    4
  192    1     0.990693        4
  193    1     0.996895        4
  194    1     0.999997        4
  195    1     0.999998        4
  196    1     0.999996        4
  197    1     0.999999        4
  198    1     0.999999        4
  199    1     0.999861        4
  200    1     0.999160        4
  201    1     0.999245        4
  202    1     0.998958        4
  203    1     0.999690        4
  204    1     0.999867        4
  205    1     0.999623        4
  206    5     0.990185        2    5    6   15   16
  207    3     0.985415        2    5    6
  208    8     0.983331        1    2    5    6    7   13   15   16
  209    1     0.997747        5
  210    1     0.992071        5
  211    5     0.989667        2    5    6   15   16
  212    4     0.983319        2    5    6   15
  213    4     0.984729        2    3    5    6
  214    4     0.983260        2    5    6   16
  215    4     0.986040        2    5    6   15
  216    5     0.982853        2    3    5    6    7
  217    7     0.982473        1    2    5    6   10   15   16
  218    7     0.980126        1    2    5    6   10   15   16
  219    7     0.988568        2    3    4    5    6    7   10
  220    1     0.998245        5
  221    1     0.997518        5
  222    1     0.995084        5
  223    1     0.999838        5
  224    1     0.999771        5
  225    1     0.999546        5
  226    1     0.995100        5
  227    1     0.998141        5
  228    1     0.994084        5
  229    1     0.995578        5
  230    1     0.993434        5
  231    3     0.986553        2    5    6
  232    2     0.984992        2    5
  233    3     0.983203        2    5    6
  234    3     0.992215        2    5    6
  235    6     0.988402        2    3    5    6    7   15
  236    1     0.999997        5
  237    1     0.999999        5
  238    1     0.999996        5
  239    1     0.999998        5
  240    1     0.999996        5
  241    1     0.995530        5
  242    1     0.993891        5
  243    1     0.997328        5
  244    1     0.997579        5
  245    1     0.991080        5
  246    1     0.995865        5
  247    1     0.986030        5
  248    5     0.992917        5    6    7   17   18
  249    3     0.988570        5    6    7
  250    7     0.987155        2    5    6    7    8   17   18
  251    1     0.997800        6
  252    1     0.992255        6
  253    4     0.984939        5    6    7   18
  254    4     0.989280        5    6    7   17
  255    3     0.982612        5    6    7
  256    4     0.987687        5    6    7   18
  257    4     0.988408        5    6    7   17
  258    4     0.985539        2    5    6    7
  259    6     0.982108        5    6    7   16   17   18
  260    5     0.986089        1    5    6    7   17
  261    6     0.991167        1    2    5    6    7    8
  262    1     0.998222        6
  263    1     0.997559        6
  264    1     0.995219        6
  265    1     0.999835        6
  266    1     0.999774        6
  267    1     0.999558        6
  268    1     0.995528        6
  269    1     0.998566        6
  270    1     0.993374        6
  271    1     0.995370        6
  272    1     0.992338        6
  273    3     0.991036        5    6    7
  274    2     0.988105        6    7
  275    3     0.986728        5    6    7
  276    3     0.992897        5    6    7
  277    5     0.987413        5    6    7    8   17
  278    1     0.999997        6
  279    1     0.999999        6
  280    1     0.999996        6
  281    1     0.999998        6
  282    1     0.999996        6
  283    1     0.995498        6
  284    1     0.994644        6
  285    1     0.997314        6
  286    1     0.997829        6
  287    1     0.990108        6
  288    1     0.995382        6
  289    1     0.985317        6
  290    5     0.993376        6    7    8   19   20
  291    3     0.987306        6    7    8
  292    6     0.983304        6    7    8    9   19   20
  293    1     0.997730        7
  294    1     0.992033        7
  295    4     0.984172        6    7    8   20
  296    4     0.988295        6    7    8   19
  297    3     0.987704        6    7    8
  298    4     0.988719        6    7    8   20
  299    4     0.991424        6    7    8   19
  300    4     0.980370        6    7    8   19
  301    5     0.981425        6    7    8   19   20
  302    4     0.981090        6    7    8   19
  303    6     0.992275        5    6    7    8    9   19
  304    1     0.998201        7
  305    1     0.997702        7
  306    1     0.995204        7
  307    1     0.999833        7
  308    1     0.999787        7
  309    1     0.999556        7
  310    1     0.995575        7
  311    1     0.998621        7
  312    1     0.993412        7
  313    1     0.995483        7
  314    1     0.992552        7
  315    3     0.992745        6    7    8
  316    2     0.988669        6    7
  317    3     0.985578        6    7    8
  318    3     0.993162        6    7    8
  319    5     0.985016        5    6    7    8   19
  320    1     0.999997        7
  321    1     0.999999        7
  322    1     0.999996        7
  323    1     0.999998        7
  324    1     0.999996        7
  325    1     0.995506        7
  326    1     0.994978        7
  327    1     0.997305        7
  328    1     0.997987        7
  329    1     0.989796        7
  330    1     0.995333        7
  331    1     0.985949        7
  332    5     0.995999        7    8    9   21   22
  333    3     0.989719        7    8    9
  334    5     0.985899        7    8    9   21   22
  335    1     0.997728        8
  336    1     0.991955        8
  337    4     0.985030        7    8    9   22
  338    4     0.992500        7    8    9   21
  339    3     0.992945        7    8    9
  340    4     0.988442        7    8    9   22
  341    4     0.994891        7    8    9   21
  342    3     0.989982        7    8    9
  343    4     0.986606        7    8    9   22
  344    4     0.984952        7    8    9   21
  345    4     0.991254        6    7    8    9
  346    1     0.998273        8
  347    1     0.997516        8
  348    1     0.995003        8
  349    1     0.999840        8
  350    1     0.999771        8
  351    1     0.999538        8
  352    1     0.994121        8
  353    1     0.996680        8
  354    1     0.990131        8
  355    1     0.992355        8
  356    1     0.991071        8
  357    3     0.993577        7    8    9
  358    2     0.989350        8    9
  359    3     0.989316        7    8    9
  360    3     0.996027        7    8    9
  361    4     0.986848        7    8    9   23
  362    1     0.999996        8
  363    1     0.999998        8
  364    1     0.999994        8
  365    1     0.999996        8
  366    1     0.999995        8
  367    1     0.993689        8
  368    1     0.990906        8
  369    1     0.995650        8
  370    1     0.996923        8
  371    1     0.986008        8
  372    1     0.993485        8
  373    1     0.982082        8
  374    4     0.994237        8    9   23   24
  375    2     0.990792        8    9
  376    4     0.992192        8    9   23   24
  377    1     0.998729        9
  378    1     0.995685        9
  379    4     0.980321        8    9   22   24
  380    4     0.995917        8    9   23   24
  381    3     0.994373        8    9   23
  382    3     0.990543        8    9   24
  383    3     0.985412        8    9   24
  384    3     0.990455        8    9   23
  385    2     0.991847        8    9
  386    3     0.988055        8    9   24
  387    4     0.997845        7    8    9   23
  388    1     0.997875        9
  389    1     0.997813        9
  390    1     0.997059        9
  391    1     0.999796        9
  392    1     0.999791        9
  393    1     0.999719        9
  394    1     0.999230        9
  395    1     0.999503        9
  396    1     0.999277        9
  397    1     0.999379        9
  398    1     0.997314        9
  399    1     0.982331        9
  400    1     0.988291        9
  401    2     0.997281        8    9
  402    1     0.981616        9
  403    3     0.996975        7    8    9
  404    1     0.999998        9
  405    1     0.999999        9
  406    1     0.999999        9
  407    1     0.999998        9
  408    1     0.999993        9
  409    1     0.999135        9
  410    1     0.999305        9
  411    1     0.999093        9
  412    1     0.999890        9
  413    1     0.998442        9
  414    1     0.998978        9
  415    1     0.997766        9
  416    3     0.988848        3    4   10
  417    1     0.992109       10
  418    2     0.991075        3   10
  419    1     0.999634       10
  420    1     0.998942       10
  421    3     0.980713        3   10   14
  422    3     0.981571        2    3   10
  423    4     0.981232        3    4    5   10
  424    3     0.983422        3   10   14
  425    3     0.986154        2    3   10
  426    3     0.982141        3    4   10
  427    3     0.997522        3    4   10
  428    2     0.985107        3   10
  429    2     0.995188        3   10
  430    1     0.996324       10
  431    1     0.995484       10
  432    1     0.997532       10
  433    1     0.999642       10
  434    1     0.999556       10
  435    1     0.999759       10
  436    1     0.999958       10
  437    1     0.999612       10
  438    1     0.999824       10
  439    1     0.999931       10
  440    1     0.999882       10
  441    1     0.998593       10
  442    1     0.991447       10
  443    1     0.988283       10
  444    1     0.996423       10
  445    1     0.997190       10
  446    1     1.000000       10
  447    1     0.999998       10
  448    1     0.999999       10
  449    1     1.000000       10
  450    1     0.999999       10
  451    1     0.999956       10
  452    1     0.999916       10
  453    1     0.999705       10
  454    1     0.999576       10
  455    1     0.999842       10
  456    1     0.999767       10
  457    1     0.999954       10
  458    3     0.991227        1    2   11
  459    2     0.988923        1   11
  460    4     0.981896        1    2    3   11
  461    1     0.995863       11
  462    1     0.986279       11
  463    2     0.998940        1   11
  464    2     0.992122        1   11
  465    2     0.986708        1   11
  466    2     0.994637        1   11
  467    1     0.999208       11
  468    2     0.996256        1   11
  469    1     0.988099       11
  470    2     0.998478        1   11
  471    1     0.998924       11
  472    2     0.985770        1   12
  473    2     0.989735        1   12
  474    3     0.992950        1    2   12
  475    1     0.988351       12
  476    1     0.989516       12
  477    1     0.980665       12
  478    2     0.993748        1   12
  479    2     0.983945        1   12
  480    2     0.995240        1   12
  481    1     0.987815       12
  482    1     0.984933       12
  483    1     0.982697       12
  484    1     0.990857       12
  485    2     0.997463        1   12
  486    4     0.980259        2    3    5   13
  487    4     0.985108        2    3    5   13
  488    6     0.983256        1    2    4   10   13   18
  489    1     0.997377       13
  490    1     0.992609       13
  491    1     0.991400       13
  492    2     0.985903        2   13
  493    3     0.990335        1    2   13
  494    3     0.986314        2    3   13
  495    1     0.997540       13
  496    1     0.981599       13
  497    1     0.991450       13
  498    1     0.981512       13
  499    1     0.998958       13
  500    3     0.986677        4   10   14
  501    3     0.984188        3    4   14
  502    3     0.985193        4   10   14
  503    2     0.987593        3   14
  504    1     0.981228       14
  505    1     0.984219       14
  506    4     0.999504        3    4   10   14
  507    2     0.983830        4   14
  508    2     0.994097        4   14
  509    1     0.983160       14
  510    1     0.983507       14
  511    1     0.987650       14
  512    2     0.997796        4   14
  513    2     0.996829        4   14
  514    4     0.985655        2    5    6   15
  515    3     0.985957        5    6   15
  516    7     0.980627        2    3    5    6    7   15   16
  517    1     0.991877       15
  518    1     0.996680       15
  519    1     0.991575       15
  520    2     0.994350        5   15
  521    2     0.986756        5   15
  522    3     0.987700        5    6   15
  523    1     0.981909       15
  524    1     0.987860       15
  525    1     0.989784       15
  526    1     0.998197       15
  527    1     0.993148       15
  528    4     0.987463        2    5    6   16
  529    3     0.984337        5    6   16
  530    6     0.981470        5    6   10   11   16   20
  531    1     0.997819       16
  532    1     0.991047       16
  533    1     0.991472       16
  534    2     0.990938        5   16
  535    2     0.989944        5   16
  536    3     0.988882        5    6   16
  537    1     0.999034       16
  538    2     0.998128        5   16
  539    1     0.992617       16
  540    1     0.980672       16
  541    1     0.999475       16
  542    4     0.983376        5    6    7   17
  543    3     0.983013        6    7   17
  544    5     0.983921        1    5    6    7   17
  545    1     0.991608       17
  546    1     0.996786       17
  547    1     0.991010       17
  548    2     0.994405        6   17
  549    2     0.984521        6   17
  550    3     0.985700        5    6   17
  551    1     0.980408       17
  552    1     0.986263       17
  553    1     0.991384       17
  554    1     0.998769       17
  555    1     0.993576       17
  556    3     0.980535        5    6   18
  557    3     0.983742        5    6   18
  558    5     0.980018        5    6    7   13   18
  559    1     0.998021       18
  560    1     0.990685       18
  561    1     0.991132       18
  562    2     0.990244        6   18
  563    2     0.990909        6   18
  564    3     0.989557        5    6   18
  565    1     0.999360       18
  566    2     0.998180        6   18
  567    1     0.992850       18
  568    2     0.996091        6   18
  569    1     0.999253       18
  570    3     0.981472        6    7   19
  571    3     0.982899        6    7   19
  572    5     0.985071        6    7    8    9   19
  573    1     0.991577       19
  574    1     0.997203       19
  575    1     0.991177       19
  576    2     0.994842        7   19
  577    2     0.986701        7   19
  578    3     0.990753        7    8   19
  579    1     0.980642       19
  580    1     0.986003       19
  581    1     0.991885       19
  582    1     0.998921       19
  583    1     0.993812       19
  584    3     0.980440        6    7   20
  585    3     0.983911        6    7   20
  586    5     0.989191        5    6    7    9   20
  587    1     0.997901       20
  588    1     0.990901       20
  589    1     0.991273       20
  590    2     0.990312        7   20
  591    2     0.991002        7   20
  592    3     0.990430        7    8   20
  593    1     0.999363       20
  594    2     0.998248        7   20
  595    1     0.992625       20
  596    2     0.996095        7   20
  597    1     0.999246       20
  598    3     0.984881        7    8   21
  599    3     0.984778        7    8   21
  600    4     0.985557        7    8    9   21
  601    1     0.992186       21
  602    1     0.997151       21
  603    1     0.992114       21
  604    2     0.994802        8   21
  605    2     0.984851        8   21
  606    3     0.990804        7    8   21
  607    1     0.982275       21
  608    1     0.987730       21
  609    1     0.990266       21
  610    1     0.998416       21
  611    1     0.993509       21
  612    3     0.982333        7    8   22
  613    3     0.981613        7    8   22
  614    4     0.982616        7    8    9   22
  615    1     0.997903       22
  616    1     0.991587       22
  617    1     0.992151       22
  618    2     0.988424        8   22
  619    2     0.989211        8   22
  620    3     0.988618        8    9   22
  621    1     0.999109       22
  622    1     0.980735       22
  623    1     0.993282       22
  624    1     0.981863       22
  625    1     0.999491       22
  626    2     0.986734        9   23
  627    2     0.989989        9   23
  628    3     0.996750        8    9   23
  629    2     0.998640        9   23
  630    1     0.988725       23
  631    1     0.994561       23
  632    2     0.992778        9   23
  633    2     0.992967        9   23
  634    2     0.987717        9   23
  635    1     0.982377       23
  636    1     0.992262       23
  637    1     0.997490       23
  638    2     0.998421        9   23
  639    2     0.997381        9   23
  640    2     0.982195        9   24
  641    2     0.988905        9   24
  642    3     0.984305        8    9   24
  643    2     0.998730        9   24
  644    1     0.995216       24
  645    1     0.986350       24
  646    2     0.994363        9   24
  647    2     0.990766        9   24
  648    2     0.988692        9   24
  649    2     0.997107        9   24
  650    2     0.998634        9   24
  651    1     0.989379       24
  652    1     0.998247       24
  653    1     0.990933       24
 
 Dimensions of the occupied LMO domains:  Minimum / Average / Maximum
 
 Number of atoms in domain:                   1       9.0        18
 Number of atomic orbitals:                  43     269.8       513
 
 
 Calculating (mui|P) integrals...
 
 Block 1: occupied orbitals 1 to 37
 Calculating and transforming integrals...
 Number of strong pairs: 0 (0.0%)
 chtol:   9.999999999999999E-005
 switch to dfcoralg=cholinv
       13.80 MB memory is used for domain independent quantities
 
 Calculating the contribution of occupied LMOs...
    using local fitting domains
 
 MO:     1
 Extended domain construction for local excited state calculation...
 
 The selected important local MOs:    #:    11
    1   13   15   19   21   23   26   28   32   33   34
 
 The selected important PAOs:    #:     0

 
 The selected additional local MOs:    #:     0

 
 The selected additional PAOs:    #:   518
  374  375  376  377  378  379  380  381  382  383  384  385  386  387  388  389  390  391  392  393
  394  395  396  397  398  399  400  401  402  403  404  405  406  407  408  409  410  411  412  413
  414  415  248  249  250  251  252  253  254  255  256  257  258  259  260  261  262  263  264  265
  266  267  268  269  270  271  272  273  274  275  276  277  278  279  280  281  282  283  284  285
  286  287  288  289  290  291  292  293  294  295  296  297  298  299  300  301  302  303  304  305
  306  307  308  309  310  311  312  313  314  315  316  317  318  319  320  321  322  323  324  325
  326  327  328  329  330  331  332  333  334  335  336  337  338  339  340  341  342  343  344  345
  346  347  348  349  350  351  352  353  354  355  356  357  358  359  360  361  362  363  364  365
  366  367  368  369  370  371  372  373  570  571  572  573  574  575  576  577  578  579  580  581
  582  583  584  585  586  587  588  589  590  591  592  593  594  595  596  597  598  599  600  601
  602  603  604  605  606  607  608  609  610  611  612  613  614  615  616  617  618  619  620  621
  622  623  624  625  626  627  628  629  630  631  632  633  634  635  636  637  638  639  640  641
  642  643  644  645  646  647  648  649  650  651  652  653  206  207  208  209  210  211  212  213
  214  215  216  217  218  219  220  221  222  223  224  225  226  227  228  229  230  231  232  233
  234  235  236  237  238  239  240  241  242  243  244  245  246  247  542  543  544  545  546  547
  548  549  550  551  552  553  554  555  556  557  558  559  560  561  562  563  564  565  566  567
  568  569   80   81   82   83   84   85   86   87   88   89   90   91   92   93   94   95   96   97
   98   99  100  101  102  103  104  105  106  107  108  109  110  111  112  113  114  115  116  117
  118  119  120  121   38   39   40   41   42   43   44   45   46   47   48   49   50   51   52   53
   54   55   56   57   58   59   60   61   62   63   64   65   66   67   68   69   70   71   72   73
   74   75   76   77   78   79  122  123  124  125  126  127  128  129  130  131  132  133  134  135
  136  137  138  139  140  141  142  143  144  145  146  147  148  149  150  151  152  153  154  155
  156  157  158  159  160  161  162  163  164  165  166  167  168  169  170  171  172  173  174  175
  176  177  178  179  180  181  182  183  184  185  186  187  188  189  190  191  192  193  194  195
  196  197  198  199  200  201  202  203  204  205  514  515  516  517  518  519  520  521  522  523
  524  525  526  527  528  529  530  531  532  533  534  535  536  537  538  539  540  541
 
 The selected atoms in the ED:    #:    19
    1    2    3    4    5    6    7    8    9   15   16   17   18   19   20   21   22   23   24
 The selected atoms in the fitting domain  #:    19
    1    2    3    4    5    6    7    8    9   15   16   17   18   19   20   21   22   23   24
 
 Dimensions of the extended domain:
 
 Number of atoms in domain:      19  ( 79.17 %)
 Number of atomic orbitals:     527  ( 84.19 %)
 Number of fitting functions:  2608  ( 85.73 %)
 Warning: drop high-lying PAOs                     4
 Number of occupied orbitals:    11  ( 29.73 %)
 Number of virtual orbitals:    341  ( 58.19 %)
 
 IJ and IA integral transformation...

 Executing cis...

 Allocation of 120.0 Gbytes of memory...
 Core orbitals considered in CVS treatment:   1
 
 Retrieve a J_ai^Q fitted MO integral list...
 Retrieve a J_ij^Q fitted MO integral list in upper triangle form...
 Unpack the upper triangle lists...
 
 Sorting for the CVS calculation...
 Generate singlet trial vectors...
 
 The ground-state intermediates are not necessary!
 
 Calculate pre-optimized initial guesses for adc(2) calculations
 Incore algorithm
 
 Calculate sigma vector for root  1
 
                       Excitation           Energy                Norm of
 Iteration  1         energy [au]        decrease [au]        residual vector
 ============================================================================
 for root  1          14.862833235        -0.6744944             0.0000000
 ============================================================================
  1/ 1 states have converged.
 
 
 
 The micro iteration of pre-optimization has converged in  1 steps.
 
 
 Dominant coefficients
 Printing threshold: 0.100000
 
 for root  1
    coeff.   occ.       virt.
   1.000000     4  -->    15
 ============================================================================
 Restart
 
 Calculate sigma vector for root  1
 
                       Excitation           Energy                Norm of
 Iteration  2         energy [au]        decrease [au]        residual vector
 ============================================================================
 for root  1          15.073467984         0.2106347             0.0000000
 ============================================================================
  1/ 1 states have converged.
 
 
 
 The micro iteration of pre-optimization has converged in  1 steps.
 
 
 Dominant coefficients
 Printing threshold: 0.100000
 
 for root  1
    coeff.   occ.       virt.
   1.000000     4  -->    15
 ============================================================================
 Restart
 
 Calculate sigma vector for root  1
 
                       Excitation           Energy                Norm of
 Iteration  3         energy [au]        decrease [au]        residual vector
 ============================================================================
 for root  1          15.025705191        -0.0477628             0.0000000
 ============================================================================
  1/ 1 states have converged.
 
 
 
 The micro iteration of pre-optimization has converged in  1 steps.
 
 
 Dominant coefficients
 Printing threshold: 0.100000
 
 for root  1
    coeff.   occ.       virt.
   1.000000     4  -->    15
 ============================================================================
 Restart
 
 Calculate sigma vector for root  1
 
                       Excitation           Energy                Norm of
 Iteration  4         energy [au]        decrease [au]        residual vector
 ============================================================================
 for root  1          15.037516714         0.0118115             0.0000000
 ============================================================================
  1/ 1 states have converged.
 
 
 
 The micro iteration of pre-optimization has converged in  1 steps.
 
 
 Dominant coefficients
 Printing threshold: 0.100000
 
 for root  1
    coeff.   occ.       virt.
   1.000000     4  -->    15
 ============================================================================
 Restart
 
 Calculate sigma vector for root  1
 
                       Excitation           Energy                Norm of
 Iteration  5         energy [au]        decrease [au]        residual vector
 ============================================================================
 for root  1          15.034655014        -0.0028617             0.0000000
 ============================================================================
  1/ 1 states have converged.
 
 
 
 The micro iteration of pre-optimization has converged in  1 steps.
 
 
 Dominant coefficients
 Printing threshold: 0.100000
 
 for root  1
    coeff.   occ.       virt.
   1.000000     4  -->    15
 ============================================================================
 Restart
 
 Calculate sigma vector for root  1
 
                       Excitation           Energy                Norm of
 Iteration  6         energy [au]        decrease [au]        residual vector
 ============================================================================
 for root  1          15.035351836         0.0006968             0.0000000
 ============================================================================
  1/ 1 states have converged.
 
 
 
 The micro iteration of pre-optimization has converged in  1 steps.
 
 
 Dominant coefficients
 Printing threshold: 0.100000
 
 for root  1
    coeff.   occ.       virt.
   1.000000     4  -->    15
 ============================================================================
 
 The macro iteration of pre-optimization has converged in  6 steps!
 
 Starting DF-ADC(2) iteration for root  1
 
 Iteration   1
 
 Calculate double excitation amplitudes and Y^Q_ai vector...
 
       Total ADC(2)          Energy                Norm of
       energy [au]        decrease [au]        residual vector
 ============================================================================
     -479.155055552        -0.0001695             0.0000000
 ============================================================================
 
 Iteration   2
 
 Calculate double excitation amplitudes and Y^Q_ai vector...
 
       Total ADC(2)          Energy                Norm of
       energy [au]        decrease [au]        residual vector
 ============================================================================
     -479.155014324         0.0000412             0.0000000
 ============================================================================
 
 
 The ADC(2) iteration has converged in  2 steps.
 
 Final result in atomic units for root  1:
 
 Total reference energy:         -494.190237919055
 Total ADC(2) energy:            -479.155014324442
 ADC(2) excitation energy:         15.035223594613
 Spin multiplicity:                 1
 
 Dominant coefficients
 Printing threshold: 0.100000
 
    coeff.   occ.       virt.
   1.000000     4  -->    15
 ============================================================================
 
 
 Final result of the ADC(2) calculations for the excited states:
 Singlet states
 
 Excited   Excitation     Excitation     Excitation        Absorption      
  state    energy [au]    energy [eV]  energy [cm^-1]    wavelength [nm]  
 ============================================================================
    1     15.03522359     409.1293      3299850.16            3.03
 ============================================================================
 
 
                      Normal termination of mrcc.
 **********************************************************************
