# Supplementary material for: Scalable Correlated Local Approaches for Computing Valence and Core-Level Ionization Energies in Large Molecules
Source: J Chem Theory Comput. 2026 Jun 24;22(13):6584–98. doi: 10.1021/acs.jctc.6c00634 (PMC13374016; doi:10.1021/acs.jctc.6c00634)
Supplement: Supplementary file 2 [file ct6c00634_si_003.zip › SI/outputs/DPAC-BPI_sos-ladc2.out]

 **********************************************************************
                          MRCC program system
 **********************************************************************
 
                              Written by
     Mihaly Kallay, Peter R. Nagy, David Mester, Laszlo Gyevi-Nagy,
        Jozsef Csoka, P. Bernat Szabo, Zoltan Rolik, Gyula Samu,
      Bence Hegely, Bence Ladoczki, Klara Petrov, Jozsef Csontos,
     Adam Ganyecz, Istvan Ladjanszki, Lorant Szegedy, Mate Farkas,
          Pal D. Mezei, Reka A. Horvath, and Balazs D. Lorincz
 
        Department of Physical Chemistry and Materials Science
            Budapest University of Technology and Economics
                  Budapest P.O.Box 91, H-1521 Hungary
 
                              www.mrcc.hu
 
                            Version: 25.1.2

 Executing minp...

 Reading input from MINP...
 
 Input file:
 
basis=cc-pVTZ
verbosity=3

localcc=2016
redcost_exc=on


cialg=direct
ip_ea=ip
calc=SOS-ADC(2)
dyson=on
dendec=off
nstate=2

mem=120GB

geom=xyz
91
 energy: -138.339779579543 gnorm: 0.000623137650 xtb: 6.5.0 (746241f)
C           -3.76974763431945        1.53450287736841       -0.82034685439672
C           -4.34932923961780        0.63002371499070        0.07201393128625
C           -3.55727715299577       -0.63932664488645        0.34484668759090
C           -2.29255368082903       -0.26645232634136        1.12019948709526
C           -2.26034896205990        0.84941890307192        1.94674581583221
C           -1.09227498276523        1.21427936675878        2.59339956105065
C            0.05726112842647        0.46093475951589        2.43772434598240
C            0.02368725997945       -0.67442203349584        1.64672076719820
C           -1.13993915189690       -1.03399199829706        0.99113594820437
C           -4.39746048568890       -1.66688467639311        1.07186030266951
C           -5.55894323271785       -2.13526050095102        0.46180964052337
C           -6.36047755040233       -3.06726943658886        1.09267292544553
C           -6.01447159220842       -3.54540117006162        2.34624501917587
C           -4.86446418379343       -3.08310948557220        2.95982560177570
C           -4.05986948465809       -2.14898748086601        2.32779897539105
C           -3.10752123744513       -1.13692525838885       -1.02148779866161
C           -2.55199547067048       -0.17437532008911       -1.86571725941195
C           -2.07377603352965       -0.52285079581150       -3.12027375348934
C           -2.12367934230565       -1.84446498667519       -3.52645528289814
C           -2.65874940630037       -2.80738512460086       -2.68788246641606
C           -3.15029693546032       -2.45620964981318       -1.44107858364305
N           -2.54520050310004        1.17200614007854       -1.42863689595154
C           -1.36387165394095        1.79515972351618       -1.07332827180000
C           -1.35820956127474        3.01200331056009       -0.38167243242966
C           -0.17460791843510        3.58037311363764        0.02719864370574
C            1.05533278945575        2.95953252080095       -0.19178563199107
C            1.05362389988956        1.74737263299533       -0.88331444894822
C           -0.13377357108963        1.19572654114903       -1.33911362517120
C            2.25641434309849        0.93665401410170       -1.19271153672534
O            2.45023488772111        0.44724923500679       -2.28094312132927
N            3.06166008979854        0.60258294960614       -0.10488691515337
C            3.71734400632251       -0.66650539147917       -0.17903573956204
C            2.99171006819331       -1.81113216138481       -0.47276991854424
C            3.63372952136275       -3.03066867413271       -0.54593106314206
C            5.00417757601528       -3.15078256946652       -0.32693520201613
C            5.65922712385944       -4.52003380032921       -0.41595580780565
C            5.71135888783801       -1.99108331319831       -0.03428272641427
C            5.08158772432261       -0.76129556761461        0.03557353111517
C            3.28808276998181        1.34942265197235        1.04939306161095
O            3.62146429528985        0.80929937497184        2.07997765775070
C            3.29447013892348        2.82529047791920        0.89328524499273
C            2.28851111499760        3.57993993968777        0.28311855399848
C            2.45251448054070        4.96323869135149        0.19552113550740
C            3.57667253342313        5.58419796840543        0.70045627163106
C            4.55728340109312        4.83475048413098        1.33261705123297
C            4.40829874118456        3.46644918374793        1.43399970895817
C            7.16935434416870       -4.46889984589576       -0.16941949420838
C            5.42374927356214       -5.09852737649431       -1.81840488620643
C            5.03171579616383       -5.44114075850172        0.63979471551003
C           -5.61967942480965        3.02940407222382       -0.54207383586670
C           -6.18726089898421        2.14966335311448        0.36333367031324
C           -5.55785230322728        0.95312812306419        0.66629187620101
C           -4.41066517316148        2.72183993359812       -1.14102523014862
H           -3.15198023407323        1.44443782335614        2.08300324144580
H           -1.08261458282673        2.09391311755376        3.22009690749621
H            0.97292938794674        0.74671019282130        2.93283452965416
H            0.91207219623405       -1.27968308131118        1.54248917200930
H           -1.15325602447675       -1.91958146367833        0.37162884615452
H           -5.83283345978887       -1.76132153811911       -0.51503262519155
H           -7.25777109438524       -3.42072493677234        0.60594361825376
H           -6.64026940096327       -4.27332473496764        2.84100051916502
H           -4.58846867056820       -3.44883301297113        3.93799943900053
H           -3.16574564085890       -1.79558050592310        2.81943186066160
H           -1.66303168598584        0.23931663963057       -3.76497644830153
H           -1.74397914983881       -2.12080467336141       -4.49826526600610
H           -2.69134036515132       -3.83977510984354       -3.00210811394915
H           -3.55389626041164       -3.21625881285647       -0.78857370683394
H           -2.28871245847395        3.49869900724801       -0.13675826945808
H           -0.20218269575479        4.50950176985748        0.57666758608971
H           -0.08586435931867        0.25805733298715       -1.86952671714730
H            1.92882332253059       -1.74431441673498       -0.65275204324193
H            3.04300042401392       -3.90407588833992       -0.77666175806140
H            6.77421680431727       -2.02369221091566        0.13912562530086
H            5.65376283200701        0.12695152673939        0.25860842999004
H            1.68990503188349        5.54876137663464       -0.29601149463195
H            3.68703246276830        6.65464902168912        0.60926608211913
H            5.43120966052539        5.31591343978931        1.74450334967254
H            5.15643336145884        2.86749760903752        1.93181363856456
H            7.58226702167042       -5.47290370157908       -0.24499671277687
H            7.39136835248974       -4.08941838523282        0.82559264902195
H            7.66561997421761       -3.84526800224563       -0.90995597278462
H            5.91763814032990       -6.06353803178186       -1.91224894213280
H            5.82729497835050       -4.42814955856661       -2.57428984057793
H            4.36513067598385       -5.23774711299951       -2.01816497307165
H            5.49713877220781       -6.42383997011965        0.60326071416242
H            5.17749373181532       -5.02602993021598        1.63465609699730
H            3.96489422600251       -5.56320418409130        0.47528827665132
H           -6.11902314937128        3.95508447859104       -0.78570942636254
H           -7.12634203751966        2.39291884163711        0.83703436410827
H           -6.00577155907486        0.27649872054513        1.37855328351216
H           -3.96307795584105        3.39190065447585       -1.85973726894037
scfiguess=off

 
 
 Checking keyword combinations...
 
 Keywords:
 
 active=none
 agrid=ld0006-ld0590
 agrid_pssp=ld0006-ld0194
 agrid_pssp_sm=ld0006-ld0074
 ao_trunc=off
 ao_trunc_tol=1e-4
 basis=cc-pvtz
 basis_sm=none
 basopt=off
 bfbasis=none
 bfgsmem=10
 bfgstol=1.0d-3
 bfgscimem=5
 boysalg=jacobi
 bpcompo=0.95
 bpcompv=0.98
 bpdfo=0.95
 bpocc=0.9999d0
 bppdo=0.999d0
 bppdv=0.98
 bpedo=0.9999d0
 bpedv=0.999999
 bp_subsyso=0.95
 bp_subsysv=0.95
 cabscorr=off
 cabsdom=bplarge
 cabsdual=off
 calc=adc(2)
 ccmaxit=50
 ccprog=cis
 ccsdalg=disk
 ccsdmkl=seq
 ccsdrest=off
 ccsdthreads=2
 cctol=6
 charge=0
 cialg=direct
 ciguess=off
 cmpgrp=auto
 comprest=off
 coord_sys=ric
 core=frozen
 corembed=off
 csapprox=off
 cvs=off
 dboc=off
 deltaf12=off
 delocsomofact=
 dendec=off
 dens=0
 denscorr=0
 dfalg=lineq
 dfbasis_cab=none
 dfbasis_cor=auto
 dfbasis_scf=auto
 dfbasis_scf_sm=auto
 dfintran=drpa
 df_trunc=off
 df_trunc_corr=off
 df_trunc_corr_tol=5e-4
 df_trunc_tol=5e-4
 dft=off
 dhexc=adc(2)
 diag=david
 docc=
 domrad=10.d0
 drpaalg=auto
 dual=off
 dual_df=off
 dyson=off
 ecp=auto
 edisp=off
 edisp_embed=off
 embed=off
 epairestfact=off
 epairscale=1.d0
 etemp=300
 epert=none
 eps=
 espcharge=off
 excrad=0.d0
 excrad_f12=0.d0
 excrad_fin=0.000000000D+00
 fastdbbsc=v2
 fitting=coulomb
 fmm=off
 fmmord=8
 fnonorb=
 freq=off
 gamma=1.d0
 gauss=spher
 geom=xyz
 gopt=off
 ghost=none
 gtol=7
 grdens=off
 grid=auto
 grid_sm=auto
 gridbatch_cos=2000
 grtol=10
 guido_ct=off
 hamilton=dc
 hl_scfalg=direct
 iface=none
 incore=off
 intalg=auto
 ip_ea=ip
 itol=10
 laptol=1.d-2
 lccoporder=trffirst
 lcorthr=loose
 lccrest=off
 ldfgrad_tol=8
 lmp2dens=on
 lnoepso=0.d0
 lnoepsv=0.000030d0
 localcc=2016
 localcorrsymm=off
 locintrf=
 mact=
 maxact=off
 maxdim=200
 maxex=0
 maxmicroit=100
 mcscfiguess=hf
 mem=120gb
 mmprog=
 molden=off
 mp2ongrid=off
 mpitasks=1
 mulmet=3
 mult=
 nab=off
 nacto=0
 nactv=0
 naf_amp=3.16d-3
 naf_cor=0.075d0
 naf_f12=off
 naf_scf=off
 nafalg=albe
 nafdens=off
 naftyp=jpq
 nchol=auto
 ndeps=1e-3
 nevpt=
 nstate=2
 nsing=0
 nto=off
 ntrip=0
 num_grad=off
 occ=
 occri=off
 oniom=off
 oniom_eechg=off
 oniom_pcm=off
 oniom_qcorr=off
 optalg=
 optmaxit=50
 optetol=1e-6
 optex=1
 optgtol=1e-4
 optstol=1e-3
 orblocc=off
 orbloce=off
 orbloco=boys
 orblocv=pao
 orblocguess=cholesky
 osveps=-1.d0
 ovirt=off
 ovltol=1e-7
 ovosnorb=80.0
 pao_subsys_tol=1e-3
 pao_tol=1e-3
 pcm=off
 popul=off
 pressure=100000
 pssp=off
 ptfreq=0.0
 ptthreads=2
 qmreg=
 qmmm=off
 qro=off
 qscf=off
 redcost_exc=6
 redcost_tddft=off
 refdet=none
 rest=0
 rgrid=log3
 rism=off
 rohfcore=standard
 rohftype=semicanonical
 scfalg=direct
 scf_conv=auto
 scfdamp=0.0d0
 scfdamp_mode=off
 scfdamp_end=50
 scfdamp_dampstep=0.d0
 scfdamp_dtol=0.0d0
 scfdamp_maxfact=0.0d0
 scfdamp_minfact=0.0d0
 scfdiis=on
 scfdiis_dtol=0.0d0
 scfdiis_end=50
 scfdiis_start=2
 scfdiis_step=1
 scfdiis_watch=off
 scfdiis_wrange=10
 scfdiis_wlimit=5
 scfdiis_delmax=2
 scfdtol=7
 scfext=10
 scfguessdens=
 scfiguess=off
 scfloc=off
 scflshift=0.20
 scflshift_end=8
 scflshift_dtol=0.0
 scflshift_gaptol=0.20
 scfmaxit=50
 scftype=
 scftype_low=
 scftype_high=
 scftol=6
 scspe=1.d0
 scsph=1.d0
 scsps=1.3d0
 scsps_t=1.3d0
 scspt=0.0d0
 scspt_t=0.0d0
 scspv=1.d0
 spairtol=-1.d0
 sqmprog=
 subminp=top
 subsys_bopu=on
 symm=
 talg=lapl
 temp=298.15
 test=off
 tfunc=off
 theodore=off
 tlmo=0.999
 tpao=0.94
 tprint=off
 uncontract=off
 unit=angs
 usedisk=2
 verbosity=3
 wpairtol=1.d-5

 Executing orbloc...

 Allocation of 120.0 Gbytes of memory...

 Localization of occupied orbitals...
 Localization type: Boys
 Localization algorithm: Jacobi
 
 Step   Convergence
   1  30.433811148142
   2   4.994898856132
   3   1.334326423184
   4   0.429722577836
   5   0.362137891097
   6   0.178464752654
   7   0.040338200092
   8   0.010659877975
   9   0.003605227168
  10   0.001339947742
  11   0.000520374650
  12   0.000207321465
  13   0.000083851003
  14   0.000034194138
  15   0.000013999289
  16   0.000005739461
  17   0.000002353197
  18   0.000000964258
  19   0.000000394803
  20   0.000000161517
  21   0.000000066031
  22   0.000000026978
  23   0.000000011018
  24   0.000000004498
  25   0.000000001836
  26   0.000000000749

 Localization succeeded.

 File MOCOEF is overwritten with localized orbitals.
 

 Executing cis...

 Allocation of 120.0 Gbytes of memory...
 
 WARNING! If scfiguess.eq.off and localcc.ne.off!
 Please be sure that MOCOEF is MOCOEF.CAN!
 
 
 Read MO coeff. matrix and orbital energies...
 
 Generate singlet trial vectors...
 
 Starting DF-CIS iteration
 Singlet excited states
 
 
 The iteration has converged in  0 steps for all the roots.
 
 Final result of the CIS calculations for the excited states:
 Singlet excited states:
 
 Excited      Total          Excitation     Excitation     Excitation        Absorption
  state    energy [au]       energy [au]    energy [eV]  energy [cm^-1]    wavelength [nm]
 =========================================================================================
    1   -2136.703630925      0.27799912       7.5647        61013.76          163.90
 =========================================================================================
 
 

 Executing drpa...

 Three-index integral transformation
 Allocation of 120.0 Gbytes of memory...
 
 
 Constructing PAOs...
 PAO norm tolerance:     1.0000E-04
 Kept PAOs:   2069  1941  106.5945
 Threshold: 0.9990000
 Number of selected important orbitals:    61  (  47.7 %)
 
 
 Occupied LMO domain definition with Boughton-Pulay completeness:    0.9999000000
 
   MO  Natoms  Completeness   Atoms
    1   18     0.999903       23   26   27   28   29   30   31   32   33   34   37   38   39   40   41   42   70   71
    2   22     0.999901        7    8   26   27   29   30   31   32   33   34   37   38   39   40   41   42   45   46   56   57   74   78
    3   18     0.999901        7   26   27   29   31   32   33   37   38   39   40   41   42   45   46   56   57   78
    4   16     0.999901       23   26   27   28   29   30   31   32   33   34   38   39   41   42   64   70
    5   17     0.999907       26   27   28   29   30   31   32   33   34   37   38   39   40   41   42   46   71
    6   40     0.999908        1    2    3    4    5    6    7    8    9   10   16   17   18   19   20   21   22   23   24   25   26   27   28   29   30   31   39   41   42   43   50   51   52   53   54   59   64   68   75   91
    7   25     0.999911        1    2    3    4    5    9   16   17   18   19   20   21   22   23   24   25   26   27   28   50   51   52   53   68   70
    8   13     0.999906       32   33   34   35   36   37   38   47   72   73   74   80   81
    9   10     0.999926       34   35   36   47   48   49   72   82   83   84
   10   10     0.999924       34   35   36   47   48   49   72   85   86   87
   11   11     0.999902        4    5    6    7    8    9   24   54   55   56   57
   12   13     0.999903       32   33   34   35   36   37   38   48   49   71   72   84   87
   13   12     0.999901       35   36   37   47   48   49   73   79   80   81   82   85
   14   14     0.999901       22   23   24   25   26   27   28   29   41   42   43   68   69   75
   15    8     0.999910       10   12   13   14   15   61   62   63
   16    9     0.999923        1    2   50   51   52   53   88   89   90
   17    9     0.999925       16   17   18   19   20   21   65   66   67
   18   18     0.999903        1    2    3    4   10   11   12   13   14   15   16   17   21   52   59   60   61   63
   19   18     0.999901        3    4    5    6    7    8    9   10   16   17   21   28   54   56   57   58   63   70
   20    8     0.999905       42   43   44   45   46   75   76   77
   21   14     0.999903        1    2   17   22   23   24   50   51   52   53   68   88   89   91
   22   11     0.999917       33   34   35   36   37   47   48   49   85   86   87
   23   16     0.999902        3    4    5    6    7    8    9   27   31   33   39   55   56   57   58   71
   24    8     0.999950       11   12   13   14   15   60   61   62
   25   11     0.999901       39   40   41   42   43   44   45   46   76   77   78
   26   11     0.999917       33   34   35   36   37   47   48   49   82   83   84
   27    9     0.999916       16   17   18   19   20   21   64   65   66
   28   14     0.999908        1    2    3    4    5    6    7    8    9   23   24   52   54   55
   29   11     0.999911       25   26   39   41   42   43   44   45   46   75   76
   30   30     0.999901        1    3    4    5    6    7    8    9   16   17   18   19   22   23   24   25   26   27   28   29   30   31   39   41   42   58   64   68   70   71
   31   14     0.999915        8   29   30   31   32   33   34   35   36   37   38   57   71   72
   32   10     0.999939       35   36   37   47   48   49   73   79   80   81
   33   15     0.999904        1    2    3    4   10   11   12   15   22   50   51   52   53   89   90
   34   11     0.999908       31   32   33   34   35   37   38   39   40   73   74
   35   16     0.999900        3    9   10   11   12   15   16   17   18   19   20   21   22   58   66   67
   36   25     0.999903        1    2    4    5    6    9   17   22   23   24   25   26   27   28   29   42   43   50   53   54   68   69   70   75   91
   37   12     0.999904        3    4    5    9   10   11   12   13   14   15   62   63
   38    9     0.999919       10   11   12   13   14   15   59   60   61
   39    9     0.999913        1    2   50   51   52   53   88   89   91
   40   11     0.999903        3   16   17   18   19   20   22   28   64   65   70
   41    9     0.999914       41   42   43   44   45   46   76   77   78
   42   11     0.999941        4    5    6    7    8    9   39   40   55   56   57
   43    8     0.999930       35   36   47   48   49   85   86   87
   44   10     0.999940       35   36   37   47   48   49   73   79   80   81
   45    8     0.999930       35   36   47   48   49   82   83   84
   46   20     0.999900       22   23   24   25   26   27   28   29   30   31   32   39   40   41   42   43   57   69   70   71
   47   27     0.999901        1    2    3    4    5    6    8    9   10   11   12   15   16   17   18   19   20   21   22   23   24   51   52   53   59   66   67
   48   22     0.999900        1    2    3    4    5   10   11   15   16   17   21   22   23   50   51   52   53   54   68   89   90   91
   49   18     0.999901       24   25   26   27   29   31   39   40   41   42   43   44   45   46   69   75   76   78
   50   19     0.999906        1    2    3    4    5    6    7    8    9   10   16   17   21   23   52   54   57   58   63
   51   15     0.999909       26   27   29   30   31   32   33   39   40   41   42   43   45   46   78
   52   26     0.999901        1    2    3    4    5    9   10   11   12   13   14   15   16   17   20   21   51   52   58   59   60   61   62   63   67   90
   53   23     0.999915       29   30   31   32   33   34   35   36   37   38   39   40   47   48   49   72   73   74   80   81   83   85   86
   54   40     0.999909        1    2    3    4    5    6    7    8    9   16   17   18   19   20   21   22   23   24   25   26   27   28   29   30   31   32   33   39   40   41   42   43   44   46   52   53   68   69   70   91
   55   25     0.999901        8   27   28   29   30   31   32   33   34   35   36   37   38   39   40   41   49   57   71   73   74   83   84   86   87
   56   21     0.999903        1   22   23   24   25   26   27   28   29   30   31   39   41   42   43   44   53   68   69   75   91
   57   27     0.999902        1    2    3    4    5    8    9   10   11   12   15   16   17   18   19   20   21   22   23   24   28   52   53   59   64   67   70
   58   24     0.999900       18   23   25   26   27   28   29   30   31   32   33   34   37   38   39   40   41   42   57   64   70   71   72   74
   59   17     0.999914       25   26   27   28   29   30   31   32   33   34   35   37   38   39   40   41   42
   60   18     0.999956       32   33   34   35   36   37   38   47   48   49   79   80   81   83   84   85   86   87
   61   34     0.999900        1    2    3    4    5    6    9   10   11   15   16   17   18   19   21   22   23   24   25   27   28   50   51   52   53   54   59   64   68   70   88   89   90   91
   62   21     0.999906       23   24   25   26   27   28   29   30   31   32   39   40   41   42   43   44   45   46   69   75   78
   63   31     0.999903        1    2    3    4    5    6    7    8    9   10   11   12   14   15   16   17   18   19   20   21   22   23   50   51   52   53   54   63   64   67   90
   64   24     0.999901        7    8   26   27   29   30   31   32   33   34   35   37   38   39   40   41   42   43   45   46   56   57   74   78
   65   33     0.999901        1    2    3    4    5    7    8    9   16   17   18   19   22   23   24   25   26   27   28   29   30   31   32   33   39   41   42   57   64   68   70   71   91
   66    9     0.999927       11   12   13   14   15   59   60   61   62
   67   10     0.999954       41   42   43   44   45   46   75   76   77   78
   68   17     0.999900        1    2    3    4    5    6    7    8    9   10   22   23   24   52   54   55   56
   69   15     0.999906        3    9   10   11   16   17   18   19   20   21   22   59   65   66   67
   70   25     0.999908        1    2    3    4    5   10   11   12   15   16   17   22   23   24   50   51   52   53   54   59   68   88   89   90   91
   71   30     0.999906        2    3    4    5    6    7    8    9   10   11   14   15   16   17   18   20   21   22   23   24   25   26   27   28   29   56   57   58   70   71
   72   41     0.999901        1    2    3    4    5    6    7    8    9   10   15   16   17   22   23   24   25   26   27   28   29   30   31   32   33   39   40   41   42   43   46   54   55   56   57   58   63   68   69   70   71
   73   23     0.999902        8   29   30   31   32   33   34   35   36   37   38   40   47   48   49   57   71   72   73   74   84   85   87
   74   21     0.999904        1    2    3    4   10   11   12   13   14   15   16   17   21   51   52   59   60   61   62   63   90
   75   29     0.999911        1    4    5    6    7    8    9   16   17   22   23   24   25   26   27   28   29   30   31   41   42   43   50   53   68   69   70   75   91
   76   17     0.999921       31   32   33   34   35   36   37   38   39   40   47   48   49   73   74   80   81
   77   19     0.999914       24   25   26   27   28   29   31   39   40   41   42   43   44   45   46   69   75   76   77
   78   11     0.999905        3    4   10   11   12   13   14   15   61   62   63
   79   20     0.999907        7    8   27   29   30   31   32   33   34   37   38   39   40   41   42   45   46   56   74   78
   80   26     0.999906        1    2    3    4    5   10   11   16   17   18   22   23   24   25   28   50   51   52   53   54   59   68   88   89   90   91
   81   13     0.999904       16   17   18   19   20   21   22   23   28   64   65   66   70
   82   21     0.999906       24   25   26   27   28   29   31   32   39   40   41   42   43   44   45   46   69   75   76   77   78
   83   33     0.999911        1    2    3    4    5    6    7    8    9   10   11   14   15   16   17   21   22   23   24   25   26   27   28   50   51   52   53   54   55   56   57   58   63
   84   26     0.999906        1    2    3    4    5    8    9   10   16   17   18   19   20   21   22   23   24   27   28   50   52   53   58   64   65   70
   85   23     0.999902        1    2    3    4    5   10   16   17   18   21   22   23   24   28   50   51   52   53   59   68   88   90   91
   86   17     0.999940       32   33   34   35   36   37   38   47   48   49   79   80   81   82   83   84   86
   87   16     0.999922       33   34   35   36   37   38   47   48   49   72   73   79   82   83   85   86
   88   16     0.999906       23   26   27   28   29   30   31   32   33   34   38   39   40   42   70   71
   89   19     0.999901        8   27   29   30   31   32   33   34   35   37   38   39   40   41   70   71   72   73   74
   90   28     0.999913        7    8   23   24   25   26   27   28   29   30   31   32   33   34   35   37   38   39   40   41   42   43   44   45   46   56   71   74
   91   11     0.999920        4    5    6    7    8    9   55   56   57   58   71
   92   32     0.999900        1    2    3    4    5    8    9   10   11   16   17   18   19   20   21   22   23   24   25   27   28   50   52   53   58   59   64   65   66   67   68   70
   93   33     0.999906        1    2    3    4    5    6    7    8    9   10   11   12   14   15   16   17   18   19   20   21   22   23   28   50   51   52   53   58   63   67   89   90   91
   94   14     0.999902       24   25   26   27   28   29   39   41   42   43   44   46   69   75
   95   25     0.999902        1    2    3    4    5    9   10   11   12   13   14   15   16   17   20   21   51   52   59   60   61   62   63   67   90
   96   21     0.999906        1    2    3    4   16   17   18   19   21   22   23   24   25   27   28   50   52   53   64   68   70
   97   35     0.999910        1    2    3    4    5    6    7    8    9   10   11   14   15   16   17   18   19   20   21   22   23   24   25   26   27   28   51   52   53   54   55   56   57   58   63
   98   39     0.999902        1    4    5    6    7    8    9   17   18   22   23   24   25   26   27   28   29   30   31   32   33   38   39   40   41   42   43   44   45   46   53   55   58   64   68   69   70   75   91
   99   18     0.999942       24   25   26   27   29   31   39   40   41   42   43   44   45   46   69   75   76   77
  100   36     0.999905        1    2    3    4    5    6    7    8    9   10   11   12   14   15   16   17   18   19   20   21   22   23   24   28   51   52   53   54   55   57   58   59   63   67   68   70
  101   21     0.999901        8   29   30   31   32   33   34   35   36   37   38   47   48   49   57   71   72   73   74   84   87
  102   16     0.999940       34   35   36   37   47   48   49   79   80   81   82   83   84   85   86   87
  103   23     0.999921       29   30   31   32   33   34   35   36   37   38   39   40   47   48   49   72   73   74   80   81   82   83   86
  104   10     0.999938        1    2   50   51   52   53   88   89   90   91
  105   17     0.999919        2    3   10   11   12   13   14   15   16   21   52   60   61   62   63   67   90
  106   35     0.999900        1    2    3    4    5    6    7    8    9   16   17   18   22   23   24   25   26   27   28   29   30   31   39   41   42   43   53   54   55   64   68   69   70   75   91
  107   26     0.999904        1    2    3    4    5    8    9   10   11   16   17   18   19   20   21   22   23   28   52   53   58   64   65   66   67   70
  108   21     0.999903        1    2    3    4   16   17   18   19   21   22   23   24   25   27   28   50   51   52   53   68   91
  109   34     0.999912        1    2    3    4    5    6    7    8    9   10   11   14   15   16   17   18   20   21   22   23   24   25   26   27   28   29   31   33   54   56   57   58   63   71
  110   17     0.999921        2    3   10   11   12   13   14   15   16   21   52   60   61   62   63   67   90
  111   20     0.999913       22   23   25   26   27   28   29   30   31   32   39   40   41   42   43   44   45   46   75   78
  112   13     0.999962       32   33   34   35   36   37   38   47   48   49   71   72   73
  113   37     0.999900        1    4    5    6    7    8    9   17   22   23   24   25   26   27   28   29   30   31   32   33   39   40   41   42   43   44   45   46   55   56   64   68   69   70   71   75   91
  114   26     0.999906        1    2    3    4    5    8    9   10   11   16   17   18   19   20   21   22   23   28   52   53   58   64   65   66   67   70
  115   17     0.999928        2    3    4    5    9   10   11   12   13   14   15   16   21   52   59   60   63
  116   30     0.999904        1    2    3    4    5    8    9   10   11   12   14   15   16   17   18   19   20   21   22   23   28   51   52   53   58   59   65   66   67   70
  117   39     0.999903        1    2    3    4    5    6    7    8    9   10   11   12   13   14   15   16   17   18   19   20   21   22   23   24   25   28   50   51   52   53   54   59   63   64   68   88   89   90   91
  118   25     0.999907        1    2    3    4    5   10   11   12   14   16   17   22   23   24   50   51   52   53   54   59   68   88   89   90   91
  119   19     0.999903        8   26   27   29   30   31   32   33   34   35   37   38   39   40   41   42   46   71   78
  120   16     0.999910        1    4    5   16   17   18   22   23   24   25   26   27   28   68   69   70
  121   42     0.999901        1    2    3    4    5    6    7    8    9   10   14   15   16   17   22   23   24   25   26   27   28   29   31   39   40   41   42   43   50   51   52   53   54   55   56   57   58   63   68   69   70   71
  122   14     0.999910       25   26   27   31   39   40   41   42   43   44   45   46   77   78
  123   25     0.999907       27   29   30   31   32   33   34   35   36   37   38   39   40   41   46   47   48   49   57   71   73   74   81   83   86
  124   35     0.999901        1    2    3    4    5    6    8    9   10   11   12   13   14   15   16   17   18   20   21   22   23   51   52   53   54   58   59   60   61   62   63   66   67   89   90
  125   18     0.999902        2    3    4   10   11   12   13   14   15   16   17   20   21   51   52   59   60   61
  126   44     0.999912        1    2    3    4    5    6    7    8    9   10   16   17   18   19   20   21   22   23   24   25   26   27   28   29   30   31   32   33   39   40   41   42   43   44   46   50   51   52   53   64   68   69   70   91
  127   25     0.999900        1    2    3    4    5    6   10   16   17   18   22   23   24   25   50   51   52   53   54   59   68   88   89   90   91
  128   24     0.999902       24   25   26   27   28   29   30   31   32   38   39   40   41   42   43   44   45   46   69   74   75   76   77   78
 
 Executing the Boughton-Pulay algorithm...
  with occ MO completeness:    0.9500000000
 
   MO  Natoms  Completeness   Atoms
    1    1     0.985307       30
    2    1     0.985252       40
    3    1     0.986078       40
    4    1     0.986165       30
    5    2     0.989286       31   32
    6    1     0.953273       22
    7    2     0.987622       22   23
    8    2     0.991691       37   73
    9    2     0.993023       48   84
   10    2     0.993052       49   87
   11    2     0.993608        6   55
   12    2     0.992154       34   72
   13    2     0.993435       47   79
   14    2     0.992721       25   69
   15    2     0.993627       14   62
   16    2     0.993612       51   89
   17    2     0.993610       20   66
   18    2     0.992452       11   59
   19    2     0.991741        9   58
   20    2     0.993742       44   76
   21    2     0.993212       53   91
   22    2     0.993639       49   85
   23    2     0.992784        8   57
   24    2     0.993664       13   61
   25    2     0.992932       46   78
   26    2     0.993618       48   82
   27    2     0.993662       19   65
   28    2     0.991671        5   54
   29    2     0.992661       43   75
   30    2     0.990619       28   70
   31    2     0.992703       33   71
   32    2     0.993263       47   80
   33    2     0.991776       52   90
   34    2     0.993193       38   74
   35    2     0.991726       21   67
   36    2     0.991163       24   68
   37    2     0.991544       15   63
   38    2     0.993629       12   60
   39    2     0.993664       50   88
   40    2     0.993254       18   64
   41    2     0.993594       45   77
   42    2     0.992997        7   56
   43    2     0.994004       49   86
   44    2     0.993323       47   81
   45    2     0.994011       48   83
   46    2     0.988834       27   29
   47    3     0.957924       16   17   21
   48    2     0.990844        2   52
   49    2     0.990522       42   43
   50    2     0.990315        4    9
   51    2     0.988651       39   41
   52    3     0.959676       10   11   15
   53    3     0.959660       35   37   38
   54    3     0.957422       23   27   28
   55    3     0.959540       32   33   38
   56    2     0.990380       25   26
   57    2     0.988440       16   17
   58    2     0.993326       29   30
   59    2     0.988902       29   31
   60    2     0.990322       36   49
   61    4     0.960137        1    2   52   53
   62    3     0.958508       41   42   46
   63    2     0.985173        3   16
   64    2     0.993131       39   40
   65    2     0.990280       27   28
   66    2     0.991368       12   13
   67    2     0.991356       44   45
   68    2     0.991416        5    6
   69    2     0.991432       20   21
   70    3     0.961960        2   51   52
   71    3     0.960735        7    8    9
   72    3     0.962599        5    6    7
   73    3     0.961895       33   34   35
   74    3     0.963442       11   12   13
   75    2     0.951151       24   25
   76    2     0.991779       37   38
   77    3     0.964683       42   43   44
   78    2     0.991519       14   15
   79    2     0.993965       39   40
   80    3     0.963573       50   51   53
   81    2     0.991714       18   19
   82    3     0.963924       44   45   46
   83    3     0.956378        4    5    9
   84    3     0.956702       16   17   18
   85    2     0.990203        1   53
   86    2     0.990371       36   48
   87    2     0.987019       35   36
   88    2     0.994162       29   30
   89    2     0.990224       32   33
   90    2     0.957190       29   31
   91    2     0.991377        7    8
   92    3     0.955079       17   18   19
   93    2     0.985361        2    3
   94    2     0.990274       26   42
   95    3     0.959579       10   11   15
   96    2     0.989088       17   22
   97    3     0.955874        4    5    9
   98    3     0.957172       25   26   27
   99    3     0.965312       42   43   44
  100    2     0.985099        3    4
  101    3     0.964865       32   33   34
  102    2     0.991667       36   47
  103    3     0.959871       35   37   38
  104    2     0.991362       50   51
  105    3     0.964630       12   13   14
  106    2     0.951061       24   25
  107    3     0.961909       18   19   20
  108    2     0.988901        1   22
  109    3     0.962300        4    8    9
  110    3     0.964389       13   14   15
  111    3     0.953353       41   42   46
  112    2     0.990504       34   35
  113    3     0.955059       25   26   27
  114    3     0.963101       19   20   21
  115    2     0.990287       10   11
  116    3     0.956040       16   17   21
  117    4     0.957820        1    2   52   53
  118    3     0.961593       50   51   52
  119    2     0.988995       31   39
  120    2     0.990474       23   24
  121    3     0.961836        6    7    8
  122    2     0.990036       41   46
  123    3     0.954804       32   33   38
  124    2     0.986984        3   10
  125    3     0.963315       11   12   13
  126    3     0.951680       23   27   28
  127    3     0.961444        1   50   53
  128    3     0.962111       44   45   46
 
  129    4     0.985059        1    2   22   53
  130    4     0.988811        1    2   22   53
  131    9     0.981317        1    2    4   16   22   24   50   52   53
  132    5     0.983466        1    2   22   51   53
  133    6     0.983691        1    2    3   22   51   53
  134    6     0.981923        1    2   22   23   51   53
  135    6     0.980395        1    2   22   51   52   53
  136    9     0.980546        1    2    3   17   23   50   51   52   53
  137    6     0.984003        1    2   22   23   51   53
  138   12     0.986554        1    2    4   17   18   22   23   50   51   52   53   54
  139   11     0.985162        1    2    3   16   17   22   24   50   53   68   91
  140   13     0.984060        1    2    3    4    5   17   22   23   25   50   51   52   53
  141    1     0.989017        1
  142    1     0.993414        1
  143    1     0.987867        1
  144    1     0.988429        1
  145    1     0.987532        1
  146    7     0.985463        1    2   17   22   50   52   53
  147    5     0.980434        1    2    3   22   53
  148    6     0.986468        1    2   22   23   50   52
  149    5     0.980953        1    2   22   52   53
  150    7     0.982935        1    2    3   22   50   52   53
  151    2     0.983100        1   53
  152    1     0.986665        1
  153    1     0.990778        1
  154    1     0.991776        1
  155    2     0.980815        1    2
  156    2     0.986159        1   22
  157    1     0.984143        1
  158    4     0.981794        1    2    3   52
  159    4     0.986892        1    2    3   52
  160   11     0.981074        1    2    3    4    5   10   22   50   52   53   54
  161    6     0.984238        1    2    3   22   50   52
  162    8     0.980712        1    2    3   10   16   50   51   52
  163    6     0.980471        1    2    3   22   50   52
  164    5     0.980274        1    2    3   50   52
  165    9     0.980677        1    2    3    4   10   16   50   52   53
  166    5     0.980659        1    2    3   50   52
  167   13     0.981311        1    2    3    4    5   16   17   22   50   51   52   53   54
  168   13     0.980527        1    2    3    4   11   16   21   22   50   51   52   53   54
  169   11     0.982348        1    2    3    4    5   11   17   22   51   52   53
  170    1     0.990290        2
  171    1     0.994591        2
  172    1     0.990821        2
  173    1     0.992714        2
  174    1     0.991448        2
  175    6     0.983371        1    2    3   51   52   53
  176    7     0.983752        1    2    3    4   10   52   53
  177    6     0.987909        1    2    3   51   52   53
  178    7     0.983378        1    2    3   16   22   51   52
  179    7     0.984231        1    2    3    4   10   52   53
  180    2     0.986955        2   52
  181    1     0.987202        2
  182    1     0.991177        2
  183    1     0.991337        2
  184    1     0.988536        2
  185    1     0.982743        2
  186    1     0.987726        2
  187    5     0.987857        2    3    4   10   16
  188    5     0.988175        2    3    4   10   16
  189   11     0.981446        2    3    4    5   10   11   15   16   17   21   52
  190    8     0.982116        2    3    4    5   10   15   16   17
  191    8     0.980947        1    2    3    4    5   10   11   16
  192    7     0.980139        2    3    4    9   10   11   16
  193    7     0.984258        2    3    4   10   16   17   20
  194    7     0.980487        1    2    3    4   10   11   16
  195    7     0.982204        2    3    4    5    9   10   16
  196   14     0.986056        1    2    3    4    5    9   10   11   15   16   17   21   22   52
  197   13     0.980536        2    3    4    5    9   10   11   15   16   17   21   22   52
  198   12     0.980960        2    3    4    9   10   11   15   16   17   21   22   52
  199    1     0.991015        3
  200    1     0.992001        3
  201    1     0.990896        3
  202    1     0.989928        3
  203    1     0.991151        3
  204    9     0.980726        2    3    4    5    9   10   11   16   52
  205    8     0.982365        1    2    3    4   10   15   16   21
  206   10     0.983289        2    3    4    5    9   10   11   15   16   17
  207   12     0.981607        1    2    3    4    9   10   11   15   16   17   21   52
  208   10     0.983836        1    2    3    4    9   10   11   15   16   52
  209    1     0.982880        3
  210    1     0.987072        3
  211    1     0.985785        3
  212    1     0.987607        3
  213    1     0.983442        3
  214    1     0.984171        3
  215    1     0.988722        3
  216    4     0.980723        3    4    5    9
  217    4     0.988502        3    4    5    9
  218   12     0.981207        2    3    4    5    6    7    8    9   17   22   23   63
  219    5     0.981980        3    4    5    7    9
  220    5     0.984171        3    4    5    7    9
  221    6     0.980382        3    4    5    7    8    9
  222    5     0.980863        3    4    5    7    9
  223    5     0.986324        3    4    5    7    9
  224    7     0.982680        2    3    4    5    7    9   10
  225   11     0.981169        3    4    5    6    7    8    9   15   16   17   22
  226   14     0.981062        1    2    3    4    5    6    7    9   15   16   22   23   54   58
  227   12     0.980319        2    3    4    5    7    8    9   10   15   27   28   52
  228    1     0.990516        4
  229    1     0.994810        4
  230    1     0.993396        4
  231    1     0.990930        4
  232    1     0.989672        4
  233    6     0.986282        3    4    5    6    9   10
  234    7     0.981393        3    4    5    6    8    9   16
  235    7     0.984066        3    4    5    6    8    9   10
  236    6     0.983592        3    4    5    6    8    9
  237    6     0.985348        3    4    5    6    8    9
  238    1     0.989744        4
  239    1     0.981627        4
  240    1     0.989630        4
  241    1     0.991620        4
  242    1     0.990952        4
  243    1     0.991076        4
  244    2     0.985937        4    9
  245    4     0.990894        4    5    6   54
  246    3     0.989632        4    5    6
  247   10     0.980250        3    4    5    6    8    9   23   25   54   55
  248    4     0.980407        4    5    6    8
  249    5     0.983621        4    5    6    8   54
  250    5     0.982602        4    5    6    7   54
  251    5     0.985814        3    4    5    6    8
  252    5     0.980729        4    5    6    8   54
  253    5     0.980534        4    5    6    9   54
  254   10     0.982507        1    3    4    5    6    7    8    9   22   23
  255    8     0.984405        3    4    5    6    8   15   24   54
  256   11     0.983104        2    4    5    6    7    8   10   24   52   54   55
  257    1     0.990806        5
  258    1     0.996479        5
  259    1     0.991571        5
  260    1     0.996239        5
  261    1     0.993625        5
  262    4     0.982130        4    5    6    9
  263    4     0.986499        4    5    6   55
  264    4     0.985602        4    5    7    9
  265    4     0.985083        3    4    5    6
  266    4     0.989167        4    5    6    7
  267    1     0.991744        5
  268    1     0.987151        5
  269    1     0.993027        5
  270    1     0.997457        5
  271    1     0.992155        5
  272    1     0.991816        5
  273    1     0.984245        5
  274    4     0.994176        5    6    7   55
  275    3     0.992271        5    6    7
  276    5     0.984465        5    6    7   24   55
  277    4     0.980890        5    6    7    9
  278    5     0.992691        5    6    7    9   55
  279    5     0.980326        5    6    7   54   55
  280    4     0.982983        5    6    7    9
  281    5     0.993455        5    6    7    9   55
  282    4     0.989263        5    6    7    9
  283    6     0.981310        4    5    6    7   24   55
  284    6     0.981666        4    5    6    7    8   55
  285    4     0.983873        5    6    7   56
  286    1     0.992667        6
  287    1     0.996395        6
  288    1     0.997396        6
  289    1     0.991628        6
  290    1     0.990571        6
  291    4     0.987408        5    6    7    8
  292    3     0.982134        4    6    7
  293    2     0.981086        5    6
  294    4     0.986975        5    6    7    8
  295    4     0.981413        5    6    7   55
  296    1     0.993029        6
  297    1     0.989167        6
  298    1     0.997565        6
  299    1     0.995172        6
  300    1     0.990914        6
  301    1     0.995245        6
  302    2     0.990561        6    7
  303    4     0.995065        6    7    8   56
  304    3     0.992185        6    7    8
  305    5     0.981766        6    7    8    9   56
  306    5     0.986970        4    6    7    8   56
  307    4     0.981252        4    6    7    8
  308    5     0.987623        5    6    7    8   56
  309    5     0.987104        4    6    7    8   56
  310    4     0.981833        4    6    7    8
  311    5     0.990234        4    6    7    8   56
  312    6     0.980226        4    6    7    8    9   26
  313    6     0.980226        6    7    8    9   56   57
  314    8     0.985755        4    5    6    7    8    9   39   56
  315    1     0.992260        7
  316    1     0.996021        7
  317    1     0.996521        7
  318    1     0.993104        7
  319    1     0.991430        7
  320    3     0.985491        6    7    8
  321    3     0.986246        6    7    8
  322    3     0.985443        7    8    9
  323    4     0.987027        5    6    7    9
  324    4     0.991496        5    6    7    8
  325    1     0.993089        7
  326    1     0.988786        7
  327    1     0.992811        7
  328    1     0.994271        7
  329    1     0.997549        7
  330    1     0.994219        7
  331    2     0.990907        6    7
  332    4     0.994013        7    8    9   57
  333    3     0.991956        7    8    9
  334    6     0.981812        4    6    7    8    9   57
  335    4     0.991469        5    7    8    9
  336    5     0.991063        5    7    8    9   57
  337    5     0.985455        4    7    8    9   57
  338    4     0.990614        5    7    8    9
  339    5     0.990867        5    7    8    9   57
  340    5     0.988911        5    7    8    9   57
  341    6     0.983990        5    7    8    9   28   71
  342    8     0.981271        4    5    6    7    8    9   56   57
  343    8     0.981867        4    5    7    8    9   32   33   57
  344    1     0.990391        8
  345    1     0.996510        8
  346    1     0.991769        8
  347    1     0.996301        8
  348    1     0.993779        8
  349    4     0.987791        6    7    8    9
  350    3     0.985232        7    8   58
  351    4     0.985100        4    6    7    8
  352    3     0.988401        7    8    9
  353    3     0.982651        7    8    9
  354    1     0.991805        8
  355    1     0.987736        8
  356    1     0.993914        8
  357    1     0.997739        8
  358    1     0.992483        8
  359    1     0.991753        8
  360    1     0.984061        8
  361    4     0.990883        4    8    9   58
  362    3     0.989819        4    8    9
  363   10     0.981213        3    4    5    8    9   17   21   27   28   58
  364    5     0.983274        4    6    8    9   58
  365    5     0.986526        4    6    8    9   58
  366    4     0.981980        4    6    8    9
  367    6     0.980775        4    6    7    8    9   58
  368    5     0.983456        4    6    8    9   58
  369    4     0.985200        4    6    8    9
  370   13     0.980715        2    4    5    6    7    8    9   16   18   21   22   23   58
  371    9     0.982014        4    5    6    7    8    9   27   28   58
  372    8     0.980130        3    4    7    8    9   15   16   57
  373    1     0.992939        9
  374    1     0.996310        9
  375    1     0.997073        9
  376    1     0.991854        9
  377    1     0.990517        9
  378    4     0.987192        4    7    8    9
  379    3     0.980012        4    7    9
  380    3     0.981983        7    8    9
  381    4     0.980606        4    5    8    9
  382    5     0.983833        3    4    8    9   57
  383    1     0.992939        9
  384    1     0.988283        9
  385    1     0.997548        9
  386    1     0.994586        9
  387    1     0.991179        9
  388    1     0.994832        9
  389    2     0.989926        4    9
  390    4     0.984828        3   10   11   15
  391    4     0.990044        3   10   11   15
  392   12     0.980624        2    3    4    9   10   11   12   14   15   16   63   90
  393    5     0.982421        3   10   11   13   15
  394    5     0.988000        3   10   11   13   15
  395    5     0.986627        3   10   11   13   15
  396    5     0.986879        3   10   11   13   15
  397    5     0.986114        3   10   11   13   15
  398    5     0.986893        3   10   11   13   15
  399   12     0.980907        2    3    4   10   11   13   14   15   21   59   63   67
  400   14     0.981111        1    2    4    5   10   11   12   13   14   15   16   21   52   67
  401   12     0.983352        3    4    9   10   11   12   13   14   15   21   59   90
  402    1     0.994464       10
  403    1     0.991256       10
  404    1     0.990721       10
  405    1     0.990681       10
  406    1     0.992505       10
  407    6     0.984989        3    4   10   11   12   15
  408    6     0.984541        3   10   11   12   14   15
  409    7     0.986532        3    4   10   11   12   14   15
  410    5     0.980047        3   10   11   15   63
  411    5     0.980840        2    3   10   11   12
  412    1     0.989850       10
  413    1     0.994173       10
  414    1     0.983508       10
  415    1     0.990700       10
  416    2     0.985215       10   15
  417    1     0.984496       10
  418    1     0.990348       10
  419    4     0.990263       10   11   12   59
  420    3     0.989943       10   11   12
  421    6     0.981155       10   11   12   21   52   59
  422    5     0.989377       10   11   12   14   59
  423    4     0.980623       10   11   12   14
  424    5     0.984206        3   10   11   12   14
  425    5     0.988009       10   11   12   14   59
  426    4     0.981305       10   11   12   14
  427    4     0.982033       10   11   12   14
  428    7     0.980228       10   11   12   13   15   21   59
  429    8     0.983269        2    3   10   11   12   13   14   52
  430    8     0.985667        3   10   11   12   14   15   21   59
  431    1     0.995383       11
  432    1     0.995880       11
  433    1     0.992687       11
  434    1     0.994647       11
  435    1     0.990086       11
  436    3     0.982465       10   11   12
  437    3     0.982735       10   11   12
  438    5     0.981433        3   10   11   12   59
  439    4     0.986733       10   11   12   15
  440    5     0.993333       10   11   12   13   15
  441    1     0.991271       11
  442    1     0.993335       11
  443    1     0.989521       11
  444    1     0.996719       11
  445    1     0.984786       11
  446    1     0.988040       11
  447    1     0.993855       11
  448    4     0.995839       11   12   13   60
  449    3     0.992608       11   12   13
  450    4     0.986283       11   12   13   60
  451    5     0.991593       11   12   13   15   60
  452    4     0.984024       11   12   13   15
  453    5     0.993244       11   12   13   15   60
  454    5     0.992262       11   12   13   15   60
  455    4     0.985708       11   12   13   15
  456    5     0.994437       11   12   13   15   60
  457    6     0.992247       11   12   13   14   59   60
  458    4     0.985516       11   12   13   15
  459    5     0.982811       10   11   12   13   60
  460    1     0.996955       12
  461    1     0.993091       12
  462    1     0.992206       12
  463    1     0.991606       12
  464    1     0.994957       12
  465    2     0.981173       11   12
  466    3     0.985902       11   12   13
  467    4     0.987733       10   11   12   13
  468    4     0.990655       11   12   13   14
  469    4     0.991350       10   11   12   14
  470    1     0.993916       12
  471    1     0.994903       12
  472    1     0.984729       12
  473    1     0.991569       12
  474    1     0.987632       12
  475    1     0.991646       12
  476    1     0.995618       12
  477    4     0.996314       12   13   14   61
  478    3     0.992632       12   13   14
  479    4     0.987905       12   13   14   61
  480    5     0.990681       10   12   13   14   61
  481    5     0.989899       10   12   13   14   61
  482    5     0.990093       10   12   13   14   61
  483    5     0.991902       10   12   13   14   61
  484    5     0.992203       10   12   13   14   61
  485    5     0.991917       10   12   13   14   61
  486    5     0.987691       11   12   13   14   61
  487    5     0.989709       10   12   13   14   61
  488    5     0.988412       10   12   13   14   15
  489    1     0.995612       13
  490    1     0.992433       13
  491    1     0.992740       13
  492    1     0.992211       13
  493    1     0.996212       13
  494    3     0.986531       13   14   15
  495    4     0.992179       11   12   13   14
  496    4     0.988762       12   13   14   15
  497    3     0.986697       12   13   14
  498    3     0.983748       13   14   15
  499    1     0.995904       13
  500    1     0.996022       13
  501    1     0.990394       13
  502    1     0.991283       13
  503    1     0.982296       13
  504    1     0.991205       13
  505    1     0.993160       13
  506    4     0.996051       13   14   15   62
  507    3     0.992654       13   14   15
  508    4     0.987486       13   14   15   62
  509    5     0.993981       11   13   14   15   62
  510    4     0.989487       11   13   14   15
  511    4     0.988844       11   13   14   15
  512    5     0.996560       11   13   14   15   62
  513    4     0.991657       11   13   14   15
  514    4     0.990581       11   13   14   15
  515    5     0.981447       10   13   14   15   62
  516    4     0.988339       11   13   14   15
  517    4     0.980975       13   14   15   62
  518    1     0.995584       14
  519    1     0.996102       14
  520    1     0.992732       14
  521    1     0.994590       14
  522    1     0.990087       14
  523    3     0.993868       13   14   15
  524    3     0.987074       13   14   15
  525    3     0.980480       13   14   15
  526    3     0.983947       13   14   15
  527    4     0.984696       10   12   14   15
  528    1     0.991722       14
  529    1     0.993734       14
  530    1     0.989730       14
  531    1     0.996897       14
  532    1     0.985339       14
  533    1     0.988123       14
  534    1     0.994783       14
  535    4     0.994874       10   14   15   63
  536    3     0.990178       10   14   15
  537    5     0.982084        4   10   14   15   63
  538    5     0.984907       10   12   14   15   63
  539    5     0.983754       10   12   14   15   63
  540    5     0.985730       10   12   14   15   63
  541    5     0.986736       10   12   14   15   63
  542    5     0.984325       10   12   14   15   63
  543    5     0.984134       10   12   14   15   63
  544    7     0.982680        3    4   10   12   14   15   63
  545    7     0.980588        4   10   12   13   14   15   63
  546    7     0.982633        4   10   12   13   14   15   63
  547    1     0.996962       15
  548    1     0.993155       15
  549    1     0.992276       15
  550    1     0.991814       15
  551    1     0.994995       15
  552    3     0.985730       13   14   15
  553    4     0.986624        3   10   14   15
  554    4     0.984729       10   13   14   15
  555    4     0.986880       10   11   14   15
  556    4     0.990382       11   13   14   15
  557    1     0.993895       15
  558    1     0.994738       15
  559    1     0.984315       15
  560    1     0.991326       15
  561    1     0.987344       15
  562    1     0.991343       15
  563    1     0.995573       15
  564    4     0.981932        3   16   17   21
  565    4     0.986789        3   16   17   21
  566   12     0.980197        3    4   11   16   17   18   19   20   21   22   58   67
  567    7     0.980786        3    4   10   16   17   19   21
  568    6     0.980021        3   16   17   20   21   22
  569    6     0.983283        3   16   17   19   21   22
  570    8     0.980397        3    4   10   16   17   18   19   21
  571    4     0.980354        3   16   17   21
  572    6     0.985073        3   16   17   19   21   22
  573   11     0.990207        2    3    4    9   10   16   17   18   19   20   21
  574   12     0.981144        1    2    3    4   10   11   16   17   20   21   22   67
  575   10     0.980854        2    3    9   11   16   17   18   19   20   21
  576    1     0.989243       16
  577    1     0.988904       16
  578    1     0.991463       16
  579    1     0.995022       16
  580    1     0.995049       16
  581    6     0.983324        2   16   17   18   20   21
  582    7     0.980333        3   16   17   18   20   21   67
  583    6     0.980716        3    4   16   17   18   21
  584    7     0.983425        2    3   10   16   17   18   21
  585    5     0.983978        3   16   17   21   22
  586    1     0.990850       16
  587    1     0.987826       16
  588    2     0.986646       16   17
  589    1     0.984657       16
  590    1     0.992052       16
  591    1     0.983031       16
  592    1     0.989698       16
  593    4     0.984968       16   17   18   22
  594    4     0.988805       16   17   18   22
  595   11     0.984914        2    4   16   17   18   19   21   22   28   64   70
  596    5     0.982825       16   17   18   20   22
  597    6     0.980104        2   16   17   18   22   23
  598    5     0.980796       16   17   18   20   22
  599    5     0.983604       16   17   18   20   22
  600    6     0.982993       16   17   18   22   23   64
  601    6     0.981260       16   17   18   20   22   23
  602   11     0.981869        1    2    3    4   16   17   18   19   22   23   64
  603   10     0.980099        1    2    4   16   17   18   20   21   22   28
  604   10     0.982432        1    2   16   17   18   19   20   21   22   28
  605    1     0.990855       17
  606    1     0.982407       17
  607    1     0.987364       17
  608    1     0.993538       17
  609    1     0.991994       17
  610    6     0.986793        1   16   17   18   22   23
  611    7     0.987103        1   16   17   18   19   22   23
  612    6     0.980547       16   17   18   19   21   22
  613    6     0.980872        3   16   17   18   19   21
  614    6     0.984524       16   17   18   19   21   22
  615    1     0.989285       17
  616    1     0.985405       17
  617    3     0.988667       16   17   18
  618    1     0.981028       17
  619    1     0.990620       17
  620    2     0.986028       16   17
  621    1     0.982440       17
  622    4     0.991960       17   18   19   64
  623    3     0.989377       17   18   19
  624    8     0.981062       16   17   18   19   21   22   64   65
  625    5     0.983653       17   18   19   21   64
  626    4     0.981485       17   18   19   64
  627    5     0.980775       17   18   19   21   64
  628    5     0.986327       17   18   19   21   64
  629    4     0.987087       17   18   19   64
  630    6     0.980554       16   17   18   19   21   64
  631    7     0.985686       17   18   19   21   22   64   70
  632    7     0.985472       17   18   19   20   22   28   64
  633    5     0.983769       17   18   19   21   70
  634    1     0.992694       18
  635    1     0.989707       18
  636    1     0.994041       18
  637    1     0.996239       18
  638    1     0.997238       18
  639    4     0.981818       16   18   19   20
  640    6     0.983260       17   18   19   22   64   65
  641    4     0.988437       16   17   18   20
  642    3     0.984499       16   17   18
  643    3     0.985106       17   18   19
  644    1     0.995692       18
  645    1     0.995668       18
  646    1     0.987528       18
  647    1     0.986392       18
  648    1     0.994618       18
  649    1     0.989070       18
  650    1     0.990344       18
  651    4     0.995928       18   19   20   65
  652    3     0.992784       18   19   20
  653    4     0.987492       18   19   20   65
  654    5     0.990597       16   18   19   20   65
  655    3     0.980904       18   19   20
  656    5     0.985377       16   18   19   20   65
  657    5     0.993086       16   18   19   20   65
  658    4     0.986231       17   18   19   20
  659    4     0.982239       16   18   19   20
  660    6     0.994673       17   18   19   20   21   65
  661    4     0.985523       17   18   19   20
  662    4     0.987560       16   18   19   20
  663    1     0.990132       19
  664    1     0.991546       19
  665    1     0.993755       19
  666    1     0.997832       19
  667    1     0.995697       19
  668    4     0.983385       17   18   19   21
  669    4     0.992675       17   18   19   20
  670    3     0.981638       19   20   21
  671    2     0.986679       19   20
  672    3     0.992956       18   19   20
  673    1     0.993092       19
  674    1     0.992579       19
  675    1     0.984692       19
  676    1     0.992030       19
  677    1     0.996931       19
  678    1     0.988759       19
  679    1     0.992071       19
  680    4     0.995851       19   20   21   66
  681    3     0.992628       19   20   21
  682    4     0.987381       19   20   21   66
  683    4     0.984177       17   19   20   21
  684    4     0.988655       19   20   21   66
  685    4     0.984381       17   19   20   21
  686    4     0.984672       17   19   20   21
  687    4     0.993384       19   20   21   66
  688    4     0.986311       17   19   20   21
  689    7     0.995860       16   17   19   20   21   65   67
  690    6     0.993120       16   17   19   20   21   66
  691    4     0.989140       17   19   20   21
  692    1     0.997473       20
  693    1     0.993115       20
  694    1     0.990066       20
  695    1     0.994170       20
  696    1     0.994193       20
  697    3     0.989964       19   20   21
  698    3     0.982823       19   20   21
  699    4     0.984897       18   19   20   21
  700    3     0.982615       19   20   21
  701    4     0.991343       18   19   20   21
  702    1     0.995032       20
  703    1     0.990395       20
  704    1     0.984744       20
  705    1     0.990463       20
  706    1     0.992971       20
  707    1     0.990647       20
  708    1     0.996150       20
  709    4     0.993148       16   20   21   67
  710    3     0.990035       16   20   21
  711    8     0.980830        3    4   16   17   19   20   21   67
  712    5     0.984730       16   18   20   21   67
  713    4     0.981371       16   20   21   67
  714    5     0.980103       16   18   20   21   67
  715    5     0.985228       16   18   20   21   67
  716    4     0.983641       16   20   21   67
  717    6     0.982084       16   17   18   20   21   67
  718    9     0.985104        3    9   10   16   18   19   20   21   67
  719    6     0.982116        3   16   17   20   21   67
  720    7     0.980633       11   16   18   20   21   58   59
  721    1     0.992211       21
  722    1     0.989214       21
  723    1     0.994072       21
  724    1     0.996224       21
  725    1     0.997034       21
  726    4     0.984118       16   17   19   21
  727    5     0.981814        3   16   20   21   66
  728    4     0.990128       16   19   20   21
  729    3     0.984366       19   20   21
  730    3     0.987664       16   20   21
  731    1     0.995831       21
  732    1     0.995530       21
  733    1     0.987622       21
  734    1     0.986744       21
  735    1     0.994291       21
  736    1     0.988542       21
  737    1     0.989668       21
  738    4     0.982648        1   17   22   23
  739    4     0.990216        1   17   22   23
  740    8     0.983570        1    2    4   16   17   22   23   53
  741   15     0.980583        1    2   16   17   18   22   23   24   25   26   27   28   51   52   53
  742    6     0.980277        1   17   21   22   23   24
  743    4     0.983620        1   17   22   23
  744   13     0.982584        1    3   17   18   20   22   23   24   26   28   51   52   53
  745    7     0.980622        1   16   17   19   21   22   23
  746    6     0.983528        1    2   17   22   23   28
  747    7     0.983874        1    3    4   17   18   22   23
  748    8     0.980335        1    2   17   18   22   23   24   53
  749    8     0.981869        1   16   17   18   22   23   28   53
  750    1     0.994924       22
  751    1     0.997503       22
  752    1     0.998458       22
  753    1     0.996590       22
  754    1     0.995219       22
  755    6     0.983100        1   16   17   18   22   23
  756    4     0.983072       17   18   22   23
  757    4     0.987735        1   17   22   23
  758    5     0.982547        1    2   22   23   24
  759    5     0.984835        1   17   22   23   28
  760    1     0.996132       22
  761    1     0.995926       22
  762    1     0.997745       22
  763    1     0.998559       22
  764    1     0.995882       22
  765    1     0.996115       22
  766    1     0.989760       22
  767    4     0.985642       22   23   24   28
  768    4     0.989606       22   23   24   28
  769    8     0.981604        1    4   22   23   24   25   27   28
  770    7     0.980494       22   23   24   25   26   27   28
  771    7     0.980511       22   23   24   25   26   27   28
  772    6     0.981105        2   16   22   23   24   28
  773    7     0.980899       22   23   24   26   27   28   41
  774    6     0.980702       22   23   24   25   26   28
  775    5     0.983028       17   22   23   24   28
  776   10     0.981370        1    4    5   17   22   23   24   25   27   28
  777   14     0.981225        1    3    4   16   17   22   23   24   25   26   27   28   68   70
  778   16     0.980017        1    2    3    4   16   17   18   22   23   25   26   27   28   53   68   70
  779    1     0.985620       23
  780    1     0.992785       23
  781    1     0.993515       23
  782    1     0.984266       23
  783    1     0.986643       23
  784    6     0.980225       22   23   24   28   68   70
  785    5     0.982954       22   23   24   25   27
  786    5     0.982751        1   22   23   24   27
  787    6     0.985070       22   23   25   27   28   68
  788    6     0.980850        1   22   23   24   27   28
  789    1     0.986110       23
  790    2     0.989078       22   23
  791    1     0.992207       23
  792    1     0.993286       23
  793    1     0.988784       23
  794    1     0.988043       23
  795    3     0.987451       22   23   28
  796    4     0.991073       23   24   25   68
  797    3     0.989428       23   24   25
  798   10     0.980209        1   22   23   24   25   26   27   28   53   68
  799    6     0.982337       22   23   24   25   27   28
  800    6     0.981939       22   23   24   25   27   68
  801    4     0.982349       23   24   25   68
  802    5     0.981921       22   23   24   25   27
  803    6     0.984753       22   23   24   25   27   68
  804    4     0.981555       23   24   25   68
  805    8     0.981531        1    6   23   24   25   26   27   28
  806    9     0.981635        1    6   22   23   24   25   26   27   68
  807   11     0.980993        1    2   22   24   25   26   28   50   53   68   69
  808    1     0.992680       24
  809    1     0.995480       24
  810    1     0.995296       24
  811    1     0.996301       24
  812    1     0.991464       24
  813    4     0.983032       23   24   25   28
  814    3     0.980592       23   24   25
  815    4     0.986239       23   24   26   28
  816    3     0.982561       23   24   25
  817    4     0.984615       23   24   25   26
  818    1     0.991217       24
  819    1     0.989385       24
  820    1     0.994735       24
  821    1     0.997242       24
  822    1     0.995229       24
  823    1     0.992708       24
  824    2     0.990131       24   25
  825    4     0.992212       24   25   26   69
  826    3     0.990206       24   25   26
  827    7     0.983846       23   24   25   26   27   42   69
  828    7     0.980227       23   24   25   26   27   28   69
  829    5     0.982216       24   25   26   28   69
  830    4     0.983860       24   25   26   42
  831    6     0.982003       24   25   26   28   41   69
  832    5     0.983904       24   25   26   28   69
  833    3     0.980344       24   25   26
  834    6     0.980336       23   24   25   26   27   28
  835    8     0.982183        6   23   24   25   26   27   69   75
  836    5     0.984044       24   25   26   42   43
  837    1     0.992242       25
  838    1     0.997657       25
  839    1     0.998679       25
  840    1     0.988971       25
  841    1     0.990158       25
  842    4     0.982960       24   25   26   27
  843    3     0.986157       24   25   26
  844    2     0.982413       24   25
  845    5     0.987249       23   24   25   26   27
  846    5     0.983176       24   25   26   42   69
  847    1     0.991789       25
  848    1     0.989031       25
  849    1     0.997778       25
  850    1     0.996815       25
  851    1     0.991974       25
  852    1     0.996294       25
  853    2     0.987365       25   26
  854    4     0.990297       25   26   27   42
  855    4     0.991125       25   26   27   42
  856    7     0.981117       23   25   26   27   28   41   42
  857    7     0.983556       22   23   25   26   27   29   42
  858    7     0.981773       23   25   26   27   28   42   43
  859    5     0.982774       24   25   26   27   42
  860    7     0.981174       22   23   25   26   27   29   42
  861    7     0.981596       23   25   26   27   28   29   42
  862    5     0.984127       24   25   26   27   42
  863    9     0.981272       23   24   25   26   27   39   41   42   43
  864   10     0.980350       23   25   26   27   28   29   39   42   43   69
  865   11     0.982082       23   24   25   26   27   28   30   39   41   42   43
  866    1     0.989007       26
  867    1     0.994137       26
  868    1     0.994968       26
  869    1     0.990660       26
  870    1     0.989442       26
  871    6     0.982607       25   26   27   29   42   43
  872    6     0.985447       24   26   27   28   42   43
  873    5     0.982756       24   26   27   28   42
  874    7     0.982096       24   25   26   28   41   42   43
  875    6     0.983833       24   25   26   27   41   42
  876    1     0.988086       26
  877    1     0.985616       26
  878    1     0.993163       26
  879    1     0.995437       26
  880    1     0.993037       26
  881    1     0.989303       26
  882    3     0.989366       25   26   42
  883    4     0.988126       26   27   28   29
  884    4     0.988727       26   27   28   29
  885    8     0.985138        8   23   26   27   28   29   30   31
  886    9     0.980688       23   24   26   27   28   30   31   41   43
  887    6     0.982550       24   26   27   28   29   42
  888    6     0.983209       23   25   26   27   28   29
  889    6     0.980376       24   26   27   28   29   43
  890    6     0.981045       24   26   27   28   29   42
  891    5     0.980517       23   26   27   28   29
  892   11     0.981991        6   23   24   25   26   27   28   29   30   31   39
  893   10     0.981076       23   24   26   27   28   29   30   31   42   70
  894   11     0.985203       23   24   25   26   27   28   29   30   31   39   41
  895    1     0.989295       27
  896    1     0.994174       27
  897    1     0.993244       27
  898    1     0.993288       27
  899    1     0.990324       27
  900    7     0.985862       25   26   27   28   29   30   42
  901    6     0.985591       23   25   26   27   28   30
  902    5     0.981040       23   25   26   27   29
  903    6     0.981396       26   27   28   29   30   31
  904    6     0.983637       23   26   27   28   29   30
  905    1     0.989404       27
  906    1     0.982886       27
  907    1     0.994084       27
  908    1     0.995101       27
  909    1     0.992102       27
  910    1     0.990184       27
  911    2     0.982794       27   28
  912    4     0.988727       23   27   28   70
  913    3     0.986609       23   27   28
  914   10     0.980224        4   17   22   23   24   25   27   28   29   70
  915    8     0.982623       22   23   24   25   27   28   29   70
  916    7     0.981757       23   24   25   26   27   28   70
  917    6     0.980858       22   23   27   28   29   70
  918    8     0.980627       22   23   24   25   27   28   29   70
  919    6     0.981062       22   23   25   27   28   70
  920    4     0.980632       23   27   28   29
  921   10     0.980234        8   22   23   24   25   27   28   29   30   64
  922   11     0.981433        9   17   23   24   25   26   27   28   29   30   70
  923    8     0.980057       17   18   22   23   27   28   29   30
  924    1     0.992995       28
  925    1     0.997626       28
  926    1     0.998585       28
  927    1     0.991010       28
  928    1     0.990853       28
  929    5     0.984671       23   24   26   27   28
  930    3     0.981522       23   27   28
  931    3     0.988160       23   27   28
  932    5     0.985037       23   24   26   27   28
  933    6     0.985063       22   23   27   28   29   70
  934    1     0.991575       28
  935    1     0.989818       28
  936    1     0.997800       28
  937    1     0.996954       28
  938    1     0.990572       28
  939    1     0.995420       28
  940    2     0.987138       23   28
  941    4     0.986928       27   29   30   31
  942    4     0.991652       27   29   30   31
  943    7     0.981893       27   28   29   30   31   32   39
  944    6     0.984882       26   27   28   29   30   31
  945    6     0.982642       26   27   28   29   30   31
  946    4     0.983016       27   29   30   31
  947    4     0.982942       27   29   30   31
  948    4     0.983610       27   29   30   31
  949    4     0.981893       27   29   30   31
  950    8     0.983044       24   26   27   28   29   30   31   39
  951   10     0.981525       26   27   28   29   30   31   33   39   41   71
  952    9     0.986029       26   27   28   29   30   31   33   38   39
  953    1     0.990180       29
  954    1     0.984045       29
  955    2     0.981200       29   31
  956    2     0.989042       29   30
  957    1     0.991266       29
  958    5     0.984084       27   29   30   31   32
  959    5     0.983081       27   29   30   31   32
  960    5     0.984606       27   29   30   31   39
  961    6     0.983627       26   27   28   29   30   31
  962    5     0.984937       27   28   29   30   31
  963    1     0.994337       29
  964    3     0.984528       27   29   31
  965    1     0.985555       29
  966    3     0.991349       29   30   31
  967    2     0.991734       29   30
  968    2     0.986219       29   30
  969    1     0.986715       29
  970    2     0.995388       29   30
  971    1     0.984206       30
  972    2     0.984451       29   30
  973    3     0.983946       29   30   39
  974    7     0.981712       26   28   29   30   31   39   40
  975    7     0.980796       27   28   29   30   31   33   70
  976    3     0.984335       29   30   39
  977    6     0.980168       26   28   29   30   31   39
  978    4     0.980990       28   29   30   31
  979    3     0.987942       29   30   31
  980    3     0.986329       27   29   30
  981    3     0.984223       27   29   30
  982    1     0.999790       30
  983    1     0.999628       30
  984    1     0.999358       30
  985    1     0.999461       30
  986    1     0.999888       30
  987    1     0.991686       30
  988    1     0.988390       30
  989    2     0.996760       29   30
  990    1     0.981201       30
  991    1     0.997505       30
  992    1     0.999924       30
  993    1     0.998911       30
  994    1     0.999040       30
  995    1     0.998093       30
  996    1     0.998994       30
  997    1     0.999626       30
  998    1     0.999860       30
  999    4     0.983329       29   31   32   39
 1000    4     0.985200       29   31   32   39
 1001    7     0.983630       27   29   31   32   39   40   41
 1002    6     0.982499       29   31   32   38   39   40
 1003    6     0.981506       29   30   31   32   39   40
 1004   10     0.982908       27   28   29   30   31   32   38   39   40   42
 1005    6     0.987894       29   30   31   32   39   40
 1006    7     0.981338       29   30   31   32   33   39   40
 1007    9     0.980018       28   29   30   31   32   38   39   40   41
 1008    7     0.981681       29   30   31   32   38   39   40
 1009    7     0.981583       29   30   31   32   33   39   41
 1010    6     0.983527       27   29   31   32   38   39
 1011    1     0.998131       31
 1012    1     0.995785       31
 1013    1     0.996605       31
 1014    1     0.997337       31
 1015    1     0.997430       31
 1016    5     0.982580       31   32   38   39   40
 1017    5     0.982039       29   30   31   32   39
 1018    5     0.991461       29   30   31   39   40
 1019    5     0.982059       29   30   31   39   40
 1020    4     0.985029       29   31   32   39
 1021    1     0.995154       31
 1022    1     0.995737       31
 1023    1     0.997585       31
 1024    1     0.992200       31
 1025    1     0.997325       31
 1026    1     0.997735       31
 1027    1     0.998941       31
 1028    4     0.983695       31   32   33   38
 1029    4     0.990940       31   32   33   38
 1030    7     0.980153       30   31   32   33   34   38   39
 1031    5     0.981600       31   32   33   35   38
 1032    6     0.983276       31   32   33   38   39   74
 1033    5     0.980587       31   32   33   37   38
 1034    5     0.985832       31   32   33   35   38
 1035    5     0.983286       31   32   33   38   39
 1036    5     0.986040       31   32   33   35   38
 1037    7     0.982068       29   30   31   32   33   38   40
 1038   10     0.983376       29   31   32   33   34   35   37   39   40   74
 1039   10     0.982986       29   30   31   32   33   35   37   38   71   74
 1040    1     0.985169       32
 1041    1     0.991091       32
 1042    1     0.997646       32
 1043    1     0.990726       32
 1044    1     0.984052       32
 1045    5     0.985809       31   32   33   37   38
 1046    5     0.981048       29   31   32   33   34
 1047    5     0.981348       31   32   33   34   38
 1048    7     0.983569       30   32   33   34   37   38   39
 1049    6     0.987417       31   32   33   34   38   39
 1050    4     0.994407       31   32   33   38
 1051    1     0.984625       32
 1052    1     0.994794       32
 1053    1     0.991535       32
 1054    1     0.995703       32
 1055    1     0.986052       32
 1056    1     0.988980       32
 1057    4     0.992560       32   33   34   71
 1058    3     0.989703       32   33   34
 1059    6     0.980026       29   32   33   34   35   71
 1060    5     0.980824       32   33   34   37   38
 1061    4     0.980908       31   32   33   34
 1062    5     0.986764       32   33   34   35   71
 1063    5     0.980654       32   33   34   37   38
 1064    3     0.982092       32   33   34
 1065    4     0.981991       32   33   34   71
 1066    6     0.984948       30   32   33   34   37   57
 1067    6     0.980009       29   31   32   33   34   72
 1068    8     0.987273       29   32   33   34   35   38   57   71
 1069    1     0.993889       33
 1070    1     0.989001       33
 1071    1     0.999190       33
 1072    1     0.998489       33
 1073    1     0.988750       33
 1074    4     0.988138       32   33   34   38
 1075    5     0.989624       32   33   34   35   38
 1076    2     0.980589       32   33
 1077    3     0.988605       32   33   34
 1078    6     0.983111       31   32   33   34   71   72
 1079    2     0.987136       33   34
 1080    1     0.986178       33
 1081    1     0.995296       33
 1082    1     0.996980       33
 1083    1     0.997971       33
 1084    1     0.998122       33
 1085    1     0.991273       33
 1086    4     0.993803       33   34   35   72
 1087    3     0.990867       33   34   35
 1088    5     0.980395       33   34   35   37   72
 1089    4     0.983590       33   34   35   38
 1090    4     0.981232       33   34   35   72
 1091    5     0.984493       33   34   35   37   72
 1092    4     0.982440       33   34   35   38
 1093    4     0.984013       33   34   35   72
 1094    5     0.985377       33   34   35   37   72
 1095    5     0.980461       33   34   35   38   48
 1096    9     0.981817       32   33   34   35   36   48   49   72   84
 1097    7     0.988500       33   34   35   36   37   71   72
 1098    1     0.989649       34
 1099    1     0.996075       34
 1100    1     0.999299       34
 1101    1     0.992186       34
 1102    1     0.991758       34
 1103    4     0.980089       33   34   35   36
 1104    3     0.984544       32   33   34
 1105    2     0.982499       34   35
 1106    4     0.989175       32   34   35   37
 1107    4     0.989870       32   33   34   35
 1108    2     0.985603       33   34
 1109    1     0.994107       34
 1110    1     0.997887       34
 1111    1     0.997180       34
 1112    1     0.996016       34
 1113    1     0.990901       34
 1114    1     0.991396       34
 1115    4     0.990779       34   35   36   37
 1116    4     0.992361       34   35   36   37
 1117    7     0.980051       33   34   35   36   37   49   72
 1118    5     0.981841       32   34   35   36   37
 1119    6     0.983661       34   35   36   37   49   72
 1120    5     0.981716       32   34   35   36   37
 1121    5     0.985111       32   34   35   36   37
 1122    5     0.980595       34   35   36   37   49
 1123    5     0.986868       32   34   35   36   37
 1124    7     0.982733       32   34   35   36   37   48   49
 1125    9     0.980897       32   33   35   36   37   38   48   49   72
 1126   10     0.983116       32   33   34   35   36   37   47   72   73   79
 1127    1     0.988392       35
 1128    1     0.992003       35
 1129    1     0.998323       35
 1130    1     0.991740       35
 1131    1     0.989328       35
 1132    5     0.985166       33   34   35   36   37
 1133    5     0.985658       35   36   37   38   48
 1134    4     0.980646       33   34   35   37
 1135    5     0.986470       33   34   35   36   38
 1136    6     0.984469       34   35   36   37   38   49
 1137    3     0.989182       34   35   37
 1138    1     0.989779       35
 1139    1     0.996105       35
 1140    1     0.994982       35
 1141    1     0.996224       35
 1142    1     0.985473       35
 1143    1     0.990386       35
 1144    5     0.996169       35   36   47   48   49
 1145    4     0.980116       35   36   47   48
 1146    7     0.986484       34   35   36   37   47   48   49
 1147    5     0.993744       35   36   47   48   49
 1148    7     0.981363       33   35   36   37   48   49   79
 1149    6     0.980317       34   35   36   47   49   84
 1150    6     0.980174       35   36   48   49   83   84
 1151    5     0.984900       35   36   47   48   49
 1152    4     0.980249       35   36   47   49
 1153   10     0.980585       32   34   35   36   37   47   48   49   80   81
 1154    8     0.982380       35   36   37   47   48   49   79   83
 1155    9     0.985105       34   35   36   47   48   49   79   84   87
 1156    1     0.991480       36
 1157    1     0.990948       36
 1158    1     0.991308       36
 1159    1     0.991631       36
 1160    1     0.991949       36
 1161    5     0.980263       34   35   36   47   49
 1162    6     0.980186       34   35   36   37   48   49
 1163    5     0.981066       35   36   48   49   86
 1164    5     0.984033       36   47   48   49   84
 1165    7     0.982929       34   35   36   37   47   49   85
 1166    2     0.986348       35   36
 1167    1     0.986440       36
 1168    1     0.993528       36
 1169    2     0.987559       36   48
 1170    1     0.987920       36
 1171    1     0.983284       36
 1172    1     0.995308       36
 1173    4     0.994597       35   37   38   73
 1174    3     0.990818       35   37   38
 1175    5     0.982344       32   35   37   38   73
 1176    5     0.981597       33   34   35   37   38
 1177    4     0.980036       35   37   38   73
 1178    5     0.986065       32   35   37   38   73
 1179    4     0.980961       33   35   37   38
 1180    3     0.982856       35   37   38
 1181    5     0.984433       32   35   37   38   73
 1182    5     0.982704       32   33   35   37   38
 1183    9     0.980038       32   34   35   36   37   38   73   74   79
 1184    7     0.992337       32   33   35   37   38   47   73
 1185    1     0.993243       37
 1186    1     0.989552       37
 1187    1     0.999440       37
 1188    1     0.998556       37
 1189    1     0.988196       37
 1190    4     0.986959       34   35   37   38
 1191    4     0.980263       32   34   37   38
 1192    2     0.982477       35   37
 1193    3     0.988880       35   37   38
 1194    5     0.981519       35   36   37   38   73
 1195    2     0.985620       37   38
 1196    1     0.987019       37
 1197    1     0.995927       37
 1198    1     0.997231       37
 1199    1     0.998115       37
 1200    1     0.998251       37
 1201    1     0.991413       37
 1202    4     0.992705       32   37   38   74
 1203    3     0.989943       32   37   38
 1204    6     0.983079       31   32   37   38   39   74
 1205    4     0.980702       32   34   37   38
 1206    4     0.981632       32   37   38   74
 1207    6     0.981867       31   32   37   38   73   74
 1208    5     0.980516       32   33   34   37   38
 1209    4     0.988580       32   37   38   74
 1210    4     0.980124       32   37   38   74
 1211    5     0.986614       32   34   37   38   40
 1212    8     0.983193       31   32   35   37   38   39   40   74
 1213    6     0.980066       31   32   37   38   40   74
 1214    1     0.991280       38
 1215    1     0.996124       38
 1216    1     0.999123       38
 1217    1     0.991642       38
 1218    1     0.991370       38
 1219    4     0.980150       31   32   37   38
 1220    3     0.987639       35   37   38
 1221    2     0.980356       32   38
 1222    4     0.987805       32   33   35   38
 1223    4     0.991758       32   35   37   38
 1224    2     0.987139       37   38
 1225    1     0.994170       38
 1226    1     0.997942       38
 1227    1     0.996933       38
 1228    1     0.995573       38
 1229    1     0.990186       38
 1230    1     0.991326       38
 1231    4     0.986091       31   39   40   41
 1232    4     0.991600       31   39   40   41
 1233    8     0.980647       26   29   31   32   38   39   40   41
 1234    6     0.983619       31   39   40   41   42   46
 1235    4     0.980503       31   39   40   41
 1236    5     0.980291       31   39   40   41   46
 1237    4     0.983424       31   39   40   41
 1238    4     0.981749       31   39   40   41
 1239    6     0.982362       29   31   39   40   42   46
 1240    9     0.981102       26   29   31   39   40   41   42   44   46
 1241    8     0.984937       31   32   38   39   40   41   42   46
 1242   12     0.980969       27   29   31   32   38   39   40   41   42   46   56   74
 1243    1     0.989097       39
 1244    2     0.988973       39   40
 1245    2     0.981803       31   39
 1246    1     0.981218       39
 1247    1     0.992717       39
 1248    6     0.988077       31   39   40   41   42   46
 1249    6     0.981473       31   39   40   41   42   46
 1250    5     0.984535       29   31   39   40   41
 1251    4     0.980689       29   31   39   40
 1252    5     0.986873       31   32   39   40   41
 1253    1     0.994745       39
 1254    2     0.984313       39   40
 1255    2     0.984685       31   39
 1256    3     0.991398       31   39   40
 1257    1     0.984498       39
 1258    2     0.985725       39   40
 1259    1     0.987129       39
 1260    2     0.994325       39   40
 1261    1     0.984036       40
 1262    2     0.984036       39   40
 1263    3     0.984749       29   39   40
 1264    6     0.983619       31   32   39   40   41   42
 1265    8     0.983924       29   30   31   39   40   41   42   46
 1266    3     0.984616       29   39   40
 1267    5     0.984598       31   39   40   42   46
 1268    6     0.980041       31   39   40   41   42   46
 1269    3     0.988165       31   39   40
 1270    3     0.982548       39   40   41
 1271    2     0.980451       39   40
 1272    1     0.999861       40
 1273    1     0.999457       40
 1274    1     0.999363       40
 1275    1     0.999604       40
 1276    1     0.999840       40
 1277    1     0.995412       40
 1278    2     0.996297       39   40
 1279    2     0.996809       39   40
 1280    1     0.989503       40
 1281    1     0.994368       40
 1282    1     0.999947       40
 1283    1     0.999449       40
 1284    1     0.998857       40
 1285    1     0.998041       40
 1286    1     0.999132       40
 1287    1     0.999173       40
 1288    1     0.999864       40
 1289    4     0.989678       39   41   42   46
 1290    4     0.988684       39   41   42   46
 1291    6     0.983074       31   39   40   41   42   46
 1292    7     0.986325       26   39   40   41   42   44   46
 1293    6     0.985109       39   40   41   42   43   46
 1294    6     0.985519       26   39   41   42   44   46
 1295    6     0.985923       25   39   41   42   44   46
 1296    5     0.980336       31   39   41   42   46
 1297    6     0.985564       26   39   41   42   44   46
 1298    8     0.981998       26   29   39   40   41   42   44   46
 1299    9     0.981124       29   31   39   40   41   42   43   44   46
 1300    8     0.982993       26   27   39   40   41   42   45   46
 1301    1     0.992190       41
 1302    1     0.994144       41
 1303    1     0.993269       41
 1304    1     0.994936       41
 1305    1     0.988339       41
 1306    6     0.984775       39   40   41   42   43   46
 1307    6     0.987626       31   39   40   41   42   46
 1308    5     0.984202       41   42   43   45   46
 1309    4     0.984648       41   42   45   46
 1310    6     0.982875       26   39   41   42   45   46
 1311    1     0.989950       41
 1312    1     0.990312       41
 1313    1     0.990482       41
 1314    1     0.995219       41
 1315    1     0.995241       41
 1316    1     0.982883       41
 1317    2     0.984179       41   46
 1318    4     0.991133       26   41   42   43
 1319    4     0.991238       26   41   42   43
 1320    6     0.985327       25   26   27   41   42   43
 1321    6     0.980915       26   41   42   43   44   45
 1322    5     0.981461       26   41   42   43   44
 1323    5     0.982924       26   41   42   43   45
 1324    5     0.981898       26   41   42   43   45
 1325    5     0.987752       26   41   42   43   44
 1326    5     0.981627       26   41   42   43   45
 1327    7     0.981176       26   27   41   42   43   44   45
 1328   10     0.980095       25   26   27   39   40   41   42   43   44   75
 1329    7     0.984768       25   26   41   42   43   45   46
 1330    1     0.988228       42
 1331    1     0.990025       42
 1332    1     0.993975       42
 1333    1     0.994084       42
 1334    1     0.990269       42
 1335    6     0.983706       26   27   41   42   43   44
 1336    6     0.986001       26   41   42   43   44   46
 1337    5     0.982353       26   41   42   44   46
 1338    5     0.982904       26   27   41   42   46
 1339    6     0.987340       25   26   41   42   43   46
 1340    1     0.989572       42
 1341    1     0.991788       42
 1342    1     0.993373       42
 1343    1     0.994770       42
 1344    1     0.991682       42
 1345    1     0.982219       42
 1346    2     0.980080       42   43
 1347    4     0.993797       42   43   44   75
 1348    3     0.990267       42   43   44
 1349    5     0.982440       26   42   43   44   75
 1350    5     0.980924       42   43   44   46   75
 1351    5     0.982099       26   42   43   44   75
 1352    5     0.981525       42   43   44   46   75
 1353    6     0.980661       41   42   43   44   46   75
 1354    5     0.982299       26   42   43   44   75
 1355    5     0.986118       42   43   44   46   75
 1356    4     0.981851       42   43   44   46
 1357    5     0.980266       26   42   43   44   75
 1358    7     0.982128       25   26   42   43   44   45   75
 1359    1     0.990859       43
 1360    1     0.991694       43
 1361    1     0.998398       43
 1362    1     0.996687       43
 1363    1     0.992372       43
 1364    4     0.984471       41   42   43   44
 1365    4     0.986777       41   42   43   45
 1366    2     0.983533       43   44
 1367    2     0.980736       43   44
 1368    4     0.990788       42   43   44   45
 1369    1     0.993069       43
 1370    1     0.996081       43
 1371    1     0.993991       43
 1372    1     0.996742       43
 1373    1     0.995161       43
 1374    1     0.989489       43
 1375    2     0.988328       42   43
 1376    4     0.996214       43   44   45   76
 1377    3     0.992642       43   44   45
 1378    4     0.987729       43   44   45   76
 1379    4     0.986974       41   43   44   45
 1380    4     0.986067       43   44   45   76
 1381    4     0.988087       41   43   44   45
 1382    4     0.989610       41   43   44   45
 1383    4     0.990842       43   44   45   76
 1384    4     0.989327       41   43   44   45
 1385    4     0.987930       41   43   44   45
 1386    6     0.987168       41   42   43   44   46   76
 1387    6     0.994562       43   44   45   46   75   77
 1388    1     0.994720       44
 1389    1     0.997296       44
 1390    1     0.993287       44
 1391    1     0.994721       44
 1392    1     0.988610       44
 1393    3     0.986875       43   44   45
 1394    3     0.990477       43   44   45
 1395    4     0.988664       42   44   45   46
 1396    3     0.986990       43   44   45
 1397    4     0.983381       42   43   44   45
 1398    1     0.991744       44
 1399    1     0.991326       44
 1400    1     0.993318       44
 1401    1     0.997266       44
 1402    1     0.995457       44
 1403    1     0.989466       44
 1404    1     0.981308       44
 1405    4     0.996219       44   45   46   77
 1406    3     0.992688       44   45   46
 1407    4     0.987968       44   45   46   77
 1408    5     0.981457       42   44   45   46   77
 1409    4     0.984972       44   45   46   77
 1410    5     0.987484       42   44   45   46   77
 1411    5     0.984026       42   44   45   46   77
 1412    4     0.984972       44   45   46   77
 1413    5     0.990014       42   44   45   46   77
 1414    4     0.986603       42   44   45   46
 1415    6     0.980817       41   45   46   76   77   78
 1416    5     0.983917       42   43   44   45   46
 1417    1     0.989584       45
 1418    1     0.992196       45
 1419    1     0.996329       45
 1420    1     0.997966       45
 1421    1     0.993704       45
 1422    4     0.990255       41   44   45   46
 1423    4     0.981660       41   43   45   46
 1424    3     0.981912       43   44   45
 1425    2     0.989361       44   45
 1426    3     0.986768       44   45   46
 1427    1     0.992481       45
 1428    1     0.995438       45
 1429    1     0.996805       45
 1430    1     0.995319       45
 1431    1     0.994399       45
 1432    1     0.987438       45
 1433    2     0.990791       45   46
 1434    4     0.993963       41   45   46   78
 1435    3     0.990538       41   45   46
 1436    5     0.984869       39   41   45   46   78
 1437    5     0.984684       41   43   45   46   78
 1438    5     0.982800       41   44   45   46   78
 1439    5     0.988551       41   43   45   46   78
 1440    5     0.985568       41   43   45   46   78
 1441    5     0.987679       41   44   45   46   78
 1442    5     0.989832       41   43   45   46   78
 1443    5     0.980504       41   43   45   46   78
 1444    7     0.981151       39   40   44   45   46   77   78
 1445    5     0.982647       41   42   45   46   78
 1446    1     0.990164       46
 1447    1     0.990542       46
 1448    1     0.998117       46
 1449    1     0.997062       46
 1450    1     0.992768       46
 1451    4     0.989750       41   44   45   46
 1452    5     0.990791       41   42   44   45   46
 1453    2     0.980232       41   46
 1454    2     0.983489       41   46
 1455    4     0.984713       41   42   45   46
 1456    1     0.992607       46
 1457    1     0.996330       46
 1458    1     0.992836       46
 1459    1     0.996705       46
 1460    1     0.994696       46
 1461    1     0.989106       46
 1462    2     0.988842       45   46
 1463    5     0.993543       36   47   79   80   81
 1464    2     0.982388       36   47
 1465    8     0.987850       35   36   37   47   48   79   80   81
 1466    4     0.990315       36   47   80   81
 1467    6     0.980679       35   47   49   79   80   81
 1468    5     0.984334       35   36   47   79   81
 1469    4     0.993996       36   47   80   81
 1470    5     0.993634       36   47   79   80   81
 1471    5     0.985307       35   36   47   79   81
 1472    6     0.991819       36   47   48   49   80   81
 1473    7     0.980699       35   36   37   47   49   79   81
 1474    5     0.984830       35   36   47   49   81
 1475    1     0.994531       47
 1476    1     0.998426       47
 1477    1     0.998039       47
 1478    1     0.995395       47
 1479    1     0.998557       47
 1480    3     0.985237       35   36   47
 1481    4     0.980681       47   79   80   81
 1482    2     0.984804       36   47
 1483    3     0.989993       36   47   48
 1484    2     0.986509       36   47
 1485    1     0.991553       47
 1486    1     0.998340       47
 1487    1     0.999106       47
 1488    1     0.996992       47
 1489    1     0.996787       47
 1490    1     0.995041       47
 1491    1     0.997323       47
 1492    5     0.993175       36   48   82   83   84
 1493    2     0.982432       36   48
 1494    7     0.982224       34   36   47   48   82   83   84
 1495    4     0.982837       36   48   49   83
 1496    4     0.981226       36   48   82   83
 1497    5     0.980359       47   48   82   83   84
 1498    4     0.982248       35   36   48   83
 1499    4     0.988003       36   48   82   83
 1500    4     0.983261       36   48   82   84
 1501    4     0.982453       36   48   49   83
 1502    7     0.983545       34   35   36   37   48   82   83
 1503    7     0.984221       35   36   47   48   72   82   84
 1504    1     0.997855       48
 1505    1     0.996758       48
 1506    1     0.996073       48
 1507    1     0.996300       48
 1508    1     0.997984       48
 1509    2     0.982734       47   48
 1510    2     0.984357       36   48
 1511    3     0.994693       36   48   49
 1512    3     0.994258       36   47   48
 1513    2     0.984873       36   48
 1514    1     0.999250       48
 1515    1     0.996050       48
 1516    1     0.997818       48
 1517    1     0.992699       48
 1518    1     0.994369       48
 1519    1     0.996489       48
 1520    1     0.999261       48
 1521    5     0.993183       36   49   85   86   87
 1522    2     0.982430       36   49
 1523    7     0.982143       34   36   47   49   85   86   87
 1524    3     0.981479       36   49   86
 1525    5     0.988391       35   36   49   85   86
 1526    4     0.986810       36   49   85   87
 1527    3     0.984302       36   49   86
 1528    4     0.985521       36   49   85   86
 1529    4     0.988540       36   49   85   87
 1530    4     0.983747       36   48   49   86
 1531    6     0.981962       34   35   36   37   49   85
 1532    6     0.983076       35   36   47   49   85   87
 1533    1     0.997508       49
 1534    1     0.998120       49
 1535    1     0.994206       49
 1536    1     0.998762       49
 1537    1     0.996322       49
 1538    2     0.982398       36   49
 1539    2     0.991185       36   49
 1540    3     0.990788       36   48   49
 1541    2     0.991372       36   49
 1542    3     0.988365       35   36   49
 1543    1     0.997163       49
 1544    1     0.997455       49
 1545    1     0.996209       49
 1546    1     0.994869       49
 1547    1     0.997476       49
 1548    1     0.994491       49
 1549    1     0.998308       49
 1550    4     0.995915       50   51   53   88
 1551    3     0.992778       50   51   53
 1552    4     0.987500       50   51   53   88
 1553    4     0.982195        2   50   51   53
 1554    5     0.989366        2   50   51   53   88
 1555    5     0.988534        2   50   51   53   88
 1556    4     0.984598        2   50   51   53
 1557    5     0.991343        2   50   51   53   88
 1558    5     0.989805        2   50   51   53   88
 1559    4     0.987101        2   50   51   53
 1560    5     0.988959        2   50   51   53   88
 1561    4     0.981561        1   50   51   53
 1562    1     0.991167       50
 1563    1     0.997193       50
 1564    1     0.991726       50
 1565    1     0.994327       50
 1566    1     0.994499       50
 1567    4     0.988280        1   50   51   53
 1568    3     0.984694       50   51   52
 1569    4     0.986461        1   50   51   52
 1570    3     0.981407       50   53   89
 1571    3     0.986004       50   51   53
 1572    1     0.988075       50
 1573    1     0.992509       50
 1574    1     0.993710       50
 1575    1     0.994853       50
 1576    1     0.991863       50
 1577    1     0.987628       50
 1578    1     0.991565       50
 1579    4     0.995873       50   51   52   89
 1580    3     0.992636       50   51   52
 1581    4     0.987478       50   51   52   89
 1582    5     0.986518        1   50   51   52   89
 1583    4     0.985325        1   50   51   52
 1584    5     0.989665        1   50   51   52   89
 1585    4     0.981258        1   50   51   52
 1586    4     0.986498        1   50   51   52
 1587    5     0.992160        1   50   51   52   89
 1588    4     0.986289        1   50   51   52
 1589    4     0.984614       50   51   52   90
 1590    5     0.987640        1   50   51   52   89
 1591    1     0.994645       51
 1592    1     0.994907       51
 1593    1     0.993383       51
 1594    1     0.995348       51
 1595    1     0.990818       51
 1596    3     0.984500       50   51   52
 1597    3     0.990382       50   51   52
 1598    4     0.991371        2   50   51   53
 1599    3     0.981594       51   52   53
 1600    4     0.987573        2   50   51   52
 1601    1     0.985061       51
 1602    1     0.992239       51
 1603    1     0.994600       51
 1604    1     0.992941       51
 1605    1     0.993487       51
 1606    1     0.988735       51
 1607    1     0.993405       51
 1608    4     0.993475        2   51   52   90
 1609    3     0.990058        2   51   52
 1610    7     0.982296        2   10   50   51   52   53   90
 1611    5     0.983256        2   51   52   53   90
 1612    5     0.981809        2   51   52   53   90
 1613    5     0.982800        2   51   52   53   90
 1614    5     0.982795        2   51   52   53   90
 1615    5     0.983051        2   51   52   53   90
 1616    5     0.982830        2   51   52   53   90
 1617    7     0.983455        2    3   50   51   52   53   90
 1618   10     0.990564        1    2    3   10   11   50   51   52   89   90
 1619    7     0.983031        1    2    3   51   52   54   90
 1620    1     0.992716       52
 1621    1     0.994019       52
 1622    1     0.997086       52
 1623    1     0.993924       52
 1624    1     0.991090       52
 1625    4     0.987595        2    3   51   52
 1626    4     0.989330        2   50   51   52
 1627    3     0.986560        2   51   52
 1628    4     0.988955        1    2   51   52
 1629    4     0.981008        2   50   51   52
 1630    1     0.980150       52
 1631    1     0.993669       52
 1632    1     0.994492       52
 1633    1     0.997049       52
 1634    1     0.988227       52
 1635    1     0.991305       52
 1636    1     0.993286       52
 1637    4     0.992155        1   50   53   91
 1638    3     0.989300        1   50   53
 1639    8     0.980859        1    2   22   50   52   53   88   91
 1640    5     0.984288        1   50   52   53   91
 1641    5     0.984955        1   50   52   53   91
 1642    6     0.982376        1   50   51   52   53   91
 1643    5     0.984295        1   50   52   53   91
 1644    5     0.983473        1   50   52   53   91
 1645    5     0.984286        1   50   52   53   91
 1646    6     0.981521        1   50   51   52   53   91
 1647    6     0.981460        1    2   22   50   53   91
 1648    8     0.987921        1   22   24   50   51   53   68   91
 1649    1     0.992698       53
 1650    1     0.994785       53
 1651    1     0.997069       53
 1652    1     0.993572       53
 1653    1     0.991733       53
 1654    4     0.985277        1   22   50   53
 1655    4     0.988069        1    2   50   53
 1656    3     0.987472        1   50   53
 1657    4     0.986795        1   50   51   53
 1658    4     0.983728        1    2   50   53
 1659    1     0.980783       53
 1660    1     0.993718       53
 1661    1     0.994241       53
 1662    1     0.997170       53
 1663    1     0.988059       53
 1664    1     0.991692       53
 1665    1     0.993665       53
 1666    4     0.982580        2    4    5   54
 1667    3     0.980513        5    6   54
 1668    7     0.980808        2    3    4    5    6   52   54
 1669    1     0.990370       54
 1670    1     0.992787       54
 1671    1     0.995188       54
 1672    4     0.984825        4    5    6   54
 1673    2     0.980796        5   54
 1674    3     0.984303        5    6   54
 1675    1     0.990093       54
 1676    1     0.994974       54
 1677    1     0.997202       54
 1678    1     0.985484       54
 1679    1     0.983307       54
 1680    2     0.982567        6   55
 1681    3     0.986278        5    6   55
 1682    3     0.983211        5    6   55
 1683    1     0.992211       55
 1684    1     0.995883       55
 1685    1     0.991956       55
 1686    3     0.986508        5    6   55
 1687    2     0.985884        6   55
 1688    2     0.983395        6   55
 1689    1     0.984973       55
 1690    1     0.991596       55
 1691    1     0.989397       55
 1692    1     0.994004       55
 1693    1     0.993052       55
 1694    4     0.982495        6    7    8   56
 1695    3     0.985788        6    7   56
 1696    5     0.981990        6    7    8   39   56
 1697    1     0.991797       56
 1698    1     0.992238       56
 1699    1     0.995762       56
 1700    3     0.986383        7    8   56
 1701    2     0.981642        7   56
 1702    2     0.983288        7   56
 1703    1     0.989114       56
 1704    1     0.994372       56
 1705    1     0.990856       56
 1706    1     0.990965       56
 1707    1     0.987702       56
 1708    5     0.980267        6    7    8    9   57
 1709    3     0.985700        8    9   57
 1710    7     0.986094        7    8    9   32   33   57   71
 1711    1     0.990503       57
 1712    1     0.992925       57
 1713    1     0.996167       57
 1714    3     0.982829        7    8   57
 1715    2     0.981778        8   57
 1716    2     0.985084        8   57
 1717    1     0.990521       57
 1718    1     0.994969       57
 1719    1     0.997659       57
 1720    1     0.986266       57
 1721    1     0.983338       57
 1722    4     0.981427        4    9   16   58
 1723    3     0.981080        8    9   58
 1724    6     0.980565        4    8    9   16   21   58
 1725    1     0.991548       58
 1726    1     0.995197       58
 1727    1     0.991692       58
 1728    4     0.983097        4    8    9   58
 1729    2     0.982922        9   58
 1730    3     0.984841        4    9   58
 1731    1     0.984740       58
 1732    1     0.991385       58
 1733    1     0.989071       58
 1734    1     0.993614       58
 1735    1     0.992557       58
 1736    4     0.982395       10   11   12   59
 1737    3     0.983872       10   11   59
 1738    6     0.980635       10   11   12   21   52   59
 1739    1     0.996639       59
 1740    1     0.991207       59
 1741    1     0.991678       59
 1742    2     0.986249       11   59
 1743    3     0.984695       11   12   59
 1744    3     0.987533       10   11   59
 1745    1     0.997409       59
 1746    1     0.985297       59
 1747    1     0.988282       59
 1748    1     0.983995       59
 1749    1     0.996621       59
 1750    2     0.983966       12   60
 1751    3     0.986415       12   13   60
 1752    2     0.982335       12   60
 1753    1     0.992969       60
 1754    1     0.991860       60
 1755    1     0.995159       60
 1756    2     0.983833       12   60
 1757    3     0.989464       11   12   60
 1758    2     0.984539       12   60
 1759    1     0.989950       60
 1760    1     0.994941       60
 1761    1     0.989780       60
 1762    1     0.989957       60
 1763    1     0.988476       60
 1764    2     0.984080       13   61
 1765    3     0.986586       13   14   61
 1766    2     0.982521       13   61
 1767    1     0.993187       61
 1768    1     0.993683       61
 1769    1     0.993062       61
 1770    2     0.984185       13   61
 1771    2     0.981022       13   61
 1772    2     0.982106       13   61
 1773    1     0.992164       61
 1774    1     0.991749       61
 1775    1     0.988703       61
 1776    1     0.993690       61
 1777    1     0.986844       61
 1778    2     0.984061       14   62
 1779    3     0.986476       14   15   62
 1780    2     0.982331       14   62
 1781    1     0.997129       62
 1782    1     0.991279       62
 1783    1     0.991685       62
 1784    2     0.989032       14   62
 1785    3     0.988121       14   15   62
 1786    2     0.980412       14   62
 1787    1     0.997564       62
 1788    1     0.985181       62
 1789    1     0.988699       62
 1790    1     0.984531       62
 1791    1     0.996933       62
 1792    4     0.982521        4   14   15   63
 1793    3     0.980180       14   15   63
 1794    6     0.980844        3    4   10   14   15   63
 1795    1     0.993050       63
 1796    1     0.991231       63
 1797    1     0.994042       63
 1798    3     0.990196       10   15   63
 1799    4     0.983701       10   14   15   63
 1800    3     0.981669       14   15   63
 1801    1     0.989916       63
 1802    1     0.994365       63
 1803    1     0.989600       63
 1804    1     0.989207       63
 1805    1     0.988409       63
 1806    3     0.982433       18   19   64
 1807    3     0.986214       18   19   64
 1808    4     0.982194       18   19   28   64
 1809    1     0.994066       64
 1810    1     0.995037       64
 1811    1     0.990843       64
 1812    2     0.984579       18   64
 1813    2     0.985667       18   64
 1814    3     0.984152       17   18   64
 1815    1     0.991791       64
 1816    1     0.992969       64
 1817    1     0.985485       64
 1818    1     0.992383       64
 1819    1     0.989673       64
 1820    2     0.984259       19   65
 1821    3     0.986598       19   20   65
 1822    2     0.982650       19   65
 1823    1     0.996369       65
 1824    1     0.992583       65
 1825    1     0.991087       65
 1826    2     0.987676       19   65
 1827    2     0.984677       19   65
 1828    3     0.984451       19   20   65
 1829    1     0.995946       65
 1830    1     0.985737       65
 1831    1     0.986729       65
 1832    1     0.989155       65
 1833    1     0.995367       65
 1834    2     0.984004       20   66
 1835    3     0.986457       20   21   66
 1836    2     0.982376       20   66
 1837    1     0.991961       66
 1838    1     0.997968       66
 1839    1     0.990051       66
 1840    2     0.982230       20   66
 1841    2     0.991490       20   66
 1842    3     0.983161       20   21   66
 1843    1     0.983057       66
 1844    1     0.982479       66
 1845    1     0.995198       66
 1846    1     0.998672       66
 1847    1     0.993325       66
 1848    4     0.980956       10   16   21   67
 1849    3     0.980356       20   21   67
 1850    5     0.986784       10   11   20   21   67
 1851    1     0.993072       67
 1852    1     0.994920       67
 1853    1     0.990424       67
 1854    3     0.982935       20   21   67
 1855    2     0.986492       21   67
 1856    4     0.982233       16   20   21   67
 1857    1     0.991842       67
 1858    1     0.992576       67
 1859    1     0.985259       67
 1860    1     0.992296       67
 1861    1     0.989517       67
 1862    5     0.984957        1   24   25   53   68
 1863    4     0.987205       23   24   25   68
 1864    7     0.982541        1   22   24   25   50   53   68
 1865    1     0.989797       68
 1866    1     0.992427       68
 1867    1     0.994987       68
 1868    3     0.980956       24   25   68
 1869    3     0.988501       23   24   68
 1870    3     0.984212       24   53   68
 1871    1     0.986608       68
 1872    1     0.996338       68
 1873    1     0.996430       68
 1874    1     0.984908       68
 1875    1     0.985740       68
 1876    4     0.983121       24   25   26   69
 1877    3     0.985108       24   25   69
 1878    5     0.986715       24   25   42   69   75
 1879    1     0.991555       69
 1880    1     0.995855       69
 1881    1     0.992066       69
 1882    3     0.984578       24   25   69
 1883    2     0.982824       25   69
 1884    3     0.988489       25   26   69
 1885    1     0.983074       69
 1886    1     0.990093       69
 1887    1     0.991090       69
 1888    1     0.995291       69
 1889    1     0.992356       69
 1890    8     0.981990       17   23   24   27   28   29   30   70
 1891    4     0.984976       23   27   28   70
 1892   12     0.981900       16   17   18   19   22   23   27   28   29   30   70   71
 1893    1     0.990428       70
 1894    1     0.994536       70
 1895    1     0.991857       70
 1896    4     0.983556       23   27   28   70
 1897    3     0.981227       27   28   70
 1898    5     0.987365       17   23   27   28   70
 1899    1     0.982862       70
 1900    1     0.989055       70
 1901    1     0.990686       70
 1902    1     0.995242       70
 1903    1     0.991239       70
 1904    5     0.983284       29   32   33   34   71
 1905    3     0.984533       32   33   71
 1906    7     0.980870       29   30   32   33   34   57   71
 1907    1     0.990135       71
 1908    1     0.992125       71
 1909    1     0.997566       71
 1910    3     0.980484       33   34   71
 1911    2     0.980470       33   71
 1912    2     0.988340       33   71
 1913    2     0.996810       33   71
 1914    1     0.998781       71
 1915    1     0.996255       71
 1916    1     0.984081       71
 1917    1     0.993176       71
 1918    4     0.980919       33   34   35   72
 1919    3     0.984692       34   35   72
 1920    6     0.984234       34   35   36   72   84   87
 1921    1     0.989596       72
 1922    1     0.995911       72
 1923    1     0.993359       72
 1924    4     0.986268       33   34   35   72
 1925    2     0.980719       34   72
 1926    2     0.982786       34   72
 1927    1     0.989160       72
 1928    1     0.986907       72
 1929    1     0.996582       72
 1930    1     0.995410       72
 1931    1     0.982965       72
 1932    5     0.980412       34   35   37   38   73
 1933    3     0.983043       37   38   73
 1934    5     0.984018       37   38   73   80   81
 1935    1     0.989488       73
 1936    1     0.991794       73
 1937    1     0.997207       73
 1938    4     0.986801       35   37   38   73
 1939    3     0.982206       35   37   73
 1940    2     0.984237       37   73
 1941    2     0.996558       37   73
 1942    1     0.998804       73
 1943    1     0.996455       73
 1944    1     0.983667       73
 1945    1     0.992668       73
 1946    3     0.980597       37   38   74
 1947    3     0.985970       37   38   74
 1948    4     0.981347       37   38   39   74
 1949    1     0.990073       74
 1950    1     0.996555       74
 1951    1     0.993350       74
 1952    3     0.981450       32   38   74
 1953    2     0.987017       38   74
 1954    2     0.983913       38   74
 1955    1     0.988948       74
 1956    1     0.987216       74
 1957    1     0.996660       74
 1958    1     0.995665       74
 1959    1     0.983612       74
 1960    4     0.984123       42   43   44   75
 1961    3     0.985124       42   43   75
 1962    5     0.989555       26   43   44   69   75
 1963    1     0.991689       75
 1964    1     0.993373       75
 1965    1     0.994105       75
 1966    3     0.985219       43   44   75
 1967    2     0.983225       43   75
 1968    3     0.987230       43   44   75
 1969    1     0.990724       75
 1970    1     0.993652       75
 1971    1     0.989685       75
 1972    1     0.991861       75
 1973    1     0.985891       75
 1974    2     0.984326       44   76
 1975    3     0.986864       43   44   76
 1976    2     0.982483       44   76
 1977    1     0.990820       76
 1978    1     0.998130       76
 1979    1     0.991604       76
 1980    3     0.985256       44   45   76
 1981    2     0.991684       44   76
 1982    2     0.981341       44   76
 1983    1     0.980305       76
 1984    1     0.983133       76
 1985    1     0.997030       76
 1986    1     0.999262       76
 1987    1     0.993585       76
 1988    2     0.983978       45   77
 1989    3     0.986344       44   45   77
 1990    2     0.982830       45   77
 1991    1     0.991082       77
 1992    1     0.993765       77
 1993    1     0.995024       77
 1994    3     0.985516       44   45   77
 1995    2     0.986050       45   77
 1996    2     0.985271       45   77
 1997    1     0.991404       77
 1998    1     0.994268       77
 1999    1     0.992877       77
 2000    1     0.990359       77
 2001    1     0.984020       77
 2002    4     0.985199       41   45   46   78
 2003    3     0.985524       45   46   78
 2004    4     0.980550       39   45   46   78
 2005    1     0.992242       78
 2006    1     0.993252       78
 2007    1     0.994522       78
 2008    3     0.984979       41   46   78
 2009    3     0.988682       45   46   78
 2010    2     0.983910       46   78
 2011    1     0.991472       78
 2012    1     0.993576       78
 2013    1     0.990072       78
 2014    1     0.992097       78
 2015    1     0.985535       78
 2016    3     0.985335       36   47   79
 2017    2     0.980625       47   79
 2018    5     0.989508       36   47   79   82   85
 2019    1     0.990220       79
 2020    1     0.996794       79
 2021    1     0.991832       79
 2022    2     0.993176       47   79
 2023    2     0.994623       47   79
 2024    2     0.981371       47   79
 2025    1     0.988567       79
 2026    1     0.981004       79
 2027    1     0.997792       79
 2028    1     0.996956       79
 2029    1     0.983880       79
 2030    3     0.983283       36   47   80
 2031    2     0.980198       47   80
 2032    5     0.980637       35   36   37   47   80
 2033    1     0.996603       80
 2034    1     0.991435       80
 2035    1     0.990706       80
 2036    2     0.994742       47   80
 2037    2     0.991364       47   80
 2038    2     0.982353       47   80
 2039    1     0.996275       80
 2040    1     0.987590       80
 2041    1     0.985407       80
 2042    1     0.984202       80
 2043    1     0.994997       80
 2044    3     0.983687       36   47   81
 2045    2     0.980254       47   81
 2046    5     0.980880       35   36   37   47   81
 2047    1     0.994408       81
 2048    1     0.992557       81
 2049    1     0.991734       81
 2050    2     0.995392       47   81
 2051    2     0.991785       47   81
 2052    2     0.981484       47   81
 2053    1     0.993331       81
 2054    1     0.992740       81
 2055    1     0.981931       81
 2056    1     0.992418       81
 2057    1     0.988236       81
 2058    3     0.986140       36   48   82
 2059    2     0.980066       48   82
 2060    5     0.983811       36   47   48   79   82
 2061    1     0.990646       82
 2062    1     0.995865       82
 2063    1     0.992382       82
 2064    2     0.985272       48   82
 2065    2     0.991233       48   82
 2066    2     0.993851       48   82
 2067    1     0.991631       82
 2068    1     0.982860       82
 2069    1     0.997540       82
 2070    1     0.995690       82
 2071    1     0.980941       82
 2072    2     0.980034       48   83
 2073    2     0.981818       48   83
 2074    5     0.988690       35   36   48   81   83
 2075    1     0.994172       83
 2076    1     0.993609       83
 2077    1     0.991244       83
 2078    2     0.982704       48   83
 2079    2     0.993665       48   83
 2080    2     0.994337       48   83
 2081    1     0.992152       83
 2082    1     0.992770       83
 2083    1     0.982032       83
 2084    1     0.991883       83
 2085    1     0.990180       83
 2086    3     0.980754       36   48   84
 2087    2     0.980356       48   84
 2088    5     0.981843       35   48   72   84   87
 2089    1     0.990683       84
 2090    1     0.990505       84
 2091    1     0.997329       84
 2092    2     0.983486       48   84
 2093    2     0.990168       48   84
 2094    2     0.991384       48   84
 2095    1     0.980177       84
 2096    1     0.997467       84
 2097    1     0.995630       84
 2098    1     0.982446       84
 2099    1     0.992447       84
 2100    3     0.986246       36   49   85
 2101    2     0.980022       49   85
 2102    5     0.983621       36   47   49   79   85
 2103    1     0.990475       85
 2104    1     0.996014       85
 2105    1     0.992412       85
 2106    2     0.989067       49   85
 2107    2     0.988805       49   85
 2108    2     0.992416       49   85
 2109    1     0.990979       85
 2110    1     0.982271       85
 2111    1     0.997626       85
 2112    1     0.996168       85
 2113    1     0.981610       85
 2114    3     0.989009       36   49   86
 2115    2     0.981797       49   86
 2116    5     0.988811       35   36   49   80   86
 2117    1     0.996262       86
 2118    1     0.992380       86
 2119    1     0.990433       86
 2120    2     0.986313       49   86
 2121    2     0.991696       49   86
 2122    2     0.992619       49   86
 2123    1     0.995293       86
 2124    1     0.988638       86
 2125    1     0.985072       86
 2126    1     0.984127       86
 2127    1     0.995719       86
 2128    3     0.980961       36   49   87
 2129    2     0.980410       49   87
 2130    5     0.981836       35   49   72   84   87
 2131    1     0.990680       87
 2132    1     0.990522       87
 2133    1     0.997344       87
 2134    2     0.987172       49   87
 2135    2     0.987734       49   87
 2136    2     0.990203       49   87
 2137    2     0.998215       49   87
 2138    1     0.997640       87
 2139    1     0.995844       87
 2140    1     0.982230       87
 2141    1     0.992485       87
 2142    2     0.984192       50   88
 2143    3     0.986978       50   53   88
 2144    2     0.982585       50   88
 2145    1     0.991304       88
 2146    1     0.995398       88
 2147    1     0.993250       88
 2148    3     0.988472       50   51   88
 2149    2     0.985340       50   88
 2150    2     0.983696       50   88
 2151    1     0.990949       88
 2152    1     0.988441       88
 2153    1     0.994418       88
 2154    1     0.994712       88
 2155    1     0.984469       88
 2156    2     0.984016       51   89
 2157    3     0.986432       51   52   89
 2158    2     0.982383       51   89
 2159    1     0.991752       89
 2160    1     0.991618       89
 2161    1     0.996532       89
 2162    3     0.988886       50   51   89
 2163    2     0.980638       51   89
 2164    2     0.987638       51   89
 2165    1     0.984620       89
 2166    1     0.996347       89
 2167    1     0.991643       89
 2168    1     0.988344       89
 2169    1     0.991882       89
 2170    4     0.981819        2   10   52   90
 2171    3     0.980509       51   52   90
 2172    5     0.988069       10   11   51   52   90
 2173    1     0.993350       90
 2174    1     0.992591       90
 2175    1     0.992516       90
 2176    3     0.987144        2   52   90
 2177    5     0.981777        2   51   52   53   90
 2178    3     0.990205        2   52   90
 2179    1     0.992404       90
 2180    1     0.992560       90
 2181    1     0.986292       90
 2182    1     0.990881       90
 2183    1     0.989382       90
 2184    3     0.981921       50   53   91
 2185    3     0.986184       50   53   91
 2186    5     0.984807        1   50   53   68   91
 2187    1     0.993730       91
 2188    1     0.993443       91
 2189    1     0.992610       91
 2190    2     0.981256       53   91
 2191    2     0.983416       53   91
 2192    2     0.980267       53   91
 2193    1     0.992815       91
 2194    1     0.992442       91
 2195    1     0.986329       91
 2196    1     0.990927       91
 2197    1     0.989671       91
 
 Dimensions of the occupied LMO domains:  Minimum / Average / Maximum
 
 Number of atoms in domain:                   8      20.2        44
 Number of atomic orbitals:                 192     531.4      1240
 
 
 Calculating (mui|P) integrals...
 
 Block 1: occupied orbitals 1 to 128
 Calculating and transforming integrals...
 Number of strong pairs: 0 (0.0%)
 chtol:   9.999999999999999E-005
 switch to dfcoralg=cholinv
      106.13 MB memory is used for domain independent quantities
 
 Calculating the contribution of occupied LMOs...
    using local fitting domains
 
 MO:     1
 Extended domain construction for local excited state calculation...
 
 The selected important local MOs:    #:   103
  126  113   98   54    6  111  128   92   62   82  117  114   84  118  107   97    7   70   83   61
   75  121  106   72   77   57   85   99   47  108   96   49   80   48   58   64  100   71   81   63
   65  122   35  109   33   79   88  127   27   39   93   37    5   28   56  119   40  123    2   36
   59   30   46  120   14   94   25   51   20   41   67  116   21   17   69   16  104   19   50   68
   11   23   42   91   29    1    4   90    3  124   52   78   95  110   55   89  101   31   34   53
   73   76  103
 
 The selected important PAOs:    #:     0

 
 The selected additional local MOs:    #:     0

 
 The selected additional PAOs:    #:  1301
  767  768  769  770  771  772  773  774  775  776  777  778  779  780  781  782  783  784  785  786
  787  788  789  790  791  792  793  794  795  883  884  885  886  887  888  889  890  891  892  893
  894  895  896  897  898  899  900  901  902  903  904  905  906  907  908  909  910  911  912  913
  914  915  916  917  918  919  920  921  922  923  924  925  926  927  928  929  930  931  932  933
  934  935  936  937  938  939  940  825  826  827  828  829  830  831  832  833  834  835  836  837
  838  839  840  841  842  843  844  845  846  847  848  849  850  851  852  853  854  855  856  857
  858  859  860  861  862  863  864  865  866  867  868  869  870  871  872  873  874  875  876  877
  878  879  880  881  882  738  739  740  741  742  743  744  745  746  747  748  749  750  751  752
  753  754  755  756  757  758  759  760  761  762  763  764  765  766 1289 1290 1291 1292 1293 1294
 1295 1296 1297 1298 1299 1300 1301 1302 1303 1304 1305 1306 1307 1308 1309 1310 1311 1312 1313 1314
 1315 1316 1317 1318 1319 1320 1321 1322 1323 1324 1325 1326 1327 1328 1329 1330 1331 1332 1333 1334
 1335 1336 1337 1338 1339 1340 1341 1342 1343 1344 1345 1346 1434 1435 1436 1437 1438 1439 1440 1441
 1442 1443 1444 1445 1446 1447 1448 1449 1450 1451 1452 1453 1454 1455 1456 1457 1458 1459 1460 1461
 1462 1376 1377 1378 1379 1380 1381 1382 1383 1384 1385 1386 1387 1388 1389 1390 1391 1392 1393 1394
 1395 1396 1397 1398 1399 1400 1401 1402 1403 1404 1405 1406 1407 1408 1409 1410 1411 1412 1413 1414
 1415 1416 1417 1418 1419 1420 1421 1422 1423 1424 1425 1426 1427 1428 1429 1430 1431 1432 1433  593
  594  595  596  597  598  599  600  601  602  603  604  605  606  607  608  609  610  611  612  613
  614  615  616  617  618  619  620  621  622  623  624  625  626  627  628  629  630  631  632  633
  634  635  636  637  638  639  640  641  642  643  644  645  646  647  648  649  650  651  652  653
  654  655  656  657  658  659  660  661  662  663  664  665  666  667  668  669  670  671  672  673
  674  675  676  677  678  679  129  130  131  132  133  134  135  136  137  138  139  140  141  142
  143  144  145  146  147  148  149  150  151  152  153  154  155  156  157  158  159  160  161  162
  163  164  165  166  167  168  169  170  171  172  173  174  175  176  177  178  179  180  181  182
  183  184  185  186 1608 1609 1610 1611 1612 1613 1614 1615 1616 1617 1618 1619 1620 1621 1622 1623
 1624 1625 1626 1627 1628 1629 1630 1631 1632 1633 1634 1635 1636 1637 1638 1639 1640 1641 1642 1643
 1644 1645 1646 1647 1648 1649 1650 1651 1652 1653 1654 1655 1656 1657 1658 1659 1660 1661 1662 1663
 1664 1665  680  681  682  683  684  685  686  687  688  689  690  691  692  693  694  695  696  697
  698  699  700  701  702  703  704  705  706  707  708  709  710  711  712  713  714  715  716  717
  718  719  720  721  722  723  724  725  726  727  728  729  730  731  732  733  734  735  736  737
  564  565  566  567  568  569  570  571  572  573  574  575  576  577  578  579  580  581  582  583
  584  585  586  587  588  589  590  591  592 1550 1551 1552 1553 1554 1555 1556 1557 1558 1559 1560
 1561 1562 1563 1564 1565 1566 1567 1568 1569 1570 1571 1572 1573 1574 1575 1576 1577 1578 1579 1580
 1581 1582 1583 1584 1585 1586 1587 1588 1589 1590 1591 1592 1593 1594 1595 1596 1597 1598 1599 1600
 1601 1602 1603 1604 1605 1606 1607  216  217  218  219  220  221  222  223  224  225  226  227  228
  229  230  231  232  233  234  235  236  237  238  239  240  241  242  243  244  245  246  247  248
  249  250  251  252  253  254  255  256  257  258  259  260  261  262  263  264  265  266  267  268
  269  270  271  272  273  361  362  363  364  365  366  367  368  369  370  371  372  373  374  375
  376  377  378  379  380  381  382  383  384  385  386  387  388  389  796  797  798  799  800  801
  802  803  804  805  806  807  808  809  810  811  812  813  814  815  816  817  818  819  820  821
  822  823  824  274  275  276  277  278  279  280  281  282  283  284  285  286  287  288  289  290
  291  292  293  294  295  296  297  298  299  300  301  302  303  304  305  306  307  308  309  310
  311  312  313  314  315  316  317  318  319  320  321  322  323  324  325  326  327  328  329  330
  331  332  333  334  335  336  337  338  339  340  341  342  343  344  345  346  347  348  349  350
  351  352  353  354  355  356  357  358  359  360 1347 1348 1349 1350 1351 1352 1353 1354 1355 1356
 1357 1358 1359 1360 1361 1362 1363 1364 1365 1366 1367 1368 1369 1370 1371 1372 1373 1374 1375  941
  942  943  944  945  946  947  948  949  950  951  952  953  954  955  956  957  958  959  960  961
  962  963  964  965  966  967  968  969  970  971  972  973  974  975  976  977  978  979  980  981
  982  983  984  985  986  987  988  989  990  991  992  993  994  995  996  997  998 1231 1232 1233
 1234 1235 1236 1237 1238 1239 1240 1241 1242 1243 1244 1245 1246 1247 1248 1249 1250 1251 1252 1253
 1254 1255 1256 1257 1258 1259 1260 1261 1262 1263 1264 1265 1266 1267 1268 1269 1270 1271 1272 1273
 1274 1275 1276 1277 1278 1279 1280 1281 1282 1283 1284 1285 1286 1287 1288  187  188  189  190  191
  192  193  194  195  196  197  198  199  200  201  202  203  204  205  206  207  208  209  210  211
  212  213  214  215 1848 1849 1850 1851 1852 1853 1854 1855 1856 1857 1858 1859 1860 1861 2170 2171
 2172 2173 2174 2175 2176 2177 2178 2179 2180 2181 2182 2183 1820 1821 1822 1823 1824 1825 1826 1827
 1828 1829 1830 1831 1832 1833 2142 2143 2144 2145 2146 2147 2148 2149 2150 2151 2152 2153 2154 2155
  535  536  537  538  539  540  541  542  543  544  545  546  547  548  549  550  551  552  553  554
  555  556  557  558  559  560  561  562  563 1792 1793 1794 1795 1796 1797 1798 1799 1800 1801 1802
 1803 1804 1805  999 1000 1001 1002 1003 1004 1005 1006 1007 1008 1009 1010 1011 1012 1013 1014 1015
 1016 1017 1018 1019 1020 1021 1022 1023 1024 1025 1026 1027 1028 1029 1030 1031 1032 1033 1034 1035
 1036 1037 1038 1039 1040 1041 1042 1043 1044 1045 1046 1047 1048 1049 1050 1051 1052 1053 1054 1055
 1056 1666 1667 1668 1669 1670 1671 1672 1673 1674 1675 1676 1677 1678 1679 1806 1807 1808 1809 1810
 1811 1812 1813 1814 1815 1816 1817 1818 1819 1057 1058 1059 1060 1061 1062 1063 1064 1065 1066 1067
 1068 1069 1070 1071 1072 1073 1074 1075 1076 1077 1078 1079 1080 1081 1082 1083 1084 1085 1202 1203
 1204 1205 1206 1207 1208 1209 1210 1211 1212 1213 1214 1215 1216 1217 1218 1219 1220 1221 1222 1223
 1224 1225 1226 1227 1228 1229 1230 1862 1863 1864 1865 1866 1867 1868 1869 1870 1871 1872 1873 1874
 1875
 
 The selected atoms in the ED:    #:    90
    1    2    3    4    5    6    7    8    9   10   11   12   13   14   15   16   17   18   19   20
   21   22   23   24   25   26   27   28   29   30   31   32   33   34   35   36   37   38   39   40
   41   42   43   44   45   46   47   48   49   50   51   52   53   54   55   56   57   58   59   60
   61   62   63   64   65   66   67   68   69   70   71   72   73   74   75   76   77   78   80   81
   82   83   84   85   86   87   88   89   90   91
 The selected atoms in the fitting domain  #:    71
    1    2    3    4    5    6    7    8    9   10   11   13   14   15   16   17   18   19   20   21
   22   23   24   25   26   27   28   29   30   31   32   33   34   35   37   38   39   40   41   42
   43   44   45   46   50   51   52   53   54   55   56   57   58   63   64   65   66   67   68   69
   70   71   74   75   76   77   78   88   89   90   91
 
 Dimensions of the extended domain:
 
 Number of atoms in domain:      90  ( 98.90 %)
 Number of atomic orbitals:    2108  ( 99.34 %)
 Number of fitting functions:  4578  ( 84.26 %)
 Number of occupied orbitals:   103  ( 80.47 %)
 Number of virtual orbitals:   1301  ( 67.03 %)
 
 IJ and IA integral transformation...

 Executing cis...

 Allocation of 120.0 Gbytes of memory...
 
 Retrieve a J_ai^Q fitted MO integral list...
 Retrieve a J_ij^Q fitted MO integral list in upper triangle form...
 Unpack the upper triangle lists...
 
 Generate singlet trial vectors...
 
 Starting DF-MP2 calculation for root  1
 
 Iteration   1
 
 Assemble transformed J^Q_ia integrals...
 Calculate double excitation operators and Y^Q_ai vector...
 
 The DF-MP2 calculation has been performed.
 
 Final result in atomic units for root  1:
 
 Total reference energy:        -2136.981630047423
 Total MP2 energy:              -2143.389469592986
 MP2 correlation energy:           -6.407839545563
 
 ============================================================================
 
 
 Calculate pre-optimized initial guesses for adc(2) calculations
 Incore algorithm
 
 Calculate sigma vector for root  1
 
                       Excitation           Energy                Norm of
 Iteration  1         energy [au]        decrease [au]        residual vector
 ============================================================================
 for root  1           0.253352454        -0.0244941             0.0309807
 ============================================================================
  0/ 1 states have converged.
 
 
 Calculate sigma vector for root  1
 
                       Excitation           Energy                Norm of
 Iteration  2         energy [au]        decrease [au]        residual vector
 ============================================================================
 for root  1           0.244865508        -0.0084869             0.0053125
 ============================================================================
  1/ 1 states have converged.
 
 
 
 The micro iteration of pre-optimization has converged in  2 steps.
 
 
 ============================================================================
 Restart
 
 Calculate sigma vector for root  1
 
                       Excitation           Energy                Norm of
 Iteration  3         energy [au]        decrease [au]        residual vector
 ============================================================================
 for root  1           0.249354202         0.0044887             0.0051745
 ============================================================================
  0/ 1 states have converged.
 
 
 Calculate sigma vector for root  1
 
                       Excitation           Energy                Norm of
 Iteration  4         energy [au]        decrease [au]        residual vector
 ============================================================================
 for root  1           0.249174854        -0.0001793             0.0006732
 ============================================================================
  1/ 1 states have converged.
 
 
 
 The micro iteration of pre-optimization has converged in  2 steps.
 
 
 ============================================================================
 Restart
 
 Calculate sigma vector for root  1
 
                       Excitation           Energy                Norm of
 Iteration  5         energy [au]        decrease [au]        residual vector
 ============================================================================
 for root  1           0.248611220        -0.0005636             0.0007816
 ============================================================================
  1/ 1 states have converged.
 
 
 
 The micro iteration of pre-optimization has converged in  1 steps.
 
 
 ============================================================================
 
 The macro iteration of pre-optimization has converged in  5 steps!
 
 Starting DF-ADC(2) iteration for root  1
 
 Iteration   1
 
 Calculate similarity transformed basis and Fockian...
 Assemble transformed J^Q_ia integrals and symmetrize (ia|jb) list...
 Calculate double excitation operators and Y^Q_ai vector...
 Calculate double exc. operators contribution to sigma vector...
 
       Total ADC(2)          Energy                Norm of
       energy [au]        decrease [au]        residual vector
 ============================================================================
    -2143.140784308         0.0000741             0.0007668
 ============================================================================
 
 Iteration   2
 
 Calculate similarity transformed basis and Fockian...
 Assemble transformed J^Q_ia integrals and symmetrize (ia|jb) list...
 Calculate double excitation operators and Y^Q_ai vector...
 Calculate double exc. operators contribution to sigma vector...
 
       Total ADC(2)          Energy                Norm of
       energy [au]        decrease [au]        residual vector
 ============================================================================
    -2143.140796387        -0.0000121             0.0005519
 ============================================================================
 
 Iteration   3
 
 Calculate similarity transformed basis and Fockian...
 Assemble transformed J^Q_ia integrals and symmetrize (ia|jb) list...
 Calculate double excitation operators and Y^Q_ai vector...
 Calculate double exc. operators contribution to sigma vector...
 
       Total ADC(2)          Energy                Norm of
       energy [au]        decrease [au]        residual vector
 ============================================================================
    -2143.140797572        -0.0000012             0.0001820
 ============================================================================
 
 Iteration   4
 
 Calculate similarity transformed basis and Fockian...
 Assemble transformed J^Q_ia integrals and symmetrize (ia|jb) list...
 Calculate double excitation operators and Y^Q_ai vector...
 Calculate double exc. operators contribution to sigma vector...
 
       Total ADC(2)          Energy                Norm of
       energy [au]        decrease [au]        residual vector
 ============================================================================
    -2143.140797743        -0.0000002             0.0001096
 ============================================================================
 
 Iteration   5
 
 Calculate similarity transformed basis and Fockian...
 Assemble transformed J^Q_ia integrals and symmetrize (ia|jb) list...
 Calculate double excitation operators and Y^Q_ai vector...
 Calculate double exc. operators contribution to sigma vector...
 
       Total ADC(2)          Energy                Norm of
       energy [au]        decrease [au]        residual vector
 ============================================================================
    -2143.140797847        -0.0000001             0.0000348
 ============================================================================
 
 
 The ADC(2) iteration has converged in  5 steps.
 
 Final result in atomic units for root  1:
 
 Total reference energy:        -2136.981630047423
 Total ADC(2) energy:           -2143.140797847305
 ADC(2) excitation energy:          0.248671745681
 Spin multiplicity:                 1
 
 ============================================================================
 
 
 Final result of the ADC(2) calculations for the excited states:
 Singlet states
 
 Excited   Excitation     Excitation     Excitation        Absorption      
  state    energy [au]    energy [eV]  energy [cm^-1]    wavelength [nm]  
 ============================================================================
    1      0.24867175       6.7667        54577.14          183.23
 ============================================================================
 
 
                      Normal termination of mrcc.
 **********************************************************************
