# Supplementary material for: Scalable Correlated Local Approaches for Computing Valence and Core-Level Ionization Energies in Large Molecules
Source: J Chem Theory Comput. 2026 Jun 24;22(13):6584–98. doi: 10.1021/acs.jctc.6c00634 (PMC13374016; doi:10.1021/acs.jctc.6c00634)
Supplement: Supplementary file 2 [file ct6c00634_si_003.zip › SI/outputs/threonine_N_1_sos-pbe0-2l_tailored-X2C.out]

 **********************************************************************
                          MRCC program system
 **********************************************************************
 
                              Written by
     Mihaly Kallay, Peter R. Nagy, David Mester, Laszlo Gyevi-Nagy,
        Jozsef Csoka, P. Bernat Szabo, Zoltan Rolik, Gyula Samu,
      Bence Hegely, Bence Ladoczki, Klara Petrov, Jozsef Csontos,
     Adam Ganyecz, Istvan Ladjanszki, Lorant Szegedy, Mate Farkas,
          Pal D. Mezei, Reka A. Horvath, and Balazs D. Lorincz
 
        Department of Physical Chemistry and Materials Science
            Budapest University of Technology and Economics
                  Budapest P.O.Box 91, H-1521 Hungary
 
                              www.mrcc.hu
 
                            Version: 25.1.2

 Executing minp...

 Reading input from MINP...
 
 Input file:
 
basis=cc-pCVTZ-X2C
verbosity=3

tprint=0.1
localcc=2016
redcost_exc=on


cialg=direct
ip_ea=ip
calc=tda
dft=user
4
0.7937 HFx
0.2063 PBEx
1.0000 MP2
0.5000 PBEc
scsps=0.6667
scspt=0.0000
dhexc=adc(2)
dendec=off

mem=120GB

dfbasis_scf=cc-pCVTZ-X2C_autoaux
dfbasis_cor=cc-pCVTZ-X2C_autoaux
scfiguess=off

bpcompo=0.9999
hamilton=SFX2C1e
core=3
cvs=1-1
nstate=2
unit=bohr
geom=xyz
17 
L-threonine
C -0.299561 -0.066485 -4.075077 
C -0.413790 -1.336872 -1.480821 
C 0.311141 0.527897 0.692313 
N 3.026657 1.044534 0.627556 
O 1.283300 -3.498917 -1.354778 
C -0.357249 -0.570498 3.251723 
O 1.137382 -0.925303 5.007442 
O -2.890067 -1.112441 3.442430 
H -0.704645 -1.465734 -5.543322 
H 1.586262 0.713675 -4.439773 
H -1.694501 1.463256 -4.222761 
H -2.298713 -2.099687 -1.129797 
H -0.834948 2.249832 0.464011 
H 3.931371 0.771570 2.295989 
H 3.572834 2.623227 -0.298633 
H 3.004964 -2.828522 -1.105122 
H -3.296221 -1.860628 5.090514 
 
 
 Checking keyword combinations...
 
 Keywords:
 
 active=none
 agrid=ld0006-ld0590
 agrid_pssp=ld0006-ld0194
 agrid_pssp_sm=ld0006-ld0074
 ao_trunc=off
 ao_trunc_tol=1e-4
 basis=cc-pcvtz-x2c
 basis_sm=none
 basopt=off
 bfbasis=none
 bfgsmem=10
 bfgstol=1.0d-3
 bfgscimem=5
 boysalg=jacobi
 bpcompo=0.9999
 bpcompv=0.98
 bpdfo=0.9999
 bpocc=0.9999d0
 bppdo=0.999d0
 bppdv=0.98
 bpedo=0.9999d0
 bpedv=0.999999
 bp_subsyso=0.95
 bp_subsysv=0.95
 cabscorr=off
 cabsdom=bplarge
 cabsdual=off
 calc=adc(2)
 ccmaxit=50
 ccprog=cis
 ccsdalg=disk
 ccsdmkl=seq
 ccsdrest=off
 ccsdthreads=2
 cctol=6
 charge=0
 cialg=direct
 ciguess=off
 cmpgrp=auto
 comprest=off
 coord_sys=ric
 core=3
 corembed=off
 csapprox=off
 cvs=1-1
 dboc=off
 deltaf12=off
 delocsomofact=
 dendec=off
 dens=0
 denscorr=0
 dfalg=lineq
 dfbasis_cab=none
 dfbasis_cor=cc-pcvtz-x2c_autoaux
 dfbasis_scf=cc-pcvtz-x2c_autoaux
 dfbasis_scf_sm=auto
 dfintran=drpa
 df_trunc=off
 df_trunc_corr=off
 df_trunc_corr_tol=5e-4
 df_trunc_tol=5e-4
 dft=user
 dhexc=adc(2)
 diag=david
 docc=
 domrad=10.d0
 drpaalg=auto
 dual=off
 dual_df=off
 dyson=off
 ecp=auto
 edisp=off
 edisp_embed=off
 embed=off
 epairestfact=off
 epairscale=1.d0
 etemp=300
 epert=none
 eps=
 espcharge=off
 excrad=0.d0
 excrad_f12=0.d0
 excrad_fin=0.000000000D+00
 fastdbbsc=v2
 fitting=coulomb
 fmm=off
 fmmord=8
 fnonorb=
 freq=off
 gamma=1.d0
 gauss=spher
 geom=xyz
 gopt=off
 ghost=none
 gtol=7
 grdens=off
 grid=auto
 grid_sm=auto
 gridbatch_cos=2000
 grtol=10
 guido_ct=off
 hamilton=sfx2c1e
 hl_scfalg=direct
 iface=none
 incore=off
 intalg=auto
 ip_ea=ip
 itol=10
 laptol=1.d-2
 lccoporder=trffirst
 lcorthr=loose
 lccrest=off
 ldfgrad_tol=8
 lmp2dens=on
 lnoepso=0.d0
 lnoepsv=0.000030d0
 localcc=2016
 localcorrsymm=off
 locintrf=
 mact=
 maxact=off
 maxdim=200
 maxex=0
 maxmicroit=100
 mcscfiguess=hf
 mem=120gb
 mmprog=
 molden=off
 mp2ongrid=off
 mpitasks=1
 mulmet=3
 mult=
 nab=off
 nacto=0
 nactv=0
 naf_amp=3.16d-3
 naf_cor=0.075d0
 naf_f12=off
 naf_scf=off
 nafalg=albe
 nafdens=off
 naftyp=jpq
 nchol=auto
 ndeps=1e-3
 nevpt=
 nstate=2
 nsing=0
 nto=off
 ntrip=0
 num_grad=off
 occ=
 occri=off
 oniom=off
 oniom_eechg=off
 oniom_pcm=off
 oniom_qcorr=off
 optalg=
 optmaxit=50
 optetol=1e-6
 optex=1
 optgtol=1e-4
 optstol=1e-3
 orblocc=off
 orbloce=off
 orbloco=boys
 orblocv=pao
 orblocguess=cholesky
 osveps=-1.d0
 ovirt=off
 ovltol=1e-7
 ovosnorb=80.0
 pao_subsys_tol=1e-3
 pao_tol=1e-3
 pcm=off
 popul=off
 pressure=100000
 pssp=off
 ptfreq=0.0
 ptthreads=2
 qmreg=
 qmmm=off
 qro=off
 qscf=off
 redcost_exc=6
 redcost_tddft=off
 refdet=none
 rest=0
 rgrid=log3
 rism=off
 rohfcore=standard
 rohftype=semicanonical
 scfalg=direct
 scf_conv=auto
 scfdamp=0.7d0
 scfdamp_mode=1
 scfdamp_end=3
 scfdamp_dampstep=0.d0
 scfdamp_dtol=0.0d0
 scfdamp_maxfact=0.7d0
 scfdamp_minfact=0.7d0
 scfdiis=on
 scfdiis_dtol=0.0d0
 scfdiis_end=50
 scfdiis_start=2
 scfdiis_step=1
 scfdiis_watch=off
 scfdiis_wrange=10
 scfdiis_wlimit=5
 scfdiis_delmax=2
 scfdtol=7
 scfext=10
 scfguessdens=
 scfiguess=off
 scfloc=off
 scflshift=0.20
 scflshift_end=8
 scflshift_dtol=0.0
 scflshift_gaptol=0.20
 scfmaxit=50
 scftype=
 scftype_low=
 scftype_high=
 scftol=6
 scspe=1.d0
 scsph=1.d0
 scsps=0.6667
 scsps_t=0.6667
 scspt=0.0000
 scspt_t=0.0000
 scspv=1.d0
 spairtol=-1.d0
 sqmprog=
 subminp=top
 subsys_bopu=on
 symm=
 talg=lapl
 temp=298.15
 test=off
 tfunc=off
 theodore=off
 tlmo=0.999
 tpao=0.94
 tprint=0.1
 uncontract=off
 unit=bohr
 usedisk=2
 verbosity=3
 wpairtol=1.d-5

 Executing orbloc...

 Allocation of 120.0 Gbytes of memory...

 Localization of core orbitals...
 Localization type: Boys
 Localization algorithm: Jacobi
 
 Step   Convergence
   1   0.000000000000

 Localization of occupied orbitals...
 Localization type: Boys
 Localization algorithm: Jacobi
 
 Step   Convergence
   1   4.685303728561
   2   0.334716573124
   3   0.086976193205
   4   0.010806192625
   5   0.003469052003
   6   0.001699731171
   7   0.000932100297
   8   0.000524250370
   9   0.000295700404
  10   0.000166569483
  11   0.000093649645
  12   0.000052561139
  13   0.000029458078
  14   0.000016491218
  15   0.000009223981
  16   0.000005155724
  17   0.000002880290
  18   0.000001608468
  19   0.000000897966
  20   0.000000501200
  21   0.000000279698
  22   0.000000156067
  23   0.000000087075
  24   0.000000048579
  25   0.000000027100
  26   0.000000015118
  27   0.000000008433
  28   0.000000004704
  29   0.000000002624
  30   0.000000001464
  31   0.000000000816

 Localization succeeded.

 File MOCOEF is overwritten with localized orbitals.
 

 Executing cis...

 Allocation of 120.0 Gbytes of memory...
 
 WARNING! If scfiguess.eq.off and localcc.ne.off!
 Please be sure that MOCOEF is MOCOEF.CAN!
 
 Core orbitals considered in CVS treatment:   1
 
 Read MO coeff. matrix and orbital energies...
 
 Sorting for the CVS calculation...
 Generate singlet trial vectors...
 
 Starting TDA DF-TDDFT iteration
 Functional: user
 Singlet excited states
 
 
 The iteration has converged in  0 steps for all the roots.
 
 Final result of the TDA-TDDFT calculations for the excited states:
 Functional: user
 Singlet excited states:
 
 Excited      Total          Excitation     Excitation     Excitation        Absorption
  state    energy [au]       energy [au]    energy [eV]  energy [cm^-1]    wavelength [nm]
 =========================================================================================
    1    -421.957371635     15.24216182     414.7604      3345267.85            2.99
 =========================================================================================
 
 
 Dominant coefficients
 Printing threshold: 0.100000
 
 for root  1
    coeff.   occ.       virt.
   0.707107     4  -->    33

 Executing drpa...

 Three-index integral transformation
 Allocation of 120.0 Gbytes of memory...
 
 
 Constructing PAOs...
 PAO norm tolerance:     1.0000E-04
 Kept PAOs:    462   438  105.4795
 Threshold: 0.9990000
 Number of selected important orbitals:     1  (   3.4 %)
 
 
 Occupied LMO domain definition with Boughton-Pulay completeness:    0.9999000000
 
   MO  Natoms  Completeness   Atoms
    1    1     0.999999        4
    2    3     0.999946        6    7    8
    3    1     0.999917        1
    4    3     0.999911        1    2   12
    5    3     0.999904        3    6   13
    6    7     0.999943        3    4    6    7    8   14   17
    7    7     0.999933        2    3    6    7    8   13   17
    8    9     0.999914        1    2    3    4    5    6    9   12   16
    9   11     0.999906        1    2    3    4    5    6    8    9   11   12   16
   10    7     0.999925        2    3    6    7    8   12   17
   11    8     0.999922        2    3    4    6    7    8   14   17
   12   12     0.999942        1    2    3    4    5    6    8    9   10   12   13   16
   13   13     0.999971        1    2    3    4    5    6    7    8   10   12   13   14   15
   14   12     0.999910        1    2    3    4    5    6    7   10   13   14   15   16
   15   10     0.999943        1    2    3    4    5    6    9   10   11   12
   16    8     0.999921        2    3    4    6    7    8   13   17
   17    8     0.999950        1    2    3    5    9   10   11   12
   18    7     0.999957        3    4    6    7    8   12   17
   19    9     0.999956        1    2    3    4    5    9   10   11   12
   20   11     0.999916        2    3    4    5    6    7   10   13   14   15   16
   21    7     0.999967        1    2    3    4    5   12   16
   22    9     0.999901        2    3    4    6    7    8   13   16   17
   23    9     0.999926        2    3    4    6    7   10   14   15   16
   24    8     0.999965        2    3    4    6    7    8   12   17
   25   11     0.999940        1    2    3    4    5    6    9   11   12   13   16
   26   15     0.999991        1    2    3    4    5    6    7    8    9   10   12   13   14   15   16
   27   12     0.999927        1    2    3    4    6    7    8   12   13   14   15   17
   28   12     0.999936        2    3    4    5    6    7    8   12   13   14   15   16
   29   12     0.999960        1    2    3    5    6    7    8    9   10   11   12   13
 
 Executing the Boughton-Pulay algorithm...
  with occ MO completeness:    0.9999000000
 
   MO  Natoms  Completeness   Atoms
    1    1     0.999999        4
    2    3     0.999946        6    7    8
    3    1     0.999917        1
    4    3     0.999911        1    2   12
    5    3     0.999904        3    6   13
    6    7     0.999943        3    4    6    7    8   14   17
    7    7     0.999933        2    3    6    7    8   13   17
    8    9     0.999914        1    2    3    4    5    6    9   12   16
    9   11     0.999906        1    2    3    4    5    6    8    9   11   12   16
   10    7     0.999925        2    3    6    7    8   12   17
   11    8     0.999922        2    3    4    6    7    8   14   17
   12   12     0.999942        1    2    3    4    5    6    8    9   10   12   13   16
   13   13     0.999971        1    2    3    4    5    6    7    8   10   12   13   14   15
   14   12     0.999910        1    2    3    4    5    6    7   10   13   14   15   16
   15   10     0.999943        1    2    3    4    5    6    9   10   11   12
   16    8     0.999921        2    3    4    6    7    8   13   17
   17    8     0.999950        1    2    3    5    9   10   11   12
   18    7     0.999957        3    4    6    7    8   12   17
   19    9     0.999956        1    2    3    4    5    9   10   11   12
   20   11     0.999916        2    3    4    5    6    7   10   13   14   15   16
   21    7     0.999967        1    2    3    4    5   12   16
   22    9     0.999901        2    3    4    6    7    8   13   16   17
   23    9     0.999926        2    3    4    6    7   10   14   15   16
   24    8     0.999965        2    3    4    6    7    8   12   17
   25   11     0.999940        1    2    3    4    5    6    9   11   12   13   16
   26   15     0.999991        1    2    3    4    5    6    7    8    9   10   12   13   14   15   16
   27   12     0.999927        1    2    3    4    6    7    8   12   13   14   15   17
   28   12     0.999936        2    3    4    5    6    7    8   12   13   14   15   16
   29   12     0.999960        1    2    3    5    6    7    8    9   10   11   12   13
 
   30    5     0.995547        1    2    9   10   11
   31    2     0.982579        1    2
   32    6     0.984558        1    2    5    9   10   11
   33    1     0.998503        1
   34    1     0.994653        1
   35    4     0.992457        1    2    9   11
   36    5     0.980100        1    9   10   11   12
   37    4     0.982118        1    2    3    9
   38    4     0.995313        1    2    9   11
   39    4     0.985889        1    2    9   10
   40    4     0.983189        1    2    3    9
   41    4     0.983123        1    2    5   11
   42    5     0.980059        1    2    9   10   12
   43    4     0.985326        1    2    3    9
   44    1     0.998431        1
   45    1     0.998903        1
   46    1     0.996715        1
   47    1     0.999854        1
   48    1     0.999898        1
   49    1     0.999694        1
   50    1     0.995553        1
   51    1     0.998963        1
   52    1     0.996902        1
   53    1     0.997797        1
   54    1     0.997817        1
   55    3     0.991420        1    2   12
   56    1     0.981585        1
   57    3     0.981648        1    5   11
   58    2     0.983726        1    2
   59    2     0.990094        1    2
   60    1     0.999998        1
   61    1     0.999999        1
   62    1     0.999998        1
   63    1     0.999999        1
   64    1     0.999999        1
   65    1     0.994707        1
   66    1     0.996144        1
   67    1     0.999635        1
   68    1     0.999154        1
   69    1     0.993605        1
   70    1     0.998345        1
   71    1     0.997618        1
   72    5     0.996308        1    2    3    5   12
   73    4     0.991686        1    2    3    5
   74    6     0.984787        1    2    3    4    5   12
   75    1     0.996788        2
   76    1     0.988610        2
   77    4     0.990824        1    2    3    5
   78    6     0.990025        1    2    3    5   10   12
   79    5     0.986031        1    2    3    5    6
   80    4     0.992225        1    2    3    5
   81    5     0.989451        1    2    3    5   12
   82    5     0.982587        1    2    3    5    6
   83    6     0.991684        1    2    3    5   11   13
   84    7     0.987245        1    2    3    4    5   10   12
   85    7     0.986815        1    2    3    5    6    8   12
   86    1     0.994034        2
   87    1     0.997361        2
   88    1     0.994976        2
   89    1     0.999444        2
   90    1     0.999754        2
   91    1     0.999531        2
   92    1     0.993649        2
   93    1     0.991712        2
   94    1     0.988347        2
   95    1     0.984846        2
   96    1     0.992829        2
   97    4     0.980999        1    2    3   10
   98    4     0.981520        2    3    5   16
   99    4     0.986424        1    2    3    5
  100    4     0.996243        1    2    3    5
  101    6     0.988667        1    2    3    4    5   12
  102    1     0.999996        2
  103    1     0.999995        2
  104    1     0.999993        2
  105    1     0.999991        2
  106    1     0.999996        2
  107    1     0.991741        2
  108    1     0.988518        2
  109    1     0.985438        2
  110    1     0.985918        2
  111    3     0.981903        1    2    3
  112    1     0.991696        2
  113    1     0.992208        2
  114    5     0.993365        2    3    4    6   13
  115    4     0.987681        2    3    4    6
  116    7     0.982035        2    3    4    5    6    7   13
  117    1     0.996953        3
  118    1     0.989222        3
  119    5     0.987793        2    3    4    6   13
  120    4     0.980095        2    3    4    6
  121    4     0.981556        2    3    4    6
  122    5     0.991259        2    3    4    6   13
  123    7     0.980169        2    3    4    7   12   13   15
  124    6     0.981135        2    3    4    6   13   17
  125    7     0.982834        2    3    4    5    6    7   13
  126    8     0.982653        2    3    4    6    7    8   13   15
  127    8     0.989322        1    2    3    4    6    7    8   13
  128    1     0.997689        3
  129    1     0.994719        3
  130    1     0.995012        3
  131    1     0.999784        3
  132    1     0.999508        3
  133    1     0.999534        3
  134    1     0.988905        3
  135    1     0.989919        3
  136    1     0.992935        3
  137    1     0.996391        3
  138    1     0.990961        3
  139    7     0.992942        2    3    4    6    8   14   15
  140    3     0.986993        2    3    4
  141    6     0.981387        2    3    4    5    7   13
  142    4     0.981505        2    3    5    6
  143    5     0.982495        2    3    4    6    7
  144    1     0.999994        3
  145    1     0.999994        3
  146    1     0.999996        3
  147    1     0.999998        3
  148    1     0.999994        3
  149    1     0.987692        3
  150    1     0.992889        3
  151    1     0.994244        3
  152    1     0.992352        3
  153    1     0.991343        3
  154    1     0.984204        3
  155    2     0.980828        3    6
  156    4     0.989902        3    4   14   15
  157    2     0.988191        3    4
  158    6     0.986016        3    4    6    7   14   15
  159    1     0.998692        4
  160    1     0.995523        4
  161    5     0.984751        3    4   14   15   16
  162    4     0.985058        3    4   14   15
  163    4     0.982102        3    4   14   15
  164    4     0.981487        3    4   14   15
  165    4     0.981843        3    4   14   15
  166    6     0.981723        3    4   10   14   15   16
  167    4     0.981331        3    4   15   16
  168    5     0.983826        3    4    5   14   15
  169    6     0.986048        3    4    7   10   14   15
  170    1     0.997991        4
  171    1     0.995725        4
  172    1     0.998020        4
  173    1     0.999806        4
  174    1     0.999588        4
  175    1     0.999809        4
  176    1     0.997780        4
  177    1     0.998054        4
  178    1     0.999657        4
  179    1     0.999737        4
  180    1     0.999469        4
  181    2     0.988109        3    4
  182    2     0.981937        4   13
  183    1     0.987961        4
  184    1     0.993880        4
  185    1     0.982299        4
  186    1     0.999995        4
  187    1     0.999995        4
  188    1     0.999999        4
  189    1     0.999999        4
  190    1     0.999998        4
  191    1     0.998658        4
  192    1     0.999628        4
  193    1     0.998311        4
  194    1     0.999310        4
  195    1     0.999651        4
  196    1     0.998441        4
  197    1     0.997343        4
  198    3     0.994458        2    5   16
  199    1     0.982075        5
  200    3     0.989017        2    5   16
  201    1     0.999282        5
  202    1     0.997626        5
  203    3     0.981709        2    3    5
  204    3     0.986719        2    5   16
  205    7     0.983108        1    2    3    5    6   13   16
  206    3     0.982482        2    3    5
  207    3     0.983521        2    5   16
  208    3     0.980475        1    2    5
  209    2     0.988295        2    5
  210    3     0.991210        2    5   16
  211    2     0.987936        2    5
  212    1     0.994392        5
  213    1     0.997557        5
  214    1     0.998239        5
  215    1     0.999447        5
  216    1     0.999759        5
  217    1     0.999826        5
  218    1     0.999927        5
  219    1     0.999631        5
  220    1     0.999509        5
  221    1     0.999557        5
  222    1     0.999641        5
  223    1     0.997603        5
  224    1     0.983424        5
  225    1     0.987810        5
  226    1     0.980138        5
  227    1     0.991874        5
  228    1     1.000000        5
  229    1     0.999999        5
  230    1     0.999997        5
  231    1     0.999998        5
  232    1     0.999998        5
  233    1     0.999924        5
  234    1     0.999773        5
  235    1     0.999119        5
  236    1     0.999363        5
  237    1     0.998848        5
  238    1     0.999613        5
  239    1     0.999979        5
  240    4     0.994195        3    6    7    8
  241    4     0.994164        3    6    7    8
  242    5     0.987543        3    4    6    7    8
  243    1     0.995050        6
  244    1     0.982501        6
  245    4     0.993014        3    6    7    8
  246    5     0.990167        2    4    6    7    8
  247    4     0.991718        3    6    7    8
  248    5     0.988969        2    6    7    8   13
  249    5     0.980443        4    6    7    8   17
  250    4     0.991197        3    6    7    8
  251    5     0.981472        5    6    7    8   13
  252    6     0.981092        3    4    6    7    8   14
  253    7     0.981217        2    3    6    7    8   13   17
  254    1     0.994286        6
  255    1     0.993413        6
  256    1     0.994056        6
  257    1     0.999465        6
  258    1     0.999388        6
  259    1     0.999446        6
  260    1     0.981494        6
  261    1     0.980312        6
  262    1     0.989238        6
  263    1     0.990670        6
  264    2     0.989396        6    7
  265    6     0.994470        3    4    6    7    8   17
  266    3     0.984057        6    7    8
  267    5     0.993379        2    3    6    7    8
  268    4     0.988341        3    6    7   13
  269    4     0.981967        3    6    7    8
  270    1     0.999988        6
  271    1     0.999988        6
  272    1     0.999993        6
  273    1     0.999994        6
  274    1     0.999979        6
  275    3     0.994642        6    7    8
  276    1     0.986263        6
  277    1     0.989481        6
  278    1     0.990817        6
  279    1     0.983902        6
  280    2     0.981023        6    7
  281    4     0.980362        3    6    8   17
  282    2     0.994489        6    7
  283    1     0.985436        7
  284    2     0.986304        6    7
  285    1     0.999462        7
  286    1     0.998153        7
  287    4     0.991932        3    6    7    8
  288    4     0.987652        6    7    8   14
  289    4     0.992707        3    6    7    8
  290    4     0.994222        3    6    7    8
  291    3     0.987183        6    7    8
  292    4     0.987358        6    7    8   13
  293    2     0.990516        6    7
  294    3     0.985901        6    7   14
  295    2     0.982654        6    7
  296    1     0.994569        7
  297    1     0.996437        7
  298    1     0.995889        7
  299    1     0.999465        7
  300    1     0.999650        7
  301    1     0.999596        7
  302    1     0.999697        7
  303    1     0.999753        7
  304    1     0.999795        7
  305    1     0.999777        7
  306    1     0.999386        7
  307    1     0.991422        7
  308    1     0.992788        7
  309    1     0.995168        7
  310    1     0.992756        7
  311    2     0.994041        6    7
  312    1     0.999997        7
  313    1     0.999998        7
  314    1     0.999999        7
  315    1     0.999998        7
  316    1     0.999998        7
  317    1     0.999083        7
  318    1     0.999474        7
  319    1     0.999669        7
  320    1     0.999809        7
  321    1     0.999732        7
  322    1     0.999012        7
  323    1     0.998734        7
  324    3     0.987747        6    8   17
  325    2     0.993283        6    8
  326    3     0.987556        6    8   17
  327    1     0.999017        8
  328    1     0.996810        8
  329    5     0.989061        2    6    7    8   17
  330    3     0.983574        6    7    8
  331    3     0.981898        6    8   17
  332    4     0.988459        6    7    8   17
  333    3     0.986359        6    7    8
  334    3     0.983896        6    8   17
  335    2     0.990998        6    8
  336    2     0.989132        6    8
  337    4     0.985728        6    8   12   17
  338    1     0.997544        8
  339    1     0.994961        8
  340    1     0.997814        8
  341    1     0.999759        8
  342    1     0.999503        8
  343    1     0.999785        8
  344    1     0.999343        8
  345    1     0.999586        8
  346    1     0.999882        8
  347    1     0.999907        8
  348    1     0.999543        8
  349    2     0.994968        6    8
  350    1     0.985404        8
  351    1     0.995215        8
  352    1     0.998252        8
  353    1     0.989656        8
  354    1     0.999997        8
  355    1     0.999998        8
  356    1     0.999999        8
  357    1     0.999999        8
  358    1     0.999997        8
  359    1     0.999634        8
  360    1     0.999862        8
  361    1     0.999679        8
  362    1     0.999745        8
  363    1     0.999912        8
  364    1     0.999276        8
  365    1     0.998594        8
  366    2     0.982904        1    9
  367    2     0.981079        1    9
  368    3     0.985228        1    2    9
  369    1     0.992895        9
  370    1     0.992416        9
  371    1     0.993924        9
  372    2     0.994266        1    9
  373    2     0.996393        1    9
  374    2     0.984316        1    9
  375    1     0.993316        9
  376    1     0.994560        9
  377    1     0.986627        9
  378    1     0.992392        9
  379    1     0.983656        9
  380    3     0.988721        1    2   10
  381    3     0.996984        1    2   10
  382    4     0.985096        1    2    4   10
  383    1     0.990552       10
  384    1     0.997415       10
  385    1     0.991045       10
  386    2     0.993847        1   10
  387    2     0.994013        1   10
  388    2     0.984437        1   10
  389    1     0.983585       10
  390    1     0.980650       10
  391    1     0.998090       10
  392    1     0.998094       10
  393    1     0.990174       10
  394    2     0.983033        1   11
  395    2     0.982100        1   11
  396    3     0.983552        1    2   11
  397    1     0.997055       11
  398    1     0.991352       11
  399    1     0.990859       11
  400    2     0.992940        1   11
  401    2     0.996054        1   11
  402    2     0.987963        1   11
  403    1     0.997877       11
  404    1     0.986991       11
  405    1     0.988374       11
  406    1     0.981210       11
  407    1     0.996484       11
  408    4     0.980105        1    2    3   12
  409    3     0.981998        1    2   12
  410    5     0.984581        1    2    3    8   12
  411    1     0.993460       12
  412    1     0.997008       12
  413    1     0.991232       12
  414    3     0.993893        2    5   12
  415    2     0.985528        2   12
  416    3     0.984029        1    2   12
  417    1     0.983308       12
  418    1     0.984257       12
  419    1     0.997423       12
  420    1     0.997695       12
  421    1     0.989176       12
  422    4     0.983022        2    3    6   13
  423    4     0.984024        3    4    6   13
  424    6     0.987735        2    3    4    6   11   13
  425    1     0.997117       13
  426    1     0.992419       13
  427    1     0.990684       13
  428    2     0.988052        3   13
  429    3     0.994999        3    4   13
  430    3     0.987691        3    6   13
  431    1     0.999142       13
  432    1     0.984702       13
  433    1     0.990997       13
  434    2     0.996076        3   13
  435    1     0.997380       13
  436    3     0.986628        4    7   14
  437    3     0.984843        3    4   14
  438    4     0.990329        3    4    7   14
  439    2     0.998425        4   14
  440    1     0.988893       14
  441    1     0.988380       14
  442    2     0.988209        4   14
  443    3     0.991373        3    4   14
  444    3     0.995676        4    7   14
  445    1     0.984791       14
  446    1     0.988338       14
  447    1     0.983898       14
  448    1     0.980027       14
  449    2     0.997280        4   14
  450    2     0.983266        4   15
  451    2     0.990259        4   15
  452    3     0.980300        3    4   15
  453    1     0.986435       15
  454    1     0.988936       15
  455    1     0.982214       15
  456    2     0.995644        4   15
  457    2     0.982227        4   15
  458    2     0.991561        4   15
  459    1     0.987528       15
  460    1     0.988246       15
  461    2     0.997407        4   15
  462    1     0.987347       15
  463    1     0.980616       15
  464    3     0.982804        4    5   16
  465    3     0.993145        4    5   16
  466    4     0.983052        2    4    5   16
  467    2     0.989647        2   16
  468    1     0.988821       16
  469    2     0.998958        5   16
  470    3     0.980218        2    5   16
  471    3     0.993587        4    5   16
  472    2     0.990736        5   16
  473    2     0.998302        5   16
  474    2     0.993241        5   16
  475    1     0.995731       16
  476    1     0.999062       16
  477    1     0.991436       16
  478    3     0.989380        6    8   17
  479    2     0.987854        8   17
  480    3     0.989228        7    8   17
  481    2     0.984741        6   17
  482    1     0.980177       17
  483    1     0.987265       17
  484    2     0.993760        8   17
  485    3     0.997694        6    8   17
  486    2     0.994865        8   17
  487    2     0.995605        8   17
  488    1     0.990695       17
  489    1     0.980550       17
  490    2     0.998689        8   17
  491    2     0.998619        8   17
 
 Dimensions of the occupied LMO domains:  Minimum / Average / Maximum
 
 Number of atoms in domain:                   1       8.4        15
 Number of atomic orbitals:                  43     272.3       442
 
 
 Calculating (mui|P) integrals...
 
 Block 1: occupied orbitals 1 to 29
 Calculating and transforming integrals...
 Number of strong pairs: 0 (0.0%)
 chtol:   9.999999999999999E-005
 switch to dfcoralg=cholinv
        8.64 MB memory is used for domain independent quantities
 
 Calculating the contribution of occupied LMOs...
    using local fitting domains
 
 MO:     1
 Extended domain construction for local excited state calculation...
 
 The selected important local MOs:    #:    21
    1    6    8    9   11   12   13   14   15   16   18   19   20   21   22   23   24   25   26   27
   28
 
 The selected important PAOs:    #:     0

 
 The selected additional local MOs:    #:     0

 
 The selected additional PAOs:    #:   462
  156  157  158  159  160  161  162  163  164  165  166  167  168  169  170  171  172  173  174  175
  176  177  178  179  180  181  182  183  184  185  186  187  188  189  190  191  192  193  194  195
  196  197  114  115  116  117  118  119  120  121  122  123  124  125  126  127  128  129  130  131
  132  133  134  135  136  137  138  139  140  141  142  143  144  145  146  147  148  149  150  151
  152  153  154  155  240  241  242  243  244  245  246  247  248  249  250  251  252  253  254  255
  256  257  258  259  260  261  262  263  264  265  266  267  268  269  270  271  272  273  274  275
  276  277  278  279  280  281  282  283  284  285  286  287  288  289  290  291  292  293  294  295
  296  297  298  299  300  301  302  303  304  305  306  307  308  309  310  311  312  313  314  315
  316  317  318  319  320  321  322  323  324  325  326  327  328  329  330  331  332  333  334  335
  336  337  338  339  340  341  342  343  344  345  346  347  348  349  350  351  352  353  354  355
  356  357  358  359  360  361  362  363  364  365  436  437  438  439  440  441  442  443  444  445
  446  447  448  449  478  479  480  481  482  483  484  485  486  487  488  489  490  491   30   31
   32   33   34   35   36   37   38   39   40   41   42   43   44   45   46   47   48   49   50   51
   52   53   54   55   56   57   58   59   60   61   62   63   64   65   66   67   68   69   70   71
   72   73   74   75   76   77   78   79   80   81   82   83   84   85   86   87   88   89   90   91
   92   93   94   95   96   97   98   99  100  101  102  103  104  105  106  107  108  109  110  111
  112  113  198  199  200  201  202  203  204  205  206  207  208  209  210  211  212  213  214  215
  216  217  218  219  220  221  222  223  224  225  226  227  228  229  230  231  232  233  234  235
  236  237  238  239  366  367  368  369  370  371  372  373  374  375  376  377  378  379  408  409
  410  411  412  413  414  415  416  417  418  419  420  421  464  465  466  467  468  469  470  471
  472  473  474  475  476  477  394  395  396  397  398  399  400  401  402  403  404  405  406  407
  380  381  382  383  384  385  386  387  388  389  390  391  392  393  422  423  424  425  426  427
  428  429  430  431  432  433  434  435  450  451  452  453  454  455  456  457  458  459  460  461
  462  463
 
 The selected atoms in the ED:    #:    17
    1    2    3    4    5    6    7    8    9   10   11   12   13   14   15   16   17
 The selected atoms in the fitting domain  #:    17
    1    2    3    4    5    6    7    8    9   10   11   12   13   14   15   16   17
 
 Dimensions of the extended domain:
 
 Number of atoms in domain:      17 ( 100.00 %)
 Number of atomic orbitals:     470 ( 100.00 %)
 Number of fitting functions:  2312 ( 100.00 %)
 Warning: drop high-lying PAOs                    16
 Number of occupied orbitals:    21  ( 72.41 %)
 Number of virtual orbitals:    422  ( 96.35 %)
 
 IJ and IA integral transformation...

 Executing cis...

 Allocation of 120.0 Gbytes of memory...
 Core orbitals considered in CVS treatment:   1
 
 Retrieve a J_ai^Q fitted MO integral list...
 Retrieve a J_ij^Q fitted MO integral list in upper triangle form...
 Unpack the upper triangle lists...
 
 Sorting for the CVS calculation...
 Generate singlet trial vectors...
 
 The ground-state intermediates are not necessary!
 Calculate pre-optimized initial guesses for adc(2) calculations
 Incore algorithm
 
 Calculate sigma vector for root  1
 
                       Excitation           Energy                Norm of
 Iteration  1         energy [au]        decrease [au]        residual vector
 ============================================================================
 for root  1          14.859976747        -0.3821664             0.0000000
 ============================================================================
  1/ 1 states have converged.
 
 
 
 The micro iteration of pre-optimization has converged in  1 steps.
 
 
 Dominant coefficients
 Printing threshold: 0.100000
 
 for root  1
    coeff.   occ.       virt.
   0.707107     4  -->    25
 ============================================================================
 Restart
 
 Calculate sigma vector for root  1
 
                       Excitation           Energy                Norm of
 Iteration  2         energy [au]        decrease [au]        residual vector
 ============================================================================
 for root  1          14.946393126         0.0864164             0.0000000
 ============================================================================
  1/ 1 states have converged.
 
 
 
 The micro iteration of pre-optimization has converged in  1 steps.
 
 
 Dominant coefficients
 Printing threshold: 0.100000
 
 for root  1
    coeff.   occ.       virt.
   0.707107     4  -->    25
 ============================================================================
 Restart
 
 Calculate sigma vector for root  1
 
                       Excitation           Energy                Norm of
 Iteration  3         energy [au]        decrease [au]        residual vector
 ============================================================================
 for root  1          14.931082377        -0.0153107             0.0000000
 ============================================================================
  1/ 1 states have converged.
 
 
 
 The micro iteration of pre-optimization has converged in  1 steps.
 
 
 Dominant coefficients
 Printing threshold: 0.100000
 
 for root  1
    coeff.   occ.       virt.
   0.707107     4  -->    25
 ============================================================================
 Restart
 
 Calculate sigma vector for root  1
 
                       Excitation           Energy                Norm of
 Iteration  4         energy [au]        decrease [au]        residual vector
 ============================================================================
 for root  1          14.933930816         0.0028484             0.0000000
 ============================================================================
  1/ 1 states have converged.
 
 
 
 The micro iteration of pre-optimization has converged in  1 steps.
 
 
 Dominant coefficients
 Printing threshold: 0.100000
 
 for root  1
    coeff.   occ.       virt.
   0.707107     4  -->    25
 ============================================================================
 Restart
 
 Calculate sigma vector for root  1
 
                       Excitation           Energy                Norm of
 Iteration  5         energy [au]        decrease [au]        residual vector
 ============================================================================
 for root  1          14.933405569        -0.0005252             0.0000000
 ============================================================================
  1/ 1 states have converged.
 
 
 
 The micro iteration of pre-optimization has converged in  1 steps.
 
 
 Dominant coefficients
 Printing threshold: 0.100000
 
 for root  1
    coeff.   occ.       virt.
   0.707107     4  -->    25
 ============================================================================
 Restart
 
 Calculate sigma vector for root  1
 
                       Excitation           Energy                Norm of
 Iteration  6         energy [au]        decrease [au]        residual vector
 ============================================================================
 for root  1          14.933502583         0.0000970             0.0000000
 ============================================================================
  1/ 1 states have converged.
 
 
 
 The micro iteration of pre-optimization has converged in  1 steps.
 
 
 Dominant coefficients
 Printing threshold: 0.100000
 
 for root  1
    coeff.   occ.       virt.
   0.707107     4  -->    25
 ============================================================================
 Restart
 
 Calculate sigma vector for root  1
 
                       Excitation           Energy                Norm of
 Iteration  7         energy [au]        decrease [au]        residual vector
 ============================================================================
 for root  1          14.933484669        -0.0000179             0.0000000
 ============================================================================
  1/ 1 states have converged.
 
 
 
 The micro iteration of pre-optimization has converged in  1 steps.
 
 
 Dominant coefficients
 Printing threshold: 0.100000
 
 for root  1
    coeff.   occ.       virt.
   0.707107     4  -->    25
 ============================================================================
 Restart
 
 Calculate sigma vector for root  1
 
                       Excitation           Energy                Norm of
 Iteration  8         energy [au]        decrease [au]        residual vector
 ============================================================================
 for root  1          14.933487977         0.0000033             0.0000000
 ============================================================================
  1/ 1 states have converged.
 
 
 
 The micro iteration of pre-optimization has converged in  1 steps.
 
 
 Dominant coefficients
 Printing threshold: 0.100000
 
 for root  1
    coeff.   occ.       virt.
   0.707107     4  -->    25
 ============================================================================
 
 The macro iteration of pre-optimization has converged in  8 steps!
 
 Final result of the double hybrid calculations for the excited states:
 Functional: user
 Singlet excited states:
 
 Excited      Total          Excitation     Excitation     Excitation        Absorption
  state    energy [au]       energy [au]    energy [eV]  energy [cm^-1]    wavelength [nm]
 =========================================================================================
    1    -422.266045482     14.93348798     406.3609      3277521.77            3.05
 =========================================================================================
 
 
                      Normal termination of mrcc.
 **********************************************************************
